# Supplementary material for: Lower limb muscle fatigue after uphill walking in children with unilateral spastic cerebral palsy
Source: PLoS One. 2022 Dec 6;17(12):e0278657. doi: 10.1371/journal.pone.0278657 (PMC9725134; doi:10.1371/journal.pone.0278657)
Supplement: S3 File — (ZIP) [file pone.0278657.s005.zip › Kinematics-individual files-part3/F19B4_FacoM0001.xlsx]

## Sheet: gait B4FaCoM
Calculated gait parameters	mean	std	VC	max	min
Walking.Speed [m/s]	1.1	0	0	1.1	1.1
Cadans [1/m]	99.84	12.69	7.63	139.53	80
L.Stride.Time [s]	1.22	0.06	0.05	1.34	0.93	1.2	1.24	1.25	1.19	1.23	1.22	1.3	1.21	1.17	1.2	1.24	1.27	1.26	1.28	1.24	1.29	1.3	1.27	1.23	1.28	1.27	1.27	1.18	1.19	1.27	1.18	1.3	1.27	1.28	1.28	1.17	1.23	1.2	1.23	1.2	1.18	1.17	1.21	1.24	1.23	1.2	1.2	1.25	1.2
L.Step.Time [s]	0.68	0.04	0.06	0.75	0.46	0.62	0.65	0.68	0.66	0.66	0.68	0.66	0.7	0.68	0.63	0.63	0.67	0.67	0.69	0.7	0.67	0.71	0.71	0.7	0.67	0.69	0.72	0.71	0.56	0.67	0.69	0.65	0.7	0.67	0.73	0.74	0.65	0.68	0.67	0.68	0.68	0.68	0.67	0.7	0.68	0.69	0.66	0.7	0.68
L.Stance.Time [s]	0.69	0.05	0.07	0.83	0.48	0.68	0.72	0.72	0.67	0.7	0.71	0.76	0.67	0.66	0.69	0.7	0.75	0.73	0.74	0.72	0.75	0.76	0.72	0.7	0.73	0.73	0.68	0.66	0.69	0.72	0.65	0.77	0.76	0.72	0.74	0.65	0.72	0.68	0.7	0.67	0.67	0.65	0.68	0.72	0.72	0.67	0.67	0.73	0.68
L.Swing.Time [s]	0.53	0.02	0.03	0.59	0.45	0.52	0.52	0.53	0.52	0.53	0.51	0.54	0.54	0.51	0.51	0.54	0.52	0.53	0.54	0.52	0.54	0.54	0.55	0.53	0.55	0.54	0.59	0.52	0.5	0.55	0.53	0.53	0.51	0.56	0.54	0.52	0.51	0.52	0.53	0.53	0.51	0.52	0.53	0.52	0.51	0.53	0.53	0.52	0.52
L.Stance.Swing [1]	0.76	0.06	0.07	0.98	0.61	0.765	0.722	0.736	0.776	0.757	0.718	0.711	0.806	0.773	0.739	0.771	0.693	0.726	0.73	0.722	0.72	0.711	0.764	0.757	0.753	0.74	0.868	0.788	0.725	0.764	0.815	0.688	0.671	0.778	0.73	0.8	0.708	0.765	0.757	0.791	0.761	0.8	0.779	0.722	0.708	0.791	0.791	0.712	0.765
L.Bipedal [s]	0.11	0.03	0.22	0.19	0.04	0.12	0.13	0.15	0.11	0.1	0.14	0.13	0.12	0.1	0.15	0.13	0.15	0.15	0.13	0.13	0.11	0.15	0.14	0.1	0.18	0.12	0.11	0.15	0.1	0.14	0.11	0.16	0.13	0.11	0.1	0.09	0.12	0.1	0.11	0.11	0.1	0.1	0.09	0.14	0.11	0.11	0.08	0.12	0.11
L.Stride.Length [m]	1.34	0.07	0.05	1.52	1.16	1.38	1.255	1.311	1.302	1.356	1.321	1.372	1.475	1.338	1.352	1.294	1.355	1.351	1.413	1.369	1.379	1.327	1.38	1.258	1.382	1.356	1.517	1.512	1.312	1.402	1.381	1.399	1.337	1.374	1.406	1.399	1.353	1.362	1.383	1.313	1.296	1.293	1.291	1.291	1.35	1.409	1.263	1.368	1.294
L.Step.Length [m]	0.68	0.05	0.07	0.79	0.54	0.64	0.678	0.624	0.641	0.687	0.664	0.698	0.683	0.777	0.633	0.663	0.637	0.655	0.671	0.738	0.705	0.69	0.661	0.702	0.574	0.674	0.7	0.775	0.704	0.63	0.677	0.67	0.741	0.66	0.712	0.728	0.684	0.689	0.694	0.727	0.64	0.614	0.66	0.641	0.605	0.674	0.787	0.651	0.669
L.Step.Width [m]	0.25	0.06	0.23	0.42	0.1	0.269	0.283	0.324	0.25	0.291	0.179	0.307	0.179	0.262	0.252	0.315	0.268	0.24	0.314	0.183	0.274	0.182	0.261	0.314	0.283	0.303	0.418	0.151	0.243	0.378	0.191	0.221	0.273	0.319	0.223	0.295	0.203	0.336	0.155	0.174	0.272	0.309	0.238	0.232	0.356	0.295	0.116	0.289	0.207
L.foot.clear [cm]	1.64	0.53	0.32	5.4	0.81	1.083	0.872	1.306	1.532	1.5	1.297	1.746	1.672	1.5	1.803	1.522	1.757	0.834	1.383	0.886	1.404	1.417	1.43	2.433	1.337	1.299	5.395	2.616	1.423	1.223	1.867	1.13	1.616	1.398	1.829	1.506	0.964	1.831	2.595	1.689	1.946	2.504	1.796	1.606	1.223	1.496	1.816	1.378	1.031
R.Stride.Time [s]	1.22	0.06	0.05	1.34	0.89	1.17	1.21	1.27	1.19	1.21	1.24	1.26	1.23	1.22	1.2	1.2	1.27	1.24	1.27	1.27	1.25	1.3	1.28	1.26	1.26	1.24	1.28	1.33	1.08	1.25	1.22	1.25	1.3	1.22	1.27	1.26	1.2	1.21	1.22	1.2	1.18	1.18	1.18	1.26	1.22	1.23	1.16	1.27	1.2
R.Step.Time [s]	0.54	0.03	0.06	0.63	0.43	0.55	0.56	0.59	0.53	0.55	0.56	0.6	0.53	0.54	0.57	0.57	0.6	0.57	0.58	0.57	0.58	0.59	0.57	0.56	0.59	0.55	0.56	0.62	0.52	0.58	0.53	0.6	0.6	0.55	0.54	0.52	0.55	0.53	0.55	0.52	0.5	0.5	0.51	0.56	0.54	0.54	0.5	0.57	0.52
R.Stance.Time [s]	0.79	0.05	0.06	0.89	0.5	0.74	0.78	0.83	0.77	0.76	0.82	0.79	0.82	0.78	0.78	0.76	0.82	0.82	0.82	0.83	0.78	0.86	0.85	0.8	0.85	0.81	0.83	0.86	0.66	0.81	0.8	0.81	0.83	0.78	0.83	0.83	0.77	0.78	0.78	0.79	0.78	0.78	0.76	0.84	0.79	0.8	0.74	0.82	0.79
R.Swing.Time [s]	0.43	0.02	0.04	0.48	0.39	0.43	0.43	0.44	0.42	0.45	0.42	0.47	0.41	0.44	0.42	0.44	0.45	0.42	0.45	0.44	0.47	0.44	0.43	0.46	0.41	0.43	0.45	0.47	0.42	0.44	0.42	0.44	0.47	0.44	0.44	0.43	0.43	0.43	0.44	0.41	0.4	0.4	0.42	0.42	0.43	0.43	0.42	0.45	0.41
R.Stance.Swing [1]	0.55	0.04	0.07	0.78	0.48	0.581	0.551	0.53	0.545	0.592	0.512	0.595	0.5	0.564	0.538	0.579	0.549	0.512	0.549	0.53	0.603	0.512	0.506	0.575	0.482	0.531	0.542	0.547	0.636	0.543	0.525	0.543	0.566	0.564	0.53	0.518	0.558	0.551	0.564	0.519	0.513	0.513	0.553	0.5	0.544	0.537	0.568	0.549	0.519
R.Bipedal [s]	0.15	0.03	0.2	0.24	0.01	0.13	0.16	0.13	0.14	0.15	0.15	0.16	0.14	0.12	0.12	0.13	0.15	0.16	0.16	0.15	0.17	0.17	0.15	0.14	0.14	0.18	0.12	0.04	0.17	0.14	0.12	0.17	0.16	0.17	0.2	0.13	0.17	0.15	0.15	0.15	0.17	0.15	0.17	0.16	0.18	0.13	0.17	0.16	0.16
R.Stride.Length [m]	1.34	0.07	0.05	1.58	1.12	1.342	1.309	1.295	1.256	1.379	1.288	1.388	1.381	1.482	1.323	1.32	1.337	1.335	1.347	1.402	1.393	1.356	1.34	1.385	1.282	1.33	1.442	1.583	1.386	1.355	1.388	1.328	1.417	1.322	1.389	1.444	1.348	1.356	1.35	1.4	1.322	1.247	1.311	1.327	1.281	1.296	1.399	1.35	1.326
R.Step.Length [m]	0.66	0.04	0.07	0.81	0.54	0.702	0.631	0.67	0.615	0.692	0.623	0.69	0.698	0.704	0.69	0.657	0.7	0.68	0.676	0.665	0.689	0.666	0.679	0.684	0.708	0.656	0.742	0.808	0.682	0.725	0.711	0.658	0.676	0.662	0.677	0.716	0.664	0.668	0.656	0.673	0.681	0.633	0.65	0.686	0.676	0.622	0.611	0.698	0.656
R.Step.Width [m]	0.27	0.06	0.22	0.46	0.13	0.316	0.227	0.322	0.269	0.292	0.227	0.353	0.186	0.327	0.294	0.245	0.326	0.127	0.324	0.208	0.334	0.29	0.293	0.319	0.281	0.259	0.308	0.281	0.332	0.186	0.225	0.297	0.29	0.272	0.284	0.232	0.302	0.306	0.256	0.284	0.285	0.21	0.297	0.21	0.224	0.261	0.359	0.32	0.133
R.foot.clear [cm]	1.63	0.55	0.33	4.16	0.61	1.436	1.048	0.775	0.962	1.443	1.449	1.821	2.092	0.819	1.169	1.637	1.7	1.278	0.935	1.033	1.303	1.168	1.275	0.842	1.224	1.926	0.998	1.807	1.176	1.08	1.897	1.036	1.274	1.559	2.562	2.115	0.914	1.139	1.683	1.528	2.148	0.748	2.16	2.037	1.138	1.32	1.275	1.858	1.793
Asym.step.time [%]	21.77	7.32	0.34	46.67	6.74	11.966	14.876	14.173	21.849	18.182	19.355	9.524	27.642	22.951	10	10	11.024	16.129	17.323	20.472	14.4	18.462	21.875	22.222	12.698	22.581	25	13.534	7.407	14.4	26.23	8	15.385	19.672	29.921	34.921	16.667	24.793	19.672	26.667	30.508	30.508	27.119	22.222	22.951	24.39	27.586	20.472	26.667
Asym.step.length [%]	7.68	6.28	0.82	30.47	0.06	9.363	7.088	7.142	4.149	0.598	6.393	1.198	2.194	9.815	8.485	0.936	9.471	3.668	0.686	10.434	2.266	3.577	2.617	2.581	20.811	2.611	5.873	4.197	3.158	14.016	4.929	1.752	9.095	0.273	4.955	1.764	2.919	3.099	5.739	7.7	6.205	2.972	1.486	6.832	11.13	8.048	25.149	6.911	1.961
Mox file gait parameters	mean	std
L.Stride.Time	1.22129	0.0585206
L.Stance.Time	0.774263	0.04604
L.Swing.Time	0.447023	0.0210323
L.Stance.Swing	0.633717	0.0132209
L.Step.Length	0.664436	0.0375996
L.Step.Width	0.0947143	0.0520774
R.Stride.Time	1.2209	0.0554409
R.Stance.Time	0.82544	0.0456788
R.Swing.Time	0.395485	0.0185204
R.Stance.Swing	0.675854	0.0132213
R.Step.Length	0.679142	0.0470792
R.Step.Width	0.094194	0.0539533
	mean	std	VC	max	min
step lateral CoM displacement {m}	0.0543899	0.0216485	0.398024	0.138971	0.0121327	0.0501523	0.0558355	0.0362476	0.0644756	0.0450597	0.0623833	0.0421381	0.0502525	0.0502316	0.0552972	0.0480201	0.0331658	0.0748612	0.0686782	0.0448979	0.0338504	0.0704992	0.0366404	0.0606046	0.0507291	0.0459954	0.0580545	0.0734659	0.0926717	0.0218442	0.0386752	0.0412144	0.0826827	0.0391961	0.0306394	0.0680985	0.0437897	0.0900163	0.0295975	0.0902967	0.0328988	0.0402108	0.0581685	0.0519264	0.0520655	0.0362838	0.0787299	0.0342009	0.0855244
step vertical CoM displacement {m}	0.0470152	0.00709823	0.150977	0.0713946	0.0285404	0.0571502	0.048364	0.0576436	0.0423111	0.0589229	0.0444458	0.0536222	0.0382012	0.0499953	0.0479672	0.0573445	0.0412722	0.0497182	0.0512902	0.0445781	0.0468865	0.0597092	0.0512876	0.0676796	0.0474042	0.0586679	0.0401414	0.0540524	0.0416215	0.0534113	0.0420156	0.0543354	0.0476645	0.0472716	0.0497156	0.0564962	0.0449763	0.0517865	0.0388258	0.0506669	0.0396962	0.0517197	0.0444361	0.0653834	0.0471724	0.052679	0.0445131	0.0488392	0.0466389
step forward CoM displacement {m}	0.0508556	0.0267124	0.525259	0.244825	0.011943	0.0435527	0.0414806	0.0331892	0.0424176	0.0857115	0.0329618	0.0688755	0.0138204	0.0518636	0.0388346	0.0628319	0.0287993	0.0661196	0.0430913	0.0609356	0.047477	0.0679242	0.087278	0.0544889	0.0570106	0.048659	0.0386715	0.0967981	0.0442757	0.0744843	0.0239008	0.0680877	0.0373245	0.0512908	0.0413666	0.0418125	0.0296371	0.0905261	0.0275055	0.0999956	0.0217171	0.0414941	0.013252	0.114622	0.0311521	0.0636401	0.027736	0.0581966	0.0482696
stance lateral CoM displacement {m}	0.0634833	0.0206054	0.32458	0.146707	0.0290249	0.0501523	0.0558355	0.0682875	0.0644756	0.0553854	0.0623833	0.0514586	0.0502525	0.0552585	0.0552972	0.0480201	0.0661917	0.0748612	0.0690379	0.0448979	0.0500253	0.0704992	0.0366404	0.0606046	0.0507291	0.0807706	0.0580545	0.0734659	0.101157	0.0511962	0.0395695	0.0656311	0.0826827	0.0391961	0.060072	0.0680985	0.0483872	0.0900163	0.0670164	0.0902967	0.046637	0.0606278	0.0581685	0.0519264	0.0520655	0.059863	0.0787299	0.0768638	0.0855244
stance vertical CoM displacement {m}	0.0482038	0.00682496	0.141585	0.0713946	0.0285404	0.0571502	0.0517121	0.0576436	0.0497256	0.0589229	0.0454906	0.0536222	0.0388775	0.051777	0.0530893	0.0573445	0.0459952	0.0497182	0.0512902	0.0445781	0.0526061	0.0597092	0.0542436	0.0676796	0.0486111	0.0586679	0.0418519	0.0540524	0.0457944	0.0534113	0.0515692	0.0543354	0.0476645	0.0475453	0.0542933	0.0564962	0.0449763	0.0517865	0.0417448	0.0511203	0.0396962	0.0517197	0.0444361	0.0653834	0.0492209	0.052679	0.0445131	0.0488392	0.0511072
stance forward CoM displacement {m}	0.0593263	0.0279669	0.471408	0.264925	0.0151832	0.0435527	0.0697901	0.0331892	0.0424176	0.0857115	0.0329618	0.0688755	0.0305132	0.0518636	0.0475731	0.0628319	0.033703	0.0661196	0.0430913	0.0609356	0.0902436	0.10047	0.110112	0.0544889	0.0779663	0.0577221	0.0386715	0.0967981	0.0442757	0.0744843	0.0293918	0.0680877	0.0373245	0.0512908	0.0617928	0.0418125	0.0296371	0.0905261	0.0275055	0.0999956	0.0346115	0.0414941	0.0174344	0.114622	0.0311521	0.0636401	0.027736	0.0581966	0.0722739
[truncated: 221 more columns]

## Sheet: MoS B4FaCoM
	mean	std	step:1	step:2
MoS_ML_L	0.033	0.026	0.0222967	0.0540936	0.0364462	0.0607683	0.0363948	0.0601032	-0.00174175	0.0434396	0.0598534	0.0212945	0.0859988	-0.022548	0.0309108	0.00405937	0.0576581	0.0161081	0.0236748	0.0359283	0.0422738	0.0157286	0.0317592	0.0400211	0.0956029	0.0234622	0.0131544	0.0534153	0.0155805	0.0152829	0.0352639	-0.0102098	0.0365928	0.0351451	0.0285355	0.0385374	0.0416347	0.0108189	0.049968	0.00965831	-0.0135369	-0.00357866	0.0499846	0.0651514	-0.0296421	0.0658197	0.00153684	0.00702332	0.0434681
MoS_ML_R	0.058	0.027	0.0777747	0.0646543	0.0783464	0.0572753	0.0772349	0.0229846	0.0809241	0.0311432	0.07165	0.0494226	0.102052	0.0475899	0.0473283	0.0871712	0.025689	0.0861833	0.0418362	0.055115	0.0882839	0.067067	0.0675397	0.0920696	-0.0368018	0.058311	0.0979245	0.0547827	0.0405411	0.0714979	0.0941237	0.0792973	0.058736	0.0327314	0.0775844	0.0437333	0.0334769	0.0525014	0.0826251	0.0749323	0.0424726	0.0929992	0.0552761	0.00135539	0.0692292	0.0327992	0.0790917	0.0587018	0.0751841
MoS_ML	0.046	0.029	0.0777747	0.0222967	0.0646543	0.0540936	0.0783464	0.0364462	0.0572753	0.0607683	0.0772349	0.0363948	0.0229846	0.0601032	0.0809241	-0.00174175	0.0311432	0.0434396	0.07165	0.0598534	0.0494226	0.0212945	0.102052	0.0859988	0.0475899	-0.022548	0.0473283	0.0309108	0.0871712	0.00405937	0.025689	0.0576581	0.0861833	0.0161081	0.0418362	0.0236748	0.055115	0.0359283	0.0882839	0.0422738	0.067067	0.0157286	0.0675397	0.0317592	0.0920696	0.0400211	-0.0368018	0.0956029	0.058311
MoS_BF_L	-0.198	0.03	-0.202269	-0.171778	-0.172809	-0.194415	-0.207765	-0.158958	-0.164823	-0.197749	-0.213468	-0.153949	-0.209799	-0.172919	-0.160289	-0.181898	-0.163104	-0.181759	-0.155808	-0.156096	-0.178098	-0.175389	-0.154092	-0.219356	-0.176195	-0.207294	-0.188258	-0.22625	-0.162618	-0.182982	-0.216709	-0.193847	-0.231988	-0.181078	-0.216075	-0.20241	-0.225571	-0.251446	-0.233782	-0.202569	-0.179684	-0.212228	-0.192687	-0.202539	-0.174919	-0.188971	-0.219224	-0.211973	-0.205301
MoS_BF_R	-0.098	0.041	-0.152731	-0.117207	-0.0768554	-0.13037	-0.153304	-0.0959027	-0.125101	-0.0790659	-0.121229	-0.102714	-0.103432	-0.111896	-0.0990407	-0.0727452	-0.0664714	-0.106735	-0.0603807	-0.0640899	-0.0794739	-0.0635538	-0.0591041	-0.0408472	-0.124349	-0.270502	-0.0677022	-0.0768336	-0.120127	-0.0842973	-0.0953053	-0.0540609	-0.0250859	-0.113384	-0.0781818	-0.0790393	-0.126576	-0.0896106	-0.0435523	-0.0746539	-0.075729	-0.0803784	-0.0396703	-0.131979	-0.0774846	-0.0667591	-0.0684816	-0.0930332	-0.10902
MoS_BF	-0.148	0.061	-0.152731	-0.202269	-0.117207	-0.171778	-0.0768554	-0.172809	-0.13037	-0.194415	-0.153304	-0.207765	-0.0959027	-0.158958	-0.125101	-0.164823	-0.0790659	-0.197749	-0.121229	-0.213468	-0.102714	-0.153949	-0.103432	-0.209799	-0.111896	-0.172919	-0.0990407	-0.160289	-0.0727452	-0.181898	-0.0664714	-0.163104	-0.106735	-0.181759	-0.0603807	-0.155808	-0.0640899	-0.156096	-0.0794739	-0.178098	-0.0635538	-0.175389	-0.0591041	-0.154092	-0.0408472	-0.219356	-0.124349	-0.176195	-0.270502
[truncated: 219 more columns]

## Sheet: Force B4FaCoM
	mean	std	CV	steps
Fv_R_max_1	11.9661	0.74683	0.0624122	11.9564	11.5355	12.046	12.3467	11.4531	13.0045	11.7123	12.3061	13.4086	12.0424	12.2446	12.7581	12.351	12.2186	12.1088	11.6164	11.9362	9.55139	11.3336	10.9023	11.1221	11.3355	12.3982	11.9727	11.2707	11.9595	11.9206	11.1599	11.5638	12.6669	12.546	13.7636	12.4644	11.3609	12.0698	11.7501	12.588	0	0	0	0	0	0	0	0	0
Fv_L_max_1	11.8969	0.833882	0.0700923	9.37681	11.0265	11.8899	12.7036	12.2748	12.2904	10.854	11.3257	12.8006	12.9643	12.0939	11.334	11.9027	11.3623	12.37	12.7743	12.2775	12.7476	11.3444	12.3811	12.2191	11.6882	11.6895	11.3067	11.527	12.0016	11.9349	12.121	11.5527	9.72593	12.4576	11.2305	11.9646	12.1773	12.9619	10.5669	12.4823	14.0472	11.3657	11.3627	12.4702	12.1398	12.0797	12.2971	0	0
Fv_tot_max_1	11.9285	0.791169	0.0663259	11.9564	11.5355	12.046	12.3467	11.4531	13.0045	11.7123	12.3061	13.4086	12.0424	12.2446	12.7581	12.351	12.2186	12.1088	11.6164	11.9362	9.55139	11.3336	10.9023	11.1221	11.3355	12.3982	11.9727	11.2707	11.9595	11.9206	11.1599	11.5638	12.6669	12.546	13.7636	12.4644	11.3609	12.0698	11.7501	12.588	9.37681	11.0265	11.8899	12.7036	12.2748	12.2904	10.854	11.3257	12.8006
Fv_R_max_2	11.9503	0.690121	0.057749	12.0521	12.3405	11.0997	12.453	12.4474	13.3028	11.6992	11.2864	11.327	13.5404	11.8544	11.9572	12.9182	11.9791	12.0949	11.4582	11.6452	10.7954	11.139	11.5947	11.6242	11.4591	13.2385	12.0749	12.1115	13.0818	12.4687	11.3428	12.1854	10.7646	12.5391	11.5507	12.5124	11.9424	11.3947	11.5325	11.3548	0	0	0	0	0	0	0	0	0
Fv_L_max_2	11.2205	0.533501	0.047547	10.3452	10.688	11.6713	11.8021	11.6821	11.489	12.3226	11.0963	10.8474	11.069	10.8431	10.2139	10.9986	11.6055	10.8312	11.504	11.4474	11.2278	11.3595	11.2961	11.6584	11.0303	12.2898	11.3197	10.8684	10.9544	11.4543	10.387	10.5387	10.8345	9.96876	11.8002	10.4133	11.316	10.767	11.7745	11.2974	11.3309	11.3863	12.1523	11.2325	11.6682	11.639	11.2801	0	0
Fv_tot_max_2	11.5539	0.707908	0.0612702	12.0521	12.3405	11.0997	12.453	12.4474	13.3028	11.6992	11.2864	11.327	13.5404	11.8544	11.9572	12.9182	11.9791	12.0949	11.4582	11.6452	10.7954	11.139	11.5947	11.6242	11.4591	13.2385	12.0749	12.1115	13.0818	12.4687	11.3428	12.1854	10.7646	12.5391	11.5507	12.5124	11.9424	11.3947	11.5325	11.3548	10.3452	10.688	11.6713	11.8021	11.6821	11.489	12.3226	11.0963	10.8474
Fv_R_min	8.80443	0.450155	0.0511283	8.33384	9.06145	9.05122	8.49546	9.13374	8.1169	8.98057	8.56236	8.66542	8.82652	8.2523	8.42241	9.22558	9.57247	9.0094	9.41549	8.41514	8.47091	9.54325	9.39466	9.64776	9.34263	8.41052	9.07809	9.4142	8.24747	8.24655	8.63133	8.7112	8.67552	8.32442	8.01977	8.54932	9.05573	8.63462	9.09175	8.734	0	0	0	0	0	0	0	0	0
Fv_L_min	8.16308	0.534174	0.0654378	8.21711	8.10852	8.0883	7.81013	8.05349	7.69426	8.42719	8.42159	7.4922	8.64211	9.06724	8.81245	8.50606	8.86818	7.90769	8.66536	7.75947	7.02456	7.6547	8.11982	7.76446	8.37329	8.89498	8.74472	8.14077	8.01484	8.21465	8.33442	8.27093	7.64372	7.80536	7.26944	8.79627	8.49975	7.69708	8.66476	8.37902	6.41557	8.64558	8.11489	7.82765	8.70468	8.51897	8.09909	0	0
Fv_tot_min	8.45604	0.589832	0.0697527	8.33384	9.06145	9.05122	8.49546	9.13374	8.1169	8.98057	8.56236	8.66542	8.82652	8.2523	8.42241	9.22558	9.57247	9.0094	9.41549	8.41514	8.47091	9.54325	9.39466	9.64776	9.34263	8.41052	9.07809	9.4142	8.24747	8.24655	8.63133	8.7112	8.67552	8.32442	8.01977	8.54932	9.05573	8.63462	9.09175	8.734	8.21711	8.10852	8.0883	7.81013	8.05349	7.69426	8.42719	8.42159	7.4922
Fh_R_max	1.94002	0.328826	0.169496	2.27787	1.85466	1.70066	2.35799	1.7799	2.24729	2.27768	1.52284	1.80578	2.13758	2.45521	1.89852	2.08213	2.02847	1.83967	2.00347	2.24136	1.30826	1.40441	1.57284	2.15703	1.25933	2.39417	1.9725	1.80176	1.99079	1.91082	1.99131	1.9082	1.91772	1.69617	2.58706	2.40061	1.81097	1.72658	1.36375	2.09523	0	0	0	0	0	0	0	0	0
Fh_L_max	1.66998	0.488381	0.292447	0.31657	1.13447	1.37589	1.98894	1.52986	1.91685	1.17345	1.13716	2.15618	2.05654	1.32321	1.36979	1.74192	1.73071	2.55632	2.07085	1.76379	1.7986	1.64871	1.9906	2.12275	1.48474	1.25249	1.8861	2.04741	1.80199	1.78274	1.76325	1.28729	0.941487	1.82049	0.660373	1.89499	1.56388	2.42423	0.906464	2.22614	2.58747	1.52392	0.918943	1.89786	2.10754	1.89163	1.90458	0	0
Fh_tot_max	1.79333	0.441791	0.246352	2.27787	1.85466	1.70066	2.35799	1.7799	2.24729	2.27768	1.52284	1.80578	2.13758	2.45521	1.89852	2.08213	2.02847	1.83967	2.00347	2.24136	1.30826	1.40441	1.57284	2.15703	1.25933	2.39417	1.9725	1.80176	1.99079	1.91082	1.99131	1.9082	1.91772	1.69617	2.58706	2.40061	1.81097	1.72658	1.36375	2.09523	0.31657	1.13447	1.37589	1.98894	1.52986	1.91685	1.17345	1.13716	2.15618
Fh_R_min	-2.37227	0.223072	-0.0940329	-1.91728	-2.37754	-2.71255	-2.02705	-2.27223	-2.64482	-2.30194	-2.37864	-2.10107	-2.69371	-2.02883	-2.37538	-2.25219	-2.31289	-2.44632	-2.4603	-2.27145	-2.15748	-2.41703	-2.67475	-2.21721	-2.63314	-2.72732	-2.67881	-2.19387	-2.29387	-2.34177	-2.18974	-2.08674	-2.38325	-2.75571	-2.26833	-2.64903	-2.48785	-2.36348	-2.52524	-2.15536	0	0	0	0	0	0	0	0	0
Fh_L_min	-1.52732	0.204585	-0.133951	-1.45945	-1.60621	-1.5057	-1.62989	-1.56575	-1.54409	-1.70244	-1.74248	-1.49662	-1.42133	-1.24501	-1.80502	-1.54935	-1.50841	-1.58982	-1.1867	-1.83733	-1.84095	-1.42504	-1.38399	-1.5349	-2.03101	-1.828	-1.37862	-1.47226	-1.26251	-1.50747	-1.71007	-1.43971	-1.30809	-1.54352	-1.59216	-1.15735	-1.84046	-1.10093	-1.59305	-1.20728	-1.24784	-1.60593	-1.60716	-1.66592	-1.42532	-1.49408	-1.60276	0	0
Fh_tot_min	-1.91329	0.47356	-0.247512	-1.91728	-2.37754	-2.71255	-2.02705	-2.27223	-2.64482	-2.30194	-2.37864	-2.10107	-2.69371	-2.02883	-2.37538	-2.25219	-2.31289	-2.44632	-2.4603	-2.27145	-2.15748	-2.41703	-2.67475	-2.21721	-2.63314	-2.72732	-2.67881	-2.19387	-2.29387	-2.34177	-2.18974	-2.08674	-2.38325	-2.75571	-2.26833	-2.64903	-2.48785	-2.36348	-2.52524	-2.15536	-1.45945	-1.60621	-1.5057	-1.62989	-1.56575	-1.54409	-1.70244	-1.74248	-1.49662
brakeingImpulse_R	0.409232	0.0874882	0.213786	0.483498	0.521469	0.465579	0.54216	0.410558	0.375757	0.531689	0.413379	0.386399	0.390304	0.609985	0.314908	0.368407	0.36952	0.379343	0.35501	0.428484	0.221108	0.378129	0.44543	0.49609	0.240816	0.524724	0.435871	0.388404	0.404733	0.356476	0.490456	0.331107	0.331929	0.295156	0.507091	0.452428	0.379345	0.420903	0.246777	0.448176	0	0	0	0	0	0	0	0	0
brakeingImpulse_L	0.368777	0.122095	0.33108	0.0340856	0.223383	0.323411	0.435303	0.270741	0.394087	0.24837	0.270791	0.395392	0.501725	0.314695	0.404475	0.377217	0.37141	0.498535	0.533058	0.429062	0.550562	0.380997	0.473073	0.403815	0.561989	0.348552	0.494946	0.360992	0.307839	0.393676	0.308552	0.240056	0.16633	0.357364	0.117849	0.391415	0.376776	0.400683	0.250366	0.517516	0.628041	0.297889	0.226592	0.318575	0.551891	0.421323	0.352801	0	0
brakeingImpulse_tot	0.387257	0.108941	0.281315	0.483498	0.521469	0.465579	0.54216	0.410558	0.375757	0.531689	0.413379	0.386399	0.390304	0.609985	0.314908	0.368407	0.36952	0.379343	0.35501	0.428484	0.221108	0.378129	0.44543	0.49609	0.240816	0.524724	0.435871	0.388404	0.404733	0.356476	0.490456	0.331107	0.331929	0.295156	0.507091	0.452428	0.379345	0.420903	0.246777	0.448176	0.0340856	0.223383	0.323411	0.435303	0.270741	0.394087	0.24837	0.270791	0.395392
propulsionImpulse_R	0.441819	0.0413334	0.0935527	0.406164	0.424482	0.459924	0.391904	0.426548	0.441239	0.437736	0.409932	0.399144	0.544797	0.45592	0.459779	0.391465	0.423568	0.417033	0.503546	0.441684	0.450181	0.444769	0.477824	0.464767	0.478345	0.477832	0.424312	0.472191	0.446389	0.414726	0.406271	0.412632	0.421631	0.566513	0.377715	0.474876	0.455648	0.401074	0.462428	0.382327	0	0	0	0	0	0	0	0	0
propulsionImpulse_L	0.343723	0.0485891	0.141361	0.340512	0.388296	0.321689	0.414806	0.344174	0.373652	0.358921	0.329842	0.330282	0.38557	0.333286	0.314307	0.33661	0.385567	0.423254	0.240214	0.343598	0.300996	0.327986	0.347029	0.367199	0.388945	0.357342	0.338147	0.370495	0.303638	0.366825	0.456584	0.271866	0.290068	0.290219	0.372264	0.233037	0.320476	0.231304	0.412733	0.322501	0.321665	0.307695	0.369718	0.412229	0.37007	0.354121	0.354084	0	0
propulsionImpulse_tot	0.388532	0.0667487	0.171797	0.406164	0.424482	0.459924	0.391904	0.426548	0.441239	0.437736	0.409932	0.399144	0.544797	0.45592	0.459779	0.391465	0.423568	0.417033	0.503546	0.441684	0.450181	0.444769	0.477824	0.464767	0.478345	0.477832	0.424312	0.472191	0.446389	0.414726	0.406271	0.412632	0.421631	0.566513	0.377715	0.474876	0.455648	0.401074	0.462428	0.382327	0.340512	0.388296	0.321689	0.414806	0.344174	0.373652	0.358921	0.329842	0.330282
relHorImp_R	-0.0325869	0.106395	-3.26495	0.0773343	0.0969872	0.00565575	0.150256	-0.0159902	-0.0654825	0.0939523	0.00344672	-0.0127443	-0.154493	0.154065	-0.144872	-0.0230573	-0.0540483	-0.0376892	-0.148535	-0.0131994	-0.229073	-0.0666399	-0.0323943	0.0313238	-0.237529	0.0468917	0.0115589	-0.083787	-0.0416561	-0.0582493	0.0841849	-0.0815248	-0.0897018	-0.271357	0.129376	-0.022448	-0.0763026	0.0198285	-0.215651	0.0658493	0	0	0	0	0	0	0	0	0
relHorImp_L	0.0250542	0.133779	5.33958	-0.306426	-0.164913	0.0017214	0.0204975	-0.0734329	0.0204354	-0.110551	-0.059051	0.0651098	0.116155	-0.0185909	0.0901682	0.040607	-0.0141571	0.0752809	0.292844	0.0854642	0.249566	0.0530106	0.126044	0.0366153	0.173044	-0.00878982	0.156798	-0.00950291	0.00420046	0.0268503	-0.148032	-0.0318106	-0.123737	0.0671444	-0.254416	0.158378	0.0563004	0.169379	-0.162366	0.195016	0.306376	-0.00980631	-0.143125	-0.0936539	0.181821	0.067202	-0.00128277	0	0
relHorImp_tot	-0.00127568	0.124692	-97.7456	0.0773343	0.0969872	0.00565575	0.150256	-0.0159902	-0.0654825	0.0939523	0.00344672	-0.0127443	-0.154493	0.154065	-0.144872	-0.0230573	-0.0540483	-0.0376892	-0.148535	-0.0131994	-0.229073	-0.0666399	-0.0323943	0.0313238	-0.237529	0.0468917	0.0115589	-0.083787	-0.0416561	-0.0582493	0.0841849	-0.0815248	-0.0897018	-0.271357	0.129376	-0.022448	-0.0763026	0.0198285	-0.215651	0.0658493	-0.306426	-0.164913	0.0017214	0.0204975	-0.0734329	0.0204354	-0.110551	-0.059051	0.0651098
antRatio_R	-1.26608	0.290833	-0.229712	-0.841696	-1.28193	-1.595	-0.859651	-1.27661	-1.17689	-1.01065	-1.56198	-1.16352	-1.26017	-0.826337	-1.25118	-1.08167	-1.14022	-1.32976	-1.22802	-1.01343	-1.64911	-1.72103	-1.70059	-1.0279	-2.0909	-1.13915	-1.35807	-1.21763	-1.15224	-1.22554	-1.09965	-1.09357	-1.24275	-1.62466	-0.876796	-1.10348	-1.37377	-1.36888	-1.85168	-1.0287	0	0	0	0	0	0	0	0	0
antRatio_L	-1.07436	0.672444	-0.625903	-4.61018	-1.41583	-1.09434	-0.819477	-1.02346	-0.805536	-1.4508	-1.53231	-0.694106	-0.691128	-0.9409	-1.31773	-0.889452	-0.871557	-0.621917	-0.573049	-1.0417	-1.02354	-0.864335	-0.69526	-0.723071	-1.36792	-1.45949	-0.730935	-0.71908	-0.700619	-0.84559	-0.969836	-1.1184	-1.38939	-0.847861	-2.411	-0.610743	-1.17686	-0.454137	-1.75743	-0.542321	-0.482262	-1.05382	-1.74892	-0.877791	-0.676296	-0.789837	-0.841531	0	0
antRatio_tot	-1.16193	0.538836	-0.463741	-0.841696	-1.28193	-1.595	-0.859651	-1.27661	-1.17689	-1.01065	-1.56198	-1.16352	-1.26017	-0.826337	-1.25118	-1.08167	-1.14022	-1.32976	-1.22802	-1.01343	-1.64911	-1.72103	-1.70059	-1.0279	-2.0909	-1.13915	-1.35807	-1.21763	-1.15224	-1.22554	-1.09965	-1.09357	-1.24275	-1.62466	-0.876796	-1.10348	-1.37377	-1.36888	-1.85168	-1.0287	-4.61018	-1.41583	-1.09434	-0.819477	-1.02346	-0.805536	-1.4508	-1.53231	-0.694106
Fvert [N]	Fvert Mean	Fvert Std	Left steps																																											Right steps
1	2.79624	1.81767	0	1.50211	3.14883	5.10217	1.5957	1.79491	1.74521	1.04421	2.40045	3.97255	0.619979	3.56577	2.6766	0.995532	4.21762	3.34221	4.64017	8.34645	3.86011	5.22587	3.13917	8.65449	3.2936	5.2687	3.70851	0.815702	3.29655	0	2.45611	0	2.16562	1.55009	1.44655	2.76062	3.20053	1.69894	4.80662	7.86968	2.13596	1.11155	0.800149	5.94687	4.86923	2.7203	3.18949	5.76853	4.36589
2	3.76577	1.93062	0.973182	2.4382	3.9864	6.3998	2.18282	2.91834	2.93063	1.84023	3.42182	5.03228	1.49805	4.54597	3.57721	2.2385	5.45821	4.30124	5.63469	9.1179	5.18134	6.6761	4.35929	9.33351	4.15422	7.08733	5.18131	1.8149	4.69145	0.790293	3.53687	0	3.42653	2.58221	2.67851	3.51994	4.784	2.82544	6.23081	8.97857	3.73176	2.07881	1.82558	7.25419	5.76941	4.14882	4.20657	6.7893	5.33094
3	4.72728	1.97889	1.87718	3.51644	4.94074	7.49825	2.79333	4.216	4.30074	2.84631	4.6987	5.99234	2.82011	5.52681	4.41131	3.78543	6.40697	5.26931	6.63888	9.8473	6.41228	7.87867	5.57519	9.95036	5.0974	8.43577	6.51523	3.19851	6.01898	1.65905	4.7047	0.309772	4.77689	3.70838	4.25534	4.30359	6.4069	3.97109	7.32959	10.0905	5.4294	3.14634	3.26609	8.19471	6.57437	5.61471	5.00719	7.55695	6.08717
4	5.64059	1.98855	2.89711	4.58232	5.95324	8.45486	3.44958	5.49803	5.68352	3.97156	5.99538	6.86544	4.43579	6.51306	5.20005	5.32733	7.10922	6.14506	7.59996	10.5266	7.49177	8.90638	6.71366	10.4781	6.05229	9.34471	7.59607	4.75538	7.15412	2.84312	5.86017	0.987642	5.9672	4.8484	5.80896	5.1154	7.81556	5.08717	8.21656	11.1809	6.90416	4.25624	4.86826	8.91782	7.31779	6.91484	5.58697	8.15349	6.65456
5	6.47666	1.99877	3.90767	5.53102	6.95604	9.34996	4.19031	6.61537	6.88432	5.11099	7.19598	7.78621	5.94929	7.43628	5.98027	6.44445	7.71793	6.98035	8.50734	11.1544	8.34926	9.84716	7.79281	10.9145	6.93481	9.91307	8.43807	6.08207	8.08224	4.08014	6.91044	1.76406	6.94177	5.96793	7.0534	5.86068	8.9864	6.1446	9.02177	12.2134	7.93854	5.36392	6.38182	9.57342	8.09718	7.98904	6.07832	8.69401	7.09788
6	7.24377	2.0036	4.81537	6.36103	7.8883	10.2138	4.99746	7.59311	7.77953	6.19517	8.23013	8.72278	7.04102	8.33004	6.76638	7.12923	8.42861	7.82059	9.38142	11.7116	9.04133	10.643	8.86494	11.2672	7.78479	10.2921	9.13196	6.98264	8.88287	5.01471	7.80873	2.58408	7.74172	7.05128	7.94892	6.55981	9.97456	7.07701	9.82423	13.0752	8.5636	6.40187	7.50716	10.2456	8.88409	8.85181	6.65678	9.22704	7.55046
7	7.96957	1.98684	5.68295	7.11732	8.75418	11.0388	5.85145	8.52719	8.39222	7.18481	9.26313	9.68475	7.71661	9.12646	7.59917	7.58139	9.24444	8.70347	10.1914	12.159	9.58213	11.2858	9.83613	11.5162	8.58551	10.5842	9.77168	7.62712	9.6131	5.56108	8.62329	3.47723	8.45686	8.03537	8.63712	7.23181	10.8484	7.91718	10.5958	13.6903	8.94102	7.36987	8.35524	10.9285	9.70493	9.63708	7.39866	9.78588	8.12278
8	8.67215	1.9341	6.43151	7.84296	9.57516	11.7593	6.80127	9.44577	8.85506	8.13218	10.274	10.6031	8.07709	9.82069	8.53499	7.96972	10.1402	9.6012	10.9201	12.4844	10.0546	11.8302	10.6617	11.6479	9.35488	10.8517	10.3614	8.17356	10.2903	5.87142	9.37787	4.41753	9.15851	8.95015	9.21025	7.94884	11.634	8.63388	11.3191	14.0143	9.22379	8.25191	9.04198	11.5336	10.4526	10.3534	8.32417	10.3241	8.79638
9	9.34974	1.83421	7.09746	8.54903	10.3362	12.3166	7.8352	10.3288	9.26111	9.00366	11.1958	11.4273	8.30658	10.3791	9.4957	8.41077	10.9776	10.4881	11.5368	12.6773	10.4776	12.216	11.3786	11.6882	10.038	11.0917	10.8601	8.72826	10.9154	6.16874	10.0949	5.36659	9.90846	9.72363	9.77342	8.72474	12.3042	9.24469	11.9151	14.0472	9.54762	9.04484	9.65105	11.9403	11.1081	11.0191	9.31639	10.8073	9.54357
10	9.97986	1.67448	7.64624	9.2402	10.9937	12.6428	8.92081	11.1093	9.65036	9.78238	11.966	12.0856	8.54246	10.8078	10.3825	8.93168	11.6704	11.3121	11.9867	12.7476	10.8385	12.3779	11.8908	11.6565	10.6268	11.2568	11.231	9.39538	11.4023	6.6069	10.7095	6.29012	10.6568	10.3634	10.3579	9.5382	12.7546	9.72898	12.2973	13.8168	9.97302	9.73496	10.2816	12.1398	11.6159	11.5933	10.2029	11.1866	10.2681
11	10.5318	1.46024	8.14942	9.84503	11.4675	12.7036	9.92963	11.7346	10.0468	10.3886	12.5171	12.5827	8.90742	11.099	11.1053	9.48872	12.1509	11.9411	12.2158	12.685	11.1099	12.3811	12.1667	11.5577	11.1068	11.3067	11.4542	10.1467	11.7471	7.2915	11.1856	7.17243	11.3455	10.8397	10.9524	10.3417	12.9619	10.0941	12.4823	13.3351	10.4674	10.3166	10.9366	12.1248	11.9385	12.0169	10.9404	11.4166	10.8755
12	10.9763	1.21875	8.57392	10.3508	11.7646	12.5521	10.8176	12.1203	10.402	10.855	12.8006	12.8646	9.4251	11.2711	11.5774	10.0272	12.37	12.4151	12.2775	12.4794	11.2767	12.2445	12.2191	11.4072	11.4421	11.2427	11.527	10.885	11.9253	8.17277	11.4593	7.95643	11.8797	11.1249	11.439	11.0425	12.9292	10.3464	12.4753	12.6846	10.9023	10.7781	11.5799	11.9362	12.0797	12.2611	11.4733	11.5145	11.3419
13	11.2839	0.993955	8.9239	10.7265	11.8899	12.2303	11.5017	12.2904	10.6737	11.1524	12.7865	12.9643	10.0093	11.334	11.833	10.4824	12.3463	12.693	12.1661	12.1599	11.3444	11.9862	12.0811	11.2056	11.6226	11.0888	11.4461	11.4664	11.9349	9.13089	11.5527	8.57276	12.2416	11.2305	11.7823	11.5821	12.6743	10.5104	12.2909	11.9054	11.2087	11.1071	12.071	11.6438	12.0161	12.2971	11.7797	11.5355	11.6921
14	11.4618	0.834411	9.17046	10.9356	11.8615	11.7863	11.9619	12.2658	10.8239	11.3054	12.4902	12.9049	10.5773	11.2944	11.9027	10.8253	12.1359	12.7743	11.9181	11.7477	11.3209	11.6764	11.8024	10.9754	11.6895	10.8917	11.2728	11.8343	11.8161	10.0469	11.4884	9.05657	12.4347	11.1797	11.9646	11.9459	12.2368	10.5669	11.9715	11.0699	11.3657	11.3103	12.3695	11.2898	11.7944	12.1492	11.9264	11.5155	11.9288
15	11.5095	0.776209	9.32195	11.0265	11.7065	11.2474	12.2028	12.0504	10.854	11.3257	11.9987	12.6829	11.0837	11.1467	11.8121	11.0898	11.7543	12.6672	11.5791	11.2563	11.2203	11.2804	11.4204	10.7269	11.6711	10.668	11.0274	12.0016	11.6085	10.8452	11.303	9.40042	12.4576	10.9872	11.9605	12.1398	11.7021	10.4991	11.5389	10.2024	11.3584	11.3627	12.4702	10.8897	11.4488	11.8605	11.9564	11.4561	12.046
16	11.4406	0.813331	9.37681	11.0085	11.4373	10.6454	12.2748	11.7019	10.7937	11.2271	11.4319	12.3101	11.5241	10.9204	11.5955	11.2804	11.2594	12.3971	11.1554	10.725	11.0339	10.8418	10.9682	10.482	11.5706	10.4383	10.7088	12.0011	11.327	11.4695	11.0264	9.62337	12.3229	10.6751	11.838	12.1773	11.0856	10.3372	11.0394	9.3584	11.1957	11.2524	12.3785	10.4485	11.0027	11.4596	11.8736	11.3435	12.0212
17	11.2683	0.904824	9.31798	10.8821	11.0892	10.0453	12.2107	11.2513	10.6669	11.0137	10.8149	11.8242	11.8606	10.6342	11.2856	11.3623	10.6713	12.0147	10.6782	10.1487	10.7506	10.3578	10.4684	10.249	11.415	10.218	10.325	11.8442	10.9717	11.8896	10.6745	9.72593	12.01	10.2439	11.6116	12.0767	10.4331	10.0865	10.5042	8.58347	10.9252	11.0037	12.1248	10.047	10.4986	10.9618	11.6765	11.1745	11.8553
18	11.0099	1.00621	9.16728	10.6509	10.6806	9.46965	12.0145	10.7297	10.4773	10.7155	10.1535	11.2662	12.0538	10.3276	10.9075	11.2922	10.0518	11.557	10.1992	9.58815	10.3923	9.8866	9.9442	10.0279	11.2265	9.99553	9.90753	11.5674	10.5595	12.1084	10.2709	9.71153	11.5769	9.75095	11.2799	11.8405	9.7534	9.76908	9.99813	7.88439	10.5961	10.6411	11.6649	9.66056	9.99043	10.4194	11.3897	10.9499	11.5743
19	10.6907	1.08638	8.9844	10.3303	10.2499	8.95973	11.6985	10.1532	10.2344	10.3689	9.52215	10.6977	12.0939	10.0149	10.4699	11.1002	9.45097	11.0808	9.71738	9.03105	9.9876	9.4372	9.46121	9.81523	11.0027	9.76916	9.48704	11.1935	10.1095	12.121	9.85798	9.58683	11.0358	9.19701	10.8893	11.5129	9.1161	9.44449	9.53467	7.31642	10.2475	10.1884	11.099	9.33529	9.51975	9.86697	11.0077	10.6759	11.2116
20	10.3351	1.12944	8.79083	9.94266	9.80991	8.5479	11.2881	9.58706	9.94412	10.0053	8.95528	10.1516	11.9816	9.72127	10.0166	10.8042	8.92365	10.6087	9.2722	8.52546	9.54781	9.04085	9.00761	9.59463	10.7461	9.565	9.0864	10.7389	9.6569	11.934	9.44505	9.35288	10.4285	8.65725	10.4709	11.1406	8.54742	9.16147	9.15349	6.85631	9.8988	9.70277	10.4299	9.08259	9.13119	9.34442	10.5646	10.3738	10.8133
21	9.96819	1.12974	8.60256	9.51764	9.38163	8.22268	10.8134	9.03605	9.63607	9.63788	8.46275	9.6627	11.7188	9.46832	9.56947	10.4283	8.48774	10.1667	8.85539	8.07534	9.11112	8.70368	8.61214	9.36089	10.4728	9.39151	8.74258	10.2062	9.23377	11.5792	9.05063	9.04463	9.799	8.17221	10.0494	10.7479	8.09589	8.9267	8.86155	6.5602	9.55954	9.24778	9.75644	8.89546	8.83475	8.8768	10.0873	10.0801	10.416
22	9.61734	1.08891	8.43426	9.11546	8.98283	7.98669	10.2921	8.57596	9.31702	9.27653	8.06898	9.24468	11.3684	9.2673	9.17582	10.0667	8.17007	9.76818	8.49518	7.68005	8.69157	8.44637	8.27916	9.13677	10.2007	9.23891	8.4671	9.66415	8.87377	11.061	8.71648	8.70446	9.21147	7.75121	9.6533	10.3493	7.80209	8.77258	8.64518	6.41557	9.2548	8.8537	9.10999	8.77001	8.63925	8.51503	9.6294	9.80177	10.0357
23	9.31094	1.01726	8.30217	8.74829	8.64497	7.85209	9.76365	8.20312	9.02737	8.98383	7.76697	8.94243	10.9829	9.13524	8.86675	9.7362	7.98022	9.42431	8.19029	7.37818	8.3163	8.27222	8.02107	8.92845	9.92823	9.10721	8.26487	9.1607	8.5823	10.5017	8.46471	8.38317	8.68366	7.45826	9.32357	9.97306	7.69708	8.6904	8.49846	6.44931	9.01457	8.52939	8.58208	8.71075	8.53079	8.27814	9.2333	9.56974	9.74296
24	9.06366	0.925847	8.22344	8.44434	8.38746	7.81013	9.27935	7.92858	8.78935	8.7547	7.57752	8.73985	10.6071	9.06223	8.64941	9.43968	7.90769	9.13924	7.95773	7.16136	7.99514	8.16303	7.84506	8.74979	9.6682	9.00977	8.16649	8.735	8.37369	9.92496	8.31379	8.10186	8.27653	7.29468	9.07083	9.63465	7.74583	8.66476	8.41353	6.66201	8.83636	8.3033	8.18994	8.70468	8.51897	8.1489	8.94937	9.39574	9.50787
25	8.8847	0.82699	8.21711	8.22239	8.21025	7.84542	8.8543	7.75949	8.61609	8.5876	7.4922	8.64259	10.2676	9.03824	8.52402	9.20556	7.94503	8.92419	7.81537	7.04024	7.76768	8.11982	7.76446	8.60479	9.43273	8.93191	8.14077	8.41789	8.25504	9.4191	8.27093	7.87702	7.99166	7.26944	8.89714	9.34438	7.90355	8.68551	8.37902	7.05763	8.71435	8.17009	7.94157	8.73596	8.5755	8.09909	8.74273	9.28183	9.33891
26	8.77025	0.724128	8.29781	8.11103	8.11242	7.9461	8.51626	7.69426	8.49791	8.48112	7.52846	8.64211	9.97461	9.04311	8.50606	9.02977	8.08906	8.76882	7.75947	7.02456	7.6547	8.14206	7.78166	8.49921	9.23374	8.87489	8.18868	8.19637	8.21465	8.99147	8.3283	7.71781	7.83696	7.37708	8.81001	9.09992	8.12425	8.73637	8.3865	7.6319	8.65364	8.11489	7.83373	8.78676	8.68327	8.1096	8.59493	9.21295	9.21457
27	8.71407	0.62747	8.451	8.10852	8.0883	8.08304	8.27256	7.72907	8.43657	8.4268	7.68864	8.71002	9.73141	9.07746	8.56353	8.9184	8.32532	8.68319	7.79457	7.11201	7.66323	8.22595	7.88742	8.42597	9.07146	8.83898	8.31168	8.06353	8.23945	8.6608	8.45796	7.64372	7.80536	7.57689	8.79627	8.89962	8.3801	8.80522	8.43437	8.33382	8.64558	8.12801	7.82765	8.84395	8.81554	8.16425	8.4935	9.17572	9.12383
28	8.708	0.548867	8.67419	8.20102	8.13609	8.22901	8.12193	7.86544	8.42719	8.42159	7.94475	8.83309	9.5273	9.12964	8.67388	8.86818	8.58858	8.66536	7.90987	7.30312	7.78366	8.35426	8.06863	8.38435	8.96352	8.81127	8.51585	8.01484	8.30945	8.44546	8.62609	7.66473	7.87347	7.84507	8.84695	8.73886	8.63625	8.87161	8.52424	9.09664	8.68026	8.1947	7.90144	8.90761	8.94607	8.2425	8.41703	9.15844	9.06845
29	8.74226	0.494791	8.93296	8.37201	8.24071	8.37335	8.05349	8.09118	8.46853	8.44868	8.28142	8.97907	9.3517	9.19005	8.82625	8.87572	8.85548	8.71571	8.07914	7.60443	7.98773	8.52147	8.26992	8.37329	8.90664	8.77523	8.78804	8.05193	8.40393	8.34165	8.81609	7.77165	8.02445	8.12961	8.94809	8.62029	8.89303	8.91737	8.6692	9.80226	8.7528	8.3047	8.04832	8.98745	9.04186	8.34034	8.36113	9.15852	9.05122
30	8.80813	0.464789	9.21236	8.59388	8.39151	8.52053	8.0615	8.39822	8.53999	8.496	8.68627	9.09562	9.20681	9.26176	9.00195	8.92869	9.09142	8.81535	8.31309	7.99626	8.27257	8.71981	8.47001	8.38927	8.89498	8.74472	9.11403	8.16669	8.51875	8.33442	9.02716	7.94805	8.23456	8.42849	9.09368	8.54273	9.14174	8.95527	8.85855	10.381	8.84894	8.44879	8.27081	9.11054	9.09949	8.45651	8.33384	9.16723	9.05285
31	8.90076	0.458766	9.49389	8.85813	8.58151	8.68693	8.12735	8.79022	8.63327	8.55146	9.15902	9.14341	9.10731	9.33382	9.199	8.99822	9.31567	8.95647	8.58979	8.45781	8.63442	8.9667	8.68215	8.43754	8.91406	8.77712	9.45807	8.35004	8.6693	8.41687	9.23521	8.17517	8.48049	8.74366	9.26535	8.49975	9.37838	9.00976	9.09631	10.8148	8.95232	8.61716	8.54858	9.30522	9.12918	8.59011	8.35938	9.17399	9.0673
32	9.01595	0.475937	9.74615	9.15687	8.83113	8.89967	8.22306	9.25382	8.74386	8.60653	9.61154	9.12398	9.06724	9.39458	9.39701	9.07036	9.53288	9.11287	8.88936	8.94189	9.03877	9.27109	8.9133	8.5242	8.94258	8.92391	9.77821	8.58764	8.88052	8.56251	9.45001	8.42875	8.71333	9.09216	9.4369	8.50359	9.59168	9.11444	9.40632	11.0954	9.04465	8.81779	8.85424	9.56642	9.15514	8.74939	8.46201	9.18216	9.09363
33	9.15122	0.511866	9.93416	9.47892	9.14784	9.16943	8.34376	9.73546	8.87267	8.66183	10.0053	9.09383	9.10724	9.42751	9.58058	9.15073	9.75184	9.27388	9.2229	9.41684	9.46287	9.60897	9.18394	8.64595	8.97514	9.19663	10.0731	8.88715	9.16946	8.74758	9.65422	8.70353	8.90107	9.45488	9.59544	8.56288	9.79119	9.30874	9.76019	11.2486	9.12435	9.06674	9.16759	9.87566	9.20909	8.93146	8.63868	9.19665	9.13709
34	9.30295	0.559308	10.0307	9.78909	9.53819	9.48213	8.50336	10.2021	9.02623	8.70204	10.3344	9.12409	9.2464	9.41818	9.72732	9.28467	9.96484	9.41853	9.5803	9.85174	9.87943	9.97289	9.49035	8.81445	8.99972	9.56523	10.3199	9.2381	9.5247	8.95658	9.83842	9.002	9.05604	9.8226	9.73827	8.67443	9.97128	9.60962	10.1265	11.3171	9.18404	9.38233	9.46404	10.1681	9.32598	9.14753	8.87209	9.21481	9.20041
35	9.4649	0.609709	10.0329	10.0858	9.98128	9.83047	8.74408	10.5973	9.23607	8.72411	10.5843	9.25069	9.46414	9.35157	9.82581	9.47777	10.1697	9.53357	9.93229	10.2152	10.2763	10.2948	9.8206	9.03306	9.01325	9.98994	10.5012	9.62094	9.909	9.14758	9.9977	9.3019	9.21426	10.1802	9.85295	8.84827	10.1376	10.0065	10.4627	11.3309	9.22911	9.76443	9.74225	10.4401	9.54651	9.38992	9.12696	9.22164	9.27524
36	9.62884	0.662415	9.94865	10.33	10.4413	10.197	9.07109	10.9182	9.52824	8.73498	10.7533	9.51982	9.72506	9.21071	9.8461	9.73643	10.3661	9.61892	10.2753	10.519	10.6184	10.5813	10.1313	9.29652	9.01623	10.4005	10.6329	9.99364	10.2993	9.31053	10.1428	9.58438	9.39869	10.4986	9.92666	9.04599	10.2952	10.4427	10.7561	11.3204	9.30207	10.1916	10.0003	10.6771	9.85091	9.66663	9.35993	9.20461	9.34291
37	9.79118	0.71991	9.83194	10.506	10.8805	10.5779	9.4796	11.1718	9.94311	8.76473	10.8403	9.87135	9.99536	9.0291	9.81035	10.0224	10.5402	9.69045	10.5909	10.763	10.901	10.815	10.4375	9.60425	9.0193	10.7632	10.7426	10.3337	10.6464	9.42393	10.2726	9.84342	9.60784	10.7994	9.96834	9.24642	10.4526	10.8817	10.9956	11.3062	9.45174	10.6613	10.2713	10.9054	10.2268	9.97247	9.54084	9.16099	9.39366
38	9.94807	0.778861	9.77073	10.6109	11.2612	10.9443	9.92712	11.3525	10.4703	8.87282	10.8474	10.2655	10.2508	8.87166	9.77466	10.3128	10.672	9.80582	10.8654	10.954	11.1161	11.0009	10.7397	9.94786	9.04806	11.0391	10.8309	10.6325	10.9518	9.50306	10.3955	10.0687	9.80397	11.0764	10.0008	9.4272	10.6029	11.2544	11.1701	11.2981	9.71091	11.1359	10.5601	11.134	10.6319	10.2995	9.67002	9.10678	9.42878
39	10.0963	0.830974	9.79956	10.6668	11.5397	11.282	10.3785	11.4578	11.057	9.12098	10.7867	10.6317	10.4771	8.81245	9.82732	10.5832	10.7555	10.0207	11.0687	11.0962	11.2606	11.1516	11.0518	10.308	9.15601	11.2194	10.8684	10.8488	11.201	9.56535	10.4907	10.2525	9.93302	11.3482	10.048	9.57	10.7229	11.5386	11.28	11.2802	10.079	11.5917	10.8518	11.3594	11.0496	10.6262	9.75414	9.06705	9.45471
40	10.2285	0.862088	9.91232	10.688	11.6713	11.56	10.8054	11.489	11.6149	9.50024	10.6924	10.9111	10.6541	8.92749	10.0242	10.8506	10.7985	10.3547	11.1931	11.1949	11.3349	11.2558	11.3456	10.6408	9.38634	11.3117	10.8306	10.9544	11.3722	9.64807	10.5387	10.4261	9.96876	11.5837	10.1283	9.70957	10.767	11.7182	11.2974	11.2079	10.5112	11.9397	11.0902	11.5516	11.3863	10.9178	9.80818	9.06145	9.4718
41	10.336	0.86398	10.0699	10.6763	11.6342	11.7372	11.1849	11.4335	12.0684	9.98444	10.5894	11.0583	10.777	9.2332	10.3242	11.1093	10.8172	10.7677	11.2641	11.2278	11.3595	11.2961	11.561	10.9005	9.74184	11.3197	10.7107	10.9536	11.4543	9.7776	10.5045	10.5906	9.89442	11.7475	10.2392	9.8944	10.7213	11.7745	11.2185	11.0584	10.9179	12.1403	11.2223	11.6596	11.5944	11.1477	9.84779	9.1013	9.48585
42	10.4078	0.832518	10.2166	10.6156	11.4078	11.8021	11.4858	11.2874	12.3191	10.4775	10.4845	11.069	10.8431	9.62641	10.6491	11.3464	10.8296	11.1695	11.3463	11.1077	11.3082	11.2441	11.6584	11.0303	10.191	11.2415	10.4985	10.8478	11.4294	9.95058	10.3543	10.7269	9.71248	11.8002	10.3543	10.1625	10.576	11.6944	11.0469	10.8069	11.2305	12.1523	11.2325	11.6682	11.639	11.2781	9.88737	9.20146	9.51273
43	10.4319	0.767408	10.3179	10.499	10.9712	11.7239	11.6593	11.0821	12.3226	10.874	10.372	10.928	10.8352	9.99764	10.8818	11.5274	10.8312	11.4328	11.4459	10.7865	11.0837	11.0718	11.6099	11.001	10.6701	11.0574	10.2119	10.6134	11.2891	10.1312	10.0597	10.8194	9.41962	11.7106	10.4133	10.5028	10.2703	11.484	10.7828	10.4401	11.3863	11.9735	11.157	11.5679	11.5027	11.2801	9.93779	9.37353	9.5795
44	10.4015	0.684676	10.3452	10.3044	10.4099	11.4629	11.6821	10.835	12.1078	11.0963	10.2039	10.6731	10.7465	10.2139	10.9986	11.6055	10.8031	11.504	11.4474	10.2441	10.8046	10.7884	11.3898	10.7781	11.1531	10.7465	9.87915	10.2332	10.9885	10.2903	9.5725	10.8345	9.00498	11.4253	10.3545	10.8659	9.79592	11.148	10.3958	9.91533	11.2969	11.6124	11.0155	11.3292	11.1772	11.1024	10.0136	9.62839	9.69737
45	10.3104	0.643733	10.2481	9.99298	9.6888	11.0197	11.5283	10.563	11.7073	11.0896	9.931	10.2838	10.5815	10.1636	10.9887	11.5479	10.7258	11.3471	11.2318	9.47275	10.3331	10.3824	10.982	10.3428	11.6099	10.3066	9.44885	9.75455	10.5297	10.387	8.91127	10.7526	8.44664	10.9724	10.1189	11.1809	9.21371	10.6958	9.91704	9.27657	10.9527	11.078	10.8088	10.9485	10.6659	10.7382	10.1343	9.9596	9.86621
46	10.1648	0.746494	10.0102	9.5345	8.89958	10.4365	11.169	10.2713	11.1444	10.8506	9.53377	9.77666	10.3012	9.86533	10.8244	11.3283	10.5689	10.9557	10.7432	8.51504	9.70758	9.90306	10.4321	9.71665	12.0061	9.75383	8.90492	9.14405	9.92271	10.3841	8.08669	10.5518	7.79898	10.3632	9.70431	11.316	8.53548	10.1901	9.38269	8.53742	10.3919	10.3894	10.5393	10.5069	10.0138	10.2062	10.3196	10.3506	10.0663
47	9.97037	1.0304	9.65219	8.96301	8.0468	9.76474	10.6194	9.93454	10.4269	10.3796	9.00269	9.17895	9.86559	9.31835	10.4516	10.9755	10.3049	10.3585	9.87529	7.4242	8.95433	9.29668	9.79967	8.9249	12.2643	9.11132	8.26372	8.44523	9.18655	10.3002	7.1196	10.2289	6.99262	9.64035	9.11603	11.2114	7.82782	9.62821	8.82465	7.75954	9.62081	9.59461	10.203	9.95864	9.26424	9.53825	10.571	10.7756	10.3265
48	9.72086	1.43963	9.1831	8.25695	7.18613	9.01493	9.92587	9.49292	9.58878	9.69711	8.29802	8.5271	9.30538	8.56265	9.90216	10.5391	9.90562	9.62349	8.79578	6.23938	8.11488	8.59501	9.08249	7.97484	12.2898	8.43816	7.55975	7.64001	8.3359	10.1083	6.1079	9.75576	6.15369	8.78834	8.37785	10.859	7.07087	9.0021	8.26324	6.9532	8.69257	8.69239	9.75788	9.30927	8.42876	8.71292	10.8659	11.2288	10.5294
49	9.42899	1.92191	8.59029	7.38532	6.29928	8.23823	9.09533	8.96168	8.66779	8.83312	7.48913	7.80253	8.65687	7.65406	9.21287	10.0094	9.40022	8.79732	7.587	5.03564	7.21146	7.81738	8.32559	6.90491	11.9752	7.73911	6.80058	6.80455	7.45777	9.74392	5.08266	9.13684	5.28814	7.94688	7.55429	10.2487	6.26054	8.33399	7.67793	6.1412	7.66119	7.74606	9.21545	8.61509	7.5528	7.78344	11.1533	11.6537	10.7573
50	9.089	2.43882	7.92307	6.46265	5.44145	7.43106	8.23068	8.34682	7.67181	7.81035	6.599	7.08698	7.88496	6.68146	8.40172	9.35019	8.80118	7.92657	6.38907	3.86594	6.25046	7.01021	7.50984	5.75452	11.2739	6.98279	6.00672	5.94629	6.57681	9.23009	4.04288	8.40871	4.38672	7.02506	6.64894	9.39869	5.39152	7.62436	7.03915	5.34724	6.54042	6.77568	8.54568	7.86397	6.61952	6.76835	11.4257	12.0051	10.9548
51	8.69451	2.96087	7.15338	5.49987	4.57815	6.57275	7.32829	7.67706	6.68573	6.70358	5.65608	6.32996	7.12742	5.65902	7.49672	8.63466	8.16906	6.99558	5.19779	2.74883	5.25535	6.13149	6.62656	4.56475	10.2844	6.19955	5.16488	5.06519	5.67901	8.58373	3.05149	7.61336	3.51053	6.05961	5.66596	8.38372	4.49307	6.89947	6.36637	4.53557	5.34716	5.75391	7.76391	7.05259	5.63897	5.69858	11.6731	12.2467	11.089
52	8.24182	3.45524	6.26761	4.5534	3.73514	5.67571	6.41119	6.97246	5.63821	5.54234	4.67548	5.54151	6.29371	4.59495	6.49916	7.84363	7.46738	6.0389	4.1304	1.79297	4.23542	5.24732	5.65166	3.38488	9.04104	5.39658	4.31051	4.20403	4.79542	7.8357	2.15539	6.77929	2.68631	5.10153	4.67321	7.21836	3.58244	6.14687	5.64216	3.73799	4.16548	4.6833	6.80231	6.18473	4.64946	4.59401	11.8841	12.3405	11.0997
53	7.73254	3.9012	5.28873	3.62564	2.91094	4.73299	5.45398	6.18255	4.55309	4.37657	3.69159	4.72712	5.44498	3.56631	5.44742	7.00972	6.7066	5.03704	3.2142	1.01111	3.23301	4.3136	4.64032	2.30383	7.7447	4.58981	3.42493	3.35855	3.90482	7.04102	1.38134	5.83844	1.96819	4.12898	3.69491	5.95028	2.67379	5.32825	4.84947	2.9348	3.0305	3.6472	5.80271	5.2621	3.63404	3.51592	12.0288	12.2673	10.9596
54	7.17147	4.26991	4.27354	2.76713	2.11376	3.76943	4.49517	5.34358	3.5091	3.27094	2.7294	3.92158	4.55514	2.56861	4.36938	6.15479	5.87897	4.04862	2.4616	0.398676	2.31965	3.43011	3.61878	1.40179	6.53583	3.74907	2.58422	2.54195	3.04332	6.11551	0.750861	4.93704	1.32387	3.18263	2.76247	4.66289	1.8341	4.43852	4.03859	2.16598	2.01499	2.61766	4.6911	4.30247	2.63754	2.47498	12.0521	11.981	10.5912
55	6.54886	4.54159	3.26657	1.94238	1.39965	2.82436	3.52194	4.4198	2.52006	2.26701	1.83581	3.12123	3.67678	1.68011	3.294	5.27182	5.02921	3.0596	1.8476	0	1.53564	2.0685	2.60859	0.713456	5.48714	2.92876	1.76309	1.80237	2.18316	5.11358	0.0560058	3.99235	0.789559	2.24474	1.90886	3.43307	1.12083	3.54244	3.2232	1.44447	1.17473	1.67753	3.57936	3.34254	1.72322	1.58927	11.8942	11.4534	9.93168
56	5.89086	4.64724	2.2994	1.20112	0.810447	1.93676	2.59316	3.49794	1.64602	1.40803	1.09967	2.36299	2.80715	0.940534	2.2356	4.36413	4.10326	2.12898	1.41731	0	0.896582	1.72495	1.67416	0.232411	4.63874	2.11821	1.05062	1.14135	1.42049	4.06962	0	3.05287	0.364388	1.42795	1.1758	2.30911	0.469376	2.64509	2.43923	0.84505	0.542567	0.932939	2.51385	2.42422	0.981085	0.876527	11.4941	10.6619	8.91745
57	5.15656	4.59539	1.47269	0.58256	0.0805571	1.17087	1.71796	2.60511	0.937248	0.744244	0.529119	1.65981	2.01977	0.404574	1.34507	3.44817	3.17003	1.32032	1.10526	0	0.408683	1.07308	0.932097	0	4.00756	1.39334	0.44865	0.613926	0.795793	3.0219	0	2.18965	0	0.777036	0.582103	1.39725	0	1.77955	1.69263	0.0842863	0.0475409	0.306111	1.58508	1.6018	0.413286	0.160558	10.7166	9.59922	7.6196
58	4.36726	4.33835	0.803962	0	0	0.529707	0.977228	1.70031	0.220241	0.0373088	0.0667427	1.04592	1.31199	0	0.651947	2.48956	2.25576	0.688589	0.880057	0	0	0.537689	0.361057	0	3.52891	0.792323	0	0.0152656	0.0200574	1.97776	0	1.37762	0	0.0394919	0	0.693907	0	1.03923	1.03472	0	0	0	0.857585	0.917392	0	0	9.59744	8.28444	6.1553
59	3.59418	3.8707	0.189593	0	0	0	0.425186	0.968177	0	0	0	0.545124	0.749271	0	0.00516441	1.59421	1.45081	0.0594823	0.712894	0	0	0	0	0	3.17224	0.109133	0	0	0	1.11319	0	0.744743	0	0	0	0.176354	0	0.294912	0.469492	0	0	0	0.197641	0.323378	0	0	8.18708	6.79502	4.6904
60	2.84667	3.26659	0	0	0	0	0	0.421478	0	0	0	0	0.239158	0	0	0.874465	0.792111	0	0.544357	0	0	0	0	0	2.90742	0	0	0	0	0.431144	0	0	0	0	0	0	0	0	0	0	0	0	0	0	0	0	6.64562	5.26571	3.33962
61	2.1571	2.61515	0	0	0	0	0	0	0	0	0	0	0	0	0	0.132702	0.0196183	0	0.279702	0	0	0	0	0	2.67124	0	0	0	0	0	0	0	0	0	0	0	0	0	0	0	0	0	0	0	0	0	5.10286	3.84078	2.14791
62	1.55588	1.99493	0	0	0	0	0	0	0	0	0	0	0	0	0	0	0	0	0	0	0	0	0	0	2.42487	0	0	0	0	0	0	0	0	0	0	0	0	0	0	0	0	0	0	0	0	0	3.73181	2.59748	1.19906
63	1.04879	1.46132	0	0	0	0	0	0	0	0	0	0	0	0	0	0	0	0	0	0	0	0	0	0	2.15356	0	0	0	0	0	0	0	0	0	0	0	0	0	0	0	0	0	0	0	0	0	2.54494	1.57391	0.508071
64	0.638578	1.05058	0	0	0	0	0	0	0	0	0	0	0	0	0	0	0	0	0	0	0	0	0	0	1.86745	0	0	0	0	0	0	0	0	0	0	0	0	0	0	0	0	0	0	0	0	0	1.61954	0.802669	0
65	0.361815	0.741925	0	0	0	0	0	0	0	0	0	0	0	0	0	0	0	0	0	0	0	0	0	0	1.577	0	0	0	0	0	0	0	0	0	0	0	0	0	0	0	0	0	0	0	0	0	0.894561	0.199836	0
66	0.192072	0.547762	0	0	0	0	0	0	0	0	0	0	0	0	0	0	0	0	0	0	0	0	0	0	1.29918	0	0	0	0	0	0	0	0	0	0	0	0	0	0	0	0	0	0	0	0	0	0.17205	0	0
67	0.104956	0.438512	0	0	0	0	0	0	0	0	0	0	0	0	0	0	0	0	0	0	0	0	0	0	1.03498	0	0	0	0	0	0	0	0	0	0	0	0	0	0	0	0	0	0	0	0	0	0	0	0
68	0.070993	0.375949	0	0	0	0	0	0	0	0	0	0	0	0	0	0	0	0	0	0	0	0	0	0	0.785613	0	0	0	0	0	0	0	0	0	0	0	0	0	0	0	0	0	0	0	0	0	0	0	0
69	0.0572794	0.330053	0	0	0	0	0	0	0	0	0	0	0	0	0	0	0	0	0	0	0	0	0	0	0.547524	0	0	0	0	0	0	0	0	0	0	0	0	0	0	0	0	0	0	0	0	0	0	0	0
70	0.0424902	0.287654	0	0	0	0	0	0	0	0	0	0	0	0	0	0	0	0	0	0	0	0	0	0	0.0844874	0	0	0	0	0	0	0	0	0	0	0	0	0	0	0	0	0	0	0	0	0	0	0	0
71	0.0355375	0.248609	0	0	0	0	0	0	0	0	0	0	0	0	0	0	0	0	0	0	0	0	0	0	0	0	0	0	0	0	0	0	0	0	0	0	0	0	0	0	0	0	0	0	0	0	0	0	0
72	0.0294474	0.208188	0	0	0	0	0	0	0	0	0	0	0	0	0	0	0	0	0	0	0	0	0	0	0	0	0	0	0	0	0	0	0	0	0	0	0	0	0	0	0	0	0	0	0	0	0	0	0
73	0.0231277	0.166904	0	0	0	0	0	0	0	0	0	0	0	0	0	0	0	0	0	0	0	0	0	0	0	0	0	0	0	0	0	0	0	0	0	0	0	0	0	0	0	0	0	0	0	0	0	0	0
74	0.0134232	0.120809	0	0	0	0	0	0	0	0	0	0	0	0	0	0	0	0	0	0	0	0	0	0	0	0	0	0	0	0	0	0	0	0	0	0	0	0	0	0	0	0	0	0	0	0	0	0	0
75	0.00909294	0.0818364	0	0	0	0	0	0	0	0	0	0	0	0	0	0	0	0	0	0	0	0	0	0	0	0	0	0	0	0	0	0	0	0	0	0	0	0	0	0	0	0	0	0	0	0	0	0	0
76	0.00474533	0.0427079	0	0	0	0	0	0	0	0	0	0	0	0	0	0	0	0	0	0	0	0	0	0	0	0	0	0	0	0	0	0	0	0	0	0	0	0	0	0	0	0	0	0	0	0	0	0	0
77	0	0	0	0	0	0	0	0	0	0	0	0	0	0	0	0	0	0	0	0	0	0	0	0	0	0	0	0	0	0	0	0	0	0	0	0	0	0	0	0	0	0	0	0	0	0	0	0	0
78	0	0	0	0	0	0	0	0	0	0	0	0	0	0	0	0	0	0	0	0	0	0	0	0	0	0	0	0	0	0	0	0	0	0	0	0	0	0	0	0	0	0	0	0	0	0	0	0	0
79	0	0	0	0	0	0	0	0	0	0	0	0	0	0	0	0	0	0	0	0	0	0	0	0	0	0	0	0	0	0	0	0	0	0	0	0	0	0	0	0	0	0	0	0	0	0	0	0	0
80	0	0	0	0	0	0	0	0	0	0	0	0	0	0	0	0	0	0	0	0	0	0	0	0	0	0	0	0	0	0	0	0	0	0	0	0	0	0	0	0	0	0	0	0	0	0	0	0	0
81	0	0	0	0	0	0	0	0	0	0	0	0	0	0	0	0	0	0	0	0	0	0	0	0	0	0	0	0	0	0	0	0	0	0	0	0	0	0	0	0	0	0	0	0	0	0	0	0	0
82	0	0	0	0	0	0	0	0	0	0	0	0	0	0	0	0	0	0	0	0	0	0	0	0	0	0	0	0	0	0	0	0	0	0	0	0	0	0	0	0	0	0	0	0	0	0	0	0	0
83	0	0	0	0	0	0	0	0	0	0	0	0	0	0	0	0	0	0	0	0	0	0	0	0	0	0	0	0	0	0	0	0	0	0	0	0	0	0	0	0	0	0	0	0	0	0	0	0	0
84	0	0	0	0	0	0	0	0	0	0	0	0	0	0	0	0	0	0	0	0	0	0	0	0	0	0	0	0	0	0	0	0	0	0	0	0	0	0	0	0	0	0	0	0	0	0	0	0	0
85	0	0	0	0	0	0	0	0	0	0	0	0	0	0	0	0	0	0	0	0	0	0	0	0	0	0	0	0	0	0	0	0	0	0	0	0	0	0	0	0	0	0	0	0	0	0	0	0	0
86	0	0	0	0	0	0	0	0	0	0	0	0	0	0	0	0	0	0	0	0	0	0	0	0	0	0	0	0	0	0	0	0	0	0	0	0	0	0	0	0	0	0	0	0	0	0	0	0	0
87	0	0	0	0	0	0	0	0	0	0	0	0	0	0	0	0	0	0	0	0	0	0	0	0	0	0	0	0	0	0	0	0	0	0	0	0	0	0	0	0	0	0	0	0	0	0	0	0	0
88	0	0	0	0	0	0	0	0	0	0	0	0	0	0	0	0	0	0	0	0	0	0	0	0	0	0	0	0	0	0	0	0	0	0	0	0	0	0	0	0	0	0	0	0	0	0	0	0	0
89	0	0	0	0	0	0	0	0	0	0	0	0	0	0	0	0	0	0	0	0	0	0	0	0	0	0	0	0	0	0	0	0	0	0	0	0	0	0	0	0	0	0	0	0	0	0	0	0	0
90	0	0	0	0	0	0	0	0	0	0	0	0	0	0	0	0	0	0	0	0	0	0	0	0	0	0	0	0	0	0	0	0	0	0	0	0	0	0	0	0	0	0	0	0	0	0	0	0	0
91	0	0	0	0	0	0	0	0	0	0	0	0	0	0	0	0	0	0	0	0	0	0	0	0	0	0	0	0	0	0	0	0	0	0	0	0	0	0	0	0	0	0	0	0	0	0	0	0	0
92	0.00704294	0.0529877	0	0	0	0	0	0	0	0	0	0	0	0	0	0	0	0	0.103702	0	0	0	0	0	0	0	0	0	0	0	0	0	0	0	0	0	0	0	0	0	0	0	0	0	0	0	0	0	0
93	0.0162972	0.0985367	0	0	0	0	0	0	0	0	0	0	0	0	0	0	0	0	0.673913	0	0	0	0	0	0	0	0	0	0	0	0	0	0	0	0	0	0	0	0.0629306	0	0	0	0	0	0	0	0	0	0
94	0.0329952	0.185585	0	0	0	0	0	0	0	0	0	0	0	0	0	0	0	0	1.44207	0	0	0	0	0	0	0	0	0	0	0	0	0	0	0	0	0	0	0	0.556742	0	0	0	0	0	0	0	0	0	0
95	0.0681139	0.328583	0	0	0	0	0	0	0	0	0	0	0	0	0	0	0	0	2.57771	0	0	0	0	0	0	0	0	0	0	0	0	0	0	0	0	0	0	0	1.22953	0	0	0	0	0.293366	0	0	0.255358	0.455666	0
96	0.174172	0.544722	0	0.496719	0.72957	0	0	0	0	0	0	0	0	0	0	0	0	0	3.91502	0	0	0	0	0	0	0	0	0	0	0	0	0	0	0	0	0.144946	0	0	2.32195	0.750395	0.0602998	0	0.770457	0.854041	0	0	0.863346	0.947291	0.455877
97	0.418862	0.835781	0	1.0367	1.41004	0.124217	0	0	0	0	0	0	0	0	0.0729774	0.734279	0.55958	0	5.24061	0	0	0.156267	0.154378	0.333888	0.712778	0.55852	0	0.603217	0	0	0	0.0698956	0	0	0	0.695356	0	1.0302	3.80703	1.50323	0.549909	0	1.65616	1.65477	0	0	1.83981	1.60167	0.98344
98	0.792316	1.17801	0.286723	1.68812	2.4155	0.58657	0.334881	0.224386	0	0	0	0	0	0	0.782365	1.64963	1.1609	0	6.40173	0	0.415905	0.859545	0.780643	0.958774	1.71955	1.30338	0	1.22157	0	0	0	0.559068	0	0	0.20094	1.15851	0	1.85133	5.3154	2.49366	1.13172	0	2.88902	2.68557	0	0	3.08274	2.3859	1.60286
99	1.35377	1.53362	0.858949	2.3919	3.69329	1.04959	1.01302	0.91814	0.438667	0	0	0	0	0	1.42862	2.87007	2.08804	0	7.43099	0.495726	1.21368	1.70637	1.58366	1.7132	3.30837	2.36252	0	2.12897	0	0	0	1.19788	0.68358	0.607763	0.691542	1.66685	0.705916	3.21799	6.67316	3.65551	1.94171	0.314669	4.40239	3.77779	0.611704	0	4.46875	3.33989	2.25475
100	2.04073	1.90668	1.50211	3.14883	5.10217	1.5957	1.79491	1.74521	1.04421	0	0	0.619979	0	0	2.23698	4.21762	3.38157	0	8.34645	1.03694	2.20085	2.88702	2.78506	2.69868	5.2687	3.70851	0	3.29655	0	0	0	2.16562	1.55009	1.44655	1.38483	2.19549	1.69894	4.80662	7.86968	4.84517	2.93938	0.800149	5.94687	4.86923	1.44945	0.440532	5.76853	4.36589	2.94209
Fhor [N]	Fhor Mean	Fhor Std	Left steps																																											Right steps
1	0.135911	0.382636	0	0.219255	0.0630638	0.524681	-0.124617	-0.225723	0.0402979	0.232404	-0.199809	0.342617	-0.0842553	1.34994	0.194553	0.0138723	0.392809	0.0909574	0.395043	1.18623	0.176809	0.469702	0.197766	1.2083	0.0215319	0.585	0.114149	-0.0995319	0.136489	0	-0.0100426	0	-0.0205106	-0.0664681	-0.19634	-0.119447	-0.0602979	0.397149	0.582787	1.32436	-0.0167234	0.325468	-0.155426	0.707702	0.552234	0.0362553	0.22766	0.794362	0.40717
2	0.286509	0.444207	-0.107478	0.334888	0.149743	0.853332	-0.122544	-0.141822	0.145333	0.357368	-0.00231528	0.563402	-0.070185	1.33646	0.333285	0.11892	0.691727	0.291177	0.571617	1.40981	0.403825	0.716432	0.447736	1.3387	0.156758	0.934679	0.374576	-0.0435429	0.346548	-0.210102	0.114015	0	0.171671	-0.00223469	-0.057106	-0.0193501	0.19621	0.580141	0.904284	1.63398	0.243699	0.463761	-0.111749	1.06352	0.761387	0.285061	0.505091	1.01615	0.623894
3	0.478723	0.486408	-0.201208	0.43531	0.298301	1.17884	-0.0918072	0.0362888	0.305508	0.458931	0.335685	0.831233	0.0458077	1.29417	0.451863	0.326299	1.00647	0.54878	0.825409	1.58415	0.65156	1.00178	0.755555	1.42686	0.36952	1.2622	0.692159	0.127785	0.61949	-0.229082	0.303438	0.11299	0.445778	0.128884	0.236446	0.119358	0.569917	0.72606	1.21391	1.93961	0.573818	0.588033	0.0988702	1.36774	0.999928	0.610982	0.753099	1.2155	0.808894
4	0.692468	0.511852	-0.250902	0.526229	0.50446	1.46542	-0.0203424	0.292128	0.498213	0.533709	0.748101	1.1121	0.274098	1.27454	0.559499	0.620813	1.32117	0.831603	1.10511	1.69717	0.908352	1.30728	1.09431	1.47189	0.61735	1.53106	1.03083	0.387369	0.925675	-0.105008	0.540843	0.317621	0.755388	0.300362	0.604616	0.302781	1.00569	0.837381	1.5076	2.20232	0.891861	0.70544	0.424533	1.61612	1.24844	0.973397	0.961853	1.38294	0.94522
5	0.907282	0.526213	-0.227593	0.61955	0.742441	1.69621	0.113779	0.605363	0.688234	0.603007	1.18545	1.3861	0.552986	1.28918	0.694124	0.914298	1.61378	1.11958	1.35546	1.76556	1.13846	1.59902	1.42205	1.48474	0.831253	1.73079	1.3595	0.658472	1.22856	0.137571	0.791223	0.482195	1.05688	0.469258	0.974075	0.513116	1.45375	0.906464	1.77521	2.40456	1.14574	0.816953	0.799724	1.81335	1.48585	1.32075	1.12713	1.52467	1.04475
6	1.10801	0.530052	-0.123957	0.716695	0.968716	1.86175	0.325277	0.944474	0.853043	0.685925	1.54811	1.6215	0.791065	1.32551	0.880381	1.14451	1.89515	1.3768	1.5566	1.7986	1.32702	1.81384	1.71317	1.47383	0.998843	1.85283	1.64446	0.895772	1.48537	0.381963	1.00568	0.619607	1.31884	0.602806	1.29263	0.743605	1.86172	0.904657	1.99572	2.53609	1.32996	0.899383	1.13821	1.95985	1.67834	1.5999	1.28461	1.6374	1.13874
7	1.28444	0.522915	0.0424507	0.815133	1.15616	1.95764	0.580213	1.27916	0.986801	0.770651	1.83272	1.81813	0.96678	1.35936	1.104	1.31651	2.15187	1.59004	1.69341	1.79484	1.46564	1.94194	1.93554	1.44695	1.12136	1.8861	1.87164	1.11187	1.66794	0.581825	1.16488	0.745499	1.52813	0.660373	1.5496	0.956524	2.17817	0.832217	2.14097	2.58747	1.4567	0.918943	1.40732	2.05698	1.81984	1.80334	1.47235	1.71941	1.24485
8	1.42926	0.505806	0.21225	0.909134	1.29274	1.98894	0.845804	1.55783	1.09006	0.843606	2.0365	1.95812	1.07923	1.36979	1.34271	1.44831	2.36551	1.75855	1.7611	1.7474	1.56194	1.9906	2.07094	1.39549	1.19462	1.86086	2.01555	1.31884	1.76271	0.742613	1.25799	0.858981	1.67411	0.632225	1.74013	1.14131	2.36885	0.746446	2.21213	2.54735	1.51997	0.879605	1.60666	2.10575	1.88792	1.90157	1.69267	1.77943	1.36062
9	1.53716	0.484567	0.31657	0.981984	1.3644	1.97723	1.09204	1.74087	1.15457	0.893831	2.14867	2.03744	1.14303	1.34419	1.54379	1.54144	2.49921	1.88934	1.76379	1.66682	1.61302	1.96522	2.12275	1.32193	1.21824	1.82564	2.04741	1.49543	1.78274	0.899367	1.28729	0.931857	1.75919	0.541776	1.85167	1.2921	2.42423	0.684698	2.22614	2.42292	1.52392	0.817541	1.74335	2.10754	1.89163	1.90458	1.91406	1.82729	1.48219
10	1.60867	0.467395	0.314213	1.03815	1.37589	1.92183	1.29903	1.84502	1.17345	0.925567	2.15618	2.05654	1.16745	1.29016	1.68172	1.60805	2.55632	1.99045	1.72634	1.57089	1.64031	1.89519	2.11004	1.2489	1.23289	1.7762	1.99094	1.62204	1.76105	1.06328	1.27209	0.941487	1.79944	0.434925	1.88731	1.39997	2.36568	0.637963	2.17601	2.2568	1.49851	0.757149	1.82082	2.0522	1.83953	1.85487	2.1	1.85466	1.59517
11	1.64702	0.455891	0.248315	1.08945	1.35626	1.80593	1.43892	1.9057	1.15217	0.957647	2.10315	2.01453	1.18368	1.22994	1.74192	1.67626	2.51938	2.05123	1.66646	1.47973	1.64871	1.79194	2.03645	1.18538	1.24984	1.68727	1.87167	1.71742	1.7125	1.23041	1.23743	0.915646	1.82049	0.355554	1.89499	1.47451	2.24064	0.609272	2.06187	2.06891	1.46635	0.704586	1.86766	1.9347	1.7379	1.79108	2.22849	1.84839	1.67426
12	1.65285	0.448242	0.140818	1.12641	1.32094	1.64758	1.51336	1.91685	1.11723	1.01006	2.02074	1.92886	1.22674	1.16925	1.71791	1.73071	2.38109	2.07085	1.57992	1.38381	1.61458	1.67489	1.8997	1.12699	1.25249	1.57047	1.69487	1.78885	1.63695	1.41705	1.18221	0.887085	1.81426	0.330156	1.88075	1.5306	2.06538	0.618532	1.91156	1.86987	1.41122	0.676993	1.89786	1.77826	1.59732	1.70937	2.27787	1.80497	1.70066
13	1.6229	0.443464	0.0169594	1.13447	1.26654	1.47228	1.52986	1.87049	1.06713	1.06368	1.90616	1.82436	1.28343	1.11421	1.62911	1.7254	2.17385	2.04515	1.47862	1.2773	1.54045	1.54958	1.72288	1.07014	1.23152	1.45529	1.48582	1.80199	1.54967	1.59707	1.10543	0.839718	1.76691	0.35826	1.83206	1.56258	1.85841	0.635696	1.75629	1.65378	1.31861	0.692035	1.88713	1.61487	1.44537	1.60088	2.22455	1.72222	1.66871
14	1.55973	0.43878	-0.0711971	1.1071	1.19838	1.29349	1.48736	1.78922	0.994527	1.10352	1.76323	1.704	1.31821	1.0715	1.50222	1.65472	1.93285	1.98517	1.36363	1.16434	1.44449	1.43143	1.54763	1.01863	1.19966	1.3374	1.28193	1.74095	1.45919	1.71895	1.01825	0.752909	1.6816	0.419152	1.74815	1.56388	1.6457	0.640945	1.59743	1.43806	1.19161	0.741506	1.81084	1.45546	1.2897	1.48089	2.09725	1.60551	1.59362
15	1.46883	0.429309	-0.110747	1.04411	1.13045	1.11695	1.3944	1.69567	0.905603	1.12909	1.61051	1.56557	1.32321	1.03171	1.36277	1.54102	1.67355	1.90137	1.24412	1.03972	1.32945	1.29331	1.37235	0.951262	1.15276	1.22007	1.09509	1.62938	1.35112	1.76325	0.92932	0.647456	1.57525	0.48432	1.64549	1.54444	1.44903	0.65407	1.43124	1.2248	1.05736	0.797428	1.68239	1.3135	1.13788	1.35669	1.92755	1.46794	1.4862
16	1.35816	0.414351	-0.118108	0.942273	1.05644	0.948017	1.2713	1.58252	0.821121	1.13716	1.45346	1.41685	1.3065	0.977117	1.23226	1.39906	1.4463	1.79471	1.11129	0.902082	1.19772	1.15226	1.19647	0.858342	1.07626	1.13204	0.923538	1.48229	1.22047	1.7288	0.835832	0.541352	1.44916	0.527221	1.50702	1.51565	1.25509	0.690954	1.2785	1.01393	0.916178	0.833929	1.51223	1.20489	0.986613	1.2202	1.74955	1.33491	1.37244
17	1.23476	0.395423	-0.104218	0.817842	0.961894	0.802669	1.13548	1.44221	0.734842	1.11084	1.27723	1.26304	1.25961	0.90057	1.10235	1.24429	1.23064	1.67515	0.968085	0.749305	1.05483	1.00865	1.03277	0.750092	0.98181	1.08839	0.774037	1.30228	1.08479	1.62417	0.732785	0.439205	1.29817	0.535875	1.34887	1.47203	1.07186	0.733324	1.14218	0.811863	0.771219	0.849757	1.31328	1.1173	0.839605	1.06708	1.56731	1.21533	1.27024
18	1.10705	0.37382	-0.0792811	0.699514	0.846214	0.672076	0.992655	1.29689	0.638553	1.04939	1.09007	1.1106	1.18016	0.814836	0.9744	1.10638	1.02222	1.54698	0.835442	0.607132	0.919212	0.882417	0.886481	0.641605	0.893559	1.05155	0.641876	1.12172	0.963028	1.47749	0.624949	0.347041	1.14731	0.513873	1.18826	1.40009	0.908407	0.755756	1.01568	0.6257	0.64187	0.839733	1.09163	1.01049	0.701263	0.91922	1.39629	1.10937	1.18439
19	0.982671	0.349638	-0.0511934	0.590853	0.731783	0.54864	0.849298	1.159	0.549915	0.969803	0.923996	0.971166	1.09985	0.731669	0.856747	1.00317	0.816774	1.41983	0.716404	0.477006	0.800952	0.773903	0.759385	0.544563	0.814093	0.998074	0.517694	0.961667	0.857679	1.31621	0.529822	0.285033	1.00677	0.468888	1.05828	1.30334	0.773706	0.757507	0.895054	0.470325	0.550327	0.792532	0.906404	0.888733	0.571317	0.793853	1.23332	1.00736	1.09657
20	0.864589	0.323422	-0.017467	0.487986	0.634397	0.436806	0.710403	1.03413	0.491099	0.882775	0.771865	0.849827	1.0256	0.660951	0.760012	0.905579	0.62991	1.29179	0.614052	0.364842	0.695132	0.685451	0.633268	0.465986	0.731654	0.933064	0.390785	0.830395	0.763837	1.15564	0.44817	0.269002	0.879931	0.409797	0.951639	1.19376	0.647148	0.743987	0.795502	0.325876	0.493275	0.70574	0.749332	0.782447	0.454534	0.687647	1.07613	0.904352	0.997116
21	0.755332	0.297973	0.029236	0.385289	0.560442	0.34135	0.588857	0.91641	0.451144	0.792813	0.61577	0.752783	0.944346	0.605851	0.684934	0.785907	0.4741	1.169	0.518175	0.265775	0.60215	0.617308	0.522355	0.40701	0.645151	0.868712	0.276762	0.710601	0.681832	0.993498	0.371717	0.278074	0.7571	0.345926	0.856093	1.08221	0.522855	0.707293	0.728759	0.190587	0.446926	0.613901	0.618698	0.705992	0.358021	0.579579	0.924466	0.810848	0.891057
22	0.654983	0.273797	0.0976409	0.29442	0.503772	0.260359	0.495487	0.823476	0.413794	0.704781	0.458822	0.666456	0.851375	0.562144	0.63022	0.67667	0.35975	1.05933	0.432532	0.17516	0.52401	0.56529	0.440586	0.360309	0.56095	0.804905	0.186952	0.589674	0.609832	0.820423	0.295555	0.287265	0.63607	0.28048	0.768139	0.972998	0.403244	0.658627	0.678926	0.0552747	0.400375	0.534851	0.485547	0.649137	0.293255	0.470462	0.79428	0.721832	0.779433
23	0.564509	0.253256	0.173693	0.213362	0.463631	0.188116	0.430028	0.746865	0.381634	0.639376	0.316475	0.584345	0.758823	0.524009	0.591695	0.59047	0.281697	0.964638	0.345652	0.0989243	0.460631	0.512894	0.380723	0.310929	0.469043	0.751021	0.110277	0.47169	0.532879	0.66809	0.219243	0.290787	0.520232	0.215187	0.697366	0.870915	0.284972	0.621894	0.635962	-0.0744184	0.359631	0.464541	0.353757	0.603943	0.25266	0.377161	0.681638	0.637553	0.681634
24	0.481261	0.239531	0.230294	0.136201	0.429481	0.121757	0.385485	0.67421	0.362879	0.593126	0.200421	0.504661	0.676484	0.480291	0.562197	0.524086	0.227252	0.875783	0.244671	0.0264769	0.392792	0.451563	0.315628	0.249945	0.371023	0.728677	0.0332128	0.360688	0.447349	0.530045	0.13768	0.289331	0.417839	0.142284	0.637843	0.778925	0.161939	0.594347	0.601584	-0.200712	0.325309	0.40592	0.227208	0.561888	0.224553	0.303863	0.584464	0.558063	0.593506
25	0.402888	0.233685	0.248531	0.0593243	0.38311	0.0602192	0.355919	0.594938	0.352121	0.555739	0.0847872	0.43152	0.599607	0.410965	0.531714	0.479164	0.180937	0.795007	0.136199	-0.0473185	0.308683	0.382977	0.24663	0.168872	0.285472	0.715029	-0.0568607	0.264276	0.362786	0.411611	0.0506061	0.281451	0.321284	0.0620974	0.581025	0.695209	0.0478317	0.552149	0.563087	-0.304004	0.297207	0.364284	0.115293	0.50079	0.194014	0.239055	0.496437	0.484843	0.526177
26	0.328386	0.230852	0.232148	-0.0158672	0.320254	-0.00564195	0.333943	0.503563	0.342388	0.517547	-0.0234365	0.359721	0.533325	0.366532	0.492376	0.454507	0.122643	0.720813	0.0236667	-0.120272	0.199824	0.300159	0.177287	0.0786944	0.218162	0.683029	-0.158201	0.189428	0.28466	0.311114	-0.0284958	0.267631	0.238546	-0.0235596	0.534321	0.613936	-0.0372508	0.494147	0.504732	-0.362882	0.28034	0.329208	0.0269963	0.402545	0.159679	0.18686	0.410046	0.411555	0.470454
27	0.256349	0.228745	0.192317	-0.101628	0.248924	-0.0800408	0.310965	0.390752	0.336955	0.47492	-0.10118	0.294178	0.483645	0.311117	0.441563	0.432742	0.0338171	0.651664	-0.0863026	-0.184486	0.0648917	0.192781	0.101032	-0.0082147	0.158054	0.618333	-0.272793	0.138582	0.200977	0.231411	-0.0863527	0.244025	0.176796	-0.103062	0.503384	0.537737	-0.0951573	0.418491	0.423373	-0.378805	0.275136	0.283258	-0.0366538	0.265631	0.117685	0.145741	0.321226	0.338936	0.413522
28	0.183128	0.228974	0.13201	-0.214317	0.167356	-0.158139	0.286168	0.243228	0.337957	0.429006	-0.157145	0.227364	0.43093	0.243946	0.383133	0.390789	-0.0700368	0.582468	-0.207255	-0.229408	-0.096501	0.0600812	0.00287234	-0.0849536	0.100538	0.511203	-0.393737	0.0910193	0.104182	0.154151	-0.129329	0.195263	0.124292	-0.184826	0.475973	0.469749	-0.138683	0.317636	0.325582	-0.369845	0.269663	0.216021	-0.0827988	0.0965861	0.0600716	0.101946	0.232418	0.264971	0.344468
29	0.1071	0.232739	0.0741739	-0.358209	0.0677331	-0.238217	0.254161	0.0792295	0.33009	0.371581	-0.209206	0.145654	0.354147	0.181375	0.317433	0.330232	-0.185505	0.51856	-0.320579	-0.258533	-0.258015	-0.0940181	-0.100641	-0.151368	0.0438878	0.344435	-0.495731	0.0152005	-0.00971674	0.0702734	-0.165569	0.115907	0.0622712	-0.269491	0.434988	0.405743	-0.174482	0.194153	0.193966	-0.355067	0.252963	0.128288	-0.130694	-0.0988117	-0.0110097	0.0256228	0.15206	0.194575	0.262879
30	0.0281499	0.241576	0.0369514	-0.512695	-0.0579839	-0.327704	0.20921	-0.0829368	0.296482	0.306522	-0.258944	0.0331973	0.246175	0.124718	0.249636	0.257771	-0.307938	0.471187	-0.44053	-0.283218	-0.385386	-0.253881	-0.204216	-0.219063	-0.0119729	0.11064	-0.566048	-0.093234	-0.152468	-0.0214681	-0.199953	0.0164023	-0.0162328	-0.357726	0.37616	0.342886	-0.200905	0.0503669	0.0257524	-0.344377	0.220509	0.0129243	-0.200005	-0.305317	-0.103894	-0.0925371	0.0856654	0.133171	0.178243
31	-0.0539162	0.258116	0.0102663	-0.666552	-0.200957	-0.43591	0.144729	-0.229932	0.233716	0.245214	-0.299497	-0.116807	0.101037	0.0695493	0.175656	0.177413	-0.442703	0.434298	-0.554929	-0.313621	-0.472563	-0.408097	-0.325827	-0.299509	-0.0731103	-0.169455	-0.607062	-0.230495	-0.331186	-0.110511	-0.23378	-0.0911663	-0.112444	-0.447902	0.301373	0.284865	-0.223801	-0.12405	-0.178847	-0.348387	0.167387	-0.142064	-0.296889	-0.498235	-0.228847	-0.24684	0.0310155	0.0799304	0.101574
32	-0.138857	0.283005	-0.0230911	-0.804962	-0.363008	-0.564491	0.0574023	-0.339694	0.137035	0.193219	-0.332347	-0.314211	-0.0783522	0.0069078	0.0953585	0.0757793	-0.577122	0.395792	-0.657927	-0.354406	-0.526141	-0.543893	-0.467373	-0.411096	-0.129145	-0.429698	-0.635518	-0.384363	-0.526218	-0.195414	-0.282083	-0.186665	-0.230296	-0.54294	0.216623	0.237133	-0.251761	-0.317091	-0.418024	-0.382851	0.0914455	-0.348499	-0.413184	-0.654925	-0.400375	-0.431784	-0.028412	0.0301896	0.0364043
33	-0.2265	0.310686	-0.0781311	-0.911265	-0.533513	-0.702283	-0.0690645	-0.402675	-0.013487	0.127409	-0.36434	-0.552674	-0.280047	-0.0559192	0.00695379	-0.0593639	-0.698236	0.337047	-0.749345	-0.415754	-0.561072	-0.643084	-0.615666	-0.552025	-0.183172	-0.644441	-0.664373	-0.539812	-0.704759	-0.272118	-0.349484	-0.252035	-0.377735	-0.63618	0.130214	0.187255	-0.286859	-0.521855	-0.64627	-0.453679	-0.0121779	-0.587492	-0.528718	-0.769984	-0.604317	-0.62006	-0.103549	-0.0226809	-0.0188038
34	-0.315533	0.334395	-0.166092	-0.975092	-0.699915	-0.83683	-0.245362	-0.432064	-0.216674	0.0356738	-0.401021	-0.792553	-0.470248	-0.116511	-0.0840426	-0.261255	-0.786674	0.246333	-0.820553	-0.507667	-0.59034	-0.712383	-0.751248	-0.724362	-0.227255	-0.785574	-0.702702	-0.674426	-0.850362	-0.350234	-0.431716	-0.283745	-0.564872	-0.724546	0.0351064	0.124489	-0.322532	-0.712149	-0.835071	-0.553851	-0.143511	-0.822979	-0.626851	-0.824028	-0.815787	-0.793851	-0.197064	-0.0843191	-0.0739007
35	-0.404795	0.350398	-0.291993	-1.01329	-0.832386	-0.960969	-0.460823	-0.455941	-0.452279	-0.0944144	-0.452675	-0.98627	-0.637937	-0.186814	-0.184197	-0.485888	-0.840789	0.107641	-0.875936	-0.631862	-0.634533	-0.75644	-0.863986	-0.904494	-0.285462	-0.837391	-0.763524	-0.782445	-0.95408	-0.437408	-0.523768	-0.294605	-0.794934	-0.805462	-0.0825642	0.0401335	-0.364251	-0.855166	-0.957739	-0.677255	-0.307834	-1.02856	-0.719145	-0.829124	-1.0035	-0.925072	-0.302424	-0.151936	-0.137402
36	-0.493541	0.358273	-0.461391	-1.03348	-0.932941	-1.05956	-0.67225	-0.492053	-0.679504	-0.272746	-0.531411	-1.11623	-0.768196	-0.297558	-0.302219	-0.706876	-0.865994	-0.1056	-0.933156	-0.788023	-0.710037	-0.797733	-0.941428	-1.07472	-0.365602	-0.835143	-0.840859	-0.870976	-1.01906	-0.546042	-0.634627	-0.316741	-1.03478	-0.87972	-0.239495	-0.0519052	-0.41935	-0.958375	-1.00404	-0.806513	-0.506369	-1.17551	-0.817217	-0.803413	-1.14079	-1.01627	-0.40129	-0.217395	-0.208293
37	-0.582767	0.361334	-0.671596	-1.04684	-1.01324	-1.12924	-0.856528	-0.543791	-0.89334	-0.520994	-0.648056	-1.18313	-0.854942	-0.473602	-0.451629	-0.862395	-0.872342	-0.387723	-1.00283	-0.965578	-0.819329	-0.843404	-0.990586	-1.22632	-0.479613	-0.818172	-0.933217	-0.952089	-1.05618	-0.681762	-0.766694	-0.367006	-1.25322	-0.96077	-0.435089	-0.160377	-0.487147	-1.02463	-0.994402	-0.932983	-0.731213	-1.25438	-0.935956	-0.775928	-1.22676	-1.08063	-0.479331	-0.275321	-0.289128
38	-0.672165	0.365851	-0.890534	-1.06804	-1.08934	-1.17611	-0.996259	-0.614126	-1.06639	-0.808377	-0.795888	-1.21191	-0.911165	-0.72405	-0.638368	-0.954626	-0.876433	-0.697546	-1.09075	-1.16122	-0.946707	-0.899077	-1.0211	-1.35384	-0.65389	-0.821708	-1.0363	-1.02728	-1.0867	-0.844488	-0.915914	-0.450168	-1.42478	-1.04862	-0.653734	-0.30712	-0.559554	-1.06353	-0.956445	-1.04544	-0.956789	-1.26882	-1.07211	-0.768873	-1.26466	-1.13067	-0.53728	-0.326767	-0.377409
39	-0.76021	0.375752	-1.0997	-1.10829	-1.16881	-1.21377	-1.08702	-0.70097	-1.19481	-1.08913	-0.95654	-1.22129	-0.947337	-1.02839	-0.849395	-0.991341	-0.893316	-0.96143	-1.19391	-1.36024	-1.07493	-0.972106	-1.05097	-1.46337	-0.890161	-0.864768	-1.14529	-1.08816	-1.12591	-1.03867	-1.053	-0.549607	-1.52122	-1.14749	-0.86176	-0.494985	-0.637088	-1.10356	-0.915483	-1.13374	-1.14354	-1.26108	-1.21519	-0.792748	-1.27346	-1.17137	-0.58311	-0.375472	-0.466976
40	-0.844262	0.388066	-1.26744	-1.16923	-1.25197	-1.25331	-1.14804	-0.800074	-1.27789	-1.31213	-1.1194	-1.23453	-0.972101	-1.33957	-1.0505	-0.992982	-0.935705	-1.13189	-1.31175	-1.54342	-1.18778	-1.05421	-1.0919	-1.56319	-1.15099	-0.947387	-1.23729	-1.13176	-1.18244	-1.24614	-1.17255	-0.657789	-1.54352	-1.24969	-1.01048	-0.735948	-0.711656	-1.15921	-0.886222	-1.18599	-1.27426	-1.25479	-1.3393	-0.856671	-1.27643	-1.20884	-0.629348	-0.425542	-0.552943
41	-0.923326	0.397436	-1.37721	-1.24624	-1.33374	-1.30713	-1.20057	-0.902833	-1.33409	-1.47594	-1.26461	-1.26111	-0.994156	-1.59187	-1.21037	-0.992524	-1.01235	-1.1867	-1.43408	-1.70277	-1.28377	-1.13978	-1.14681	-1.6683	-1.39156	-1.06446	-1.30983	-1.15229	-1.2561	-1.43543	-1.27508	-0.758582	-1.49935	-1.35171	-1.07174	-0.999035	-0.797587	-1.23451	-0.884836	-1.21825	-1.35953	-1.26508	-1.42169	-0.960242	-1.28909	-1.25128	-0.689882	-0.47968	-0.638889
42	-0.998957	0.399532	-1.42754	-1.34186	-1.4116	-1.38351	-1.26269	-1.01221	-1.38145	-1.58294	-1.37321	-1.29924	-1.02384	-1.74554	-1.31937	-1.01534	-1.10656	-1.14558	-1.56951	-1.80298	-1.35529	-1.22609	-1.21659	-1.78895	-1.58668	-1.18884	-1.36603	-1.16297	-1.32904	-1.57733	-1.36269	-0.838791	-1.4337	-1.45308	-1.08125	-1.25076	-0.889585	-1.32665	-0.921156	-1.2411	-1.42339	-1.31333	-1.45904	-1.08016	-1.31578	-1.29666	-0.77336	-0.550431	-0.731794
43	-1.07157	0.393024	-1.44894	-1.43541	-1.47339	-1.47025	-1.33974	-1.11851	-1.42531	-1.64743	-1.43629	-1.34116	-1.06877	-1.80502	-1.37539	-1.07109	-1.19949	-1.06294	-1.72334	-1.84095	-1.39836	-1.31155	-1.31193	-1.90169	-1.73521	-1.29341	-1.42042	-1.18365	-1.41221	-1.65109	-1.42392	-0.912244	-1.37408	-1.54347	-1.06697	-1.45725	-0.938969	-1.41928	-0.965952	-1.24679	-1.47626	-1.40511	-1.47775	-1.20238	-1.35701	-1.34597	-0.868629	-0.642153	-0.843766
44	-1.13877	0.374495	-1.45945	-1.52034	-1.50213	-1.54326	-1.42545	-1.21403	-1.47787	-1.69052	-1.47719	-1.38596	-1.12458	-1.78971	-1.4166	-1.14582	-1.27927	-0.99113	-1.83012	-1.83208	-1.41291	-1.3656	-1.41307	-1.97587	-1.82603	-1.35863	-1.46792	-1.21794	-1.48351	-1.67271	-1.43971	-0.985609	-1.3094	-1.58774	-1.04619	-1.6108	-0.981337	-1.48584	-0.995921	-1.2463	-1.50512	-1.48963	-1.49853	-1.29681	-1.39732	-1.39188	-0.95936	-0.755158	-0.970837
45	-1.19894	0.341644	-1.44348	-1.58463	-1.5057	-1.5918	-1.5032	-1.29644	-1.54854	-1.7165	-1.49662	-1.41838	-1.18927	-1.71514	-1.45694	-1.21371	-1.35501	-0.949993	-1.83733	-1.77766	-1.42504	-1.37813	-1.46792	-2.01231	-1.828	-1.37862	-1.47226	-1.2487	-1.50665	-1.65787	-1.43072	-1.06379	-1.25236	-1.59216	-1.04995	-1.73013	-1.03688	-1.52826	-1.03349	-1.24784	-1.52794	-1.54211	-1.52696	-1.34443	-1.42526	-1.43317	-1.03774	-0.884255	-1.11048
46	-1.25487	0.301089	-1.41274	-1.60621	-1.48049	-1.62306	-1.55206	-1.38612	-1.60872	-1.73179	-1.49639	-1.42133	-1.23497	-1.62544	-1.47587	-1.26997	-1.43426	-0.920809	-1.7657	-1.68382	-1.42119	-1.38013	-1.49962	-2.03101	-1.77333	-1.35788	-1.44257	-1.26251	-1.50747	-1.64144	-1.40782	-1.16471	-1.22312	-1.58896	-1.08079	-1.80314	-1.06591	-1.57368	-1.07425	-1.23703	-1.56344	-1.58474	-1.57435	-1.3746	-1.44723	-1.4828	-1.09943	-1.02535	-1.25313
47	-1.30884	0.259199	-1.39517	-1.58309	-1.42719	-1.62989	-1.56575	-1.46248	-1.64193	-1.74248	-1.48229	-1.40324	-1.24181	-1.53827	-1.50274	-1.32812	-1.503	-0.923844	-1.65217	-1.57187	-1.40726	-1.38399	-1.52659	-2.01661	-1.75205	-1.32244	-1.41447	-1.25526	-1.49463	-1.6597	-1.35415	-1.24476	-1.19324	-1.57058	-1.11596	-1.82875	-1.07045	-1.59305	-1.10305	-1.21798	-1.5944	-1.60716	-1.62248	-1.40252	-1.46328	-1.53649	-1.15937	-1.17348	-1.42452
48	-1.35694	0.222792	-1.38052	-1.51914	-1.36462	-1.62457	-1.54875	-1.50242	-1.67928	-1.7419	-1.44872	-1.36428	-1.24501	-1.46451	-1.54002	-1.38723	-1.55877	-0.968177	-1.51313	-1.45037	-1.40162	-1.37281	-1.5349	-1.94881	-1.7648	-1.28809	-1.36012	-1.22581	-1.44621	-1.68911	-1.28099	-1.27222	-1.14024	-1.52519	-1.14499	-1.83572	-1.09199	-1.58689	-1.13618	-1.2053	-1.60593	-1.59753	-1.64792	-1.40725	-1.4738	-1.57791	-1.22137	-1.33512	-1.55848
49	-1.40137	0.204827	-1.37087	-1.4209	-1.30097	-1.61958	-1.49919	-1.53266	-1.70244	-1.71824	-1.40286	-1.31468	-1.23773	-1.40748	-1.54935	-1.42513	-1.58982	-1.01749	-1.33801	-1.30617	-1.38457	-1.35389	-1.51927	-1.84984	-1.77696	-1.25527	-1.2814	-1.16961	-1.38642	-1.69394	-1.19355	-1.29051	-1.06329	-1.48535	-1.15735	-1.84046	-1.10093	-1.58978	-1.17528	-1.18582	-1.58994	-1.57344	-1.65722	-1.41267	-1.48854	-1.60268	-1.28315	-1.50516	-1.72309
50	-1.44021	0.221096	-1.38689	-1.31664	-1.23317	-1.59585	-1.43824	-1.54409	-1.68448	-1.67445	-1.34908	-1.2846	-1.20617	-1.34079	-1.54075	-1.45945	-1.58087	-1.04697	-1.1328	-1.13169	-1.33224	-1.34077	-1.50164	-1.72153	-1.77106	-1.22343	-1.22015	-1.09416	-1.33496	-1.71007	-1.0726	-1.30809	-0.963594	-1.45034	-1.13339	-1.82318	-1.07058	-1.57331	-1.20327	-1.1433	-1.51996	-1.53529	-1.66592	-1.42532	-1.49408	-1.60276	-1.35186	-1.67542	-1.89957
51	-1.46932	0.27536	-1.39808	-1.20349	-1.1498	-1.54722	-1.3846	-1.52166	-1.64168	-1.59924	-1.27	-1.25992	-1.19506	-1.24338	-1.53899	-1.49643	-1.54256	-1.0608	-0.899608	-0.925744	-1.25177	-1.32238	-1.46623	-1.54051	-1.71943	-1.19925	-1.15153	-1.01155	-1.27148	-1.70677	-0.921385	-1.29623	-0.845815	-1.39533	-1.07409	-1.77436	-1.00859	-1.5281	-1.20728	-1.07937	-1.386	-1.45633	-1.65862	-1.41469	-1.4503	-1.54413	-1.43512	-1.83591	-2.10066
52	-1.48691	0.361773	-1.36645	-1.08243	-1.04784	-1.47889	-1.32415	-1.49144	-1.5711	-1.47372	-1.16016	-1.23008	-1.19691	-1.12053	-1.50815	-1.50841	-1.49811	-1.04921	-0.679241	-0.704179	-1.13983	-1.27908	-1.39241	-1.29233	-1.57579	-1.17108	-1.05209	-0.922869	-1.18378	-1.65686	-0.749108	-1.27725	-0.71291	-1.30807	-0.995387	-1.69581	-0.913675	-1.48272	-1.1788	-0.998482	-1.21167	-1.3336	-1.61821	-1.36766	-1.3517	-1.41659	-1.53866	-1.9848	-2.28558
53	-1.49125	0.475805	-1.28316	-0.959016	-0.920148	-1.37211	-1.24501	-1.45717	-1.44439	-1.30079	-1.02878	-1.18147	-1.16628	-0.977347	-1.41234	-1.49897	-1.45413	-1.00186	-0.467887	-0.485511	-0.988611	-1.19617	-1.28041	-0.998797	-1.3256	-1.1172	-0.926735	-0.821734	-1.0762	-1.61058	-0.558838	-1.26143	-0.579817	-1.18645	-0.895702	-1.57459	-0.780878	-1.41954	-1.11554	-0.890999	-0.999124	-1.17409	-1.5362	-1.28703	-1.20312	-1.23562	-1.6644	-2.12738	-2.47416
54	-1.47761	0.612247	-1.14853	-0.828781	-0.75354	-1.20934	-1.1539	-1.39925	-1.26325	-1.09396	-0.865103	-1.09043	-1.09695	-0.790861	-1.27001	-1.48237	-1.40209	-0.920251	-0.254875	-0.233456	-0.80507	-1.08073	-1.12843	-0.702514	-0.993478	-1.03149	-0.783072	-0.706862	-0.947677	-1.55349	-0.372064	-1.21432	-0.442135	-1.02794	-0.763964	-1.40145	-0.623877	-1.31829	-1.02773	-0.744879	-0.751469	-0.954435	-1.38946	-1.16856	-0.994565	-0.994923	-1.79101	-2.24343	-2.63176
55	-1.43766	0.763057	-0.966487	-0.664859	-0.564269	-1.00647	-1.03562	-1.2911	-1.03634	-0.861801	-0.662841	-0.952764	-0.996251	-0.582205	-1.0823	-1.43573	-1.33004	-0.795447	-0.0529787	0	-0.612259	-0.804874	-0.923905	-0.440578	-0.619424	-0.916828	-0.604588	-0.574056	-0.76881	-1.44719	-0.02994	-1.11691	-0.306867	-0.822404	-0.603044	-1.17722	-0.454149	-1.1719	-0.913779	-0.565027	-0.508671	-0.697638	-1.18719	-1.00947	-0.743998	-0.735638	-1.88971	-2.3291	-2.71255
56	-1.37661	0.890124	-0.748979	-0.476596	-0.379865	-0.771998	-0.865965	-1.14477	-0.772574	-0.619844	-0.456631	-0.779638	-0.855454	-0.379645	-0.832655	-1.33565	-1.21947	-0.622868	0.094078	0	-0.42356	-0.709447	-0.678887	-0.191858	-0.247426	-0.754362	-0.415809	-0.420745	-0.564255	-1.29949	0	-0.961	-0.174203	-0.599428	-0.430371	-0.909383	-0.223475	-0.971851	-0.779804	-0.385227	-0.300674	-0.454404	-0.940456	-0.820598	-0.501298	-0.487962	-1.91728	-2.37754	-2.63741
57	-1.26772	0.994719	-0.52897	-0.274273	-0.0401779	-0.531561	-0.652456	-0.954855	-0.518232	-0.400744	-0.274041	-0.576774	-0.689814	-0.21325	-0.570838	-1.17816	-1.06211	-0.439728	0.208017	0	-0.255189	-0.506708	-0.447986	0	0.0750812	-0.556841	-0.205849	-0.273874	-0.367764	-1.09024	0	-0.754863	0	-0.391379	-0.264956	-0.638174	0	-0.726537	-0.618697	-0.0409001	-0.0301148	-0.176655	-0.674092	-0.613318	-0.264099	-0.100537	-1.84085	-2.3648	-2.4163
58	-1.11658	1.04142	-0.328777	0	0	-0.275338	-0.435195	-0.701371	-0.13683	-0.0215835	-0.0397718	-0.381042	-0.504393	0	-0.338756	-0.944651	-0.846928	-0.275745	0.297262	0	0	-0.314526	-0.216747	0	0.327607	-0.365368	0	-0.00731012	-0.00980077	-0.807028	0	-0.525373	0	-0.0211657	0	-0.397681	0	-0.476219	-0.439513	0	0	0	-0.429939	-0.406732	0	0	-1.70332	-2.23031	-2.07638
59	-0.948134	0.999719	-0.08621	0	0	0	-0.243143	-0.45929	0	0	0	-0.213449	-0.329515	0	-0.0029207	-0.669722	-0.606916	-0.0259811	0.341385	0	0	0	0	0	0.50613	-0.0545648	0	0	0	-0.525429	0	-0.325044	0	0	0	-0.128975	0	-0.148747	-0.232998	0	0	0	-0.113823	-0.166869	0	0	-1.51259	-1.95107	-1.6618
60	-0.764457	0.890284	0	0	0	0	0	-0.255459	0	0	0	0	-0.12016	0	0	-0.41696	-0.382543	0	0.32344	0	0	0	0	0	0.615778	0	0	0	0	-0.243443	0	0	0	0	0	0	0	0	0	0	0	0	0	0	0	0	-1.24683	-1.58138	-1.22427
61	-0.578703	0.740431	0	0	0	0	0	0	0	0	0	0	0	0	0	-0.0688627	-0.0100251	0	0.189149	0	0	0	0	0	0.668408	0	0	0	0	0	0	0	0	0	0	0	0	0	0	0	0	0	0	0	0	0	-0.899397	-1.18217	-0.813128
62	-0.409736	0.578571	0	0	0	0	0	0	0	0	0	0	0	0	0	0	0	0	0	0	0	0	0	0	0.674934	0	0	0	0	0	0	0	0	0	0	0	0	0	0	0	0	0	0	0	0	0	-0.551482	-0.798605	-0.475095
63	-0.256408	0.437865	0	0	0	0	0	0	0	0	0	0	0	0	0	0	0	0	0	0	0	0	0	0	0.656942	0	0	0	0	0	0	0	0	0	0	0	0	0	0	0	0	0	0	0	0	0	-0.246739	-0.472797	-0.22174
64	-0.125736	0.332689	0	0	0	0	0	0	0	0	0	0	0	0	0	0	0	0	0	0	0	0	0	0	0.631824	0	0	0	0	0	0	0	0	0	0	0	0	0	0	0	0	0	0	0	0	0	-0.0380426	-0.231288	0
65	-0.035713	0.263242	0	0	0	0	0	0	0	0	0	0	0	0	0	0	0	0	0	0	0	0	0	0	0.590035	0	0	0	0	0	0	0	0	0	0	0	0	0	0	0	0	0	0	0	0	0	0.0796963	-0.0545648	0
66	0.0164151	0.226878	0	0	0	0	0	0	0	0	0	0	0	0	0	0	0	0	0	0	0	0	0	0	0.528155	0	0	0	0	0	0	0	0	0	0	0	0	0	0	0	0	0	0	0	0	0	0.0305629	0	0
67	0.0418393	0.209463	0	0	0	0	0	0	0	0	0	0	0	0	0	0	0	0	0	0	0	0	0	0	0.450787	0	0	0	0	0	0	0	0	0	0	0	0	0	0	0	0	0	0	0	0	0	0	0	0
68	0.0401222	0.193172	0	0	0	0	0	0	0	0	0	0	0	0	0	0	0	0	0	0	0	0	0	0	0.358226	0	0	0	0	0	0	0	0	0	0	0	0	0	0	0	0	0	0	0	0	0	0	0	0
69	0.0341609	0.174167	0	0	0	0	0	0	0	0	0	0	0	0	0	0	0	0	0	0	0	0	0	0	0.25958	0	0	0	0	0	0	0	0	0	0	0	0	0	0	0	0	0	0	0	0	0	0	0	0
70	0.023534	0.148838	0	0	0	0	0	0	0	0	0	0	0	0	0	0	0	0	0	0	0	0	0	0	0.0407466	0	0	0	0	0	0	0	0	0	0	0	0	0	0	0	0	0	0	0	0	0	0	0	0
71	0.0191384	0.125521	0	0	0	0	0	0	0	0	0	0	0	0	0	0	0	0	0	0	0	0	0	0	0	0	0	0	0	0	0	0	0	0	0	0	0	0	0	0	0	0	0	0	0	0	0	0	0
72	0.0153937	0.10342	0	0	0	0	0	0	0	0	0	0	0	0	0	0	0	0	0	0	0	0	0	0	0	0	0	0	0	0	0	0	0	0	0	0	0	0	0	0	0	0	0	0	0	0	0	0	0
73	0.0119288	0.0836128	0	0	0	0	0	0	0	0	0	0	0	0	0	0	0	0	0	0	0	0	0	0	0	0	0	0	0	0	0	0	0	0	0	0	0	0	0	0	0	0	0	0	0	0	0	0	0
74	0.00693198	0.0623878	0	0	0	0	0	0	0	0	0	0	0	0	0	0	0	0	0	0	0	0	0	0	0	0	0	0	0	0	0	0	0	0	0	0	0	0	0	0	0	0	0	0	0	0	0	0	0
75	0.0049419	0.0444771	0	0	0	0	0	0	0	0	0	0	0	0	0	0	0	0	0	0	0	0	0	0	0	0	0	0	0	0	0	0	0	0	0	0	0	0	0	0	0	0	0	0	0	0	0	0	0
76	0.00271932	0.0244739	0	0	0	0	0	0	0	0	0	0	0	0	0	0	0	0	0	0	0	0	0	0	0	0	0	0	0	0	0	0	0	0	0	0	0	0	0	0	0	0	0	0	0	0	0	0	0
77	0	0	0	0	0	0	0	0	0	0	0	0	0	0	0	0	0	0	0	0	0	0	0	0	0	0	0	0	0	0	0	0	0	0	0	0	0	0	0	0	0	0	0	0	0	0	0	0	0
78	0	0	0	0	0	0	0	0	0	0	0	0	0	0	0	0	0	0	0	0	0	0	0	0	0	0	0	0	0	0	0	0	0	0	0	0	0	0	0	0	0	0	0	0	0	0	0	0	0
79	0	0	0	0	0	0	0	0	0	0	0	0	0	0	0	0	0	0	0	0	0	0	0	0	0	0	0	0	0	0	0	0	0	0	0	0	0	0	0	0	0	0	0	0	0	0	0	0	0
80	0	0	0	0	0	0	0	0	0	0	0	0	0	0	0	0	0	0	0	0	0	0	0	0	0	0	0	0	0	0	0	0	0	0	0	0	0	0	0	0	0	0	0	0	0	0	0	0	0
81	0	0	0	0	0	0	0	0	0	0	0	0	0	0	0	0	0	0	0	0	0	0	0	0	0	0	0	0	0	0	0	0	0	0	0	0	0	0	0	0	0	0	0	0	0	0	0	0	0
82	0	0	0	0	0	0	0	0	0	0	0	0	0	0	0	0	0	0	0	0	0	0	0	0	0	0	0	0	0	0	0	0	0	0	0	0	0	0	0	0	0	0	0	0	0	0	0	0	0
83	0	0	0	0	0	0	0	0	0	0	0	0	0	0	0	0	0	0	0	0	0	0	0	0	0	0	0	0	0	0	0	0	0	0	0	0	0	0	0	0	0	0	0	0	0	0	0	0	0
84	0	0	0	0	0	0	0	0	0	0	0	0	0	0	0	0	0	0	0	0	0	0	0	0	0	0	0	0	0	0	0	0	0	0	0	0	0	0	0	0	0	0	0	0	0	0	0	0	0
85	0	0	0	0	0	0	0	0	0	0	0	0	0	0	0	0	0	0	0	0	0	0	0	0	0	0	0	0	0	0	0	0	0	0	0	0	0	0	0	0	0	0	0	0	0	0	0	0	0
86	0	0	0	0	0	0	0	0	0	0	0	0	0	0	0	0	0	0	0	0	0	0	0	0	0	0	0	0	0	0	0	0	0	0	0	0	0	0	0	0	0	0	0	0	0	0	0	0	0
87	0	0	0	0	0	0	0	0	0	0	0	0	0	0	0	0	0	0	0	0	0	0	0	0	0	0	0	0	0	0	0	0	0	0	0	0	0	0	0	0	0	0	0	0	0	0	0	0	0
88	0	0	0	0	0	0	0	0	0	0	0	0	0	0	0	0	0	0	0	0	0	0	0	0	0	0	0	0	0	0	0	0	0	0	0	0	0	0	0	0	0	0	0	0	0	0	0	0	0
89	0	0	0	0	0	0	0	0	0	0	0	0	0	0	0	0	0	0	0	0	0	0	0	0	0	0	0	0	0	0	0	0	0	0	0	0	0	0	0	0	0	0	0	0	0	0	0	0	0
90	0	0	0	0	0	0	0	0	0	0	0	0	0	0	0	0	0	0	0	0	0	0	0	0	0	0	0	0	0	0	0	0	0	0	0	0	0	0	0	0	0	0	0	0	0	0	0	0	0
91	0	0	0	0	0	0	0	0	0	0	0	0	0	0	0	0	0	0	0	0	0	0	0	0	0	0	0	0	0	0	0	0	0	0	0	0	0	0	0	0	0	0	0	0	0	0	0	0	0
92	-0.00071156	0.0199404	0	0	0	0	0	0	0	0	0	0	0	0	0	0	0	0	0.0940426	0	0	0	0	0	0	0	0	0	0	0	0	0	0	0	0	0	0	0	0	0	0	0	0	0	0	0	0	0	0
93	0.0043267	0.0594658	0	0	0	0	0	0	0	0	0	0	0	0	0	0	0	0	0.495986	0	0	0	0	0	0	0	0	0	0	0	0	0	0	0	0	0	0	0	0.0451803	0	0	0	0	0	0	0	0	0	0
94	0.00936244	0.0848686	0	0	0	0	0	0	0	0	0	0	0	0	0	0	0	0	0.644766	0	0	0	0	0	0	0	0	0	0	0	0	0	0	0	0	0	0	0	0.340644	0	0	0	0	0	0	0	0	0	0
95	0.0133064	0.0980307	0	0	0	0	0	0	0	0	0	0	0	0	0	0	0	0	0.688241	0	0	0	0	0	0	0	0	0	0	0	0	0	0	0	0	0	0	0	0.488806	0	0	0	0	0.0167157	0	0	0.0917988	0.0379955	0
96	0.0134724	0.106422	0	0.0881221	-0.045528	0	0	0	0	0	0	0	0	0	0	0	0	0	0.6837	0	0	0	0	0	0	0	0	0	0	0	0	0	0	0	0	0.00637718	0	0	0.572573	0.000431335	-0.0038588	0	-0.0532018	0.0385865	0	0	0.204352	0.000466151	-0.118619
97	0.00578418	0.12594	0	0.0625874	-0.0237795	-0.00578981	0	0	0	0	0	0	0	0	-0.0133024	-0.0198885	-0.0749807	0	0.709064	0	0	-0.00435203	0.00970986	-0.0971141	0.125952	-0.0916132	0	-0.0323456	0	0	0	-0.0174391	0	0	0	0.0065648	0	0.0558104	0.660059	0.0236963	-0.0236112	0	-0.00906834	0.0840709	0	0	0.274282	-0.00924371	-0.195064
98	0.00350998	0.16247	0.0301498	0.0307855	0.0651567	-0.0405547	-0.096432	-0.0050374	0	0	0	0	0	0	-0.108044	0.0311633	-0.0728354	0	0.792634	0	-0.0536802	-0.00695874	0.0491169	-0.210607	0.194141	-0.108631	0	-0.0242115	0	0	0	-0.105934	0	0	-0.0600621	-0.0380426	0	0.125995	0.812904	0.10817	-0.000308188	0	0.131282	0.193003	0	0	0.388611	0.0630484	-0.181728
99	0.0207313	0.229831	0.11222	0.0286334	0.24944	-0.090351	-0.217092	-0.00234752	0.100548	0	0	0	0	0	-0.0647185	0.167322	-0.0158279	0	0.953757	0.218531	-0.0829246	0.0421296	0.108331	-0.219585	0.326277	-0.0453926	0	0.0256364	0	0	0	-0.102716	-0.0564019	-0.15008	-0.150739	-0.0678936	0.181335	0.303025	1.04155	0.26711	0.0733243	-0.0830733	0.38059	0.355006	-0.0929942	0	0.573265	0.213203	-0.06713
100	0.0773294	0.326253	0.219255	0.0630638	0.524681	-0.124617	-0.225723	0.0402979	0.232404	0	0	-0.0842553	0	0	0.0462766	0.392809	0.127617	0	1.18623	0.343064	-0.00612766	0.164213	0.232809	-0.152383	0.585	0.114149	0	0.136489	0	0	0	-0.0205106	-0.0664681	-0.19634	-0.166043	-0.0662128	0.397149	0.582787	1.32436	0.478255	0.203021	-0.155426	0.707702	0.552234	-0.0877872	-0.102787	0.794362	0.40717	0.102191
[truncated: 35 more columns]

## Sheet: Work B4FaCoM
Wext_pos COM hip markers left steps	13.8406	2.8165	13.4457	11.635	11.8576	15.4696	16.352	14.6374	12.5768	15.974	16.6842	14.3906	12.2293	10.49	14.8613	13.9045	19.1355	15.0554	17.9399	16.1144	6.84088	11.093	15.2006	10.003	12.4421
Wext_pos COM hip markers right steps	10.7226	2.39396	9.50755	9.99435	12.56	12.0657	11.1177	11.1349	7.21875	11.5291	2.95216	11.8696	8.36772	7.54815	10.9519	10.5693	12.4307	12.0198	11.2765	8.79708	9.09649	12.1485	13.0609	12.0142	8.30604	11.413	14.614	14.3215	12.0315	11.3146
Wext_neg COM hip markers left steps	-3.63107	1.61588	-1.42394	-1.86437	-5.42153	-2.57569	-2.3577	-1.63727	-5.79987	-0.944326	-3.26271	-6.71009	-5.22053	-4.48581	-3.10588	-3.92054	-4.16507	-1.602	-2.47447	-4.04427	-3.23268	-6.05607	-4.19443	-5.04389	-3.9714
Wext_neg COM hip markers right steps	-4.64018	2.60661	-5.73685	-5.75398	-7.81463	-5.79233	-6.02534	-8.14776	-0.0498087	-3.60389	-0.2432	-7.01869	-4.32665	-1.99086	-5.3017	-7.03122	-6.35367	-9.62054	-6.08421	-5.34854	-2.24272	-0.0896837	-5.78205	-6.0187	-0.191685	-4.90685	-5.32528	-3.07473	-4.89385	-1.15574
Wext_pos COM HBM2 left steps
Wext_pos COM HBM2 right steps
Wext_neg COM HBM2 left steps
Wext_neg COM HBM2 right steps
Wext_pos Force left steps	1.87543	1.07578	0.188861	0.933105	1.66147	1.7465	1.56453	2.18753	1.05473	0.639616	2.008	2.39113	2.18323	1.17602	2.95433	2.67175	4.60928	3.01253	0.363317	2.9918	0	2.11611	2.54336	1.7452	2.39248
Wext_pos Force right steps	0.295244	0.280475	0.314506	0.5033	0.388181	0.738694	0.117206	0.753077	0	0.229256	0	0.444749	0.0856728	0.0518606	0.382779	0.115609	1.13726	0.606492	0.511527	0.245062	0	0.159698	0.197855	0.222864	0.0675892	0.0284519	0.359226	0.0795804	0.526326	0
Wext_neg Force left steps	-21.3987	6.32173	-27.312	-17.638	-21.395	-17.379	-23.6789	-7.16118	-25.7514	-32.4326	-33.2751	-26.8322	-19.1415	-27.3432	-20.901	-16.9679	-25.3914	-12.4907	-15.9137	-19.538	-26.7567	-22.4376	-16.7502	-21.6435	-14.0391
Wext_neg Force right steps	-44.0526	10.034	-44.3972	-33.1955	-51.0454	-40.4017	-45.4849	-42.2942	-39.6369	-50.5378	-29.5824	-45.7153	-34.3467	-41.8748	-40.8602	-63.6088	-49.0646	-60.508	-46.5665	-46.6673	-44.8807	-24.9934	-48.715	-57.7194	-38.1631	-24.0595	-45.267	-60.8412	-32.7001	-50.3448

## Sheet: EMG B4FaCoM
	LEFT
	EMG LRectusFem		EMG LVastusLat		EMG LSemitendi		EMG LBicepsFem		EMG LGastrocMed		EMG LSoleus		EMG LTibialisA		EMG LPeroneusLong		EMG RRectusFem		EMG RVastusLat		EMG RSemitendi		EMG RBicepsFem		EMG RGastrocMed		EMG RSoleus		EMG RTibialisA		EMG RPeroneusLong		EMG LTensorLatae		EMG RTensorLatae
%	mean	std	mean	std	mean	std	mean	std	mean	std	mean	std	mean	std	mean	std	mean	std	mean	std	mean	std	mean	std	mean	std	mean	std	mean	std	mean	std	mean	std	mean	std
1	0.34958	0.588793	0.782296	0.67374	0.448558	0.437786	0.832832	0.175469		0.0708601	0.362612	0.0937638	0.363983	0.198549	0.22395	0.253404	0.0259932		0.598488	0.658235	0.285017	0.862686	0.281077	0.307334	0.967472	0.967937		0.175153	0.150074	0.0749917	0.153243	0.0538174	0.0644277	0.139065	0.197289
2	0.36366	0.625253	0.783542	0.684573	0.451861	0.437122	0.789742	0.175736		0.0771218	0.372441	0.0944452	0.394286	0.205122	0.22624	0.260607	0.0260512		0.633313	0.678017	0.284975	0.890223	0.281778	0.307535	0.953547	0.961389		0.166049	0.153212	0.0747933	0.15143	0.0539528	0.0651293	0.144098	0.203835
3	0.384061	0.662854	0.784245	0.694601	0.455277	0.435884	0.741295	0.17587		0.0863752	0.379793	0.0949375	0.414538	0.207146	0.227123	0.263928	0.0265043		0.670551	0.698226	0.284967	0.910147	0.282514	0.307508	0.932177	0.944888		0.160566	0.154995	0.0745956	0.149797	0.0540285	0.0656563	0.148708	0.208355
4	0.412111	0.70178	0.784315	0.703798	0.459363	0.434314	0.689091	0.176155		0.0981939	0.385647	0.0950472	0.426538	0.205311	0.226153	0.263066	0.0277368		0.710239	0.720042	0.28484	0.923121	0.283304	0.307228	0.903959	0.918992		0.158442	0.156767	0.0743447	0.148357	0.0538965	0.0659948	0.15237	0.210386
5	0.449082	0.740543	0.783656	0.711798	0.464443	0.432684	0.634541	0.17706		0.111256	0.39079	0.0947684	0.431843	0.200204	0.223257	0.257842	0.0301992		0.751633	0.744138	0.285457	0.9303	0.284159	0.306644	0.869612	0.884633		0.158486	0.160273	0.0747365	0.147084	0.0536435	0.0660497	0.154613	0.209644
6	0.494949	0.775579	0.782578	0.718007	0.470598	0.431219	0.579296	0.179274		0.124266	0.396786	0.0941303	0.431403	0.192364	0.218987	0.248847	0.033882		0.792583	0.771138	0.303698	0.933558	0.285113	0.305871	0.830316	0.843373		0.15967	0.167188	0.213068	0.145801	0.0534326	0.065919	0.154801	0.205968
7	0.548762	0.803783	0.782141	0.722543	0.477354	0.430209	0.524696	0.183711		0.136746	0.404915	0.0941879	0.425599	0.182896	0.214281	0.236858	0.0385994		0.830174	0.800959	0.353569	0.934113	0.286181	0.30512	0.787733	0.797348		0.161428	0.178443	0.715283	0.144778	0.0533342	0.0659748	0.153016	0.199979
8	0.608961	0.824047	0.782905	0.725858	0.484069	0.429392	0.471595	0.191067		0.14966	0.41633	0.101082	0.416542	0.172362	0.210231	0.222391	0.0445486		0.862028	0.833003	0.426062	0.931778	0.287317	0.304428	0.743195	0.748264		0.163892	0.194496	1.45388	0.143791	0.0533732	0.06629	0.149483	0.192031
9	0.673422	0.83631	0.78491	0.727833	0.490251	0.428549	0.420794	0.201847		0.165558	0.431257	0.12013	0.406367	0.161172	0.207549	0.206012	0.0521165		0.886406	0.865686	0.514442	0.9257	0.288423	0.303839	0.69787	0.697514		0.166901	0.215398	2.35391	0.142414	0.053462	0.0667146	0.144357	0.182415
10	0.739003	0.841163	0.78793	0.728578	0.495517	0.427783	0.372969	0.216378		0.187322	0.449896	0.148918	0.397743	0.149814	0.206389	0.188533	0.0614968		0.902578	0.895692	0.60581	0.915043	0.289289	0.30337	0.652794	0.646376		0.170585	0.239616	3.28364	0.140384	0.053524	0.0670127	0.137935	0.171546
11	0.801167	0.83863	0.791487	0.727538	0.499595	0.427199	0.328614	0.234614		0.216632	0.471936	0.180739	0.391169	0.138683	0.206333	0.170549	0.0720015		0.910175	0.919251	0.691998	0.899741	0.289768	0.30299	0.608865	0.595858		0.174632	0.264459	4.15982	0.137908	0.0535192	0.0670016	0.130619	0.159698
12	0.855459	0.828203	0.794986	0.724482	0.502368	0.427131	0.287946	0.256146		0.251892	0.495306	0.20966	0.386042	0.128075	0.207009	0.152599	0.0825422		0.909142	0.933549	0.763441	0.880698	0.289843	0.302672	0.566951	0.54697		0.178299	0.287285	4.88593	0.135516	0.053468	0.0667234	0.122873	0.147237
13	0.898435	0.809506	0.798022	0.719576	0.504056	0.427761	0.251086	0.280156		0.289346	0.516757	0.233519	0.381329	0.118286	0.208004	0.135147	0.0921988		0.899635	0.937216	0.814772	0.859322	0.289711	0.302548	0.52751	0.500469		0.181123	0.305571	5.40781	0.133681	0.0533289	0.0663324	0.115097	0.134448
14	0.928044	0.782479	0.800361	0.713059	0.504822	0.428903	0.218038	0.305482		0.324783	0.532537	0.250855	0.374561	0.109696	0.209153	0.118423	0.100524		0.882285	0.930351	0.847747	0.837127	0.289567	0.302644	0.490831	0.456848		0.182512	0.317703	5.7441	0.132561	0.0531379	0.0658936	0.107434	0.121601
15	0.943472	0.747579	0.802065	0.705485	0.504738	0.430273	0.188818	0.33055		0.354349	0.539649	0.261259	0.365361	0.102521	0.21023	0.102666	0.10768		0.857931	0.913766	0.863209	0.815369	0.289529	0.303008	0.457098	0.416488		0.18206	0.322722	5.90366	0.132053	0.0531025	0.0656435	0.0999748	0.109028
16	0.945361	0.706015	0.803454	0.697501	0.50391	0.431218	0.163396	0.353749		0.376231	0.537132	0.264487	0.353781	0.0969982	0.210648	0.088051	0.114203		0.827853	0.888904	0.86136	0.794816	0.289774	0.303682	0.426291	0.379571		0.179824	0.321132	5.88861	0.132032	0.0535345	0.0656136	0.0926356	0.0969068
17	0.935018	0.659432	0.804918	0.689228	0.502337	0.431371	0.141538	0.373731		0.389292	0.525437	0.261934	0.339716	0.0932394	0.209869	0.0746861	0.120244		0.79346	0.857308	0.847045	0.775745	0.290301	0.304663	0.398479	0.346103		0.175666	0.313575	5.74784	0.132361	0.0548966	0.0657627	0.0855719	0.085466
18	0.914252	0.609532	0.806764	0.680584	0.50024	0.430642	0.123004	0.389655		0.39347	0.505696	0.25475	0.32313	0.0910349	0.207369	0.0626485	0.125568		0.756117	0.820563	0.823051	0.758	0.291064	0.305772	0.3737	0.316108		0.169611	0.301089	5.50922	0.132997	0.0578803	0.0659778	0.0790117	0.0749304
19	0.885148	0.55788	0.809144	0.671798	0.498031	0.429152	0.107552	0.401183		0.389261	0.479503	0.243821	0.305121	0.090273	0.202933	0.0521044	0.129856		0.71745	0.780224	0.791297	0.741394	0.292021	0.30695	0.35191	0.289585		0.162117	0.285022	5.1923	0.134098	0.0626721	0.0660527	0.0732257	0.0654583
20	0.849962	0.505983	0.812223	0.663104	0.495936	0.427046	0.0948672	0.408448		0.377957	0.448684	0.229995	0.285811	0.0909346	0.196534	0.0429822	0.132832		0.678974	0.737678	0.753828	0.72605	0.293052	0.308131	0.332899	0.266412		0.154066	0.26661	4.81751	0.135632	0.0684047	0.0660114	0.0684394	0.0571818
21	0.810621	0.454885	0.815794	0.654767	0.494112	0.4245	0.0847131	0.411666		0.360733	0.414381	0.214585	0.265531	0.0931311	0.188428	0.0353527	0.134344		0.641829	0.694056	0.7132	0.712136	0.294015	0.309318	0.316392	0.246431		0.146492	0.246691	4.41016	0.137565	0.0741995	0.0658856	0.0646955	0.0502679
22	0.768814	0.405464	0.819521	0.647045	0.492545	0.421627	0.0767971	0.411187		0.339076	0.378005	0.19902	0.244605	0.0967941	0.179035	0.0292979	0.134419		0.606919	0.650259	0.670859	0.699929	0.294842	0.310784	0.302123	0.229412		0.140761	0.226099	3.98471	0.139461	0.0790318	0.0659485	0.0618355	0.0448685
23	0.725861	0.358397	0.822903	0.640053	0.491028	0.418432	0.0708418	0.407361		0.314475	0.340708	0.184518	0.223938	0.101623	0.168718	0.0247696	0.133082		0.574633	0.606907	0.628078	0.689518	0.295436	0.312588	0.289882	0.2151		0.137346	0.205582	3.5539	0.140727	0.0826307	0.0664671	0.0595513	0.0410522
24	0.682856	0.314189	0.825392	0.633448	0.489403	0.415254	0.066594	0.400449		0.288127	0.303487	0.171412	0.204253	0.107116	0.15783	0.0216459	0.130356		0.54523	0.564502	0.586051	0.680657	0.295711	0.314866	0.27958	0.203213		0.135485	0.185809	3.12947	0.141284	0.0850331	0.0675528	0.0576735	0.0386627
25	0.640618	0.273197	0.827018	0.62706	0.487473	0.412347	0.0637779	0.390795		0.260999	0.267126	0.159683	0.186029	0.11277	0.146892	0.0197133	0.126323		0.518878	0.523464	0.54559	0.673161	0.29569	0.31789	0.27113	0.19347		0.134172	0.167284	2.71897	0.140973	0.086148	0.0692038	0.0561477	0.0374451
26	0.599863	0.235651	0.828051	0.620976	0.485009	0.410191	0.0621568	0.378958		0.234052	0.232226	0.148986	0.169547	0.117923	0.137061	0.0186086	0.121282		0.495553	0.484123	0.507405	0.666789	0.295411	0.321958	0.264441	0.185627		0.132606	0.150343	2.32921	0.140051	0.0859193	0.0713433	0.055018	0.0369195
27	0.561198	0.201699	0.82853	0.615373	0.481951	0.409806	0.0615522	0.365658		0.207959	0.199277	0.139321	0.154798	0.121998	0.130026	0.0180022	0.1156		0.475002	0.44692	0.472129	0.661334	0.294917	0.327797	0.259445	0.179426		0.130535	0.135301	1.96726	0.139165	0.0846039	0.0744257	0.0543365	0.036638
28	0.524875	0.171438	0.82842	0.610605	0.478214	0.412353	0.0618574	0.351709		0.183252	0.16871	0.131181	0.142026	0.124618	0.127882	0.0177614	0.109745		0.456781	0.412295	0.439624	0.656691	0.294285	0.336715	0.255984	0.174746		0.127731	0.122307	1.63299	0.13852	0.082435	0.079443	0.0539968	0.0363075
29	0.491155	0.14482	0.827991	0.606759	0.473919	0.418909	0.0629914	0.337864		0.160329	0.140777	0.124729	0.131747	0.125708	0.132287	0.0179386	0.10408		0.440454	0.380481	0.409973	0.652671	0.293576	0.350388	0.253817	0.171482		0.124105	0.111352	1.3281	0.138265	0.0795378	0.086971	0.0537946	0.0357402
30	0.460255	0.121737	0.827371	0.603661	0.469048	0.430388	0.064933	0.324695		0.139474	0.115665	0.119786	0.12444	0.125297	0.143758	0.0188009	0.0989766		0.42581	0.351564	0.383612	0.649399	0.292866	0.370568	0.252694	0.169458		0.120077	0.102286	1.05737	0.138442	0.0760859	0.0971911	0.0535494	0.0349578
31	0.432182	0.10203	0.826604	0.60118	0.463687	0.447622	0.0676504	0.312724		0.120957	0.0934967	0.116225	0.120254	0.12347	0.160941	0.0208461	0.0948358		0.412759	0.325475	0.360303	0.647172	0.292364	0.398613	0.252442	0.16854		0.115985	0.094956	0.818572	0.138785	0.0722529	0.109863	0.0532202	0.0341272
32	0.406926	0.0854755	0.825643	0.599289	0.458202	0.470485	0.071095	0.302592		0.104799	0.0742455	0.113729	0.11862	0.120648	0.180987	0.0244846	0.0922898		0.401319	0.301961	0.339848	0.646263	0.292274	0.435083	0.252892	0.168594		0.112045	0.0891323	0.609822	0.139354	0.0682098	0.124199	0.0529328	0.03334
33	0.384413	0.0718377	0.824397	0.597947	0.453074	0.498586	0.0751888	0.29507		0.0910183	0.0580375	0.111833	0.118669	0.117269	0.201023	0.0296407	0.0923136		0.391639	0.280885	0.322289	0.647206	0.292872	0.479582	0.253844	0.169525		0.108513	0.0845876	0.431553	0.14045	0.0643259	0.138887	0.0527743	0.0326589
34	0.364536	0.0608935	0.822963	0.59726	0.448988	0.531289	0.0797724	0.291143		0.0795649	0.0448328	0.110162	0.11956	0.113664	0.219143	0.0358019	0.0957127		0.38391	0.262076	0.307993	0.650332	0.294498	0.530695	0.255232	0.171333		0.105635	0.0810644	0.286957	0.142343	0.0610875	0.152413	0.0527404	0.0322004
35	0.347295	0.05254	0.821361	0.597211	0.446829	0.566753	0.0846161	0.292061		0.0702272	0.0345538	0.108594	0.120424	0.110315	0.233858	0.0422833	0.103194		0.378243	0.245495	0.296827	0.655739	0.297616	0.586138	0.256931	0.174		0.103711	0.0781751	0.174699	0.145099	0.0589642	0.1637	0.0526467	0.0320862
36	0.332578	0.046763	0.81966	0.598273	0.447392	0.602877	0.0895128	0.29862		0.0628898	0.0278132	0.10755	0.120482	0.107787	0.244546	0.0483582	0.114699		0.374526	0.231147	0.289649	0.663173	0.302807	0.643	0.258812	0.17739		0.103064	0.0755867	0.105615	0.148717	0.0581917	0.172912	0.052321	0.032253
37	0.320399	0.043612	0.817733	0.600945	0.451472	0.638017	0.0942141	0.311964		0.0573478	0.0253236	0.107282	0.119987	0.106925	0.251283	0.0534094	0.129415		0.37249	0.218978	0.289159	0.672104	0.310672	0.698378	0.260886	0.18146		0.103599	0.0730487	0.0955946	0.153155	0.0595848	0.180698	0.0516498	0.0325981
38	0.310694	0.0429576	0.81534	0.605159	0.459967	0.670341	0.0985393	0.333736		0.053371	0.0276632	0.107623	0.121845	0.10853	0.25431	0.0572701	0.14626		0.371884	0.208869	0.293145	0.681627	0.321555	0.749295	0.263312	0.186097		0.104977	0.0705249	0.121058	0.15817	0.0640902	0.18821	0.0506966	0.0331125
39	0.303491	0.0443033	0.812655	0.610636	0.47357	0.698262	0.102361	0.365481		0.0509756	0.0344086	0.108211	0.128836	0.113621	0.253424	0.0598541	0.16368		0.372945	0.200563	0.297471	0.690696	0.335789	0.792876	0.266376	0.191203		0.107106	0.0681867	0.153999	0.163527	0.0722939	0.196365	0.0495675	0.0337675
40	0.298821	0.0471653	0.809768	0.61706	0.4927	0.720497	0.105612	0.408608		0.0500147	0.044365	0.108791	0.141157	0.122158	0.249152	0.0611193	0.180086		0.375758	0.193816	0.300877	0.698427	0.353765	0.826752	0.270413	0.19669		0.110195	0.0661567	0.181973	0.169008	0.0837897	0.205443	0.0484242	0.0345197
41	0.296426	0.0509841	0.807204	0.623762	0.517441	0.736386	0.108289	0.463216		0.0501157	0.0562396	0.109172	0.156415	0.133152	0.242537	0.0611865	0.194205		0.380518	0.188323	0.30307	0.703922	0.375866	0.849347	0.275595	0.202452		0.114668	0.0644522	0.200502	0.174495	0.0976432	0.215009	0.0475695	0.0352846
42	0.295809	0.0552117	0.805558	0.629876	0.547409	0.746205	0.110398	0.527152		0.0508249	0.068685	0.109412	0.171804	0.145226	0.234234	0.0603169	0.205212		0.387185	0.183875	0.304349	0.7066	0.402413	0.860061	0.28192	0.20823		0.120797	0.0629281	0.211061	0.179869	0.113085	0.224173	0.0473697	0.0358971
43	0.296468	0.0594332	0.805242	0.634714	0.581978	0.750757	0.112022	0.597149		0.0516308	0.0804706	0.109702	0.185481	0.156382	0.225015	0.0587844	0.212848		0.395143	0.180448	0.304896	0.705855	0.433718	0.859274	0.289526	0.213778		0.128109	0.0614822	0.214534	0.184911	0.129437	0.232013	0.0483029	0.0362359
44	0.297972	0.0633695	0.806306	0.637479	0.619901	0.751328	0.113277	0.668318		0.052247	0.0906566	0.110281	0.195716	0.16547	0.215646	0.0568124	0.217525		0.403868	0.178016	0.304805	0.701049	0.469458	0.848466	0.298631	0.218921		0.13576	0.0600599	0.211512	0.189176	0.145726	0.237254	0.0505761	0.0362227
45	0.299987	0.0668697	0.808239	0.637983	0.659346	0.74902	0.114268	0.73529		0.0527131	0.0982448	0.11158	0.201506	0.17174	0.206964	0.0545751	0.221002		0.412951	0.176511	0.304306	0.691568	0.509135	0.829327	0.309446	0.223604		0.143292	0.0585748	0.203548	0.192066	0.160964	0.238757	0.0541004	0.0358443
46	0.302325	0.0698981	0.810459	0.636802	0.698548	0.744566	0.115083	0.79374		0.0533608	0.103096	0.113648	0.203422	0.174908	0.200402	0.0521238	0.225131		0.422114	0.175913	0.303516	0.677023	0.552402	0.80365	0.321861	0.227866		0.15048	0.0570598	0.192147	0.192855	0.17377	0.236073	0.0588167	0.0351388
47	0.304903	0.0724206	0.812291	0.634613	0.735671	0.738329	0.115742	0.840497		0.0543823	0.105264	0.115927	0.201576	0.175079	0.196785	0.0494977	0.230675		0.431682	0.175961	0.302393	0.657626	0.598432	0.773135	0.335145	0.231757		0.157252	0.0556344	0.178252	0.191215	0.183072	0.229272	0.064659	0.0342781
48	0.307544	0.074454	0.813546	0.631931	0.769628	0.730617	0.116209	0.87409		0.0556367	0.105059	0.117784	0.196108	0.1733	0.196365	0.0466711	0.237558		0.44207	0.17643	0.300996	0.634124	0.646376	0.739578	0.348246	0.235284		0.164028	0.0543763	0.162601	0.187153	0.189364	0.219001	0.0710019	0.033518
49	0.310053	0.075999	0.814076	0.629205	0.800025	0.721554	0.116415	0.894096		0.0569358	0.102699	0.118653	0.187954	0.170979	0.198401	0.0436572	0.244839		0.453405	0.177119	0.299378	0.607321	0.695055	0.704555	0.3603	0.238423		0.171116	0.0532386	0.146375	0.180714	0.193799	0.205928	0.0769549	0.0331245
50	0.312308	0.0771378	0.813665	0.626619	0.827274	0.711548	0.116355	0.901405		0.0580183	0.0987197	0.118173	0.177816	0.169044	0.201856	0.0405644	0.252096		0.465435	0.177829	0.297556	0.578364	0.743333	0.669477	0.370939	0.241299		0.179021	0.0522186	0.130111	0.172298	0.197089	0.190909	0.0818287	0.0333973
51	0.314099	0.0779064	0.812736	0.624265	0.852	0.701117	0.116004	0.897037		0.0585794	0.0935614	0.116636	0.166244	0.167378	0.205706	0.0375228	0.258925		0.477485	0.178467	0.295695	0.548297	0.789906	0.635677	0.380216	0.244138		0.187777	0.0513033	0.114376	0.162387	0.199274	0.174935	0.0853029	0.0344651
52	0.315379	0.0783273	0.811592	0.62219	0.874692	0.690244	0.115389	0.882086		0.0585121	0.0875825	0.114646	0.154135	0.16531	0.209537	0.0346243	0.265297		0.488317	0.178962	0.293927	0.517931	0.833274	0.604062	0.388459	0.247199		0.196814	0.0504238	0.0998328	0.151413	0.199609	0.158916	0.0873421	0.0362974
53	0.316158	0.078452	0.810346	0.620597	0.895131	0.678773	0.114597	0.857642		0.057923	0.0810739	0.112573	0.142628	0.162175	0.213415	0.0319424	0.270575		0.496774	0.17927	0.292346	0.488121	0.871792	0.575188	0.396183	0.250772		0.20553	0.049552	0.0871718	0.1399	0.19776	0.14405	0.0881703	0.0387219
54	0.316472	0.0783462	0.809327	0.619665	0.912222	0.666155	0.113721	0.824878		0.0568982	0.0742563	0.110412	0.13205	0.15794	0.216884	0.0294939	0.273666		0.502089	0.179363	0.291058	0.459513	0.90352	0.548892	0.403868	0.255247		0.213294	0.0486683	0.0772284	0.128422	0.194149	0.131208	0.0881921	0.0416603
55	0.316497	0.0780982	0.80839	0.619363	0.924862	0.651985	0.11285	0.785422		0.0556865	0.0673598	0.107827	0.123336	0.15306	0.219415	0.0273333	0.273828		0.504129	0.179295	0.290078	0.432602	0.927371	0.524951	0.4118	0.260795		0.219391	0.0477808	0.0707451	0.117434	0.190087	0.121357	0.0880058	0.0452155
56	0.316457	0.0777787	0.807208	0.619332	0.931955	0.636638	0.112132	0.74087		0.05451	0.0605408	0.104374	0.11864	0.148019	0.220451	0.0257716	0.270145		0.503067	0.179137	0.289303	0.407914	0.942642	0.502828	0.420276	0.267706		0.223135	0.0467732	0.0676578	0.107226	0.186652	0.115013	0.0883844	0.0496702
57	0.316598	0.0774265	0.805617	0.619253	0.933145	0.620592	0.111697	0.692984		0.053479	0.0539145	0.100318	0.119881	0.143267	0.219569	0.0254288	0.262811		0.499578	0.178931	0.288646	0.385786	0.949604	0.482105	0.429474	0.276239		0.224379	0.0456068	0.0675394	0.0979399	0.184338	0.111724	0.089859	0.0552927
58	0.317163	0.0770301	0.803738	0.619028	0.928599	0.604393	0.111637	0.643411		0.0527199	0.0476012	0.0965393	0.12701	0.139227	0.216681	0.027335	0.252373		0.494382	0.178819	0.288064	0.366443	0.948873	0.462628	0.439755	0.28658		0.222983	0.0443833	0.0694586	0.0895609	0.183257	0.110454	0.0927739	0.0621233
59	0.31823	0.0765522	0.801588	0.619091	0.918746	0.588471	0.111868	0.593486		0.052498	0.0416637	0.0938016	0.137585	0.136159	0.21263	0.0316465	0.239634		0.487951	0.178761	0.28762	0.349976	0.941074	0.444182	0.451381	0.298955		0.218996	0.043198	0.0717539	0.0820783	0.183386	0.109862	0.0972579	0.0700342
60	0.319749	0.0759447	0.799323	0.620157	0.904233	0.573168	0.112395	0.544222		0.0531443	0.0361607	0.0924386	0.150879	0.134038	0.208405	0.0378572	0.225294		0.480752	0.178739	0.287662	0.336441	0.926822	0.426779	0.464316	0.313282		0.212677	0.0421838	0.0727099	0.0755824	0.184406	0.109035	0.102975	0.0787424
61	0.321579	0.0751697	0.79705	0.622712	0.885909	0.558949	0.113244	0.49646		0.0550866	0.0311758	0.0922701	0.169539	0.132648	0.204793	0.0452217	0.209934		0.473154	0.178716	0.288187	0.325537	0.906734	0.410479	0.478363	0.329148		0.204876	0.0413959	0.0727042	0.0703201	0.185669	0.107559	0.109524	0.0878511
62	0.323561	0.0742232	0.794713	0.626868	0.864618	0.546197	0.114456	0.450846		0.0585683	0.0267943	0.0925634	0.195603	0.13162	0.202348	0.0529987	0.194034		0.465544	0.178594	0.288955	0.316836	0.881527	0.395486	0.493053	0.34586		0.196199	0.0407857	0.0728063	0.0664234	0.186637	0.105296	0.116466	0.0969197
63	0.325429	0.0731273	0.792406	0.632415	0.841056	0.535139	0.116149	0.407886		0.0630757	0.0230391	0.0924757	0.227552	0.130554	0.201117	0.0608297	0.177957		0.458233	0.178336	0.289936	0.30975	0.851976	0.381911	0.507844	0.362703		0.187542	0.0402418	0.0732362	0.0638073	0.186737	0.102235	0.123371	0.105473
64	0.327018	0.0719414	0.790178	0.638932	0.81589	0.525637	0.118477	0.367969		0.0677254	0.0199244	0.0918068	0.261079	0.129403	0.201018	0.0687139	0.162017		0.451026	0.177857	0.29105	0.303534	0.819058	0.369643	0.522263	0.379122		0.179464	0.0396874	0.0737685	0.0620208	0.185701	0.0985783	0.129842	0.1131
65	0.328409	0.070755	0.787872	0.646293	0.789596	0.517393	0.121578	0.331339		0.0718993	0.0174392	0.0906198	0.29272	0.127815	0.201883	0.0767607	0.146496		0.443697	0.17718	0.292075	0.297717	0.783591	0.358571	0.535928	0.394758		0.172814	0.0390822	0.0742398	0.0607202	0.183579	0.0945507	0.135551	0.11943
66	0.329655	0.0696523	0.785542	0.654401	0.762505	0.510125	0.125501	0.298145		0.0752632	0.0155938	0.0888841	0.31956	0.125726	0.20318	0.0850085	0.131679		0.435973	0.176343	0.2928	0.292128	0.746316	0.348404	0.548569	0.409318		0.167824	0.0384311	0.0745319	0.059633	0.180386	0.0903665	0.140296	0.124403
67	0.330791	0.0686937	0.783343	0.662451	0.735059	0.503504	0.130338	0.26845		0.0776487	0.014376	0.0866042	0.341411	0.123158	0.204279	0.0936555	0.117802		0.427706	0.175456	0.293131	0.286609	0.708217	0.339055	0.56001	0.422624		0.163647	0.0377246	0.0746504	0.0585694	0.176349	0.0861159	0.144004	0.128133
68	0.33181	0.0678824	0.781504	0.66955	0.707596	0.497432	0.136246	0.242203		0.0792354	0.0137053	0.0841705	0.35981	0.120073	0.20453	0.102931	0.105006		0.419004	0.17471	0.293056	0.281228	0.670105	0.330635	0.570191	0.434635		0.159567	0.0370007	0.0746496	0.0574872	0.171812	0.081867	0.146639	0.130664
69	0.332578	0.0672074	0.780144	0.674941	0.680438	0.492147	0.143254	0.21919		0.0802129	0.0134689	0.0820679	0.374913	0.116858	0.203943	0.112881	0.0935597		0.409966	0.17415	0.292713	0.27603	0.632643	0.323144	0.579156	0.445259		0.154833	0.0363203	0.0745547	0.0564398	0.166974	0.0776408	0.148288	0.132153
70	0.333104	0.0666552	0.779306	0.678343	0.65395	0.487813	0.151542	0.199205		0.0805498	0.0135341	0.0805702	0.385836	0.114006	0.202693	0.123412	0.0835172		0.400835	0.173747	0.292229	0.271093	0.596559	0.316658	0.587006	0.454658		0.149128	0.0356946	0.0744543	0.0553584	0.161967	0.0736213	0.148947	0.132842
71	0.333516	0.0661944	0.778866	0.679966	0.628452	0.484346	0.161156	0.18205		0.0802411	0.0137564	0.0799593	0.391663	0.11194	0.201242	0.134293	0.0748155		0.39177	0.173437	0.291727	0.266606	0.562239	0.311177	0.59396	0.463003		0.142631	0.0351184	0.0743781	0.0542269	0.156807	0.0700354	0.14871	0.132917
72	0.333917	0.0657901	0.778715	0.680177	0.604291	0.481709	0.172199	0.167525		0.0794762	0.0140353	0.0800041	0.391748	0.110949	0.200117	0.145094	0.0673645		0.383084	0.173168	0.291246	0.262594	0.529867	0.306598	0.600292	0.470429		0.135538	0.0346413	0.0742761	0.0530376	0.151579	0.0671499	0.147732	0.13234
73	0.334406	0.0654187	0.778786	0.679278	0.581767	0.479723	0.184952	0.155387		0.0784237	0.0143078	0.0806199	0.386102	0.111066	0.199432	0.155444	0.0610779		0.375161	0.172986	0.290716	0.259052	0.499562	0.302983	0.606304	0.477363		0.128019	0.0342848	0.0740365	0.0518182	0.146301	0.0652073	0.1459	0.13108
74	0.33498	0.0650773	0.779041	0.677385	0.561314	0.478155	0.199409	0.145476		0.077107	0.0145259	0.0814851	0.375395	0.111929	0.19923	0.165106	0.0558636		0.36808	0.172956	0.290141	0.25593	0.471456	0.300212	0.612182	0.484158		0.12085	0.0340773	0.073543	0.0507178	0.141099	0.0641358	0.143286	0.129317
75	0.335686	0.0647879	0.779302	0.674542	0.54313	0.476803	0.215574	0.13755		0.0756055	0.0146677	0.0821957	0.360143	0.113449	0.199366	0.174207	0.051567		0.361945	0.173085	0.289521	0.253165	0.445652	0.298143	0.617925	0.490813		0.115168	0.0340194	0.0727973	0.0498965	0.136158	0.0638762	0.14012	0.127336
76	0.336395	0.0645755	0.779373	0.670886	0.527014	0.475599	0.233347	0.131428		0.074014	0.0147432	0.0829561	0.341282	0.115575	0.199784	0.183028	0.0481201		0.356709	0.17333	0.288885	0.250808	0.422256	0.296771	0.62339	0.497096		0.111705	0.0339998	0.0719395	0.0493529	0.131664	0.0642625	0.136674	0.125513
77	0.336877	0.0644728	0.779249	0.667	0.512683	0.47478	0.252517	0.126961		0.0724756	0.0147819	0.0842115	0.32009	0.117915	0.200731	0.191536	0.045481		0.352352	0.173626	0.288319	0.248877	0.401408	0.295994	0.628464	0.502831		0.110353	0.0339646	0.0711094	0.0489575	0.127753	0.0651994	0.133292	0.123937
78	0.336926	0.0644798	0.778844	0.663145	0.499867	0.474564	0.273211	0.123973		0.0711469	0.0147826	0.0860701	0.298226	0.120174	0.202542	0.199655	0.0435222		0.348751	0.173944	0.287793	0.247418	0.382951	0.29585	0.633178	0.50805		0.110845	0.0338865	0.0703785	0.0485896	0.124407	0.0665203	0.130288	0.122473
79	0.336547	0.0645865	0.778205	0.659237	0.488303	0.474763	0.295696	0.122326		0.0700149	0.0147429	0.088282	0.277431	0.122114	0.205084	0.207204	0.0421025		0.346517	0.17449	0.287335	0.246467	0.366691	0.296208	0.637833	0.513115		0.112977	0.0338017	0.069888	0.0482569	0.121461	0.0679932	0.128034	0.120967
80	0.335882	0.0648232	0.777501	0.655266	0.477935	0.475313	0.319971	0.121821		0.068984	0.0146579	0.0906253	0.259384	0.123656	0.20879	0.2143	0.0410656		0.346033	0.175651	0.286985	0.245942	0.35241	0.296869	0.643133	0.51869		0.120089	0.0339259	0.0696196	0.0480813	0.118618	0.0694921	0.126529	0.119448
81	0.335057	0.0652558	0.776909	0.650993	0.46878	0.475662	0.346046	0.122261		0.0681171	0.0145441	0.0925372	0.244326	0.124771	0.212936	0.221144	0.0402876		0.346785	0.177881	0.286747	0.245783	0.339953	0.297787	0.649634	0.525192		0.137205	0.0344205	0.0694811	0.0481725	0.11604	0.070947	0.125274	0.117905
82	0.334222	0.0660907	0.776633	0.646327	0.460747	0.475236	0.374277	0.123501		0.0674982	0.0144992	0.0938806	0.231877	0.125268	0.21648	0.227576	0.0396932		0.34864	0.181597	0.286654	0.245889	0.329333	0.298885	0.657728	0.532882		0.165467	0.0354754	0.0694597	0.0485637	0.113946	0.0722799	0.123897	0.116538
83	0.333376	0.0677471	0.776959	0.641469	0.453656	0.473822	0.405147	0.125392		0.0671279	0.0148711	0.0947036	0.220997	0.124891	0.21866	0.233049	0.0392218		0.351331	0.187172	0.286677	0.246267	0.32047	0.300177	0.667628	0.541827		0.19961	0.0373328	0.069417	0.0490952	0.112225	0.0734223	0.122365	0.115431
84	0.332608	0.0712641	0.777921	0.636795	0.447341	0.471215	0.43936	0.127867		0.0669764	0.0172233	0.0947769	0.21067	0.123297	0.218766	0.236933	0.0388744		0.35461	0.194975	0.286704	0.247372	0.313103	0.301596	0.679397	0.552202		0.233241	0.04018	0.0693418	0.0496141	0.110676	0.0743877	0.1208	0.11465
85	0.331952	0.0782243	0.779203	0.632653	0.441725	0.467532	0.477389	0.130846		0.0669212	0.0250923	0.0943692	0.200148	0.12055	0.216469	0.239526	0.0385475		0.358328	0.205246	0.286643	0.249839	0.306905	0.302877	0.693002	0.564347		0.2626	0.0439482	0.0692588	0.0502488	0.109284	0.0751623	0.119461	0.11432
86	0.331381	0.0894569	0.780582	0.629331	0.436709	0.463088	0.519555	0.134173		0.0669164	0.040285	0.0937635	0.189721	0.116674	0.211859	0.241055	0.0381987		0.36219	0.218543	0.286463	0.25479	0.301611	0.303871	0.708698	0.578532		0.285286	0.0482784	0.0692942	0.051566	0.107754	0.0756506	0.118578	0.114503
87	0.330891	0.105026	0.781596	0.626808	0.432168	0.458226	0.566001	0.137714		0.0671151	0.0616329	0.0929671	0.179603	0.111837	0.20498	0.241517	0.0377556		0.366224	0.236247	0.286231	0.264779	0.297139	0.304501	0.726665	0.595401		0.300167	0.0526281	0.0695366	0.0547767	0.105624	0.0758013	0.118043	0.11514
88	0.330334	0.124869	0.782244	0.624815	0.428004	0.45339	0.616315	0.141348		0.0674668	0.087852	0.0920042	0.169962	0.106382	0.196699	0.240954	0.0371044		0.370989	0.259516	0.286081	0.282953	0.293446	0.304945	0.74658	0.615273		0.307466	0.056489	0.0700499	0.0618678	0.10283	0.0754345	0.11771	0.116463
89	0.329608	0.148087	0.782719	0.622943	0.424316	0.448859	0.66895	0.145038		0.0676989	0.116773	0.091069	0.1612	0.100716	0.188433	0.239053	0.0362094		0.376901	0.288751	0.286058	0.311767	0.290535	0.305419	0.768348	0.638417		0.308295	0.0601767	0.0708836	0.0735494	0.0992733	0.0744825	0.117593	0.118805
90	0.328699	0.174807	0.783075	0.621108	0.421249	0.444766	0.721918	0.148795		0.0675838	0.14664	0.0905358	0.153888	0.0953691	0.181272	0.235177	0.0350897		0.384529	0.323116	0.286196	0.351579	0.288217	0.305945	0.792081	0.665673		0.303537	0.064318	0.0719164	0.0888725	0.0950321	0.073031	0.117768	0.122373
91	0.32766	0.205933	0.78345	0.619195	0.418952	0.441308	0.772851	0.152628		0.0670039	0.175527	0.0908449	0.148087	0.0906793	0.176156	0.229211	0.0338159		0.394023	0.360577	0.286416	0.400154	0.286329	0.306542	0.818001	0.697875		0.294355	0.0691381	0.073008	0.105818	0.0902966	0.071253	0.118533	0.127208
92	0.326742	0.240744	0.783979	0.617472	0.417749	0.438403	0.818929	0.156468		0.0660722	0.201629	0.0921158	0.143344	0.0869006	0.173508	0.221933	0.032485		0.40542	0.398936	0.286654	0.454307	0.284811	0.307148	0.845822	0.734631		0.281957	0.0744749	0.0739967	0.122016	0.0852526	0.0693681	0.120054	0.133121
93	0.32611	0.278378	0.784603	0.616807	0.417888	0.43592	0.858064	0.160192		0.0648687	0.224909	0.0937118	0.139076	0.0849906	0.172978	0.214694	0.031153		0.419086	0.436569	0.286904	0.511467	0.283609	0.307624	0.874558	0.774709		0.268479	0.0802164	0.0748049	0.135645	0.0800194	0.0674584	0.122395	0.139473
94	0.325836	0.317968	0.785117	0.617733	0.419722	0.433692	0.888405	0.16368		0.0635759	0.245845	0.0949519	0.137471	0.088492	0.174196	0.209907	0.0298588		0.435217	0.472739	0.287148	0.570084	0.282692	0.307955	0.902658	0.816251		0.254632	0.086686	0.0753422	0.145784	0.0747621	0.0656909	0.125034	0.14599
95	0.32601	0.358008	0.785354	0.62093	0.422815	0.431569	0.908723	0.166861		0.0622724	0.265492	0.0955996	0.143996	0.100465	0.17625	0.209631	0.0286642		0.454071	0.506839	0.287274	0.628685	0.282019	0.308202	0.928399	0.856936		0.240867	0.0941072	0.075604	0.153006	0.0697685	0.0642888	0.127534	0.152996
96	0.326855	0.397767	0.785222	0.626868	0.426712	0.429581	0.917914	0.169686		0.0609836	0.284807	0.0958018	0.163458	0.120398	0.178079	0.214616	0.0276483		0.475856	0.538557	0.287219	0.685752	0.281592	0.308512	0.950223	0.894649		0.227135	0.102421	0.0755731	0.15819	0.0653248	0.0634532	0.129911	0.160851
97	0.328673	0.436897	0.78496	0.635309	0.430876	0.427999	0.915314	0.172102		0.0599665	0.303999	0.0956815	0.196273	0.144011	0.179293	0.22415	0.026857		0.500412	0.567555	0.286937	0.739758	0.281394	0.308954	0.966718	0.927231		0.213322	0.11121	0.0753113	0.161407	0.0615979	0.063104	0.132521	0.169917
98	0.331845	0.475253	0.785105	0.645489	0.43486	0.427093	0.901587	0.1741		0.0594493	0.321669	0.095563	0.237162	0.166026	0.18078	0.236415	0.0263169		0.52769	0.593584	0.286537	0.78944	0.281344	0.309475	0.977033	0.952981		0.199703	0.119819	0.0749856	0.162856	0.058699	0.063106	0.135614	0.179761
99	0.336952	0.51306	0.785708	0.656137	0.438533	0.426595	0.877879	0.175643		0.059523	0.336844	0.0960209	0.278659	0.184354	0.183502	0.249107	0.0260204		0.557573	0.617102	0.286227	0.833823	0.281409	0.309919	0.980614	0.970585		0.186623	0.127572	0.0746603	0.162981	0.0566627	0.063281	0.139421	0.189858
100	0.344719	0.551051	0.786686	0.666735	0.441844	0.426136	0.845286	0.176723		0.0607183	0.349146	0.097057	0.315777	0.19763	0.18778	0.260381	0.0258883		0.589802	0.638898	0.286064	0.871935	0.281527	0.31012	0.976859	0.978754		0.174959	0.134116	0.0743549	0.162282	0.0553323	0.0635799	0.143732	0.199404
	RIGHT
	EMG RVastusLat		EMG RSemitendi		EMG RBicepsFem		EMG RGastrocMed		EMG RSoleus		EMG RTibialisA		EMG RPeroneusLong		EMG LTensorLatae		EMG RTensorLatae		EMG LRectusFem		EMG LVastusLat		EMG LSemitendi		EMG LBicepsFem		EMG LGastrocMed		EMG LSoleus		EMG LTibialisA		EMG LPeroneusLong		EMG RRectusFem
%	mean	std	mean	std	mean	std	mean	std	mean	std	mean	std	mean	std	mean	std	mean	std	mean	std	mean	std	mean	std	mean	std	mean	std	mean	std	mean	std	mean	std	mean	std
1	0.540212	0.823837	0.311944	0.226672		0.421861	0.175653	0.306075	0.704693	0.167793	0.249096	0.0514988	0.0342714		0.155078	0.0584543	0.221688	0.197112	0.758557	0.113768	0.769735		0.301429	0.0689884	0.815597	0.62149	0.679447	0.218604	0.0546347	0.212352		0.0527446	0.107099	0.115491	0.15516	0.159967
2	0.585808	0.795922	0.32442	0.230331		0.431638	0.175788	0.305686	0.686705	0.177892	0.244677	0.0554882	0.0340289		0.162809	0.0568486	0.213759	0.198037	0.752419	0.11482	0.826931		0.303565	0.0717772	0.817801	0.62007	0.720859	0.212058	0.0521775	0.219741		0.0536095	0.109618	0.11846	0.15503	0.163058
3	0.632546	0.764221	0.337182	0.233633		0.440797	0.176433	0.30484	0.664084	0.185843	0.236709	0.0607613	0.0336371		0.168962	0.0553052	0.202162	0.195847	0.745198	0.115615	0.870737		0.305802	0.0740388	0.819871	0.6183	0.759284	0.208895	0.0494979	0.228517		0.0548005	0.10961	0.121228	0.153105	0.164736
4	0.679847	0.730185	0.349515	0.236774		0.449555	0.177326	0.303598	0.637845	0.192264	0.22545	0.0668148	0.0331947		0.174143	0.0539696	0.187891	0.190733	0.736657	0.116143	0.900679		0.308108	0.0758193	0.821471	0.616563	0.793311	0.209083	0.0466067	0.238124		0.0562676	0.10744	0.123162	0.149658	0.165521
5	0.727458	0.695222	0.360872	0.239819		0.458546	0.178267	0.302132	0.608893	0.197515	0.211336	0.0727646	0.0328486		0.179275	0.0528515	0.171754	0.182964	0.726785	0.116373	0.916952		0.310301	0.077188	0.822348	0.615043	0.822606	0.211663	0.0435304	0.247582		0.057784	0.103421	0.12366	0.144619	0.165723
6	0.77468	0.660906	0.371066	0.242874		0.46798	0.17908	0.300604	0.578184	0.201259	0.195235	0.0776175	0.0328486		0.184312	0.0518369	0.154696	0.173039	0.71585	0.116251	0.91994		0.312204	0.0781403	0.822259	0.613773	0.847969	0.215443	0.0403283	0.255818		0.0591173	0.0979135	0.122748	0.138194	0.165193
7	0.820188	0.628514	0.380493	0.246147		0.477604	0.179687	0.299042	0.54677	0.203103	0.178332	0.0812135	0.0334946		0.189435	0.0509183	0.13752	0.161811	0.704098	0.115775	0.911337		0.313707	0.0787175	0.821297	0.612711	0.870771	0.219501	0.0371832	0.262779		0.0600017	0.0915139	0.120732	0.131401	0.163795
8	0.862434	0.598633	0.389435	0.249776		0.486587	0.180071	0.297489	0.515444	0.202728	0.161851	0.0836071	0.0349133		0.195031	0.050076	0.120867	0.149927	0.691704	0.115013	0.89232		0.31483	0.0789487	0.819704	0.611715	0.891826	0.223659	0.034197	0.268194		0.0603271	0.0845327	0.118119	0.125119	0.161189
9	0.899191	0.571335	0.398071	0.254015		0.493674	0.18028	0.295969	0.484948	0.200273	0.147089	0.0851732	0.0372342		0.200708	0.0492492	0.105471	0.13786	0.678473	0.114069	0.863895		0.315592	0.078871	0.817698	0.610607	0.910659	0.227416	0.0314085	0.271395		0.0599885	0.0772155	0.115301	0.120091	0.157112
10	0.928411	0.546348	0.40645	0.259002		0.497928	0.180333	0.294505	0.455979	0.196715	0.135037	0.0862253	0.0403186		0.20579	0.0483811	0.0920829	0.125964	0.664067	0.113041	0.827517		0.315996	0.0785562	0.815426	0.609426	0.925651	0.229998	0.0288514	0.271747		0.0591091	0.0697707	0.11184	0.116176	0.151544
11	0.948965	0.523112	0.414836	0.264997		0.499263	0.180197	0.293216	0.429078	0.193109	0.126137	0.0872593	0.0442253		0.209608	0.0473348	0.0814414	0.114509	0.648331	0.112009	0.785015		0.31622	0.0781126	0.812945	0.608159	0.935415	0.230707	0.0265436	0.269046		0.0578504	0.0623778	0.107832	0.112555	0.144871
12	0.960666	0.501233	0.423556	0.272159		0.498038	0.179896	0.292114	0.404658	0.190073	0.120165	0.0888706	0.0491538		0.211576	0.0460778	0.074132	0.103819	0.631558	0.110985	0.737913		0.316455	0.0776337	0.810205	0.607196	0.93917	0.229442	0.0245473	0.262926		0.0562811	0.0551475	0.1034	0.109487	0.137633
13	0.963768	0.48051	0.432965	0.280596		0.494731	0.179492	0.291136	0.383009	0.187763	0.116376	0.091503	0.0550568		0.211607	0.0446409	0.0702174	0.0942184	0.614325	0.109992	0.687862		0.316934	0.0771608	0.80713	0.606433	0.937061	0.226105	0.0229401	0.253654		0.0547381	0.0482167	0.0991628	0.109369	0.130867
14	0.959086	0.460968	0.44338	0.290558		0.489881	0.179094	0.290262	0.36429	0.186236	0.113818	0.0955517	0.0618538		0.210031	0.0431447	0.0692792	0.0858517	0.597097	0.109088	0.636397		0.317852	0.0766806	0.803831	0.605765	0.92973	0.221099	0.0218085	0.241879		0.0536502	0.0416892	0.0957476	0.114255	0.12543
15	0.947533	0.442633	0.454817	0.302165		0.483813	0.178819	0.28943	0.348463	0.185613	0.111646	0.100781	0.0692145		0.20707	0.0418199	0.0704958	0.0788798	0.58024	0.108406	0.584855		0.319381	0.0761285	0.800586	0.605218	0.917993	0.215334	0.0212696	0.228163		0.0534435	0.035689	0.0934362	0.123911	0.12186
16	0.929752	0.425583	0.467188	0.315411		0.476943	0.178643	0.288848	0.335478	0.185733	0.109274	0.106773	0.0767739		0.202596	0.0407367	0.0725349	0.0732824	0.564109	0.108026	0.534296		0.321362	0.0754546	0.797641	0.60461	0.902358	0.209861	0.0215047	0.213025		0.0545994	0.0303379	0.0918187	0.135395	0.120494
17	0.906668	0.409924	0.4803	0.330089		0.470001	0.178475	0.288942	0.325126	0.186106	0.106576	0.113332	0.0843456		0.197058	0.0398692	0.0734668	0.0688857	0.549224	0.108061	0.485562		0.323679	0.074629	0.79503	0.604192	0.883349	0.20521	0.022819	0.197066		0.057401	0.0257495	0.09044	0.146303	0.120714
18	0.878931	0.395603	0.493896	0.345646		0.46326	0.178175	0.289638	0.316833	0.186337	0.103427	0.120278	0.0917871		0.191284	0.0390924	0.0731849	0.0655971	0.536012	0.108654	0.43932		0.326034	0.0736621	0.792867	0.60438	0.861475	0.201531	0.0255844	0.180843		0.0617535	0.0219886	0.0894721	0.155227	0.121512
19	0.847423	0.382491	0.50767	0.361394		0.456689	0.177643	0.290673	0.309924	0.186148	0.0998162	0.127487	0.099052		0.186	0.0383307	0.0728653	0.0631654	0.524439	0.10985	0.39607		0.32813	0.0725841	0.791094	0.605909	0.837274	0.198957	0.0299667	0.164824		0.0668789	0.019071	0.0889682	0.162087	0.122214
20	0.813004	0.370638	0.5211	0.376782		0.449933	0.176916	0.291802	0.303736	0.185114	0.0957479	0.134553	0.105916		0.181897	0.0376027	0.0727202	0.0612517	0.514538	0.111681	0.356149		0.329811	0.0714626	0.78948	0.609904	0.811424	0.197604	0.0359078	0.149093		0.0718923	0.0169829	0.0888031	0.168196	0.122439
21	0.776438	0.359898	0.533797	0.39143		0.442564	0.176094	0.292773	0.297756	0.18327	0.0912483	0.140849	0.112018		0.178385	0.0369086	0.0726349	0.0596872	0.505985	0.114223	0.319789		0.331007	0.0703804	0.787733	0.616655	0.784544	0.197192	0.0431609	0.133912		0.0762417	0.0155651	0.0884987	0.17655	0.122238
22	0.738299	0.35013	0.545319	0.405001		0.434579	0.175295	0.293422	0.291897	0.180459	0.0864895	0.145949	0.117087		0.17479	0.0361968	0.0725837	0.0583514	0.498291	0.117616	0.287077		0.331821	0.0693949	0.785979	0.625255	0.757071	0.197178	0.0515751	0.11959		0.0795855	0.014695	0.0875396	0.191474	0.121707
23	0.699398	0.34132	0.55547	0.417436		0.426061	0.174613	0.293709	0.286294	0.176789	0.0818382	0.149749	0.121156		0.17053	0.0354125	0.0725734	0.0572336	0.491311	0.122209	0.257905		0.332324	0.0685075	0.784504	0.634574	0.729497	0.196869	0.0612489	0.106237		0.0817958	0.0142526	0.085769	0.214623	0.120867
24	0.660726	0.333411	0.564254	0.428666		0.417197	0.174034	0.293654	0.280977	0.172646	0.0775407	0.152314	0.124233		0.164937	0.0345562	0.0725772	0.0563623	0.484909	0.128181	0.232253		0.332657	0.0677248	0.783482	0.643154	0.702176	0.195767	0.0723855	0.0941053		0.0828931	0.0141347	0.0835142	0.242324	0.119735
25	0.623112	0.32635	0.572015	0.438661		0.408147	0.173519	0.293356	0.276048	0.168413	0.073667	0.153889	0.126353		0.158047	0.0337085	0.0725652	0.0556819	0.479127	0.135517	0.210003		0.332856	0.0670467	0.783145	0.650155	0.675297	0.193556	0.084788	0.0833649		0.0829983	0.0142072	0.0819004	0.269317	0.118347
26	0.587157	0.320146	0.57916	0.447588		0.399211	0.173054	0.292921	0.271505	0.164303	0.0702694	0.154505	0.127709		0.150226	0.0329861	0.0724978	0.0549985	0.474091	0.144295	0.191009		0.33298	0.066448	0.783268	0.655545	0.649281	0.190603	0.0979728	0.0741732		0.0824079	0.0143284	0.0816089	0.291963	0.117192
27	0.553043	0.314766	0.585829	0.455561		0.390417	0.172656	0.292406	0.267298	0.160089	0.0675483	0.154383	0.128236		0.141965	0.0324581	0.0724196	0.0541454	0.469849	0.154608	0.174993		0.333039	0.0659202	0.783432	0.659404	0.62425	0.187767	0.111257	0.066477		0.0813307	0.0144176	0.0825629	0.30815	0.116756
28	0.520921	0.310147	0.592146	0.462942		0.381837	0.172345	0.291886	0.263447	0.155503	0.0657442	0.153449	0.12777		0.133514	0.03217	0.0723041	0.0531426	0.466291	0.166391	0.161627		0.333021	0.0654493	0.783482	0.661924	0.600655	0.185585	0.124099	0.0602507		0.079892	0.0144599	0.0844628	0.316667	0.117241
29	0.490916	0.306361	0.598159	0.470118		0.373674	0.17214	0.291389	0.259917	0.150485	0.0650625	0.151576	0.126652		0.12512	0.0320467	0.0720943	0.0521265	0.463226	0.179836	0.150657		0.333027	0.0650237	0.783136	0.663389	0.579067	0.184015	0.136429	0.0553201		0.0781113	0.0144689	0.0864375	0.318857	0.118565
30	0.463228	0.303405	0.603979	0.477164		0.365923	0.172062	0.29087	0.256682	0.145056	0.0655028	0.148798	0.125058		0.117171	0.0320295	0.0717049	0.051287	0.460683	0.195056	0.141843		0.333173	0.0646651	0.78231	0.663606	0.559514	0.182758	0.148186	0.0514749		0.0760066	0.0144371	0.0878909	0.315449	0.120322
31	0.438041	0.30128	0.60971	0.484075		0.358823	0.172127	0.290339	0.253829	0.139554	0.0668689	0.145245	0.123357		0.110096	0.0320854	0.0711385	0.050633	0.458565	0.211933	0.134982		0.333402	0.0644175	0.781204	0.662557	0.542016	0.181583	0.159485	0.0484946		0.0737944	0.014362	0.0885788	0.307325	0.122163
32	0.415469	0.299885	0.615321	0.490642		0.35295	0.172341	0.289875	0.251428	0.134447	0.0687735	0.141293	0.121766		0.104177	0.0321958	0.0705171	0.0499773	0.45684	0.230442	0.129855		0.333705	0.0642968	0.780252	0.660204	0.526332	0.180187	0.170528	0.0461776		0.0716662	0.0142495	0.0885683	0.294997	0.12407
33	0.395412	0.29901	0.620803	0.496846		0.349393	0.172685	0.289462	0.249562	0.130077	0.0706876	0.137245	0.120096		0.101498	0.0323746	0.069849	0.049291	0.455576	0.250533	0.126258		0.333908	0.0643028	0.779708	0.656965	0.512261	0.178268	0.181041	0.0443704		0.0697316	0.0141283	0.0884521	0.279813	0.126021
34	0.3777	0.298556	0.626046	0.502903		0.348333	0.173215	0.28908	0.248268	0.126423	0.0724067	0.133289	0.118161		0.109417	0.0326541	0.0693533	0.0485678	0.454663	0.272409	0.123943		0.333868	0.0644406	0.779506	0.653178	0.49964	0.175793	0.190659	0.0429354		0.0681148	0.0140182	0.0891098	0.2629	0.127733
35	0.362153	0.29839	0.631644	0.50911		0.349409	0.17411	0.288695	0.247362	0.123359	0.0738674	0.129386	0.115683		0.13421	0.0330948	0.0691413	0.0479382	0.454095	0.296356	0.12274		0.333518	0.0647173	0.779279	0.64931	0.488356	0.173292	0.199161	0.0417402		0.0669046	0.0139475	0.0907244	0.245457	0.128949
36	0.348328	0.298514	0.638248	0.516046		0.351944	0.175652	0.288273	0.246713	0.120534	0.0751055	0.125016	0.112522		0.170866	0.0338953	0.0690654	0.0476161	0.453789	0.322564	0.122492		0.332886	0.0651865	0.77875	0.645548	0.478281	0.171167	0.20635	0.0407342		0.0662607	0.0139711	0.0930265	0.228952	0.129707
37	0.336045	0.298892	0.646488	0.524011		0.355341	0.178269	0.287933	0.246234	0.117752	0.0760415	0.120139	0.109192		0.21098	0.0352266	0.0690676	0.047577	0.453497	0.351399	0.12312		0.332245	0.0660619	0.778226	0.641746	0.469216	0.169595	0.21202	0.0399		0.0661805	0.0141784	0.0954345	0.214954	0.130298
38	0.325377	0.299463	0.656658	0.533092		0.359199	0.182475	0.287721	0.245987	0.115311	0.0765235	0.114988	0.106144		0.248641	0.0372656	0.0690147	0.0477976	0.452926	0.383335	0.124513		0.331726	0.0680124	0.778199	0.638178	0.46098	0.168333	0.215968	0.0391845		0.0665282	0.015293	0.0972026	0.204628	0.130648
39	0.316428	0.300181	0.668588	0.543613		0.363118	0.188655	0.287535	0.246201	0.113409	0.0764832	0.109697	0.103661		0.279585	0.0402744	0.0688601	0.048244	0.451773	0.419004	0.126564		0.331428	0.0720748	0.778943	0.635055	0.453531	0.166918	0.217985	0.0385544		0.0671775	0.0202095	0.0982001	0.197896	0.130518
40	0.3091	0.300846	0.682327	0.555668		0.366744	0.197554	0.287325	0.247286	0.112046	0.0760308	0.104642	0.101885		0.301318	0.044378	0.0686877	0.049012	0.45002	0.45837	0.129149		0.331319	0.0794969	0.780178	0.632449	0.446831	0.164849	0.2181	0.0380147		0.0681094	0.031786	0.0987202	0.194018	0.129493
41	0.303186	0.301427	0.697957	0.569458		0.370001	0.210117	0.287045	0.25014	0.111177	0.0752617	0.1004	0.100552		0.314926	0.0495838	0.068637	0.0504626	0.447818	0.501251	0.132131		0.331195	0.0910415	0.781488	0.630476	0.441055	0.162091	0.216813	0.0375085		0.0691677	0.0497274	0.0987188	0.191955	0.127301
42	0.298367	0.301888	0.715649	0.58544		0.372946	0.227368	0.286707	0.256441	0.110287	0.0742481	0.0972016	0.0995543		0.321148	0.0556087	0.0688258	0.0536307	0.4454	0.547597	0.135416		0.331002	0.107086	0.782596	0.628872	0.436275	0.159061	0.214496	0.0369857		0.0701249	0.0730626	0.0980779	0.190026	0.123915
43	0.29431	0.302266	0.735377	0.604058		0.376153	0.250165	0.286395	0.268885	0.108665	0.0728996	0.0949624	0.0990458		0.321048	0.0623698	0.0692826	0.0602769	0.443323	0.597354	0.138892		0.330825	0.127406	0.783528	0.627257	0.432472	0.156512	0.210932	0.0363431		0.070845	0.100077	0.0971481	0.187294	0.119324
44	0.290899	0.302641	0.756826	0.625649		0.380664	0.278549	0.286156	0.290128	0.106307	0.0711787	0.0936315	0.0995486		0.315266	0.0696953	0.0700953	0.0711777	0.44161	0.650443	0.14254		0.33066	0.151325	0.784507	0.625349	0.429498	0.154926	0.206528	0.0355122		0.0710912	0.129103	0.0962789	0.183158	0.114078
45	0.288037	0.303013	0.779724	0.650573		0.387096	0.311589	0.285984	0.321843	0.103015	0.0692028	0.0929458	0.101393		0.305283	0.0768678	0.0712062	0.0850016	0.440144	0.70554	0.146306		0.330442	0.178089	0.785516	0.623065	0.42711	0.154655	0.202544	0.0345131		0.0708159	0.158374	0.0958627	0.178037	0.108667
46	0.285611	0.303357	0.80401	0.679573		0.395639	0.347611	0.28589	0.363754	0.0986318	0.067208	0.0929492	0.104822		0.292931	0.0834455	0.0724445	0.0998204	0.438791	0.760249	0.150118		0.330232	0.207406	0.786404	0.620362	0.425211	0.156305	0.19963	0.033369		0.0699694	0.186711	0.0961605	0.172447	0.103583
47	0.28367	0.303735	0.829838	0.712992		0.406109	0.384842	0.28589	0.413504	0.0934627	0.0653464	0.0942014	0.109854		0.279782	0.0890101	0.0736006	0.113608	0.437003	0.812146	0.153952		0.329916	0.239324	0.787256	0.617564	0.423999	0.159011	0.198588	0.0321564		0.0687227	0.21332	0.0967425	0.166581	0.0991576
48	0.282215	0.30422	0.85707	0.750642		0.418056	0.42156	0.286	0.468181	0.0877882	0.0638197	0.0969651	0.116163		0.266506	0.0939424	0.0745273	0.125624	0.434686	0.8588	0.157716		0.329509	0.273893	0.787952	0.615452	0.424303	0.161541	0.200148	0.0309657		0.0672254	0.23792	0.0970738	0.160703	0.0966423
49	0.281175	0.304855	0.88478	0.791127		0.431716	0.456665	0.286216	0.525292	0.0819602	0.0627649	0.100929	0.123876		0.253385	0.0985827	0.0751993	0.135357	0.432144	0.897655	0.161359		0.329217	0.310839	0.788326	0.615222	0.42641	0.16348	0.20495	0.029822		0.0655997	0.260327	0.0969923	0.15734	0.0998449
50	0.280438	0.305743	0.911416	0.832178		0.447528	0.489714	0.286462	0.582857	0.0764088	0.0622084	0.105649	0.13266		0.240062	0.103337	0.0757205	0.142474	0.429413	0.926462	0.164829		0.32912	0.349421	0.78839	0.617424	0.430036	0.164581	0.213735	0.0287685		0.0640672	0.280783	0.0965854	0.162642	0.111901
51	0.279884	0.306931	0.93513	0.871334		0.465701	0.520544	0.28662	0.639477	0.0713216	0.0622346	0.110542	0.141867		0.226166	0.108254	0.0761481	0.147275	0.426793	0.943406	0.168021		0.329375	0.388421	0.788144	0.622462	0.434708	0.165163	0.225795	0.0278899		0.0626963	0.299468	0.0962497	0.181943	0.13234
52	0.279462	0.30836	0.954207	0.906365		0.486579	0.549236	0.286601	0.69428	0.0668013	0.0627277	0.115354	0.151446		0.211753	0.113191	0.0764436	0.150079	0.424494	0.947539	0.170799		0.330267	0.426628	0.787784	0.630793	0.439608	0.165753	0.239252	0.0272231		0.0616558	0.316783	0.0960274	0.215048	0.156058
53	0.279166	0.309834	0.967507	0.935501		0.510359	0.575809	0.286438	0.746278	0.0629727	0.0634622	0.12018	0.161613		0.197226	0.118345	0.0766203	0.151461	0.422616	0.938739	0.173075		0.332167	0.463436	0.787594	0.642088	0.444072	0.166595	0.25206	0.0268147		0.0612599	0.333104	0.0960649	0.25721	0.178229
54	0.279101	0.311124	0.974159	0.957207		0.537124	0.599877	0.286204	0.794296	0.059845	0.0642733	0.125419	0.172553		0.183436	0.123687	0.0766034	0.151803	0.421095	0.917841	0.174893		0.33569	0.499034	0.787811	0.654968	0.447682	0.167774	0.262796	0.0268446		0.0618962	0.34795	0.0964781	0.302361	0.196404
55	0.279408	0.311963	0.973562	0.970137		0.566985	0.621827	0.28594	0.836554	0.0574908	0.0650885	0.131439	0.18396		0.171348	0.129209	0.0763378	0.151571	0.419722	0.886215	0.176348		0.341732	0.534578	0.788281	0.668393	0.450085	0.169516	0.270228	0.0275254		0.0641289	0.360613	0.096847	0.3456	0.208293
56	0.280128	0.312241	0.96535	0.973128		0.600158	0.64267	0.285679	0.87108	0.0558935	0.0658366	0.138236	0.195073		0.162171	0.134254	0.0759829	0.15114	0.418323	0.845552	0.177486		0.351313	0.572316	0.788725	0.681923	0.451593	0.171868	0.273635	0.0290887		0.0686664	0.370942	0.096899	0.383489	0.214724
57	0.28122	0.312047	0.949368	0.965643		0.636689	0.663854	0.28543	0.89701	0.0550387	0.0664483	0.14536	0.204889		0.15687	0.138901	0.0755517	0.15106	0.416684	0.797742	0.178361		0.36548	0.614146	0.788808	0.695138	0.452731	0.174891	0.272796	0.031835		0.0760441	0.379369	0.0967049	0.413359	0.216303
58	0.282497	0.311418	0.925798	0.947565		0.676575	0.686969	0.285188	0.914474	0.0547	0.066837	0.151948	0.212307		0.155452	0.14472	0.0751692	0.151412	0.414648	0.744864	0.178931		0.385962	0.660169	0.788242	0.707339	0.454281	0.177593	0.268083	0.0353501		0.085749	0.38657	0.0963432	0.434906	0.213521
59	0.283757	0.310408	0.895285	0.919433		0.718887	0.713057	0.284961	0.924646	0.054605	0.066997	0.15689	0.216268		0.156797	0.152883	0.0749183	0.151289	0.41238	0.688767	0.179329		0.414554	0.708307	0.78693	0.718033	0.457007	0.178639	0.259658	0.0389208		0.0974146	0.393196	0.0961152	0.449024	0.20709
60	0.284918	0.309019	0.858943	0.882759		0.761566	0.74305	0.287013	0.929404	0.0545489	0.0671066	0.159528	0.21655		0.158911	0.164317	0.0780589	0.150408	0.41026	0.631137	0.179997		0.452643	0.755433	0.785136	0.726591	0.461339	0.177627	0.248165	0.0419506		0.111423	0.400468	0.0962594	0.455886	0.198073
61	0.28597	0.307313	0.817975	0.839275		0.802253	0.777277	0.31052	0.930152	0.0544234	0.0672665	0.159532	0.213174		0.160292	0.179887	0.263308	0.148747	0.408995	0.573357	0.181631		0.501378	0.798422	0.783636	0.732774	0.466981	0.17493	0.234249	0.0441787		0.128301	0.410049	0.0962837	0.455678	0.187196
62	0.286967	0.305459	0.773852	0.790858		0.838655	0.814951	0.365707	0.927779	0.0542423	0.0674758	0.156904	0.206461		0.160656	0.198999	0.792816	0.146514	0.408794	0.51654	0.185167		0.560676	0.834819	0.783449	0.737235	0.473175	0.172274	0.218517	0.0459509		0.14871	0.423188	0.0971399	0.449613	0.175121
63	0.28788	0.303635	0.728148	0.739325		0.868805	0.854129	0.444511	0.922221	0.0540759	0.0675948	0.151963	0.197131		0.160381	0.221056	1.55664	0.144044	0.409685	0.461776	0.191532		0.628217	0.863157	0.785165	0.740351	0.479137	0.172708	0.20162	0.047875		0.173404	0.440591	0.105056	0.439765	0.162562
64	0.28865	0.301976	0.682142	0.68642		0.891438	0.891609	0.538788	0.913315	0.0539285	0.067561	0.14514	0.185861		0.16006	0.24459	2.47153	0.141733	0.411134	0.409851	0.201379		0.70039	0.882061	0.788252	0.741814	0.484502	0.177602	0.184035	0.0505998		0.201678	0.461412	0.124695	0.429018	0.150023
65	0.289236	0.300647	0.636981	0.633526		0.906013	0.923493	0.635933	0.9004	0.0538102	0.0673073	0.136965	0.173117		0.160244	0.267289	3.41423	0.139618	0.412559	0.361375	0.215472		0.772064	0.890324	0.792266	0.741593	0.489277	0.185578	0.16617	0.0545554		0.23324	0.483327	0.153909	0.419881	0.137901
66	0.289592	0.299733	0.593345	0.581909		0.911974	0.946384	0.727681	0.883595	0.0537166	0.0668946	0.127985	0.159458		0.160844	0.28733	4.30515	0.137533	0.41379	0.316704	0.234259		0.837744	0.887046	0.796495	0.739391	0.493355	0.194354	0.148519	0.0596899		0.267521	0.503339	0.186305	0.412958	0.1264
67	0.289743	0.299328	0.551727	0.532547		0.909074	0.958161	0.805588	0.863789	0.0537882	0.0663968	0.118805	0.145326		0.161479	0.302744	5.06275	0.135463	0.415119	0.27603	0.257699		0.892516	0.872001	0.800478	0.735091	0.496677	0.201814	0.131468	0.0658381		0.302118	0.518224	0.21624	0.407425	0.115934
68	0.289768	0.299494	0.512657	0.486163		0.897371	0.957891	0.861638	0.842184	0.0542744	0.0659761	0.109861	0.131049		0.161677	0.312166	5.6092	0.133372	0.417189	0.239532	0.284664		0.932984	0.845821	0.803921	0.728889	0.499055	0.206807	0.115193	0.0731999		0.334381	0.526057	0.240958	0.401324	0.106891
69	0.289911	0.299965	0.476317	0.44306		0.877646	0.946315	0.898582	0.820373	0.0555038	0.0658314	0.101472	0.116973		0.161321	0.315116	5.9712	0.131205	0.420127	0.207088	0.312964		0.958253	0.810013	0.806601	0.721287	0.500381	0.209905	0.0999127	0.0817286		0.361485	0.525606	0.259231	0.393499	0.0996782
70	0.290348	0.300648	0.443057	0.40335		0.851069	0.924891	0.917308	0.799538	0.0581976	0.0660545	0.0937897	0.103385		0.159973	0.311833	6.1562	0.129637	0.423882	0.178622	0.340154		0.968357	0.766389	0.80862	0.712883	0.500593	0.2121	0.0858154	0.0909719		0.381231	0.516768	0.27057	0.383336	0.0943726
71	0.291021	0.30152	0.413038	0.367126		0.819213	0.895484	0.920013	0.780418	0.0627772	0.0666293	0.0867996	0.090531		0.157536	0.303522	6.1846	0.129207	0.427949	0.153947	0.36416		0.964608	0.71705	0.810152	0.703999	0.499816	0.214104	0.0730126	0.0999086		0.392881	0.500725	0.275637	0.370987	0.0907404
72	0.291805	0.302547	0.386269	0.334451		0.783898	0.859762	0.907615	0.763005	0.0685148	0.0673212	0.0803256	0.0785447		0.154234	0.291247	6.06592	0.129735	0.431635	0.132833	0.383773		0.948899	0.663823	0.811495	0.694604	0.498296	0.215717	0.0615428	0.107694		0.396213	0.478526	0.274105	0.356309	0.0886303
73	0.29252	0.303742	0.362698	0.305396		0.746676	0.819275	0.884485	0.747222	0.0744049	0.0679698	0.0744393	0.0676115		0.150514	0.275772	5.84332	0.131026	0.43459	0.115045	0.398493		0.923183	0.608375	0.813127	0.684827	0.496367	0.216423	0.0514203	0.113921		0.391679	0.451175	0.267641	0.339308	0.0876599
74	0.293126	0.305092	0.342061	0.279971		0.708931	0.775613	0.853195	0.732627	0.0795884	0.0683542	0.069336	0.0579197		0.147459	0.258039	5.54183	0.132514	0.436404	0.100315	0.408441		0.889827	0.55232	0.815524	0.674958	0.494272	0.215571	0.0426571	0.118477		0.380468	0.420076	0.257256	0.320658	0.0876089
75	0.293637	0.306556	0.324074	0.257915		0.671658	0.73018	0.815812	0.718978	0.0834653	0.0683834	0.0652786	0.0498505		0.145808	0.238709	5.18176	0.133842	0.436969	0.0883906	0.414027		0.850942	0.496945	0.818362	0.665462	0.492166	0.212894	0.0352637	0.121429		0.363966	0.38649	0.24399	0.30048	0.088636
76	0.29411	0.308117	0.308463	0.238986		0.635516	0.684068	0.773905	0.706301	0.0861326	0.0683109	0.0624823	0.0436164		0.145219	0.218481	4.77789	0.134792	0.436362	0.0790035	0.415717		0.808448	0.443267	0.821162	0.656766	0.490188	0.208369	0.0292348	0.122985		0.343373	0.351519	0.228593	0.279392	0.0910459
77	0.294444	0.309852	0.295023	0.22294		0.601056	0.638145	0.729672	0.69484	0.0875716	0.0684654	0.0608071	0.0394402		0.144475	0.198086	4.35093	0.135213	0.434608	0.0718597	0.413839		0.763838	0.392036	0.823647	0.648818	0.48828	0.202113	0.0245925	0.123056		0.319702	0.31604	0.212314	0.257861	0.0951015
78	0.29452	0.311818	0.283676	0.209472		0.568885	0.593161	0.684523	0.684802	0.0878891	0.0690978	0.0598909	0.0371111		0.142767	0.178305	3.91486	0.135111	0.432102	0.0666273	0.408693		0.71854	0.34386	0.825491	0.641376	0.48631	0.194378	0.0213148	0.121595		0.293992	0.280991	0.196354	0.236481	0.10038
79	0.294263	0.314031	0.274319	0.198302		0.53927	0.549562	0.639512	0.676189	0.0870434	0.0700793	0.0593129	0.0360936		0.139366	0.159763	3.47995	0.13462	0.4294	0.0629644	0.400585		0.67369	0.299079	0.826703	0.634082	0.484287	0.185468	0.0191853	0.118727		0.267201	0.247022	0.181429	0.215667	0.106224
80	0.293665	0.316629	0.266883	0.189213		0.512394	0.50773	0.595769	0.668832	0.0853537	0.0713806	0.0587188	0.0358784		0.134754	0.142785	3.05626	0.134093	0.427078	0.0606078	0.389941		0.630093	0.257914	0.827696	0.626915	0.482062	0.176067	0.0179676	0.114589		0.240135	0.214579	0.168037	0.195563	0.11198
81	0.292909	0.320192	0.26122	0.182039		0.488498	0.468068	0.55403	0.662335	0.0829631	0.0731457	0.0579442	0.0359861		0.129548	0.127693	2.65097	0.133861	0.425585	0.0594048	0.377283		0.588535	0.220617	0.828544	0.62015	0.479441	0.167473	0.0173841	0.109377		0.213546	0.184182	0.156382	0.176407	0.117004
82	0.292133	0.325601	0.257051	0.176567		0.467423	0.430878	0.514665	0.656468	0.0799485	0.0759516	0.0570589	0.0361214		0.124174	0.114669	2.26797	0.134059	0.425673	0.0591856	0.363229		0.549518	0.187284	0.828962	0.614023	0.476383	0.161604	0.0171685	0.10352		0.188155	0.1561	0.146109	0.15883	0.12101
83	0.291374	0.334361	0.254146	0.172615		0.449011	0.396337	0.478091	0.651033	0.0765556	0.0808625	0.0562939	0.0360755		0.118872	0.103773	1.9107	0.134333	0.428389	0.0597554	0.348411		0.513323	0.157845	0.828908	0.608634	0.472728	0.160328	0.017167	0.0974302		0.164396	0.130481	0.137231	0.143111	0.123769
84	0.290673	0.348197	0.252233	0.170039		0.433012	0.364588	0.444741	0.64624	0.0730859	0.0884407	0.0557586	0.0357449		0.113983	0.0949531	1.58392	0.134469	0.43466	0.0610243	0.333393		0.480068	0.132187	0.828301	0.603794	0.468208	0.164705	0.0173056	0.0915689		0.142594	0.107479	0.129967	0.129617	0.125174
85	0.290006	0.36918	0.251147	0.168652		0.419059	0.335684	0.414728	0.642496	0.069734	0.0982232	0.0554195	0.0351872		0.109711	0.0880273	1.2892	0.134463	0.445061	0.0629429	0.318725		0.449763	0.110164	0.827174	0.599401	0.462792	0.17455	0.0177085	0.086396		0.12302	0.087257	0.124095	0.118764	0.12503
86	0.289397	0.399428	0.250759	0.168302		0.406975	0.309552	0.387836	0.640324	0.0665689	0.109617	0.055235	0.0345815		0.106173	0.0825791	1.02465	0.134453	0.460557	0.0654954	0.305136		0.422426	0.0915565	0.825724	0.595524	0.456677	0.188163	0.0187302	0.0823872		0.105825	0.0697635	0.119341	0.110708	0.123554
87	0.289103	0.439885	0.250902	0.168865		0.396822	0.286191	0.363968	0.64029	0.0636528	0.121352	0.0549752	0.0340867		0.103532	0.0782911	0.790216	0.134756	0.481828	0.0686223	0.293552		0.398022	0.0761272	0.824062	0.592076	0.450314	0.202341	0.0208602	0.0799739		0.0911653	0.0549578	0.115652	0.105505	0.121035
88	0.289538	0.48967	0.251495	0.170208		0.388708	0.265448	0.34321	0.642889	0.0612708	0.132343	0.0545918	0.0339153		0.101949	0.07489	0.587228	0.13588	0.508906	0.0723184	0.284965		0.376417	0.0635637	0.822359	0.589141	0.444373	0.214881	0.0245374	0.0798226		0.0791966	0.0428511	0.112915	0.102574	0.117645
89	0.291094	0.54641	0.252423	0.172293		0.382652	0.247258	0.325576	0.648355	0.0597065	0.14219	0.0540689	0.0340838		0.101588	0.0720584	0.416243	0.137772	0.540847	0.0765563	0.280423		0.357605	0.0536887	0.82074	0.586909	0.439738	0.224906	0.0295981	0.0827425		0.0698753	0.0337161	0.110969	0.10096	0.113735
90	0.294102	0.606616	0.25365	0.175058		0.378383	0.231528	0.310786	0.656446	0.0592753	0.150573	0.0534646	0.0344153		0.10234	0.0694899	0.274682	0.140407	0.575922	0.0811968	0.281064		0.341408	0.0465682	0.819138	0.585587	0.437482	0.231936	0.0355025	0.0895692		0.0626645	0.0274022	0.109812	0.0999669	0.109737
91	0.299029	0.666604	0.255142	0.178503		0.375417	0.218033	0.299151	0.666564	0.0599555	0.158095	0.0528088	0.0348071		0.103773	0.0670509	0.166044	0.143728	0.61171	0.085937	0.287766		0.327818	0.0423964	0.817441	0.585482	0.438525	0.235646	0.0417186	0.100747		0.0570636	0.0241953	0.10958	0.0991832	0.106138
92	0.306498	0.722757	0.257003	0.1827		0.373364	0.206638	0.291989	0.677791	0.0617481	0.165713	0.0521053	0.0352726		0.10567	0.0647656	0.104118	0.147768	0.646111	0.090521	0.301777		0.316818	0.0408539	0.815559	0.586951	0.443707	0.236284	0.0474996	0.115519		0.0527377	0.0256459	0.110165	0.0979823	0.104015
93	0.317244	0.772169	0.259435	0.187632		0.372093	0.197193	0.291968	0.689197	0.065584	0.174573	0.0512564	0.0359358		0.107964	0.062867	0.100572	0.152548	0.677105	0.0947041	0.324871		0.308386	0.0415887	0.813329	0.590543	0.454021	0.234306	0.0521792	0.132316		0.0497436	0.0321906	0.111065	0.0967774	0.104565
94	0.33212	0.812451	0.262739	0.193216		0.371915	0.189516	0.295899	0.699918	0.072578	0.184878	0.0502141	0.036833		0.110801	0.0615505	0.127701	0.158006	0.702942	0.0983904	0.359329		0.302342	0.0440892	0.811042	0.596382	0.469796	0.230155	0.0554772	0.148931		0.0481699	0.0428673	0.111925	0.0989758	0.108603
95	0.351739	0.84212	0.267091	0.199252		0.373477	0.183379	0.300137	0.709245	0.0835609	0.196486	0.0491436	0.0378646		0.114465	0.0607543	0.161318	0.164255	0.722669	0.101573	0.406818		0.298386	0.0477575	0.809126	0.60341	0.490787	0.224308	0.0573454	0.164255		0.0478796	0.0559471	0.112931	0.109778	0.11615
96	0.376359	0.86014	0.272649	0.205352		0.377347	0.17857	0.303403	0.716562	0.0985854	0.208099	0.0483364	0.0387324		0.119465	0.0603819	0.189678	0.17118	0.735606	0.104217	0.466839		0.296309	0.0520046	0.807723	0.610663	0.517099	0.216892	0.0578969	0.177392		0.0486299	0.0699749	0.114219	0.129108	0.12651
97	0.405851	0.866116	0.279602	0.211214		0.383719	0.17493	0.305409	0.720719	0.116291	0.218617	0.0481417	0.0391933		0.126554	0.0601204	0.208715	0.178307	0.741792	0.106334	0.537169		0.29583	0.0563558	0.807213	0.616943	0.548596	0.208113	0.0573438	0.187981		0.0499516	0.0832519	0.11541	0.152328	0.137941
98	0.439492	0.861578	0.288016	0.216622		0.392208	0.172332	0.30646	0.720649	0.134419	0.227191	0.0488086	0.0393261		0.135652	0.0597418	0.219789	0.18521	0.742755	0.108025	0.612677		0.296412	0.0605945	0.807547	0.621584	0.58441	0.198712	0.0560345	0.197074		0.0514223	0.0945555	0.116628	0.173997	0.148855
99	0.476646	0.848276	0.29802	0.221442		0.401975	0.170802	0.306742	0.715454	0.151153	0.233232	0.0505554	0.0392844		0.145705	0.0591279	0.223777	0.191042	0.740283	0.109388	0.687307		0.297685	0.0645163	0.808439	0.624393	0.623573	0.189233	0.0542072	0.205373		0.0528958	0.103207	0.117826	0.19165	0.158016
100	0.51667	0.827819	0.309757	0.225756		0.412252	0.170275	0.306438	0.704523	0.165221	0.235995	0.0534147	0.0392569		0.155298	0.058188	0.221754	0.194983	0.735791	0.110509	0.755763		0.299482	0.0680549	0.809778	0.625478	0.664445	0.18087	0.0520123	0.213947		0.0542803	0.108923	0.119134	0.203917	0.164577

## Sheet: shank_angle B4FaCoM
Shank angle	mean	std	steps
left	77.6253	2.76767	77.1254	77.6203	79.0988	76.0127	79.3991	76.527	80.1908	77.9793	73.8444	74.1613	77.7084	77.6037	76.5007	78.9225	76.3174	74.2674	76.8212	79.0654	73.5389	74.4381	76.7909	79.1283	79.4069	75.786	80.3216	75.5084	77.5173	81.1214	77.2	80.94	85.6671	79.4736	78.3793	76.153	79.4407	77.0701	75.6445	76.4346	79.8222	76.5999	72.9081	76.9019	77.1019	78.7602	79.459	76.7258	77.1735
right	77.5009	2.46829	76.4731	82.0853	77.8019	74.9245	80.8923	79.0486	79.6103	78.7239	80.1669	76.4966	80.9169	79.3395	76.8158	78.3382	76.4895	79.4806	79.3467	74.4921	83.644	77.2676	78.4183	77.0556	75.6983	76.7792	77.3679	81.5447	78.5515	76.656	79.156	75.8334	77.5398	73.735	79.778	77.5179	75.4012	75.9537	74.9406	78.0745	75.1185	76.5479	76.6863	80.2688	75.2732	76.6705	80.4195	74.6056	75.3662
[truncated: 87 more columns]

## Sheet: B4FaCoM kin. values
		Right	Left	Norm
hip	Max. hip flexion initial contact (°)	37.17	32.55
	Max. hip extension terminal stance phase (°)	-12.49	-14.18
	Hip extending movement initial contact – terminal stance(°)	49.66	46.73
	Total hip movement (Range of motion) (°)	49.66	48.22
knee	Knee extension initial contact(°)	7.86	16.07
	Knee flexion foot flat (°)	27.54	27.16
	Knee flexion from initial contact to foot flat (°)	19.68	11.08
	Knee extension midstance (°)	5.52	2.02
	Knee extension from footflat to midstance (°)	22.02	25.13
	Max. kneeflexion swing fase (°)	68.69	64.87
	Total knee movement (Range of motion) (°)	71.17	62.85
ankle	Max. dorsal flexion terminal stance phase (°)	14.86	15.08
	Max. plantar flexion pre swing (°)	-17.01	-1.57
	Ankle plantar movement from end midstance to pre swing	31.87	16.65
	Total ankle movement(Range of Motion) (°)	31.87	16.65
	Max dorsal flexion swing phase (°)	2.8	3.09
		Right	Left	Norm
hip	Peek hip flexion moment	0.65	0.66
	Peek hip abduction moment	0.83	0.84
knee	Peek knee flexion moment	0.7	0.41
	Peek knee abduction moment	0.19	0.14
ankle	Peek ankle plantair moment	1.63	1.46
		Avg.	Min.	Max.	RoM.
trunk	Trunk Tilt (°)	-2.21	-6.83	0.82	7.65
	Trunk Flex (°)	3.64	-7.45	16.24	23.68
	Trunk Rotation (°)	1.52	-7.92	11.02	18.94

## Sheet: Rotation RHipFlex B4FaCoM
all values Right	mean	std	steps
1	35.4507	3.31282	32.636	39.437	37.017	38.342	36.826	38.737	36.166	36.627	37.892	37.559	35.843	36.221	38.097	39	35.064	33.508	29.468	35.461	34.253	33.223	36.217	33.332	38.377	34.258	37.534	31.089	32.853	38.457	33.759	39.235	34.498	38.508	37.715	36.986	38.25	34.769	27.257	38.335	35.469	33.841	30.286	37.76	33.9	39.246	35.766	35.789	35.124
2	36.0967	3.37161	33.4572	40.5626	37.5495	39.0422	37.6289	39.7013	36.9448	37.3307	38.8013	38.3276	36.3138	37.1423	38.5999	40.2022	36.1648	34.1928	30.6243	35.9467	35.4603	33.269	36.9902	34.5592	39.4101	34.9465	38.2742	32.1985	34.0187	38.4378	34.5834	39.8109	35.0628	38.5698	38.504	37.6499	38.5185	34.9629	27.2428	39.0521	35.774	34.5443	30.8254	38.3182	34.9625	39.5009	36.0132	36.1752	36.108
3	36.6392	3.45429	34.0851	41.2771	38.063	39.4754	38.2603	40.4983	37.6888	37.9901	39.4898	38.8693	36.8282	38.0856	39.1023	41.197	37.2916	34.9176	31.5075	36.1553	36.3457	33.2163	37.7615	35.6334	40.2187	35.6178	38.9478	33.1534	35.0782	38.4382	35.2936	40.2795	35.4274	38.4632	39.1506	38.2711	38.6402	34.9453	27.1299	39.7465	35.7131	35.2262	31.4119	38.8511	35.8964	39.6931	36.0166	36.5671	36.981
4	37.0189	3.55536	34.4013	41.4903	38.4901	39.637	38.5597	41.0483	38.2545	38.6345	39.8661	39.1225	37.3612	38.9369	39.6213	41.8392	38.3344	35.641	32.0183	36.102	36.7749	33.1767	38.5035	36.4183	40.6742	36.3312	39.4953	33.7581	35.9355	38.4572	35.8153	40.5721	35.5206	38.1234	39.5806	38.7406	38.5312	34.6872	26.9417	40.2888	35.3054	35.7566	31.9589	39.2354	36.5793	39.8413	35.7352	36.9694	37.6224
5	37.1731	3.65435	34.3557	41.2328	38.6391	39.5418	38.465	41.2862	38.5044	39.2191	39.8861	39.0434	37.8202	39.5052	40.0707	42.0294	39.1645	36.2393	32.1589	35.7984	36.7293	33.1688	39.0947	36.8524	40.6882	37.0902	39.8212	33.8886	36.5365	38.431	36.0986	40.6367	35.3187	37.5328	39.7436	38.9346	38.1623	34.2016	26.6844	40.5617	34.5995	36.0129	32.3431	39.3542	36.9024	39.8804	35.1704	37.3037	37.949
6	37.0447	3.74083	33.9552	40.5698	38.4385	39.203	37.9792	41.1348	38.3396	39.5899	39.537	38.5901	38.0404	39.6903	40.279	41.739	39.6974	36.5899	31.9893	35.2225	36.2163	33.0864	39.3718	36.917	40.2107	37.7653	39.7932	33.5971	36.826	38.2821	36.1675	40.4201	34.8484	36.6892	39.6186	38.7487	37.5515	33.5211	26.3428	40.5019	33.6516	35.9241	32.4274	39.1425	36.7649	39.6856	34.3416	37.4337	37.9331
7	36.6357	3.81857	33.2162	39.6173	37.9944	38.622	37.1747	40.6768	37.8174	39.6696	38.8471	37.7991	37.9667	39.5072	40.1671	41.1094	39.9057	36.6367	31.5858	34.3743	35.3792	32.8238	39.3238	36.6765	39.3449	38.2	39.4298	33.0268	36.8508	37.9579	36.0741	39.8913	34.2025	35.5939	39.1787	38.225	36.728	32.6572	25.9193	40.0996	32.5135	35.493	32.2156	38.5788	36.2742	39.1843	33.2802	37.2517	37.5455
8	35.9706	3.89288	32.2005	38.4758	37.3484	37.8293	36.1283	39.9703	36.9721	39.4403	37.9145	36.6985	37.574	38.9858	39.7475	40.2336	39.7946	36.3642	30.9558	33.2481	34.2684	32.3257	38.9595	36.1701	38.1549	38.2476	38.7777	32.241	36.6412	37.4243	35.8107	39.1073	33.4087	34.3066	38.4816	37.4291	35.7404	31.6542	25.3864	39.4151	31.2357	34.8006	31.6952	37.7078	35.4928	38.4052	32.0295	36.7918	36.8618
9	35.0805	3.96938	30.9852	37.1956	36.4926	36.825	34.8749	39.0744	35.8338	38.9221	36.7969	35.3279	36.8672	38.1669	39.0636	39.1813	39.4081	35.8144	30.0737	31.8404	32.9013	31.586	38.2949	35.4173	36.7087	37.8719	37.8914	31.2326	36.2234	36.7124	35.3145	38.1169	32.4684	32.8821	37.5494	36.4169	34.635	30.5384	24.7033	38.5324	29.8758	33.8998	30.8642	36.6027	34.4726	37.3992	30.6315	36.105	35.9272
10	34.0047	4.04887	29.6251	35.82	35.4452	35.625	33.442	38.0215	34.4491	38.1215	35.5485	33.7873	35.8431	37.1512	38.2155	37.9978	38.8034	35.0572	28.977	30.2363	31.2761	30.6691	37.3728	34.4403	35.0967	37.1755	36.791	30.0435	35.6036	35.8443	34.6076	36.9657	31.3797	31.386	36.4104	35.2289	33.4462	29.3262	23.8253	37.503	28.4876	32.8398	29.7164	35.3102	33.2404	36.235	29.1315	35.2432	34.7972
11	32.7838	4.12193	28.1709	34.3736	34.2305	34.2619	31.855	36.8498	32.8953	37.1019	34.2165	32.1458	34.597	35.9743	37.2234	36.7147	37.9908	34.1016	27.7295	28.5379	29.4893	29.5882	36.2723	33.2949	33.4144	36.2117	35.5135	28.7028	34.8203	34.848	33.716	35.6678	30.173	29.8788	35.1021	33.9044	32.2031	28.0373	22.7804	36.37	27.0937	31.6468	28.3497	33.8783	31.8671	34.9648	27.5694	34.2203	33.5263
12	31.4517	4.1779	26.652	32.89	32.87	32.8103	30.1868	35.5714	31.2367	35.9113	32.8297	30.443	33.1924	34.641	36.0724	35.3443	36.9563	32.932	26.41	26.827	27.6194	28.3273	35.0301	32.0573	31.7012	35.0043	34.0763	27.2469	33.8943	33.75	32.6666	34.2573	28.883	28.3953	33.6669	32.4941	30.922	26.6897	21.5984	35.169	25.7043	30.361	26.8312	32.36	30.386	33.6399	25.9757	33.0573	32.1692
13	30.0443	4.21432	25.0755	31.3847	31.4197	31.3234	28.4667	34.1998	29.5382	34.5933	31.383	28.7165	31.7012	33.1961	34.7661	33.9107	35.7666	31.61	25.0993	25.1593	25.7404	26.9254	33.6771	30.7648	29.9681	33.6509	32.5095	25.7265	32.842	32.5656	31.4979	32.7749	27.5486	26.9571	32.1656	31.0429	29.6005	25.2935	20.3265	33.9283	24.3302	29.0226	25.2427	30.8164	28.837	32.268	24.3806	31.7975	30.7776
14	28.5953	4.23168	23.4715	29.8662	29.9657	29.8234	26.7183	32.7264	27.8274	33.1889	29.8651	27.0034	30.1801	31.6994	33.3529	32.4403	34.4589	30.1814	23.8289	23.5438	23.9061	25.4416	32.2698	29.4295	28.2298	32.2182	30.8676	24.1855	31.6827	31.3101	30.2601	31.2431	26.1681	25.5833	30.629	29.58	28.2426	23.8587	19.0254	32.6752	22.9901	27.6534	23.6724	29.2902	27.2662	30.8526	22.8177	30.4787	29.3587
15	27.1293	4.229	21.8751	28.3483	28.521	28.3245	24.9891	31.1706	26.1055	31.7184	28.2886	25.335	28.6538	30.2	31.8653	30.9315	33.0342	28.692	22.6057	22.0025	22.1387	23.9479	30.8327	28.0519	26.5137	30.7639	29.2216	22.6339	30.4514	29.9996	28.9767	29.6773	24.6378	24.2832	29.0762	28.1173	26.8547	22.3954	17.7437	31.4273	21.7031	26.2628	22.1686	27.779	25.7025	29.3983	21.3162	29.1201	27.9068
16	25.6625	4.20297	20.3198	26.8533	27.0863	26.8526	23.327	29.5631	24.393	30.1795	26.6974	23.7405	27.1161	28.7193	30.3284	29.3865	31.5052	27.1815	21.438	20.5716	20.4698	22.48	29.3592	26.6459	24.8455	29.3145	27.598	21.0742	29.1611	28.6459	27.6428	28.0963	22.9211	23.0634	27.5341	26.6667	25.4494	20.9255	16.4867	30.2082	20.4555	24.8505	20.7329	26.2725	24.151	27.9287	19.8899	27.709	26.4232
17	24.2098	4.15185	18.8341	25.3967	25.6708	25.4248	21.7546	27.9502	22.736	28.5874	25.141	22.2451	25.5672	27.2556	28.7728	27.8434	29.9032	25.6593	20.3282	19.2804	18.9348	21.0284	27.8393	25.2346	23.2425	27.869	26.0029	19.5273	27.8172	27.2672	26.2749	26.5244	21.1478	21.9066	26.0422	25.2438	24.0358	19.4816	15.244	29.0418	19.2258	23.4374	19.3476	24.7741	22.6252	26.4686	18.5411	26.2419	24.9238
18	22.7876	4.07962	17.4598	23.9764	24.3052	24.0527	20.2734	26.3887	21.1656	26.9862	23.6398	20.8445	24.0306	25.8262	27.2174	26.3423	28.2629	24.1448	19.2527	18.1025	17.5581	19.5973	26.2963	23.8419	21.7008	26.4239	24.4503	18.016	26.4455	25.8853	24.902	24.9814	19.4499	20.7933	24.6254	23.8661	22.627	18.0848	14.0073	27.9445	17.9931	22.0423	18.0148	23.2986	21.1561	25.0333	17.2524	24.7334	23.4346
19	21.4068	3.99632	16.2023	22.582	23.0203	22.7379	18.872	24.8928	19.6883	25.4205	22.1978	19.5305	22.5352	24.4672	25.6737	24.8894	26.6248	22.6723	18.1862	16.9915	16.2974	18.2301	24.761	22.4866	20.2084	24.9921	22.9655	16.5615	25.0878	24.522	23.5574	23.4835	17.8685	19.7005	23.2915	22.5475	21.2423	16.7384	12.785	26.9042	16.7435	20.674	16.7403	21.8588	19.7522	23.628	16.0054	23.2065	21.9732
20	20.0685	3.90998	15.0352	21.1901	21.8324	21.4892	17.5488	23.4521	18.2921	23.9011	20.8125	18.2961	21.0979	23.1803	24.1511	23.4743	25.0104	21.2645	17.0977	15.9024	15.1131	16.9409	23.2599	21.1619	18.7476	23.5796	21.5601	15.1693	23.7771	23.1855	22.2595	22.0328	16.4045	18.6093	22.0303	21.2722	19.8885	15.4358	11.6037	25.8889	15.4723	19.3384	15.5211	20.459	18.4065	22.2592	14.7785	21.6856	20.5449
21	18.7658	3.82554	13.943	19.7802	20.7141	20.3483	16.2694	22.0423	16.9672	22.4282	19.4757	17.107	19.7081	21.9536	22.6537	22.0817	23.4266	19.9275	15.9705	14.8093	13.9565	15.7215	21.8119	19.8553	17.3124	22.1767	20.2376	13.8162	22.5197	21.8652	20.9975	20.6325	15.0612	17.4934	20.8257	20.0198	18.5665	14.1645	10.5132	24.8677	14.1826	18.0388	14.3364	19.0969	17.099	20.9092	13.556	20.1978	19.1477
22	17.4855	3.74606	12.9032	18.343	19.629	19.2523	15.009	20.6322	15.6858	21.0013	18.1671	15.9354	18.3492	20.7541	21.1832	20.703	21.8745	18.6595	14.8016	13.7009	12.7695	14.5532	20.4054	18.5558	15.8941	20.7705	18.9952	12.4828	21.2997	20.5476	19.7602	19.2924	13.8034	16.3345	19.66	18.7771	17.2795	12.9266	9.50942	23.8146	12.8765	16.7573	13.1532	17.7681	15.8107	19.5617	12.3255	18.7566	17.7724
23	16.2146	3.67066	11.895	16.8698	18.545	18.127	13.7451	19.189	14.4403	19.6173	16.8793	14.774	17.0033	19.5446	19.7357	19.3202	20.3463	17.4297	13.592	12.568	11.5337	13.416	19.0377	17.2537	14.4832	19.3547	17.8163	11.1624	20.092	19.2204	18.5449	18.026	12.6179	15.123	18.5067	17.5397	16.029	11.7383	8.53244	22.716	11.571	15.4867	11.9529	16.473	14.5287	18.2136	11.0797	17.353	16.3951
24	14.9445	3.59864	10.9119	15.3557	17.4123	16.9367	12.4678	17.6888	13.2226	18.2593	15.6069	13.6325	15.642	18.3037	18.2999	17.9121	18.8487	16.221	12.3525	11.3944	10.2514	12.2924	17.701	15.9371	13.0642	17.9166	16.667	9.85236	18.8697	17.8732	17.3619	16.8397	11.496	13.8569	17.355	16.3076	14.8159	10.6023	7.56255	21.5685	10.2823	14.2258	10.7337	15.22	13.2481	16.8784	9.82056	15.9691	14.9944
25	13.6746	3.52813	9.94718	13.805	16.2119	15.6714	11.177	16.1168	12.0262	16.9235	14.3446	12.523	14.2493	17.0221	16.8758	16.4742	17.3977	15.0255	11.1034	10.1847	8.93606	11.1759	16.3943	14.6018	11.6346	16.4485	15.5351	8.55009	17.6077	16.494	16.222	15.7389	10.445	12.5396	16.1998	15.0879	13.6335	9.51436	6.60148	20.3873	9.02727	12.9835	9.49345	14.0107	11.9692	15.5707	8.56594	14.6117	13.5608
26	12.4082	3.45736	8.99445	12.2229	14.9463	14.3474	9.88378	14.4656	10.8387	15.6122	13.0886	11.4506	12.8556	15.6972	15.4531	15.0153	15.9964	13.8437	9.85927	8.94764	7.61966	10.0617	15.1146	13.2493	10.2146	14.9678	14.4073	7.2493	16.2909	15.0894	15.1319	14.7268	9.44875	11.1818	15.0402	13.8773	12.4802	8.46436	5.66773	19.1818	7.82055	11.7689	8.24469	12.8465	10.6945	14.2969	7.33196	13.2938	12.0885
27	11.1513	3.38791	8.04209	10.6122	13.6337	12.9884	8.60356	12.7502	9.64727	14.3296	11.8461	10.4141	11.4953	14.3452	14.0183	13.551	14.6508	12.6815	8.64064	7.706	6.33412	8.95157	13.8681	11.8876	8.82452	13.4928	13.261	5.94852	14.9324	13.6747	14.083	13.7903	8.49096	9.79552	13.8783	12.6793	11.3584	7.43669	4.76878	17.9601	6.67288	10.587	7.01758	11.7202	9.42499	13.0591	6.12739	11.9974	10.5705
28	9.9122	3.32209	7.08382	8.986	12.2999	11.6175	7.354	10.9825	8.44773	13.0687	10.625	9.41609	10.1866	12.9846	12.5668	12.1	13.3725	11.548	7.473	6.48127	5.10055	7.85482	12.6637	10.5376	7.48555	12.0475	12.0924	4.64645	13.5677	12.2631	13.0477	12.9314	7.55936	8.38436	12.7211	11.5013	10.2665	6.41209	3.90909	16.7252	5.59436	9.45145	5.84282	10.6239	8.15945	11.854	4.96527	10.7188	9.01773
29	8.70082	3.26118	6.11855	7.34622	10.975	10.2625	6.16111	9.18232	7.25409	11.8294	9.42764	8.45518	8.94261	11.6512	11.0968	10.6783	12.168	10.4584	6.36573	5.29445	3.93278	6.78196	11.5035	9.21717	6.21842	10.6568	10.9102	3.3477	12.2254	10.862	12.0196	12.1484	6.63138	6.97436	11.5729	10.3448	9.20382	5.38346	3.09095	15.4815	4.58436	8.36958	4.74873	9.56218	6.90143	10.6772	3.86372	9.47482	7.44821
30	7.5277	3.207	5.15036	5.69567	9.68082	8.95879	5.03267	7.3883	6.08275	10.613	8.26212	7.53227	7.78491	10.3421	9.61948	9.29901	11.047	9.4193	5.32427	4.16555	2.84866	5.74348	10.3882	7.93993	5.02575	9.33427	9.72961	2.0616	10.9304	9.47194	11.0126	11.4448	5.69149	5.62542	10.4432	9.21546	8.16527	4.35767	2.32	14.2426	3.636	7.35561	3.75519	8.54682	5.65238	9.51511	2.83519	8.27409	5.88456
31	6.40014	3.16107	4.18173	4.044	8.45064	7.72945	3.96933	5.64179	4.93645	9.43055	7.12745	6.65027	6.7153	9.04727	8.1547	7.96942	10.0159	8.44591	4.35855	3.11091	1.85227	4.747	9.3133	6.71682	3.91285	8.10636	8.57064	0.796303	9.67973	8.10161	10.0358	10.8111	4.73964	4.33464	9.35109	8.11979	7.14445	3.3403	1.58982	13.0252	2.75073	6.42264	2.85718	7.576	4.41303	8.35633	1.88524	7.11664	4.35794
32	5.32459	3.12425	3.21509	2.41089	7.29118	6.58161	2.96956	3.98423	3.81869	8.28527	6.02785	5.79618	5.73916	7.80163	6.71481	6.68786	9.07121	7.56445	3.44836	2.12836	0.954172	3.80168	8.278	5.58466	2.89123	6.98894	7.444	-0.442434	8.46342	6.76169	9.09267	10.2337	3.78394	3.08748	8.31144	7.0641	6.13864	2.33547	0.894101	11.8455	1.92582	5.57655	2.05264	6.64355	3.19919	7.20711	1.02193	5.99764	2.90693
33	4.30483	3.09665	2.24627	0.831111	6.19518	5.51464	2.03167	2.46122	2.72131	7.17706	4.96355	4.95764	4.86061	6.65119	5.31477	5.44185	8.18791	6.77545	2.56273	1.20636	0.160535	2.90985	7.28689	4.53854	1.95896	5.9653	6.36503	-1.65517	7.30155	5.462	8.19536	9.69864	2.84182	1.89555	7.32282	6.03554	5.15191	1.35174	0.232515	10.7189	1.14721	4.81733	1.34876	5.749	2.02198	6.10044	0.250737	4.91788	1.56022
34	3.33839	3.07607	1.265	-0.663333	5.155	4.521	1.14667	1.10633	1.63033	6.103	3.931	4.133	4.08	5.59533	3.976	4.20833	7.346	6.071	1.676	0.337	-0.547333	2.053	6.32467	3.543	1.09867	5.022	5.35	-2.85067	6.2	4.21267	7.34867	9.196	1.91733	0.762	6.38	5.03333	4.19	0.395	-0.384667	9.657	0.398	4.139	0.743	4.904	0.881667	5.05133	-0.433	3.878	0.345667
35	2.42018	3.05961	0.259	-2.05322	4.17145	3.60903	0.301889	-0.0824141	0.533515	5.06918	2.92236	3.312	3.36226	4.61518	2.70047	2.96672	6.51676	5.43839	0.768545	-0.473273	-1.2083	1.21606	5.37789	2.59657	0.291616	4.14803	4.41518	-4.03302	5.15024	3.01539	6.53367	8.70967	1.00126	-0.278	5.47148	4.053	3.24764	-0.535444	-0.952263	8.67336	-0.327636	3.53921	0.213242	4.12182	-0.225869	4.06078	-1.03254	2.87882	-0.71699
36	1.53916	3.04191	-0.778909	-3.31678	3.23218	2.77582	-0.503778	-1.10829	-0.572889	4.0607	1.91915	2.48436	2.67843	3.72009	1.48644	1.69947	5.67303	4.84409	-0.161636	-1.22545	-1.85712	0.378848	4.42537	1.69877	-0.47304	3.31197	3.54376	-5.1851	4.13667	1.86135	5.74821	8.20445	0.0774444	-1.20364	4.58303	3.08631	2.30709	-1.43744	-1.46148	7.75645	-1.03473	2.99527	-0.260525	3.39345	-1.3013	3.13933	-1.56161	1.90658	-1.6124
37	0.684416	3.02047	-1.85445	-4.446	2.33373	2.01918	-1.27	-1.98218	-1.68582	3.06345	0.912273	1.65127	1.99564	2.88427	0.327636	0.396545	4.80045	4.26982	-1.11082	-1.94073	-2.54436	-0.471091	3.45345	0.826	-1.21127	2.493	2.72809	-6.24036	3.14918	0.746	5.04073	7.65045	-0.878364	-2.03745	3.69873	2.12409	1.35018	-2.31264	-1.91355	6.89736	-1.72182	2.49482	-0.700818	2.71527	-2.34345	2.298	-2.03336	0.947909	-2.33727
38	-0.156831	2.99652	-2.95036	-5.44178	1.47136	1.32076	-1.98733	-2.7401	-2.80485	2.06924	-0.116455	0.808273	1.27663	2.0772	-0.799172	-0.934919	3.87745	3.70088	-2.06218	-2.66227	-3.31398	-1.33623	2.45857	-0.0451313	-1.94483	1.65045	1.95955	-7.19801	2.17376	-0.344606	4.44913	7.03239	-1.87159	-2.82642	2.80831	1.16713	0.350818	-3.17423	-2.3313	6.08	-2.39655	2.02233	-1.1268	2.07245	-3.34519	1.53089	-2.46497	-0.0152424	-2.91292
39	-0.999797	2.97289	-4.034	-6.35822	0.642273	0.657273	-2.66644	-3.44337	-3.93096	1.081	-1.19148	-0.0675455	0.499606	1.2748	-1.91705	-2.27751	2.89624	3.12576	-3.00018	-3.39118	-4.17509	-2.22366	1.44134	-0.928364	-2.71747	0.754212	1.22733	-8.10499	1.19679	-1.42218	3.90232	6.33609	-2.90043	-3.58461	1.90604	0.214566	-0.719455	-4.04335	-2.73909	5.28491	-3.08685	1.55558	-1.56774	1.44055	-4.29641	0.788667	-2.88426	-0.997	-3.35701
40	-1.85929	2.94926	-5.06436	-7.23633	-0.167818	-0.00109091	-3.32033	-4.14455	-5.07258	0.0947273	-2.33727	-1.00618	-0.363424	0.459909	-3.03994	-3.60394	1.84745	2.53691	-3.93182	-4.10009	-5.12273	-3.12824	0.391727	-1.83524	-3.60585	-0.215273	0.499818	-8.97994	0.204273	-2.50758	3.33261	5.54045	-3.96497	-4.31127	0.983576	-0.733545	-1.89473	-4.93842	-3.14236	4.48555	-3.82036	1.05373	-2.05	0.800182	-5.18385	0.038	-3.32652	-1.99973	-3.69248
41	-2.74944	2.92438	-6.01609	-8.12378	-0.971636	-0.687152	-3.97256	-4.89566	-6.23369	-0.908727	-3.56709	-2.04036	-1.34758	-0.379899	-4.18382	-4.88551	0.713242	1.92212	-4.85982	-4.77445	-6.13513	-4.03574	-0.714081	-2.78429	-4.64347	-1.27955	-0.247152	-9.81433	-0.818273	-3.62915	2.71512	4.65415	-5.068	-5.01285	0.0237677	-1.67997	-3.18482	-5.86123	-3.54342	3.65136	-4.62548	0.466091	-2.60391	0.127818	-5.9928	-0.753889	-3.82071	-3.01524	-3.94555
42	-3.67976	2.89378	-6.89782	-9.05889	-1.77955	-1.4257	-4.65044	-5.72641	-7.41538	-1.95918	-4.86561	-3.18645	-2.45756	-1.25935	-5.33836	-6.09378	-0.507242	1.26358	-5.76955	-5.37618	-7.16278	-4.93385	-1.92377	-3.77728	-5.83356	-2.44909	-1.03791	-10.5924	-1.88827	-4.81531	2.04978	3.6837	-6.21603	-5.6973	-0.987626	-2.62482	-4.56173	-6.79418	-3.9469	2.77036	-5.52164	-0.257848	-3.26134	-0.616818	-6.71626	-1.62967	-4.38412	-4.04073	-4.16361
43	-4.64959	2.8506	-7.72464	-10.0413	-2.60264	-2.23418	-5.36667	-6.61821	-8.60724	-3.10536	-6.17773	-4.39164	-3.65958	-2.21909	-6.47973	-7.19761	-1.79636	0.536455	-6.64036	-5.86273	-8.16536	-5.80288	-3.29294	-4.81042	-7.1203	-3.69855	-1.90873	-11.2911	-3.02918	-6.0803	1.31352	2.644	-7.39852	-6.35791	-2.05712	-3.55921	-5.97982	-7.70488	-4.35761	1.84355	-6.48709	-1.15755	-4.03561	-1.47755	-7.36539	-2.621	-5.01636	-5.07073	-4.40464
44	-5.64663	2.78708	-8.50645	-11.0212	-3.44973	-3.116	-6.10411	-7.5352	-9.77141	-4.37348	-7.40594	-5.592	-4.92032	-3.2851	-7.55709	-8.15395	-3.13779	-0.294	-7.458	-6.25545	-9.11379	-6.62332	-4.85639	-5.87226	-8.41288	-4.9873	-2.89318	-11.8772	-4.23512	-7.39059	0.48203	1.56052	-8.58049	-6.96503	-3.1829	-4.4676	-7.38018	-8.55343	-4.77305	0.886182	-7.47545	-2.26361	-4.93221	-2.48391	-7.94808	-3.72156	-5.7021	-6.08939	-4.70995
45	-6.64645	2.70184	-9.243	-11.9333	-4.306	-4.03567	-6.83189	-8.43178	-10.8539	-5.75433	-8.456	-6.731	-6.19333	-4.47856	-8.50778	-8.97011	-4.50233	-1.26367	-8.224	-6.595	-9.98956	-7.36789	-6.51033	-6.93644	-9.625	-6.226	-4.00733	-12.3391	-5.48933	-8.68944	-0.430222	0.484	-9.71878	-7.498	-4.34589	-5.31456	-8.706	-9.32	-5.18489	-0.072	-8.43	-3.53333	-5.94022	-3.638	-8.46611	-4.89556	-6.41589	-7.06767	-5.10189
46	-7.61508	2.60135	-9.91945	-12.729	-5.12491	-4.93809	-7.525	-9.27145	-11.8028	-7.19227	-9.29527	-7.725	-7.41782	-5.807	-9.30609	-9.66127	-5.84227	-2.34164	-8.94445	-6.92855	-10.7933	-8.01264	-8.12791	-7.96327	-10.7105	-7.34473	-5.23545	-12.6905	-6.76545	-9.89736	-1.37909	-0.548727	-10.7791	-7.95582	-5.50682	-6.08291	-9.89473	-9.99736	-5.58582	-0.987455	-9.29727	-4.86764	-7.00455	-4.924	-8.91318	-6.076	-7.12245	-7.96318	-5.58009
47	-8.51933	2.49615	-10.5333	-13.3671	-5.87764	-5.77506	-8.17667	-10.0515	-12.5764	-8.57636	-9.95179	-8.56755	-8.54652	-7.23731	-9.96451	-10.2577	-7.11752	-3.50039	-9.66027	-7.30018	-11.5408	-8.57322	-9.5703	-8.92327	-11.6577	-8.31167	-6.5203	-12.9455	-8.01339	-10.9547	-2.31087	-1.51842	-11.7316	-8.33142	-6.60985	-6.76604	-10.9377	-10.5897	-5.97293	-1.83345	-10.0264	-6.15612	-8.05264	-6.27209	-9.29437	-7.15956	-7.79406	-8.73455	-6.11751
48	-9.33879	2.39853	-11.0647	-13.8727	-6.56027	-6.50136	-8.79711	-10.7799	-13.1789	-9.81285	-10.4987	-9.27827	-9.54502	-8.72604	-10.5352	-10.8117	-8.28412	-4.69212	-10.3966	-7.73573	-12.2408	-9.07565	-10.734	-9.80711	-12.4995	-9.11873	-7.77173	-13.1258	-9.16158	-11.8253	-3.16562	-2.41685	-12.5608	-8.61821	-7.61502	-7.41366	-11.8264	-11.1131	-6.35321	-2.59736	-10.5605	-7.30885	-9.02199	-7.639	-9.6167	-8.07167	-8.39836	-9.36291	-6.68507
49	-10.0751	2.31838	-11.4884	-14.247	-7.17445	-7.06009	-9.369	-11.4574	-13.6635	-10.8803	-10.9913	-9.91382	-10.3975	-10.2203	-11.1199	-11.3388	-9.35236	-5.85945	-11.1539	-8.25864	-12.903	-9.5483	-11.6445	-10.6162	-13.2942	-9.82582	-8.91836	-13.297	-10.16	-12.4908	-3.92355	-3.22991	-13.2865	-8.80209	-8.49252	-8.15633	-12.5502	-11.5873	-6.75058	-3.27455	-10.8964	-8.25927	-9.85276	-8.98291	-9.90512	-8.765	-8.88933	-9.85427	-7.27579
50	-10.734	2.25861	-11.7825	-14.4808	-7.70755	-7.44755	-9.84867	-12.0546	-14.0529	-11.7925	-11.4625	-10.5453	-11.1397	-11.6257	-11.7718	-11.8168	-10.3533	-6.97088	-11.875	-8.87045	-13.5151	-10.0319	-12.3557	-11.3728	-14.0531	-10.451	-9.90148	-13.5011	-10.976	-12.964	-4.58572	-3.96018	-13.9178	-8.88964	-9.21253	-9.00829	-13.094	-12.0157	-7.19514	-3.86218	-11.053	-9.03579	-10.5107	-10.2627	-10.2069	-9.24022	-9.1991	-10.2576	-7.89447
51	-11.3123	2.21888	-11.9316	-14.5707	-8.15873	-7.67724	-10.162	-12.5299	-14.3438	-12.547	-11.911	-11.1848	-11.8342	-12.8799	-12.4929	-12.2281	-11.3344	-8.01573	-12.4897	-9.53482	-14.0348	-10.551	-12.9203	-12.0869	-14.7251	-10.9728	-10.6482	-13.7749	-11.5861	-13.257	-5.17281	-4.60867	-14.4415	-8.88297	-9.73751	-9.86414	-13.4267	-12.3745	-7.70555	-4.34664	-11.0709	-9.64488	-10.996	-11.4255	-10.5633	-9.52678	-9.27094	-10.597	-8.54115
52	-11.7985	2.19946	-11.9375	-14.567	-8.53255	-7.78273	-10.2527	-12.8456	-14.5215	-13.1319	-12.2942	-11.797	-12.5267	-13.9338	-13.1956	-12.5828	-12.346	-9.02682	-12.9408	-10.2226	-14.4149	-11.0934	-13.3842	-12.7298	-15.2157	-11.3629	-11.1205	-14.1284	-12.0112	-13.3893	-5.71848	-5.16145	-14.8329	-8.79518	-10.0614	-10.617	-13.5361	-12.6368	-8.28706	-4.70327	-11.0008	-10.0775	-11.3185	-12.4191	-10.9917	-9.69367	-9.07836	-10.8757	-9.19109
53	-12.1728	2.20201	-11.7935	-14.5268	-8.82873	-7.80767	-10.1216	-12.9792	-14.5592	-13.5553	-12.5431	-12.3132	-13.2431	-14.7036	-13.7795	-12.8894	-13.3719	-10.0407	-13.1824	-10.8908	-14.6061	-11.6028	-13.779	-13.2412	-15.4514	-11.6081	-11.344	-14.5352	-12.3	-13.3884	-6.25073	-5.58497	-15.0713	-8.647	-10.2133	-11.1609	-13.4364	-12.7838	-8.92646	-4.90627	-10.8823	-10.3306	-11.5172	-13.2068	-11.495	-9.79011	-8.63341	-11.0801	-9.78932
54	-12.4112	2.22672	-11.4779	-14.4639	-9.04727	-7.78997	-9.80156	-12.964	-14.4086	-13.8139	-12.5962	-12.6636	-13.9373	-15.1826	-14.1435	-13.1297	-14.3311	-11.0538	-13.2347	-11.4615	-14.6015	-12.0174	-14.107	-13.5513	-15.3893	-11.6957	-11.3465	-14.9389	-12.4804	-13.2745	-6.78578	-5.8383	-15.1226	-8.43633	-10.22	-11.4203	-13.1568	-12.8023	-9.58444	-4.91882	-10.7192	-10.4123	-11.6533	-13.7632	-12.0413	-9.81422	-7.96973	-11.1897	-10.2624
55	-12.4914	2.2695	-10.999	-14.346	-9.17	-7.73845	-9.354	-12.8557	-14.0224	-13.8803	-12.4887	-12.8158	-14.5003	-15.3649	-14.1427	-13.2517	-15.0934	-11.9865	-13.1305	-11.8451	-14.4428	-12.2855	-14.3168	-13.6672	-15.0595	-11.647	-11.1311	-15.2262	-12.5358	-13.0642	-7.309	-5.94482	-14.9258	-8.15982	-10.0982	-11.407	-12.7417	-12.7279	-10.1964	-4.70964	-10.4836	-10.3759	-11.7507	-14.0776	-12.5733	-9.72	-7.09673	-11.2059	-10.5322
56	-12.4015	2.33251	-10.385	-14.0642	-9.173	-7.62033	-8.815	-12.6683	-13.458	-13.731	-12.2653	-12.793	-14.8054	-15.2418	-13.7973	-13.1839	-15.579	-12.742	-12.876	-11.965	-14.173	-12.3413	-14.3652	-13.5989	-14.623	-11.5147	-10.6973	-15.3258	-12.4007	-12.7536	-7.76956	-5.919	-14.4873	-7.79867	-9.83956	-11.1618	-12.242	-12.5786	-10.6787	-4.269	-10.144	-10.241	-11.774	-14.15	-13.0251	-9.40356	-6.02467	-11.1097	-10.5108
57	-12.1334	2.41384	-9.60218	-13.5533	-9.05827	-7.39973	-8.15133	-12.3763	-12.7523	-13.3912	-11.955	-12.6373	-14.679	-14.8214	-13.157	-12.8143	-15.7253	-13.2087	-12.4026	-11.7181	-13.8142	-12.1531	-14.2674	-13.3189	-14.1437	-11.2742	-10.1121	-15.1848	-12.0197	-12.3223	-8.11437	-5.78036	-13.8558	-7.2953	-9.43186	-10.7486	-11.6725	-12.3578	-10.9039	-3.59009	-9.6503	-10.0191	-11.6302	-13.9535	-13.3114	-8.83133	-4.74119	-10.8784	-10.1737
58	-11.6696	2.51533	-8.59064	-12.7417	-8.85227	-7.02245	-7.23567	-11.9336	-11.8419	-12.8706	-11.5211	-12.3551	-14.0624	-14.114	-12.3073	-12.0124	-15.4914	-13.2304	-11.6463	-11.151	-13.3589	-11.7739	-14.0614	-12.7893	-13.5373	-10.7588	-9.42273	-14.7663	-11.3405	-11.7281	-8.29294	-5.54891	-13.0569	-6.52536	-8.84424	-10.1802	-10.9922	-12.0392	-10.7845	-2.73382	-8.91982	-9.712	-11.2436	-13.4973	-13.367	-7.957	-3.21521	-10.4919	-9.57306
59	-10.969	2.6589	-7.26409	-11.5552	-8.48918	-6.40367	-5.94133	-11.2821	-10.541	-12.1269	-10.8381	-11.8447	-13.0784	-13.0558	-11.3106	-10.6015	-15.0079	-12.8804	-10.5049	-10.3069	-12.7449	-11.2364	-13.6825	-12.0702	-12.5698	-9.83609	-8.58582	-14.0925	-10.3101	-10.9038	-8.24235	-5.25558	-11.9808	-5.36324	-7.9917	-9.39424	-10.0939	-11.5139	-10.3171	-1.70736	-7.85194	-9.26836	-10.566	-12.7367	-13.1867	-6.71156	-1.42423	-9.92948	-8.79143
60	-9.96773	2.87139	-5.56418	-9.89889	-7.83373	-5.43939	-4.184	-10.3436	-8.81873	-11.0131	-9.77848	-10.943	-11.8942	-11.4933	-10.1327	-8.65924	-14.3182	-12.2648	-8.87945	-9.29827	-11.8567	-10.4788	-12.9717	-11.1368	-11.1407	-8.42915	-7.44003	-13.2157	-8.88361	-9.73791	-7.84959	-4.87539	-10.5063	-3.79545	-6.78614	-8.25723	-8.86891	-10.6472	-9.54098	-0.480273	-6.36876	-8.57533	-9.52262	-11.6175	-12.8106	-4.98856	0.62999	-9.14348	-7.89741
61	-8.60267	3.15173	-3.47382	-7.76667	-6.74991	-4.028	-2.006	-9.0073	-6.70812	-9.44891	-8.23473	-9.50518	-10.589	-9.474	-8.65552	-6.28197	-13.3368	-11.4139	-6.77182	-8.25136	-10.53	-9.41845	-11.7664	-9.89448	-9.24548	-6.50036	-5.903	-12.1064	-7.25927	-8.20082	-6.91206	-4.28073	-8.53639	-1.85145	-5.13788	-6.67067	-7.25255	-9.36242	-8.505	1.01091	-4.43091	-7.50309	-7.99912	-10.1073	-12.2813	-2.79733	2.91103	-8.03682	-6.85685
62	-6.84129	3.4543	-1.019	-5.24622	-5.24427	-2.1503	0.466222	-7.25627	-4.30003	-7.40712	-6.18903	-7.55727	-9.07859	-7.05032	-6.70333	-3.5964	-11.9591	-10.2698	-4.35745	-7.18036	-8.71533	-7.93522	-9.98393	-8.19938	-6.94569	-4.18697	-3.9483	-10.5897	-5.56	-6.31524	-5.10236	-3.30585	-6.05445	0.39597	-3.07189	-4.57821	-5.216	-7.65321	-7.2433	2.82891	-2.12539	-5.97115	-6.00704	-8.18645	-11.5765	-0.287444	5.34319	-6.53597	-5.56481
63	-4.70172	3.71415	1.66836	-2.43722	-3.34682	0.155303	3.11356	-5.15497	-1.7366	-4.95182	-3.68961	-5.15655	-7.2203	-4.3114	-4.336	-0.738737	-10.1446	-8.73952	-1.77636	-5.998	-6.48912	-5.93083	-7.5864	-6.07332	-4.3342	-1.66845	-1.6267	-8.61815	-3.71412	-4.13504	-2.51849	-1.78445	-3.0871	2.86018	-0.683071	-2.11926	-2.844	-5.58611	-5.71924	4.93727	0.410606	-3.93045	-3.64903	-5.89773	-10.5901	2.39944	7.82543	-4.59994	-3.9553
64	-2.26826	3.88132	4.42755	0.541	-1.10682	2.71264	5.819	-2.77491	0.810455	-2.21955	-0.945727	-2.41791	-4.92327	-1.41964	-1.67164	2.12945	-7.90109	-6.71636	0.842636	-4.523	-3.97445	-3.50045	-4.80491	-3.60273	-1.60718	0.932636	0.946273	-6.223	-1.62436	-1.73518	0.611182	0.238091	0.142636	5.40673	1.93164	0.532364	-0.289727	-3.27118	-3.86082	7.22655	3.04673	-1.49845	-1.02527	-3.33673	-9.20473	5.153	10.2658	-2.32236	-2.03273
65	0.347438	3.92501	7.12827	3.56167	1.33791	5.36294	8.47967	-0.194859	3.25439	0.572939	1.85942	0.432636	-2.16034	1.48261	1.12118	4.92289	-5.34073	-4.17445	3.40873	-2.62718	-1.32157	-0.837808	-1.80976	-0.904303	1.10625	3.52467	3.579	-3.51827	0.705303	0.796051	3.99897	2.62009	3.46491	7.9253	4.67266	3.21826	2.30982	-0.86197	-1.61255	9.58345	5.67264	1.17797	1.76587	-0.580273	-7.33527	7.87067	12.6053	0.190697	0.130323
66	3.02287	3.85914	9.66973	6.50944	3.86245	7.99445	11.0496	2.45715	5.54969	3.30218	4.60779	3.24773	0.902152	4.30761	3.86292	7.59369	-2.68479	-1.30548	5.89636	-0.299182	1.32266	1.88995	1.23016	1.88437	3.71472	6.06106	6.14239	-0.672747	3.24688	3.37526	7.34458	5.19567	6.71495	10.344	7.44518	5.80371	4.84336	1.51745	0.938364	11.8915	8.2053	3.95233	4.60579	2.285	-5.08343	10.4827	14.8081	2.84415	2.42599
67	5.66175	3.71965	12.007	9.318	6.385	10.538	13.528	5.08467	7.69967	5.902	7.233	5.952	4.03633	6.98167	6.47167	10.1113	-0.086	1.696	8.296	2.372	3.88767	4.51167	4.16367	4.63533	6.18467	8.533	8.547	2.24167	5.937	5.93	10.4703	7.808	9.75533	12.631	10.1767	8.21167	7.23	3.79667	3.65533	14.069	10.589	6.698	7.40433	5.176	-2.61933	12.944	16.8753	5.562	4.717
68	8.20375	3.54943	14.1394	11.9541	8.84491	12.9524	15.931	7.63017	9.75454	8.33521	9.69776	8.47	7.05376	9.49088	8.93044	12.4914	2.32936	4.59464	10.5945	5.24364	6.33864	6.97359	6.94014	7.26826	8.54737	10.9445	10.7262	5.16325	8.70436	8.42057	13.3183	10.3158	12.5838	14.7661	12.8319	10.4494	9.41582	5.94671	6.40295	16.0698	12.7872	9.30561	10.1035	8.02282	-0.0996667	15.2424	18.8571	8.27833	6.92757
69	10.6298	3.3895	16.1417	14.3989	11.2389	15.2638	18.2666	10.0581	11.7387	10.6406	12.037	10.8229	9.81936	11.8247	11.2516	14.7374	4.57815	7.26227	12.8033	8.13509	8.64354	9.28462	9.57039	9.753	10.82	13.3133	12.733	7.9264	11.4568	10.8224	15.8714	12.674	15.2271	16.7898	15.3912	12.5528	11.4453	7.97057	9.05913	17.9379	14.8454	11.7651	12.6655	10.7952	2.3416	17.3774	20.7962	10.9611	9.03497
70	12.9401	3.25521	18.044	16.6573	13.5696	17.4812	20.5313	12.3715	13.66	12.8396	14.25	13.0197	12.3268	13.9533	13.4926	16.8391	6.69709	9.66945	14.9096	10.9504	10.8095	11.4754	12.0855	12.0991	12.9924	15.6358	14.6065	10.4748	14.1412	13.1194	18.2065	14.8832	17.7107	18.727	17.8378	14.5659	13.3487	9.87855	11.5744	19.7141	16.8015	14.1004	15.099	13.4838	4.63721	19.3663	22.6895	13.6031	11.0521
71	15.1423	3.14553	19.8565	18.7476	15.8345	19.5986	22.71	14.5825	15.5196	14.9451	16.3362	15.0371	14.6378	15.8943	15.671	18.7789	8.73494	11.8287	16.8916	13.6263	12.8605	13.5942	14.5034	14.3239	15.0368	17.8929	16.385	12.8088	16.7303	15.3038	20.3489	16.9672	20.0668	20.5946	20.1405	16.506	15.1512	11.691	13.9636	21.4381	18.6779	16.3416	17.4082	16.0765	6.79097	21.2368	24.5168	16.1871	12.9996
72	17.2426	3.05123	21.5662	20.6754	18.0213	21.5887	24.7787	16.6977	17.3176	16.9409	18.2883	16.8658	16.821	17.6743	17.7732	20.557	10.7432	13.8179	18.7309	16.145	14.8045	15.6598	16.8122	16.4555	16.9464	20.0714	18.087	14.9287	19.1784	17.3602	22.2859	18.9502	22.319	22.4024	22.2909	18.3904	16.8664	13.4119	16.2612	23.1285	20.4772	18.5025	19.5876	18.5534	8.84131	23.0073	26.26	18.6813	14.8977
73	19.2385	2.96677	23.1242	22.447	20.1206	23.4076	26.717	18.7131	19.054	18.8222	20.0866	18.5592	18.9248	19.3072	19.7644	22.166	12.7265	15.6844	20.4357	18.5244	16.6249	17.6585	18.9923	18.4911	18.7114	22.1605	19.7347	16.8406	21.4494	19.293	23.9993	20.8365	24.468	24.1644	24.2814	20.2009	18.49	15.0413	18.4925	24.7742	22.1946	20.5739	21.6115	20.8905	10.8327	24.691	27.9065	21.0402	16.7518
74	21.1234	2.89217	24.5494	24.0454	22.1126	25.0408	28.4802	20.6372	20.7228	20.5659	21.7339	20.1526	20.9733	20.8089	21.6259	23.5833	14.6623	17.4301	22.0115	20.7607	18.3156	19.5592	21.0145	20.4156	20.3091	24.1337	21.3325	18.6157	23.5072	21.0939	25.5111	22.6248	26.5074	25.8887	26.106	21.9144	20.0179	16.5762	20.6594	26.3421	23.8164	22.5407	23.4918	23.0764	12.8058	26.2789	29.445	23.2441	18.555
75	22.891	2.8322	25.8709	25.4999	23.9737	26.4733	30.0794	22.469	22.3322	22.1607	23.2238	21.6759	22.95	22.2306	23.3367	24.8303	16.5227	19.0427	23.4494	22.8199	19.8754	21.3463	22.8802	22.1873	21.7442	25.9649	22.8847	20.2741	25.3445	22.7535	26.8427	24.2987	28.4459	27.5648	27.7703	23.5057	21.4513	18.0081	22.7475	27.7982	25.3271	24.3801	25.2394	25.1086	14.772	27.7923	30.8642	25.2665	20.2897
76	24.5336	2.79036	27.1133	26.8113	25.7069	27.7012	31.5083	24.2012	23.8955	23.5884	24.5584	23.1567	24.8197	23.6098	24.8623	25.935	18.2779	20.5323	24.7627	24.6861	21.3117	23.0018	24.5986	23.8032	23.0288	27.6588	24.3836	21.7404	26.9475	24.2668	28.0141	25.8378	30.2918	29.1808	29.2726	24.9789	22.7906	19.3639	24.7265	29.11	26.7298	26.0844	26.8589	26.9762	16.7219	29.2413	32.1602	27.0977	21.921
77	26.0465	2.76954	28.3278	27.9824	27.318	28.7235	32.7662	25.8131	25.4252	24.863	25.7357	24.608	26.5341	24.984	26.216	26.9096	19.8888	21.9045	25.9684	26.3414	22.6282	24.4998	26.1706	25.2751	24.1771	29.2175	25.8252	22.9895	28.3495	25.6337	29.077	27.2224	32.0589	30.7286	30.6332	26.3362	24.0264	20.6552	26.5447	30.2516	28.0223	27.6358	28.3339	28.6632	18.6223	30.6282	33.3323	28.7277	23.439
78	27.4295	2.76996	29.481	29.017	28.811	29.5767	33.848	27.3066	26.948	25.9993	26.7733	26.03	28.074	26.3741	27.4147	27.7629	21.308	23.1567	27.081	27.76	23.8508	25.8683	27.5822	26.614	25.1924	30.633	27.2037	24.0436	29.5893	26.8597	30.0701	28.4533	33.7577	32.2113	31.8697	27.5873	25.155	21.893	28.186	31.206	29.2093	29.0263	29.6718	30.155	20.443	31.9442	34.3713	30.1783	24.8369
79	28.6883	2.78933	30.4945	29.9273	30.1812	30.3071	34.7757	28.6833	28.4928	27.0073	27.692	27.4175	29.4319	27.7782	28.4708	28.5498	22.554	24.3262	28.1216	28.886	24.9961	27.12	28.8687	27.8133	26.1154	31.9428	28.5161	24.941	30.7043	27.9718	31.032	29.5413	35.4031	33.6407	32.9979	28.7394	26.1783	23.0839	29.6418	31.9451	30.3013	30.2535	30.8773	31.4153	22.1633	33.186	35.2901	31.4799	26.1055
80	29.8337	2.82717	31.362	30.7341	31.465	30.9494	35.5818	29.9488	30.0771	27.8868	28.5072	28.7809	30.6071	29.1833	29.3982	29.303	23.6401	25.4265	29.1258	29.7724	26.076	28.2622	30.0664	28.8738	26.9801	33.1603	29.7483	25.7333	31.707	28.9889	32.017	30.4884	36.9846	35.0233	34.0327	29.8009	27.1278	24.2307	30.9085	32.5073	31.3078	31.309	31.9527	32.4791	23.7711	34.3709	36.1008	32.6614	27.2425
81	30.8749	2.87725	32.0902	31.4466	32.6693	31.5346	36.2791	31.0973	31.7021	28.6528	29.2342	30.1331	31.5766	30.5675	30.2385	30.0379	24.5942	26.4666	30.0935	30.447	27.0835	29.3132	31.2048	29.8116	27.8187	34.2776	30.9063	26.4834	32.6098	29.9323	33.0624	31.2945	38.4761	36.3578	34.9684	30.7774	27.9947	25.3539	31.9757	32.92	32.2405	32.1955	32.8896	33.3645	25.2454	35.5127	36.8109	33.7579	28.2339
82	31.8201	2.92901	32.7005	32.071	33.7849	32.0882	36.877	32.1434	33.3357	29.312	29.8699	31.4835	32.3792	31.9136	31.0104	30.7848	25.4876	27.4695	31.0058	30.9445	28.0185	30.2888	32.2954	30.6326	28.6595	35.3044	32.0035	27.229	33.4259	30.8126	34.1833	31.9525	39.8365	37.6175	35.8084	31.6739	28.7636	26.4625	32.8799	33.2143	33.1163	32.9085	33.6985	34.0895	26.6047	36.611	37.4175	34.7806	29.0945
83	32.6711	2.97678	33.2075	32.5917	34.7949	32.6368	37.3701	33.0974	34.9167	29.8549	30.428	32.8298	33.0464	33.1966	31.7228	31.5675	26.3667	28.4351	31.8358	31.3076	28.8683	31.1825	33.339	31.3364	29.5146	36.2411	33.0492	28.0051	34.1708	31.6259	35.3804	32.493	41.0719	38.7724	36.5461	32.4888	29.4166	27.5419	33.6504	33.4204	33.9284	33.4851	34.3868	34.6695	27.8607	37.6509	37.9084	35.7271	29.8367
84	33.4222	3.01856	33.6013	33.0077	35.6928	33.1872	37.7808	33.9617	36.3889	30.2475	30.9038	34.1496	33.6046	34.3614	32.3763	32.3961	27.2657	29.3405	32.5651	31.5851	29.6088	31.9593	34.3197	31.9073	30.3794	37.0689	34.0408	28.8186	34.8424	32.3604	36.6156	32.9282	42.1743	39.7857	37.1704	33.1937	29.9223	28.5585	34.3104	33.5618	34.6515	33.9481	34.9679	35.1043	29.0164	38.6209	38.2645	36.5695	30.4637
85	34.0559	3.05354	33.8855	33.28	36.4523	33.7203	38.1067	34.7064	37.6784	30.4494	31.28	35.4075	34.0506	35.3818	32.9542	33.2654	28.2022	30.1611	33.1618	31.8015	30.178	32.6045	35.2024	32.3445	31.2279	37.7709	34.9573	29.6529	35.4144	32.9908	37.8359	33.2579	43.1233	40.6183	37.6622	33.7672	30.2541	29.4456	34.8713	33.6558	35.2494	34.3106	35.4422	35.3898	30.0369	39.502	38.4616	37.2572	30.9698
86	34.5447	3.08348	34.0839	33.3717	37.0015	34.1795	38.3282	35.3138	38.6857	30.4478	31.5354	36.5299	34.3787	36.2149	33.4247	34.1402	29.1618	30.881	33.5663	31.9652	30.5298	33.0723	35.9212	32.6233	31.9892	38.3337	35.7576	30.4621	35.8625	33.4794	38.972	33.4733	43.8809	41.2219	37.9576	34.189	30.4095	30.1374	35.3483	33.7103	35.6682	34.5632	35.8142	35.5181	30.9055	40.2751	38.4559	37.7241	31.318
87	34.8549	3.10651	34.2111	33.2844	37.2957	34.4949	38.3974	35.7335	39.3772	30.2654	31.6532	37.4467	34.5557	36.794	33.7327	34.952	30.1029	31.4667	33.7745	32.0761	30.5936	33.2871	36.4376	32.7444	32.593	38.7163	36.3823	31.1626	36.1471	33.7906	39.9065	33.5436	44.4373	41.5325	38.0367	34.4737	30.4065	30.5863	35.7352	33.7212	35.8379	34.6594	36.0481	35.4663	31.5861	40.8956	38.2223	37.87	31.5073
88	34.9662	3.12268	34.2641	33.1077	37.3483	34.6743	38.2603	35.9118	39.711	29.9793	31.6676	38.1031	34.5587	37.1039	33.8697	35.6179	30.957	31.8367	33.8172	32.1299	30.3153	33.2737	36.6901	32.7448	32.9648	38.8323	36.7399	31.6893	36.2336	33.9021	40.5747	33.4823	44.7662	41.5756	37.9056	34.6421	30.2816	30.7584	36.0206	33.6773	35.7289	34.5682	36.1093	35.2126	32.0343	41.316	37.734	37.6755	31.5494
89	34.872	3.13109	34.219	32.9158	37.191	34.7337	37.8753	35.8092	39.649	29.6957	31.6127	38.443	34.3952	37.1421	33.7999	36.0368	31.6793	31.9493	33.721	32.122	29.691	33.1068	36.5994	32.6887	33.0268	38.6607	36.7633	31.9911	36.175	33.7888	40.9052	33.3097	44.8292	41.36	37.5954	34.7348	30.075	30.6444	36.1658	33.558	35.411	34.2533	35.988	34.751	32.1698	41.5254	36.9916	37.1207	31.4676
90	34.5801	3.12482	34.084	32.7153	36.8303	34.6941	37.2319	35.4933	39.2091	29.5031	31.5226	38.3617	34.1332	36.8806	33.4806	36.1202	32.2175	31.7425	33.4849	32.0164	28.9021	32.8142	36.1126	32.5891	32.7517	38.1836	36.4647	31.9913	36.0933	33.4618	40.8126	33.0464	44.5862	40.8944	37.1449	34.7857	29.8308	30.2444	36.1579	33.3376	34.923	33.7	35.7642	34.073	32.0116	41.5121	36.0413	36.2226	31.2785
91	34.1227	3.0984	33.9657	32.51	36.3254	34.5941	36.411	35.0177	38.4759	29.5073	31.4395	37.9168	33.7839	36.3117	33.0304	35.8545	32.4813	31.1086	33.1684	31.7965	28.1196	32.3983	35.2407	32.4781	32.2404	37.3835	35.8227	31.6862	36.0806	32.9632	40.3091	32.6971	44.0334	40.175	36.5846	34.8661	29.6454	29.5945	35.9881	33.0594	34.2938	32.9027	35.5055	33.2495	31.5887	41.254	34.9985	35.0568	30.9931
92	33.5845	3.04666	33.9691	32.4003	35.7264	34.4956	35.6192	34.468	37.5021	29.8287	31.4098	37.1674	33.361	35.5977	32.6844	35.2667	32.4724	30.15	32.8343	31.4605	27.5582	31.9531	34.0306	32.4664	31.6405	36.4056	34.8176	31.1839	36.241	32.3751	39.4912	32.301	43.1843	39.2371	35.9972	35.0706	29.6424	28.8011	35.6852	32.8127	33.5955	31.9218	35.2971	32.3403	30.9665	40.6759	34.0466	33.8453	30.6346
93	33.1025	2.98801	34.136	32.4947	35.1265	34.4376	35.0714	34.0067	36.3384	30.5119	31.4895	36.2395	32.9757	34.9672	32.6574	34.4685	32.2384	29.0117	32.5556	31.0644	27.5262	31.6073	32.6579	32.6714	31.1805	35.4315	33.504	30.6835	36.6865	31.8207	38.5294	31.9513	42.101	38.1886	35.4832	35.4219	29.9195	28.0121	35.362	32.7306	32.9436	30.9164	35.2607	31.4579	30.2659	39.8548	33.4102	32.8435	30.1927
94	32.813	2.97082	34.4361	32.828	34.6476	34.4432	34.8593	33.756	35.1218	31.4302	31.7702	35.3749	32.7822	34.7227	33.0592	33.6864	31.9167	27.8995	32.4082	30.7216	28.0451	31.4935	31.4292	33.1141	31.0225	34.7276	32.0787	30.4669	37.335	31.4051	37.7278	31.744	40.9492	37.1651	35.1288	35.878	30.4897	27.3748	35.1862	32.9235	32.4705	30.0606	35.3984	30.7728	29.6525	38.9163	33.2001	32.2107	29.6819
95	32.7797	3.02612	34.8505	33.3634	34.4115	34.5233	34.9776	33.7507	34.0175	32.4911	32.3161	34.7831	32.858	34.9008	33.7162	33.118	31.6842	27.0458	32.4534	30.5485	28.979	31.6128	30.572	33.7615	31.1667	34.4551	30.7571	30.6043	37.8812	31.2201	37.2847	31.7458	39.9013	36.3333	34.976	36.3786	31.3011	26.9705	35.2546	33.4175	32.2261	29.4811	35.6578	30.4665	29.2133	38.0444	33.3607	31.9948	29.1822
96	33.0024	3.13815	35.3952	34.0611	34.5383	34.6967	35.3873	33.967	33.1619	33.6122	33.1356	34.544	33.2048	35.3984	34.5285	32.8806	31.6478	26.6095	32.7321	30.6433	30.1067	31.9751	30.2159	34.5485	31.5537	34.6044	29.7869	31.064	38.1388	31.305	37.2444	32.0216	39.0817	35.8868	35.064	36.8569	32.2242	26.8119	35.5771	34.107	32.2032	29.2455	35.9942	30.6064	28.9657	37.4431	33.7737	32.1762	28.8515
97	33.4479	3.26702	36.1085	34.8673	35.1232	34.9949	36.0153	34.3679	32.6793	34.7193	34.1547	34.6585	33.8169	36.0928	35.4653	33.0384	31.8649	26.6842	33.2524	31.0867	31.2188	32.5857	30.4378	35.4036	32.1277	35.1273	29.3889	31.7643	38.2506	31.6691	37.5471	32.5336	38.5907	35.8696	35.3584	37.2586	33.1027	26.8319	36.1306	34.8705	32.3894	29.2868	36.3746	31.1239	28.9281	37.2037	34.3175	32.6276	28.7732
98	34.0417	3.38068	37.0362	35.6938	36.0978	35.4459	36.8124	34.8738	32.5218	35.7914	35.2949	34.9841	34.5668	36.8371	36.5374	33.4846	32.3147	27.2777	33.9502	31.8733	32.1741	33.3631	31.1042	36.3157	32.8087	35.8874	29.5243	32.5894	38.3538	32.2563	38.0337	33.174	38.387	36.2373	35.8105	37.5997	33.8331	26.9726	36.7917	35.6347	32.7482	29.5093	36.7818	31.9171	29.0363	37.2876	34.8801	33.2966	28.9867
99	34.7147	3.46521	38.1796	36.4251	37.2747	36.0649	37.7417	35.473	32.5851	36.8489	36.4655	35.3975	35.3771	37.5161	37.7319	34.1666	32.8805	28.2539	34.7304	32.9633	32.8663	34.211	32.1122	37.3117	33.5376	36.7134	30.1384	33.456	38.4349	32.9791	38.6086	33.8478	38.3958	36.9	36.3664	37.9214	34.3845	27.1454	37.4824	36.3365	33.2431	29.8525	37.2355	32.8745	29.2665	37.6138	35.3765	34.15	29.4553
100	35.4048	3.53029	39.437	37.017	38.342	36.826	38.737	36.166	32.747	37.892	37.571	35.843	36.221	38.097	39	35.064	33.508	29.468	35.461	34.253	33.223	35.09	33.332	38.377	34.258	37.534	31.089	34.293	38.457	33.759	39.235	34.498	38.508	37.715	36.986	38.25	34.769	27.257	38.166	36.956	33.841	30.286	37.76	33.9	29.632	38.037	35.789	35.124	30.049
all values Left	mean	std	steps
1	-12.2736	2.41888	-11.686	-14.451	-9.122	-7.703	-9.354	-12.927	-14.552	-16.492	-13.803	-5.886	-12.255	-14.641	-15.306	-14.191	-13.144	-14.921	-12.876	-10.803	-14.381	-11.761	-14.127	-13.576	-15.389	-11.675	-10.842	-15.158	-14.03	-12.254	-12.578	-7.204	-5.764	-14.98	-8.487	-9.564	-11.106	-12.673	-12.663	-10.364	-6.967	-9.996	-10.869	-10.335	-11.774	-14.15	-13.063	-13.378	-9.72
2	-12.0485	2.48738	-11.2657	-14.2945	-9.18421	-7.53573	-8.81	-12.775	-14.3057	-15.7651	-13.5217	-6.86233	-12.6321	-14.8024	-15.3469	-13.9116	-13.2522	-15.4814	-12.4228	-11.3991	-14.0635	-11.0513	-14.3237	-13.2414	-15.4517	-11.5626	-10.2626	-14.6783	-13.5702	-11.7219	-12.0459	-7.67764	-5.52079	-14.5847	-8.21497	-9.01939	-10.6691	-12.1514	-12.4654	-10.76	-6.37271	-9.55064	-10.6841	-10.1478	-11.75	-13.9404	-13.321	-12.8138	-9.40356
3	-11.6358	2.60326	-10.6925	-13.9652	-9.1331	-7.24306	-8.13867	-12.539	-13.8459	-14.7431	-13.0704	-7.67115	-12.8069	-14.5243	-15.1126	-13.3314	-13.1613	-15.7061	-11.7045	-11.8114	-13.664	-10.112	-14.3621	-12.7028	-15.2182	-11.357	-9.56818	-13.9683	-12.882	-10.8842	-11.2983	-8.04436	-5.22261	-14	-7.85848	-8.22545	-10.1011	-11.5643	-12.1798	-10.8972	-5.55147	-8.96221	-10.4192	-9.87744	-11.5536	-13.4544	-13.361	-12.0285	-8.83133
4	-11.0111	2.78648	-9.97836	-13.3852	-8.99476	-6.77318	-7.20988	-12.1912	-13.2238	-13.5287	-12.4358	-8.18482	-12.7978	-13.7917	-14.6116	-12.5399	-12.7461	-15.5861	-10.6255	-11.9583	-13.1558	-8.95548	-14.2547	-11.9834	-14.8035	-10.9702	-8.74103	-13.0505	-11.8976	-9.70791	-10.2548	-8.26591	-4.83055	-13.2563	-7.36318	-7.08764	-9.31727	-10.8511	-11.74	-10.715	-4.4663	-8.21318	-10.0331	-9.512	-11.1263	-12.6427	-13.1692	-10.944	-7.957
5	-10.1198	3.04761	-9.07485	-12.4744	-8.75666	-6.03767	-5.89539	-11.6832	-12.4154	-12.1918	-11.5429	-8.28748	-12.6549	-12.7189	-13.7709	-11.6076	-11.8088	-15.1511	-9.11592	-11.7544	-12.4159	-7.53328	-14.0315	-11.0531	-14.3233	-10.2228	-7.63098	-11.8389	-10.536	-8.23462	-8.84718	-8.29245	-4.21152	-12.3143	-6.62524	-5.54436	-8.19408	-9.90035	-11.023	-10.1998	-3.06366	-7.27658	-9.46303	-8.97152	-10.4097	-11.4471	-12.7871	-9.49003	-6.71156
6	-8.88185	3.38104	-7.87645	-11.0831	-8.29112	-4.89333	-4.09718	-10.8986	-11.3111	-10.7161	-10.2811	-7.7923	-12.378	-11.4722	-12.5141	-10.5013	-10.273	-14.497	-7.1397	-11.1963	-11.2939	-5.74431	-13.6234	-9.81637	-13.7418	-8.9779	-6.08644	-10.2181	-8.70788	-6.638	-7.04082	-7.98955	-3.17852	-11.0264	-5.46997	-3.57167	-6.64311	-8.60406	-9.87111	-9.38156	-1.29798	-6.11679	-8.5923	-8.07158	-9.29722	-9.80422	-12.2502	-7.59829	-4.98856
7	-7.25513	3.75505	-6.26782	-9.22576	-7.50579	-3.23164	-1.88782	-9.78245	-9.80455	-9.01667	-8.52648	-6.70491	-11.873	-10.1045	-10.8106	-9.13021	-8.20464	-13.6005	-4.83576	-10.3505	-9.71	-3.45567	-12.8674	-8.13312	-12.891	-7.25867	-4.10058	-8.13536	-6.50718	-4.94739	-4.86345	-7.18773	-1.59282	-9.25633	-3.88364	-1.21236	-4.61736	-6.86033	-8.234	-8.331	0.871788	-4.68564	-7.26809	-6.70152	-7.72567	-7.729	-11.5428	-5.32627	-2.79733
8	-5.25029	4.10328	-4.2523	-6.91796	-6.32647	-1.13467	0.615414	-8.28839	-7.83194	-7.03667	-6.34164	-5.07712	-10.9848	-8.49657	-8.64741	-7.38322	-5.69196	-12.3179	-2.35616	-9.33148	-7.63639	-0.770515	-11.5999	-6.05413	-11.5419	-5.13263	-1.72746	-5.6093	-4.03682	-3.08232	-2.43218	-5.68609	0.465121	-7.00056	-1.90306	1.39176	-2.24732	-4.71878	-6.20189	-7.07467	3.36823	-2.93112	-5.47342	-4.84727	-5.73856	-5.30322	-10.5538	-2.7694	-0.287444
9	-2.91865	4.37044	-1.85521	-4.22434	-4.73348	1.29039	3.29117	-6.41791	-5.45739	-4.76256	-3.84879	-3.00797	-9.53284	-6.47236	-6.06489	-5.196	-2.86687	-10.5694	0.181263	-8.26801	-5.13462	2.15986	-9.68736	-3.64521	-9.65432	-2.70215	0.924818	-2.80555	-1.41785	-1.00275	0.159515	-3.31855	2.87064	-4.309	0.39597	4.13924	0.311354	-2.28356	-3.88833	-5.56033	6.10379	-0.840606	-3.24364	-2.55591	-3.40867	-2.60267	-9.16882	-0.0253131	2.39944
10	-0.362297	4.52943	0.826	-1.24373	-2.72664	3.90009	6.01791	-4.19018	-2.86609	-2.24	-1.19545	-0.610909	-7.55727	-3.94936	-3.25509	-2.64073	0.0690909	-8.395	2.68655	-7.18036	-2.437	5.14673	-7.22236	-1.01673	-7.32627	-0.159	3.643	0.0996364	1.23018	1.30136	2.82073	-0.312455	5.457	-1.287	2.92382	6.935	2.91055	0.311636	-1.433	-3.72	8.98682	1.527	-0.682727	0.0773636	-0.831	0.287	-7.30018	2.81064	5.153
11	2.30025	4.58172	3.65055	1.84258	-0.456697	6.55645	8.69452	-1.72364	-0.214697	0.438111	1.47799	1.9303	-5.11687	-1.04008	-0.347657	0.0856364	2.99463	-5.87491	5.11616	-5.97867	0.309747	8.02595	-4.38455	1.70247	-4.65981	2.40591	6.28607	3.07485	3.79076	3.79908	5.47373	3.00682	8.06097	1.92	5.53418	9.70215	5.43338	2.93063	1.022	-1.492	11.9263	4.02236	2.06927	2.88411	1.90344	3.27278	-5.06403	5.64074	7.87067
12	4.96397	4.55004	6.44767	4.91833	1.975	9.14733	11.2784	0.874333	2.35	3.12278	4.05844	4.515	-2.32744	2.09567	2.53056	2.823	5.81144	-3.20044	7.46356	-4.467	2.99122	10.6591	-1.348	4.39289	-1.82678	4.93211	8.74456	6.00267	6.21067	6.43189	8.06133	6.375	10.5563	5.11367	8.11167	12.3927	7.79722	5.45133	3.38044	1.003	14.8312	6.51767	4.849	5.69444	4.67433	6.25022	-2.61933	8.40256	10.4827
13	7.55688	4.46567	9.09482	7.88809	4.46597	11.6316	13.7705	3.50545	4.77055	5.73067	6.50079	7.09364	0.568455	5.22745	5.30173	5.44806	8.49058	-0.566	9.72836	-2.52561	5.55682	13.0303	1.70491	6.9737	0.998424	7.38876	10.977	8.75145	8.48764	9.10964	10.5573	9.543	12.9012	8.17267	10.5823	14.988	9.98773	7.79606	5.60567	3.65533	17.6237	8.92745	7.54591	8.4077	7.40433	9.169	-0.12	11.0541	12.944
14	10.0438	4.35665	11.5333	10.6674	6.93425	14.0051	16.1866	6.0833	7.0447	8.22211	8.81147	9.63958	3.4247	8.16581	7.92831	7.91756	11.0262	1.91815	11.9103	-0.142091	7.98753	15.1506	4.64073	9.413	3.71472	9.78976	13.031	11.2826	10.6314	11.767	12.9432	12.4403	15.0985	11.0342	12.9001	17.471	12.044	9.96317	7.70111	6.33656	20.2647	11.2068	10.0911	10.9707	10.0388	12.0059	2.30388	13.5616	15.2424
15	12.416	4.23948	13.7718	13.2607	9.34364	16.2805	18.5307	8.55882	9.18888	10.5909	11.0059	12.1558	6.15422	10.8557	10.3741	10.255	13.4109	4.20593	13.9876	2.59917	10.2674	17.0663	7.41636	11.7193	6.28068	12.1461	14.9494	13.5636	12.6701	14.357	15.2118	15.0717	17.1726	13.6896	15.0739	19.8247	14.0088	11.978	9.67567	8.93556	22.7334	13.35	12.4547	13.3745	12.546	14.7426	4.5837	15.8908	17.3774
16	14.6773	4.12055	15.8434	15.6712	11.6891	18.4486	20.806	10.927	11.2508	12.8597	13.1037	14.6535	8.69933	13.3076	12.6212	12.4982	15.6405	6.35664	15.9585	5.52036	12.4069	18.832	10.0419	13.9162	8.73303	14.4538	16.7613	15.6345	14.628	16.8532	17.3433	17.4657	19.1406	16.1727	17.1347	22.0147	15.9082	13.8711	11.5417	11.3973	25.0198	15.3709	14.6365	15.6758	14.9273	17.3587	6.72309	18.0667	19.3663
17	16.8351	4.00071	17.8057	17.8986	13.9718	20.5045	22.9922	13.1906	13.2495	15.0554	15.1103	17.1327	11.0762	15.5665	14.6858	14.668	17.726	8.42262	17.8122	8.45426	14.4327	20.4843	12.5546	16.0111	11.0894	16.7094	18.5063	17.5282	16.5128	19.2163	19.341	19.6435	21.0189	18.5303	19.1083	24.0402	17.7523	15.6616	13.312	13.7366	27.1164	17.2947	16.7009	17.8948	17.1893	19.8409	8.75939	20.1047	21.2368
18	18.89	3.87909	19.6735	19.9302	16.1846	22.4227	25.0641	15.3458	15.1839	17.187	17.019	19.5704	13.2929	17.7245	16.576	16.7707	19.6514	10.4488	19.5412	11.3038	16.3445	22.0559	14.9754	18.0154	13.3247	18.9013	20.1957	19.2856	18.3194	21.4142	21.1986	21.6303	22.7983	20.783	21.0064	25.8977	19.5295	17.3578	14.9869	15.9853	29.0317	19.1442	18.6779	20.0349	19.3274	22.1783	10.7372	22.0233	23.0073
19	20.8329	3.75783	21.4364	21.797	18.3269	24.1729	26.983	17.4029	17.0482	19.244	18.8222	21.9277	15.3033	19.8243	18.2873	18.7907	21.375	12.4511	21.1279	13.9908	18.1066	23.5466	17.2823	19.9165	15.4307	21.0107	21.8309	20.8908	20.0481	23.4108	22.9062	23.4232	24.4616	22.938	22.8445	27.5915	21.22	18.966	16.564	18.175	30.7933	20.9331	20.5706	22.0646	21.333	24.36	12.6946	23.8274	24.691
20	22.655	3.63706	23.0501	23.5051	20.3821	25.726	28.7395	19.3736	18.8473	21.1764	20.4972	24.1795	17.1424	21.8677	19.8669	20.7019	22.9176	14.412	22.5921	16.5317	19.7292	24.9386	19.4394	21.6945	17.3909	23.0131	23.4122	22.2995	21.7043	25.1988	24.4552	24.9921	25.9857	24.9808	24.6427	29.1321	22.8111	20.481	18.0314	20.2988	32.4135	22.6631	22.3716	23.9621	23.1857	26.3454	14.6453	25.5442	26.2789
21	24.3494	3.52123	24.5145	25.0559	22.3271	27.0498	30.3287	21.2572	20.5799	22.9648	22.0335	26.3119	18.8463	23.808	21.3406	22.4528	24.2846	16.2981	23.941	18.9299	21.2206	26.2086	21.4418	23.3253	19.1701	24.9009	24.9415	23.487	23.3027	26.7822	25.8377	26.3642	27.3488	26.932	26.3993	30.5147	24.2963	21.9007	19.4197	22.3499	33.9042	24.3229	24.0577	25.7214	24.9107	28.1456	16.5807	27.193	27.7923
22	25.9147	3.41668	25.8709	26.4375	24.1422	28.1741	31.7448	23.0422	22.2436	24.579	23.4281	28.3138	20.4465	25.6204	22.7409	24.0477	25.4795	18.079	25.1806	21.1645	22.5879	27.3345	23.2944	24.7988	20.7822	26.6593	26.4084	24.4658	24.8584	28.1585	27.0862	27.5831	28.5676	28.793	28.0992	31.7703	25.6693	23.2219	20.741	24.301	35.2699	25.8922	25.6289	27.3375	26.512	29.7417	18.4732	28.7812	29.2413
23	27.3523	3.32626	27.1447	27.6718	25.8393	29.1217	32.9752	24.7157	23.8583	26.0036	24.6682	30.1883	21.9834	27.2793	24.1136	25.4817	26.5222	19.7196	26.3148	23.217	23.8508	28.3247	24.998	26.142	22.231	28.2654	27.799	25.321	26.345	29.3776	28.2167	28.683	29.6433	30.5674	29.727	32.915	26.9233	24.4216	22.007	26.1223	36.5057	27.3477	27.0813	28.7894	27.9911	31.123	20.286	30.292	30.6282
24	28.664	3.25442	28.3899	28.7696	27.4176	29.923	34.0299	26.2814	25.4374	27.2163	25.7791	31.9676	23.482	28.7556	25.492	26.7532	27.4429	21.1756	27.3636	25.0775	25.0322	29.1773	26.5282	27.3617	23.5036	29.7416	29.113	26.1041	27.7225	30.4739	29.2507	29.6863	30.5787	32.265	31.2895	33.9642	28.0852	25.517	23.2211	27.775	37.6227	28.6731	28.4136	30.0622	29.3344	32.2756	22.0007	31.6928	31.9442
25	29.8547	3.19992	29.5605	29.7389	28.877	30.6094	34.9442	27.7334	27.0094	28.2233	26.7682	33.6641	24.9507	30.0195	26.888	27.8601	28.2744	22.4447	28.3635	26.7118	26.1435	29.8965	27.92	28.4569	24.6318	31.1035	30.3503	26.858	28.9707	31.4713	30.2064	30.6465	31.3643	33.904	32.7907	34.9175	29.1651	26.5266	24.393	29.2397	38.6261	29.8579	29.6264	31.159	30.5417	33.2197	23.605	32.9548	33.186
26	30.9313	3.15871	30.5874	30.5831	30.2228	31.2172	35.7376	29.0662	28.6052	29.0564	27.6464	35.2682	26.3836	31.0982	28.2947	28.844	29.0527	23.5504	29.3299	28.0571	27.1763	30.4911	29.1944	29.4273	25.6464	32.362	31.5142	27.6292	30.0973	32.3746	31.0903	31.607	32.0094	35.4937	34.2364	35.769	30.1653	27.4597	25.543	30.522	39.5181	30.8911	30.7318	32.0811	31.6226	33.9917	25.0883	34.0494	34.3709
27	31.9014	3.12437	31.462	31.3278	31.4848	31.7844	36.4193	30.2793	30.2434	29.7388	28.4225	36.7394	27.787	31.9999	29.6946	29.7274	29.8094	24.5241	30.2589	29.1467	28.1339	30.9761	30.3824	30.2706	26.5722	33.5218	32.6121	28.4351	31.1088	33.1841	31.9047	32.6133	32.541	37.022	35.6285	36.5172	31.0853	28.3049	26.6769	31.6308	40.2975	31.7656	31.7528	32.8373	32.5846	34.6082	26.4472	34.9549	35.5127
28	32.7671	3.09096	32.1929	31.9801	32.6693	32.3347	36.9899	31.392	31.9252	30.295	29.087	38.0574	29.1682	32.7402	31.0698	30.5276	30.5656	25.4264	31.1275	29.9953	28.9998	31.3718	31.5124	31.0049	27.4509	34.5971	33.6585	29.2775	32.0211	33.9218	32.632	33.6989	32.9672	38.465	36.9626	37.1506	31.9223	29.0297	27.777	32.579	40.9405	32.4933	32.7077	33.4343	33.429	35.08	27.7033	35.6488	36.611
29	33.5229	3.05793	32.8035	32.5353	33.7685	32.8845	37.4708	32.4084	33.6062	30.7261	29.6464	39.1957	30.5403	33.344	32.3928	31.2613	31.3555	26.3122	31.9221	30.6122	29.7276	31.6751	32.6012	31.6291	28.3217	35.5869	34.6448	30.1155	32.8231	34.5979	33.237	34.8571	33.288	39.7853	38.2127	37.6504	32.6799	29.6253	28.7851	33.3697	41.4479	33.0785	33.6009	33.9132	34.1367	35.3819	28.8606	36.1592	37.6509
30	34.1548	3.0277	33.2955	32.9731	34.7648	33.4316	37.8689	33.3335	35.225	31.0491	30.0849	40.1222	31.9121	33.8475	33.6338	31.9455	32.1936	27.2155	32.6192	31.067	30.2753	31.8729	33.6406	32.1359	29.2042	36.4755	35.5172	30.8889	33.4916	35.1978	33.6569	36.0696	33.4827	40.9873	39.3366	37.9553	33.3374	30.0699	29.6473	34.0471	41.8014	33.519	34.4021	34.2883	34.7371	35.5178	29.9033	36.4902	38.6209
31	34.6417	3.00915	33.6711	33.2645	35.6525	33.9343	38.1788	34.1543	36.7097	31.2493	30.376	40.7845	33.2753	34.2472	34.7592	32.5715	33.0762	28.1578	33.1886	31.4099	30.5861	31.9403	34.599	32.499	30.1022	37.2579	36.215	31.5131	33.9725	35.6928	33.8646	37.2941	33.5415	42.064	40.2681	38.0371	33.8656	30.3414	30.2993	34.6343	41.9742	33.8021	35.0752	34.554	35.244	35.463	30.7859	36.6479	39.502
32	34.9607	3.01764	33.9428	33.3693	36.4063	34.3322	38.3579	34.8655	37.9611	31.3176	30.4886	41.1975	34.6007	34.5022	35.7199	33.1083	33.9765	29.1245	33.5704	31.6689	30.5598	31.8657	35.4387	32.6892	30.9932	37.9231	36.6677	31.8981	34.2501	36.0352	33.8542	38.4626	33.4695	43.0027	40.9812	37.9056	34.2498	30.4363	30.6884	35.1433	41.94	33.9078	35.5688	34.6602	35.6628	35.1941	31.4883	36.625	40.2751
33	35.0959	3.06293	34.1286	33.2887	36.9724	34.5936	38.3755	35.4359	38.9294	31.2757	30.3934	41.3401	35.8297	34.5723	36.4479	33.5215	34.8235	30.0756	33.7727	31.865	30.1276	31.69	36.1151	32.7488	31.8259	38.4431	36.8021	32.019	34.3072	36.2043	33.623	39.4988	33.2887	43.7733	41.4357	37.5924	34.4985	30.3696	30.7596	35.5643	41.6708	33.8197	35.812	34.5716	35.9627	34.6892	31.9662	36.4704	40.8956
34	35.0429	3.13935	34.242	33.1077	37.2803	34.725	38.1837	35.811	39.554	31.1783	30.159	41.19	36.9057	34.4773	36.9373	33.7887	35.529	30.9387	33.8177	32.0137	29.419	31.4413	36.573	32.7293	32.49	38.7537	36.552	31.843	34.147	36.2123	33.185	40.322	33.018	44.3453	41.612	37.137	34.653	30.197	30.514	35.8857	41.2097	33.543	35.772	34.2533	36.0953	33.9713	32.182	36.222	41.316
35	34.8087	3.22797	34.2584	32.911	37.3515	34.7274	37.7321	35.9005	39.7214	31.0664	29.8755	40.6996	37.7609	34.2623	37.1685	33.8839	36.0087	31.6691	33.7305	32.1084	28.5826	31.1523	36.69	32.6607	32.9165	38.8234	35.9435	31.3689	33.7621	36.1348	32.588	40.79	32.6572	44.7047	41.4695	36.5696	34.7387	29.9647	29.9999	36.0998	40.6039	33.1129	35.4561	33.6898	36.0622	33.1046	32.0681	35.9196	41.5254
36	34.4367	3.30264	34.1711	32.7052	37.2154	34.6515	37.0104	35.7551	39.5065	30.9863	29.6193	39.9549	38.2778	33.9467	37.0764	33.7414	36.1315	32.2136	33.5181	32.1332	27.8535	30.905	36.4644	32.5527	33.0432	38.6086	34.9642	30.8393	33.2004	36.0709	31.9904	40.8933	32.2622	44.8338	41.0645	35.9782	34.7871	29.7302	29.2678	36.1852	39.8893	32.6228	34.953	32.8706	35.898	32.1577	31.6872	35.6106	41.5121
37	33.997	3.33272	34.029	32.4997	36.8961	34.5466	36.1659	35.4105	38.9457	31.029	29.4685	39.0175	38.4365	33.5433	36.6897	33.381	35.8842	32.4813	33.2169	32.0849	27.5009	30.8598	35.8624	32.4645	32.7866	38.0637	33.6428	30.4862	32.4876	36.1209	31.5165	40.6115	31.9215	44.711	40.4064	35.4639	34.8661	29.5979	28.429	36.119	39.1102	32.1609	34.2938	31.8702	35.656	31.261	31.0984	35.36	41.254
38	33.5879	3.29865	33.94	32.4022	36.4149	34.4607	35.4211	34.9166	38.0605	31.3499	29.5463	37.9573	38.2181	33.1195	36.0568	32.9387	35.2984	32.4714	32.8921	31.9383	27.6989	31.1233	34.8516	32.5051	32.2637	37.2446	32.1717	30.518	31.6917	36.3706	31.2448	39.9495	31.7293	44.257	39.5177	35.1137	35.0602	29.7184	27.6842	35.8814	38.3475	31.8048	33.5582	30.8518	35.4146	30.6658	30.4062	35.2322	40.6759
39	33.3015	3.22246	34.0113	32.5228	35.8344	34.4265	34.9544	34.3761	36.944	31.95	29.9462	36.8672	37.6145	32.8105	35.3427	32.6333	34.4883	32.234	32.6064	31.6591	28.4735	31.6967	33.5273	32.7568	31.6405	36.271	30.7981	30.9158	30.9543	36.8734	31.2469	39.0279	31.761	43.5143	38.4565	34.978	35.3941	30.1625	27.1564	35.5591	37.7021	31.6049	32.8847	29.9956	35.2718	30.4842	29.7686	35.2816	39.8548
40	33.208	3.15067	34.2617	32.8907	35.2358	34.4713	34.8475	33.948	35.6983	32.7597	30.6366	35.8852	36.7334	32.7902	34.846	32.7172	33.6864	31.9102	32.4197	31.2735	29.5875	32.4871	32.1642	33.2338	31.1706	35.3261	29.7869	31.569	30.4463	37.5183	31.5789	38.1141	32.0685	42.537	37.3882	35.0804	35.83	30.8735	26.8703	35.276	37.2205	31.5949	32.4254	29.4424	35.292	30.7427	29.2975	35.549	38.9163
41	33.3289	3.11764	34.6307	33.4739	34.723	34.5939	35.0943	33.735	34.4807	33.6699	31.5362	35.1526	35.7879	33.0526	34.7417	33.1513	33.1069	31.6796	32.4159	30.8809	30.7643	33.3986	31.0215	33.9053	31.0238	34.6869	29.3874	32.3793	30.3053	37.9751	32.16	37.4454	32.5948	41.4304	36.4904	35.3885	36.3122	31.7592	26.7974	35.1664	36.9342	31.7913	32.2072	29.2441	35.4671	31.378	29.0158	36.0262	38.0444
42	33.6444	3.12875	35.1142	34.2184	34.4353	34.8145	35.5861	33.7632	33.4933	34.6047	32.5623	34.7859	35.0054	33.568	35.0335	33.8215	32.875	31.6493	32.6311	30.5874	31.8468	34.3355	30.3664	34.694	31.1968	34.4508	29.5497	33.2571	30.5898	38.162	32.8951	37.2101	33.2411	40.3487	35.9258	35.8531	36.7821	32.6878	26.8983	35.3204	36.8745	32.1954	32.2311	29.309	35.7499	32.2812	28.918	36.636	37.4431
43	34.116	3.1593	35.7433	35.055	34.4858	35.1673	36.2716	34.0248	32.8318	35.511	33.6394	34.8598	34.6173	34.2732	35.6408	34.6371	33.0651	31.8842	33.0605	30.5651	32.6574	35.2149	30.2696	35.5341	31.6386	34.6239	30.2122	34.1171	31.3127	38.2682	33.6981	37.361	33.9154	39.4557	35.8358	36.4201	37.1885	33.5118	27.077	35.722	37.057	32.8176	32.4763	29.552	36.0973	33.318	28.9937	37.318	37.2037
44	34.6874	3.18824	36.5916	35.8944	34.9344	35.6969	37.1208	34.4368	32.5276	36.3417	34.7017	35.283	34.5831	35.0785	36.37	35.5794	33.5394	32.3436	33.6718	30.8535	33.1268	36.0157	30.6609	36.4322	32.2595	35.1672	31.2307	34.8637	32.3308	38.368	34.4866	37.7526	34.5551	38.8216	36.1717	37.0516	37.5259	34.1436	27.2197	36.2916	37.4636	33.6048	32.9122	29.9149	36.4736	34.3783	29.1966	38.0074	37.2876
45	35.3014	3.21522	37.688	36.6019	35.7904	36.3967	38.0992	34.9497	32.5467	37.0734	35.7311	35.9623	34.8197	35.9197	37.102	36.6456	34.258	32.9174	34.4162	31.4707	33.2728	36.7619	31.464	37.4126	32.9808	35.9191	32.3313	35.3523	33.485	38.442	35.1783	38.273	35.088	38.4646	36.8263	37.7033	37.837	34.5984	27.2593	36.947	38.0344	34.4407	33.4883	30.3798	36.8777	35.3817	29.5283	38.6137	37.6138
46	35.9048	3.25743	38.9493	37.1701	36.9304	37.1925	39.0956	35.5543	32.6972	37.736	36.7459	36.7961	35.2126	36.7986	37.7411	37.8291	35.216	33.5552	35.155	32.4538	33.2361	37.4956	32.6127	38.4536	33.7425	36.7327	33.2578	35.5705	34.6174	38.4554	35.7059	38.8757	35.4313	38.356	37.6526	38.3085	38.1525	34.8874	27.192	37.622	38.7206	35.1685	34.1568	30.9194	37.331	36.227	30.0111	39.078	38.037
47	36.4433	3.33442	40.1703	37.69	38.0315	37.9442	40.0027	36.2593	32.8917	38.3744	37.7483	37.6548	35.6576	37.7204	38.2841	39.0787	36.3149	34.248	35.7495	33.7094	33.1856	38.2198	33.8829	39.4321	34.4738	37.5401	33.8169	35.5691	35.5757	38.4369	36.0344	39.5001	35.5205	38.4318	38.4745	38.7599	38.4496	34.989	27.0317	38.2831	39.4471	35.6429	34.8639	31.4979	37.8649	36.7389	30.6342	39.3957	38.3539
48	36.8587	3.45387	41.0925	38.191	38.8719	38.4652	40.7265	37.0262	33.1193	38.9786	38.6789	38.3884	36.127	38.6007	38.7866	40.2724	37.4296	34.9806	36.1025	35.0207	33.174	38.8507	35.107	40.2029	35.1578	38.3028	33.8623	35.4388	36.2809	38.4409	36.1723	40.0679	35.3416	38.5387	39.1461	38.9388	38.6419	34.8578	26.8059	38.9121	40.0945	35.7849	35.5093	32.0256	38.4427	36.8772	31.2638	39.6166	38.4384
49	37.0871	3.61198	41.4835	38.5576	39.4051	38.5732	41.1597	37.7495	33.3886	39.451	39.3969	38.8988	36.6379	39.2875	39.3007	41.2515	38.4448	35.7054	36.168	36.1066	33.1365	39.2706	36.0928	40.6503	35.8399	38.9938	33.5386	35.2286	36.7148	38.4598	36.1354	40.4777	34.9095	38.5543	39.5888	38.7414	38.5958	34.4588	26.5123	39.4673	40.4875	35.5807	35.9155	32.3584	38.972	36.6417	31.7367	39.7878	38.241
50	37.0849	3.79463	41.3788	38.6083	39.6254	38.29	41.2578	38.2898	33.6987	39.6853	39.8208	39.1304	37.1899	39.6641	39.8096	41.8723	39.2335	36.2841	35.9884	36.688	32.9284	39.4069	36.6872	40.7066	36.5843	39.5471	32.9437	34.8948	36.8793	38.4208	35.9466	40.6357	34.3056	38.3759	39.7485	38.225	38.287	33.8528	26.1468	39.8693	40.557	35.0615	35.9988	32.417	39.3174	36.0813	31.9412	39.8779	37.7748
51	36.8227	3.98514	40.8679	38.3653	39.571	37.6773	41.0323	38.4994	33.9975	39.6014	39.9012	39.0345	37.6928	39.655	40.1871	42.0157	39.7352	36.6124	35.5867	36.7662	32.4972	39.222	36.915	40.3335	37.34	39.8296	32.12	34.3595	36.7765	38.2308	35.5872	40.5142	33.562	37.931	39.5816	37.4438	37.7256	33.0703	25.6871	39.9986	40.2876	34.2656	35.7539	32.1865	39.3317	35.2387	31.7975	39.7849	37.0643
52	36.2968	4.16724	40.0465	37.8928	39.2654	36.7931	40.5188	38.3239	34.1778	39.2027	39.6343	38.5901	38.02	39.279	40.2942	41.7057	39.9159	36.6311	34.9433	36.3929	31.8448	38.7393	36.8154	39.5666	37.9703	39.7474	31.0902	33.608	36.4358	37.8401	35.0384	40.0858	32.6892	37.2147	39.0999	36.4517	36.9503	32.1373	25.0923	39.788	39.7212	33.2531	35.217	31.6552	38.9613	34.1713	31.2908	39.4238	36.148
53	35.5249	4.32561	38.9979	37.2118	38.706	35.6784	39.7666	37.8012	34.1713	38.5434	39.0517	37.8212	38.0185	38.6234	40.0248	41.0607	39.7667	36.3031	34.0234	35.6003	30.977	38.0145	36.3915	38.4909	38.2554	39.3225	29.8837	32.6919	35.9046	37.2521	34.3018	39.3327	31.6871	36.2581	38.3484	35.293	36.0044	31.0802	24.3414	39.2693	38.9201	32.0834	34.4318	30.8107	38.2559	32.94	30.4603	38.7537	35.0683
54	34.5442	4.45991	37.7727	36.3345	37.9044	34.3465	38.8333	36.9647	33.9358	37.6579	38.1828	36.7542	37.67	37.7461	39.4705	40.1738	39.3686	35.7263	32.8189	34.4994	29.9377	37.0912	35.684	37.1746	38.1441	38.6011	28.5289	31.6391	35.2063	36.4817	33.3902	38.3281	30.553	35.0808	37.3512	33.9953	34.9119	29.9051	23.4258	38.4798	37.9272	30.8081	33.4398	29.6743	37.2649	31.5782	29.3396	37.8053	33.8514
55	33.3974	4.56647	36.4396	35.2825	36.879	32.857	37.7749	35.8445	33.4237	36.582	37.1203	35.4355	36.9919	36.6746	38.7181	39.1071	38.7559	34.9417	31.3931	33.1306	28.7375	36.011	34.7415	35.6905	37.6615	37.6074	27.0562	30.4503	34.3475	35.5545	32.3592	37.1432	29.3325	33.724	36.1296	32.6121	33.7268	28.6445	22.356	37.464	36.815	29.4748	32.3107	28.3262	36.042	30.118	27.9548	36.6759	32.521
56	32.1209	4.64265	35.0347	34.069	35.6457	31.255	36.6026	34.485	32.6637	35.3358	35.9197	33.94	35.9953	35.4533	37.8014	37.9182	37.9288	33.9344	29.8112	31.5012	27.3808	34.7988	33.613	34.1083	36.8371	36.421	25.533	29.1297	33.3423	34.492	31.2397	35.807	28.0633	32.2398	34.7313	31.1863	32.482	27.3212	21.1544	36.2504	35.6237	28.1207	31.0747	26.8312	34.6167	28.5961	26.3427	35.4323	31.0866
57	30.752	4.68675	33.5804	32.7091	34.2379	29.5826	35.3278	32.9598	31.6624	33.9932	34.6315	32.3446	34.7265	34.1086	36.7206	36.63	36.8947	32.735	28.1564	29.6678	25.9103	33.4981	32.3484	32.4848	35.7572	35.0571	23.9907	27.6832	32.2264	33.3265	30.0619	34.3304	26.7689	30.7197	33.2292	29.748	31.1967	25.9489	19.8953	34.9114	34.3856	26.7637	29.7654	25.2682	33.0783	27.064	24.5848	34.1198	29.5782
58	29.3234	4.70045	32.0975	31.2809	32.7364	27.8626	33.9531	31.3306	30.4228	32.5867	33.2887	30.6875	33.2857	32.6748	35.4895	35.2554	35.7087	31.386	26.5077	27.7411	24.4133	32.1559	31.0218	30.8427	34.4871	33.5196	22.4375	26.1484	31.03	32.0824	28.8418	32.7749	25.3859	29.2073	31.6657	28.3085	29.8755	24.5343	18.6297	33.4877	33.1252	25.4125	28.4107	23.7218	31.488	25.539	22.753	32.7504	28.0107
59	27.8599	4.68777	30.595	29.8507	31.1986	26.1296	32.4919	29.6611	29.0448	31.117	31.8887	29.0039	31.7501	31.2065	34.1278	33.8172	34.4073	29.9294	24.8995	25.8002	22.9355	30.7864	29.6498	29.188	33.0808	31.8581	20.8783	24.5885	29.7708	30.7738	27.5785	31.1658	23.8044	27.7259	30.0696	26.8791	28.5138	23.081	17.3856	32.0317	31.8621	24.0789	27.0295	22.2396	29.9	24.0262	20.923	31.3354	26.4047
60	26.3817	4.65097	29.0877	28.4294	29.6482	24.4332	30.9527	27.9786	27.5942	29.5777	30.4172	27.3268	30.1801	29.7478	32.6571	32.345	32.9877	28.4237	23.3423	23.9061	21.4805	29.3829	28.2356	27.5369	31.6207	30.1562	19.3338	23.0165	28.4454	29.4113	26.2857	29.5194	22.1096	26.3041	28.4655	25.4752	27.1176	21.6105	16.1649	30.5791	30.6203	22.7853	25.6278	20.8243	28.3332	22.5416	19.1541	29.8809	24.7803
61	24.9066	4.59105	27.5905	27.0185	28.1025	22.8082	29.3673	26.2849	26.1095	28.0007	28.8832	25.689	28.6044	28.3051	31.1294	30.8338	31.4686	26.8991	21.8582	22.083	20.0429	27.938	26.7849	25.919	30.1563	28.4639	17.8274	21.4327	27.0817	28.0068	24.9883	27.8595	20.4272	24.959	26.8896	24.1127	25.7024	20.1522	14.9543	29.1407	29.4267	21.5383	24.2128	19.4578	26.7743	21.11	17.4529	28.4019	23.159
62	23.452	4.50905	26.123	25.6266	26.5882	21.2748	27.7852	24.598	24.6178	26.435	27.3185	24.1142	27.0166	26.8808	29.57	29.2872	29.8781	25.3644	20.4878	20.3644	18.6481	26.4694	25.327	24.3542	28.698	26.8033	16.3847	19.8523	25.7115	26.5879	23.7135	26.2126	18.8337	23.6888	25.3755	22.802	24.2776	18.7307	13.7494	27.7113	28.2968	20.3259	22.8052	18.1403	25.2217	19.7411	15.8264	26.9242	21.5551
63	22.0342	4.41214	24.6992	24.2839	25.122	19.8367	26.2539	22.9536	23.1421	24.9073	25.7679	22.6218	25.4179	25.5042	28.0003	27.7463	28.2502	23.8446	19.2417	18.7992	17.3324	25.0054	23.8874	22.8433	27.2413	25.1783	14.9974	18.2982	24.3736	25.1786	22.4804	24.5995	17.3628	22.4877	23.9472	21.5403	22.8545	17.3575	12.5601	26.305	27.2285	19.1288	21.422	16.881	23.6876	18.428	14.2965	25.4695	19.9812
64	20.6603	4.31046	23.3062	23.0203	23.716	18.476	24.7865	21.3966	21.6975	23.426	24.2673	21.2339	23.835	24.1904	26.4382	26.2479	26.6248	22.3706	18.1025	17.391	16.0973	23.5706	22.4866	21.3865	25.7888	23.607	13.6472	16.787	23.096	23.794	21.2828	23.0441	16.0021	21.343	22.6157	20.306	21.4521	16.0358	11.416	24.94	26.2002	17.9279	20.0704	15.6765	22.185	17.151	12.9059	24.0447	18.44
65	19.3278	4.21295	21.9274	21.8503	22.3773	17.1762	23.3716	19.9312	20.2931	21.9951	22.8274	19.9311	22.2982	22.9452	24.8918	24.7974	25.0229	20.9658	17.0265	16.1012	14.915	22.1775	21.1189	19.9718	24.3534	22.1167	12.316	15.3189	21.8632	22.4328	20.1097	21.5394	14.7325	20.2362	21.3489	19.0822	20.0828	14.7539	10.3747	23.6353	25.1757	16.7105	18.7521	14.5078	20.7299	15.8934	11.6464	22.6525	16.9202
66	18.0269	4.12534	20.5413	20.7488	21.1242	15.9143	21.9857	18.5465	18.9145	20.6057	21.4437	18.7024	20.8243	21.7555	23.3672	23.3849	23.4507	19.6402	15.9715	14.8878	13.7687	20.8268	19.77	18.5864	22.9376	20.7241	10.9969	13.8818	20.6524	21.0821	18.9535	20.0875	13.5399	19.137	20.1286	17.864	18.7455	13.5012	9.39856	22.3804	24.1237	15.4723	17.4601	13.3457	19.3159	14.6423	10.4995	21.2877	15.4048
67	16.745	4.04847	19.133	19.6803	19.9657	14.666	20.5977	17.226	17.559	19.2507	20.108	17.527	19.4003	20.585	21.8753	21.9933	21.9103	18.3707	14.914	13.6907	12.6423	19.515	18.428	17.2213	21.5233	19.4143	9.688	12.476	19.442	19.7253	17.82	18.706	12.413	18.027	18.932	16.649	17.4433	12.2877	8.44633	21.165	23.0277	14.217	16.184	12.1673	17.9373	13.3927	9.431	19.9293	13.8923
68	15.4743	3.97994	17.6907	18.6139	18.8304	13.4083	19.1772	15.9586	16.2315	17.9196	18.8066	16.3805	18.0018	19.4012	20.4069	20.615	20.3934	17.1369	13.8425	12.4553	11.5245	18.2337	17.0815	15.8715	20.1039	18.1752	8.38621	11.1106	18.199	18.3507	16.727	17.4234	11.3514	16.8838	17.7425	15.4461	16.1781	11.1236	7.5	19.9712	21.8857	12.9453	14.9178	10.9708	16.5943	12.1444	8.41482	18.5701	12.3849
69	14.2091	3.91748	16.2094	17.5055	17.641	12.1374	17.7011	14.7268	14.9217	16.6119	17.5306	15.2433	16.6128	18.1862	18.9537	19.2314	18.9064	15.9238	12.7486	11.1682	10.4097	16.9769	15.7195	14.5284	18.6664	16.982	7.08542	9.77624	16.9051	16.9478	15.6771	16.2283	10.3478	15.688	16.5496	14.2538	14.9481	10.0127	6.56356	18.7762	20.7048	11.6735	13.6652	9.7544	15.2931	10.8993	7.42448	17.2188	10.8931
70	12.947	3.85798	14.6923	16.3295	16.3722	10.8561	16.1564	13.5234	13.617	15.3297	16.2732	14.1187	15.1955	16.9294	17.5132	17.8204	17.4638	14.7219	11.6225	9.82964	9.29742	15.7439	14.3374	13.1782	17.2012	15.8102	5.78464	8.46145	15.5635	15.5155	14.6675	15.1222	9.39409	14.4323	15.3522	13.0711	13.753	8.94936	5.653	17.5647	19.493	10.4165	12.4342	8.52497	14.041	9.66033	6.44173	15.8901	9.43067
71	11.6913	3.79991	13.1435	15.0888	15.0357	9.57415	14.5339	12.3398	12.3016	14.0718	15.0278	13.0177	13.7529	15.6342	16.0809	16.3812	16.0712	13.5339	10.4571	8.46717	8.19623	14.5406	12.9375	11.8172	15.7147	14.6462	4.48225	7.16755	14.1984	14.0652	13.6826	14.1046	8.47579	13.1246	14.1513	11.9043	12.5873	7.91446	4.77589	16.3363	18.2642	9.1903	11.2305	7.3103	12.8367	8.42444	5.45315	14.598	8.023
72	10.4494	3.74299	11.5618	13.8021	13.6498	8.3103	12.8485	11.1714	10.9664	12.8348	13.7889	11.9561	12.3222	14.3133	14.6415	14.9215	14.7333	12.3714	9.26343	7.1159	7.11408	13.3731	11.5324	10.463	14.2227	13.4685	3.18487	5.90348	12.8426	12.6152	12.7065	13.1812	7.58158	11.7738	12.9536	10.7577	11.4533	6.89004	3.93644	15.0929	17.0213	8.00873	10.0661	6.14116	11.6726	7.19511	4.46379	13.3431	6.69544
73	9.22929	3.68787	9.95473	12.4905	12.2344	7.08564	11.1118	10.0005	9.61673	11.619	12.5575	10.9295	10.9372	12.9846	13.1875	13.4574	13.4583	11.24	8.06018	5.80673	6.06227	12.2424	10.1438	9.13336	12.7495	12.2649	1.90127	4.67564	11.5266	11.1753	11.7404	12.3405	6.69118	10.39	11.7653	9.63736	10.3501	5.86291	3.135	13.836	15.7685	6.88245	8.95891	5.043	10.54	5.974	3.47855	12.1218	5.463
74	8.04046	3.6371	8.3363	11.1839	10.8251	5.91424	9.34218	8.82218	8.28088	10.4293	11.3429	9.9347	9.619	11.6819	11.712	12.0084	12.2582	10.1527	6.86511	4.56741	5.05367	11.1498	8.79091	7.84542	11.3159	11.0449	0.638404	3.49679	10.2564	9.74724	10.7952	11.5791	5.78985	8.97578	10.5943	8.54839	9.27509	4.83433	2.38	12.5766	14.5155	5.81712	7.90824	4.02873	9.44833	4.76056	2.49748	10.928	4.34722
75	6.89275	3.59207	6.70579	9.90526	9.45318	4.80691	7.57424	7.64252	7.01291	9.27033	10.1532	8.97448	8.37352	10.4033	10.2237	10.5887	11.1402	9.12524	5.70201	3.39944	4.09331	10.0988	7.49209	6.61236	9.94797	9.82517	-0.597263	2.38061	9.01906	8.33519	9.87697	10.9005	4.87709	7.549	9.45897	7.4943	8.22665	3.81308	1.66467	11.3214	13.2817	4.81488	6.92579	3.11973	8.40378	3.56844	1.53661	9.75425	3.33633
76	5.79437	3.55444	5.067	8.67779	8.14648	3.76327	5.84921	6.48191	5.84345	8.148	8.98864	8.05445	7.21473	9.13782	8.73973	9.21206	10.1068	8.17252	4.58979	2.31597	3.18212	9.08661	6.26518	5.45276	8.6687	8.62627	-1.80612	1.32355	7.83009	6.9547	8.99	10.2894	3.95891	6.16	8.379	6.46945	7.19639	2.8027	0.982667	10.0687	12.0838	3.876	6.02609	2.30355	7.40567	2.40867	0.618909	8.58639	2.43367
77	4.75182	3.52361	3.43267	7.52334	6.9332	2.78703	4.20746	5.34691	4.79012	7.06111	7.85254	7.17258	6.16793	7.91383	7.27743	7.88514	9.16247	7.30748	3.53974	1.34674	2.31724	8.11	5.13136	4.36719	7.48697	7.462	-3.00032	0.324848	6.70609	5.616	8.14827	9.72482	3.05055	4.83422	7.35518	5.47242	6.18136	1.80849	0.331556	8.81678	10.9373	2.99839	5.22067	1.58029	6.44733	1.28178	-0.247939	7.4248	1.63456
78	3.76652	3.49816	1.83167	6.43389	5.81033	1.869	2.68544	4.237	3.87133	6.01011	6.74644	6.323	5.22178	6.77922	5.85156	6.60778	8.28167	6.54122	2.55444	0.486111	1.47667	7.17022	4.073	3.358	6.41056	6.34778	-4.18122	-0.620333	5.63333	4.32922	7.34867	9.196	2.15967	3.55678	6.38	4.501	5.18544	0.837556	-0.280222	7.57256	9.855	2.18	4.50567	0.946333	5.53422	0.188111	-1.062	6.29767	0.924556
79	2.8354	3.47478	0.292091	5.40045	4.76676	0.997545	1.31867	3.14927	3.05091	4.995	5.67606	5.49436	4.37236	5.73897	4.4737	5.36282	7.44312	5.86227	1.63606	-0.280879	0.641879	6.25603	3.07127	2.42603	5.43252	5.30388	-5.32512	-1.53209	4.60091	3.09709	6.578	8.685	1.27955	2.336	5.44118	3.54536	4.21458	-0.107091	-0.842667	6.356	8.84245	1.41036	3.86518	0.398636	4.68133	-0.871	-1.82591	5.22739	0.284667
80	1.95079	3.44901	-1.16139	4.41534	3.79748	0.165121	0.124354	2.07594	2.3003	4.00378	4.64195	4.68112	3.60937	4.77364	3.1624	4.12946	6.62035	5.23686	0.77401	-0.97897	-0.203616	5.35522	2.12291	1.5684	4.5228	4.34276	-6.36335	-2.41145	3.60345	1.91064	5.83391	8.15173	0.397727	1.17444	4.52364	2.59658	3.26368	-1.02189	-1.35033	5.18433	7.90676	0.672909	3.28776	-0.082101	3.88711	-1.90067	-2.5437	4.21977	-0.295111
81	1.10251	3.42038	-2.50588	3.48014	2.92048	-0.628333	-0.910313	0.999273	1.57503	3.023	3.63651	3.8793	2.89702	3.87936	1.92089	2.88689	5.78551	4.64588	-0.0408788	-1.64742	-1.06431	4.44853	1.21109	0.77602	3.66308	3.44802	-7.31454	-3.25321	2.62515	0.764889	5.14494	7.56373	-0.504333	0.0837778	3.60927	1.65258	2.31517	-1.90708	-1.80344	4.06544	7.03305	-0.0424848	2.76291	-0.525051	3.14911	-2.89844	-3.23348	3.28039	-0.821889
82	0.278687	3.3893	-3.70391	2.58718	2.12827	-1.37764	-1.80036	-0.0854545	0.822455	2.045	2.64636	3.076	2.19536	3.05664	0.734545	1.61673	4.92336	4.07145	-0.803818	-2.34027	-1.94464	3.52436	0.313455	0.0262727	2.835	2.61136	-8.21764	-4.07236	1.65045	-0.353909	4.57018	6.90045	-1.44491	-0.902	2.68791	0.713636	1.35018	-2.77282	-2.219	3.001	6.204	-0.739636	2.279	-0.947364	2.463	-3.856	-3.91182	2.42127	-1.325
83	-0.534955	3.35509	-4.77139	1.72902	1.4008	-2.08418	-2.57284	-1.17733	0.0106667	1.073	1.66019	2.26703	1.46992	2.26508	-0.411616	0.31202	4.01909	3.4969	-1.51313	-3.10129	-2.8442	2.57887	-0.593818	-0.693172	2.00084	1.82777	-9.08628	-4.88291	0.668121	-1.45927	4.05258	6.14155	-2.42003	-1.76122	1.75352	-0.220939	0.342121	-3.6356	-2.618	1.99478	5.39996	-1.41845	1.81273	-1.37028	1.80733	-4.74922	-4.59597	1.63529	-1.82456
84	-1.3542	3.31667	-5.73503	0.901505	0.71202	-2.75388	-3.27084	-2.27564	-0.890848	0.102778	0.66797	1.45176	0.68203	1.48225	-1.53874	-1.02066	3.05301	2.91449	-2.20265	-3.97145	-3.75251	1.61295	-1.521	-1.39195	1.12779	1.07422	-9.91567	-5.68918	-0.338091	-2.57347	3.52348	5.28373	-3.42548	-2.56622	0.793152	-1.15245	-0.73802	-4.51554	-3.01267	1.01811	4.59673	-2.07745	1.33576	-1.826	1.15156	-5.57522	-5.30885	0.886606	-2.29056
85	-2.1952	3.27276	-6.62918	0.100727	0.0324848	-3.40064	-3.95655	-3.38073	-1.91355	-0.884	-0.353758	0.623091	-0.191303	0.692273	-2.66791	-2.36294	2.02182	2.31097	-2.90621	-4.93509	-4.654	0.62403	-2.48264	-2.0923	0.177788	0.32103	-10.6867	-6.48918	-1.38736	-3.72673	2.95836	4.32791	-4.46127	-3.34	-0.211545	-2.08336	-1.9273	-5.42679	-3.40433	0.039	3.76227	-2.73736	0.807182	-2.33821	0.478333	-6.32767	-6.06791	0.132091	-2.706
86	-3.07433	3.22273	-7.49615	-0.691192	-0.675354	-4.04879	-4.67848	-4.49567	-3.0637	-1.916	-1.42684	-0.239909	-1.1803	-0.120687	-3.8122	-3.68725	0.913182	1.67762	-3.60882	-5.96998	-5.53652	-0.411747	-3.49464	-2.84797	-0.858636	-0.458061	-11.3736	-7.28967	-2.49494	-4.95608	2.35467	3.276	-5.53691	-4.08489	-1.26948	-3.01085	-3.23116	-6.35918	-3.79633	-0.980222	2.87883	-3.42945	0.171485	-2.92973	-0.243111	-7.00589	-6.88352	-0.660838	-3.08422
87	-4.00174	3.16328	-8.39045	-1.48369	-1.43838	-4.72661	-5.46687	-5.62652	-4.35021	-3.03522	-2.56751	-1.16824	-2.30644	-0.967899	-4.97473	-4.96559	-0.282586	0.996404	-4.28795	-7.03122	-6.37565	-1.53337	-4.55345	-3.70814	-1.98985	-1.301	-11.9394	-8.098	-3.66785	-6.26034	1.68897	2.15773	-6.65788	-4.79944	-2.39021	-3.9197	-4.62203	-7.28286	-4.19378	-2.06944	1.94846	-4.17597	-0.640879	-3.62332	-1.071	-7.61022	-7.77294	-1.52756	-3.46056
88	-4.97682	3.08784	-9.33364	-2.28458	-2.27539	-5.43964	-6.33142	-6.77855	-5.77336	-4.27567	-3.78982	-2.19773	-3.54006	-1.8697	-6.13109	-6.16933	-1.55224	0.220424	-4.92382	-8.07009	-7.14203	-2.78848	-5.64509	-4.70612	-3.22485	-2.23242	-12.3897	-8.91391	-4.90091	-7.60688	0.947909	1.01809	-7.79773	-5.49367	-3.56945	-4.79136	-6.05285	-8.16561	-4.59867	-3.209	0.98497	-4.99736	-1.64209	-4.45318	-2.05433	-8.14967	-8.74755	-2.51555	-3.87267
89	-5.98179	2.98775	-10.3127	-3.11033	-3.19267	-6.17133	-7.23122	-7.949	-7.26967	-5.62744	-5.07422	-3.32933	-4.83822	-2.86522	-7.24422	-7.26056	-2.876	-0.675333	-5.48333	-9.05367	-7.81967	-4.20411	-6.748	-5.84344	-4.51667	-3.28767	-12.7299	-9.71767	-6.173	-8.93122	0.129	-0.096	-8.92433	-6.167	-4.77667	-5.60167	-7.46333	-8.97789	-5.00278	-4.32911	0.018	-5.898	-2.82433	-5.39656	-3.19667	-8.63056	-9.78333	-3.61744	-4.322
90	-6.98084	2.86022	-11.2756	-3.95251	-4.14286	-6.89148	-8.12424	-9.11561	-8.77797	-7.03956	-6.35842	-4.50727	-6.15321	-3.98968	-8.25401	-8.20938	-4.22868	-1.69034	-5.93739	-9.96317	-8.40878	-5.7507	-7.81636	-7.06823	-5.79802	-4.49292	-12.9687	-10.4844	-7.44052	-10.1489	-0.74903	-1.13927	-10.0026	-6.79822	-5.95918	-6.33109	-8.78859	-9.69847	-5.40022	-5.35133	-0.913313	-6.85236	-4.13279	-6.4199	-4.478	-9.04778	-10.8086	-4.79717	-4.78089
91	-7.93311	2.713	-12.1517	-4.78018	-5.07045	-7.57382	-8.976	-10.2384	-10.2122	-8.42	-7.54336	-5.677	-7.41782	-5.23627	-9.09555	-9.01827	-5.56573	-2.81782	-6.30782	-10.7933	-8.92373	-7.32609	-8.81636	-8.30255	-6.97564	-5.79882	-13.1466	-11.1745	-8.64873	-11.1775	-1.64764	-2.10673	-10.9961	-7.364	-7.06682	-6.97964	-9.97809	-10.3236	-5.785	-6.217	-1.77209	-7.81227	-5.46345	-7.47036	-5.851	-9.403	-11.7524	-5.98836	-5.205
92	-8.81213	2.56632	-12.8923	-5.55764	-5.92351	-8.21836	-9.76527	-11.2604	-11.5181	-9.65556	-8.55567	-6.77961	-8.5813	-6.588	-9.78966	-9.70337	-6.84459	-4.00887	-6.63148	-11.5642	-9.40133	-8.79266	-9.736	-9.46736	-7.99389	-7.12081	-13.3195	-11.8135	-9.72933	-12.0125	-2.51006	-2.99373	-11.8818	-7.84333	-8.0547	-7.63691	-11.019	-10.8732	-6.15733	-6.86678	-2.54783	-8.72212	-6.68952	-8.47363	-7.26567	-9.69967	-12.5515	-7.09499	-5.51811
93	-9.60792	2.44266	-13.4978	-6.25504	-6.62959	-8.83197	-10.4968	-12.1157	-12.6786	-10.7258	-9.36316	-7.74633	-9.60716	-8.0218	-10.3835	-10.2934	-8.03434	-5.20574	-6.95653	-12.2852	-9.87541	-10.0597	-10.5785	-10.5181	-8.86167	-8.37676	-13.5293	-12.4583	-10.6196	-12.6464	-3.30339	-3.78927	-12.6647	-8.24156	-8.87342	-8.40433	-11.903	-11.3696	-6.53344	-7.32789	-3.2358	-9.52318	-7.74861	-9.36916	-8.66444	-9.98011	-13.1618	-8.02542	-5.70867
94	-10.32	2.35678	-13.9736	-6.88773	-7.16858	-9.39609	-11.1835	-12.8087	-13.7015	-11.643	-9.99724	-8.56755	-10.4709	-9.48685	-10.9619	-10.8464	-9.11327	-6.3607	-7.31909	-12.9639	-10.3841	-11.0874	-11.3607	-11.4456	-9.60818	-9.46679	-13.8171	-13.1791	-11.3183	-13.0814	-4.00764	-4.486	-13.3522	-8.55033	-9.50836	-9.25282	-12.6185	-11.8253	-6.93767	-7.62067	-3.83297	-10.1748	-8.62909	-10.1238	-10.0033	-10.2837	-13.5996	-8.735	-5.80567
95	-10.9465	2.31517	-14.319	-7.45502	-7.52997	-9.86745	-11.8145	-13.3638	-14.6282	-12.4184	-10.5285	-9.26215	-11.2303	-10.9154	-11.6021	-11.3715	-10.1163	-7.44547	-7.74298	-13.5886	-10.9229	-11.8905	-12.0983	-12.2732	-10.2597	-10.3463	-14.1777	-13.999	-11.8341	-13.3321	-4.62588	-5.08291	-13.9518	-8.76722	-9.94494	-10.083	-13.1444	-12.2239	-7.39244	-7.772	-4.33017	-10.6494	-9.34288	-10.7179	-11.2364	-10.6439	-13.8831	-9.2226	-5.87033
96	-11.4753	2.3144	-14.5098	-7.94615	-7.7306	-10.1667	-12.3455	-13.8098	-15.4738	-13.0327	-11.0111	-9.88394	-11.9449	-12.2372	-12.3156	-11.8465	-11.0892	-8.47879	-8.24916	-14.1106	-11.452	-12.5104	-12.7603	-13.0378	-10.8215	-10.9704	-14.5881	-14.8669	-12.1888	-13.4032	-5.17715	-5.54727	-14.4484	-8.882	-10.1839	-10.7709	-13.445	-12.5291	-7.92011	-7.79956	-4.69434	-10.9402	-9.86688	-11.1351	-12.3011	-11.0798	-14.0423	-9.52068	-5.95056
97	-11.8897	2.34596	-14.5722	-8.34588	-7.79739	-10.2515	-12.7201	-14.154	-16.1941	-13.4773	-11.4741	-10.4995	-12.6636	-13.368	-13.0402	-12.2515	-12.082	-9.49633	-8.83955	-14.4667	-11.9063	-13.0209	-13.2702	-13.7716	-11.2668	-11.299	-14.9793	-15.6905	-12.4095	-13.3492	-5.69327	-5.83073	-14.8255	-8.89333	-10.2347	-11.2342	-13.5317	-12.7238	-8.51567	-7.73333	-4.90345	-11.0655	-10.2052	-11.3933	-13.1383	-11.5827	-14.0757	-9.6907	-6.04167
98	-12.1776	2.40121	-14.5605	-8.67481	-7.80256	-10.1178	-12.9287	-14.4075	-16.664	-13.7636	-11.9146	-11.1241	-13.4049	-14.2749	-13.66	-12.6039	-13.1027	-10.5211	-9.48088	-14.6148	-12.2176	-13.4515	-13.5723	-14.451	-11.5513	-11.3643	-15.2488	-16.3442	-12.5212	-13.1939	-6.19636	-5.94482	-15.0603	-8.81856	-10.1466	-11.4382	-13.4084	-12.8008	-9.15089	-7.59033	-4.92003	-11.0658	-10.3769	-11.5641	-13.7317	-12.117	-13.9861	-9.78898	-6.10033
99	-12.3286	2.4757	-14.5175	-8.93677	-7.77532	-9.79848	-12.9849	-14.5524	-16.7885	-13.8773	-12.2912	-11.7253	-14.1034	-14.9289	-14.0736	-12.9076	-14.0789	-11.5173	-10.1458	-14.575	-12.3422	-13.8206	-13.6719	-15.0151	-11.6804	-11.2109	-15.3251	-16.7458	-12.4905	-12.9413	-6.70133	-5.91536	-15.1219	-8.68022	-9.92564	-11.3803	-13.1068	-12.7736	-9.78811	-7.35078	-4.71195	-10.9887	-10.4106	-11.6886	-14.0691	-12.6311	-13.7553	-9.81423	-6.05111
100	-12.3273	2.5674	-14.451	-9.122	-7.703	-9.354	-12.927	-14.552	-16.492	-13.803	-12.541	-12.255	-14.641	-15.306	-14.191	-13.144	-14.921	-12.402	-10.803	-14.381	-12.248	-14.127	-13.576	-15.389	-11.675	-10.842	-15.158	-16.844	-12.254	-12.578	-7.204	-5.764	-14.98	-8.487	-9.564	-11.106	-12.673	-12.663	-10.364	-6.967	-4.269	-10.869	-10.335	-11.774	-14.15	-13.063	-13.378	-9.72	-5.785
[truncated: 56 more columns]

## Sheet: Rotation RKneeFlex B4FaCoM
all values Right	mean	std	steps
1	7.86257	2.65562	9.006	11.244	9.181	8.67	9.841	9.031	7.32	8.605	13.828	7.818	2.637	7.902	4.874	10.632	3.611	3.442	8.41	13.097	10.916	8.937	7.399	4.998	10.792	6.575	7.104	5.029	5.593	10.002	8.002	2.337	11.18	7.665	5.6	8.131	10.253	10.008	7.11	6.063	16.798	7.026	3.935	7.752	8.049	8.789	8.015	6.566	6.971
2	10.7591	2.85095	11.9295	15.1653	12.3697	12.2292	13.3304	12.2515	10.4035	11.2655	17.355	11.6007	5.06066	11.2102	7.29731	14.3955	6.14861	5.53321	12.1301	16.5672	15.343	11.5345	10.0275	8.46583	14.5238	9.13182	10.1165	8.60369	8.34882	12.0968	10.7579	5.02242	14.0536	10.7726	8.42942	10.5774	12.9882	12.6024	9.79115	8.46555	20.2752	9.82712	6.80835	10.5402	11.2158	11.0848	10.6515	9.04621	10.0604
3	13.6204	3.06883	14.8362	18.8383	15.7354	15.679	16.777	15.4653	13.5442	13.6951	20.74	15.2836	7.68801	14.7376	9.82611	18.1701	8.94082	7.81264	15.7637	19.7365	19.4983	13.9797	12.7541	12.0409	18.2349	11.5325	13.2834	12.1732	11.1121	14.0359	13.3378	7.89455	16.8962	13.8358	11.2845	13.0385	15.6881	15.1266	12.1011	11.0263	23.4433	12.6648	9.88015	13.3796	14.4556	13.3078	13.0881	11.4976	13.1321
4	16.373	3.24747	17.5666	22.043	19.0665	18.8547	19.9313	18.5622	16.5845	16.0664	23.8082	18.6472	10.4912	18.3876	12.5521	21.6737	11.9003	10.2891	19.0435	22.5242	23.0546	16.4958	15.6172	15.4939	21.7244	14.0021	16.5779	15.4542	13.8119	15.8844	15.6937	10.8059	19.5513	16.6468	14.0311	15.4379	18.2391	17.4901	14.0627	13.6107	26.225	15.3822	12.9935	16.1242	17.6256	15.5547	15.2361	13.9845	16.0359
5	18.9235	3.34683	20.0217	24.7278	22.0321	21.6479	22.6417	21.4223	19.3471	18.4265	26.457	21.514	13.3449	21.8562	15.3955	24.669	14.892	12.8398	21.8442	24.899	25.868	19.1474	18.4562	18.6444	24.8121	16.7127	19.8525	18.2057	16.4004	17.6379	17.7868	13.59	21.8864	19.0654	16.5391	17.6479	20.5719	19.6388	15.7103	16.057	28.5782	17.8138	15.9207	18.6115	20.5425	17.8129	17.0689	16.4515	18.6354
6	21.1708	3.35872	22.1577	26.8974	24.4345	23.9861	24.8147	23.8665	21.6952	20.6576	28.6355	23.7745	16.0139	24.8755	18.0835	27.0367	17.7112	15.2288	24.1562	26.8099	27.8747	21.7663	21.0167	21.3663	27.3263	19.5683	22.8165	20.387	18.8026	19.28	19.6833	16.0455	23.8666	21.0088	18.7316	19.5731	22.652	21.5458	17.0815	18.2551	30.4859	19.8749	18.416	20.7401	23.0068	19.993	18.5714	18.7486	20.8718
7	23.0776	3.31184	23.9363	28.6193	26.3442	25.8195	26.4657	25.8639	23.6548	22.6743	30.3244	25.4705	18.3494	27.4038	20.4213	28.8951	20.2287	17.3094	26.05	28.2634	29.3032	24.1322	23.2329	23.6559	29.2837	22.3507	25.3097	22.1528	20.9832	20.811	21.5053	18.0065	25.5983	22.4387	20.5444	21.2422	24.4336	23.1568	18.3185	20.1651	31.9481	21.5786	20.465	22.4594	25.061	22.0007	19.7304	20.7424	22.694
8	24.636	3.22644	25.3542	29.9726	27.794	27.1952	27.673	27.3924	25.2113	24.4536	31.5918	26.6172	20.2676	29.4536	22.3597	30.3047	22.4052	19.0192	27.5265	29.233	30.2555	26.0557	25.0952	25.5125	30.6852	24.8212	27.2949	23.5854	22.8916	22.2257	23.2645	19.5202	27.0951	23.4283	22.0318	22.6819	25.8845	24.4774	19.4734	21.8075	32.9676	22.999	22.0436	23.7861	26.7347	23.7751	20.5468	22.4338	24.1599
9	25.8415	3.11572	26.4321	30.9774	28.7605	28.1236	28.4719	28.468	26.3299	25.997	32.4658	27.2008	21.7338	31.0272	23.8924	31.3071	24.2724	20.3895	28.5432	29.6619	30.8055	27.4002	26.5843	26.9232	31.5296	26.8199	28.803	24.6506	24.4977	23.5142	24.8305	20.6817	28.3042	24.0201	23.1948	23.8876	27.008	25.5116	20.5192	23.2048	33.5913	24.1452	23.1478	24.7774	28.0406	25.2704	21.0252	23.8358	25.2771
10	26.7051	3.00162	27.1676	31.656	29.2925	28.6315	28.899	29.0842	26.9989	27.2785	32.9818	27.3212	22.701	32.2351	25.1378	31.9503	25.8715	21.4948	29.1544	29.6178	30.9726	28.2642	27.7192	27.8675	31.8645	28.3607	29.8569	25.3881	25.7714	24.621	26.1147	21.6023	29.1816	24.2713	24.0368	24.8311	27.8113	26.2588	21.3558	24.3528	33.9087	25.0179	23.7493	25.4663	28.9449	26.467	21.1942	24.9583	26.0519
11	27.2526	2.90485	27.5705	31.9974	29.4448	28.7395	28.9558	29.358	27.298	28.3096	33.1573	27.0699	23.276	33.099	26.1257	32.3116	27.1814	22.3463	29.4385	29.1969	30.8649	28.7003	28.5799	28.3612	31.8202	29.4557	30.5475	25.7936	26.772	25.5001	27.0678	22.3501	29.7477	24.2374	24.5599	25.4955	28.3235	26.7316	21.9359	25.2461	33.9749	25.5869	23.9778	25.8925	29.5169	27.3082	21.1181	25.7736	26.4884
12	27.5172	2.84257	27.663	32.1062	29.26	28.5383	28.7537	29.3467	27.2862	29.081	33.0597	26.519	23.5133	33.59	26.8322	32.4313	28.1163	22.914	29.474	28.486	30.5283	28.7344	29.195	28.4973	31.4904	30.1033	30.9163	25.8558	27.5497	26.1517	27.6536	22.9623	30.0157	24.0117	24.7511	25.9139	28.589	26.9407	22.2331	25.889	33.8377	25.8663	23.9058	26.105	29.7792	27.8467	20.8503	26.285	26.5866
13	27.5432	2.82422	27.4513	32.0523	28.7743	28.1206	28.3483	29.0987	27.0191	29.59	32.7628	25.7238	23.4808	33.7665	27.2459	32.3561	28.7207	23.2555	29.3225	27.5519	30.0093	28.4929	29.571	28.3376	30.9472	30.4408	30.9994	25.6062	28.1361	26.5925	27.8873	23.4495	30.0058	23.683	24.6905	26.1062	28.6341	26.9473	22.2629	26.2691	33.5325	25.9008	23.6159	26.1386	29.7668	28.1087	20.4496	26.5335	26.4306
14	27.3853	2.84605	27.0404	31.8978	28.1305	27.5464	27.7932	28.6487	26.5777	29.8467	32.3081	24.7962	23.2413	33.6913	27.4305	32.1595	29.0277	23.4012	29.0765	26.5148	29.3462	28.0721	29.7514	27.9523	30.2637	30.534	30.8351	25.1317	28.5337	26.8467	27.8516	23.8115	29.7847	23.3132	24.4333	26.1079	28.5272	26.8193	22.0662	26.4528	33.0862	25.7293	23.1848	26.0585	29.5212	28.1414	19.9681	26.5582	26.0772
15	27.0987	2.89526	26.4855	31.6709	27.3915	26.8664	27.1359	28.0781	26.0398	29.9093	31.7251	23.7918	22.8905	33.4355	27.4474	31.892	29.0581	23.3788	28.7741	25.4269	28.6153	27.5471	29.7781	27.4113	29.4913	30.4237	30.5107	24.495	28.7627	26.9587	27.6021	24.0661	29.4201	22.9442	24.0438	25.9638	28.2891	26.5998	21.7516	26.4887	32.4999	25.4057	22.6999	25.888	29.142	27.9913	19.4465	26.3948	25.584
16	26.729	2.96001	25.826	31.379	26.6107	26.1091	26.4213	27.4301	25.4695	29.8222	31.0344	22.7524	22.471	33.0881	27.3607	31.5756	28.9022	23.2645	28.435	24.3081	27.858	26.9835	29.6752	26.815	28.6425	30.1845	30.0894	23.7531	28.8502	26.9554	27.1812	24.2401	28.958	22.5854	23.5884	25.7563	27.9285	26.3188	21.3831	26.4279	31.7894	24.9888	22.203	25.6436	28.6901	27.7077	18.9075	26.0508	24.9999
17	26.3075	3.03033	25.0988	31.0131	25.824	25.3053	25.668	26.7236	24.9085	29.6051	30.272	21.7107	22.007	32.7209	27.2332	31.2085	28.6229	23.1037	28.0608	23.1515	27.0974	26.4261	29.4616	26.2082	27.7018	29.8525	29.6099	22.9745	28.8248	26.8655	26.66	24.3728	28.4255	22.2235	23.1312	25.5236	27.4478	25.9829	21.003	26.3071	30.9581	24.5468	21.7257	25.3311	28.2213	27.3246	18.3505	25.5573	24.3539
18	25.8465	3.10113	24.3276	30.5526	25.0406	24.4659	24.8747	25.9575	24.3651	29.2661	29.4441	20.6855	21.5054	32.3596	27.0743	30.7739	28.2395	22.9201	27.6364	21.9501	26.3308	25.8972	29.1664	25.6018	26.6782	29.4222	29.0884	22.1812	28.7183	26.7197	26.0766	24.4771	27.8445	21.8386	22.7038	25.2782	26.8475	25.5802	20.6295	26.1311	30.0121	24.1032	21.2909	24.9505	27.766	26.8439	17.7677	24.9258	23.6699
19	25.3421	3.17168	23.5044	29.977	24.2515	23.595	24.038	25.1341	23.8221	28.8064	28.5475	19.6805	20.9775	31.986	26.8536	30.2415	27.7514	22.7206	27.1453	20.6946	25.5381	25.4012	28.7891	24.9838	25.5785	28.8885	28.5298	21.3778	28.5575	26.5405	25.4422	24.5479	27.2081	21.4153	22.3077	24.9999	26.1504	25.0986	20.2398	25.8795	28.9675	23.6546	20.8872	24.5042	27.3055	26.265	17.1505	24.1685	22.9476
20	24.7812	3.24049	22.622	29.2523	23.4361	22.6955	23.1557	24.2465	23.2536	28.2176	27.5835	18.6973	20.4261	31.5635	26.5241	29.5815	27.1576	22.507	26.5638	19.3765	24.699	24.9064	28.3169	24.3351	24.4035	28.2445	27.929	20.5478	28.3499	26.3343	24.7558	24.5627	26.5057	20.945	21.9303	24.6596	25.3827	24.5279	19.8089	25.5242	27.8456	23.1898	20.4886	24.0019	26.8046	25.5762	16.492	23.3055	22.1715
21	24.1518	3.30702	21.6916	28.3991	22.5738	21.7988	22.2361	23.2833	22.6269	27.4876	26.5544	17.7307	19.838	31.0581	26.0707	28.7635	26.4423	22.2597	25.8963	18.0128	23.7983	24.3738	27.7144	23.644	23.1705	27.4636	27.2764	19.6737	28.081	26.0938	24.019	24.4982	25.7271	20.4158	21.5593	24.2382	24.5622	23.8718	19.3151	25.0411	26.666	22.694	20.0619	23.4503	26.2182	24.809	15.7988	22.3554	21.3208
22	23.4502	3.37097	20.7193	27.439	21.656	20.8979	21.2867	22.2355	21.9461	26.6221	25.4809	16.7804	19.2174	30.4253	25.4832	27.8516	25.6151	21.9614	25.1559	16.6203	22.8273	23.7626	26.9937	22.8995	21.9225	26.5237	26.5619	18.7445	27.7224	25.8036	23.2251	24.3732	24.9071	19.8288	21.1797	23.7291	23.7051	23.1455	18.7295	24.4293	25.4461	22.1542	19.5732	22.861	25.5063	23.9853	15.0781	21.3566	20.3751
23	22.6831	3.43014	19.705	26.3919	20.684	19.9603	20.3201	21.1159	21.2303	25.6477	24.3807	15.862	18.5916	29.652	24.7543	26.8751	24.7273	21.6117	24.353	15.207	21.8079	23.0642	26.1757	22.1007	20.6691	25.46	25.78	17.7574	27.25	25.4514	22.377	24.203	24.0866	19.1737	20.7888	23.1387	22.823	22.3752	18.0662	23.705	24.2117	21.5733	19.0148	22.257	24.6828	23.132	14.3344	20.325	19.3309
24	21.8652	3.48489	18.6571	25.2607	19.652	18.9827	19.3539	19.9224	20.504	24.6007	23.2693	15.0155	17.9446	28.767	23.9352	25.8544	23.8153	21.2135	23.4904	13.7758	20.7513	22.2972	25.2883	21.2566	19.3978	24.2926	24.9327	16.7369	26.6586	25.0325	21.5126	24.0035	23.292	18.442	20.3933	22.4973	21.9247	21.5942	17.3554	22.8948	22.984	20.968	18.3937	21.6615	23.7621	22.2682	13.5763	19.2699	18.1814
25	21.0153	3.53736	17.5967	24.0533	18.5722	17.9744	18.4	18.6547	19.7892	23.5207	22.1582	14.2523	17.2731	27.7927	23.0738	24.8012	22.9123	20.7759	22.5882	12.3409	19.6693	21.4791	24.3592	20.3805	18.1136	23.0485	24.0326	15.7008	25.952	24.537	20.6624	23.7967	22.5548	17.6279	20.0021	21.8354	21.0202	20.8201	16.6331	22.0399	21.7842	20.3624	17.7301	21.0892	22.7656	21.4027	12.8094	18.2462	16.9316
26	20.1505	3.58831	16.5331	22.7826	17.4525	16.9516	17.4677	17.3123	19.0916	22.4455	21.0588	13.5769	16.6231	26.7467	22.1928	23.7294	22.0376	20.3229	21.6578	10.9251	18.5824	20.6284	23.4257	19.4835	16.8467	21.7845	23.0951	14.6554	25.1465	23.9731	19.8516	23.594	21.8733	16.73	19.6179	21.1573	20.1227	20.0601	15.9385	21.1572	20.6332	19.7715	17.0503	20.5531	21.716	20.5442	12.0452	17.3022	15.5847
27	19.2816	3.6401	15.4731	21.4562	16.3098	15.9282	16.5637	15.9046	18.4026	21.3962	19.9853	12.9771	16.0185	25.6562	21.2978	22.644	21.1965	19.8655	20.7185	9.55727	17.5147	19.7693	22.5055	18.5731	15.6116	20.5311	22.131	13.6123	24.2668	23.3516	19.0868	23.393	21.237	15.7538	19.2339	20.4595	19.2433	19.3103	15.276	20.2562	19.5438	19.2051	16.3822	20.0529	20.637	19.6981	11.2923	16.4121	14.1316
28	18.4158	3.6952	14.4208	20.077	15.1615	14.92	15.692	14.4299	17.7061	20.3746	18.9424	12.444	15.4635	24.5444	20.389	21.5426	20.3886	19.411	19.7955	8.26291	16.4846	18.9176	21.6065	17.6638	14.4255	19.3173	21.1589	12.5745	23.3473	22.6783	18.3427	23.1847	20.6336	14.6993	18.8449	19.7387	18.382	18.5613	14.646	19.3343	18.5235	18.6745	15.7557	19.5827	19.5441	18.864	10.5676	15.5605	12.581
29	17.5583	3.75328	13.3842	18.6292	14.0268	13.9416	14.8596	12.8929	16.9987	19.3852	17.9265	11.9604	14.9553	23.4437	19.4562	20.4222	19.6035	18.9739	18.9058	7.04809	15.5105	18.0849	20.7305	16.7633	13.3113	18.1503	20.19	11.5512	22.396	21.9531	17.6202	22.9557	20.0453	13.5786	18.4428	18.9979	17.5368	17.8069	14.0463	18.3891	17.5653	18.1757	15.1853	19.1406	18.4441	18.0303	9.8908	14.7529	10.9443
30	16.7129	3.81147	12.3799	17.1136	12.915	13.0112	14.063	11.3089	16.2903	18.4285	16.9312	11.5244	14.4893	22.3533	18.4938	19.2841	18.8392	18.5657	18.056	5.92009	14.6142	17.2706	19.8737	15.8731	12.2776	17.0322	19.231	10.5569	21.4144	21.1726	16.9187	22.6916	19.4532	12.4331	18.0272	18.2344	16.7049	17.0454	13.4738	17.4264	16.6626	17.7015	14.6686	18.7259	17.3504	17.1867	9.27068	13.9893	9.2428
31	15.8816	3.86832	11.4138	15.532	11.8485	12.1405	13.2933	9.70933	15.575	17.5146	15.9435	11.1374	14.0555	21.2652	17.4946	18.131	18.0966	18.2006	17.2484	4.88182	13.7962	16.4738	19.0218	14.9965	11.3281	15.9765	18.2908	9.59467	20.3994	20.3309	16.2252	22.3891	18.8484	11.2945	17.6022	17.4465	15.8835	16.2738	12.9258	16.4595	15.8215	17.257	14.1898	18.3416	16.2696	16.3313	8.70018	13.2504	7.50661
32	15.0671	3.92346	10.488	13.8931	10.8404	11.3243	12.5464	8.12933	14.8419	16.6544	14.9668	10.7809	13.6455	20.2046	16.4499	16.9631	17.3807	17.8931	16.4737	3.91827	13.063	15.6912	18.1718	14.1683	10.4755	14.9938	17.375	8.66458	19.3602	19.4399	15.5348	22.0352	18.2301	10.1832	17.166	16.6284	15.0695	15.4855	12.391	15.5078	15.0448	16.8407	13.7338	17.9836	15.2111	15.4686	8.17802	12.5171	5.78248
33	14.2712	3.97631	9.59355	12.2126	9.89109	10.5465	11.8227	6.61272	14.0829	15.8595	14.003	10.4356	13.2596	19.2057	15.3621	15.7802	16.6888	17.6358	15.7186	3.01064	12.4222	14.9084	17.3337	13.3825	9.71531	14.0641	16.4912	7.76786	18.3093	18.5165	14.8571	21.6184	17.6072	9.12894	16.7089	15.7805	14.271	14.6831	11.8622	14.588	14.3191	16.4516	13.2929	17.6436	14.187	14.596	7.70622	11.7802	4.12191
34	13.4935	4.02473	8.713	10.5307	8.992	9.792	11.1197	5.21267	13.287	15.138	13.052	10.094	12.9013	18.277	14.244	14.575	16.019	17.422	14.976	2.142	11.8643	14.1157	16.5063	12.587	9.032	13.175	15.647	6.90733	17.258	17.5743	14.2017	21.132	16.9893	8.154	16.2163	14.9053	13.496	13.874	11.341	13.712	13.633	16.091	12.8573	17.322	13.204	13.6973	7.28333	11.039	2.57133
35	12.7349	4.06553	7.82209	8.88922	8.13764	9.06433	10.4369	3.96071	12.4354	14.5009	12.104	9.74555	12.5561	17.4203	13.1202	13.3349	15.3555	17.2451	14.243	1.30336	11.3573	13.3093	15.6831	11.7973	8.41666	12.3132	14.8485	6.07997	16.2061	16.6209	13.5606	20.5597	16.38	7.29139	15.6728	14.0061	12.7433	13.0613	10.8344	12.8983	12.9882	15.7557	12.4198	17.0153	12.2675	12.766	6.90935	10.2874	1.16817
36	11.9917	4.09348	6.89236	7.33311	7.31564	8.36912	9.77356	2.88856	11.5128	13.9213	11.1347	9.37536	12.2091	16.6431	11.9956	12.0419	14.6804	17.0889	13.5139	0.496273	10.8697	12.4841	14.8441	11.0368	7.86766	11.4608	14.0905	5.29221	15.169	15.6546	12.9413	19.901	15.7662	6.5477	15.0598	13.0853	11.9979	12.2486	10.3564	12.1425	12.3721	15.4285	11.9722	16.7108	11.3884	11.8037	6.58588	9.51652	-0.0512323
37	11.2599	4.10509	5.91355	5.898	6.523	7.71555	9.13	2.02745	10.5271	13.3834	10.1245	8.97718	11.8408	15.9235	10.8685	10.7001	13.9822	16.9495	12.7825	-0.310455	10.362	11.6464	13.9694	10.297	7.37291	10.6085	13.3777	4.55945	14.1615	14.675	12.3515	19.1449	15.1266	5.91964	14.3589	12.1456	11.2501	11.4424	9.91555	11.4446	11.7781	15.0974	11.5073	16.3982	10.574	10.817	6.31727	8.71445	-1.05018
38	10.5346	4.10296	4.89845	4.62678	5.75645	7.10585	8.51311	1.38982	9.48629	12.8762	9.05306	8.53945	11.4261	15.2464	9.73154	9.32928	13.2345	16.828	12.0505	-1.22273	9.79337	10.8034	13.0446	9.5644	6.91827	9.73321	12.7101	3.87485	13.1934	13.6776	11.7892	18.2934	14.4557	5.38933	13.5691	11.1896	10.4875	10.6424	9.49629	10.7984	11.1919	14.7484	11.0267	16.0583	9.83065	9.813	6.10932	7.86658	-1.82959
39	9.81168	4.08913	3.87018	3.50889	5.00864	6.53821	7.92311	0.943384	8.39462	12.3989	7.91324	8.03982	10.9484	14.597	8.57903	7.95792	12.4227	16.7193	11.3125	-2.22582	9.14441	9.96004	12.0639	8.82372	6.47999	8.814	12.0831	3.21878	12.2765	12.6604	11.2398	17.3487	13.7553	4.96152	12.6853	10.2213	9.69818	9.84503	9.07676	10.1939	10.5895	14.3585	10.5348	15.6661	9.1511	8.79922	5.95928	6.96491	-2.38294
40	9.08842	4.0595	2.86055	2.55133	4.26727	6.00818	7.36533	0.66803	7.25594	11.935	6.708	7.46964	10.3793	13.9578	7.40697	6.64079	11.5312	16.6137	10.5508	-3.18864	8.40458	9.12903	11.0222	8.06552	6.02909	7.83118	11.4779	2.58145	11.3999	11.6216	10.6886	16.3051	13.0304	4.65391	11.7095	9.24979	8.86882	9.052	8.65761	9.61791	9.96555	13.8911	10.027	15.2076	8.53542	7.783	5.86618	6.01873	-2.712
41	8.36629	4.01083	1.90873	1.75233	3.536	5.50515	6.84722	0.557212	6.10038	11.4606	5.45782	6.82345	9.67643	13.3183	6.22129	5.43144	10.5361	16.4954	9.74991	-4.01664	7.58422	8.32796	9.93004	7.27713	5.54247	6.76876	10.8798	1.97259	10.5532	10.5622	10.1172	15.1781	12.285	4.46361	10.65	8.2983	8.00436	8.28767	8.25319	9.06127	9.34042	13.3219	9.50187	14.6825	7.9857	6.77711	5.82248	5.05848	-2.81299
42	7.65753	3.93527	1.04782	1.12956	2.83782	5.02139	6.38467	0.605828	4.97475	10.9503	4.2063	6.116	8.81885	12.6749	5.05283	4.39466	9.44079	16.3351	8.92173	-4.54418	6.75014	7.57564	8.79058	6.46313	5.02772	5.64009	10.2775	1.40412	9.72336	9.49143	9.52092	13.9867	11.5182	4.39924	9.52746	7.39927	7.13127	7.60201	7.88142	8.52464	8.75279	12.6337	8.96704	14.0897	7.49973	5.80511	5.83681	4.11712	-2.70509
43	6.986	3.82556	0.316545	0.714667	2.20309	4.55745	6.01167	0.801667	3.95588	10.3701	3.03964	5.42155	7.834	12.0177	3.94918	3.6127	8.27518	16.1063	8.14391	-4.649	5.95709	6.90485	7.60821	5.64145	4.53548	4.50345	9.66409	0.900697	8.90364	8.44015	8.89312	12.7631	10.7385	4.48136	8.38339	6.59403	6.29673	7.06233	7.55815	8.02082	8.25636	11.8337	8.43948	13.4293	7.07488	4.90367	5.93191	3.24409	-2.43976
44	6.38731	3.67886	-0.232818	0.546778	1.67436	4.13091	5.77311	1.15617	3.17139	9.71739	2.11673	4.82991	6.75688	11.336	2.9999	3.2179	7.082	15.7748	7.48391	-4.38064	5.25322	6.32785	6.41897	4.84349	4.17534	3.43821	9.04245	0.510768	8.1033	7.46468	8.24652	11.5674	9.97986	4.75945	7.26895	5.93419	5.56364	6.73765	7.30516	7.57727	7.91524	10.942	7.94115	12.7083	6.72333	4.11244	6.13845	2.51455	-2.03948
45	5.90806	3.49744	-0.538	0.68	1.313	3.78733	5.72256	1.68611	2.69422	9.02033	1.58933	4.429	5.64944	10.6292	2.30478	3.23244	5.94533	15.3133	6.975	-3.82	4.71111	5.87856	5.317	4.13367	4.026	2.606	8.432	0.284	7.34333	6.64178	7.62011	10.478	9.29344	5.268	6.25156	5.50633	4.999	6.65122	7.16156	7.235	7.78767	10.018	7.50633	11.946	6.48678	3.49567	6.49178	1.99867	-1.515
46	5.60315	3.29086	-0.485182	1.145	1.23	3.58127	5.902	2.38882	2.59791	8.34736	1.52291	4.34573	4.60064	9.92082	1.92582	3.68355	4.95455	14.7635	6.68318	-3.00509	4.40109	5.61364	4.41709	3.57627	4.13673	2.10209	7.87827	0.260273	6.66045	6.05927	7.05791	9.57145	8.74091	6.01	5.42673	5.33164	4.69482	6.81973	7.15836	7.06482	7.91673	9.15036	7.18245	11.202	6.43191	3.126	7.02909	1.75582	-0.856818
47	5.52308	3.08116	-0.0551818	1.97811	1.43218	3.57339	6.36811	3.23464	2.93753	7.81967	1.91988	4.56009	3.70126	9.26439	1.90248	4.57755	4.19179	14.1689	6.60118	-2.04855	4.35289	5.56279	3.84845	3.23076	4.53068	2.00312	7.47506	0.481778	6.131	5.79487	6.62094	8.91873	8.39019	6.99439	4.89725	5.43477	4.67109	7.24591	7.30821	7.098	8.32715	8.44021	7.01156	10.5722	6.59378	3.13333	7.79023	1.84476	-0.0608687
48	5.70408	2.89218	0.775182	3.07833	1.92382	3.81776	7.07411	4.19987	3.71188	7.53839	2.72424	5.055	3.0349	8.72912	2.27489	5.87454	3.78	13.615	6.73891	-1.01318	4.5877	5.74154	3.71082	3.13559	5.19974	2.40097	7.31221	1.0096	5.8337	5.9212	6.39937	8.57618	8.31404	8.2213	4.71794	5.81891	4.96591	7.91995	7.61823	7.36736	9.04927	7.97936	7.03673	10.1461	6.99889	3.53089	8.81245	2.29615	0.860374
49	6.16091	2.74807	2.00118	4.393	2.69891	4.396	8.01967	5.27079	4.81733	7.54582	3.88573	5.80427	2.68652	8.39712	2.93491	7.46115	3.72636	13.1968	7.12464	0.0510909	5.12606	6.17561	3.96036	3.34021	6.07782	3.23109	7.45355	1.78439	5.82636	6.4793	6.39518	8.62291	8.51576	9.69955	4.93867	6.48409	5.60836	8.83124	8.08836	7.89782	10.0445	7.87127	7.3	10.0052	7.66158	4.34	10.104	3.139	1.89191
50	6.89102	2.66956	3.59855	5.89289	3.74655	5.29718	9.21767	6.43578	6.2046	7.85818	5.26882	6.77427	2.67508	8.38897	3.83594	9.28361	4.01361	12.9799	7.80209	1.11564	5.95713	6.87768	4.55709	3.82161	7.14244	4.45839	7.95155	2.77646	6.15464	7.44394	6.61417	9.03255	9.00704	11.3838	5.58758	7.38866	6.614	9.93068	8.69919	8.70645	11.2792	8.10764	7.81409	10.2206	8.54863	5.54444	11.6941	4.29739	3.00965
51	7.89375	2.67154	5.55191	7.57356	5.01927	6.5087	10.7086	7.68517	7.86277	8.50609	6.79185	7.928	2.96441	8.73289	4.96697	11.3074	4.63397	13.0315	8.77	2.18218	7.05372	7.79178	5.48294	4.54375	8.40799	6.09121	8.87339	3.97335	6.87461	8.79434	7.06887	9.78345	9.82388	13.265	6.71015	8.51808	8.01136	11.2096	9.42127	9.82645	12.7226	8.68824	8.57124	10.8808	9.60075	7.12233	13.6083	5.72467	4.21117
52	9.16551	2.75981	7.81364	9.417	6.49709	8.00927	12.5097	9.03215	9.77736	9.49855	8.41391	9.28	3.53606	9.47491	6.32076	13.489	5.53291	13.3679	10.0438	3.26891	8.41318	8.90476	6.71712	5.49815	9.88336	8.07455	10.24	5.35588	7.99636	10.4979	7.75088	10.8535	10.9828	15.3481	8.28491	9.88594	9.78673	12.6657	10.2502	11.275	14.3522	9.61882	9.58288	12.0255	10.7898	9.011	15.8625	7.38645	5.51197
53	10.7038	2.9242	10.3308	11.4093	8.18164	9.78233	14.6043	10.5082	11.9336	10.8171	10.1349	10.8758	4.39859	10.7045	7.88576	15.8024	6.66076	13.9655	11.6617	4.41718	10.0499	10.2549	8.22212	6.70863	11.5655	10.3248	12.0169	6.91952	9.483	12.5215	8.64849	12.2398	12.4654	17.6445	10.2425	11.5246	11.8921	14.3057	11.207	13.049	16.1607	10.8985	10.8821	13.6389	12.1126	11.1487	18.4527	9.25803	6.94586
54	12.5108	3.14882	13.0764	13.5686	10.0509	11.8369	16.9846	12.1452	14.3495	12.4687	11.9999	12.7248	5.55687	12.3756	9.66666	18.2605	8.02706	14.8309	13.6062	5.68282	11.9667	11.8412	9.98547	8.21055	13.4652	12.8034	14.192	8.70658	11.3241	14.8563	9.78172	13.9578	14.2708	20.1775	12.5467	13.4717	14.2952	16.1723	12.3173	15.1562	18.1629	12.5286	12.4834	15.7084	13.5764	13.5301	21.3482	11.3266	8.56456
55	14.5905	3.41689	16.0286	15.928	12.1029	14.1345	19.636	13.9634	17.0582	14.4897	14.0372	14.8181	7.02136	14.4482	11.7117	20.9213	9.67973	16.0114	15.8671	7.12936	14.1466	13.6753	12.0325	9.98673	15.6034	15.4953	16.7738	10.8415	13.5467	17.4756	11.2421	15.9416	16.4346	22.9098	15.1725	15.7209	16.9639	18.2631	13.6036	17.5985	20.3975	14.4348	14.3862	18.2016	15.2003	16.172	24.5175	13.558	10.417
56	16.9463	3.71347	19.171	18.562	14.355	16.6763	22.5867	16.0092	20.0101	16.904	16.2817	17.145	8.82722	16.9173	14.0023	23.83	11.6097	17.4847	18.454	8.806	16.5941	15.8036	14.3444	12.0431	17.9593	18.359	19.7353	13.3312	16.1813	20.3449	13.0434	18.17	18.9207	25.826	18.1276	18.2943	19.887	20.5956	15.1102	20.361	22.8767	16.5977	16.6151	21.072	17.0174	19.1304	27.9272	15.9667	12.5616
57	19.5831	4.02508	22.5411	21.4673	16.846	19.4591	25.824	18.3569	23.1839	19.6785	18.7657	19.7543	11.0409	19.7558	16.5515	27.0445	13.8387	19.2651	21.44	10.7877	19.335	18.261	16.8957	14.4102	20.5464	21.4014	22.9685	16.1863	19.1692	23.4469	15.2344	20.6385	21.6926	28.9389	21.3854	21.2118	23.1164	23.1831	16.9178	23.4455	25.642	19.0108	19.2127	24.2995	19.0612	22.3629	31.5877	18.5744	15.0102
58	22.5142	4.35137	26.1605	24.685	19.5344	22.5039	29.4033	21.0383	26.6338	22.8156	21.5562	22.6599	13.6589	22.8858	19.3812	30.6302	16.4189	21.4133	24.8045	13.0374	22.364	21.0248	19.6762	17.1757	23.4293	24.6974	26.4202	19.4168	22.4573	26.7915	17.8957	23.3686	24.7377	32.3131	24.9152	24.5437	26.6488	26.0458	19.0633	26.7964	28.7436	21.6933	22.1494	27.7941	21.3142	25.8757	35.5161	21.4123	17.736
59	25.7668	4.70124	30.0745	28.2682	22.4409	25.8724	33.3478	24.0687	30.4992	26.363	24.7416	25.9271	16.6237	26.2949	22.5249	34.6761	19.3055	23.8718	28.6015	15.5543	25.6747	24.1045	22.7629	20.3247	26.7683	28.2946	30.1123	23.0119	26.0114	30.4155	21.1023	26.3859	28.1352	36.004	28.7331	28.2669	30.502	29.2713	21.5308	30.4205	32.2191	24.6854	25.3888	31.5315	23.7349	29.6862	39.6795	24.5159	20.7328
60	29.3674	5.06174	34.275	32.2764	25.6462	29.6173	37.6146	27.4841	34.7319	30.4119	28.3631	29.6201	19.9118	30.0465	26.0163	39.049	22.5205	26.6405	32.871	18.3685	29.3139	27.6002	26.2352	23.8949	30.5709	32.2446	34.113	26.9389	29.8378	34.3744	24.8825	29.7127	31.9086	39.9675	32.8557	32.3859	34.6595	32.8972	24.3263	34.3334	36.0551	28.0159	28.9514	35.4961	26.3122	33.8143	43.9746	27.9201	24.0144
61	33.3188	5.37411	38.6805	36.6537	29.2555	33.7608	42.034	31.3378	39.2069	34.891	32.4438	33.7481	23.5954	34.0757	29.912	43.5818	26.1603	29.8242	37.5308	21.5612	33.364	31.4994	30.1832	27.9129	34.7961	36.5514	38.3834	31.2211	33.8747	38.6073	29.3035	33.398	36.0543	44.1013	37.267	36.8475	39.0483	36.8959	27.515	38.5235	40.1785	31.7225	32.8924	39.648	29.0978	38.163	48.2432	31.6721	27.6407
62	37.5646	5.56129	43.1385	41.2329	33.2429	38.2298	46.4052	35.5621	43.7278	39.679	36.9319	38.1721	27.7408	38.3104	34.2587	48.0672	30.2548	33.4974	42.3405	25.1694	37.7755	35.7831	34.6125	32.3961	39.3189	41.0366	42.8368	35.9121	38.0584	42.986	34.4463	37.4537	40.4899	48.2527	41.8342	41.5216	43.5312	41.1729	31.1208	42.9175	44.4088	35.795	37.1477	43.9003	32.1628	42.5487	52.3125	35.7652	31.6166
63	41.9814	5.56112	47.4481	45.8194	37.5267	42.8448	50.5766	40.0129	48.0309	44.5749	41.6905	42.7321	32.3369	42.6179	38.8606	52.2676	34.7436	37.6454	47.0745	29.2375	42.3825	40.3492	39.4208	37.1804	43.9127	45.4674	47.3115	40.8578	42.3077	47.35	40.0174	41.8309	45.0263	52.2254	46.369	46.1677	47.9083	45.5684	35.1209	47.3318	48.566	40.1658	41.5658	48.1173	35.547	46.8096	56.0151	40.1146	35.8722
64	46.3987	5.35938	51.4723	50.216	41.9405	47.3356	54.449	44.5255	51.9776	49.3172	46.4588	47.1907	37.3076	46.8175	43.4907	56.0985	39.4938	42.2046	51.4945	33.7905	46.9706	44.9499	44.3059	42.0508	48.3106	49.6447	51.5834	45.8538	46.4915	51.5499	45.7037	46.3277	49.4078	55.8896	50.7156	50.5957	52.0258	49.8746	39.4454	51.5794	52.5139	44.6352	45.9705	52.1865	39.2383	50.819	59.3182	44.5188	40.2782
65	50.6487	4.98665	55.1229	54.2187	46.2487	51.5129	57.9011	48.882	55.4874	53.7493	51.0309	51.3423	42.4875	50.7847	47.8878	59.5052	44.2507	46.9732	55.4947	38.678	51.2937	49.3675	49.0433	46.7791	52.3422	53.4314	55.5324	50.6297	50.5036	55.4775	51.1739	50.7301	53.4711	59.1782	54.7645	54.6789	55.7888	53.9027	43.9414	55.5293	56.1522	49.0047	50.167	56.0365	43.1499	54.4344	62.2034	48.8112	44.6601
66	54.5964	4.50827	58.3306	57.803	50.2867	55.2708	60.9419	52.9068	58.4995	57.7777	55.2682	55.0981	47.5842	54.4398	51.8557	62.4338	48.7668	51.6509	59.0582	43.6862	55.2213	53.4512	53.4441	51.152	55.9026	56.8275	59.0785	54.9599	54.2649	59.0094	56.1355	54.8652	57.0933	62.0482	58.4031	58.3091	59.1441	57.5639	48.3716	59.1017	59.4122	53.1213	54.0331	59.6169	47.0747	57.6524	64.6598	52.8748	48.8228
67	58.1491	3.98158	61.041	60.9217	53.945	58.553	63.5353	56.5297	60.9533	61.342	59.086	58.413	52.3563	57.6803	55.386	64.8207	52.897	56.011	62.165	48.595	58.719	57.0333	57.3607	55.062	58.9367	59.823	62.177	58.8337	57.706	62.13	60.4773	58.625	60.162	64.479	61.5893	61.414	62.051	60.7983	52.5627	62.251	62.24	56.89	57.5063	62.88	50.806	60.4437	66.686	56.627	52.654
68	61.2323	3.43919	63.1475	63.529	57.0649	61.2386	65.6536	59.7149	62.9068	64.2916	62.3386	61.1671	56.6531	60.5141	58.4722	66.7001	56.4835	59.8108	64.7075	53.1507	61.7623	60.112	60.7933	58.5035	61.4971	62.3486	64.7363	62.219	60.6924	64.8	64.1272	61.8735	62.7016	66.3882	64.3014	63.9894	64.4035	63.5645	56.4037	64.8865	64.5436	60.1987	60.5361	65.7132	54.2022	62.7883	68.3023	59.9324	56.1164
69	63.8159	2.92383	64.7079	65.5406	59.6727	63.3695	67.2398	62.3802	64.3584	66.6608	65.0439	63.4093	60.3385	62.9034	61.0433	68.0507	59.5814	63.0543	66.7476	57.2778	64.2761	62.6532	63.7186	61.4406	63.5661	64.4793	66.8299	64.9516	63.2168	66.9836	66.9537	64.6245	64.7003	67.8321	66.5059	66.0044	66.2319	65.8128	59.7457	67.0486	66.354	63.0756	63.0357	68.1153	57.1533	64.6303	69.5143	62.7845	59.1773
70	65.8677	2.4663	65.7212	66.93	61.7406	64.9205	68.2897	64.5185	65.2735	68.4222	67.157	65.1185	63.4045	64.7505	63.1247	68.8092	62.1611	65.6871	68.2587	60.885	66.2742	64.5673	66.0825	63.8283	65.0814	66.2046	68.455	67.0415	65.2205	68.6516	69.0456	66.8475	66.1119	68.8038	68.1768	67.4282	67.516	67.4864	62.5343	68.7198	67.6605	65.4997	65.0019	70.0535	59.6597	65.9503	70.2776	65.1352	61.8066
71	67.3675	2.11458	66.1926	67.7392	63.2258	65.8748	68.8509	66.1287	65.6599	69.5668	68.6554	66.2485	65.8666	66.0762	64.6938	68.9676	64.116	67.5841	69.1984	63.8521	67.7722	65.8996	67.8699	65.5658	66.0102	67.4532	69.608	68.4846	66.6585	69.7794	70.4433	68.5232	66.9369	69.3061	69.2445	68.1884	68.2499	68.6304	64.7602	69.8861	68.4672	67.4497	66.442	71.5065	61.7351	66.7789	70.5754	66.9437	63.9266
72	68.3062	1.91195	66.1318	67.9876	64.1073	66.1989	68.9382	67.1935	65.5874	70.0183	69.5156	66.7787	67.7161	66.9087	65.6817	68.5989	65.4531	68.7781	69.5447	66.0679	68.7586	66.6864	69.124	66.7081	66.3892	68.2412	70.2287	69.2362	67.4235	70.3061	71.1464	69.6173	67.2457	69.3383	69.7485	68.3764	68.4397	69.2521	66.4071	70.5405	68.7856	68.8845	67.3455	72.4649	63.3757	67.1302	70.4324	68.1583	65.5349
73	68.6853	1.88979	65.5184	67.708	64.4713	65.8666	68.575	67.6498	65.087	69.8785	69.7201	66.8055	68.873	67.2416	66.0193	67.7444	66.1863	69.3121	69.3907	67.5729	69.1635	66.9147	69.8577	67.2484	66.2248	68.5915	70.3952	69.2473	67.5933	70.299	71.1635	70.0998	67.0714	68.9105	69.7325	68.0151	68.0715	69.3704	67.4073	70.6486	68.6402	69.7557	67.6515	72.901	64.5152	67.033	69.8652	68.7375	66.6382
74	68.5268	2.0248	64.4118	66.8803	64.3515	64.9668	67.7244	67.556	64.1554	69.1949	69.3698	66.3651	69.3868	67.0802	65.7801	66.412	66.2748	69.1576	68.7755	68.3535	69.028	66.5835	70.0463	67.1963	65.484	68.4877	70.1488	68.6205	67.214	69.7771	70.6333	70.0421	66.4177	68.1058	69.2326	67.133	67.1799	69.0082	67.825	70.2205	68.046	70.1143	67.4239	72.8367	65.1632	66.4656	68.8956	68.767	67.2318
75	67.8674	2.25942	62.8912	65.6373	63.7452	63.5338	66.4743	66.9608	62.863	68.0115	68.5049	65.4602	69.3003	66.5222	64.98	64.6958	65.7292	68.3368	67.6941	68.3308	68.3986	65.7962	69.7567	66.5063	64.2406	67.9449	69.5204	67.3874	66.3356	68.7696	69.6131	69.4608	65.3705	66.9542	68.2965	65.7113	65.8369	68.1444	67.7107	69.3041	67.0372	69.9685	66.7229	72.3288	65.3298	65.5089	67.5503	68.2807	67.3211
76	66.7438	2.53791	60.9996	64.029	62.7287	61.6099	64.8443	65.8942	61.2748	66.3249	67.1685	64.1742	68.6331	65.6032	63.5834	62.6816	64.6474	66.9715	66.208	67.5714	67.3102	64.5902	69.0508	65.2793	62.571	67.0405	68.5021	65.5155	64.961	67.3108	68.1106	68.379	64.0049	65.486	66.9296	63.8384	64.0811	66.8768	67.091	67.916	65.6734	69.3361	65.5853	71.4042	65.016	64.1827	65.8544	67.3195	66.8755
77	65.1874	2.82109	58.7936	62.0918	61.3562	59.2092	62.8526	64.3366	59.4354	64.2084	65.3706	62.5742	67.3562	64.3007	61.6814	60.4208	63.0631	65.1168	64.3658	66.1563	65.7546	62.9538	67.9632	63.5721	60.5161	65.7917	67.1507	63.1183	63.1756	65.4258	66.2316	66.7979	62.3699	63.713	65.2009	61.5576	61.9481	65.2457	65.9345	66.0763	63.9761	68.2049	63.9917	70.0882	64.1779	62.5387	63.8308	65.889	65.9598
78	63.2342	3.0934	56.277	59.829	59.653	56.4	60.4886	62.3603	57.3661	61.7047	63.1613	60.697	65.5711	62.6824	59.3393	57.9336	60.9637	62.804	62.194	64.131	63.8176	60.9837	66.4802	61.4318	58.0624	64.1657	65.4993	60.2951	61.0423	63.1374	64.0408	64.777	60.4742	61.6637	63.1512	58.9048	59.466	63.2877	64.3089	63.806	61.965	66.618	62.002	68.401	62.884	60.6047	61.4748	64.0433	64.6133
79	60.9177	3.3473	53.3871	57.2557	57.588	53.2615	57.77	60.0085	55.1361	58.8376	60.5936	58.5351	63.343	60.7612	56.5886	55.2842	58.4808	60.2022	59.672	61.4637	61.5479	58.7119	64.6657	58.8627	55.293	62.2194	63.5642	57.113	58.5996	60.5171	61.5756	62.3835	58.3675	59.3623	60.7993	55.8913	56.6093	61.0267	62.2597	61.0764	59.6555	64.6269	59.6499	66.3072	61.1733	58.4193	58.8223	61.842	62.8569
80	58.2655	3.577	50.1558	54.3992	55.2315	49.8355	54.7333	57.3067	52.7778	55.597	57.6897	56.156	60.7065	58.502	53.4404	52.4989	55.6756	57.3917	56.8773	58.3283	58.9637	56.1253	62.5452	55.8972	52.2585	59.9509	61.3253	53.6442	55.8493	57.5922	58.8567	59.6482	56.064	56.8095	58.1555	52.5493	53.445	58.4485	59.8052	57.9635	57.0555	62.2504	56.9468	63.8623	59.0671	56.0408	55.8903	59.3138	60.7085
81	55.2905	3.781	46.5782	51.2534	52.5844	46.1492	51.3811	54.2367	50.3023	52.0084	54.463	53.5675	57.6418	55.8839	49.9746	49.5805	52.5764	54.4101	53.8182	54.7935	56.0285	53.2203	60.1293	52.5791	48.9953	57.2996	58.7949	50.0144	52.8116	54.3781	55.9464	56.5918	53.5531	54.0081	55.1868	48.9132	49.9922	55.5987	56.9095	54.4843	54.1344	59.5129	53.8628	61.0666	56.5469	53.5098	52.6785	56.4801	58.1438
82	52.0005	3.95843	42.6549	47.805	49.6216	42.1823	47.716	50.8422	47.6869	48.0806	50.8703	50.7552	54.2176	52.9137	46.2061	46.4863	49.2606	51.2984	50.4606	50.9094	52.7647	50.0067	57.3659	48.9133	45.5014	54.2828	55.986	46.2683	49.4989	50.8715	52.8505	53.1929	50.7743	50.9247	51.903	44.9848	46.2605	52.493	53.629	50.6507	50.8992	56.3993	50.4278	57.9135	53.6769	50.857	49.1769	53.3107	55.2108
83	48.3912	4.11427	38.3848	43.9826	46.3029	37.961	43.6863	47.139	44.936	43.7904	46.9285	47.6906	50.4694	49.5648	42.1145	43.208	45.7539	48.0487	46.7495	46.7303	49.1645	46.4549	54.2869	44.8797	41.8125	50.8962	52.8873	42.4019	45.8992	47.0413	49.5355	49.4912	47.7283	47.5743	48.2847	40.7453	42.2416	49.1224	49.9908	46.4699	47.3422	52.9607	46.6431	54.3916	50.4867	48.073	45.3694	49.8258	51.9325
84	44.4496	4.25715	33.748	39.806	42.6375	33.4835	39.3389	43.1264	42.0235	39.0781	42.6273	44.3752	46.4099	45.7593	37.7175	39.7157	42.0292	44.5978	42.687	42.333	45.1983	42.4685	50.8625	40.4284	37.9135	47.0924	49.4498	38.4152	41.962	42.8653	45.994	45.4899	44.3655	43.9428	44.2976	36.1507	37.8888	45.4578	45.9961	41.9276	43.4426	49.2062	42.497	50.4575	46.983	45.1567	41.2409	46.0003	48.3176
85	40.1541	4.38785	28.7838	35.2407	38.5971	28.7307	34.6783	38.7385	38.903	33.8893	37.9413	40.7788	41.9809	41.5571	33.0277	35.9757	38.0585	40.8821	38.243	37.7485	40.7707	38.0663	47.0366	35.5753	33.7718	42.867	45.6341	34.2997	37.6459	38.3562	42.2104	41.1745	40.6239	40.0056	39.8928	31.229	33.1775	41.4193	41.5837	37.0385	39.1669	45.125	37.9157	46.0895	43.1058	42.0757	36.7759	41.791	44.3777
86	35.4874	4.50382	23.606	30.2561	34.0924	23.6765	29.7217	33.9815	35.5163	28.231	32.8432	36.8207	37.1846	36.9562	28.0477	31.9622	33.8422	36.8897	33.3633	32.9704	35.8731	33.2023	42.7253	30.2936	29.3351	38.2562	41.4252	30.0181	32.9327	33.5116	38.1351	36.5282	36.4345	35.7278	34.957	26.0144	28.1408	36.9781	36.794	31.8581	34.4762	40.6819	32.9201	41.2925	38.8623	38.7876	31.9551	37.1493	40.1004
87	30.4537	4.59406	18.3515	24.873	29.1318	18.3608	24.4938	28.8219	31.8792	22.1748	27.3174	32.4974	31.9857	31.9448	22.7952	27.7366	29.3721	32.6029	28.1298	28.0085	30.4522	27.8127	37.9714	24.6171	24.6363	33.2493	36.7963	25.5009	27.7902	28.3605	33.6873	31.5294	31.8691	31.0718	29.5441	20.613	22.8571	32.1573	31.6524	26.4484	29.3512	35.8135	27.5063	36.0673	34.2369	35.2453	26.832	32.0082	35.5705
88	25.1183	4.63456	13.1692	19.2917	23.8202	13.0292	19.088	23.2603	28.0112	15.9236	21.5274	27.8499	26.3775	26.6326	17.3985	23.3713	24.682	28.0139	22.7073	22.8881	24.4916	22.0679	32.7971	18.6746	19.7107	27.8303	31.731	20.7866	22.2475	22.9876	28.9108	26.2986	27.0077	26.1584	23.8058	15.206	17.4705	27.0115	26.2051	20.9015	23.862	30.5884	21.7215	30.4644	29.2298	31.446	21.4592	26.4463	30.889
89	19.607	4.60832	8.207	13.7588	18.327	7.95833	13.6157	17.3966	23.9528	9.811	15.6703	22.933	20.4443	21.1326	11.953	18.9663	19.9213	23.2357	17.286	17.673	18.0874	16.2457	27.2463	12.7403	14.6346	22.1273	26.3137	15.9338	16.5283	17.5368	23.8411	20.9997	21.9809	21.1227	17.9833	9.99767	12.156	21.6441	20.5569	15.333	18.2477	25.086	15.7583	24.602	23.8623	27.4369	15.9206	20.5503	26.1834
90	14.107	4.49668	3.78655	8.47444	12.9293	3.4573	8.24944	11.529	19.7785	4.21755	10.0066	17.7969	14.4588	15.5241	6.62346	14.6175	15.2257	18.3723	12.1527	12.511	11.601	10.6187	21.4193	7.08023	9.56049	16.2678	20.7423	11.0231	10.9822	12.2151	18.5295	15.8409	16.9607	16.107	12.35	5.21248	7.20718	16.1964	14.9194	9.94636	12.7642	19.4319	9.98	18.6821	18.331	23.2662	10.3696	14.4753	21.5859
91	8.85686	4.26425	0.217455	3.687	7.91182	-0.0863636	3.322	5.977	15.5752	-0.369455	4.91573	12.5838	8.66882	9.93191	1.81818	10.3819	10.7599	13.5668	7.54855	7.61064	5.42336	5.55782	15.4449	2.06427	4.72591	10.4769	15.1627	6.21718	5.94927	7.25964	13.0882	11.0855	12.1099	11.286	7.29545	1.17473	2.93055	10.8574	9.51073	5.00345	7.70364	13.7793	4.73891	12.9873	12.8483	18.981	5.09273	8.50855	17.2912
92	4.20207	3.86026	-2.18791	-0.0458889	3.55991	-2.37182	-0.495222	1.14445	11.4019	-3.38612	0.827545	7.47545	3.40699	4.64967	-1.9242	6.36606	6.59685	9.03112	3.76	3.254	0.0900303	1.40297	9.52651	-1.69118	0.484253	5.09133	9.76673	1.80968	1.87467	2.99491	7.69579	7.05364	7.6289	6.90448	3.11714	-1.61475	-0.293636	5.89316	4.63185	0.862364	3.39006	8.37806	0.419626	7.82155	7.68116	14.6567	0.527535	3.21158	13.4177
93	0.572212	3.29509	-3.30309	-2.46011	0.204455	-3.42585	-2.88078	-2.26196	7.3613	-4.43624	-2.012	2.82336	-0.623808	0.156273	-4.1004	2.85466	2.88964	5.04542	1.11736	-0.136455	-3.49058	-1.45345	4.17954	-3.79123	-2.58632	0.562515	4.946	-1.75611	-0.711455	-0.21603	2.71158	3.99	3.87944	3.19567	0.113566	-2.933	-2.17255	1.70327	0.86398	-2.09591	0.151545	3.60221	-2.35828	3.54745	3.35239	10.5176	-2.7306	-0.839697	10.0586
94	-1.69101	2.69819	-3.23918	-3.40833	-1.88227	-3.36573	-3.70133	-4.0443	3.68997	-3.88409	-3.40109	-0.809909	-3.07548	-2.76873	-4.35648	0.167818	0.0158182	2.03082	-0.123545	-2.14173	-5.11748	-2.54545	0.0409697	-4.25194	-4.18709	-2.425	1.06427	-3.82933	-1.79336	-2.10645	-1.10542	2.10782	1.17112	0.417	-1.52112	-2.89676	-2.62509	-1.28273	-1.51558	-3.60873	-1.67727	-0.0899091	-3.59279	0.531091	0.201242	6.91167	-4.357	-3.22927	7.33933
95	-2.48904	2.26015	-2.19936	-2.98589	-2.73245	-2.42191	-3.13278	-4.2119	0.706394	-2.07906	-3.32088	-3.09064	-3.81048	-4.02176	-3.3202	-1.48264	-1.74485	0.247242	-0.0777273	-2.75264	-4.89739	-2.15742	-2.5108	-3.2918	-4.39839	-3.60045	-1.51945	-4.45624	-1.54148	-2.46254	-3.43501	1.48879	-0.34198	-1.23185	-1.79143	-1.74451	-1.72655	-2.74609	-2.37067	-3.59218	-2.11491	-2.35421	-3.43159	-0.888364	-1.54147	4.23867	-4.42173	-3.88558	5.46263
96	-1.92823	2.11049	-0.479273	-1.38722	-2.35518	-0.798212	-1.51822	-3.03721	-1.28519	0.552212	-1.84058	-3.87791	-2.98178	-3.77855	-1.43281	-1.99969	-2.34215	-0.266818	1.11755	-2.01645	-3.23226	-0.609727	-3.35805	-1.29655	-3.43163	-3.16239	-2.58333	-3.77829	-0.217061	-1.54532	-4.20358	2.18145	-0.631333	-1.57927	-0.753162	0.180172	0.135636	-2.5492	-1.8124	-2.35373	-1.42	-2.94736	-2.16464	-0.737455	-1.8703	2.87833	-3.19842	-2.99312	4.76793
97	-0.272632	2.15676	1.72945	0.957333	-0.761364	1.29427	0.686333	-0.886182	-1.95064	3.63064	0.664273	-3.21	-0.837152	-2.29915	1.01521	-1.41167	-1.78373	0.454182	3.31273	-0.0145455	-0.503848	1.74994	-2.57733	1.28927	-1.48276	-1.39591	-2.09727	-2.0177	2.01936	0.321061	-3.58994	3.83745	0.308455	-0.843636	1.09367	2.48252	2.45736	-1.06803	-0.080697	-0.343455	0.108909	-2.22445	-0.0979091	0.593	-0.848667	2.85167	-1.07648	-1.16755	5.16591
98	2.05963	2.28673	4.42055	3.60444	1.79555	3.77833	3.22433	1.66372	-1.50054	6.88348	3.88342	-1.63009	1.89881	-0.0619293	3.87704	-0.163949	-0.326667	2.29982	6.20418	2.94664	2.69509	4.43253	-0.745354	4.18483	1.03713	1.19512	-0.515364	0.447848	4.71782	2.73894	-2.10966	6.04418	2.15568	0.740424	3.35925	4.93191	4.93418	1.34846	2.13362	2.08327	2.15515	-0.646758	2.32324	2.69709	0.922788	3.91278	1.49067	1.21924	6.58384
99	4.75163	2.45599	7.61482	6.34667	5.04318	6.63652	6.02356	4.41709	-0.301677	10.2798	7.56864	0.388818	4.85596	2.40906	7.09108	1.53262	1.492	5.0087	9.54291	6.65009	5.96598	7.15168	1.84677	7.35497	3.82045	4.08373	1.94355	3.34137	7.47358	5.36755	-0.104394	8.52933	4.67778	2.96491	5.74517	7.51522	7.45327	4.22885	4.478	4.57818	4.49994	1.46458	4.95458	5.24464	3.13804	5.81167	4.10224	3.97967	8.85182
100	7.59793	2.68429	11.244	9.181	8.67	9.841	9.031	7.32	1.265	13.828	11.494	2.637	7.902	4.874	10.632	3.611	3.442	8.41	13.097	10.916	8.937	9.917	4.998	10.792	6.575	7.104	5.029	6.514	10.002	8.002	2.337	11.18	7.665	5.6	8.131	10.253	10.008	7.11	6.837	6.943	7.026	3.935	7.752	8.049	5.703	8.211	6.566	6.971	11.67
all values Left	mean	std	steps
1	16.3084	4.39828	11.551	13.971	10.892	15.227	19.636	12.998	12.547	7.735	16.197	18.536	10.622	7.485	13.063	11.244	18.42	9.175	18.454	4.243	14.811	20.192	10.102	12.43	10.647	14.716	18.892	16.559	20.02	17.716	21.766	10.887	20.891	16.089	19.643	20.492	18.777	17.385	19.455	14	19.961	18.566	16.355	15.355	14.976	21.072	17.183	22.174	16.172
2	18.9126	4.85948	14.4874	16.4639	13.011	17.8978	22.6126	14.9225	15.1547	10.436	18.7715	19.7823	12.4735	9.45748	15.3196	13.4522	21.1702	11.0546	21.3378	5.51151	17.4568	23.4013	12.1938	14.8312	12.5295	17.4954	22.1817	19.9144	23.28	20.7875	25.1125	12.6085	23.6642	18.4553	22.4143	23.9915	21.694	20.405	22.006	15.5681	23.161	20.9861	18.5106	17.6927	17.28	24.4167	19.2392	25.3823	19.1304
3	21.7921	5.34454	17.628	19.2136	15.3297	20.8095	25.8804	17.1017	18.0293	13.5926	21.6824	21.3776	14.576	11.8144	17.9314	15.9111	24.1724	13.2346	24.5787	6.96052	20.3848	26.8932	14.54	17.5715	14.644	20.4462	25.7065	23.6068	26.7684	24.1124	28.7387	14.7077	26.7063	21.0951	25.3782	27.7773	24.9559	23.7057	24.8357	17.4166	26.5868	23.6221	20.9049	20.2877	19.9042	28.0432	21.485	28.7646	22.3629
4	24.9591	5.84982	20.9687	22.2517	17.8433	23.9854	29.4956	19.5702	21.1383	17.1647	24.9482	23.3911	16.9195	14.5469	20.8601	18.6232	27.4985	15.7201	28.2272	8.64224	23.596	30.7302	17.1275	20.6825	16.9799	23.5917	29.4676	27.6415	30.5259	27.6706	32.6821	17.2276	30.062	23.9943	28.5437	31.8712	28.5892	27.3172	27.986	19.5703	30.2315	26.4966	23.5736	23.1551	22.826	31.926	23.8952	32.3491	25.8757
5	28.4414	6.35605	24.5398	25.6283	20.5516	27.4913	33.4809	22.3585	24.5293	21.1312	28.6143	25.8791	19.5331	17.6336	24.1039	21.6089	31.262	18.5546	32.3031	10.6167	27.1532	34.9572	19.9628	24.2004	19.5819	27.0151	33.535	32.0929	34.5934	31.4524	36.9383	20.2449	33.7793	27.1693	31.9566	36.2509	32.5953	31.2549	31.5176	22.0336	34.1027	29.6415	26.566	26.3375	26.0397	36.0483	26.4598	36.1522	29.6862
6	32.2573	6.82271	28.4101	29.4639	23.5302	31.4088	37.7971	25.5602	28.2743	25.5012	32.7039	28.9577	22.4654	21.0992	27.6523	24.9567	35.4663	21.7261	36.7698	12.8865	31.1125	39.5599	23.1088	28.1516	22.4871	30.8019	37.9201	36.9138	38.9787	35.4163	41.428	23.8715	37.8787	30.7022	35.713	40.833	36.9216	35.4956	35.4842	24.8396	38.1874	33.0807	29.9565	29.9317	29.5939	40.3704	29.2421	40.1437	33.8143
7	36.3564	7.18624	32.625	33.7035	26.8184	35.7411	42.2535	29.162	32.4161	30.2153	37.1889	32.5589	25.7661	24.9572	31.4926	28.69	39.984	25.2702	41.4214	15.4307	35.464	44.4417	26.6495	32.5514	25.7813	34.9252	42.5079	41.9645	43.5055	39.5057	45.9695	28.1205	42.2812	34.6217	39.7636	45.4291	41.4447	39.9651	39.8077	28.0227	42.4244	36.813	33.8011	33.9317	33.5013	44.7703	32.2935	44.187	38.163
8	40.6414	7.37619	37.0866	38.2664	30.4748	40.3076	46.6543	33.1444	36.923	35.1364	41.8652	36.5931	29.4916	29.2693	35.6022	32.8196	44.6359	29.2853	46.0305	18.27	40.1334	49.3582	30.6768	37.2204	29.603	39.2916	47.1332	47.0109	47.9653	43.6085	50.3709	33.0074	46.776	38.8419	43.997	49.8558	45.9437	44.4761	44.298	31.5846	46.6566	40.7933	37.9977	38.2591	37.6779	49.1069	35.6604	48.1474	42.5487
9	44.9809	7.34979	41.6572	42.9914	34.4929	44.8963	50.8473	37.4359	41.5962	40.105	46.5234	40.9148	33.6794	34.0511	39.8924	37.2805	49.1591	33.7443	50.4108	21.5068	44.9088	54.1052	35.2244	41.9711	33.9254	43.7005	51.5502	51.7487	52.1558	47.6218	54.5055	38.4481	51.1615	43.2224	48.2527	53.9942	50.2426	48.8474	48.7576	35.5226	50.7369	44.9172	42.4082	42.7785	41.9964	53.2707	39.3292	51.9214	46.8096
10	49.2212	7.11164	46.1575	47.6218	38.7858	49.2851	54.7104	41.9051	46.1715	44.936	50.9858	45.3195	38.1721	39.182	44.1803	41.8575	53.3809	38.4925	54.4165	25.1694	49.5102	58.5151	40.0879	46.5875	38.5881	47.9226	55.6243	56.0496	55.887	51.4557	58.2865	44.0932	55.2691	47.568	52.3193	57.7663	54.2212	52.9359	53.001	39.764	54.5515	49.025	46.8448	47.2913	46.289	57.191	43.2137	55.4063	50.819
11	53.2165	6.69499	50.3889	51.963	43.1202	53.2774	58.1634	46.3362	50.4461	49.4204	55.1316	49.5954	42.8047	44.4037	48.3219	46.2877	57.2052	43.3116	57.977	29.3039	53.7718	62.4647	45.0055	50.8888	43.3718	51.8406	59.2723	59.8704	59.1457	55.0361	61.6145	49.6094	58.9571	51.6368	56.0622	61.0775	57.8073	56.6523	56.8326	44.1583	58.0253	52.9658	51.1054	51.5778	50.359	60.7613	47.1058	58.5095	54.4344
12	56.8557	6.14783	54.2287	55.9103	47.3138	56.7877	61.1971	50.5477	54.2193	53.5211	58.8478	53.6243	47.326	49.4632	52.1621	50.3901	60.5121	47.9158	61.1086	33.9437	57.539	65.8037	49.753	54.7347	47.9703	55.3687	62.4127	63.077	61.955	58.2531	64.443	54.751	62.164	55.3356	59.4113	63.885	60.9113	59.9106	60.2272	48.4762	61.0739	56.6317	55.0413	55.5282	54.1217	63.9667	50.806	61.2116	57.6524
13	60.0629	5.51919	57.6191	59.3957	51.2124	59.7983	63.7748	54.4125	57.4993	57.1963	62.0841	57.325	51.5306	54.0891	55.6599	54.0384	63.3125	52.1433	63.7928	38.916	60.8136	68.5394	54.0874	58.1341	52.1859	58.4648	65.0102	65.676	64.343	61.0856	66.7595	59.225	64.8709	58.5957	62.3224	66.1814	63.4938	62.6719	63.1377	52.5627	63.6646	59.9257	58.5785	59.0819	57.5063	66.7483	54.1755	63.4782	60.4437
14	62.7893	4.84289	60.4989	62.2963	54.658	62.2739	65.8622	57.8233	60.263	60.4009	64.8131	60.5924	55.3271	58.1538	58.7832	57.2238	65.6035	55.8974	66.0065	44.0046	63.5932	70.6441	57.9701	61.0527	55.9026	61.1732	67.1164	67.6291	66.289	63.4752	68.532	63.025	67.048	61.372	64.7263	67.9394	65.5504	64.9261	65.5314	56.3128	65.79	62.7597	61.6555	62.1988	60.4652	69.0618	57.1109	65.2801	62.7883
15	64.9944	4.14485	62.8291	64.6367	57.6416	64.1866	67.3744	60.7622	62.4211	63.0457	66.9962	63.3928	58.6387	61.6431	61.4593	59.9753	67.3257	59.0903	67.6574	48.9622	65.8291	72.1115	61.3591	63.4591	59.0466	63.4983	68.7284	68.8124	67.8014	65.3681	69.7412	66.1206	68.6766	63.6022	66.6259	69.1423	67.0626	66.6434	67.3421	59.6032	67.429	65.067	64.2279	64.7912	62.9334	70.8342	59.6048	66.5462	64.6303
16	66.6528	3.46192	64.5185	66.3845	60.1219	65.4342	68.3822	63.2277	64.0315	65.0853	68.611	65.7268	61.3982	64.5296	63.6215	62.28	68.4204	61.7623	68.7977	53.5599	67.4775	72.936	64.2007	65.3121	61.6851	65.3733	69.7659	69.2947	68.8878	66.7114	70.3049	68.4678	69.676	65.2787	68.0391	69.7243	68.023	67.8057	68.558	62.354	68.5686	66.81	66.198	66.9017	64.88	72.0463	61.6735	67.3563	65.9503
17	67.7633	2.84404	65.6239	67.51	62.0591	66.0676	68.8957	65.1907	65.1161	66.5376	69.6218	67.5789	63.631	66.719	65.2955	64.0412	68.941	63.8789	69.4282	57.7113	68.5891	73.0778	66.4515	66.5292	63.7951	66.8348	70.3035	69.1076	69.5336	67.4291	70.2907	70.042	70.1122	66.4411	68.9599	69.7643	68.4086	68.3819	69.2277	64.566	69.1883	67.9746	67.6059	68.5085	66.3223	72.7354	63.3133	67.7341	66.7789
18	68.3287	2.37124	66.1627	67.956	63.3854	66.0991	68.9303	66.5826	65.6388	67.3946	70.0196	68.9063	65.3154	68.2591	66.4722	65.2574	68.8954	65.2996	69.5652	61.3223	69.1548	72.6505	68.1658	67.1693	65.2521	67.8782	70.3782	68.2165	69.699	67.5954	69.7313	70.9526	70.0092	67.1	69.3542	69.3091	68.2214	68.3638	69.3709	66.223	69.2945	68.5372	68.4672	69.5956	67.2502	72.9161	64.4771	67.7148	67.1302
19	68.3587	2.13869	66.1446	67.8416	64.1889	65.5459	68.4577	67.3906	65.6255	67.66	69.8785	69.7199	66.3416	69.173	67.078	65.9196	68.2299	66.1095	69.1871	64.1923	69.0808	71.6946	69.3402	67.2386	66.1326	68.4693	70.0015	66.6647	69.3904	67.242	68.6586	71.2425	69.3841	67.275	69.2498	68.4071	67.5335	67.8257	69.015	67.324	68.9668	68.5162	68.7947	70.0897	67.664	72.612	65.1414	67.2935	67.033
20	67.8808	2.19524	65.5708	67.2109	64.4912	64.4245	67.5469	67.6681	65.1587	67.2523	69.2306	70.0871	66.8147	69.4685	67.2188	66.018	67.0856	66.3095	68.379	66.354	68.477	70.2506	69.9324	66.7584	66.4267	68.5872	69.1874	64.5577	68.6688	66.415	67.1007	70.9019	68.2506	66.939	68.7228	67.0955	66.3789	66.8002	68.1248	67.804	68.2451	67.9599	68.6061	70.0446	67.5074	71.7848	65.3307	66.5398	66.4656
21	66.9241	2.49066	64.4474	66.1042	64.3118	62.7239	66.2331	67.433	64.2612	66.2732	68.1158	70.0449	66.7752	69.0644	66.9344	65.4679	65.528	65.8343	67.1909	67.7838	67.3864	68.3493	70.009	65.7468	66.0548	68.3051	68.0193	61.9446	67.5698	65.1523	65.0602	70.0299	66.6048	66.2123	67.8095	65.3792	64.7927	65.3268	66.8138	67.7708	67.162	66.896	67.896	69.4952	66.8917	70.5367	65.046	65.4907	65.5089
22	65.5258	2.9159	62.8912	64.5472	63.6586	60.5598	64.5368	66.6816	62.9449	64.7457	66.5692	69.6076	66.2205	68.0871	66.2299	64.3855	63.5952	64.7948	65.648	68.3991	65.8139	66.0036	69.6352	64.2066	65.1265	67.6497	66.5202	58.8716	66.1076	63.4664	62.6361	68.7168	64.5512	65.144	66.521	63.3354	62.7951	63.4348	65.125	67.2483	65.737	65.3516	66.7701	68.4664	65.8523	68.8907	64.2722	64.1657	64.1827
23	63.7225	3.38706	60.9477	62.6401	62.6327	57.9813	62.449	65.4327	61.3153	62.7006	64.5882	68.7897	65.2149	66.5847	65.148	62.8084	61.362	63.2513	63.7504	68.215	63.8176	63.2934	68.846	62.2389	63.7066	66.6034	64.6687	55.493	64.2987	61.4466	59.865	67.021	62.1277	63.7808	64.8847	60.9843	60.3854	61.1297	63.0963	66.2631	63.9573	63.3527	65.2603	66.9553	64.4184	66.8614	63.019	62.5528	62.5387
24	61.5435	3.86461	58.6764	60.4124	61.2613	55.0402	59.9858	63.7658	59.4203	60.1363	62.2431	67.6405	63.8495	64.5931	63.7453	60.7639	58.9054	61.1998	61.5267	67.3233	61.4708	60.2435	67.614	59.8828	61.7934	65.2235	62.5124	51.8975	62.187	59.1301	56.7752	64.9403	59.3641	62.1513	62.9666	58.3366	57.6454	58.4795	60.73	64.8032	61.8649	60.9278	63.3903	64.9895	62.584	64.4294	61.3534	60.6433	60.6047
25	59.0111	4.33605	56.0582	57.8688	59.5571	51.7675	57.1918	61.7089	57.2786	57.0963	59.5564	66.1663	62.1632	62.1087	62.031	58.2506	56.2637	58.7254	59.0287	65.7543	58.7868	56.8712	66.0413	57.1631	59.462	63.5311	60.0666	48.1392	59.7795	56.5451	53.3605	62.5852	56.2615	60.2943	60.7817	55.375	54.6045	55.5016	58.0473	62.899	59.4591	58.1025	61.1617	62.6249	60.371	61.598	59.2961	58.4457	58.4193
26	56.1396	4.79332	53.0652	54.9917	57.5164	48.2006	54.0758	59.2729	54.9705	53.6523	56.5488	64.3536	60.1578	59.2287	59.961	55.377	53.4496	55.9206	56.2751	63.4755	55.7222	53.1736	64.1444	54.0877	56.7764	61.5119	57.3176	44.2691	57.0664	53.6942	49.6041	59.9953	52.8308	58.2439	58.3234	52.0783	51.28	52.2171	55.0894	60.6026	56.7328	54.8866	58.5842	59.8859	57.819	58.3891	56.8599	55.9363	56.0408
27	52.9383	5.24018	49.7149	51.8151	55.1919	44.3812	50.6313	56.4598	52.5283	49.8298	53.2345	62.1613	57.9131	55.9797	57.5753	52.1773	50.4986	52.8283	53.2629	60.6587	52.3213	49.1343	61.9237	50.6408	53.7548	59.1335	54.2278	40.2863	54.0187	50.5575	45.5163	57.1933	49.1041	56.0071	55.5721	48.4434	47.6789	48.6446	51.8643	57.9281	53.6714	51.2786	55.6888	56.7903	54.9411	54.7912	54.0449	53.0723	53.5098
28	49.4045	5.68697	46.0029	48.325	52.5844	40.3141	46.8277	53.3317	49.9497	45.644	49.5702	59.6045	55.448	52.3696	54.8542	48.6549	47.3995	49.4984	49.9419	57.3745	48.5635	44.7838	59.371	46.8585	50.4477	56.4246	50.8185	36.168	50.6568	47.1528	41.0816	54.1858	45.0767	53.575	52.5619	44.4356	43.7635	44.7507	48.36	54.889	50.2073	47.3242	52.4665	53.3226	51.741	50.787	50.9131	49.7748	50.857
29	45.5278	6.14459	41.9301	44.486	49.6731	35.9963	42.7029	49.8948	47.2334	41.0517	45.5712	56.6548	52.7407	48.4032	51.7273	44.8115	44.099	45.9747	46.315	53.653	44.3621	40.1143	56.5125	42.7275	46.9196	53.3687	47.0591	31.8868	46.9488	43.4617	36.291	50.9906	40.7342	50.892	49.2872	40.0057	39.5568	40.5519	44.487	51.4488	46.3586	43.0366	48.9025	49.5303	48.1578	46.2883	47.4717	46.0695	48.073
30	41.2961	6.6172	37.4563	40.2402	46.4146	31.3881	38.2559	46.1485	44.3719	36.1029	41.2192	53.273	49.8004	44.118	48.1961	40.6899	40.5702	42.241	42.3526	49.5999	39.6996	35.1105	53.329	38.2308	43.1748	49.9003	42.8511	27.4117	42.8525	39.4557	31.1147	47.5941	36.0329	47.9577	45.7271	35.0462	35.0474	36.0235	40.2389	47.6678	42.1048	38.4302	44.9372	45.4032	44.2316	41.3354	43.7051	41.9445	45.1567
31	36.7048	7.09098	32.614	35.5918	42.819	26.4798	33.4935	42.0484	41.323	30.7847	36.4798	49.3748	46.6215	39.4916	44.2724	36.2848	36.7981	38.2491	38.027	45.2921	34.5417	29.7612	49.741	33.3172	39.1826	46.0394	38.1843	22.7096	38.2866	35.0813	25.6442	43.9475	31.0111	44.726	41.8165	29.5915	30.2295	31.1518	35.5873	43.539	37.4315	33.531	40.5575	40.914	39.947	35.929	39.5425	37.4035	42.0757
32	31.7719	7.53264	27.4681	30.5082	38.8594	21.2912	28.3999	37.6164	38.023	25.1172	31.3103	44.9956	43.1643	34.4442	39.9303	31.5699	32.7601	34.009	33.2814	40.7593	28.793	24.1203	45.7208	27.9584	34.9478	41.8027	33.0751	17.8171	33.3018	30.2696	20.0244	40.0217	25.7676	41.1532	37.5686	23.8058	25.1453	25.965	30.5471	39.056	32.356	28.385	35.734	35.9843	35.2858	30.1236	35.0054	32.4389	38.7876
33	26.5583	7.88471	22.1247	25.0113	34.4766	15.9418	23.0706	32.8218	34.468	19.2137	25.6741	40.1069	39.361	28.9445	35.1441	26.5692	28.4602	29.5167	28.2151	36.018	22.4389	18.3489	41.2583	22.2839	30.4394	37.1782	27.5756	12.8381	27.9495	25.0665	14.4291	35.7908	20.4707	37.179	32.9642	17.9345	19.9011	20.562	25.1729	34.1991	26.9567	23.075	30.4449	30.6783	30.1984	24.0434	30.0898	27.182	35.2453
34	21.1796	8.06989	16.734	19.2917	29.6247	10.663	17.596	27.623	30.65	13.308	19.7423	34.707	35.212	23.0873	30.0197	21.36	24.004	24.7927	22.9673	31.0993	15.7723	12.6007	36.348	16.4687	25.5987	32.1303	21.8357	7.874	22.359	19.5903	9.071	31.232	15.33	32.813	28.037	12.256	14.6843	15.1453	19.614	29	21.467	17.747	24.75	25.086	24.6933	17.938	24.841	21.7573	31.446
35	15.8205	7.99169	11.4925	13.6234	24.4218	5.84597	12.0774	21.9902	26.5639	7.667	13.7576	28.8124	30.71	17.0504	24.6396	16.0287	19.4921	19.9952	17.7154	26.0034	9.11423	7.07751	30.9608	10.7256	20.5077	26.7437	16.068	3.23476	16.7581	14.0812	4.37773	26.3095	10.6634	28.1516	22.8926	7.1827	9.66724	9.9221	14.0487	23.5676	16.1188	12.651	18.8362	19.3372	18.9272	12.1023	19.3616	16.3055	27.4369
36	10.7222	7.58261	6.58342	8.21741	19.0273	1.78506	6.76461	16.1551	22.3214	2.63656	7.99276	22.6864	25.8467	11.0966	19.0813	10.6784	15.0299	15.2619	12.6911	20.7429	3.07912	2.16062	25.2579	5.35912	15.2468	21.0942	10.4482	-0.668364	11.4284	8.86517	0.703364	21.1378	6.70709	23.3119	17.732	2.99779	5.06242	5.15838	8.671	18.0391	11.1184	8.05682	13.0451	13.5958	13.1417	6.87111	13.8992	11.0299	23.2662
37	6.18732	6.79352	2.30291	3.395	13.6731	-1.23455	2.12382	10.3636	17.9957	-1.347	2.80755	16.5524	20.7408	5.56473	13.4565	5.51082	10.6826	10.7599	8.16036	15.4465	-1.67191	-1.55509	19.3291	0.859364	9.96009	15.3165	5.366	-3.389	6.64691	4.36073	-1.62745	15.7943	3.738	18.428	12.7103	0.0115455	1.17473	1.21236	3.801	12.582	6.67245	4.26945	7.70364	8.12327	7.64	2.642	8.70818	6.21355	18.981
38	2.5523	5.64454	-0.980606	-0.33001	8.66818	-3.04109	-1.37351	4.93433	13.6658	-3.61933	-1.22515	10.6583	15.48	0.892788	7.91471	0.924465	6.5557	6.56583	4.37356	10.271	-4.58512	-3.72673	13.2905	-2.37518	4.91298	9.6507	1.28157	-4.45736	2.71567	0.908889	-2.48345	10.3857	1.96212	13.6667	8.01867	-1.58252	-1.55968	-1.4298	0.111333	7.51367	3.08348	1.55545	3.17576	3.31268	2.91811	0.0533333	4.12652	2.14962	14.6567
39	0.0789771	4.34929	-2.91709	-2.66163	4.27969	-3.59239	-3.36249	0.453848	9.41124	-4.24611	-3.64725	5.44103	10.2009	-2.41849	2.86609	-2.54432	2.9256	2.83436	1.57659	5.498	-5.2883	-4.24121	7.49455	-4.06547	0.484253	4.41889	-1.44964	-4.0537	0.0866061	-1.19918	-1.89103	5.21136	1.50188	9.20344	4.02233	-1.74539	-2.901	-2.5376	-2.12	3.151	0.594444	0.0673939	-0.106939	-0.361424	-0.710556	-0.920889	0.736606	-0.852687	10.5176
40	-1.08645	3.34969	-3.39445	-3.46542	0.767485	-3.02591	-3.72003	-2.67418	5.37191	-3.39867	-4.43279	1.25673	5.20552	-3.75109	-1.03809	-4.19285	0.167818	-0.0332121	-0.0114242	1.54424	-4.08697	-3.29855	2.46855	-4.20421	-2.66642	0.0956061	-2.58333	-2.54445	-1.197	-1.8987	-0.0840909	0.746636	2.32982	5.271	0.963	-0.639545	-2.95361	-2.26127	-2.763	-0.130667	-0.741091	-0.184455	-1.78182	-2.48652	-2.95333	-0.398667	-1.26091	-2.52136	6.91167
41	-1.00182	3.14771	-2.78403	-2.78586	-1.59969	-1.727	-2.6606	-4.20106	1.89936	-1.42711	-3.75435	-1.5523	0.890091	-3.40311	-3.42815	-4.25547	-1.51209	-1.78125	-0.229525	-1.28314	-1.70377	-1.24373	-1.23564	-2.98432	-4.25164	-2.59544	-2.05687	-0.218182	-1.167	-1.34078	2.36391	-2.49027	4.04327	2.13544	-0.947242	1.25767	-1.93101	-0.860061	-1.91956	-2.03356	-0.958808	0.664242	-2.02982	-2.89264	-3.74511	1.26667	-1.85009	-2.73618	4.23867
42	0.124595	3.59407	-1.36845	-0.940434	-2.65892	0.0974242	-0.799687	-4.15352	-0.548788	1.32967	-1.93999	-2.80279	-2.27023	-1.72399	-4.19091	-3.10675	-2.00681	-2.35069	0.680737	-2.73823	1.40782	1.39853	-3.05482	-0.863182	-4.36385	-3.62645	-0.381303	2.65094	-0.0418485	0.215768	5.06973	-4.00782	6.28127	0.132444	-1.62145	3.55794	-0.161152	1.26677	0.196444	-2.36956	-0.238505	2.41	-1.09	-2.0491	-3.177	3.66433	-1.20121	-1.82079	2.87833
43	2.02155	4.10748	0.626091	1.53524	-2.51245	2.34318	1.5293	-2.72382	-1.80836	4.454	0.626424	-2.43582	-3.67064	0.823152	-3.33079	-1.16312	-1.33267	-1.72155	2.50964	-2.51282	4.81842	4.1247	-3.13391	1.70164	-3.15703	-3.09794	2.20827	5.83055	1.92845	2.46609	7.79791	-4.016	8.784	-0.611	-1.03582	5.96673	2.0093	3.7153	3.051	-1.369	1.15339	4.93109	0.688182	-0.366576	-1.619	6.45033	0.413636	-0.0203939	2.85167
44	4.38965	4.45742	3.16048	4.27778	-1.26482	5.00385	4.17294	-0.527818	-1.82676	7.52722	3.57852	-0.865667	-3.61281	3.76869	-1.51249	1.31968	-0.0201919	-0.232556	5.04929	-1.02541	8.00003	6.7336	-1.937	4.55695	-1.00271	-1.26051	5.47732	9.11724	4.37815	5.10676	10.4237	-2.99691	11.4556	-0.260222	0.500576	8.37124	4.35664	6.2439	6.04111	0.454444	2.96198	8.02473	2.98285	1.83831	0.487333	9.44567	2.53521	2.38062	3.91278
45	7.00514	4.63019	6.249	7.10722	0.991222	8.051	7.09822	2.03033	-0.747333	10.2998	6.69456	1.60267	-2.42444	6.81667	0.833444	4.16589	1.75322	1.60933	8.16867	1.5	10.753	9.24167	0.198	7.67533	1.68956	1.30411	9.06122	12.1213	7.069	7.76089	12.8873	-1.32	14.215	1.02967	2.726	10.7793	6.82544	8.80467	8.81411	2.65911	5.03578	11.4773	5.55267	4.43789	2.89767	12.5736	5.005	5.067	5.81167
46	9.72073	4.67501	9.82718	10.081	4.05809	11.3961	10.1983	4.77927	0.800636	12.77	9.94364	4.72055	-0.521545	9.96955	3.32027	7.35391	3.95773	3.58564	11.5632	4.96027	13.2165	11.789	3.13327	11.0602	4.60591	4.15245	12.6129	14.6018	9.83882	10.1663	15.1531	0.910091	16.9408	3.088	5.39845	13.1996	9.43773	11.3965	11.242	4.953	7.34336	15.058	8.28164	7.29664	5.497	15.737	7.83845	7.679	8.211
47	12.4468	4.64756	13.691	13.2685	7.56147	14.8685	13.3739	7.68803	2.56042	15.1022	13.3341	8.26891	1.69522	13.3224	5.76653	10.8718	6.50595	5.70362	14.9948	9.11911	15.6987	14.4813	6.52091	14.6141	7.38106	7.12829	15.8506	16.5929	12.5746	12.2999	17.1958	3.53045	19.4895	5.782	8.30882	15.5537	12.1705	13.97	13.2714	7.26478	9.85415	18.5535	11.1106	10.3356	8.27422	18.7393	11.0534	10.0886	10.7362
48	15.1161	4.56832	17.4907	16.6019	11.2274	18.2094	16.5168	10.7307	4.52545	17.4301	16.8067	11.9593	4.10173	16.8709	8.22871	14.6403	9.29864	8.01497	18.2435	13.6459	18.3149	17.2162	10.1701	18.1474	9.89964	10.2431	18.4958	18.3022	15.2115	14.2789	19.0436	6.44364	21.7498	8.80367	11.2608	17.7188	14.9239	16.4296	14.989	9.65622	12.4757	21.8166	13.9297	13.3932	11.1731	21.4224	14.4235	12.3512	13.0583
49	17.6539	4.42477	20.8517	19.8167	14.8468	21.1377	19.4921	13.8198	6.73136	19.6953	20.173	15.5389	6.71912	20.3704	10.8416	18.4072	12.249	10.5248	21.1242	18.1103	20.9756	19.8028	13.8357	21.4798	12.3113	13.5212	20.6298	19.9198	17.7065	16.1651	20.78	9.50227	23.6776	11.9417	14.0984	19.6015	17.5454	18.6699	16.4437	12.1773	15.02	24.7528	16.5238	16.2111	14.1027	23.7127	17.6561	14.6006	15.0177
50	19.9894	4.21588	23.6889	22.5924	18.1966	23.578	22.1743	16.7995	9.22161	21.7952	23.2499	18.8018	9.57165	23.5617	13.6697	21.8902	15.2074	13.0892	23.6157	21.9823	23.4292	22.107	17.2314	24.4634	14.8886	16.9294	22.3583	21.4522	20.0146	17.9482	22.4678	12.4957	25.3636	14.9714	16.682	21.2422	19.9555	20.6763	17.7147	14.791	17.3389	27.3023	18.7688	18.6297	16.8962	25.6168	20.5386	16.8806	16.5561
51	22.0495	3.96224	26.0349	24.8688	21.1551	25.5259	24.4756	19.483	11.9817	23.6562	25.9287	21.571	12.5169	26.259	16.5077	24.8275	17.982	15.4738	25.731	25.0898	25.4881	24.0651	20.2401	26.9616	17.6843	20.2759	23.7299	22.8484	22.0568	19.6062	24.0514	15.2117	26.8321	17.6607	18.9038	22.6598	22.1147	22.4261	18.8812	17.375	19.3825	29.4133	20.6664	20.6119	19.354	27.1343	22.8967	19.1197	17.6553
52	23.7849	3.69992	27.9439	26.6707	23.659	27.0092	26.3342	21.7796	14.8259	25.2673	28.1709	23.7745	15.3643	28.4545	19.1141	27.1672	20.4536	17.5391	27.4378	27.4358	27.0539	25.6746	22.8246	28.9158	20.5683	23.2689	24.7581	24.0927	23.7826	21.1443	25.4344	17.4812	28.0553	19.8803	20.7439	23.8501	23.9969	23.8995	19.957	19.804	21.1625	31.0768	22.2599	22.1356	21.3827	28.282	24.663	21.234	18.3657
53	25.1712	3.46516	29.4615	27.9922	25.6408	28.0578	27.7134	23.6975	17.5394	26.6517	29.9785	25.4356	17.8655	30.2294	21.2751	29.0002	22.5705	19.1981	28.6772	29.0379	28.0533	26.9693	24.9089	30.3555	23.2671	25.7612	25.4613	25.1911	25.2045	22.5702	26.5372	19.1932	28.9986	21.628	22.2402	24.7957	25.5741	25.0896	20.8956	22.0159	22.6927	32.3222	23.5692	23.1804	23.0081	29.0993	25.8798	23.1333	18.7744
54	26.2085	3.27439	30.5834	28.8634	27.1	28.6687	28.6273	25.2228	19.9494	27.8077	31.3181	26.5686	19.9238	31.6277	23.0351	30.3873	24.4059	20.5504	29.4058	30.0984	28.5932	27.9819	26.4982	31.3046	25.5936	27.7194	25.8326	26.1226	26.3447	23.8542	27.2899	20.471	29.6149	22.9104	23.3935	25.4621	26.7809	25.9549	21.6296	23.9581	23.9411	33.181	24.5699	23.7604	24.2548	29.601	26.5842	24.7361	18.941
55	26.9215	3.14125	31.3751	29.3386	28.0851	28.9358	29.1674	26.3238	21.9047	28.723	32.2631	27.1839	21.5134	32.6445	24.4707	31.3527	25.9764	21.6363	29.6837	30.73	28.7558	28.7487	27.6196	31.8068	27.4701	29.1093	25.8322	26.8424	27.2261	24.933	27.7356	21.4708	29.9479	23.758	24.1878	25.8886	27.6547	26.536	22.104	25.585	24.9288	33.705	25.2945	23.9789	25.157	29.809	26.7973	26.0393	18.92
56	27.336	3.07051	31.8633	29.4479	28.6244	28.9073	29.383	26.9883	23.4417	29.3407	32.8528	27.3297	22.6103	33.3207	25.6151	31.9803	27.2437	22.4371	29.5516	30.9752	28.6012	29.2773	28.293	31.8949	28.8246	30.0931	25.5571	27.3617	27.8833	25.7503	27.902	22.286	30.029	24.1676	24.6207	26.0937	28.2261	26.8583	22.2693	26.8189	25.6597	33.9493	25.7397	23.9058	25.7108	29.7336	26.5743	27.0324	18.7454
57	27.4934	3.05806	32.0874	29.2095	28.737	28.639	29.3278	27.2918	24.5804	29.7168	33.1249	27.1143	23.2375	33.6904	26.4674	32.3277	28.1561	22.9801	29.075	30.8871	28.2175	29.5997	28.5007	31.6689	29.7334	30.7169	25.0623	27.6844	28.3631	26.3245	27.8312	22.9355	29.904	24.2726	24.7529	26.1122	28.539	26.9617	22.2066	27.7151	26.1469	33.9648	25.9209	23.6226	26.0178	29.4768	26.0338	27.7112	18.4859
58	27.4415	3.0929	32.1013	28.7171	28.5209	28.1755	29.0268	27.2908	25.2913	29.89	33.1254	26.6046	23.5044	33.7801	27.0496	32.4355	28.7426	23.2966	28.3122	30.5543	27.7158	29.7586	28.3851	31.2345	30.28	30.9852	24.4043	27.8199	28.6777	26.7011	27.5641	23.4495	29.6105	24.149	24.6306	25.9895	28.6416	26.8995	21.9783	28.31	26.4153	33.7943	25.8566	23.2001	26.133	29.0973	25.2496	28.0522	18.1667
59	27.2324	3.15438	31.981	28.0748	28.0787	27.5764	28.5663	27.0484	25.6768	29.8984	32.892	25.8725	23.4865	33.6217	27.3728	32.3449	29.0371	23.4044	27.3911	30.0294	27.1604	29.7772	28.0219	30.6531	30.5083	30.9485	23.6558	27.834	28.8346	26.9088	27.1577	23.8276	29.1998	23.8728	24.3109	25.7895	28.5641	26.7148	21.6522	28.6608	26.4958	33.4658	25.5963	22.7241	26.1061	28.6524	24.2961	28.1468	17.7984
60	26.9142	3.2305	31.7862	27.3433	27.4744	26.9028	27.9938	26.6226	25.8083	29.7579	32.4875	24.9819	23.2413	33.3323	27.4542	32.144	29.0548	23.3623	26.3791	29.3462	26.5978	29.6772	27.4885	29.9683	30.5009	30.7082	22.8753	27.7501	28.8479	26.9763	26.6644	24.0854	28.7192	23.5136	23.8676	25.5626	28.3449	26.4555	21.2852	28.8299	26.4574	32.9979	25.2208	22.235	25.9644	28.1956	23.2437	28.0516	17.3707
61	26.5258	3.31313	31.5316	26.5732	26.7549	26.183	27.3493	26.0983	25.7363	29.49	31.9515	24.0105	22.8779	32.9848	27.4102	31.8735	28.897	23.2375	25.3223	28.5911	26.0604	29.4789	26.8747	29.203	30.3375	30.3305	22.0808	27.5745	28.7725	26.9262	26.1144	24.2612	28.1902	23.137	23.3905	25.3228	28.0004	26.1432	20.916	28.89	26.3508	32.4097	24.7903	21.763	25.7327	27.7513	22.164	27.8149	16.863
62	26.0875	3.39817	31.2135	25.7991	25.9638	25.4262	26.6445	25.5383	25.5275	29.1158	31.3112	23.0007	22.4428	32.6264	27.3031	31.5542	28.6181	23.0698	24.2353	27.8088	25.5546	29.204	26.2479	28.3621	30.0573	29.8573	21.2744	27.3179	28.6377	26.7983	25.5201	24.3961	27.6162	22.7706	22.9284	25.0604	27.5341	25.7755	20.5502	28.8889	26.1924	31.706	24.3472	21.3307	25.4287	27.3017	21.1001	27.4589	16.2664
63	25.6025	3.48548	30.8049	25.0282	25.1262	24.6235	25.8864	24.9829	25.2199	28.6291	30.594	21.9814	21.959	32.2737	27.1597	31.1824	28.2359	22.8805	23.1141	27.0236	25.064	28.8543	25.6217	27.4455	29.6743	29.3372	20.4405	26.9788	28.4564	26.6286	24.8796	24.5001	26.9802	22.4096	22.5023	24.741	26.9514	25.3384	20.1648	28.838	25.9719	30.8872	23.9026	20.9317	25.0556	26.813	20.0845	27.0001	15.5767
64	25.0616	3.57304	30.2863	24.2515	24.2529	23.7773	25.0723	24.4468	24.8076	28.012	29.8078	20.9761	21.4384	31.902	26.9699	30.7433	27.7514	22.6778	21.9501	26.2303	24.5447	28.4188	24.9838	26.4574	29.1988	28.7804	19.5609	26.5287	28.214	26.4316	24.1921	24.5583	26.2782	22.038	22.1062	24.3431	26.2655	24.8107	19.737	28.725	25.6536	29.9598	23.447	20.5404	24.616	26.246	19.1327	26.4417	14.791
65	24.4526	3.65702	29.6454	23.4495	23.3426	22.8926	24.1952	23.9139	24.2724	27.238	28.9522	19.9901	20.8906	31.4784	26.6993	30.2049	27.1625	22.4582	20.7349	25.4074	23.9612	27.8837	24.3132	25.3981	28.6217	28.1815	18.6225	25.9339	27.8961	26.2056	23.4538	24.544	25.5186	21.6292	21.7213	23.8594	25.4988	24.1874	19.2371	28.5103	25.2016	28.9392	22.97	20.126	24.1062	25.5569	18.2302	25.7846	13.8877
66	23.7712	3.7343	28.8739	22.6021	22.4111	21.9727	23.2417	23.3593	23.6229	26.3502	28.0297	19.0234	20.3169	30.9655	26.314	29.5311	26.4549	22.1952	19.4625	24.5317	23.2949	27.2294	23.5974	24.2661	27.901	27.5259	17.6298	25.2125	27.483	25.9308	22.667	24.4545	24.7282	21.1758	21.3341	23.298	24.6769	23.488	18.6573	28.1838	24.6168	27.8456	22.4578	19.6591	23.5428	24.7602	17.3602	25.0346	12.8817
67	23.0198	3.80315	27.983	21.7007	21.487	21.025	22.209	22.76	22.871	25.3723	27.0477	18.073	19.698	30.3213	25.7747	28.7067	25.6353	21.885	18.1443	23.5813	22.5437	26.473	22.825	23.0907	27.04	26.8103	16.607	24.386	26.958	25.5923	21.852	24.305	23.943	20.672	20.935	22.68	23.816	22.7357	18.0047	27.7373	23.9133	26.698	21.9	19.1197	22.9377	23.869	16.507	24.2147	11.7827
68	22.2126	3.86385	26.982	20.7463	20.5462	20.0642	21.1066	22.098	22.031	24.3308	26.014	17.1401	19.0567	29.5538	25.1027	27.791	24.7554	21.5227	16.7982	22.5684	21.7374	25.6474	21.9911	21.9025	26.0437	26.0322	15.5699	23.4806	26.294	25.1845	21.0406	24.1059	23.1902	20.1139	20.5262	22.0328	22.9289	21.9578	17.3089	27.1737	23.1212	25.5111	21.3033	18.5171	22.3139	22.905	15.6725	23.3589	10.61
69	21.3667	3.91868	25.9022	19.7364	19.5582	19.1084	19.9322	21.3982	21.1428	23.2659	24.9438	16.2308	18.4086	28.6807	24.3194	26.8114	23.8507	21.1062	15.4318	21.5061	20.896	24.7768	21.1145	20.7093	24.9091	25.1744	14.5239	22.5406	25.5264	24.7043	20.2562	23.8897	22.4875	19.4864	20.1199	21.37	22.0253	21.1784	16.6048	26.4947	22.2716	24.3091	20.6949	17.8707	21.6963	21.8889	14.8661	22.4898	9.38567
70	20.4976	3.97143	24.7485	18.677	18.5306	18.1664	18.6868	20.6841	20.2245	22.214	23.8535	15.3704	17.7297	27.7199	23.4642	25.7873	22.9535	20.6609	14.0498	20.4043	20.0379	23.887	20.2059	19.5002	23.688	24.2554	13.4812	21.5803	24.6792	24.1525	19.5122	23.6745	21.8365	18.7797	19.721	20.6895	21.1128	20.4123	15.9277	25.713	21.386	23.1123	20.0945	17.2036	21.1033	20.8387	14.0968	21.6166	8.14533
71	19.618	4.02371	23.5268	17.578	17.4805	17.2471	17.3681	19.9752	19.2825	21.1863	22.7597	14.5799	17.0393	26.6963	22.5825	24.733	22.0842	20.2024	12.6588	19.2826	19.1827	23.0035	19.2757	18.277	22.4214	23.2949	12.444	20.613	23.7801	23.5307	18.7968	23.4638	21.227	17.9931	19.3247	19.9892	20.2065	19.6592	15.2812	24.8512	20.4809	21.9401	19.5113	16.5406	20.5487	19.7739	13.3725	20.7487	6.95244
72	18.7376	4.07433	22.2444	16.4556	16.4218	16.358	15.9858	19.285	18.3186	20.1862	21.6705	13.8866	16.3816	25.6303	21.6866	23.6603	21.2481	19.7417	11.2826	18.1649	18.3433	22.1368	18.3343	17.0676	21.1504	22.3048	11.4242	19.6508	22.841	22.8517	18.1001	23.2484	20.6478	17.1286	18.9244	19.269	19.3178	18.9107	14.666	23.9121	19.556	20.8124	18.9591	15.9135	20.032	18.7013	12.712	19.893	5.85378
73	17.8625	4.12272	20.9025	15.3247	15.37	15.5049	14.5384	18.6063	17.3283	19.218	20.5977	13.2713	15.7777	24.5444	20.779	22.5744	20.4438	19.287	9.94364	17.0752	17.5224	21.2893	17.3969	15.8859	19.9061	21.3013	10.4344	18.6918	21.8715	22.1188	17.4258	23.0142	20.0829	16.185	18.5115	18.5253	18.448	18.1597	14.079	22.897	18.6085	19.7425	18.447	15.3383	19.547	17.631	12.1147	19.0497	4.875
74	16.9966	4.16806	19.5068	14.2056	14.3467	14.6865	13.0317	17.9243	16.3276	18.2859	19.5534	12.7177	15.2303	23.4692	19.848	21.4712	19.6636	18.8521	8.66166	16.0395	16.7211	20.4615	16.47	14.7439	18.7041	20.3001	9.47556	17.7339	20.8724	21.3289	16.7657	22.7476	19.5152	15.1498	18.0835	17.7582	17.5939	17.4015	13.5186	21.7988	17.6417	18.7344	17.9605	14.812	19.0939	16.5726	11.5747	18.2105	4.058
75	16.1437	4.21018	18.0486	13.1081	13.3634	13.9016	11.4767	17.2309	15.3587	17.3929	18.5415	12.216	14.7262	22.4044	18.8908	20.3498	18.9038	18.4533	7.46009	15.0686	15.9352	19.649	15.5551	13.6553	17.5529	19.3085	8.5487	16.7745	19.8454	20.4811	16.1106	22.4385	18.9361	14.0409	17.6455	16.9663	16.7542	16.6355	12.9824	20.6318	16.6654	17.7845	17.498	14.3326	18.6686	15.5331	11.0948	17.3624	3.39011
76	15.3072	4.24822	16.5235	12.046	12.4353	13.1425	9.90267	16.534	14.447	16.553	17.5526	11.7673	14.2598	21.3415	17.9043	19.2108	18.1642	18.1037	6.34191	14.1765	15.1543	18.8379	14.6668	12.6452	16.4617	18.336	7.65861	15.8086	18.797	19.5738	15.4588	22.0733	18.3445	12.8913	17.1962	16.1469	15.9254	15.8544	12.4597	19.3907	15.701	16.8914	17.065	13.8793	18.2757	14.523	10.6774	16.5018	2.87333
77	14.4915	4.28083	14.9302	11.0418	11.5761	12.4072	8.34467	15.8336	13.6038	15.778	16.5764	11.3646	13.8282	20.3011	16.8671	18.057	17.4514	17.807	5.30327	13.3826	14.365	18.0305	13.8337	11.7142	15.4355	17.3897	6.80131	14.835	17.7451	18.6295	14.8208	21.6402	17.7464	11.7378	16.7247	15.297	15.1041	15.0577	11.9429	18.068	14.7669	16.0559	16.6609	13.4415	17.9089	13.547	10.3099	15.6328	2.5
78	13.699	4.30664	13.284	10.0976	10.7642	11.694	6.83933	15.1193	12.838	15.0801	15.608	10.9997	13.4194	19.3181	15.7847	16.8877	16.7629	17.5624	4.33667	12.6843	13.5622	17.2339	13.021	10.8634	14.4742	16.477	5.97767	13.845	16.6927	17.6641	14.2017	21.132	17.1517	10.6019	16.2163	14.4213	14.2981	14.2517	11.4323	16.6642	13.8756	15.2833	16.287	13.0117	17.562	12.6131	9.98033	14.7562	2.26211
79	12.9303	4.32236	11.6127	9.20412	9.97988	10.9998	5.43561	14.3851	12.1403	14.4573	14.6513	10.6568	13.0378	18.4035	14.6678	15.7038	16.0964	17.363	3.43427	12.0721	12.7435	16.4471	12.1963	10.0941	13.5648	15.6077	5.19627	12.8501	15.6455	16.6868	13.5955	20.5282	16.5646	9.51667	15.6541	13.5245	13.5158	13.4406	10.9347	15.209	13.0381	14.5637	15.9394	12.5833	17.2353	11.7363	9.67227	13.8568	2.14433
80	12.1845	4.32589	9.95242	8.35014	9.21851	10.3256	4.17932	13.6193	11.4974	13.8897	13.7085	10.3214	12.6774	17.5584	13.5361	14.4972	15.4385	17.1908	2.5803	11.5316	11.9098	15.6633	11.3965	9.40087	12.6861	14.7857	4.47186	11.8722	14.6226	15.6964	13.0089	19.8298	15.9793	8.50689	15.0138	12.61	12.756	12.6269	10.4622	13.7376	12.2656	13.8842	15.6085	12.1467	16.9192	10.917	9.36942	12.9224	2.12778
81	11.4601	4.31757	8.34297	7.53372	8.49268	9.6703	3.09411	12.8022	10.8912	13.362	12.7762	9.98724	12.3218	16.7812	12.4031	13.2547	14.7704	17.0387	1.75358	11.0265	11.0668	14.8648	10.6226	8.78207	11.8231	14.0066	3.79097	10.9328	13.6385	14.6921	12.446	19.0255	15.3781	7.58933	14.2824	11.6784	12.0043	11.8174	10.0238	12.271	11.5538	13.2406	15.2812	11.6961	16.6036	10.1584	9.05736	11.9562	2.19867
82	10.7538	4.29641	6.84545	6.747	7.81082	9.03764	2.20064	11.9244	10.2941	12.864	11.84	9.64227	11.9502	16.0703	11.2685	11.9568	14.0805	16.9058	0.952091	10.5125	10.2231	14.0341	9.86491	8.22373	10.9658	13.2759	3.137	10.0301	12.6978	13.6689	11.9108	18.1127	14.7448	6.784	13.4565	10.7307	11.2501	11.015	9.611	10.822	10.8953	12.6282	14.9437	11.2295	16.275	9.461	8.72918	10.9643	2.324
83	10.0616	4.26278	5.48082	5.98605	7.17571	8.42897	1.51109	10.986	9.68706	12.3951	10.8798	9.27536	11.5418	15.4028	10.128	10.6128	13.3508	16.7885	0.181626	9.95208	9.38519	13.1579	9.10436	7.71704	10.0962	12.5967	2.50388	9.16524	11.8005	12.6249	11.3908	17.092	14.0828	6.11967	12.5307	9.77518	10.481	10.2167	9.20233	9.41567	10.2806	12.0406	14.5768	10.7519	15.901	8.83478	8.37791	9.95518	2.46644
84	9.37751	4.21763	4.26021	5.2448	6.58383	7.84715	1.03513	9.9863	9.04645	11.9388	9.87517	8.87718	11.0636	14.7632	8.97124	9.2412	12.5538	16.6808	-0.631768	9.2994	8.57362	12.2304	8.328	7.25642	9.19499	11.9544	1.89857	8.35497	10.9413	11.5585	10.8714	15.9745	13.3973	5.55822	11.5018	8.82488	9.68459	9.4193	8.79256	8.06567	9.69543	11.4701	14.1562	10.2583	15.4626	8.26878	7.995	8.93369	2.61278
85	8.69724	4.16313	3.19345	4.51376	6.0337	7.29791	0.729697	8.93191	8.34009	11.4723	8.80258	8.43582	10.4949	14.1371	7.79585	7.87212	11.6807	16.5717	-1.55745	8.5527	7.80752	11.2538	7.52673	6.82964	8.22836	11.3318	1.33527	7.61836	10.1068	10.4705	10.3404	14.7704	12.6942	5.094	10.3875	7.90436	8.84676	8.636	8.39167	6.791	9.13112	10.8946	13.6533	9.74864	14.9583	7.76	7.57991	7.90891	2.758
86	8.02129	4.09611	2.28809	3.79022	5.51335	6.78948	0.577212	7.83215	7.5467	10.9714	7.66425	7.93703	9.79997	13.5137	6.60343	6.56038	10.7135	16.44	-2.52752	7.71867	7.10364	10.2244	6.69255	6.41238	7.18698	10.7144	0.842515	6.96009	9.28239	9.3726	9.78961	13.4998	11.9695	4.73622	9.21942	7.04712	7.97434	7.9109	8.01289	5.60667	8.58728	10.2958	13.0357	9.22583	14.3856	7.307	7.14888	6.89307	2.90011
87	7.36306	4.01019	1.55912	3.08812	5.01343	6.34173	0.567758	6.70079	6.64688	10.4062	6.47033	7.36952	8.94006	12.8862	5.41566	5.35856	9.64407	16.2613	-3.43831	6.85568	6.4927	9.15103	5.84327	5.97985	6.07381	10.0886	0.475535	6.40488	8.46964	8.30084	9.20876	12.2205	11.2259	4.50322	8.03794	6.31839	7.0943	7.30274	7.67644	4.55022	8.07492	9.68521	12.2864	8.69963	13.7344	6.92067	6.71827	5.9051	3.04856
88	6.74714	3.89826	0.998364	2.4297	4.53448	5.98173	0.719333	5.56827	5.63855	9.76767	5.23636	6.72527	7.934	12.2515	4.28127	4.33252	8.49579	15.9873	-4.16612	6.03127	6.00785	8.03621	5.01236	5.51412	4.92382	9.45197	0.268	6.01155	7.68591	7.31652	8.603	11.0044	10.4802	4.40433	6.90909	5.75809	6.25527	6.86633	7.40233	3.681	7.62079	9.08782	11.437	8.19327	13.0103	6.62267	6.31418	4.98742	3.23433
89	6.21417	3.75292	0.639333	1.86578	4.1	5.75833	1.02489	4.506	4.57633	9.08344	4.00978	6.031	6.82767	11.5963	3.26444	3.58256	7.313	15.5972	-4.59067	5.29678	5.67733	6.89811	4.245	5.02356	3.81811	8.80967	0.267222	5.80633	6.96733	6.50289	7.995	9.932	9.76533	4.44778	5.93067	5.413	5.52178	6.64856	7.21567	3.06467	7.26578	8.54233	10.5237	7.73133	12.2344	6.44989	5.98833	4.17856	3.50367
90	5.82151	3.57067	0.536758	1.44852	3.75566	5.72367	1.4893	3.5937	3.52527	8.41722	2.89145	5.35876	5.68419	10.9131	2.46137	3.20877	6.16016	15.0987	-4.62944	4.72307	5.54339	5.79048	3.64336	4.55282	2.86308	8.19682	0.542222	5.83027	6.36097	5.95346	7.41597	9.14418	9.13021	4.66422	5.18527	5.32103	4.97573	6.69251	7.14089	2.77722	7.06714	8.10279	9.60891	7.34512	11.4482	6.45344	5.80924	3.54142	3.91967
91	5.6296	3.36342	0.760455	1.23736	3.56236	5.93391	2.11064	2.91927	2.60382	7.863	2.03764	4.79127	4.60064	10.2174	1.99891	3.24618	5.14545	14.5182	-4.32555	4.40109	5.66073	4.83391	3.26045	4.19645	2.22345	7.68673	1.09655	6.16127	5.933	5.79873	6.91573	8.67673	8.64355	5.089	4.75964	5.52073	4.68673	7.01591	7.201	2.878	7.085	7.83055	8.79555	7.07664	10.734	6.674	5.85882	3.15045	4.55
92	5.68588	3.15327	1.34076	1.28444	3.58495	6.40997	2.89282	2.58503	1.89258	7.55522	1.56228	4.42252	3.67492	9.54143	1.89004	3.72064	4.3448	13.9247	-3.73261	4.35511	6.02239	4.13103	3.13882	4.03064	2.00401	7.36316	1.8951	6.74773	5.76994	6.05053	6.56118	8.57473	8.36597	5.78244	4.74267	6.00921	4.68473	7.59021	7.43722	3.46044	7.34094	7.78121	8.20736	6.99091	10.2308	7.16622	6.23036	3.11539	5.51156
93	6.01616	2.97135	2.22476	1.65901	3.92931	7.12233	3.80737	2.68948	1.43776	7.52567	1.53735	4.34836	2.99619	8.95639	2.13358	4.65609	3.82953	13.4074	-2.93216	4.60758	6.62449	3.75755	3.31973	4.10188	2.22037	7.31553	2.91087	7.54685	5.96291	6.72623	6.38448	8.87982	8.32606	6.71978	5.21927	6.73391	5.00846	8.39086	7.82256	4.45411	7.8607	8.00724	7.9077	7.12386	10.0137	7.87911	7.013	3.49511	6.79933
94	6.62959	2.85119	3.36173	2.30758	4.59933	8.07118	4.82279	3.19355	1.285	7.792	1.96042	4.56009	2.67803	8.53976	2.73291	5.96948	3.70061	13.0657	-2.00061	5.20012	7.48067	3.74682	3.81136	4.42164	2.89891	7.67864	4.14176	8.534	6.51082	7.82291	6.40655	9.60527	8.54691	7.90433	6.16	7.67645	5.68642	9.38997	8.342	5.82633	8.66209	8.50564	7.93509	7.476	10.161	8.78033	8.17818	4.292	8.41267
95	7.51925	2.83038	4.70309	3.20315	5.60421	9.26964	5.92628	4.05855	1.42718	8.35911	2.78394	5.04133	2.69674	8.35704	3.59352	7.56984	3.92186	12.9789	-0.996495	6.08432	8.54314	4.08473	4.55718	4.97704	4.03307	8.44312	5.54174	9.68567	7.42794	9.31596	6.63179	10.6801	9.03879	9.32144	7.56118	8.8397	6.7448	10.5779	8.97789	7.52778	9.76731	9.27264	8.30236	8.05664	10.7381	9.83422	9.71473	5.49101	10.3296
96	8.68693	2.92973	6.24148	4.3296	6.93284	10.7658	7.11462	5.23794	1.85515	9.25789	3.94148	5.76009	3.03068	8.47658	4.67255	9.40385	4.45475	13.1512	0.0341818	7.24846	9.80799	4.76887	5.54809	5.76224	5.55283	9.63432	7.12558	11.0184	8.723	11.2127	7.07379	12.0915	9.84109	10.9647	9.39885	10.2649	8.21571	11.9629	9.72589	9.52711	11.2181	10.2893	9.05348	8.88874	11.8261	11.0252	11.6002	7.06185	12.5482
97	10.1369	3.15101	7.94755	5.69842	8.60624	12.5588	8.40112	6.71436	2.61373	10.4967	5.30573	6.69745	3.68127	9.00582	5.97379	11.4448	5.27191	13.5989	1.06503	8.70918	11.3095	5.72482	6.82691	6.72467	7.42927	11.3037	8.9663	12.6139	10.4276	13.4302	7.71318	13.8626	10.9505	12.8227	11.6715	11.957	10.0432	13.5279	10.587	11.7797	12.999	11.5293	10.1679	10.0006	13.448	12.3427	13.8366	8.96027	15.074
98	11.8586	3.48476	9.80027	7.25735	10.5541	14.6412	9.79458	8.42624	3.81142	12.0583	6.80493	7.81067	4.64323	9.94839	7.51052	13.6334	6.34308	14.3494	2.09723	10.4677	13.0781	6.93975	8.40273	7.85515	9.63736	13.432	11.1388	14.5828	12.4873	15.9407	8.5483	15.9416	12.3622	14.8846	14.2904	13.9261	12.2029	15.2866	11.5689	14.2574	15.1179	12.9641	11.6104	11.3746	15.5547	13.7887	16.3599	11.1115	17.9173
99	13.8429	3.90633	11.8017	8.98939	12.7616	17.0049	11.3183	10.3675	5.49682	13.955	8.40018	9.11333	5.89949	11.3035	9.26504	15.9538	7.64015	15.367	3.14743	12.5004	15.1142	8.40242	10.2676	9.15932	12.0785	15.9703	13.6664	16.9438	14.9161	18.7268	9.59606	18.286	14.0756	17.1569	17.2366	16.1924	14.6606	17.2554	12.6962	16.9773	17.5769	14.5743	13.349	13.0257	18.1127	15.3919	19.1518	13.5098	21.1049
100	16.0908	4.3914	13.971	10.892	15.227	19.636	12.998	12.547	7.735	16.197	10.089	10.622	7.485	13.063	11.244	18.42	9.175	16.67	4.243	14.811	17.44	10.102	12.43	10.647	14.716	18.892	16.559	19.72	17.716	21.766	10.887	20.891	16.089	19.643	20.492	18.777	17.385	19.455	14	19.961	20.361	16.355	15.355	14.976	21.072	17.183	22.174	16.172	24.645
[truncated: 56 more columns]

## Sheet: Rotation RAnkleFlex B4FaCoM
all values Right	mean	std	steps
1	-0.213213	3.38118	-2.623	-2.359	-0.767	-5.783	-6.556	-2.697	-1.763	4.297	-6.364	-5.956	1.049	-0.691	3.603	-4.563	-2.171	1.801	-1.961	-3.583	-8.333	2.489	2.373	-1.44	-3.004	1.883	-2.21	-1.858	-2.392	3.609	1.434	0.743	1.936	-6.652	-5.017	2.372	-1.7	-0.864	2.004	0.238	-3.136	1.104	0.786	-1.273	1.191	3.252	-3.12	2.269	-2.831
2	-1.22569	3.2612	-3.59436	-2.69989	-2.06582	-6.02009	-6.68011	-4.1148	-3.14055	3.96118	-6.96821	-6.40018	-0.736212	-2.38923	2.36406	-5.21603	-3.77152	0.342152	-2.67364	-4.03109	-7.7502	1.33535	0.783747	-2.41482	-3.98437	1.3277	-4.14361	-2.95883	-3.72088	2.63597	-0.226141	-0.454394	0.623929	-6.882	-5.94013	1.35351	-2.75155	-2.23213	0.804919	-0.878818	-3.19091	-0.106212	-0.727121	-2.60309	0.0385354	2.66622	-3.94779	0.697788	-3.93185
3	-2.00514	2.96423	-4.10473	-2.78244	-2.96055	-5.64118	-6.06133	-5.07581	-4.05989	3.26961	-6.84748	-6.10527	-2.33221	-3.4904	1.11577	-5.36884	-4.91224	-0.98497	-3.01909	-4.07964	-6.60865	-0.0116364	-0.633828	-3.00197	-4.3961	0.418485	-5.54948	-3.58376	-4.76948	1.60417	-1.74188	-1.37833	-0.345737	-6.52927	-6.33588	0.464515	-3.34536	-3.26615	-0.45496	-1.79045	-2.75127	-1.00773	-1.86866	-3.51573	-0.825323	1.81167	-4.44104	-0.843606	-4.5353
4	-2.49432	2.57254	-4.191	-2.638	-3.46464	-4.73709	-4.93233	-5.46615	-4.52821	2.37982	-6.09273	-5.22118	-3.48215	-3.9677	0.0674545	-5.14452	-5.51255	-1.937	-3.05891	-3.71764	-5.18855	-1.23403	-1.69697	-3.22267	-4.23227	-0.584364	-6.26836	-3.86676	-5.40845	0.684697	-3.04279	-1.985	-1.02997	-5.71982	-6.20609	-0.267333	-3.47255	-3.94027	-1.59479	-2.47327	-1.89618	-1.59045	-2.53306	-3.97291	-1.38003	0.89	-4.57052	-2.12309	-4.68588
5	-2.6737	2.16368	-3.87536	-2.21656	-3.59927	-3.41952	-3.48067	-5.24382	-4.54849	1.41961	-4.83127	-3.89627	-4.06118	-3.91261	-0.734071	-4.62394	-5.56542	-2.44252	-2.74691	-2.92036	-3.65757	-2.06808	-2.36864	-3.10661	-3.54188	-1.39018	-6.33224	-3.91579	-5.57315	-0.0463333	-4.04246	-2.3267	-1.48238	-4.58321	-5.63763	-0.865192	-3.15073	-4.2254	-2.49654	-2.94036	-0.734727	-1.89785	-2.74847	-3.98918	-1.68793	0.0373333	-4.31835	-3.04467	-4.45578
6	-2.53832	1.8278	-3.18655	-1.47822	-3.35291	-1.81806	-1.84489	-4.40242	-4.07413	0.49303	-3.20936	-2.30773	-3.99522	-3.44703	-1.38151	-3.79544	-5.27267	-2.67824	-2.044	-1.788	-2.13199	-2.42568	-2.63377	-2.60367	-2.43687	-1.84458	-5.82352	-3.7236	-5.20509	-0.548263	-4.58193	-2.52382	-1.62184	-3.23436	-4.72934	-1.28597	-2.42573	-4.10826	-2.98328	-3.19109	0.623242	-1.93036	-2.49054	-3.59636	-1.76718	-0.620333	-3.7273	-3.57073	-3.87759
7	-2.12576	1.67078	-2.17655	-0.479667	-2.76936	-0.101455	-0.188667	-3.17536	-3.20433	-0.269818	-1.41118	-0.672273	-3.44782	-2.61188	-1.90609	-2.73621	-4.73918	-2.75855	-1.07991	-0.506364	-0.728061	-2.35933	-2.52691	-1.75615	-1.11955	-1.90291	-4.93673	-3.23912	-4.442	-0.768242	-4.57652	-2.669	-1.41791	-1.80464	-3.55773	-1.46803	-1.35709	-3.58627	-3.02782	-3.16745	2.069	-1.64309	-1.86042	-2.82236	-1.62942	-0.978333	-2.88585	-3.67109	-2.95967
8	-1.47925	1.70838	-0.948182	0.682889	-1.90955	1.57079	1.36444	-1.7072	-2.04409	-0.743152	0.377182	0.871	-2.5199	-1.45212	-2.2208	-1.52603	-3.94388	-2.67194	0.0280909	0.807273	0.472909	-1.9478	-2.07014	-0.668556	0.285667	-1.55182	-3.76318	-2.47973	-3.42624	-0.655636	-4.06254	-2.72815	-0.911343	-0.416758	-2.26586	-1.39607	-0.0743636	-2.75567	-2.62943	-2.83009	3.50612	-1.09764	-0.960586	-1.763	-1.2531	-1.00444	-1.8934	-3.39133	-1.82989
9	-0.657707	1.85216	0.385182	1.92867	-0.868364	3.10482	2.74089	-0.135889	-0.720515	-0.849606	2.04527	2.21636	-1.33607	-0.0805657	-2.15234	-0.257293	-2.9103	-2.39152	1.17827	2.04973	1.43098	-1.26519	-1.34211	0.550455	1.65191	-0.862303	-2.39724	-1.53904	-2.30339	-0.25398	-3.18583	-2.61497	-0.199354	0.853455	-0.960242	-1.09315	1.29745	-1.70488	-1.87255	-2.22409	4.85776	-0.386788	0.0696465	-0.553636	-0.651475	-0.692333	-0.836677	-2.77482	-0.584485
10	0.265824	2.00442	1.73591	3.19	0.217	4.44391	3.907	1.40218	0.623182	-0.526545	3.52618	3.34936	-0.0395455	1.33591	-1.70618	0.988455	-1.74345	-1.96036	2.28582	3.15782	2.14564	-0.439636	-0.463909	1.79309	2.87509	0.0384545	-0.928818	-0.546	-1.21818	0.4	-2.18845	-2.28618	0.62	1.96891	0.273455	-0.587364	2.67882	-0.521182	-0.899364	-1.41227	6.08927	0.415636	1.08564	0.692182	0.148	-0.081	0.217364	-1.90755	0.688455
11	1.22693	2.11441	3.03264	4.40078	1.26591	5.54982	4.82944	2.82012	1.89498	0.134182	4.77439	4.28209	1.22417	2.70132	-0.934707	2.17178	-0.511061	-1.40667	3.31127	4.11	2.72838	0.436848	0.462182	2.96556	3.94125	1.07036	0.527212	0.452576	-0.266727	1.25439	-1.18939	-1.74312	1.46973	2.92209	1.38351	0.0868182	4.00836	0.715717	0.129283	-0.455364	7.18503	1.27336	2.00495	1.89464	1.05814	0.782556	1.22316	-0.898121	1.92345
12	2.1795	2.17251	4.224	5.52833	2.231	6.44767	5.56178	4.07278	3.05367	1.03033	5.806	5.037	2.38489	3.94711	0.0886667	3.26944	0.73	-0.726	4.243	4.906	3.25811	1.26489	1.38511	4.03211	4.86556	2.16333	1.88367	1.43244	0.528667	2.24656	-0.256222	-1.03167	2.30956	3.75267	2.34756	0.874333	5.241	1.93611	1.12667	0.602	8.14533	2.16067	2.81211	3.018	2.03089	1.769	2.15633	0.134	3.065
13	3.09764	2.18181	5.25464	6.57867	3.06945	7.18518	6.15267	5.13445	4.06848	2.07555	6.67309	5.64455	3.41509	5.06488	1.27297	4.26015	1.95055	0.0555455	5.07673	5.53636	3.80027	1.98727	2.28476	4.97609	5.66261	3.25418	3.09491	2.37248	1.19145	3.32003	0.585455	-0.186091	3.11121	4.50782	3.20382	1.72767	6.34373	3.08476	2.0317	1.71809	8.98091	3.05655	3.52282	4.04127	3.02376	2.79067	3.00812	1.12345	4.09994
14	3.96797	2.15581	6.13673	7.57356	3.80309	7.80215	6.65489	5.99126	4.93732	3.18661	7.41718	6.17127	4.30952	6.06302	2.52262	5.15986	3.14003	0.930364	5.83709	6.05436	4.40209	2.58671	3.15903	5.79886	6.35238	4.30752	4.13152	3.26082	1.77539	4.42029	1.34508	0.773455	3.85765	5.22191	3.97353	2.60638	7.33373	4.12981	2.8317	2.83882	9.70533	3.93442	4.17098	4.97745	3.99838	3.781	3.78562	2.03679	5.01554
15	4.78738	2.10646	6.87809	8.51922	4.45236	8.33694	7.10611	6.69978	5.68937	4.28597	8.06809	6.65173	5.11585	6.95314	3.77853	6.00328	4.27567	1.87564	6.54391	6.48645	5.0698	3.05961	4.0067	6.5091	6.9647	5.28661	5.01206	4.09122	2.3527	5.4954	2.03471	1.82048	4.56052	5.91476	4.67512	3.48127	8.21709	5.07102	3.56233	3.93173	10.3168	4.77321	4.79707	5.83891	4.9296	4.68989	4.50583	2.86564	5.8267
16	5.55934	2.04451	7.491	9.40933	5.043	8.80864	7.53267	7.29691	6.35767	5.32573	8.65036	7.10445	5.86627	7.75958	4.98391	6.81809	5.341	2.84118	7.21755	6.84191	5.79879	3.43836	4.83255	7.15191	7.51988	6.19309	5.78018	4.85052	2.97582	6.50545	2.67036	2.93064	5.22736	6.58255	5.32567	4.34103	8.99618	5.92855	4.2327	4.97382	10.8257	5.56882	5.42509	6.63945	5.80806	5.507	5.17815	3.61545	6.55464
17	6.28924	1.97786	7.99936	10.2301	5.59864	9.23282	7.94167	7.80951	6.96152	6.288	9.18803	7.52391	6.5801	8.51764	6.11552	7.62027	6.33397	3.794	7.88245	7.11973	6.56593	3.78265	5.65955	7.75281	8.02156	7.03948	6.47645	5.54923	3.67658	7.42384	3.27877	4.06155	5.85257	7.21397	5.94432	5.18755	9.67073	6.71513	4.83978	5.95364	11.2365	6.33188	6.07158	7.38818	6.63629	6.25478	5.79371	4.32315	7.20386
18	6.97931	1.91168	8.43227	10.9622	6.13827	9.60858	8.32189	8.24686	7.52559	7.17136	9.67833	7.90955	7.25937	9.25159	7.16646	8.40783	7.23997	4.70652	8.53918	7.33482	7.33259	4.13738	6.50371	8.32667	8.48263	7.82958	7.12573	6.19558	4.47561	8.23821	3.86606	5.18276	6.44356	7.79761	6.54874	6.02666	10.2359	7.42881	5.37771	6.85364	11.5538	7.06461	6.74247	8.082	7.41129	6.95333	6.35047	5.00376	7.7898
19	7.62636	1.84893	8.79891	11.584	6.66464	9.92936	8.665	8.62264	8.05936	7.97655	10.1098	8.25227	7.90582	9.96373	8.12382	9.15564	8.04709	5.56682	9.17045	7.49173	8.05782	4.536	7.34255	8.87982	8.89764	8.56818	7.74127	6.79618	5.35627	8.94718	4.42955	6.26564	6.98755	8.32364	7.14155	6.85309	10.6972	8.071	5.84191	7.661	11.7891	7.77027	7.419	8.72191	8.13909	7.612	6.84482	5.66218	8.31473
20	8.2223	1.79232	9.09736	12.0552	7.16718	10.1855	8.95833	8.94131	8.55113	8.70479	10.4746	8.53736	8.50666	10.6457	8.9711	9.82676	8.75339	6.38139	9.74964	7.59345	8.71558	4.97851	8.14168	9.41501	9.24532	9.2463	8.32618	7.35235	6.27855	9.56664	4.96786	7.28024	7.48013	8.78188	7.71304	7.64949	11.0671	8.64049	6.22502	8.36655	11.9682	8.44276	8.07975	9.31	8.81793	8.21644	7.27274	6.28948	8.77117
21	8.75963	1.74501	9.33291	12.3913	7.62673	10.3985	9.20356	9.20028	8.97927	9.35348	10.7677	8.75973	9.03664	11.2751	9.71217	10.3787	9.34036	7.14073	10.2577	7.646	9.28324	5.4637	8.85303	9.92065	9.5107	9.84636	8.87015	7.86049	7.20358	10.1161	5.48663	8.19345	7.92962	9.16758	8.25617	8.39941	11.3528	9.1439	6.53651	8.96636	12.1142	9.06288	8.69918	9.841	9.44408	8.759	7.64001	6.85797	9.14066
22	9.23309	1.70794	9.506	12.615	8.01436	10.5763	9.40433	9.39509	9.34606	9.91582	11.0051	8.92536	9.48821	11.8152	10.3443	10.8385	9.79791	7.82982	10.6917	7.65364	9.74197	5.97661	9.45455	10.3756	9.71615	10.3469	9.35836	8.31321	8.08318	10.608	5.98848	9.00436	8.35961	9.49864	8.76	9.08342	11.566	9.58591	6.79158	9.46691	12.2351	9.62273	9.26409	10.3136	10.0044	9.24033	7.954	7.35782	9.41412
23	9.64175	1.68085	9.613	12.7576	8.316	10.703	9.57056	9.53944	9.65722	10.3843	11.196	9.052	9.88544	12.2379	10.8547	11.2098	10.1613	8.45533	11.053	7.617	10.1128	6.492	9.944	10.7706	9.869	10.7393	9.76833	8.69211	8.86667	11.0499	6.45878	9.702	8.78356	9.77633	9.22667	9.68167	11.721	9.96989	7.03178	9.876	12.3413	10.122	9.776	10.741	10.5011	9.67622	8.21356	7.77333	9.60578
24	9.99044	1.66099	9.65536	12.8332	8.52236	10.7786	9.70989	9.63391	9.9206	10.7628	11.3547	9.16764	10.2126	12.5533	11.273	11.4962	10.4545	9.01724	11.3423	7.528	10.408	6.99736	10.3331	11.1071	9.96802	11.0181	10.094	9.0016	9.53212	11.4462	6.89666	10.2968	9.20109	10.0017	9.66837	10.1932	11.8315	10.3229	7.28851	10.1941	12.4427	10.5711	10.2276	11.129	10.9286	10.0731	8.42099	8.10121	9.71437
25	10.2899	1.64577	9.66455	12.8597	8.65982	10.8133	9.823	9.67942	10.1565	11.0664	11.502	9.29273	10.4692	12.7734	11.6256	11.7125	10.6918	9.50718	11.5825	7.40945	10.6412	7.47876	10.6407	11.3889	10.0281	11.1895	10.3409	9.24767	10.0722	11.7964	7.29852	10.8064	9.60594	10.1789	10.0921	10.6332	11.9228	10.6589	7.58585	10.4466	12.5491	10.9908	10.6201	11.4886	11.2854	10.4313	8.58388	8.39091	9.75058
26	10.5533	1.63351	9.65273	12.8493	8.73973	10.8266	9.90833	9.6813	10.3869	11.3205	11.6481	9.43164	10.7018	12.9108	11.9282	11.886	10.909	9.94755	11.7921	7.28218	10.8244	7.9329	10.91	11.6267	10.0758	11.3102	10.5313	9.42628	10.4956	12.1013	7.67016	11.2567	9.98265	10.3168	10.5096	11.0067	12.0051	10.9795	7.94125	10.6501	12.6699	11.4002	10.9667	11.8374	11.5691	10.7652	8.70917	8.70121	9.73242
27	10.7901	1.62565	9.62609	12.8097	8.77273	10.8228	9.96844	9.64894	10.6126	11.5569	11.7902	9.57736	10.9518	13.0183	12.2005	12.0193	11.1266	10.3565	11.9821	7.16564	10.9803	8.3651	11.1638	11.8363	10.1167	11.4153	10.7021	9.54887	10.823	12.3714	8.00968	11.6756	10.3156	10.4165	10.9276	11.315	12.0811	11.2775	8.32222	10.809	12.8067	11.8056	11.2835	12.1826	11.7918	11.0704	8.80489	9.02658	9.66052
28	11.0058	1.62525	9.58718	12.74	8.75836	10.802	10.003	9.57555	10.8342	11.7958	11.9245	9.72282	11.2287	13.1245	12.4545	12.1125	11.3534	10.7474	12.1654	7.06909	11.131	8.78282	11.4162	12.0237	10.1528	11.525	10.8781	9.633	11.0969	12.6066	8.31255	12.079	10.5983	10.472	11.3411	11.5448	12.1462	11.5535	8.70227	10.9138	12.9614	12.2153	11.5715	12.5193	11.9623	11.341	8.898	9.35409	9.526
29	11.2021	1.63328	9.54245	12.6222	8.70045	10.7631	10.0101	9.45381	11.0611	12.0368	12.0395	9.87364	11.5204	13.2404	12.6775	12.1662	11.5843	11.1375	12.3486	7.00164	11.2895	9.19464	11.6676	12.1896	10.1923	11.6382	11.0661	9.6962	11.3368	12.8051	8.58703	12.4687	10.8265	10.4801	11.7354	11.697	12.1852	11.8149	9.05988	10.9579	13.1318	12.618	11.8311	12.8523	12.0962	11.563	9.01109	9.68633	9.32063
30	11.3789	1.64798	9.49718	12.4543	8.61264	10.708	9.99989	9.28161	11.2903	12.2746	12.1162	10.048	11.8078	13.3511	12.8496	12.1885	11.8113	11.5315	12.5355	6.966	11.4625	9.59943	11.9071	12.3299	10.2352	11.7474	11.2661	9.75791	11.5445	12.9742	8.85443	12.8222	11.0075	10.4465	12.0983	11.7685	12.1965	12.0562	9.3901	10.9483	13.3085	12.9902	12.0816	13.1968	12.1983	11.734	9.13893	10.0109	9.05653
31	11.5368	1.66722	9.46055	12.242	8.53245	10.653	9.97233	9.07382	11.504	12.5013	12.1479	10.2605	12.0789	13.4388	12.9596	12.1858	12.0254	11.9345	12.7352	6.96282	11.6547	9.99315	12.1097	12.4443	10.2868	11.8574	11.4762	9.83058	11.7245	13.1175	9.1317	13.131	11.1554	10.4047	12.4315	11.7625	12.1868	12.2658	9.69961	10.9027	13.4952	13.3255	12.3353	13.5523	12.2666	11.8543	9.26621	10.3155	8.76097
32	11.6775	1.68933	9.44673	11.996	8.48082	10.6002	9.92833	8.85919	11.6891	12.7176	12.1478	10.4992	12.3287	13.5126	13.0015	12.1568	12.2118	12.3403	12.9505	6.98464	11.8779	10.3633	12.2633	12.5739	10.3542	11.9605	11.6922	9.9119	11.8859	13.2286	9.40598	13.3851	11.2861	10.3729	12.7325	11.6832	12.1579	12.4323	9.98736	10.8423	13.6954	13.6191	12.5825	13.9066	12.2981	11.9327	9.38742	10.5891	8.47022
33	11.805	1.71218	9.45991	11.7302	8.45773	10.5434	9.86567	8.67452	11.8414	12.9265	12.1282	10.7468	12.56	13.5871	12.9807	12.1064	12.3801	12.7368	13.1791	7.041	12.1476	10.6961	12.388	12.719	10.4411	12.0541	11.9111	9.99764	12.0377	13.3062	9.66644	13.5759	11.4281	10.3577	13.0021	11.5485	12.1216	12.5555	10.2576	10.7878	13.8966	13.871	12.8139	14.249	12.3009	11.9773	9.50682	10.8279	8.2304
34	11.9217	1.73349	9.492	11.4757	8.462	10.478	9.78	8.562	11.9547	13.133	12.098	10.992	12.7727	13.6693	12.9173	12.041	12.537	13.122	13.415	7.14	12.454	10.999	12.504	12.8057	10.5477	12.139	12.133	10.0927	12.185	13.3583	9.9	13.708	11.602	10.362	13.236	11.3717	12.092	12.6443	10.51	10.753	14.093	14.088	13.0243	14.572	12.2833	11.9833	9.631	11.033	8.07433
35	12.0325	1.75001	9.53545	11.2642	8.49309	10.4083	9.67211	8.5423	12.0218	13.3373	12.0557	11.2284	12.9644	13.7755	12.8361	11.9569	12.6751	13.4968	13.6607	7.298	12.7696	11.2861	12.6139	12.8462	10.6793	12.2102	12.3601	10.2015	12.3257	13.3911	10.1026	13.7814	11.8146	10.4044	13.4282	11.1663	12.0785	12.7056	10.744	10.7383	14.2847	14.2773	13.2139	14.8664	12.2661	11.9507	9.76508	11.201	8.0132
36	12.1399	1.7584	9.58427	11.1303	8.55055	10.3476	9.54422	8.62981	12.0432	13.5361	11.9989	11.4538	13.1313	13.9113	12.748	11.8539	12.7935	13.8613	13.9131	7.51745	13.0719	11.5578	12.7144	12.8716	10.8456	12.2672	12.5917	10.334	12.4638	13.4019	10.2768	13.809	12.057	10.4985	13.5705	10.946	12.0789	12.7489	10.9707	10.7368	14.4691	14.4426	13.3847	15.137	12.2545	11.8776	9.91663	11.3347	8.05086
37	12.2467	1.75682	9.63773	11.101	8.63736	10.3119	9.402	8.83645	12.0305	13.7297	11.9346	11.6695	13.2714	14.0684	12.6635	11.7425	12.8897	14.2182	14.1652	7.79518	13.3415	11.8201	12.7951	12.8981	11.0536	12.3185	12.8269	10.5075	12.6078	13.388	10.4387	13.7867	12.3169	10.6525	13.6525	10.7197	12.0927	12.7825	11.2043	10.7482	14.6368	14.5808	13.5327	15.3877	12.2538	11.765	10.0976	11.4396	8.18382
38	12.3569	1.74549	9.70945	11.1966	8.75882	10.316	9.25378	9.17227	12.0018	13.9233	11.8683	11.8827	13.3821	14.2469	12.5846	11.6412	12.9563	14.5721	14.4102	8.11027	13.5751	12.077	12.8513	12.9277	11.3075	12.3679	13.0652	10.7264	12.7622	13.3594	10.6	13.7188	12.5905	10.8664	13.6742	10.4906	12.1189	12.8102	11.4419	10.7775	14.7765	14.6869	13.6657	15.6036	12.2871	11.6146	10.3226	11.5198	8.40007
39	12.4741	1.72674	9.81618	11.3889	8.91682	10.3791	9.11533	9.61742	11.9764	14.121	11.8113	12.0853	13.4727	14.4477	12.5164	11.57	13.0004	14.9221	14.6276	8.45809	13.7851	12.331	12.8865	12.9569	11.6041	12.4283	13.3031	10.9792	12.9291	13.3195	10.7659	13.6135	12.8813	11.1462	13.6348	10.2576	12.1578	12.8376	11.6774	10.8333	14.8705	14.7492	13.7972	15.7709	12.3565	11.4413	10.5975	11.583	8.69167
40	12.6025	1.70383	9.97045	11.6727	9.10009	10.5123	9.00233	10.1492	11.9739	14.3278	11.782	12.2705	13.5431	14.6657	12.4708	11.5566	13.0236	15.2713	14.8065	8.84055	13.9961	12.5883	12.9143	12.9933	11.9495	12.5039	13.5361	11.2634	13.1105	13.2696	10.9402	13.4808	13.1953	11.5025	13.538	10.0218	12.206	12.8739	11.9185	10.9325	14.9215	14.7629	13.9299	15.8885	12.4621	11.2567	10.9279	11.6464	9.04415
41	12.7456	1.68143	10.1809	12.031	9.31227	10.7052	8.927	10.752	12.0067	14.5406	11.7798	12.4365	13.5933	14.904	12.4715	11.6083	13.0285	15.6201	14.9648	9.25945	14.2309	12.8532	12.9547	13.0434	12.3321	12.5905	13.7625	11.5834	13.309	13.216	11.1198	13.3349	13.5203	11.9297	13.3887	9.79979	12.2583	12.935	12.1839	11.0945	14.9492	14.7287	14.0684	15.969	12.6033	11.0762	11.3094	11.7268	9.44701
42	12.9087	1.66414	10.4364	12.4429	9.57618	10.9495	8.89944	11.4041	12.0861	14.7602	11.8132	12.5859	13.6368	15.1672	12.5311	11.7357	13.0388	15.9637	15.1317	9.73709	14.4955	13.1251	13.0257	13.11	12.7421	12.6985	13.9823	11.9285	13.5262	13.1646	11.3092	13.186	13.843	12.4274	13.2006	9.60589	12.3119	13.0497	12.49	11.3228	14.9744	14.6573	14.231	16.0267	12.7761	10.9207	11.7377	11.8364	9.88165
43	13.0954	1.65491	10.7345	12.887	9.90364	11.2368	8.93	12.0815	12.2375	14.9954	11.8895	12.7359	13.6935	15.4548	12.6609	11.9524	13.0735	16.298	15.3016	10.2718	14.7796	13.4007	13.1365	13.1943	13.1708	12.8313	14.1969	12.2896	13.7665	13.1287	11.5178	13.0499	14.1497	12.9925	12.9917	9.45391	12.3682	13.2448	12.8315	11.6194	15.0151	14.5743	14.4333	16.0645	12.9835	10.806	12.2106	11.9888	10.3274
44	13.3069	1.65509	11.0758	13.3531	10.2915	11.5585	9.02633	12.7727	12.4858	15.2494	12.0323	12.9048	13.7741	15.7477	12.8747	12.2789	13.149	16.6129	15.4615	10.8207	15.0779	13.6952	13.2884	13.2981	13.6263	12.9916	14.406	12.6551	14.0422	13.1304	11.7546	12.9566	14.4239	13.6274	12.7819	9.35969	12.4261	13.53	13.2023	11.9775	15.0764	14.5101	14.6773	16.0846	13.23	10.7374	12.7226	12.1971	10.7773
45	13.5423	1.66294	11.451	13.8394	10.741	11.8933	9.18811	13.458	12.8296	15.522	12.2687	13.106	13.8874	16.0337	13.1732	12.6999	13.2953	16.9067	15.613	11.356	15.3808	14.023	13.476	13.4277	14.1256	13.2037	14.605	13.0103	14.3643	13.1909	12.0169	12.9317	14.6677	14.303	12.5911	9.33967	12.481	13.8818	13.5991	12.387	15.144	14.4793	14.9522	16.088	13.5268	10.7226	13.2603	12.4603	11.2328
46	13.7985	1.67549	11.8517	14.341	11.2595	12.2253	9.403	14.1129	13.2581	15.8061	12.6022	13.3541	14.0343	16.3025	13.5515	13.1985	13.5238	17.1934	15.7621	11.8725	15.6826	14.3977	13.7035	13.5846	14.6733	13.4799	14.7906	13.3555	14.736	13.3169	12.2857	12.9914	14.8848	14.9683	12.4421	9.38282	12.5145	14.2741	14.0058	12.8372	15.1908	14.4838	15.2355	16.0883	13.8883	10.769	13.7997	12.7774	11.6953
47	14.0673	1.68868	12.279	14.834	11.8349	12.545	9.63789	14.7164	13.7352	16.0855	13.0175	13.6306	14.2119	16.5489	14.002	13.7315	13.8451	17.474	15.8979	12.3698	15.9845	14.8097	13.98	13.7627	15.255	13.8215	14.9632	13.6885	15.1523	13.4912	12.5479	13.1459	15.0764	15.5822	12.3498	9.47407	12.5126	14.6753	14.4042	13.31	15.1844	14.5246	15.5099	16.0995	14.31	10.8881	14.3088	13.1477	12.1608
48	14.3334	1.70143	12.7205	15.2676	12.4466	12.8436	9.84856	15.2422	14.1947	16.3282	13.4832	13.9087	14.4265	16.7763	14.5099	14.2185	14.264	17.7531	15.9985	12.8294	16.2811	15.2448	14.2969	13.945	15.8439	14.2124	15.1135	13.9969	15.5944	13.6934	12.7797	13.3915	15.2263	16.1141	12.314	9.58924	12.4669	15.0431	14.7716	13.7883	15.0867	14.5942	15.7588	16.1205	14.7849	11.0616	14.7355	13.5605	12.6166
49	14.5742	1.71532	13.1424	15.596	13.0589	13.1025	10.0043	15.6545	14.576	16.4975	13.9645	14.1575	14.671	16.9896	15.0244	14.5963	14.7476	18.03	16.0505	13.2096	16.561	15.6772	14.6185	14.1149	16.3992	14.6043	15.2293	14.2683	16.0447	13.8926	12.9551	13.7149	15.3042	16.4999	12.3218	9.702	12.3741	15.3236	15.0721	14.2445	14.8783	14.6768	15.9462	16.1496	15.2926	11.267	15.0355	13.975	13.0368
50	14.76	1.73389	13.5061	15.793	13.6325	13.307	10.0853	15.9188	14.8129	16.5571	14.405	14.3398	14.9112	17.191	15.5002	14.8141	15.2592	18.2938	16.0433	13.4485	16.7922	16.042	14.9064	14.2434	16.8795	14.9559	15.2923	14.4815	16.4713	14.0463	13.0571	14.068	15.27	16.7026	12.3504	9.7603	12.2226	15.4819	15.2694	14.647	14.5389	14.7497	16.0337	16.177	15.7795	11.4637	15.1527	14.3396	13.3807
51	14.8565	1.76266	13.7515	15.8214	14.1372	13.4306	10.0502	16.0178	14.8294	16.4736	14.7426	14.4283	15.1109	17.3636	15.8848	14.7947	15.7435	18.5285	15.9618	13.5294	16.9425	16.2728	15.1168	14.3007	17.2331	15.213	15.2745	14.6001	16.8112	14.1032	13.0706	14.402	15.083	16.6892	12.3613	9.71594	11.9805	15.4836	15.3339	14.9558	14.0345	14.7933	16.0043	16.1681	16.1829	11.5802	15.0226	14.6063	13.6004
52	14.8246	1.80938	13.8	15.645	14.531	13.4333	9.821	15.9399	14.578	16.2374	14.9101	14.3955	15.2536	17.4736	16.134	14.4627	16.1396	18.7136	15.7671	13.4394	16.9741	16.302	15.2202	14.2741	17.3982	15.2985	15.146	14.5927	16.9927	14.0025	12.987	14.6709	14.7236	16.4272	12.2871	9.52733	11.6029	15.2959	15.2418	15.1309	13.3303	14.7832	15.8376	16.0643	16.4437	11.5363	14.5706	14.7284	13.6662
53	14.6189	1.88491	13.5648	15.2392	14.7398	13.269	9.31611	15.6532	14.0245	15.8355	14.8274	14.1808	15.3194	17.4588	16.2213	13.7517	16.4176	18.825	15.3685	13.1559	16.8212	16.0273	15.195	14.1495	17.3126	15.1317	14.8743	14.4474	16.966	13.6773	12.803	14.8346	14.1863	15.861	12.0465	9.136	11.0399	14.8797	14.9561	15.1365	12.386	14.6842	15.4899	15.8036	16.4944	11.2706	13.708	14.6563	13.5733
54	14.1774	2.00883	12.9242	14.5497	14.7227	12.8629	8.42522	15.1416	13.0889	15.2214	14.3779	13.7143	15.3032	17.2486	16.0973	12.5634	16.5468	18.8239	14.6762	12.6927	16.4179	15.4152	14.99	13.8926	16.8839	14.5907	14.4105	14.1476	16.6679	13.0228	12.5035	14.8227	13.4133	14.862	11.5459	8.45742	10.2044	14.1399	14.4556	14.9057	11.1383	14.4188	14.9256	15.3031	16.2928	10.7188	12.3279	14.2954	13.3097
55	13.4212	2.20835	11.7651	13.503	14.436	12.1734	7.036	14.4048	11.5749	14.2971	13.5258	12.9023	15.1966	16.7328	15.6262	10.7456	16.4724	18.6525	13.5951	12.0575	15.7054	14.4209	14.4856	13.4449	15.9365	13.4886	13.6625	13.6247	16.0133	11.935	12.0024	14.575	12.2887	13.3732	10.6853	7.43409	9.00718	13.0323	13.7389	14.3453	9.49891	13.9218	14.1108	14.4513	15.8383	9.81	10.2884	13.5967	12.8482
56	12.2606	2.50967	10.01	11.9383	13.814	11.117	4.99378	13.4163	9.37811	12.9123	12.2007	11.624	14.9512	15.7186	14.759	8.32322	16.1597	18.2723	12.012	11.235	14.5974	12.9602	13.5644	12.7226	14.3938	11.7873	12.474	12.8328	14.916	10.3288	11.23	14.0043	10.7478	11.3297	9.31922	6.00611	7.396	11.4922	12.7822	13.333	7.469	13.1013	12.9761	13.117	15.1079	8.38156	7.62756	12.4887	12.1198
57	10.6219	2.89841	7.59855	9.86556	12.6745	9.59664	2.45689	12.0933	6.51114	10.99	10.3471	9.68682	14.4493	14.0036	13.3935	5.41847	15.5177	17.5885	9.75918	10.1258	12.9382	10.9621	12.106	11.6396	12.2353	9.41548	10.7333	11.6594	13.3147	8.15047	10.0867	13.0172	8.74177	8.76061	7.36841	4.16095	5.34455	9.46713	11.5153	11.6555	5.08348	11.8528	11.3806	11.1109	14.0169	6.44067	4.50867	10.8874	11.0462
58	8.4755	3.30792	4.74473	7.33333	10.9681	7.53391	-0.424333	10.3695	3.11758	8.49655	7.95218	7.20718	13.5379	11.5356	11.3532	2.19361	14.3161	16.3565	7.03773	8.67564	10.6479	8.463	9.99191	10.0532	9.49048	6.30173	8.39573	9.92609	11.0952	5.44682	8.44	11.4894	6.23452	5.80382	4.88933	1.91442	2.99791	6.96833	9.8697	9.36791	2.43491	10.0518	9.23861	8.51873	12.4556	4.03333	1.12345	8.69782	9.56409
59	5.86538	3.65126	1.61573	4.48533	8.64136	5.01755	-3.49133	8.2539	-0.531697	5.50258	5.13915	4.30727	12.1055	8.30931	8.59511	-1.15426	12.5063	14.473	4.05445	6.80827	7.78952	5.48694	7.11391	8.00609	6.24192	2.7683	5.53191	7.54892	8.22279	2.35453	6.24486	9.37452	3.24369	2.69109	2.01168	-0.575444	0.448636	4.09512	7.79701	6.59536	-0.364606	7.68455	6.60927	5.45091	10.3627	1.29122	-2.37534	5.95236	7.64331
60	2.91238	3.87065	-1.65982	1.48767	5.76727	2.26318	-6.64667	5.80523	-4.10109	2.18085	2.11597	1.14873	10.0897	4.3653	5.35747	-4.47879	10.0999	11.9	0.996	4.48682	4.51101	2.11465	3.74613	5.56629	2.76711	-0.888515	2.3177	4.65707	4.80815	-0.960525	3.6331	6.80097	0.00474747	-0.417606	-1.09844	-3.23243	-2.22545	1.06262	5.2911	3.52082	-3.21288	4.89858	3.62886	2.05891	7.74471	-1.63778	-5.92854	2.84252	5.33416
61	-0.245463	3.96857	-5.01491	-1.543	2.58055	-0.597182	-9.86367	3.08327	-7.48215	-1.27491	-0.973	-2.10491	7.50952	0.039697	1.87021	-7.78939	7.18209	8.71827	-2.05673	1.79882	1.01582	-1.3957	0.153455	2.84618	-0.749303	-4.42455	-1.03182	1.39942	1.11809	-4.32982	0.771485	3.90618	-3.32682	-3.50027	-4.31348	-6.00936	-4.97909	-1.98912	2.41	0.304	-6.05755	1.837	0.468091	-1.54218	4.69227	-4.65667	-9.55206	-0.453727	2.72591
62	-3.49905	3.99223	-8.39827	-4.60178	-0.669364	-3.52591	-13.056	0.163879	-10.6808	-4.81994	-4.03909	-5.35736	4.57093	-4.43582	-1.69053	-11.1518	4.0007	5.20879	-5.15455	-1.07436	-2.51937	-4.92491	-3.46601	-0.0750808	-4.20524	-7.79636	-4.44218	-2.09505	-2.69555	-7.70749	-2.16578	0.811364	-6.64688	-6.61664	-7.58744	-8.89643	-7.82009	-5.00045	-0.674929	-2.97955	-8.89185	-1.36209	-2.71886	-5.28727	1.42189	-7.76111	-13.1977	-3.80612	-0.0419495
63	-6.76735	3.95534	-11.6486	-7.74778	-3.88882	-6.56055	-15.9413	-2.92323	-13.6012	-8.47673	-7.04924	-8.60136	1.45783	-8.77654	-5.27274	-14.4586	0.741424	1.59061	-8.39473	-4.03727	-6.04261	-8.3986	-7.02546	-3.14494	-7.58945	-11.1317	-7.91391	-5.71097	-6.56403	-11.0956	-5.09928	-2.4257	-9.85593	-9.74418	-10.9088	-11.8418	-10.7286	-7.95111	-3.82552	-6.34455	-11.6188	-4.61285	-5.90624	-9.04027	-1.90709	-10.9344	-16.5708	-7.20488	-2.89003
64	-9.95244	3.79418	-14.4417	-10.931	-7.05082	-9.66636	-18.096	-6.18618	-16.0525	-12.0906	-9.95664	-11.7887	-1.74991	-12.6226	-8.926	-17.3455	-2.54655	-2.03927	-11.6571	-7.05445	-9.58345	-11.711	-10.5618	-6.37291	-10.928	-14.4453	-11.3485	-9.42136	-10.3827	-14.3696	-7.98882	-5.76145	-12.8065	-12.5965	-14.0991	-14.6291	-13.5181	-10.7554	-6.98655	-9.74182	-14.003	-7.90509	-9.10109	-12.5133	-5.25109	-13.997	-19.2922	-10.6675	-5.83018
65	-12.8517	3.39717	-16.4048	-13.6783	-10.0549	-12.5875	-18.9848	-9.5993	-17.7345	-15.1868	-12.5862	-14.69	-5.04539	-15.6203	-12.6522	-19.4168	-5.86458	-5.65006	-14.4932	-10.1054	-13.0995	-14.6194	-13.9601	-9.754	-14.0784	-17.3725	-14.4108	-13.1505	-13.8907	-17.2032	-10.6245	-9.12294	-15.1812	-14.8021	-16.774	-16.841	-15.8204	-13.1491	-10.1278	-12.9033	-15.7451	-11.2166	-12.1017	-15.2985	-8.61462	-16.4447	-21.0339	-14.0131	-8.90451
66	-15.1758	2.74868	-17.2912	-15.4984	-12.6035	-14.8764	-18.695	-12.8876	-18.4076	-17.2582	-14.6394	-16.9564	-8.43833	-17.3765	-16.0737	-20.3365	-9.09088	-9.1863	-16.4626	-13.1314	-16.286	-16.7211	-16.8463	-13.0706	-16.6325	-19.5307	-16.7322	-16.5141	-16.6842	-19.0968	-12.6058	-12.2816	-16.5511	-16.0641	-18.4145	-17.9807	-17.2507	-14.8276	-13.1021	-15.4129	-16.6048	-14.3557	-14.5267	-17.0113	-11.9582	-17.9657	-21.6457	-16.8542	-11.983
67	-16.6315	2.04646	-17.064	-16.1293	-14.329	-16.129	-17.3887	-15.5897	-18.0247	-18.003	-15.836	-18.26	-11.7997	-17.5227	-18.6433	-19.9477	-11.88	-12.376	-17.286	-15.998	-18.7577	-17.5187	-18.7113	-15.763	-18.0603	-20.642	-18.043	-18.9903	-18.386	-19.9077	-13.734	-14.835	-16.6027	-16.249	-18.8087	-17.8223	-17.584	-15.5667	-15.5777	-16.918	-16.508	-16.963	-16.075	-17.469	-15.1927	-18.39	-21.1643	-18.784	-14.6367
68	-17.009	1.77484	-15.7683	-15.5978	-14.798	-16.0032	-15.3602	-17.27	-16.8977	-17.2579	-15.9221	-18.2498	-14.7517	-16.3963	-19.9301	-18.5509	-13.5615	-14.5317	-16.7029	-18.2816	-20.1981	-17.0948	-19.4202	-17.3835	-18.3035	-20.3717	-18.0619	-20.1931	-18.6104	-19.6417	-13.9586	-16.2349	-15.5569	-15.284	-18.0493	-16.584	-16.6986	-15.321	-17.1558	-17.1127	-15.472	-18.5051	-16.5752	-16.6173	-18.0996	-17.7524	-19.7599	-19.3788	-16.4347
69	-16.3531	2.09765	-13.8188	-14.0817	-14.2213	-14.8051	-12.9341	-17.578	-15.2797	-15.5505	-15.1484	-17.2211	-16.6689	-14.293	-19.5702	-16.4122	-14.0385	-15.4357	-15.1315	-19.6347	-20.3152	-15.5898	-18.9897	-17.7173	-17.458	-19.0653	-17.1073	-19.8321	-17.6972	-18.4426	-13.3205	-16.4859	-13.6595	-13.5742	-16.362	-14.5483	-14.9769	-14.1808	-17.4598	-16.252	-13.8262	-18.9436	-15.9315	-14.9058	-20.1641	-16.2059	-17.7033	-18.8378	-17.1169
70	-14.8535	2.54001	-11.4916	-11.9727	-12.7977	-12.8184	-10.4377	-16.6932	-13.4418	-13.243	-13.7375	-15.4265	-17.2806	-11.5646	-17.952	-13.8318	-13.3684	-15.0623	-12.8765	-19.8191	-19.2431	-13.2185	-17.5745	-16.7968	-15.7186	-16.9845	-15.4463	-18.2642	-15.9495	-16.5496	-12.1704	-15.6761	-11.219	-11.4212	-14.0665	-12.0415	-12.7174	-12.3588	-16.6004	-14.5949	-11.8155	-18.3412	-14.4277	-12.6634	-21.0091	-14.1023	-15.3028	-17.3838	-16.6662
71	-12.794	2.80189	-9.03082	-9.64944	-10.7753	-10.3769	-8.08422	-14.9686	-11.647	-10.6783	-11.9462	-13.1643	-16.6499	-8.68183	-15.4956	-11.1531	-11.7271	-13.5287	-10.2417	-18.7583	-17.2596	-10.4403	-15.5368	-14.7936	-13.454	-14.4284	-13.3915	-15.8641	-13.7191	-14.2394	-10.7685	-14.0346	-8.62058	-9.11076	-11.4797	-9.39112	-10.2145	-10.197	-14.885	-12.4571	-9.67124	-16.9026	-12.3947	-10.1981	-20.5594	-11.7931	-12.8537	-15.3284	-15.2028
72	-10.4781	2.83109	-6.64818	-7.35411	-8.44545	-7.79352	-5.99511	-12.7322	-10.0561	-8.15003	-9.99964	-10.7614	-14.9901	-5.93199	-12.5959	-8.61292	-9.58406	-11.325	-7.52791	-16.629	-14.6516	-7.6058	-13.2682	-12.2059	-11.0404	-11.7822	-11.2552	-12.9956	-11.3378	-11.7737	-9.31929	-11.8425	-6.16728	-6.88739	-8.91493	-6.86738	-7.70882	-7.91444	-12.6277	-10.1397	-7.583	-14.8992	-10.1016	-7.74918	-18.9128	-9.50467	-10.5552	-12.9934	-13.1348
73	-8.15596	2.67182	-4.51082	-5.254	-6.075	-5.35645	-4.232	-10.2895	-8.75273	-5.83736	-8.09882	-8.49082	-12.5926	-3.49655	-9.64873	-6.34418	-7.28818	-8.84355	-4.943	-13.8774	-11.7292	-4.972	-11.0266	-9.36318	-8.723	-9.28836	-9.26973	-10.0341	-9.06355	-9.372	-7.98173	-9.407	-4.02809	-4.93391	-6.54918	-4.615	-5.39536	-5.68055	-10.1313	-7.90136	-5.67645	-12.6324	-7.78427	-5.50336	-16.2505	-7.386	-8.522	-10.6695	-10.8124
74	-6.01077	2.42124	-2.68482	-3.49411	-3.80845	-3.22239	-2.86478	-7.9201	-7.79255	-3.81027	-6.35603	-6.51082	-9.91321	-1.47501	-6.93661	-4.45686	-5.07382	-6.38376	-2.58609	-10.8206	-8.83064	-2.71976	-9.02642	-6.55056	-6.70766	-7.11518	-7.5317	-7.2654	-7.00988	-7.16339	-6.82979	-6.99973	-2.30487	-3.28761	-4.47066	-2.716	-3.38555	-3.62268	-7.67722	-5.93273	-4.02403	-10.3638	-5.60025	-3.57318	-13.0573	-5.55256	-6.81586	-8.5253	-8.4816
75	-4.14166	2.17598	-1.16564	-2.05533	-1.77845	-1.45976	-1.82744	-5.77097	-7.12427	-2.08703	-4.82164	-4.93755	-7.26687	0.180848	-4.6016	-2.92504	-3.10233	-4.18912	-0.568	-7.77645	-6.16591	-0.861697	-7.34826	-4.01476	-5.05546	-5.34209	-6.06391	-4.85856	-5.22812	-5.23521	-5.90129	-4.78561	-0.934859	-1.93224	-2.69437	-1.22678	-1.70845	-1.85676	-5.42627	-4.31818	-2.63673	-8.24142	-3.61496	-1.98164	-9.72049	-4.00178	-5.45711	-6.63209	-6.3012
76	-2.58551	2.00405	0.0524545	-0.911	-0.0423636	-0.0867273	-1.08833	-3.91473	-6.68148	-0.682182	-3.50891	-3.72982	-4.85482	1.48509	-2.76	-1.67318	-1.41727	-2.347	1.07336	-5.01536	-3.86627	0.611273	-5.98052	-1.84403	-3.74724	-3.91727	-4.853	-2.96839	-3.75664	-3.63142	-5.23464	-2.86864	0.189485	-0.809818	-1.20809	-0.0581515	-0.373091	-0.380848	-3.47703	-3.09209	-1.46691	-6.359	-1.85767	-0.731909	-6.50558	-2.745	-4.43158	-5.00573	-4.39709
77	-1.33893	1.93156	0.980909	-0.0191111	1.38818	0.883455	-0.603111	-2.4016	-6.40108	0.442879	-2.41897	-2.79691	-2.84645	2.40018	-1.36865	-0.644596	-0.0396061	-0.903212	2.349	-2.67973	-2.03171	1.68732	-4.88733	-0.052798	-2.7577	-2.79709	-3.806	-1.56612	-2.54976	-2.36507	-4.79384	-1.3243	1.14342	0.136606	0.0621616	0.861838	0.639909	0.808929	-1.92763	-2.23855	-0.473939	-4.78518	-0.370636	0.191909	-3.65517	-1.76989	-3.69751	-3.6493	-2.79741
78	-0.366885	1.9332	1.629	0.666222	2.502	1.515	-0.338333	-1.17444	-6.22267	1.30533	-1.49833	-2.059	-1.24589	3.01611	-0.386	0.178667	0.993333	0.0893333	3.28	-0.843	-0.601889	2.483	-4.05456	1.37211	-2.088	-1.932	-2.84933	-0.597667	-1.56333	-1.40756	-4.53478	-0.143	1.94189	0.957667	1.15544	1.59178	1.378	1.73378	-0.757444	-1.711	0.372667	-3.50333	0.865444	0.823	-1.25533	-1.07867	-3.20911	-2.51467	-1.47811
79	0.373555	1.96707	1.99209	1.205	3.25155	1.89645	-0.256333	-0.188879	-6.06736	1.93	-0.694091	-1.45909	-0.0157576	3.38524	0.200485	0.83997	1.749	0.757818	3.87373	0.394273	0.489939	3.07282	-3.41364	2.42224	-1.64861	-1.21864	-1.939	-0.0168788	-0.764545	-0.670242	-4.41076	0.730273	2.5897	1.66809	2.081	2.17139	1.88336	2.42921	0.0700909	-1.48518	1.09964	-2.44745	1.86479	1.178	0.674455	-0.674	-2.87836	-1.55	-0.406212
80	0.920069	2.00797	2.14109	1.64189	3.72736	2.08585	-0.314111	0.580657	-5.90907	2.34345	0.0104545	-0.922727	0.871919	3.53884	0.396747	1.35557	2.25309	1.20039	4.26482	1.16518	1.2938	3.50647	-2.93909	3.12667	-1.37371	-0.631061	-1.08142	0.232566	-0.14003	-0.111818	-4.37325	1.3383	3.07813	2.25794	2.83084	2.62707	2.24445	2.92078	0.588515	-1.46936	1.72879	-1.57564	2.63956	1.34491	2.13395	-0.522556	-2.66991	-0.730152	0.444646
81	1.29799	2.04648	2.09973	1.98878	3.98282	2.14015	-0.474	1.14111	-5.75174	2.59715	0.607545	-0.433182	1.40874	3.51091	0.297414	1.72485	2.50436	1.52127	4.52445	1.52982	1.82783	3.82652	-2.61445	3.55574	-1.21441	-0.16703	-0.309273	0.28098	0.329515	0.284788	-4.37176	1.71648	3.4054	2.72	3.36888	2.97495	2.49973	3.24971	0.805687	-1.62809	2.25073	-0.858303	3.18547	1.37027	3.09208	-0.580889	-2.56373	-0.0465152	1.07116
82	1.52809	2.08121	1.892	2.254	4.06791	2.089	-0.7	1.53655	-5.59227	2.71127	1.06164	0.0162727	1.67236	3.316	-0.0495455	1.93191	2.54836	1.81509	4.682	1.54064	2.16782	4.06482	-2.44418	3.76036	-1.15673	0.189182	0.345364	0.194091	0.653545	0.510182	-4.38036	1.88282	3.55636	3.02391	3.702	3.21182	2.66782	3.42918	0.800909	-1.94809	2.64291	-0.292273	3.55518	1.28382	3.66355	-0.787	-2.53955	0.480909	1.49818
83	1.62394	2.11254	1.53927	2.41889	4.03009	1.96303	-0.968889	1.7843	-5.4258	2.68318	1.36018	0.411182	1.72905	2.9541	-0.599	2.001	2.40048	2.09673	4.74491	1.26609	2.35083	4.21669	-2.40203	3.78361	-1.18866	0.434303	0.852303	0.0232525	0.842606	0.540677	-4.36901	1.90145	3.57005	3.17527	3.82644	3.31769	2.74182	3.45257	0.611172	-2.424	2.86685	0.141424	3.7688	1.096	3.93953	-1.06011	-2.58476	0.857758	1.72805
84	1.5934	2.13739	1.07536	2.474	3.899	1.76485	-1.26822	1.89525	-5.26425	2.49694	1.48806	0.736364	1.63104	2.42665	-1.24444	1.91482	2.042	2.35336	4.70482	0.828273	2.39252	4.22777	-2.4888	3.65122	-1.31675	0.550273	1.17973	-0.184606	0.918091	0.395495	-4.32616	1.81176	3.43928	3.17527	3.72776	3.25482	2.69127	3.31125	0.258364	-3.05409	2.88124	0.430515	3.83959	0.791818	3.98584	-1.32	-2.6852	1.08018	1.74729
85	1.44142	2.15056	0.562818	2.39233	3.67827	1.46664	-1.585	1.86833	-5.1123	2.14373	1.433	0.974545	1.41318	1.80455	-1.8857	1.64906	1.47327	2.56827	4.52264	0.312636	2.28088	4.0487	-2.70567	3.38642	-1.54455	0.538	1.29882	-0.429788	0.909636	0.13697	-4.2573	1.64564	3.14379	3.01491	3.39148	3.03952	2.49964	2.99042	-0.249061	-3.79309	2.64827	0.558636	3.7487	0.342636	3.81715	-1.54067	-2.82264	1.14982	1.54018
86	1.17442	2.13652	0.0957273	2.13889	3.33527	1.00373	-1.88622	1.71676	-4.9429	1.58942	1.1733	1.08482	1.11894	1.14212	-2.4256	1.21071	0.728091	2.74976	4.14336	-0.194909	2.00128	3.6053	-3.0151	2.99214	-1.85921	0.422394	1.20773	-0.736081	0.807667	-0.173697	-4.17493	1.44524	2.67407	2.68064	2.74771	2.72469	2.19755	2.51565	-0.857687	-4.55027	2.14415	0.527364	3.50187	-0.262909	3.4703	-1.708	-2.94821	1.07967	1.09409
87	0.81722	2.08072	-0.216455	1.72044	2.83127	0.397424	-2.10733	1.42334	-4.7097	0.857788	0.679	1.07209	0.734313	0.535727	-2.73753	0.702141	-0.15703	2.92285	3.59564	-0.644182	1.49161	2.84074	-3.30241	2.52676	-2.20653	0.232818	0.939727	-1.13064	0.581818	-0.465939	-4.06806	1.26633	2.09603	2.17009	1.83084	2.42771	1.87809	1.94546	-1.52299	-5.20973	1.37127	0.375606	3.08389	-1.01536	2.96127	-1.77822	-2.9793	0.89397	0.493818
88	0.438696	1.98742	-0.290273	1.30767	2.18109	-0.105909	-2.17	0.999788	-4.34833	0.156909	0.0749091	1.00191	0.245303	0.107606	-2.75461	0.254	-1.05236	3.128	2.99855	-1.03509	0.702394	1.93585	-3.44339	2.15588	-2.50582	0.0157273	0.595818	-1.54752	0.239182	-0.647818	-3.89821	1.18345	1.49976	1.606	0.801606	2.30561	1.66718	1.35827	-2.16958	-5.63355	0.434182	0.22	2.50955	-1.84473	2.33073	-1.67933	-2.86179	0.650636	-0.180485
89	0.149236	1.89094	-0.087	1.08156	1.505	-0.249	-2.05544	0.559667	-3.80144	-0.200667	-0.466667	0.951	-0.248333	-0.0585556	-2.44578	0.0386667	-1.74	3.41433	2.526	-1.364	-0.298778	1.20989	-3.29556	2.038	-2.65422	-0.174	0.399667	-1.87733	-0.0786667	-0.605222	-3.60467	1.30933	0.997222	1.128	-0.0637778	2.38211	1.67	0.851	-2.59944	-5.68	-0.423667	0.182667	1.94767	-2.607	1.66089	-1.38356	-2.58978	0.413	-0.861111
90	0.0623342	1.83418	0.445727	1.13067	1.05191	0.128333	-1.72789	0.338232	-3.07093	-0.0342121	-0.767848	0.977273	-0.539424	0.0564747	-1.82204	0.145364	-2.03527	3.78891	2.40473	-1.54527	-1.21344	0.962626	-2.80539	2.25859	-2.57273	-0.274212	0.535515	-1.97975	-0.190515	-0.287081	-3.11775	1.74548	0.651131	0.831848	-0.486263	2.63425	1.96382	0.520657	-2.65069	-5.16255	-0.933667	0.347424	1.66252	-3.03591	1.05421	-0.954667	-2.16133	0.255333	-1.49256
91	0.236145	1.82484	1.20582	1.45	0.969545	0.983727	-1.093	0.540455	-2.25709	0.688182	-0.675818	1.05309	-0.457	0.388636	-0.903818	0.474818	-1.79273	4.15536	2.63491	-1.52018	-1.70864	1.37091	-2.10355	2.80745	-2.20927	-0.179818	1.05927	-1.76918	0.0408182	0.298364	-2.47555	2.50909	0.458455	0.781545	-0.227182	3.05155	2.48045	0.412545	-2.21764	-4.11036	-0.870091	0.711364	1.82736	-2.93918	0.545364	-0.549	-1.52545	0.285182	-1.986
92	0.683909	1.82879	2.05564	1.95533	1.26527	1.97312	-0.0281111	1.2236	-1.47881	1.78282	-0.282182	1.21091	0.0897778	0.851	0.250505	0.935111	-1.19764	4.46167	3.16182	-1.27236	-1.49866	2.2158	-1.29976	3.57834	-1.49244	0.168182	1.91033	-1.16395	0.696182	1.13638	-1.743	3.47515	0.421	0.972758	0.565495	3.61656	3.155	0.552303	-1.27665	-2.627	-0.171788	1.2247	2.44871	-2.21273	0.129444	-0.455667	-0.610727	0.669727	-2.32743
93	1.34409	1.82817	2.78927	2.48311	1.73918	2.68955	1.27367	2.24947	-0.800576	2.79245	-0.0232727	1.53091	1.12098	1.46839	1.44789	1.49174	-0.400939	4.72636	3.77609	-0.909636	-0.482343	3.18317	-0.385576	4.33409	-0.450222	0.832182	2.91803	-0.16097	1.66261	2.17233	-0.860818	4.48133	0.505788	1.29433	1.6516	4.22105	3.891	1.01031	0.0866768	-0.937364	1.02421	1.88427	3.34804	-0.932	-0.174657	-0.849111	0.580495	1.43964	-2.63504
94	2.05662	1.84723	3.162	2.96367	1.95045	2.80009	2.48533	3.24285	-0.128212	3.226	-0.329455	2.08418	2.35682	2.32803	2.27303	2.0927	0.533182	4.85564	4.00555	-0.833818	0.883394	3.89876	0.640152	4.78342	0.654303	1.76718	3.81191	1.03261	2.65627	3.27052	0.341	5.38218	0.468455	1.55736	2.76933	4.66358	4.53018	1.7707	1.53355	0.677273	2.427	2.68791	4.15891	0.641909	-0.335182	-1.799	1.87436	2.36909	-3.11579
95	2.60701	1.96442	2.94845	3.31367	1.54	2.10109	3.243	3.88668	0.688242	2.81215	-1.39333	2.80009	3.48355	3.29937	2.39283	2.59454	1.54509	4.65336	3.54036	-1.43836	2.16477	4.15014	1.58107	4.65424	1.55011	2.68427	4.30058	2.07565	3.50036	4.16272	1.68629	6.02197	0.014202	1.48376	3.67078	4.73414	4.83136	2.63443	2.78543	1.929	3.60324	3.49988	4.59106	2.10545	-0.326131	-3.23344	3.01196	3.02515	-3.89901
96	2.79937	2.25198	2.116	3.39733	0.407818	0.548303	3.20089	3.93058	1.67239	1.5047	-3.14367	3.48045	4.13359	4.14545	1.65154	2.7931	2.50782	3.96958	2.34691	-2.80418	3.01883	3.88943	2.14911	3.78543	2.07058	3.21073	4.13155	2.78649	4.09242	4.62671	2.83801	6.19106	-0.994949	0.789515	4.14167	4.26581	4.61455	3.25791	3.64073	2.662	4.24224	4.05197	4.47278	3.11673	-0.240737	-4.89522	3.77651	2.91988	-4.90348
97	2.53542	2.67677	0.878545	3.04433	-1.31027	-1.50964	2.28033	3.13861	2.63618	-0.542	-5.14573	3.827	3.90897	4.65933	0.165455	2.37309	3.20873	2.691	0.638364	-4.69527	3.29479	3.04594	1.97448	2.22309	2.17988	3.00973	3.08655	3.09485	4.40509	4.58364	3.3847	5.81045	-2.51261	-0.461636	4.24033	3.14009	3.79682	3.47264	3.91345	2.94136	4.20455	4.10555	3.61918	3.52209	-0.259424	-6.42767	4.12418	1.96545	-5.83185
98	1.89025	3.12575	-0.464091	2.13344	-3.16918	-3.652	0.773889	1.72566	3.30626	-2.81609	-6.95912	3.57636	2.88266	4.78253	-1.61043	1.24709	3.39676	0.990364	-1.12182	-6.56055	3.27541	1.49628	1.11073	0.349778	2.11134	1.85812	1.48345	3.15652	4.51485	3.98472	3.07595	4.85109	-4.1846	-2.02055	3.96649	1.56425	2.42882	3.30934	3.58315	2.895	3.52055	3.50318	2.20113	3.22909	-0.548646	-7.54133	4.04053	0.448424	-6.42486
99	0.993575	3.46472	-1.60573	0.753	-4.751	-5.45073	-0.986333	-0.0208485	3.36191	-4.87627	-8.21567	2.61055	1.22868	4.45376	-3.27354	-0.382212	2.91815	-0.667242	-2.58618	-7.88945	3.06507	-0.551293	-0.139192	-1.48299	2.03318	-0.00427273	-0.280242	3.22955	4.28424	2.87365	2.07988	3.44903	-5.66315	-3.61861	3.30869	-0.153909	0.771182	2.82835	2.63929	2.54591	2.39424	2.3073	0.465374	2.35164	-1.15333	-8.03478	3.4164	-1.26036	-6.51352
100	-0.0151064	3.58956	-2.359	-0.767	-5.783	-6.556	-2.697	-1.763	2.507	-6.364	-8.687	1.049	-0.691	3.603	-4.563	-2.171	1.801	-1.961	-3.583	-8.333	2.489	-2.697	-1.44	-3.004	1.883	-2.21	-1.858	3.521	3.609	1.434	0.743	1.936	-6.652	-5.017	2.372	-1.7	-0.864	2.004	1.262	1.861	1.104	0.786	-1.273	1.191	-1.925	-7.888	2.269	-2.831	-6.085
all values Left	mean	std	steps
1	12.3962	3.42543	13.369	14.407	14.66	11.785	7.036	14.828	13.838	14.456	13.368	16.274	14.235	15.153	17.128	15.777	12.48	16.528	12.012	13.215	15.457	11.982	14.974	12.575	17.417	13.889	12.878	11.496	11.828	14.176	9.421	12.142	12.908	12.492	15.125	7.969	5.725	8.807	12.31	13.504	12.705	12.574	12.281	13.63	13.841	13.117	15.037	9.624	9.81
2	10.9104	3.97343	12.4354	13.1959	14.2161	10.4966	4.97386	13.9594	12.6712	13.6884	11.664	15.1248	13.7935	14.8241	16.4121	15.0042	10.5462	16.2739	9.84153	12.7629	14.106	9.75749	14.4295	11.4047	17.1306	12.3635	11.2078	9.60973	9.88648	12.2887	6.84418	11.4336	11.2885	11.0609	13.6844	5.57267	3.83604	7.06974	10.4304	12.4691	11.0499	10.8657	10.8881	12.5768	12.5878	11.0271	13.9019	7.20081	8.38156
3	8.96607	4.54591	10.9047	11.4946	13.3994	8.70542	2.41129	12.8154	10.905	12.4458	9.42474	13.6253	13.0082	14.2087	15.1569	13.7646	8.01975	15.7069	7.22132	12.1349	12.1813	6.93356	13.47	9.80335	16.4013	10.1953	8.90507	7.12488	7.34224	9.79068	3.79248	10.3744	9.13112	9.19611	11.6688	2.74048	1.63584	4.95404	8.04089	11.1432	8.81583	8.73085	9.09212	11.0224	10.8954	8.31978	12.3209	4.2983	6.44067
4	6.58202	5.06714	8.74618	9.26497	12.1082	6.42936	-0.498303	11.3364	8.43209	10.6513	6.70027	11.703	11.7542	13.1649	13.224	11.9398	5.00258	14.6997	4.34342	11.3166	9.62879	3.70633	11.9585	7.76382	15.1175	7.37579	6.04185	4.12618	4.37145	6.75388	0.445727	8.87091	6.52473	6.85967	9.09636	-0.358	-0.787667	2.55161	5.231	9.46033	6.04515	6.21782	6.87173	8.91727	8.70733	5.11733	10.2133	1.08021	4.03333
5	3.81086	5.45486	6.03855	6.57597	10.2341	3.80173	-3.59376	9.47127	5.20697	8.33322	3.63096	9.33379	9.86985	11.5491	10.4407	9.44289	1.65909	13.0254	1.38419	10.23	6.46228	0.309394	9.73582	5.35619	13.094	4.01319	2.77687	0.745939	1.18345	3.3334	-3.02239	6.84482	3.60788	4.09111	6.11139	-3.5797	-3.36559	-0.0444747	2.17467	7.36089	2.86321	3.433	4.27985	6.30927	6.066	1.58311	7.59021	-2.23266	1.29122
6	0.763637	5.6813	2.93597	3.57546	7.68159	0.988818	-6.77924	7.18721	1.54109	5.56667	0.371354	6.52524	7.3793	9.27158	6.89278	6.34153	-1.76853	10.7146	-1.57188	8.77939	2.94085	-3.08915	6.77473	2.68613	10.4036	0.416677	-0.674121	-2.8283	-2.05842	-0.292212	-6.51021	4.32482	0.493424	1.01156	2.92536	-6.86233	-6.05524	-2.75747	-0.959222	4.82533	-0.584818	0.505788	1.42303	3.29922	3.102	-2.17467	4.53518	-5.42538	-1.63778
7	-2.42679	5.76273	-0.386182	0.486455	4.71388	-1.90791	-10.0243	4.61518	-2.21545	2.484	-2.98976	3.47064	4.45036	6.53376	2.81145	2.95197	-5.16582	7.89264	-4.55624	6.90336	-0.696909	-6.43812	3.35045	-0.174394	7.18373	-3.12545	-4.19155	-6.51873	-5.32309	-4.01261	-10.0147	1.52482	-2.75745	-2.203	-0.263182	-10.2104	-8.84803	-5.55624	-4.062	1.966	-4.19848	-2.455	-1.56155	0.0860909	0.005	-6.064	1.288	-8.38742	-4.65667
8	-5.65254	5.69417	-3.80582	-2.62191	1.54782	-4.88415	-13.2374	1.83145	-5.81042	-0.821556	-6.44554	0.317727	1.25196	3.50983	-1.59345	-0.539515	-8.56095	4.72951	-7.66588	4.57045	-4.33897	-9.75688	-0.282455	-3.17079	3.61378	-6.50727	-7.77239	-10.3051	-8.7067	-7.75508	-13.4523	-1.37973	-6.09927	-5.42789	-3.4233	-13.4734	-11.6977	-8.44257	-7.10489	-1.05478	-7.88562	-5.36833	-4.56058	-3.20138	-3.10356	-9.91167	-2.01473	-10.9918	-7.76111
9	-8.78464	5.44139	-7.27361	-5.77657	-1.64793	-7.96291	-16.1227	-1.12418	-9.18555	-4.32367	-9.97218	-2.85233	-2.05319	0.330899	-6.05246	-4.05354	-12.0122	1.45132	-10.8553	1.84361	-7.98095	-12.8723	-3.92209	-6.31885	-0.0475354	-9.7839	-11.322	-14.0416	-12.2421	-11.4024	-16.5128	-4.29145	-9.45724	-8.59233	-6.61664	-16.2813	-14.4116	-11.3715	-10.0379	-4.13133	-11.4929	-8.16388	-7.55452	-6.52547	-6.21533	-13.3896	-5.33206	-12.9938	-10.9344
10	-11.6392	4.94074	-10.6957	-9.03645	-4.79736	-11.0529	-18.1759	-4.26764	-12.3552	-7.964	-13.3284	-5.96345	-5.35736	-2.93891	-10.2615	-7.621	-15.3318	-1.85609	-13.7906	-1.07436	-11.64	-15.422	-7.50782	-9.614	-3.655	-13.0691	-14.4784	-17.3061	-15.676	-14.684	-18.7906	-7.17645	-12.5875	-11.613	-9.81882	-18.2113	-16.6084	-14.1235	-12.679	-7.216	-14.7012	-10.669	-10.5112	-9.89736	-9.333	-16.045	-8.66882	-14.1233	-13.997
11	-13.9632	4.16585	-13.7577	-12.1664	-7.88536	-13.7524	-18.9892	-7.5863	-15.1746	-11.443	-16.062	-8.78709	-8.65284	-6.29715	-13.9007	-11.2779	-18.1304	-5.19619	-15.9539	-4.08455	-15.1492	-17.0048	-11.0691	-12.8797	-7.18582	-16.1914	-16.8479	-19.5395	-18.5088	-17.1965	-19.8862	-9.89173	-14.9922	-14.1806	-12.7236	-18.8712	-17.8981	-16.3054	-14.5688	-10.2762	-17.121	-12.5712	-13.2097	-13.1852	-12.2294	-17.28	-11.9848	-14.2735	-16.4447
12	-15.514	3.24358	-16.003	-14.6667	-10.7773	-15.5323	-18.614	-10.969	-17.2013	-14.2803	-17.6314	-11.006	-11.8853	-9.73867	-16.4094	-14.8536	-19.834	-8.48078	-17.0727	-7.15122	-18.0039	-17.2963	-14.466	-15.5733	-10.6636	-18.7181	-18.0599	-20.1717	-20.2977	-18.4616	-19.755	-12.151	-16.2937	-15.9646	-14.9397	-18.2617	-17.9794	-17.4471	-15.4998	-13.1694	-18.3618	-13.5833	-15.2797	-16.0417	-14.5748	-17.1957	-15.1927	-13.5979	-17.9657
13	-16.1516	2.55075	-17.1565	-16.0479	-13.1392	-16.1486	-17.2248	-14.1003	-18.2485	-16.0607	-17.8636	-12.3639	-14.816	-13.0198	-17.5345	-17.7861	-20.2832	-11.3813	-17.0425	-10.2509	-19.8134	-16.5641	-17.1843	-17.2629	-13.9559	-20.2232	-17.9787	-19.441	-20.7609	-18.5236	-18.6119	-13.4988	-16.4485	-16.6953	-16.1595	-16.6741	-16.9401	-17.3879	-15.3983	-15.5777	-18.3685	-13.6066	-16.4363	-18.0723	-16.075	-15.986	-18.0769	-12.2749	-18.39
14	-15.86	2.52412	-17.1408	-15.9893	-14.4761	-15.587	-15.1226	-16.3956	-18.2678	-16.5951	-16.9609	-12.6654	-17.0822	-15.597	-17.2758	-19.5173	-19.5527	-13.394	-15.9409	-13.3221	-20.3946	-15.0796	-18.9088	-17.7252	-16.6325	-20.6102	-16.8941	-17.585	-19.7619	-17.5363	-16.7078	-13.9477	-15.5557	-16.3138	-16.1437	-14.4282	-15.0977	-16.2881	-14.3671	-17.1231	-17.3706	-12.7311	-16.5519	-19.0002	-16.5689	-13.9724	-20.1445	-10.5386	-17.7524
15	-14.7438	2.99424	-16.0798	-14.852	-14.7489	-14.0376	-12.6428	-17.4802	-17.2894	-15.8791	-15.2103	-12.0586	-18.2743	-17.0629	-15.751	-19.8567	-17.7956	-14.0479	-13.9512	-16.1909	-19.6636	-13.1536	-19.4531	-16.9915	-18.0884	-19.8878	-15.0985	-14.9029	-17.6458	-15.7882	-14.3427	-13.5902	-13.8517	-14.8988	-15.0525	-11.8515	-12.7567	-14.3999	-12.5902	-17.4881	-15.6575	-11.1663	-15.7002	-18.6559	-15.9956	-11.5019	-21.006	-8.6276	-16.2059
16	-13.0149	3.4828	-14.1619	-12.9528	-14.0254	-11.7669	-10.1352	-17.3508	-15.7065	-14.2083	-12.943	-10.8254	-18.1822	-17.2389	-13.3182	-18.8617	-15.3413	-13.5209	-11.5157	-18.4477	-17.7755	-11.086	-18.8047	-15.2566	-18.2818	-18.1325	-12.9196	-11.9125	-14.8755	-13.6046	-11.7947	-12.6074	-11.5995	-12.7733	-13.2208	-9.24673	-10.2071	-12.0307	-10.3893	-16.7017	-13.5554	-9.17291	-14.0297	-17.3914	-14.5623	-8.93467	-20.5898	-6.76752	-14.1023
17	-10.9332	3.75651	-11.8045	-10.6421	-12.4974	-9.21679	-7.78669	-16.1791	-13.8406	-11.9663	-10.4696	-9.22918	-17.0596	-16.0708	-10.5007	-16.7334	-12.6225	-12.0461	-8.89652	-19.7272	-15.1781	-9.14077	-17.1995	-12.7992	-17.3188	-15.7959	-10.7372	-8.94221	-11.8359	-11.2999	-9.31233	-11.2597	-9.16167	-10.3194	-10.9664	-6.83191	-7.69763	-9.47781	-8.05056	-15.0773	-11.3509	-6.99855	-11.9276	-15.4891	-12.6061	-6.50367	-18.989	-5.08237	-11.7931
18	-8.73672	3.76646	-9.28452	-8.25108	-10.4092	-6.67315	-5.71453	-14.2312	-11.9599	-9.42822	-8.05266	-7.524	-15.1745	-13.9994	-7.63169	-14.011	-9.9111	-9.91896	-6.30171	-19.7968	-12.2043	-7.44534	-15.0905	-10.0486	-15.3663	-13.2072	-8.73907	-6.26167	-8.87979	-9.0989	-7.03718	-9.81836	-6.76591	-7.82167	-8.59794	-4.70342	-5.42256	-7.00173	-5.75533	-12.9121	-9.25993	-4.85152	-9.67124	-13.244	-10.3836	-4.34256	-16.4013	-3.63532	-9.50467
19	-6.61926	3.55568	-6.82936	-6.02173	-8.10418	-4.34136	-4.02091	-11.8883	-10.282	-6.836	-5.83736	-5.92945	-12.8188	-11.4335	-5.00355	-11.0909	-7.45145	-7.61036	-3.89882	-18.4788	-9.19282	-6.05355	-12.7889	-7.283	-12.9725	-10.6418	-7.02864	-4.046	-6.25918	-7.10545	-5.06255	-8.43055	-4.57336	-5.509	-6.38436	-2.88255	-3.466	-4.75682	-3.638	-10.494	-7.36536	-2.87745	-7.475	-10.9189	-8.109	-2.523	-13.2456	-2.46245	-7.386
20	-4.71206	3.2214	-4.60761	-4.07219	-5.77633	-2.35242	-2.68668	-9.46948	-8.90061	-4.425	-3.88815	-4.53142	-10.386	-8.70988	-2.72128	-8.25842	-5.33242	-5.34996	-1.75772	-16.2223	-6.41245	-4.97682	-10.5761	-4.70762	-10.4598	-8.32922	-5.62724	-2.31112	-4.04891	-5.36832	-3.44073	-7.21591	-2.69121	-3.57378	-4.45224	-1.34082	-1.85762	-2.81896	-1.83033	-8.07856	-5.68151	-1.13403	-5.48567	-8.71969	-5.95322	-1.12244	-9.93585	-1.48433	-5.55256
21	-3.08061	2.86086	-2.72639	-2.46542	-3.56769	-0.796061	-1.68401	-7.16885	-7.85755	-2.30878	-2.22208	-3.3347	-8.11082	-6.14476	-0.810838	-5.78459	-3.57629	-3.32811	0.0708889	-13.3638	-4.0093	-4.20045	-8.63018	-2.45472	-8.13538	-6.34748	-4.44044	-1.06455	-2.25376	-3.90159	-2.20194	-6.22555	-1.19861	-1.99178	-2.84106	-0.0450606	-0.572556	-1.22328	-0.325444	-5.843	-4.18736	0.36303	-3.79912	-6.75478	-3.98344	-0.0734444	-6.73594	-0.634273	-4.00178
22	-1.73903	2.54916	-1.16564	-1.21973	-1.60476	0.375455	-0.978667	-5.12891	-7.15418	-0.551667	-0.828697	-2.31518	-6.1853	-3.90027	0.704545	-3.72279	-2.17391	-1.60076	1.5553	-10.2335	-2.08124	-3.67806	-6.99909	-0.604848	-6.14685	-4.71927	-3.398	-0.299545	-0.845727	-2.70758	-1.25027	-5.46391	-0.0448182	-0.710667	-1.53718	1.07009	0.438485	0.0198485	0.881333	-3.88667	-2.86533	1.61945	-2.37927	-5.07694	-2.22967	0.655667	-3.85982	0.132303	-2.745
23	-0.668397	2.32824	0.0806667	-0.247444	0.0828889	1.196	-0.540111	-3.419	-6.69033	0.816	0.283889	-1.41967	-4.66967	-2.045	1.84378	-2.088	-1.04744	-0.178556	2.67111	-7.18344	-0.601889	-3.31133	-5.679	0.888556	-4.52956	-3.46044	-2.43767	0.124333	0.256	-1.72556	-0.524333	-4.925	0.804333	0.348778	-0.468667	2.015	1.21844	0.915222	1.81289	-2.26333	-1.728	2.64067	-1.18933	-3.71111	-0.704778	1.11011	-1.446	0.816889	-1.76989
24	0.16242	2.19943	1.02461	0.507909	1.47198	1.72445	-0.31603	-2.00279	-6.39906	1.75144	1.15028	-0.591909	-3.49762	-0.591566	2.66082	-0.877091	-0.121172	0.906535	3.45103	-4.44688	0.521414	-3.05405	-4.66936	2.04443	-3.31452	-2.46952	-1.52249	0.288303	1.14882	-0.92501	0.0178182	-4.61609	1.39115	1.24478	0.453879	2.78252	1.84865	1.56229	2.49322	-1.01811	-0.778859	3.439	-0.184485	-2.60766	0.571111	1.329	0.504636	1.40265	-1.07867
25	0.781056	2.13407	1.65918	1.09945	2.54012	2.01118	-0.258758	-0.848545	-6.21645	2.26233	1.79	0.195182	-2.59815	0.448485	3.19215	-0.108909	0.629061	1.689	3.98009	-2.17342	1.33736	-2.8787	-3.87645	2.8797	-2.44364	-1.66473	-0.671606	0.250727	1.86027	-0.278818	0.376818	-4.45209	1.73864	2.00333	1.25973	3.34618	2.36097	2.02421	2.97367	-0.135	-0.0336667	4.02991	0.658182	-1.69836	1.59933	1.376	1.99082	1.88509	-0.674
26	1.21225	2.1039	2.01282	1.56383	3.2694	2.12148	-0.337343	0.0642121	-6.05618	2.40133	2.24012	0.956061	-1.90353	1.15955	3.45849	0.304525	1.1986	2.21476	4.33021	-0.507162	1.86553	-2.79361	-3.26764	3.41708	-1.848	-1.0046	0.0721515	0.109424	2.38633	0.222707	0.532273	-4.38273	1.88803	2.62144	1.94152	3.69133	2.76796	2.3513	3.29011	0.444333	0.495808	4.42427	1.37212	-0.950586	2.40989	1.30133	3.01642	2.2441	-0.522556
27	1.47901	2.09175	2.14488	1.9332	3.73308	2.12245	-0.515758	0.749394	-5.89239	2.20533	2.53964	1.6847	-1.30935	1.57532	3.54501	0.400626	1.61783	2.49588	4.56181	0.643949	2.20046	-2.82747	-2.83327	3.69305	-1.4834	-0.47596	0.654283	-0.0832121	2.70076	0.571788	0.495939	-4.36855	1.89636	3.08856	2.478	3.82533	3.07354	2.58017	3.45056	0.754778	0.804657	4.6403	1.98248	-0.347283	3.01822	1.11911	3.61536	2.44189	-0.580889
28	1.59886	2.09437	2.08064	2.21636	3.98282	2.041	-0.758909	1.262	-5.73027	1.733	2.69036	2.34555	-0.776545	1.73336	3.46818	0.206545	1.88936	2.55164	4.694	1.32664	2.37164	-2.96627	-2.56036	3.78473	-1.27664	-0.0484545	1.06664	-0.312909	2.80164	0.788727	0.300545	-4.37655	1.79891	3.404	2.875	3.73345	3.256	2.70836	3.446	0.84	0.867	4.73364	2.47436	0.105909	3.452	0.824	3.91609	2.43218	-0.787
29	1.58444	2.11027	1.84533	2.40737	4.06815	1.8883	-1.0362	1.62055	-5.56448	1.05067	2.70894	2.88694	-0.293889	1.69165	3.20139	-0.228606	2.001	2.41301	4.74604	1.56418	2.37785	-3.19876	-2.41909	3.73088	-1.17047	0.27701	1.28985	-0.597788	2.6483	0.896737	0.00457576	-4.37655	1.62721	3.55389	3.12027	3.40097	3.30928	2.7303	3.24211	0.709111	0.722899	4.75045	2.80891	0.411929	3.70722	0.366222	3.98515	2.22323	-1.06011
30	1.44893	2.13779	1.45015	2.47509	4.03308	1.64864	-1.34351	1.83206	-5.39221	0.271333	2.59215	3.25536	0.146374	1.52348	2.76847	-0.809	1.94755	2.07	4.69765	1.46791	2.23138	-3.51197	-2.40764	3.54989	-1.16093	0.47698	1.26591	-0.959576	2.20861	0.924727	-0.319909	-4.35036	1.42621	3.57378	3.20636	2.76221	3.21664	2.62481	2.86889	0.416	0.394677	4.7383	2.91348	0.553141	3.82156	-0.257	3.85988	1.81585	-1.32
31	1.21134	2.16911	0.956455	2.40279	3.907	1.27227	-1.66409	1.895	-5.22818	-0.589333	2.33912	3.39582	0.530394	1.26918	2.20779	-1.45333	1.71652	1.5043	4.51221	1.1367	1.9027	-3.86242	-2.54209	3.23461	-1.26624	0.555273	1.03027	-1.38473	1.44718	0.873667	-0.570091	-4.29127	1.253	3.45767	3.10764	1.83955	2.98376	2.38521	2.35267	-0.018	-0.083303	4.73264	2.74864	0.532212	3.80167	-1.036	3.53709	1.23403	-1.54067
32	0.907749	2.18816	0.433727	2.15356	3.69363	0.728818	-1.95037	1.84167	-5.06997	-1.51833	1.92579	3.32742	0.833737	0.928343	1.5643	-2.06198	1.30768	0.759152	4.13518	0.655545	1.30062	-4.1078	-2.801	2.80215	-1.47493	0.520778	0.681677	-1.763	0.441485	0.704848	-0.64103	-4.21345	1.18358	3.19233	2.83409	0.801606	2.66974	2.05549	1.75278	-0.565111	-0.652354	4.73982	2.29203	0.381505	3.64244	-1.895	3.05218	0.523172	-1.708
33	0.598979	2.18096	-0.0196061	1.73151	3.37123	0.132879	-2.13448	1.66491	-4.88497	-2.41189	1.29546	3.05797	1.02476	0.47496	0.910606	-2.52996	0.788263	-0.128343	3.60525	0.124384	0.381889	-4.09977	-3.11773	2.36753	-1.77558	0.387323	0.403343	-1.96642	-0.716758	0.417576	-0.454303	-4.12273	1.33212	2.76656	2.38391	-0.0703333	2.40589	1.76464	1.166	-1.19511	-1.18838	4.73673	1.54215	0.222	3.31722	-2.65344	2.44082	-0.216525	-1.77822
34	0.366618	2.14932	-0.287	1.30767	2.888	-0.269	-2.158	1.345	-4.619	-3.05867	0.573	2.619	1.08967	-0.0416667	0.352	-2.77633	0.314	-1.03333	3.02667	-0.373333	-0.654333	-3.736	-3.384	2.07633	-2.13733	0.187	0.474667	-1.911	-1.866	0.0756667	0.017	-3.997	1.797	2.218	1.811	-0.492	2.30767	1.65067	0.714333	-1.84567	-1.49967	4.709	0.58	0.182667	2.815	-3.045	1.774	-0.882	-1.67933
35	0.299992	2.10986	-0.247727	1.07886	2.25788	-0.150333	-1.99946	0.899303	-4.16758	-3.242	-0.0059697	2.0867	1.04886	-0.468939	-0.00538384	-2.72293	0.0418283	-1.73127	2.56095	-0.808828	-1.51211	-2.96681	-3.421	2.05709	-2.46158	-0.0254343	0.956242	-1.42021	-2.67233	-0.174495	0.805485	-3.76364	2.60388	1.63656	1.27564	-0.209879	2.39359	1.78661	0.459889	-2.39611	-1.45605	4.64045	-0.350333	0.35102	2.23167	-2.86222	1.15736	-1.37983	-1.38356
36	0.455643	2.07748	0.0920303	1.13758	1.59033	0.487848	-1.5812	0.489545	-3.52724	-2.77444	-0.219859	1.59585	0.976414	-0.557111	-0.0429697	-2.32026	0.120273	-2.0337	2.39242	-1.17788	-1.70229	-1.76556	-3.14918	2.38742	-2.65127	-0.20397	1.78938	-0.506576	-2.88033	-0.165485	1.827	-3.37091	3.57721	1.11944	0.912606	0.599758	2.6446	2.17528	0.430222	-2.68556	-1.02306	4.54606	-0.920333	0.727525	1.76433	-2.012	0.637242	-1.63173	-0.954667
37	0.847177	2.05532	0.722545	1.48709	1.08464	1.44409	-0.790455	0.330909	-2.72991	-1.647	0.0814545	1.25836	0.958636	-0.176	0.167091	-1.63764	0.446273	-1.79273	2.57927	-1.45618	-1.07682	-0.208182	-2.57873	3.02564	-2.59091	-0.267636	2.82082	0.676364	-2.39473	0.243455	2.95718	-2.80809	4.58	0.727	0.780091	1.70018	3.05155	2.77064	0.684	-2.574	-0.250818	4.47909	-0.870091	1.25464	1.631	-0.599	0.21	-1.60191	-0.549
38	1.41848	2.03576	1.55491	2.00842	0.951566	2.37294	0.363566	0.612939	-1.8923	-0.0634444	0.908222	1.1903	1.00273	0.669434	0.539606	-0.685313	0.911778	-1.19212	3.05648	-1.57073	0.163717	1.46753	-1.82582	3.79601	-2.22917	-0.144505	3.76229	1.8073	-1.35261	1.01176	3.9727	-2.127	5.46655	0.501111	0.893152	2.82467	3.59611	3.49833	1.33544	-1.90089	0.740081	4.43576	-0.125848	1.93373	2.02522	1.04444	-0.126212	-1.259	-0.455667
39	2.04304	2.00674	2.41594	2.5469	1.19594	2.87609	1.69397	1.40909	-1.14239	1.517	1.98912	1.47509	1.10857	1.85126	1.05358	0.480808	1.47716	-0.387949	3.66297	-1.43996	1.58962	3.00238	-0.972909	4.49227	-1.49244	0.232061	4.28983	2.61821	-0.131848	1.97169	4.59388	-1.32955	6.06124	0.421	1.20767	3.70418	4.18428	4.21286	2.20267	-0.783111	1.75864	4.29364	1.16591	2.75831	2.78044	2.44167	-0.320455	-0.584636	-0.849111
40	2.56044	1.96822	3.008	3.03094	1.65545	2.57509	2.81809	2.43836	-0.465727	2.78333	2.89773	1.89718	1.34703	3.07373	1.77018	1.61167	2.0927	0.556545	4.04009	-1.09945	2.67321	4.12706	-0.00245455	4.83852	-0.404667	0.92403	4.13155	3.04209	0.772818	2.91127	4.64155	-0.306273	6.16791	0.473	1.51073	4.155	4.63206	4.70403	2.99767	0.598333	2.62561	3.88927	2.627	3.56939	3.66033	3.32867	-0.340273	0.349273	-1.799
41	2.81707	1.98056	3.09721	3.34968	1.97252	1.44709	3.29121	3.39197	0.289455	3.58622	3.23322	2.10315	1.77828	3.92171	2.68646	2.34172	2.60484	1.57685	3.75226	-0.803798	3.21362	4.66756	1.03918	4.55388	0.737232	1.86698	3.03818	3.15182	1.09352	3.67036	4.10458	0.981	5.73761	0.536333	1.51479	4.23233	4.74028	4.78215	3.447	1.98567	3.18052	3.08721	3.77948	4.07714	4.37467	3.53556	-0.262121	1.32332	-3.23344
42	2.71188	2.13503	2.57148	3.35224	1.69867	-0.350606	2.94329	3.96385	1.25009	3.95922	2.76714	1.74694	2.42997	4.07812	3.65209	2.35646	2.79528	2.54358	2.75608	-0.977434	3.31517	4.60024	1.862	3.53174	1.64344	2.75194	1.36855	3.20318	0.712758	4.16263	3.01179	2.26791	4.72964	0.312444	0.965909	3.92912	4.37705	4.30763	3.43611	3.095	3.30429	1.87606	4.31012	4.06223	4.62744	2.95689	-0.225909	2.11516	-4.89522
43	2.21408	2.44309	1.493	2.89079	0.717212	-2.49909	1.81239	3.83036	2.28536	4.16267	1.45639	0.572909	3.17015	3.40306	4.36688	1.51633	2.30627	3.22455	1.22576	-2.07206	3.16552	3.93185	2.13345	1.95255	2.1033	3.23527	-0.452121	3.44845	-0.347909	4.43861	1.54845	3.15064	3.29873	-0.445333	-0.237818	3.23791	3.42882	3.18536	3.05433	3.74333	2.89742	0.427545	4.08891	3.36682	4.269	1.861	-0.433727	2.65003	-6.42767
44	1.40986	2.81219	0.112364	1.84132	-0.847525	-4.54473	0.17102	2.95606	3.15248	4.28144	-0.504889	-1.18536	3.70936	1.89049	4.74289	-0.0301212	1.10745	3.38792	-0.515576	-3.80794	2.6987	2.72966	1.68909	0.113111	2.16902	2.95818	-2.0083	4.0563	-1.72527	4.51313	-0.0260606	3.34555	1.80424	-1.70056	-1.81645	2.27006	1.95823	1.58686	2.32978	3.88433	1.98109	-0.970758	3.15861	2.08225	3.30167	0.659889	-0.972	3.01221	-7.54133
45	0.442484	3.11653	-1.17033	0.342333	-2.687	-6.01133	-1.62056	1.49933	3.431	4.12744	-2.68733	-3.131	3.80367	-0.00122222	4.74644	-1.77856	-0.592667	2.87144	-2.06244	-5.78911	1.73433	1.24233	0.638	-1.65778	2.08922	1.79544	-3.05644	4.948	-3.126	4.24511	-1.484	2.749	0.563333	-3.26889	-3.46067	1.27633	0.297	-0.101222	1.27211	3.43467	0.810222	-2.112	1.858	0.508	1.82978	-0.370111	-1.715	3.28622	-8.03478
46	-0.554769	3.24132	-2.09082	-1.15827	-4.343	-6.66673	-3.237	-0.254545	2.80155	3.593	-4.68791	-4.87936	3.13364	-1.83073	4.20273	-3.39727	-2.40536	1.69882	-3.19355	-7.43236	0.410182	-0.198182	-0.695273	-3.08155	2.00664	-0.0525455	-3.63855	5.557	-4.34755	3.53455	-2.75036	1.52336	-0.358727	-4.869	-4.915	0.411909	-1.25564	-1.61873	0.041	2.41	-0.377364	-2.87527	0.539455	-0.936818	0.103	-1.102	-2.40682	3.32455	-7.888
47	-1.43805	3.14095	-2.59688	-2.3464	-5.50433	-6.49006	-4.51005	-1.9377	1.25479	2.75911	-6.17322	-6.02524	1.73183	-3.17626	3.15057	-4.61068	-3.94804	0.230535	-3.86324	-8.22007	-0.870798	-1.32823	-1.89873	-3.99907	1.73553	-2.22633	-3.89137	5.55697	-5.18564	2.52724	-3.78294	0.187182	-1.01539	-6.10289	-5.91685	-0.300667	-2.47941	-2.83604	-1.13278	0.994444	-1.41151	-3.193	-0.556758	-2.00029	-1.53322	-1.51744	-2.77967	2.95115	-7.15344
48	-2.09722	2.8607	-2.79033	-3.13865	-6.02102	-5.65636	-5.30607	-3.25282	-0.83897	1.82878	-6.95535	-6.39448	-0.0556869	-3.83386	1.87388	-5.23542	-5.02537	-1.08708	-4.12612	-8.04282	-1.84967	-2.10247	-2.75227	-4.39298	1.06762	-4.20957	-3.90076	4.9467	-5.53803	1.47675	-4.48597	-0.964091	-1.46364	-6.76978	-6.33518	-0.883939	-3.25435	-3.70361	-2.10978	-0.434444	-2.2159	-3.03218	-1.33009	-2.59835	-2.83289	-1.72789	-2.79064	2.20274	-6.07267
49	-2.45488	2.49324	-2.73255	-3.53191	-5.81391	-4.35673	-5.46467	-4.121	-2.90255	0.889333	-6.93424	-6.06182	-1.82955	-3.97497	0.667818	-5.36512	-5.54833	-2.00809	-3.97297	-7.07976	-2.3877	-2.54318	-3.176	-4.25682	0.0887879	-5.62758	-3.68012	4.038	-5.41209	0.555061	-4.66409	-1.769	-1.62945	-6.807	-6.19755	-1.29009	-3.49788	-4.14985	-2.79133	-1.66667	-2.76727	-2.42364	-1.76518	-2.72712	-3.67967	-1.749	-2.49382	1.27636	-4.77
50	-2.49057	2.16053	-2.41503	-3.56279	-4.97477	-2.81276	-5.01509	-4.55212	-4.54527	0.0368889	-6.2823	-5.17179	-3.1674	-3.72024	-0.266131	-5.12375	-5.54237	-2.47193	-3.39851	-5.66612	-2.42156	-2.65017	-3.19145	-3.6437	-0.874485	-6.31826	-3.16332	3.03373	-4.84709	-0.165333	-4.33906	-2.21373	-1.46973	-6.28533	-5.59761	-1.46803	-3.2784	-4.19437	-3.08411	-2.60433	-3.10271	-1.45691	-1.93352	-2.44047	-4.044	-1.55356	-1.91327	0.379758	-3.35344
51	-2.22317	1.96485	-1.80412	-3.25968	-3.6784	-1.1673	-4.0853	-4.52679	-5.47164	-0.579111	-5.11839	-3.85903	-3.92312	-3.07657	-1.00504	-4.57424	-5.23078	-2.69451	-2.4718	-4.10556	-2.09638	-2.39016	-2.84718	-2.64899	-1.58752	-6.27825	-2.36433	2.10839	-3.9283	-0.61897	-3.64936	-2.46	-1.01821	-5.31911	-4.62312	-1.39894	-2.63834	-3.85289	-2.91044	-3.19544	-3.19627	-0.227061	-1.82564	-1.79659	-3.91556	-1.11289	-1.0677	-0.372576	-1.91544
52	-1.69564	1.94065	-0.926	-2.63312	-2.0663	0.450364	-2.80936	-4.04464	-5.67736	-0.835667	-3.58748	-2.30773	-4.07791	-2.06682	-1.62312	-3.73233	-4.68306	-2.76309	-1.31333	-2.51361	-1.50424	-1.82152	-2.135	-1.41818	-1.93685	-5.68903	-1.41476	1.39918	-2.82964	-0.752424	-2.76027	-2.63327	-0.368182	-4.05667	-3.39682	-1.10491	-1.64703	-3.17582	-2.316	-3.41067	-3.00227	1.149	-1.42927	-0.898121	-3.34033	-0.457333	-0.0295455	-0.881364	-0.532333
53	-0.961637	2.03485	0.159212	-1.73632	-0.300848	1.93661	-1.32194	-3.17967	-5.32721	-0.718222	-1.84988	-0.710879	-3.61921	-0.817576	-2.06532	-2.66284	-3.85943	-2.64253	-0.0466869	-1.0256	-0.710343	-1.06656	-1.089	-0.0883333	-1.81368	-4.72158	-0.419778	0.952455	-1.71224	-0.571091	-1.80464	-2.73118	0.396333	-2.64933	-2.05494	-0.619121	-0.409535	-2.23067	-1.463	-3.24256	-2.51403	2.56279	-0.802121	0.119586	-2.42044	0.347111	1.09939	-1.05619	0.753556
54	-0.0860214	2.15919	1.37618	-0.695434	1.43604	3.20473	0.228222	-2.03427	-4.53118	-0.246444	-0.0737273	0.799	-2.72014	0.552192	-2.22132	-1.44652	-2.82323	-2.34275	1.20912	0.254727	0.161697	-0.213545	0.143182	1.23346	-1.32394	-3.46527	0.578152	0.796242	-0.683515	-0.0943131	-0.881	-2.65255	1.21064	-1.21322	-0.710727	0.0373636	0.964283	-1.08785	-0.485222	-2.69189	-1.7589	3.93885	-0.0343636	1.11655	-1.25744	1.24956	2.22239	-0.849848	1.91289
55	0.866079	2.25206	2.62709	0.371	3.03118	4.26155	1.72236	-0.731364	-3.42155	0.509	1.60227	2.13118	-1.53355	1.92245	-2.01345	-0.176727	-1.65964	-1.89345	2.37918	1.285	1.016	0.670909	1.429	2.45918	-0.556364	-2.00609	1.55236	0.938364	0.187818	0.636	-0.0250909	-2.34255	2.02245	0.153	0.538818	0.806455	2.36218	0.136273	0.52	-1.814	-0.836273	5.22509	0.798818	2.01891	0.024	2.206	3.26045	-0.324636	2.924
56	1.83953	2.29265	3.85733	1.39633	4.42233	5.11433	3.09133	0.591667	-2.17767	1.48278	3.10689	3.25167	-0.206333	3.20744	-1.41378	1.06611	-0.433889	-1.30956	3.41867	2.06644	1.78	1.54522	2.674	3.53222	0.418889	-0.484444	2.48756	1.29	0.896667	1.57144	0.754	-1.811	2.80767	1.35622	1.63933	1.64233	3.71711	1.37056	1.45822	-0.672778	0.199778	6.392	1.671	2.81211	1.29689	3.17422	4.166	0.454111	3.76644
57	2.79603	2.28277	5.02058	2.32631	5.56545	5.79024	4.29336	1.84579	-0.888091	2.55267	4.40614	4.17936	1.10575	4.38154	-0.493535	2.24556	0.796818	-0.610848	4.3081	2.67614	2.41135	2.39757	3.79991	4.45907	1.49309	0.998919	3.36991	1.80433	1.50745	2.63108	1.46003	-1.07155	3.54903	2.39978	2.60776	2.50533	4.98065	2.56102	2.30089	0.597667	1.30687	7.42858	2.5643	3.51227	2.49522	4.12089	4.93906	1.40545	4.48444
58	3.71208	2.23684	6.09618	3.14255	6.48724	6.33809	5.28464	2.99045	0.381182	3.64767	5.4993	4.93336	2.31248	5.43624	0.619455	3.33821	2.00679	0.189394	5.03012	3.22433	2.92021	3.22782	4.79791	5.27009	2.59812	2.34879	4.18948	2.457	2.08073	3.74776	2.10127	-0.186091	4.24064	3.305	3.46736	3.36782	6.12967	3.66385	3.062	1.91867	2.4393	8.33709	3.45709	4.1507	3.602	5.02467	5.588	2.43642	5.10967
59	4.57617	2.17223	7.10194	3.85774	7.24114	6.81052	6.1068	4.00339	1.60527	4.71311	6.39893	5.55312	3.38483	6.36468	1.84628	4.3189	3.18584	1.08901	5.62404	3.78161	3.32894	4.03348	5.66791	5.9822	3.68529	3.51999	4.94086	3.20015	2.6747	4.87169	2.69945	0.823091	4.89518	4.10878	4.23755	4.21539	7.15182	4.6488	3.76067	3.21067	3.5561	9.12667	4.31588	4.76695	4.614	5.87756	6.12642	3.44927	5.66844
60	5.38745	2.10052	8.06173	4.4922	7.87031	7.24833	6.78856	4.86721	2.77988	5.70533	7.16309	6.07648	4.30952	7.20329	3.11732	5.21505	4.30944	2.04779	6.11432	4.40209	3.67638	4.81939	6.42264	6.60895	4.71586	4.52554	5.63392	4.00752	3.34206	5.95492	3.27406	1.93009	5.51503	4.84567	4.93573	5.04936	8.0602	5.53688	4.39622	4.41989	4.62392	9.80536	5.13348	5.38436	5.534	6.68056	6.57248	4.39606	6.16178
61	6.14997	2.02852	8.97518	5.06967	8.40955	7.667	7.36555	5.61518	3.91464	6.617	7.82945	6.55082	5.14082	7.97703	4.36324	6.05621	5.365	3.02082	6.52548	5.09242	4.02506	5.60573	7.09118	7.16724	5.67497	5.3863	6.27509	4.86045	4.09827	6.94976	3.82945	3.10027	6.10364	5.55267	5.592	5.87555	8.86255	6.35297	4.96867	5.53233	5.63139	10.3865	5.91627	6.01861	6.37867	7.43533	6.96155	5.25561	6.58267
62	6.86783	1.96117	9.83176	5.61593	8.88886	8.06718	7.85665	6.27933	5.02324	7.45933	8.42622	6.9987	5.91379	8.70941	5.54942	6.86985	6.34904	3.97481	6.86049	5.84687	4.40621	6.40854	7.71418	7.67529	6.56334	6.13264	6.86762	5.73476	4.94094	7.83415	4.36445	4.28773	6.65767	6.23978	6.22488	6.69321	9.55901	7.10331	5.48144	6.56878	6.56679	10.8723	6.66679	6.6769	7.16722	8.14478	7.32548	6.02831	6.93356
63	7.54066	1.90103	10.6021	6.14676	9.3187	8.43082	8.28208	6.88373	6.10542	8.23	8.97524	7.41858	6.6464	9.41969	6.64929	7.67118	7.24643	4.88247	7.12736	6.64072	4.83386	7.20962	8.308	8.14244	7.38697	6.82245	7.4191	6.61324	5.84673	8.61078	4.87697	5.46064	7.15903	6.899	6.84579	7.4843	10.1507	7.78454	5.92067	7.54556	7.41929	11.2647	7.38627	7.34278	7.90156	8.80722	7.69318	6.74367	7.21644
64	8.16317	1.8503	11.2696	6.66464	9.69736	8.75445	8.64791	7.44191	7.14482	8.925	9.48	7.80409	7.34455	10.1105	7.65727	8.45736	8.04709	5.74191	7.33482	7.42891	5.30855	7.97727	8.87982	8.57455	8.16236	7.47491	7.92191	7.46882	6.77636	9.29145	5.36945	6.57709	7.61455	7.517	7.44718	8.23255	10.6357	8.38827	6.283	8.464	8.16691	11.5684	8.07573	7.99555	8.582	9.421	8.06882	7.41782	7.426
65	8.72747	1.8101	11.816	7.15961	10.0081	9.03364	8.95835	7.97176	8.11348	9.53	9.92673	8.14945	8.00723	10.7704	8.57028	9.20226	8.7482	6.55335	7.48716	8.17034	5.81549	8.6842	9.43218	8.96087	8.88628	8.09436	8.3644	8.26627	7.68073	9.89064	5.84739	7.60564	8.04048	8.07333	8.02082	8.91948	11.0202	8.91668	6.57222	9.29844	8.79949	11.7946	8.72639	8.61153	9.20011	9.97067	8.43279	8.04808	7.53622
66	9.22734	1.78329	12.2289	7.61315	10.2545	9.26503	9.20857	8.46215	9.00361	10.0551	10.3121	8.44797	8.61785	11.3717	9.37698	9.86375	9.33291	7.29891	7.58925	8.83602	6.332	9.28873	9.95273	9.27663	9.52851	8.67128	8.73365	8.9877	8.51718	10.4177	6.30273	8.53236	8.45152	8.56533	8.56097	9.53112	11.3181	9.38376	6.81844	10.0371	9.32885	11.9682	9.32361	9.17803	9.75867	10.4599	8.76545	8.61682	7.55433
67	9.65814	1.76912	12.513	7.99733	10.466	9.455	9.399	8.902	9.801	10.4947	10.6337	8.692	9.141	11.879	10.057	10.41	9.78867	7.98133	7.64333	9.391	6.841	9.784	10.419	9.525	10.09	9.19633	9.03667	9.619	9.25	10.8877	6.731	9.342	8.858	8.98933	9.06	10.063	11.541	9.794	7.05333	10.6587	9.764	12.111	9.86	9.69	10.255	10.8827	9.057	9.11467	7.48967
68	10.0223	1.76287	12.6878	8.29782	10.6348	9.60918	9.54043	9.27297	10.4684	10.8486	10.8964	8.86912	9.59617	12.2805	10.6266	10.8653	10.1511	8.59969	7.65461	9.8454	7.33009	10.1841	10.8165	9.71902	10.5552	9.65458	9.27611	10.1427	9.83842	11.3087	7.12348	10.0107	9.25673	9.35311	9.52252	10.5124	11.7033	10.1614	7.30556	11.1599	10.1138	12.2294	10.3298	10.1437	10.7013	11.2399	9.29424	9.56341	7.35111
69	10.3291	1.76273	12.7949	8.50964	10.7411	9.74058	9.63327	9.58897	11.0044	11.1303	11.1073	9.00306	9.99308	12.5795	11.0951	11.2317	10.4436	9.1419	7.62407	10.2095	7.79431	10.5081	11.1566	9.86464	10.8854	10.0147	9.44293	10.5908	10.3075	11.6849	7.48518	10.582	9.64352	9.65856	9.96521	10.8962	11.821	10.505	7.59989	11.5424	10.3884	12.3333	10.7614	10.5406	11.1072	11.5297	9.49224	9.97434	7.13556
70	10.5893	1.76768	12.8485	8.64964	10.7965	9.84664	9.67921	9.85736	11.4126	11.3723	11.2745	9.11745	10.3012	12.7837	11.4754	11.5106	10.6816	9.62352	7.54933	10.4886	8.23258	10.7807	11.4398	9.96158	11.1076	10.2858	9.56115	10.9862	10.6783	12.0148	7.82345	11.0813	10.0027	9.90567	10.3974	11.2179	11.9142	10.8322	7.94733	11.8283	10.6028	12.432	11.1757	10.8929	11.4797	11.7553	9.67809	10.3465	6.85833
71	10.816	1.77917	12.8607	8.73252	10.8215	9.92591	9.68206	10.0953	11.6991	11.6051	11.4226	9.23315	10.5509	12.916	11.7982	11.7246	10.8973	10.0588	7.43774	10.7088	8.65312	11.0271	11.6773	10.0217	11.2548	10.4929	9.64189	11.3498	10.977	12.3015	8.13242	11.5326	10.3207	10.1036	10.8295	11.475	11.9975	11.1403	8.31911	12.0527	10.7736	12.5345	11.5824	11.2098	11.8403	11.9294	9.86736	10.6876	6.55611
72	11.0194	1.79839	12.8376	8.7713	10.8279	9.97952	9.6517	10.3226	11.8995	11.8409	11.5668	9.36376	10.7944	13.0207	12.0846	11.8959	11.1131	10.4635	7.31451	10.8869	9.06656	11.2667	11.8864	10.068	11.3636	10.6712	9.7038	11.6913	11.2302	12.5516	8.40673	11.959	10.5925	10.2613	11.2589	11.6565	12.0748	11.4259	8.69011	12.2326	10.8915	12.6501	11.9886	11.4994	12.1973	12.0667	10.0608	11.0023	6.25367
73	11.2039	1.82563	12.7844	8.76418	10.814	10.0052	9.58182	10.5465	12.0405	12.078	11.7094	9.50427	11.0636	13.1245	12.3504	12.0272	11.3372	10.8561	7.19782	11.043	9.47418	11.5071	12.0754	10.1079	11.4708	10.8517	9.76664	12.0071	11.4505	12.7628	8.66045	12.372	10.8138	10.383	11.671	11.7518	12.1414	11.6955	9.041	12.368	10.9513	12.781	12.398	11.7611	12.545	12.177	10.2659	11.2818	5.96
74	11.3691	1.85915	12.6964	8.71237	10.7808	10.0091	9.46704	10.765	12.1432	12.3099	11.8471	9.64645	11.3598	13.2376	12.5881	12.1164	11.5666	11.2496	7.09527	11.2017	9.87154	11.7453	12.2397	10.1429	11.5846	11.0442	9.84043	12.2859	11.6432	12.9414	8.91524	12.7553	10.9905	10.4553	12.0506	11.7702	12.1841	11.9489	9.36444	12.4466	10.9567	12.9277	12.7878	12.008	12.8902	12.2521	10.4734	11.5214	5.69589
75	11.5142	1.89618	12.5629	8.62886	10.7294	9.99585	9.30248	10.9852	12.2327	12.5317	11.9724	9.78903	11.661	13.3464	12.7844	12.1683	11.7921	11.6492	7.02075	11.3714	10.2499	11.9678	12.3742	10.1794	11.6963	11.2495	9.9224	12.5203	11.8139	13.0957	9.17794	13.089	11.1351	10.4806	12.3993	11.7209	12.1966	12.1735	9.66822	12.4708	10.9151	13.0905	13.1456	12.2578	13.2483	12.2916	10.6818	11.7045	5.47389
76	11.6401	1.93281	12.3805	8.54494	10.6718	9.96555	9.10018	11.2125	12.3254	12.7433	12.071	9.944	11.9513	13.4332	12.9279	12.1893	12.007	12.0578	6.97667	11.5575	10.598	12.1463	12.4929	10.2185	11.8062	11.4657	10.0093	12.7134	11.968	13.2155	9.43582	13.3625	11.2617	10.4613	12.7135	11.6139	12.1879	12.3584	9.951	12.436	10.8551	13.2612	13.4656	12.5037	13.6163	12.3017	10.8909	11.8342	5.30167
77	11.7516	1.96494	12.1549	8.48843	10.6167	9.91782	8.88838	11.429	12.4245	12.9484	12.1309	10.1314	12.2189	13.5057	12.9939	12.1853	12.1942	12.4648	6.96203	11.7721	10.9069	12.2847	12.6411	10.2642	11.9146	11.6886	10.1056	12.874	12.1171	13.2987	9.67967	13.5673	11.393	10.42	12.9937	11.4562	12.1594	12.5005	10.2171	12.3391	10.7978	13.4388	13.739	12.7368	13.9819	12.2904	11.1047	11.9194	5.18089
78	11.8541	1.98968	11.9	8.46056	10.5602	9.851	8.69933	11.622	12.5383	13.1513	12.1512	10.3497	12.4642	13.5781	12.9928	12.1538	12.3624	12.8607	6.96989	12.0311	11.1972	12.4022	12.775	10.3214	12.0137	11.9147	10.216	12.9943	12.261	13.3541	9.9	13.708	11.552	10.3827	13.236	11.263	12.1229	12.607	10.4673	12.1823	10.759	13.631	13.9713	12.9529	14.3311	12.2709	11.3247	11.9719	5.10456
79	11.951	2.00531	11.6373	8.45988	10.4947	9.76282	8.57218	11.7874	12.6724	13.352	12.1443	10.5874	12.6928	13.657	12.944	12.1027	12.519	13.2446	7.00767	12.3333	11.474	12.5122	12.8286	10.3942	12.1022	12.144	10.3531	13.0838	12.399	13.3892	10.0922	13.7835	11.7475	10.3613	13.4343	11.0514	12.0927	12.6812	10.6983	11.9973	10.7394	13.8281	14.1747	13.1466	14.656	12.259	11.544	11.9863	5.06367
80	12.0458	2.01138	11.3938	8.48194	10.4229	9.65252	8.53742	11.9155	12.8191	13.5472	12.1198	10.8291	12.9004	13.757	12.8684	12.0364	12.6596	13.6197	7.0857	12.6576	11.7393	12.6165	12.8599	10.4839	12.181	12.3789	10.5336	13.1624	12.5399	13.4017	10.2582	13.809	11.9717	10.3593	13.5768	10.8314	12.0785	12.7312	10.9196	11.8118	10.7358	14.0209	14.3553	13.3207	14.9534	12.2524	11.7623	11.9592	5.05744
81	12.1416	2.00847	11.2025	8.53131	10.3567	9.5233	8.60607	11.9977	12.9622	13.7376	12.0863	11.0657	13.0796	13.8832	12.78	11.9512	12.7789	13.9838	7.20796	12.9765	11.997	12.7123	12.8854	10.5956	12.245	12.6181	10.7565	13.2472	12.6896	13.3884	10.4122	13.7804	12.2148	10.3846	13.6568	10.6076	12.0788	12.7675	11.1454	11.6379	10.7453	14.2094	14.5102	13.4745	15.2281	12.2676	11.9879	11.891	5.08044
82	12.2414	1.99711	11.1092	8.61009	10.3154	9.37982	8.78327	12.0371	13.0912	13.928	12.041	11.2942	13.2327	14.0332	12.693	11.8467	12.8772	14.3419	7.382	13.2656	12.2515	12.7903	12.9161	10.7339	12.2972	12.8616	11.0124	13.334	12.8506	13.3591	10.5641	13.7009	12.4722	10.454	13.6729	10.3805	12.0927	12.7975	11.377	11.478	10.7719	14.3934	14.6335	13.6105	15.48	12.316	12.2196	11.7826	5.117
83	12.348	1.9783	11.127	8.71959	10.3142	9.23352	9.07736	12.0405	13.2017	14.1227	11.9827	11.5112	13.3566	14.2036	12.6108	11.7354	12.9488	14.6971	7.61862	13.5195	12.5071	12.8455	12.9457	10.9031	12.347	13.1078	11.303	13.4217	13.0238	13.3179	10.7196	13.5811	12.7448	10.5917	13.6243	10.1494	12.1192	12.8242	11.6076	11.3402	10.8243	14.5658	14.7183	13.7394	15.6796	12.4044	12.455	11.6381	5.154
84	12.4644	1.95426	11.2476	8.86219	10.3708	9.09836	9.4953	12.0161	13.2948	14.3261	11.9188	11.7204	13.4544	14.3945	12.5377	11.6352	12.9951	15.0493	7.90742	13.739	12.7691	12.8812	12.9801	11.1113	12.4006	13.3527	11.6259	13.5236	13.214	13.2665	10.882	13.4379	13.0357	10.79	13.5117	9.92148	12.1585	12.8542	11.8397	11.2324	10.9151	14.7175	14.7595	13.87	15.827	12.5267	12.6879	11.4656	5.18522
85	12.5936	1.9287	11.4636	9.03603	10.5035	8.98991	10.0022	11.9881	13.3791	14.5353	11.8543	11.9269	13.5305	14.6017	12.484	11.5679	13.0209	15.4012	8.22355	13.9546	13.0399	12.9074	13.0255	11.3615	12.4725	13.5922	11.9731	13.6455	13.4237	13.2114	11.0497	13.2823	13.3433	11.051	13.3457	9.71155	12.2073	12.9005	12.0893	11.1697	11.0681	14.8314	14.7547	14.0027	15.93	12.678	12.9117	11.2797	5.21133
86	12.7379	1.90505	11.7683	9.23538	10.7016	8.9203	10.5778	11.9724	13.467	14.7512	11.8042	12.1221	13.5861	14.8287	12.4638	11.5584	13.0278	15.7513	8.56902	14.191	13.3127	12.941	13.0891	11.6552	12.5557	13.8241	12.3356	13.7811	13.6528	13.16	11.2226	13.1292	13.6557	11.3806	13.1454	9.53464	12.2601	12.9891	12.3707	11.1624	11.2911	14.8985	14.702	14.1479	16.0029	12.858	13.1323	11.0969	5.23844
87	12.901	1.88694	12.1469	9.4743	10.9539	8.90115	11.2046	11.9836	13.5718	14.9812	11.7794	12.2999	13.6305	15.0793	12.5032	11.6138	13.0351	16.0955	8.9477	14.4596	13.5995	12.9997	13.1722	11.9883	12.6535	14.0489	12.7002	13.9322	13.9079	13.1269	11.4115	13.0041	13.9604	11.7866	12.927	9.41052	12.3142	13.1483	12.6914	11.2282	11.5834	14.9348	14.6203	14.323	16.0509	13.0768	13.3496	10.9346	5.27167
88	13.0859	1.8767	12.5662	9.76764	11.2516	8.93691	11.866	12.034	13.7031	15.23	11.7824	12.4586	13.6872	15.3525	12.6152	11.7455	13.065	16.4249	9.36891	14.7515	13.9175	13.094	13.2753	12.3544	12.7784	14.269	13.0545	14.1172	14.206	13.1355	11.6216	12.9348	14.2439	12.2707	12.714	9.34809	12.3712	13.3899	13.0437	11.3857	11.9392	14.9589	14.5435	14.5461	16.0783	13.338	13.5558	10.8147	5.316
89	13.2951	1.87414	13.012	10.1293	11.5863	9.038	12.5432	12.1467	13.8637	15.497	11.8207	12.6033	13.7684	15.6381	12.8033	11.9721	13.132	16.7321	9.84556	15.0584	14.2768	13.2224	13.401	12.7454	12.931	14.4827	13.3984	14.3477	14.5587	13.2084	11.8567	12.945	14.499	12.8236	12.5327	9.349	12.4296	13.7088	13.4217	11.6444	12.3479	14.988	14.4927	14.8042	16.0876	13.6499	13.7407	10.7416	5.38267
90	13.5294	1.87876	13.4788	10.5509	11.9325	9.20306	13.2219	12.3368	14.0593	15.7759	11.9053	12.7508	13.8829	15.9208	13.0738	12.3037	13.2565	17.025	10.368	15.371	14.6763	13.3832	13.5592	13.1531	13.1199	14.6822	13.7281	14.6263	14.9569	13.3485	12.1077	13.0717	14.7268	13.4436	12.3999	9.40785	12.4836	14.0863	13.8158	12.0057	12.7971	15.035	14.475	15.0806	16.0872	14.0196	13.91	10.7224	5.482
91	13.7839	1.8908	13.9665	11.0312	12.2744	9.42064	13.8817	12.6145	14.2919	16.054	12.059	12.9175	14.0343	16.191	13.4363	12.7295	13.4682	17.3119	10.8989	15.6826	15.107	13.5825	13.7417	13.5841	13.3735	14.8676	14.0333	14.9186	15.387	13.5386	12.3615	13.3003	14.9287	14.116	12.3262	9.50973	12.5152	14.4886	14.212	12.46	13.273	15.1005	14.4959	15.3576	16.094	14.447	14.0707	10.7648	5.609
92	14.0463	1.91076	14.4649	11.5692	12.6027	9.65276	14.4981	12.9876	14.5528	16.2993	12.3008	13.1175	14.2181	16.4423	13.8744	13.2316	13.7707	17.5929	11.4137	15.9942	15.5439	13.8232	13.9301	14.0543	13.7001	15.0376	14.2998	15.1528	15.8369	13.7482	12.603	13.614	15.1051	14.7957	12.311	9.62579	12.5103	14.8747	14.5873	12.9897	13.7558	15.164	14.5535	15.6192	16.1137	14.9267	14.2274	10.8775	5.73478
93	14.2966	1.94003	14.9447	12.1619	12.9016	9.8593	15.0432	13.4388	14.8255	16.4771	12.6368	13.3605	14.441	16.6726	14.3712	13.764	14.161	17.8747	11.9127	16.3001	15.9448	14.1053	14.1077	14.5701	14.0804	15.1806	14.5049	15.2889	16.2778	13.9445	12.8144	13.9795	15.2419	15.4288	12.3349	9.726	12.4606	15.2021	14.9161	13.5416	14.2179	15.195	14.6315	15.8404	16.142	15.4222	14.3714	11.0502	5.80367
94	14.5054	1.98296	15.3564	12.7687	13.1582	10.0108	15.495	13.909	15.07	16.552	13.0503	13.6306	14.695	16.8856	14.8928	14.2461	14.6301	18.1491	12.3929	16.585	16.2223	14.4121	14.2419	15.1188	14.4804	15.2698	14.6037	15.2865	16.6631	14.0818	12.9722	14.3392	15.3078	15.985	12.3595	9.76236	12.3629	15.4305	15.1713	14.0623	14.627	15.1627	14.7123	15.9908	16.1717	15.885	14.4614	11.2565	5.74867
95	14.6398	2.04638	15.659	13.3569	13.354	10.0879	15.8287	14.3445	15.2469	16.5004	13.5112	13.9022	14.9398	17.0892	15.3842	14.6168	15.1355	18.4026	12.8364	16.8169	16.3084	14.7145	14.3011	15.6823	14.8491	15.2894	14.5827	15.1013	16.9332	14.104	13.0622	14.6338	15.2662	16.4239	12.3358	9.69073	12.2018	15.5175	15.3209	14.4869	14.947	15.0434	14.777	16.0421	16.1746	16.2574	14.4327	11.4558	5.48589
96	14.6589	2.14709	15.8118	13.8987	13.4563	10.0445	16.0056	14.6846	15.3325	16.3038	13.9837	14.1478	15.1396	17.2786	15.8011	14.8251	15.6296	18.6209	13.2053	16.9601	16.1478	14.9672	14.2716	16.2248	15.1452	15.2162	14.4224	14.7083	17.0258	13.9095	13.0702	14.8225	15.078	16.6828	12.1842	9.45006	11.9392	15.4109	15.3232	14.7336	15.1284	14.8172	14.7985	15.9685	16.0908	16.4699	14.2053	11.5801	4.87089
97	14.5125	2.30641	15.7952	14.3403	13.3916	9.81164	15.9963	14.8371	15.3011	15.941	14.4149	14.3304	15.2724	17.4213	16.094	14.7791	16.0526	18.7818	13.4415	16.9597	15.6604	15.1444	14.1313	16.7076	15.3067	14.9993	14.088	14.0709	16.8424	13.4395	12.9935	14.8305	14.7345	16.7143	11.7653	8.996	11.5406	15.0908	15.1537	14.732	15.1391	14.4608	14.7466	15.7347	15.8413	16.472	13.6625	11.5405	3.77667
98	14.1495	2.54445	15.5839	14.6436	13.1305	9.30524	15.8065	14.7748	15.1494	15.3808	14.7449	14.424	15.3202	17.4799	16.2166	14.429	16.3561	18.8363	13.5284	16.7463	14.7696	15.2265	13.8513	17.0957	15.2104	14.584	13.5392	13.109	16.3459	12.6056	12.8258	14.575	14.2256	16.4997	10.9941	8.26991	10.946	14.5097	14.8047	14.4389	14.9115	13.9422	14.5806	15.3267	15.3451	16.2458	12.7632	11.2769	2.194
99	13.5131	2.88632	15.1398	14.7641	12.619	8.41676	15.4216	14.4598	14.8885	14.5564	14.9092	14.4031	15.2874	17.4083	16.1341	13.6953	16.5225	18.7613	13.4539	16.2721	13.4558	15.1855	13.3625	17.3504	14.7757	13.9124	12.7143	11.7515	15.4799	11.2994	12.5542	13.9688	13.4998	15.9936	9.76097	7.19724	10.0644	13.606	14.2602	13.7896	14.3509	13.2285	14.2361	14.7122	14.484	15.7748	11.44	10.7241	0.159
100	12.5332	3.34914	14.407	14.66	11.785	7.036	14.828	13.838	14.456	13.368	14.837	14.235	15.153	17.128	15.777	12.48	16.528	18.517	13.215	15.457	11.674	14.974	12.575	17.417	13.889	12.878	11.496	9.871	14.176	9.421	12.142	12.908	12.492	15.125	7.969	5.725	8.807	12.31	13.504	12.705	13.333	12.281	13.63	13.841	13.117	15.037	9.624	9.81	-2.255
[truncated: 56 more columns]

[truncated: 37 more sheets: Rotation LHipFlex B4FaCoM, Rotation LKneeFlex B4FaCoM, Rotation LAnkleFlex B4FaCoM, Rotation RHipAbAd B4FaCoM, Rotation RHipRot B4FaCoM, Rotation RAnklePron B4FaCoM, Rotation LHipAbAd B4FaCoM, Rotation LHipRot B4FaCoM, Rotation LAnklePron B4FaCoM, Rotation PelvicTil B4FaCoM, Rotation PelvicObl B4FaCoM, Rotation PelvicRot B4FaCoM, LProgression B4FaCoM, RProgression B4FaCoM, Rotation TrunkTilt B4FaCoM, Rotation TrunkFlex B4FaCoM, Rotation TrunkRot B4FaCoM, Moment RHipFlex B4FaCoM, Moment RHipAbAd B4FaCoM, Moment RHipRot B4FaCoM …]
