# Supplementary material for: Lower limb muscle fatigue after uphill walking in children with unilateral spastic cerebral palsy
Source: PLoS One. 2022 Dec 6;17(12):e0278657. doi: 10.1371/journal.pone.0278657 (PMC9725134; doi:10.1371/journal.pone.0278657)
Supplement: S3 File — (ZIP) [file pone.0278657.s005.zip › Kinematics-individual files-part3/F20A1_ComfM0001.xlsx]

## Sheet: gait A1ComfM
Calculated gait parameters	mean	std	VC	max	min
Walking.Speed [m/s]	1.28	0	0	1.28	1.28
Cadans [1/m]	116.4	8.31	4.29	133.33	103.45
L.Stride.Time [s]	1.04	0.02	0.02	1.08	0.99	1.03	1.04	1.06	1.03	1.02	1.01	1.04	1.04	1.03	1.02	1.05	1.05	1.06	1.04	1.04	1.04	1.05	1.06	1.06	1.06	1.03	1.05	1.04	1.02	1.04	1	1.03	1.02	1.04	1.04	0.99	1.05	1.04	1.03	1	1.05	1.03	1.05	1.04	1.04	1.05	1.05	1.02	1
L.Step.Time [s]	0.48	0.01	0.03	0.52	0.45	0.49	0.48	0.49	0.48	0.49	0.49	0.47	0.48	0.49	0.49	0.47	0.5	0.51	0.5	0.48	0.49	0.48	0.5	0.49	0.49	0.49	0.47	0.51	0.5	0.48	0.48	0.47	0.5	0.47	0.47	0.48	0.46	0.48	0.49	0.49	0.47	0.49	0.48	0.49	0.49	0.49	0.49	0.5	0.46
L.Stance.Time [s]	0.64	0.02	0.03	0.68	0.59	0.63	0.65	0.67	0.63	0.64	0.63	0.66	0.64	0.64	0.63	0.65	0.65	0.67	0.65	0.64	0.64	0.64	0.66	0.65	0.66	0.61	0.65	0.65	0.63	0.64	0.6	0.64	0.62	0.65	0.65	0.6	0.65	0.65	0.63	0.61	0.66	0.64	0.65	0.64	0.65	0.66	0.63	0.63	0.6
L.Swing.Time [s]	0.4	0.01	0.02	0.42	0.37	0.4	0.39	0.39	0.4	0.38	0.38	0.38	0.4	0.39	0.39	0.4	0.4	0.39	0.39	0.4	0.4	0.41	0.4	0.41	0.4	0.42	0.4	0.39	0.39	0.4	0.4	0.39	0.4	0.39	0.39	0.39	0.4	0.39	0.4	0.39	0.39	0.39	0.4	0.4	0.39	0.39	0.42	0.39	0.4
L.Stance.Swing [1]	0.62	0.02	0.04	0.69	0.57	0.635	0.6	0.582	0.635	0.594	0.603	0.576	0.625	0.609	0.619	0.615	0.615	0.582	0.6	0.625	0.625	0.641	0.606	0.631	0.606	0.689	0.615	0.6	0.619	0.625	0.667	0.609	0.645	0.6	0.6	0.65	0.615	0.6	0.635	0.639	0.591	0.609	0.615	0.625	0.6	0.591	0.667	0.619	0.667
L.Bipedal [s]	0.1	0.01	0.13	0.13	0.06	0.1	0.1	0.11	0.1	0.08	0.08	0.11	0.09	0.09	0.12	0.08	0.09	0.11	0.11	0.1	0.11	0.09	0.11	0.1	0.1	0.1	0.07	0.1	0.08	0.11	0.09	0.07	0.08	0.11	0.11	0.09	0.11	0.1	0.1	0.09	0.12	0.09	0.11	0.1	0.09	0.1	0.09	0.1	0.08
L.Stride.Length [m]	1.33	0.04	0.03	1.5	1.22	1.355	1.333	1.358	1.327	1.317	1.298	1.332	1.315	1.243	1.351	1.334	1.282	1.276	1.292	1.244	1.343	1.375	1.391	1.38	1.411	1.504	1.311	1.32	1.285	1.296	1.379	1.333	1.368	1.339	1.329	1.313	1.343	1.322	1.312	1.245	1.356	1.304	1.322	1.359	1.302	1.338	1.385	1.35	1.324
L.Step.Length [m]	0.66	0.03	0.04	0.74	0.6	0.664	0.679	0.661	0.674	0.679	0.669	0.637	0.687	0.659	0.622	0.692	0.677	0.656	0.643	0.655	0.62	0.677	0.675	0.709	0.683	0.714	0.739	0.658	0.693	0.646	0.642	0.708	0.702	0.654	0.658	0.643	0.661	0.645	0.675	0.649	0.625	0.683	0.646	0.636	0.7	0.656	0.679	0.669	0.663
L.Step.Width [m]	0.12	0.03	0.27	0.23	0.04	0.136	0.087	0.138	0.133	0.094	0.134	0.13	0.096	0.092	0.11	0.08	0.097	0.128	0.156	0.101	0.119	0.167	0.124	0.097	0.133	0.147	0.072	0.1	0.094	0.166	0.163	0.058	0.105	0.135	0.132	0.121	0.141	0.117	0.091	0.107	0.168	0.116	0.14	0.133	0.114	0.104	0.133	0.132	0.128
L.foot.clear [cm]	2.41	0.36	0.15	3.51	1.41	2.462	1.78	2.13	2.37	2.618	2.478	2.279	2.183	1.951	2.486	2.46	2.174	2.699	1.998	1.87	3.513	2.683	2.851	2.664	2.597	2.55	2.366	2.22	3.442	1.756	2.515	2.585	2.491	2.535	1.787	2.157	2.181	2.007	2.204	3.151	2.554	2.484	1.813	2.393	2.605	2.748	2.24	2.337	3.308
R.Stride.Time [s]	1.04	0.02	0.02	1.1	0.96	1.04	1.03	1.07	1.02	1.02	1.03	1.03	1.03	1.03	1.04	1.02	1.04	1.07	1.06	1.03	1.05	1.03	1.07	1.06	1.06	1.05	1.01	1.05	1.04	1.04	1.01	1	1.05	1.04	1.03	1.01	1.03	1.03	1.03	1.02	1.03	1.04	1.04	1.04	1.04	1.05	1.04	1.06	0.98
R.Step.Time [s]	0.55	0.01	0.03	0.58	0.5	0.55	0.55	0.58	0.54	0.53	0.54	0.56	0.55	0.54	0.55	0.55	0.54	0.56	0.56	0.55	0.56	0.55	0.57	0.57	0.57	0.56	0.54	0.54	0.54	0.56	0.53	0.53	0.55	0.57	0.56	0.53	0.57	0.55	0.54	0.53	0.56	0.55	0.56	0.55	0.55	0.56	0.55	0.56	0.52
R.Stance.Time [s]	0.58	0.02	0.03	0.64	0.52	0.59	0.58	0.6	0.58	0.57	0.57	0.58	0.57	0.58	0.61	0.55	0.59	0.62	0.61	0.58	0.6	0.57	0.61	0.59	0.59	0.59	0.54	0.61	0.58	0.59	0.57	0.54	0.58	0.58	0.58	0.57	0.57	0.58	0.59	0.58	0.59	0.58	0.59	0.59	0.58	0.59	0.58	0.6	0.54
R.Swing.Time [s]	0.45	0.01	0.02	0.48	0.43	0.45	0.45	0.47	0.44	0.45	0.46	0.45	0.46	0.45	0.43	0.47	0.45	0.45	0.45	0.45	0.45	0.46	0.46	0.47	0.47	0.46	0.47	0.44	0.46	0.45	0.44	0.46	0.47	0.46	0.45	0.44	0.46	0.45	0.44	0.44	0.44	0.46	0.45	0.45	0.46	0.46	0.46	0.46	0.44
R.Stance.Swing [1]	0.78	0.03	0.04	0.87	0.7	0.763	0.776	0.783	0.759	0.789	0.807	0.776	0.807	0.776	0.705	0.855	0.763	0.726	0.738	0.776	0.75	0.807	0.754	0.797	0.797	0.78	0.87	0.721	0.793	0.763	0.772	0.852	0.81	0.793	0.776	0.772	0.807	0.776	0.746	0.759	0.746	0.793	0.763	0.763	0.793	0.78	0.793	0.767	0.815
R.Bipedal [s]	0.09	0.01	0.15	0.12	0.05	0.08	0.1	0.09	0.09	0.11	0.09	0.1	0.09	0.1	0.08	0.1	0.11	0.11	0.09	0.09	0.08	0.09	0.09	0.08	0.09	0.05	0.11	0.11	0.09	0.08	0.07	0.11	0.07	0.08	0.09	0.07	0.08	0.1	0.09	0.08	0.1	0.09	0.09	0.09	0.1	0.1	0.08	0.07	0.08
R.Stride.Length [m]	1.33	0.04	0.03	1.48	1.22	1.34	1.352	1.344	1.322	1.327	1.331	1.283	1.343	1.28	1.281	1.349	1.303	1.289	1.28	1.279	1.286	1.378	1.358	1.407	1.379	1.479	1.392	1.285	1.332	1.3	1.313	1.338	1.416	1.335	1.343	1.295	1.36	1.292	1.339	1.268	1.298	1.341	1.332	1.296	1.346	1.316	1.395	1.356	1.316
R.Step.Length [m]	0.66	0.03	0.04	0.77	0.59	0.676	0.673	0.683	0.648	0.648	0.661	0.646	0.656	0.621	0.659	0.657	0.626	0.633	0.637	0.624	0.666	0.7	0.683	0.698	0.697	0.765	0.653	0.627	0.639	0.654	0.671	0.631	0.714	0.681	0.685	0.652	0.699	0.647	0.664	0.62	0.673	0.658	0.686	0.659	0.646	0.659	0.716	0.687	0.653
R.Step.Width [m]	0.13	0.03	0.26	0.21	0.05	0.179	0.097	0.126	0.128	0.135	0.083	0.164	0.144	0.092	0.113	0.077	0.1	0.103	0.111	0.171	0.129	0.072	0.105	0.091	0.165	0.147	0.117	0.082	0.131	0.128	0.17	0.086	0.122	0.133	0.084	0.115	0.139	0.112	0.097	0.178	0.153	0.09	0.149	0.133	0.132	0.112	0.12	0.146	0.105
R.foot.clear [cm]	1.47	0.26	0.18	2.97	0.97	1.524	1.401	1.121	1.42	1.544	1.648	2.103	1.346	1.468	1.32	1.185	1.359	1.488	1.521	1.569	1.322	1.479	1.384	1.205	1.326	1.349	1.487	1.498	1.567	1.734	1.445	1.92	1.318	1.374	1.302	1.476	1.707	1.129	1.299	1.289	1.278	1.358	1.233	1.33	1.214	1.786	1.413	1.344	1.831
Asym.step.time [%]	13.16	3.23	0.25	21.78	5.71	11.538	13.592	16.822	11.765	7.843	9.709	17.476	13.592	9.709	11.538	15.686	7.692	9.346	11.321	13.592	13.333	13.592	13.084	15.094	15.094	13.333	13.861	5.714	7.692	15.385	9.901	12	9.524	19.231	17.476	9.901	21.359	13.592	9.709	7.843	17.476	11.538	15.385	11.538	11.538	13.333	11.538	11.321	12.245
Asym.step.length [%]	4.38	3.17	0.72	14	0.04	1.794	0.96	3.418	4.027	4.71	1.262	1.291	4.595	5.896	5.844	5.142	7.824	3.562	0.87	4.865	7.063	3.362	1.137	1.556	2.054	6.956	12.379	4.756	8.16	1.309	4.481	11.473	1.704	4.09	4.108	1.282	5.513	0.293	1.736	4.593	7.336	3.672	5.993	3.52	7.989	0.481	5.25	2.555	1.516
Mox file gait parameters	mean	std
L.Stride.Time	1.03632	0.0185689	1.04	1.04	1.06	1.02	1.01	1.03	1.04	1.03	1.04	1.01	1.05	1.06	1.05	1.05	1.04	1.03	1.06	1.06	1.05	1.07	1.021	1.059	1.031	1.02	1.04	1.001	1.04	1.02	1.04	1.04	0.99	1.05	1.03	1.03	1.01	1.04	1.04	1.04	1.04	1.04	1.061	1.04	1.02	1.009	1.07	1.05	1.03
L.Stance.Time	0.686589	0.0171545	0.68	0.69	0.71	0.68	0.681	0.69	0.7	0.68	0.69	0.67	0.7	0.7	0.71	0.7	0.68	0.68	0.69	0.7	0.69	0.71	0.66	0.689	0.691	0.68	0.69	0.66	0.689	0.659	0.69	0.689	0.64	0.69	0.69	0.68	0.66	0.7	0.69	0.689	0.689	0.699	0.71	0.669	0.69	0.65	0.71	0.7	0.69
L.Swing.Time	0.349734	0.0104026	0.36	0.35	0.35	0.34	0.329	0.34	0.34	0.35	0.35	0.34	0.35	0.36	0.34	0.35	0.36	0.35	0.37	0.36	0.36	0.36	0.36	0.37	0.34	0.34	0.35	0.34	0.35	0.361	0.35	0.35	0.35	0.36	0.34	0.35	0.35	0.34	0.351	0.351	0.351	0.34	0.35	0.371	0.33	0.36	0.36	0.35	0.34
L.Stance.Swing	0.662456	0.00934563	65.389	66.368	66.997	66.677	67.417	67.001	67.322	66.043	66.345	66.327	66.683	66.027	67.627	66.662	65.389	66.022	65.094	66.028	65.702	66.358	64.701	65.089	67.015	66.663	66.359	66.012	66.303	64.632	66.306	66.323	64.644	65.728	66.958	65.993	65.317	67.301	66.293	66.283	66.28	67.283	66.957	64.337	67.628	64.343	66.346	66.67	66.989
L.Step.Length	0.676129	0.0263087	0.697	0.681	0.7	0.693	0.666	0.659	0.701	0.66	0.629	0.708	0.692	0.672	0.65	0.677	0.643	0.7	0.687	0.736	0.698	0.747	0.754	0.681	0.694	0.658	0.656	0.722	0.719	0.683	0.678	0.665	0.689	0.658	0.678	0.651	0.657	0.685	0.673	0.651	0.702	0.659	0.695	0.689	0.678	0.697	0.658	0.721	0.712
L.Step.Width	0.0947177	0.0315509	0.054	0.089	0.087	0.059	0.13	0.098	0.053	0.07	0.068	0.072	0.075	0.11	0.14	0.049	0.057	0.142	0.108	0.081	0.098	0.104	0.051	0.087	0.078	0.131	0.104	0.061	0.074	0.091	0.097	0.1	0.098	0.085	0.07	0.087	0.122	0.094	0.098	0.1	0.092	0.086	0.1	0.084	0.119	0.123	0.108	0.14	0.123
R.Stride.Time	1.03644	0.0208498	1.04	1.03	1.06	1.031	1.02	1.02	1.04	1.03	1.03	1.03	1.021	1.05	1.07	1.05	1.04	1.04	1.04	1.06	1.06	1.06	1.05	1.011	1.06	1.03	1.04	1.01	1.01	1.04	1.05	1.02	1.01	1.04	1.03	1.031	1.01	1.04	1.03	1.04	1.05	1.04	1.05	1.029	1.06	0.98	1.06	1.081	1.02
R.Stance.Time	0.648736	0.0182532	0.65	0.64	0.66	0.66	0.63	0.63	0.65	0.64	0.64	0.67	0.631	0.66	0.68	0.67	0.65	0.65	0.65	0.67	0.66	0.66	0.67	0.611	0.68	0.65	0.661	0.64	0.61	0.65	0.66	0.64	0.64	0.64	0.64	0.65	0.649	0.66	0.64	0.66	0.67	0.64	0.659	0.65	0.67	0.61	0.65	0.69	0.63
R.Swing.Time	0.38768	0.0101914	0.39	0.39	0.4	0.37	0.39	0.39	0.39	0.39	0.39	0.36	0.39	0.389	0.39	0.38	0.39	0.39	0.39	0.39	0.4	0.4	0.38	0.4	0.38	0.38	0.379	0.37	0.4	0.39	0.39	0.38	0.37	0.4	0.39	0.38	0.36	0.38	0.39	0.38	0.381	0.4	0.391	0.379	0.39	0.37	0.41	0.391	0.39
R.Stance.Swing	0.625899	0.00912772	62.541	62.153	62.287	64.064	61.767	61.754	62.497	62.138	62.13	65.058	61.787	62.894	63.591	63.818	62.512	62.476	62.487	63.218	62.297	62.28	63.805	60.421	64.164	63.088	63.532	63.405	60.416	62.538	62.861	62.737	63.36	61.543	62.149	63.101	64.306	63.446	62.138	63.437	63.761	61.51	62.775	63.183	63.188	62.238	61.329	63.863	61.752
R.Step.Length	0.650856	0.024242	0.67	0.657	0.655	0.63	0.634	0.657	0.634	0.641	0.621	0.635	0.647	0.617	0.617	0.624	0.608	0.633	0.693	0.659	0.669	0.683	0.73	0.641	0.615	0.63	0.64	0.655	0.628	0.688	0.66	0.657	0.63	0.678	0.637	0.658	0.609	0.653	0.646	0.658	0.654	0.647	0.658	0.686	0.665	0.639	0.617	0.689	0.652
R.Step.Width	0.09416	0.035475	0.033	0.087	0.078	0.091	0.062	0.132	0.103	0.066	0.078	0.052	0.075	0.089	0.088	0.132	0.099	0.024	0.075	0.082	0.138	0.111	0.089	0.054	0.101	0.122	0.127	0.032	0.1	0.104	0.044	0.09	0.115	0.071	0.061	0.148	0.133	0.054	0.118	0.102	0.09	0.076	0.093	0.112	0.059	0.169	0.113	0.105	0.124
[truncated: 79 more columns]

## Sheet: MoS A1ComfM
	mean	std	step:1	step:2
MoS_ML_L	0.062	0.016	0.0448213	0.0593508	0.0602708	0.0675122	0.0365198	0.0757846	0.0717116	0.0492598	0.0598626	0.0543	0.0453132	0.0495846	0.0517986	0.0823722	0.0594195	0.0207429	0.0575566	0.0623445	0.0771667	0.073075	0.0620785	0.0460053	0.0693015	0.0643239	0.0592046	0.0461205	0.0575668	0.0626031	0.0462055	0.0583016	0.0723282	0.0576286	0.047884	0.088748	0.0821053	0.0464617	0.0633226	0.0692777	0.0673091	0.0577801	0.0600671	0.0770157	0.058531	0.0969409	0.0712484	0.0575557	0.0756661
MoS_ML_R	0.073	0.018	0.0728818	0.051269	0.080165	0.0797096	0.0528083	0.0757616	0.0818773	0.057584	0.0681027	0.0751174	0.0613059	0.0710019	0.0797087	0.0897181	0.0567113	0.0716059	0.0910493	0.0899821	0.0536681	0.0806223	0.0819019	0.0606895	0.0667755	0.0576968	0.0871059	0.0903679	0.0441523	0.0653087	0.0754095	0.0749366	0.0812892	0.0729786	0.0734932	0.0465176	0.0634666	0.0944289	0.0751657	0.0864007	0.081804	0.0832776	0.0742221	0.0797641	0.0881289	0.081393	0.0941262	0.0770318	0.0973791
MoS_ML	0.068	0.018	0.0728818	0.0448213	0.051269	0.0593508	0.080165	0.0602708	0.0797096	0.0675122	0.0528083	0.0365198	0.0757616	0.0757846	0.0818773	0.0717116	0.057584	0.0492598	0.0681027	0.0598626	0.0751174	0.0543	0.0613059	0.0453132	0.0710019	0.0495846	0.0797087	0.0517986	0.0897181	0.0823722	0.0567113	0.0594195	0.0716059	0.0207429	0.0910493	0.0575566	0.0899821	0.0623445	0.0536681	0.0771667	0.0806223	0.073075	0.0819019	0.0620785	0.0606895	0.0460053	0.0667755	0.0693015	0.0576968
MoS_BF_L	-0.177	0.014	-0.171565	-0.181134	-0.167847	-0.174243	-0.196454	-0.190843	-0.175594	-0.188489	-0.178625	-0.13611	-0.191458	-0.177278	-0.161329	-0.151595	-0.176906	-0.157742	-0.195167	-0.158973	-0.176689	-0.172054	-0.168719	-0.192683	-0.164219	-0.19796	-0.182528	-0.185954	-0.18954	-0.19266	-0.164452	-0.169764	-0.180966	-0.172017	-0.180297	-0.168317	-0.178586	-0.160514	-0.188131	-0.169407	-0.165727	-0.173715	-0.179445	-0.185365	-0.172663	-0.192996	-0.16589	-0.148949	-0.177644
MoS_BF_R	-0.188	0.02	-0.202796	-0.225048	-0.179594	-0.191323	-0.1933	-0.168917	-0.193973	-0.185576	-0.192452	-0.157221	-0.218471	-0.175781	-0.15178	-0.152939	-0.18003	-0.162386	-0.189006	-0.174931	-0.1918	-0.185066	-0.191349	-0.245829	-0.191454	-0.183519	-0.165364	-0.191555	-0.221598	-0.181387	-0.214487	-0.192323	-0.18209	-0.18374	-0.197654	-0.184839	-0.192292	-0.158389	-0.174397	-0.172981	-0.176831	-0.195788	-0.180597	-0.182549	-0.210758	-0.222585	-0.188256	-0.13386	-0.235846
MoS_BF	-0.183	0.018	-0.202796	-0.171565	-0.225048	-0.181134	-0.179594	-0.167847	-0.191323	-0.174243	-0.1933	-0.196454	-0.168917	-0.190843	-0.193973	-0.175594	-0.185576	-0.188489	-0.192452	-0.178625	-0.157221	-0.13611	-0.218471	-0.191458	-0.175781	-0.177278	-0.15178	-0.161329	-0.152939	-0.151595	-0.18003	-0.176906	-0.162386	-0.157742	-0.189006	-0.195167	-0.174931	-0.158973	-0.1918	-0.176689	-0.185066	-0.172054	-0.191349	-0.168719	-0.245829	-0.192683	-0.191454	-0.164219	-0.183519
[truncated: 202 more columns]

## Sheet: EMG A1ComfM
	LEFT
	EMG LRectusFem		EMG LVastusLat		EMG LSemitendi		EMG LBicepsFem		EMG LGastrocMed		EMG LSoleus		EMG LTibialisA		EMG LPeroneusLong		EMG RRectusFem		EMG RVastusLat		EMG RSemitendi		EMG RBicepsFem		EMG RGastrocMed		EMG RSoleus		EMG RTibialisA		EMG RPeroneusLong		EMG LTensorLatae		EMG RTensorLatae
%	mean	std	mean	std	mean	std	mean	std	mean	std	mean	std	mean	std	mean	std	mean	std	mean	std	mean	std	mean	std	mean	std	mean	std	mean	std	mean	std	mean	std	mean	std
1	0.600778	0.949629	0.185404	0.792457	0.406081	0.385583	0.986304	0.608225		0.138388	0.245418	0.0638272	0.201213	0.291266	0.10203	0.0704459	0.222888		0.519214	0.84398	0.219379	0.196167	0.143694	0.345756	0.848088	0.976239		0.110737	0.132089	0.0680615	0.101843	0.153912	0.178162	0.0881352	0.0362101
2	0.620855	0.937722	0.186728	0.848146	0.411884	0.383492	0.986231	0.622579		0.140306	0.242147	0.0671484	0.211697	0.289576	0.103207	0.0704223	0.229395		0.56583	0.816171	0.234618	0.205864	0.140926	0.343841	0.847559	0.976465		0.118052	0.133073	0.0687773	0.0986386	0.150131	0.181067	0.0854908	0.0363634
3	0.643494	0.922508	0.187451	0.894041	0.422117	0.380553	0.986158	0.635108		0.144143	0.236984	0.0709439	0.221043	0.286947	0.104193	0.0703945	0.235396		0.615955	0.78579	0.248815	0.215854	0.139181	0.340791	0.847244	0.976731		0.124713	0.133523	0.0694864	0.0963642	0.148202	0.182262	0.0826975	0.0366181
4	0.669747	0.904473	0.187572	0.928155	0.43686	0.37685	0.986087	0.645767		0.15117	0.230387	0.0748088	0.229554	0.283214	0.104797	0.0703686	0.241027		0.668728	0.75386	0.261606	0.226119	0.138441	0.336798	0.847094	0.977034		0.130111	0.132817	0.0701485	0.0951139	0.147897	0.181969	0.0801575	0.0369592
5	0.70022	0.88422	0.187138	0.949768	0.455423	0.372653	0.986022	0.654568		0.161906	0.222668	0.0783593	0.237386	0.278468	0.104901	0.0703415	0.246154		0.7229	0.721619	0.272876	0.236583	0.138624	0.332032	0.847012	0.977378		0.133873	0.130675	0.0707484	0.0955933	0.148886	0.180414	0.0780658	0.0373685
6	0.734075	0.862691	0.186343	0.959556	0.476433	0.368177	0.985965	0.661731		0.175665	0.214335	0.0813408	0.244644	0.272824	0.104388	0.0703137	0.250922		0.776234	0.690362	0.282776	0.247068	0.13954	0.326607	0.846991	0.977742		0.13591	0.127083	0.0713767	0.0986927	0.150554	0.177709	0.0766687	0.037813
7	0.769829	0.840768	0.185406	0.958887	0.498369	0.363592	0.985921	0.667551		0.192114	0.206079	0.0836859	0.251252	0.266546	0.103277	0.0702878	0.255423		0.826119	0.661327	0.291551	0.257795	0.141023	0.320718	0.846964	0.978098		0.136659	0.122449	0.0720179	0.105386	0.152677	0.17397	0.0760969	0.038244
8	0.805622	0.819249	0.184534	0.949135	0.520231	0.359079	0.98589	0.67242		0.210288	0.198696	0.0854635	0.257074	0.260162	0.101812	0.0702637	0.259512		0.870334	0.635287	0.299561	0.269302	0.142873	0.314625	0.846858	0.97843		0.136809	0.117431	0.0728418	0.116508	0.154945	0.169372	0.0763544	0.0386317
9	0.839339	0.798696	0.183856	0.931659	0.541277	0.354775	0.985869	0.677161		0.22893	0.19262	0.0868294	0.262175	0.254985	0.100271	0.0702399	0.263284		0.907393	0.61231	0.307283	0.28211	0.144854	0.308547	0.846696	0.978728		0.136929	0.112864	0.0740885	0.13275	0.156899	0.164123	0.0773475	0.0389575
10	0.869265	0.779573	0.183543	0.907967	0.561165	0.35071	0.985855	0.68303		0.247309	0.18801	0.0880158	0.266634	0.252335	0.0989318	0.0702213	0.267562		0.936329	0.591945	0.315276	0.296455	0.146813	0.302649	0.846488	0.978993		0.137139	0.109522	0.0759127	0.154081	0.15828	0.158488	0.0790102	0.0392046
11	0.894689	0.762094	0.183822	0.879551	0.579911	0.346872	0.985844	0.691015		0.264706	0.184844	0.0893155	0.270473	0.253118	0.0980833	0.0702099	0.272612		0.95688	0.573382	0.324037	0.312338	0.148684	0.297065	0.846284	0.97922		0.137306	0.107707	0.078424	0.179265	0.159024	0.152804	0.0811766	0.0393621
12	0.915116	0.746148	0.185012	0.847734	0.59755	0.343189	0.985836	0.701514		0.280161	0.183134	0.0910089	0.273736	0.257247	0.0979416	0.0702087	0.278292		0.969107	0.555865	0.333779	0.329687	0.150449	0.291871	0.846162	0.979411		0.137315	0.107212	0.0816484	0.206927	0.15906	0.147331	0.083648	0.0394535
13	0.930294	0.731318	0.187448	0.813746	0.613714	0.339541	0.985831	0.714146		0.293237	0.182882	0.0933424	0.276652	0.263755	0.0985476	0.0702214	0.284313		0.973161	0.539032	0.344532	0.348542	0.152121	0.287036	0.846085	0.979564		0.137145	0.107708	0.0853854	0.235365	0.158437	0.142201	0.0861352	0.0395075
14	0.939998	0.717271	0.191397	0.778655	0.627879	0.335776	0.985825	0.727745		0.303651	0.183945	0.0965502	0.279509	0.27157	0.099715	0.0702475	0.289952		0.969217	0.522936	0.356137	0.36884	0.153692	0.282521	0.846012	0.97966		0.136794	0.108738	0.0895299	0.264426	0.157172	0.137493	0.0883393	0.0395167
15	0.943912	0.703815	0.197109	0.743277	0.639468	0.331774	0.98582	0.740548		0.311452	0.18599	0.100666	0.282364	0.279489	0.101147	0.0702881	0.294262		0.957677	0.508116	0.368225	0.38985	0.155153	0.278265	0.846013	0.979689		0.136252	0.110036	0.0940081	0.296521	0.155318	0.133258	0.0901287	0.0394851
16	0.941746	0.690867	0.204906	0.708115	0.647923	0.32744	0.985814	0.750838		0.31668	0.188491	0.105659	0.284988	0.286524	0.102609	0.0703464	0.296748		0.939053	0.495357	0.380495	0.410758	0.156463	0.274118	0.84601	0.979653		0.135441	0.111831	0.0986082	0.333496	0.152987	0.129428	0.0914631	0.0394541
17	0.933531	0.678561	0.214766	0.673674	0.653124	0.322832	0.985799	0.757675		0.319308	0.19082	0.111273	0.287319	0.292205	0.103947	0.0704211	0.29754		0.914175	0.485415	0.392765	0.431043	0.157593	0.269972	0.846	0.979557		0.134226	0.114514	0.103077	0.376556	0.150383	0.125938	0.0923803	0.0394576
18	0.919599	0.666998	0.226491	0.640359	0.655492	0.317999	0.985774	0.760533		0.319164	0.19247	0.117018	0.289167	0.296492	0.105038	0.0705111	0.296584		0.883943	0.479036	0.404733	0.449991	0.158512	0.265826	0.846114	0.979412		0.132436	0.118417	0.107153	0.424732	0.147663	0.122785	0.0931954	0.0394741
19	0.900568	0.656078	0.23986	0.608625	0.655581	0.312974	0.985741	0.759337		0.316327	0.193216	0.122433	0.290371	0.299209	0.105762	0.0706169	0.293947		0.849534	0.476613	0.416036	0.466819	0.159203	0.261678	0.846409	0.979243		0.129976	0.123623	0.110557	0.474005	0.144963	0.119875	0.0942165	0.039503
20	0.877149	0.645825	0.254682	0.57859	0.654127	0.307813	0.985703	0.754384		0.310859	0.1929	0.127081	0.290964	0.300498	0.106046	0.0707364	0.289772		0.812098	0.478269	0.42625	0.480959	0.15967	0.25756	0.846872	0.979072		0.12682	0.129946	0.113115	0.52072	0.14235	0.117169	0.0955568	0.0395607
21	0.850048	0.636338	0.270692	0.550322	0.651794	0.302568	0.985663	0.746231		0.302992	0.191425	0.1305	0.290942	0.300515	0.105854	0.0708636	0.284261		0.772727	0.484188	0.434868	0.491902	0.159929	0.253522	0.847511	0.97889		0.12295	0.137169	0.114696	0.562003	0.13983	0.114603	0.0972411	0.0396416
22	0.820228	0.627665	0.287943	0.523742	0.649301	0.297291	0.98563	0.735366		0.293196	0.188895	0.13255	0.290235	0.299723	0.105201	0.070996	0.277231		0.732327	0.494463	0.441613	0.499304	0.15996	0.249632	0.848272	0.978691		0.11846	0.145016	0.115346	0.594904	0.137351	0.112161	0.0990393	0.0397181
23	0.78847	0.61998	0.306662	0.498714	0.64731	0.292039	0.985602	0.722628		0.281919	0.185652	0.133444	0.289087	0.299143	0.104192	0.071134	0.269197		0.691661	0.508863	0.446474	0.50324	0.159818	0.245926	0.849078	0.978477		0.113519	0.153035	0.115196	0.617975	0.134987	0.109878	0.100575	0.0397835
24	0.755524	0.613514	0.327089	0.47511	0.646361	0.286877	0.985581	0.708604		0.269623	0.182065	0.133576	0.28775	0.301346	0.102958	0.0712742	0.260475		0.651248	0.527148	0.449727	0.504044	0.159556	0.242479	0.849817	0.978253		0.108278	0.160768	0.114301	0.631262	0.132805	0.107857	0.101659	0.0398317
25	0.722262	0.608091	0.349211	0.452854	0.645995	0.281851	0.985567	0.693784		0.256814	0.178336	0.133258	0.286311	0.309091	0.101598	0.0714137	0.251771		0.611611	0.548883	0.45176	0.502175	0.1592	0.239397	0.850475	0.978001		0.102964	0.167769	0.112678	0.635063	0.13084	0.106197	0.102297	0.0398677
26	0.689286	0.603488	0.372989	0.43184	0.645595	0.277003	0.985557	0.678509		0.24404	0.174826	0.133047	0.284709	0.324294	0.100138	0.0715466	0.243983		0.573112	0.573342	0.453124	0.498123	0.15878	0.236727	0.851014	0.977734		0.097682	0.173983	0.11046	0.62972	0.129193	0.105	0.102591	0.0398752
27	0.657062	0.599458	0.398245	0.411952	0.644473	0.272341	0.985549	0.662951		0.231838	0.171901	0.133312	0.28282	0.347012	0.0986166	0.0716689	0.2379		0.536015	0.599448	0.454311	0.492384	0.158315	0.234444	0.85138	0.977463		0.0925334	0.179802	0.107825	0.616251	0.127904	0.104186	0.102702	0.0398519
28	0.625904	0.595542	0.424957	0.393004	0.641817	0.267976	0.985545	0.647078		0.220694	0.169635	0.13424	0.280343	0.374073	0.0970875	0.0717798	0.233658		0.500601	0.626063	0.455737	0.485554	0.157815	0.232637	0.851608	0.977195		0.0876095	0.18557	0.104978	0.596363	0.126903	0.103605	0.10263	0.0398079
29	0.59608	0.591268	0.452981	0.374849	0.637054	0.26413	0.985548	0.630959		0.210887	0.167858	0.135939	0.27694	0.401338	0.0955194	0.0718786	0.230917		0.46714	0.652045	0.457725	0.478206	0.157307	0.231486	0.851801	0.976924		0.0829861	0.191323	0.102074	0.571405	0.126189	0.103103	0.102425	0.039765
30	0.567756	0.586426	0.482356	0.357378	0.629998	0.261165	0.985554	0.614686		0.20243	0.166255	0.138627	0.272378	0.425964	0.0938926	0.0719626	0.229176		0.435775	0.67634	0.460736	0.470883	0.15683	0.23134	0.852014	0.976652		0.0786032	0.196911	0.0991748	0.543514	0.125868	0.102583	0.102134	0.0397015
31	0.541127	0.580961	0.512953	0.340608	0.620734	0.25957	0.985568	0.598421		0.195253	0.164207	0.142763	0.266621	0.445788	0.0922136	0.0720352	0.227697		0.406726	0.698038	0.465055	0.464358	0.156468	0.232742	0.852318	0.976388		0.0747866	0.201812	0.0962162	0.517657	0.126072	0.101994	0.101736	0.0395978
32	0.516169	0.574903	0.544531	0.324571	0.609544	0.259899	0.985586	0.582331		0.189074	0.161316	0.149208	0.2597	0.459541	0.0905075	0.0720999	0.225945		0.380031	0.716604	0.470779	0.458502	0.156344	0.236311	0.852835	0.976128		0.071833	0.205691	0.0931445	0.490206	0.126974	0.101411	0.101216	0.0394443
33	0.492936	0.568344	0.576498	0.309369	0.59693	0.26262	0.985607	0.566546		0.183646	0.157533	0.158296	0.251668	0.467297	0.0888621	0.0721501	0.22373		0.35562	0.731586	0.47794	0.453522	0.156567	0.242584	0.853575	0.975888		0.0700034	0.208685	0.0899791	0.461914	0.128674	0.100935	0.100696	0.0392442
34	0.471494	0.561304	0.60864	0.295059	0.583426	0.268083	0.985634	0.551187		0.178849	0.153125	0.169375	0.242526	0.469566	0.0873713	0.0721779	0.221058		0.333393	0.742741	0.486617	0.449538	0.157205	0.251928	0.854441	0.975681		0.0693381	0.211192	0.0870358	0.43357	0.131142	0.10056	0.100303	0.0389789
35	0.451873	0.553845	0.641011	0.281753	0.569497	0.276564	0.985667	0.536378		0.174545	0.148537	0.181112	0.232395	0.466867	0.0860792	0.0721854	0.217901		0.313209	0.750083	0.496914	0.446461	0.158302	0.26473	0.855381	0.975509		0.0695334	0.21371	0.0847788	0.403076	0.133994	0.101053	0.100106	0.0386457
36	0.434091	0.546122	0.673623	0.269508	0.555544	0.288095	0.985712	0.522126		0.17059	0.144199	0.192444	0.221318	0.45991	0.085089	0.0721723	0.214362		0.29489	0.753927	0.509021	0.444322	0.159878	0.281691	0.856279	0.975374		0.0702898	0.216637	0.0835493	0.368505	0.136892	0.106903	0.100148	0.0382743
37	0.418272	0.538411	0.706367	0.258373	0.542019	0.302751	0.985771	0.508593		0.16692	0.140503	0.20247	0.209333	0.449476	0.0844625	0.0721336	0.210587		0.278328	0.754614	0.523344	0.443959	0.161986	0.303969	0.856974	0.975276		0.0713668	0.220178	0.0835108	0.334667	0.139671	0.128212	0.100407	0.0378987
38	0.404379	0.530919	0.739189	0.248368	0.529286	0.320555	0.985841	0.495907		0.163511	0.137926	0.210833	0.196648	0.436431	0.0843488	0.0720729	0.20667		0.263432	0.752391	0.540461	0.445887	0.164648	0.331497	0.857402	0.975188		0.0725494	0.224406	0.084836	0.301848	0.142125	0.171164	0.100715	0.0375129
39	0.392292	0.523709	0.771492	0.239473	0.517598	0.341571	0.985915	0.484107		0.160335	0.136645	0.217587	0.183475	0.421726	0.0853491	0.0719973	0.202641		0.250088	0.747305	0.561061	0.450735	0.168075	0.363589	0.85765	0.975087		0.0735169	0.229223	0.0872273	0.270274	0.14415	0.231374	0.100835	0.0371037
40	0.381859	0.516826	0.802381	0.231697	0.507357	0.366396	0.985988	0.473227		0.157371	0.136681	0.22313	0.170084	0.406504	0.0894662	0.0719107	0.198478		0.238244	0.73931	0.585438	0.458999	0.172802	0.399472	0.8578	0.974984		0.0741799	0.234447	0.0903567	0.24028	0.145613	0.302838	0.100731	0.0366789
41	0.372903	0.510152	0.830956	0.225098	0.499019	0.396251	0.986058	0.463353		0.154588	0.13777	0.228123	0.156673	0.391796	0.101796	0.0718109	0.194236		0.227865	0.728074	0.613767	0.471099	0.179894	0.438217	0.857956	0.974886		0.0745748	0.239557	0.0943657	0.21221	0.14626	0.377833	0.100479	0.0362687
42	0.365268	0.503435	0.856169	0.219729	0.492849	0.431635	0.98612	0.454495		0.151933	0.13944	0.232941	0.143422	0.378489	0.129643	0.0716976	0.189931		0.21887	0.713253	0.645909	0.487269	0.19084	0.478735	0.858293	0.974797		0.0747024	0.243769	0.0990549	0.18636	0.145877	0.448085	0.100213	0.0359013
43	0.358815	0.4966	0.877063	0.215596	0.489191	0.471429	0.98618	0.446703		0.149476	0.141216	0.237585	0.13057	0.367379	0.173382	0.0715763	0.185627		0.211133	0.694872	0.681143	0.507229	0.207007	0.520217	0.858846	0.97473		0.0746275	0.246542	0.104063	0.162973	0.144538	0.509236	0.0999979	0.0355875
44	0.353537	0.489719	0.893061	0.212653	0.488109	0.514056	0.986243	0.440092		0.147354	0.142905	0.242115	0.118308	0.359121	0.22832	0.071451	0.181329		0.204541	0.673162	0.718148	0.530588	0.22872	0.562288	0.859524	0.974701		0.0744238	0.247489	0.109355	0.142406	0.142858	0.558986	0.0997999	0.0353484
45	0.349521	0.482733	0.903554	0.210836	0.489354	0.557596	0.986311	0.434729		0.145772	0.144377	0.246343	0.10682	0.353497	0.287822	0.0713219	0.17701		0.199031	0.648408	0.755406	0.557192	0.255093	0.604485	0.860269	0.974721		0.0743369	0.246305	0.114652	0.126154	0.141839	0.595522	0.099721	0.0351999
46	0.346775	0.475578	0.907926	0.209952	0.492752	0.599867	0.986381	0.430792		0.144916	0.145553	0.249974	0.0962991	0.350577	0.345984	0.0711924	0.17274		0.194618	0.621188	0.791247	0.586095	0.284292	0.646022	0.860984	0.974802		0.0751095	0.243003	0.119783	0.11995	0.14242	0.619181	0.0998953	0.0351379
47	0.345202	0.468266	0.905832	0.209769	0.497926	0.63904	0.986456	0.42874		0.144748	0.146359	0.252867	0.0869257	0.349998	0.39977	0.0710659	0.168752		0.19128	0.592171	0.824057	0.616274	0.31431	0.685544	0.861507	0.974943		0.0780189	0.237732	0.124925	0.134927	0.145076	0.631735	0.100324	0.0351363
48	0.344629	0.460684	0.897151	0.210068	0.504596	0.674511	0.986532	0.429463		0.144916	0.146774	0.254967	0.0789621	0.350764	0.451614	0.0709442	0.1655		0.188828	0.561866	0.852458	0.646053	0.343257	0.721813	0.861768	0.975131		0.0839734	0.230677	0.130371	0.173372	0.149654	0.634967	0.100934	0.0351865
49	0.345088	0.452827	0.881829	0.210606	0.512693	0.706148	0.986609	0.434606		0.145142	0.146686	0.255974	0.0725924	0.352134	0.50354	0.0708252	0.163939		0.187137	0.530746	0.875351	0.673552	0.370029	0.753598	0.861745	0.975347		0.0932306	0.222088	0.136324	0.226193	0.155343	0.630356	0.101593	0.0352832
50	0.346898	0.445094	0.860125	0.211096	0.522316	0.734201	0.986687	0.446639		0.145102	0.146291	0.255527	0.0678606	0.353437	0.556876	0.0707103	0.165436		0.186065	0.499231	0.89171	0.697201	0.394379	0.78001	0.861499	0.975583		0.104832	0.212297	0.142868	0.285893	0.161115	0.61914	0.102118	0.0354226
51	0.350995	0.438169	0.832491	0.211271	0.533273	0.759054	0.986762	0.467677		0.144584	0.146391	0.25337	0.064736	0.353337	0.611018	0.0706006	0.17162		0.185505	0.467739	0.900665	0.715483	0.417167	0.80065	0.86106	0.975827		0.116951	0.201621	0.149876	0.346167	0.16606	0.602341	0.102354	0.0355648
52	0.358716	0.432273	0.799617	0.210871	0.545499	0.781164	0.98684	0.498257		0.143632	0.148836	0.249324	0.0630386	0.351466	0.6646	0.0704925	0.183854		0.185416	0.436743	0.901488	0.726991	0.440909	0.815577	0.860476	0.976084		0.128074	0.190368	0.156861	0.401173	0.16928	0.581195	0.102145	0.0357215
53	0.371078	0.42714	0.76235	0.209778	0.559289	0.800315	0.986925	0.536522		0.142342	0.15571	0.243258	0.0624358	0.347644	0.712763	0.0703838	0.20228		0.185777	0.406687	0.893866	0.731121	0.468461	0.825296	0.859859	0.976367		0.137414	0.178815	0.163226	0.447847	0.170165	0.556627	0.101472	0.0359265
54	0.388717	0.422435	0.721604	0.208093	0.57552	0.81609	0.987017	0.579537		0.140414	0.16807	0.235214	0.0626004	0.341662	0.751607	0.0702803	0.225921		0.186507	0.377906	0.877954	0.727827	0.501394	0.830487	0.859269	0.976692		0.1443	0.167189	0.168416	0.484461	0.168949	0.529295	0.100505	0.036199
55	0.411899	0.417712	0.678329	0.206351	0.595395	0.827908	0.987121	0.623588		0.137701	0.184743	0.225404	0.0632045	0.333552	0.779375	0.0701824	0.252621		0.187607	0.350666	0.854395	0.717479	0.54013	0.83181	0.858712	0.97704		0.148597	0.155708	0.171974	0.509876	0.166679	0.500082	0.0994047	0.0365489
56	0.43996	0.412598	0.633501	0.205653	0.620004	0.835126	0.987241	0.665418		0.13424	0.203123	0.214147	0.0640062	0.324053	0.79537	0.0700937	0.279789		0.189003	0.325125	0.824239	0.700947	0.583861	0.829887	0.858323	0.977396		0.15053	0.144543	0.173578	0.524286	0.164795	0.469779	0.0981966	0.036985
57	0.471721	0.407084	0.588012	0.207631	0.64949	0.837227	0.987372	0.703176		0.130335	0.220928	0.201829	0.0650275	0.314135	0.799084	0.0700189	0.305417		0.190587	0.301447	0.788862	0.679332	0.630914	0.825131	0.858168	0.977768		0.150404	0.133769	0.173097	0.52891	0.164719	0.439065	0.0969927	0.0374972
58	0.50568	0.401263	0.54267	0.213972	0.682875	0.834265	0.987508	0.736217		0.126686	0.236453	0.188823	0.0665614	0.304881	0.791352	0.0699591	0.328442		0.192241	0.279834	0.749785	0.65377	0.680233	0.817677	0.858293	0.978145		0.148545	0.123434	0.170668	0.525088	0.16742	0.4088	0.0958942	0.0380669
59	0.540175	0.395336	0.49818	0.225721	0.718181	0.826681	0.987643	0.764523		0.124068	0.248462	0.175478	0.0688526	0.297378	0.773638	0.0699098	0.34848		0.193899	0.260527	0.708409	0.625308	0.731172	0.807633	0.858635	0.978494		0.14528	0.113632	0.166563	0.514176	0.173633	0.380071	0.0949559	0.0386555
60	0.573461	0.389476	0.455126	0.242969	0.752373	0.815247	0.987778	0.7887		0.122764	0.25648	0.16208	0.0718155	0.292222	0.747392	0.0698714	0.366231		0.195477	0.243716	0.665937	0.594869	0.782063	0.795041	0.859036	0.978813		0.140875	0.104463	0.161176	0.49747	0.184202	0.353775	0.0942611	0.0392435
61	0.603953	0.383809	0.41396	0.265212	0.782602	0.80079	0.987907	0.809006		0.122923	0.260561	0.148866	0.0750609	0.289089	0.714249	0.0698507	0.382286		0.196922	0.229505	0.623339	0.563177	0.830651	0.779783	0.859352	0.979106		0.135576	0.0960769	0.154838	0.475979	0.199759	0.330445	0.0938711	0.0398257
62	0.630691	0.378324	0.375027	0.291378	0.806951	0.784058	0.988029	0.825244		0.124374	0.261163	0.135987	0.0781422	0.287571	0.675896	0.0698496	0.39711		0.198199	0.217702	0.581327	0.530867	0.874374	0.761911	0.859517	0.979361		0.129657	0.08864	0.147816	0.450828	0.219816	0.310427	0.0938001	0.040375
63	0.653121	0.372998	0.338567	0.320073	0.824373	0.765542	0.98814	0.837176		0.126768	0.258839	0.123549	0.0808852	0.286916	0.633884	0.0698695	0.411324		0.199307	0.207921	0.540404	0.498502	0.910608	0.741559	0.859482	0.979578		0.123419	0.082205	0.140298	0.42319	0.242336	0.293551	0.0939723	0.040865
64	0.671184	0.367786	0.304796	0.349939	0.834744	0.745664	0.988241	0.844345		0.129856	0.254093	0.111679	0.0833594	0.286203	0.589671	0.0699186	0.424638		0.200215	0.19977	0.501058	0.466624	0.937368	0.718836	0.859329	0.979782		0.117082	0.0766568	0.132486	0.393932	0.264787	0.279174	0.094333	0.0412632
65	0.685102	0.362565	0.273756	0.379934	0.839041	0.724797	0.988323	0.846569		0.133508	0.247311	0.100608	0.0860992	0.285062	0.544598	0.0699978	0.436583		0.200925	0.192861	0.463581	0.435615	0.954172	0.694095	0.859188	0.979967		0.110781	0.0718593	0.124521	0.363818	0.284967	0.266646	0.0947897	0.0415555
66	0.695071	0.357185	0.245454	0.408879	0.838318	0.703402	0.988383	0.844125		0.137567	0.238835	0.0906456	0.0894646	0.283462	0.499679	0.0700985	0.447296		0.201437	0.186841	0.428188	0.405806	0.961576	0.667924	0.859207	0.980128		0.104629	0.0676714	0.116602	0.333535	0.301329	0.255465	0.0952883	0.0417318
67	0.701336	0.351565	0.219825	0.435646	0.833561	0.682063	0.988426	0.837608		0.141869	0.2289	0.082124	0.0935886	0.281636	0.455802	0.0702177	0.457081		0.201689	0.181506	0.394999	0.377467	0.960719	0.640955	0.85935	0.980272		0.0987003	0.0639767	0.108923	0.303631	0.312759	0.245072	0.0957109	0.041808
68	0.704332	0.345703	0.196791	0.459436	0.825366	0.661377	0.988451	0.827536		0.146293	0.217828	0.0752793	0.0983815	0.279691	0.413683	0.0703494	0.465666		0.201612	0.176774	0.364043	0.350754	0.952973	0.613792	0.859646	0.980384		0.0930122	0.060716	0.101678	0.274524	0.319426	0.235146	0.0960008	0.0417963
69	0.704494	0.33958	0.17619	0.479947	0.814094	0.641656	0.988458	0.814597		0.150818	0.205976	0.0700976	0.10352	0.277645	0.373833	0.0704859	0.473103		0.201201	0.172549	0.335207	0.325747	0.93947	0.58693	0.859993	0.980453		0.0876251	0.0578835	0.0949909	0.246661	0.324069	0.225488	0.0961235	0.0417296
70	0.702091	0.333293	0.157959	0.497026	0.799953	0.622882	0.988449	0.799198		0.155496	0.193822	0.066425	0.108446	0.275476	0.336589	0.0706217	0.479205		0.200468	0.168782	0.30848	0.302538	0.920395	0.56072	0.860186	0.980479		0.0826005	0.0554678	0.0890142	0.220389	0.330515	0.215978	0.0961286	0.0416004
71	0.697514	0.326993	0.141985	0.510723	0.783184	0.604808	0.988425	0.781817		0.160341	0.181777	0.0639994	0.112824	0.273164	0.302192	0.0707522	0.484234		0.199454	0.165408	0.283831	0.281175	0.89602	0.535392	0.860064	0.980455		0.0780351	0.0534244	0.0838498	0.195975	0.342067	0.206715	0.0960088	0.0414209
72	0.691102	0.320797	0.128098	0.52115	0.763933	0.587206	0.988382	0.762863		0.165314	0.17021	0.0624428	0.11647	0.270618	0.270862	0.0708704	0.487817		0.198247	0.162354	0.261254	0.261663	0.866723	0.511081	0.859637	0.980379		0.0740178	0.0516648	0.0795525	0.173647	0.359995	0.197972	0.0957611	0.0411863
73	0.683043	0.314728	0.116124	0.528344	0.742581	0.569948	0.988321	0.74279		0.170253	0.159375	0.0613851	0.119324	0.267998	0.242602	0.0709716	0.489645		0.196917	0.159565	0.240702	0.243971	0.832898	0.487876	0.858917	0.980269		0.0705718	0.0500901	0.0761015	0.153589	0.382414	0.189892	0.0953963	0.0409199
74	0.6734	0.308826	0.105897	0.532417	0.719669	0.553134	0.988242	0.721921		0.174765	0.149416	0.0605738	0.121359	0.265539	0.217366	0.0710574	0.489338		0.195522	0.157067	0.222087	0.227987	0.795226	0.465858	0.858027	0.980129		0.0677113	0.0486074	0.0734906	0.135925	0.406233	0.182528	0.0950025	0.0406164
75	0.662221	0.303175	0.0972954	0.53336	0.695899	0.536966	0.988145	0.700658		0.178396	0.140248	0.0598398	0.122506	0.263407	0.195098	0.0711311	0.486718		0.194082	0.154944	0.205324	0.213588	0.754639	0.445214	0.85717	0.979949		0.0654431	0.0471918	0.0716975	0.120772	0.42877	0.175982	0.0946846	0.040278
76	0.649451	0.298006	0.0902428	0.531151	0.672026	0.521503	0.988032	0.679396		0.180871	0.131945	0.0590855	0.122664	0.261729	0.175682	0.0711982	0.481018		0.192661	0.153501	0.190278	0.200624	0.712066	0.4262	0.856387	0.97972		0.0637218	0.0460313	0.0705433	0.108211	0.44742	0.170597	0.0945456	0.0398928
77	0.635023	0.293851	0.0847166	0.525993	0.648768	0.506709	0.987906	0.658635		0.182009	0.124558	0.0583331	0.121832	0.261007	0.159081	0.0712616	0.472154		0.191302	0.153422	0.176831	0.188939	0.668526	0.408866	0.855594	0.979439		0.0624887	0.0454362	0.0699345	0.098212	0.460619	0.166426	0.0947439	0.039475
78	0.618952	0.291777	0.0808014	0.518266	0.626582	0.492591	0.987772	0.6388		0.181702	0.118175	0.057645	0.120034	0.262047	0.14523	0.0713185	0.460624		0.190056	0.156024	0.164904	0.178448	0.624999	0.393362	0.854748	0.979107		0.0616983	0.0457856	0.0697273	0.0906222	0.468045	0.163903	0.0953171	0.0390156
79	0.601495	0.293406	0.0785789	0.508304	0.605643	0.479141	0.98763	0.620175		0.180001	0.11283	0.0570586	0.117275	0.26564	0.13389	0.0713689	0.447022		0.18893	0.163227	0.154424	0.16916	0.582298	0.379748	0.85389	0.978725		0.0612734	0.0475885	0.0697087	0.0853086	0.46985	0.162911	0.0962071	0.0385251
80	0.583102	0.300706	0.0780687	0.49646	0.585938	0.466445	0.987486	0.602847		0.177207	0.108505	0.0565595	0.113697	0.272075	0.124781	0.071409	0.431864		0.18795	0.177349	0.145328	0.161159	0.540952	0.368037	0.853035	0.978327		0.0610536	0.0513978	0.069743	0.0822414	0.466295	0.163125	0.0970661	0.0380249
81	0.564217	0.315549	0.0792886	0.483201	0.567308	0.454729	0.987345	0.586854		0.173672	0.10506	0.0560937	0.109531	0.280903	0.117703	0.071434	0.41558		0.187195	0.200633	0.137598	0.154501	0.501286	0.358202	0.852253	0.977939		0.0608611	0.0575775	0.0697811	0.0814753	0.457853	0.163866	0.0976766	0.0375271
82	0.545301	0.339231	0.0822455	0.469065	0.549494	0.444151	0.987207	0.572021		0.169716	0.102465	0.0555492	0.105133	0.290938	0.11238	0.0714497	0.398322		0.186811	0.234253	0.131179	0.149137	0.463466	0.350113	0.851601	0.977557		0.0605834	0.0661105	0.0697801	0.0831237	0.445262	0.164661	0.0978971	0.037017
83	0.526794	0.37225	0.0868541	0.454485	0.532292	0.434701	0.987072	0.558299		0.165619	0.100761	0.0548049	0.100842	0.301021	0.108307	0.0714573	0.380143		0.187047	0.278605	0.125996	0.144983	0.427594	0.343564	0.851084	0.977173		0.0601845	0.0764764	0.0696731	0.0872131	0.429432	0.164728	0.0977859	0.0364904
84	0.509087	0.414006	0.0928575	0.439855	0.515585	0.426236	0.986942	0.545698		0.16161	0.0998973	0.053902	0.096979	0.309931	0.105109	0.0714603	0.361208		0.188172	0.332977	0.121989	0.141953	0.393817	0.338325	0.850689	0.976797		0.0596835	0.087717	0.069497	0.0932606	0.411297	0.163891	0.0975824	0.0359692
85	0.492465	0.462848	0.0998671	0.425642	0.499341	0.418561	0.986819	0.534329		0.157767	0.0999814	0.0530183	0.0937747	0.316756	0.102533	0.0714635	0.341852		0.190458	0.39527	0.119064	0.139942	0.3623	0.334159	0.850389	0.976427		0.0592277	0.0989058	0.069261	0.100345	0.391704	0.162003	0.097584	0.0354511
86	0.47716	0.517145	0.10746	0.412235	0.48375	0.411498	0.986702	0.524226		0.154076	0.101269	0.0522968	0.0913351	0.321244	0.100403	0.071469	0.32238		0.194102	0.462757	0.117103	0.138859	0.333206	0.330886	0.850249	0.976068		0.0589711	0.109383	0.0689825	0.107627	0.37136	0.158916	0.0979803	0.0349314
87	0.463534	0.574945	0.11533	0.399966	0.469084	0.405024	0.986596	0.515461		0.150407	0.104178	0.0518105	0.0895638	0.32338	0.0986536	0.0714765	0.303127		0.199343	0.532576	0.116041	0.138577	0.306684	0.328381	0.850326	0.975726		0.0590227	0.11871	0.0686933	0.114324	0.350778	0.15486	0.0987457	0.0344168
88	0.452328	0.634132	0.123328	0.389423	0.455671	0.399161	0.986497	0.508167		0.146666	0.109382	0.0515262	0.0883988	0.323437	0.0973305	0.0714889	0.284331		0.206402	0.601952	0.115839	0.138877	0.282723	0.326549	0.850485	0.975404		0.0594397	0.126265	0.068412	0.11989	0.330192	0.150229	0.0996667	0.0339304
89	0.444923	0.692517	0.131419	0.381746	0.444015	0.394073	0.986405	0.502586		0.142638	0.117467	0.0514286	0.0879988	0.322062	0.0963692	0.0715048	0.266327		0.215605	0.668441	0.116558	0.139617	0.261183	0.325539	0.850746	0.975098		0.0602533	0.131671	0.0681168	0.124142	0.309721	0.145479	0.100497	0.0334667
90	0.442991	0.748014	0.139483	0.37862	0.434525	0.389934	0.98632	0.499021		0.138305	0.12902	0.0515131	0.0887724	0.31975	0.0956372	0.0715232	0.249469		0.227538	0.729731	0.118369	0.140965	0.241885	0.32557	0.851085	0.974818		0.0615463	0.134912	0.0677929	0.127068	0.28945	0.141143	0.101051	0.0330319
91	0.447476	0.798796	0.147316	0.382111	0.427246	0.386792	0.986235	0.49808		0.134099	0.144094	0.0518326	0.0914177	0.316906	0.0950341	0.0715446	0.234361		0.242755	0.783835	0.121467	0.143524	0.224671	0.326793	0.851343	0.974564		0.0633574	0.136036	0.0674018	0.129485	0.269595	0.13786	0.101017	0.0326459
92	0.458297	0.843435	0.154671	0.394239	0.422125	0.384651	0.986155	0.500329		0.130748	0.161643	0.0523919	0.0967236	0.314173	0.0945571	0.0715706	0.221612		0.261553	0.829246	0.126052	0.148197	0.209399	0.329175	0.85152	0.974342		0.0658876	0.135221	0.0669581	0.135825	0.250469	0.136478	0.100393	0.0323269
93	0.47412	0.88094	0.161325	0.416279	0.418789	0.383498	0.986082	0.505935		0.129122	0.180378	0.0531757	0.104893	0.311789	0.0942113	0.0715988	0.211693		0.284056	0.864778	0.132361	0.155329	0.195977	0.332412	0.851679	0.974152		0.0692368	0.133109	0.0665646	0.155535	0.232301	0.137658	0.0992945	0.032066
94	0.4928	0.910944	0.167066	0.44872	0.416667	0.383193	0.986018	0.514739		0.129551	0.198805	0.0541183	0.115528	0.309674	0.094075	0.0716285	0.205064		0.309936	0.889665	0.140461	0.164895	0.18434	0.336192	0.851757	0.973999		0.0735544	0.130498	0.0663278	0.196393	0.215348	0.141507	0.0978786	0.031853
95	0.512381	0.933445	0.171874	0.49114	0.415244	0.383491	0.985955	0.526372		0.131415	0.215078	0.0551883	0.128104	0.307795	0.0942833	0.0716542	0.20207		0.338636	0.903823	0.150302	0.177012	0.174356	0.34019	0.8517	0.973899		0.0789147	0.128131	0.0663163	0.260474	0.199843	0.147568	0.0963847	0.0316706
96	0.531635	0.948613	0.175833	0.54216	0.414171	0.384158	0.985892	0.540159		0.133934	0.228131	0.0563598	0.141911	0.306213	0.0949248	0.0716723	0.202212		0.369873	0.907757	0.161811	0.191108	0.165853	0.343963	0.851503	0.973862		0.0851944	0.126552	0.0665373	0.339821	0.185958	0.154878	0.094963	0.0315143
97	0.550161	0.956929	0.179075	0.599994	0.413214	0.384872	0.985826	0.555436		0.136513	0.237468	0.0576447	0.156434	0.304898	0.0959691	0.0716822	0.204899		0.403698	0.902451	0.174807	0.20652	0.158636	0.34713	0.851145	0.97388		0.0921214	0.126031	0.0669195	0.425894	0.173821	0.162625	0.0935887	0.0313654
98	0.568046	0.959142	0.181761	0.662445	0.412437	0.385329	0.985755	0.571519		0.138614	0.242924	0.0591903	0.171234	0.303739	0.0972794	0.0716832	0.209491		0.440279	0.889363	0.189022	0.222829	0.152554	0.34935	0.850565	0.97397		0.0993571	0.126568	0.0673248	0.513242	0.163476	0.170063	0.0920689	0.0312351
99	0.585667	0.956185	0.184036	0.726271	0.412252	0.385242	0.985682	0.587791		0.140207	0.244959	0.0612428	0.185475	0.302536	0.0987365	0.0716771	0.215275		0.47976	0.870004	0.204012	0.239408	0.147492	0.35029	0.849885	0.974113		0.106494	0.12783	0.0677551	0.595502	0.154813	0.176409	0.0901666	0.0311641
100	0.603955	0.948773	0.185877	0.787494	0.4138	0.384473	0.98561	0.603469		0.141637	0.244183	0.063984	0.198225	0.301059	0.100339	0.0716675	0.221376		0.522406	0.845834	0.219185	0.255455	0.143378	0.349825	0.849166	0.97429		0.113389	0.129454	0.0681426	0.666475	0.147592	0.181192	0.0878034	0.0311998
	RIGHT
	EMG RVastusLat		EMG RSemitendi		EMG RBicepsFem		EMG RGastrocMed		EMG RSoleus		EMG RTibialisA		EMG RPeroneusLong		EMG LTensorLatae		EMG RTensorLatae		EMG LRectusFem		EMG LVastusLat		EMG LSemitendi		EMG LBicepsFem		EMG LGastrocMed		EMG LSoleus		EMG LTibialisA		EMG LPeroneusLong		EMG RRectusFem
%	mean	std	mean	std	mean	std	mean	std	mean	std	mean	std	mean	std	mean	std	mean	std	mean	std	mean	std	mean	std	mean	std	mean	std	mean	std	mean	std	mean	std	mean	std
1	0.494462	0.82446	0.855755	0.979118		0.185672	0.381314	0.884057	0.739884	0.179299	0.505955	0.0993068	0.0388812		0.150244	0.166557	0.17179	0.531443	0.820105	0.990073	0.573705		0.382107	0.413795	0.743824	0.207578	0.560223	0.75981	0.0672121	0.245696		0.145401	0.149253	0.243599	0.0623188	0.334266
2	0.531132	0.826272	0.855001	0.979463		0.186627	0.354065	0.861703	0.727528	0.179691	0.478478	0.0983438	0.0392413		0.152494	0.155919	0.175317	0.532584	0.833036	0.990168	0.619535		0.404031	0.407419	0.700592	0.205825	0.577788	0.786458	0.0670942	0.276773		0.14387	0.15919	0.234294	0.0621789	0.324777
3	0.573752	0.824904	0.854432	0.97985		0.187903	0.328481	0.832527	0.709541	0.180379	0.450398	0.0972842	0.0396772		0.152624	0.145477	0.177131	0.527589	0.841508	0.990277	0.663515		0.430945	0.40132	0.655463	0.205112	0.600104	0.800864	0.0669835	0.308166		0.141357	0.172601	0.223549	0.0622989	0.314649
4	0.620419	0.820585	0.854148	0.980251		0.189379	0.304711	0.797866	0.687223	0.182054	0.422122	0.0962258	0.0401956		0.150955	0.13524	0.176959	0.517503	0.844855	0.990399	0.703334		0.461782	0.395499	0.609349	0.206953	0.627867	0.803164	0.0668871	0.337763		0.138507	0.18809	0.211641	0.0627208	0.304536
5	0.669253	0.81351	0.854161	0.980663		0.19093	0.282959	0.759289	0.661976	0.18526	0.394169	0.0953475	0.0407788		0.147852	0.125247	0.174845	0.503637	0.842867	0.990532	0.73826		0.495297	0.39	0.563137	0.212872	0.660456	0.794472	0.0668071	0.364339		0.135879	0.204159	0.198869	0.0638923	0.295313
6	0.719248	0.803794	0.85444	0.98108		0.192433	0.263473	0.718202	0.634792	0.190475	0.367002	0.0948272	0.0413767		0.143576	0.115575	0.170966	0.48725	0.835897	0.99067	0.768257		0.529751	0.384814	0.517585	0.223952	0.695849	0.775939	0.0667397	0.387319		0.133941	0.2189	0.185542	0.0663425	0.287697
7	0.769238	0.791562	0.854888	0.981482		0.193801	0.24645	0.675813	0.606423	0.198391	0.341076	0.0946982	0.041976		0.138332	0.106369	0.165609	0.469892	0.824535	0.990812	0.793719		0.563232	0.379895	0.473319	0.240366	0.731004	0.749	0.0666865	0.406846		0.132725	0.230963	0.17193	0.0700974	0.282098
8	0.817348	0.777071	0.855306	0.981833		0.195006	0.231933	0.633138	0.577257	0.209893	0.317125	0.0948369	0.0425812		0.132332	0.0978445	0.159126	0.452993	0.809713	0.990955	0.814997		0.594279	0.375286	0.430829	0.261649	0.762998	0.715234	0.0666548	0.42377		0.132342	0.239753	0.158269	0.0745502	0.278683
9	0.861236	0.760379	0.855552	0.982142		0.196047	0.219749	0.59092	0.547501	0.225057	0.296076	0.0952131	0.0431544		0.12585	0.0901849	0.151853	0.437052	0.79229	0.99109	0.832062		0.621667	0.370895	0.390503	0.286906	0.789504	0.676236	0.0666453	0.438751		0.132649	0.244985	0.144745	0.0789092	0.277066
10	0.898455	0.74145	0.855598	0.982432		0.196919	0.209551	0.549667	0.517419	0.243068	0.278599	0.0957034	0.043648		0.119124	0.0834417	0.144021	0.42189	0.772965	0.991218	0.844539		0.644724	0.366583	0.352628	0.314915	0.809088	0.633609	0.0666616	0.45181		0.133543	0.246811	0.13152	0.0828211	0.276506
11	0.926959	0.720354	0.855515	0.982719		0.197621	0.200977	0.509814	0.487408	0.262094	0.264857	0.096114	0.0440382		0.112383	0.0775339	0.13584	0.407331	0.752297	0.991335	0.85209		0.663353	0.362259	0.317406	0.344375	0.821526	0.588811	0.0667105	0.462991		0.134995	0.245697	0.118781	0.0862952	0.276176
12	0.945868	0.697241	0.855423	0.982985		0.198173	0.193683	0.471754	0.457776	0.280062	0.254512	0.0964641	0.0443225		0.105825	0.0723366	0.127527	0.392761	0.730751	0.991437	0.854597		0.677753	0.357868	0.284943	0.374147	0.827486	0.543107	0.0667898	0.472619		0.13702	0.242123	0.106796	0.0895197	0.275422
13	0.955362	0.672436	0.855438	0.983233		0.198576	0.187346	0.435753	0.428838	0.295497	0.246669	0.0968288	0.0444884		0.0995804	0.0677601	0.119291	0.37752	0.708747	0.991522	0.852356		0.68814	0.353287	0.255275	0.403092	0.828001	0.497578	0.0668942	0.480855		0.139637	0.236481	0.0958904	0.0927931	0.27418
14	0.956059	0.646518	0.855659	0.983464		0.198772	0.181746	0.401939	0.400885	0.307415	0.240315	0.0970716	0.0445304		0.0937329	0.0637373	0.11135	0.361471	0.686835	0.991593	0.845796		0.694872	0.34842	0.228356	0.430041	0.824116	0.453173	0.0670201	0.487513		0.142771	0.229074	0.0864036	0.0963225	0.272581
15	0.948755	0.620084	0.856137	0.983667		0.198694	0.176783	0.370347	0.374143	0.315378	0.23467	0.0972367	0.0444769		0.0883038	0.0602489	0.103926	0.344612	0.665551	0.99165	0.835615		0.698297	0.343296	0.204107	0.454184	0.816711	0.410564	0.0671598	0.492886		0.146306	0.220181	0.078565	0.100274	0.27094
16	0.934287	0.593624	0.856754	0.983832		0.198307	0.172382	0.340994	0.348824	0.319573	0.22899	0.0973894	0.0443643		0.0832672	0.0572809	0.0971867	0.326975	0.645242	0.991691	0.822483		0.698805	0.337902	0.182417	0.475081	0.806265	0.370294	0.0673061	0.497002		0.15023	0.210043	0.0723996	0.104617	0.2693
17	0.913276	0.567569	0.857364	0.983951		0.197624	0.168442	0.31379	0.325073	0.320252	0.222791	0.0975206	0.0441868		0.0786632	0.0547783	0.0912054	0.308755	0.625956	0.991713	0.806959		0.696803	0.33224	0.163173	0.492626	0.793063	0.332769	0.0674516	0.500135		0.154666	0.199047	0.0678084	0.109014	0.267612
18	0.886148	0.542228	0.85782	0.984025		0.196688	0.16488	0.288681	0.30298	0.317615	0.215917	0.0976425	0.043947		0.0745286	0.0526437	0.0860535	0.290203	0.607582	0.991718	0.789362		0.692642	0.326418	0.146296	0.506821	0.777197	0.29825	0.0675907	0.502071		0.159624	0.187574	0.0645919	0.113131	0.265844
19	0.85358	0.517775	0.857975	0.984063		0.195563	0.161619	0.26564	0.282606	0.311987	0.208444	0.0976941	0.0436695		0.0708563	0.0507677	0.0817513	0.271574	0.589832	0.991704	0.7701		0.686529	0.320579	0.13166	0.51777	0.758928	0.266929	0.0677157	0.502527		0.164934	0.176167	0.0624108	0.116737	0.264083
20	0.816402	0.494335	0.857767	0.984046		0.194325	0.158635	0.24463	0.263922	0.303718	0.200695	0.0974916	0.0433841		0.0676615	0.0490731	0.0782064	0.253107	0.572471	0.99167	0.749612		0.678668	0.314784	0.119093	0.525635	0.73859	0.238847	0.0678197	0.501165		0.170261	0.165287	0.0609146	0.1196	0.262407
21	0.775536	0.472055	0.857275	0.983974		0.193008	0.155935	0.225581	0.246844	0.293144	0.193082	0.09703	0.043075		0.0649313	0.047519	0.0753715	0.235057	0.555506	0.991612	0.728214		0.669207	0.309085	0.108463	0.530406	0.716593	0.213931	0.0679022	0.497775		0.175214	0.15518	0.0598647	0.121566	0.260859
22	0.732014	0.451096	0.856546	0.983873		0.191645	0.153674	0.208435	0.231281	0.280666	0.1858	0.0963424	0.0427334		0.0626294	0.0461411	0.0732228	0.217679	0.539116	0.991535	0.70622		0.658213	0.303635	0.0996298	0.532051	0.693618	0.19206	0.0679655	0.491875		0.179268	0.145966	0.0590762	0.122612	0.259567
23	0.687007	0.431632	0.855677	0.983723		0.190281	0.152202	0.193031	0.21711	0.266739	0.179002	0.0956137	0.0423638		0.0607592	0.045113	0.0716706	0.201152	0.523448	0.991436	0.684111		0.645754	0.298669	0.0924282	0.530677	0.670374	0.173157	0.0680148	0.483229		0.182113	0.137691	0.0584874	0.122734	0.25878
24	0.641635	0.413811	0.854721	0.983498		0.188969	0.152169	0.179257	0.204213	0.251819	0.172967	0.0951102	0.0419757		0.0593461	0.0448116	0.0706395	0.185542	0.508539	0.991315	0.662443		0.631877	0.294698	0.0867695	0.526461	0.647495	0.157055	0.0680568	0.472164		0.183597	0.130323	0.0580989	0.121972	0.258908
25	0.596905	0.397735	0.85378	0.983215		0.18776	0.154705	0.167017	0.192521	0.236434	0.168083	0.0949329	0.0415529		0.0583993	0.0458494	0.0700256	0.170944	0.494395	0.99118	0.641706		0.616615	0.29269	0.0826905	0.519699	0.625377	0.143608	0.0680935	0.45912		0.183701	0.123937	0.0579142	0.120345	0.260551
26	0.55361	0.383477	0.852926	0.9829		0.186679	0.161581	0.15624	0.182024	0.221141	0.164543	0.0950729	0.0410955		0.0578881	0.0490251	0.0696801	0.157468	0.480957	0.991033	0.622223		0.600066	0.294181	0.0802751	0.510776	0.604369	0.132553	0.0681269	0.44454		0.182436	0.118673	0.057901	0.117846	0.264269
27	0.512329	0.37118	0.852218	0.982573		0.185778	0.174923	0.146873	0.1728	0.206484	0.162654	0.0954651	0.0406264		0.0577148	0.055047	0.0694559	0.145347	0.46828	0.990879	0.604239		0.582507	0.300945	0.0795581	0.500033	0.584623	0.123503	0.068155	0.42885		0.180035	0.114809	0.0580195	0.114569	0.270198
28	0.47332	0.360811	0.85167	0.982239		0.185144	0.196647	0.138864	0.164929	0.192969	0.162153	0.0959725	0.0401681		0.0577303	0.0641798	0.0692792	0.134959	0.456523	0.990724	0.587802		0.56436	0.314573	0.0805541	0.487866	0.566068	0.116241	0.0681734	0.412315		0.176884	0.112647	0.0581528	0.110708	0.278084
29	0.436658	0.352288	0.851248	0.981911		0.184888	0.228205	0.132164	0.158387	0.180984	0.162557	0.09638	0.0397021		0.0578272	0.0757194	0.0690809	0.126753	0.445877	0.990573	0.572793		0.5461	0.336462	0.0832756	0.47473	0.548418	0.110584	0.0681841	0.395023		0.173326	0.112193	0.0581403	0.106567	0.28713
30	0.402334	0.345534	0.850884	0.981579		0.185213	0.26997	0.126714	0.153117	0.170713	0.163259	0.0966294	0.0392113		0.0579243	0.0883967	0.0688461	0.12124	0.436465	0.990427	0.559036		0.528219	0.367244	0.0875711	0.46102	0.531465	0.106287	0.0681891	0.377044		0.169634	0.113168	0.0578573	0.10256	0.296396
31	0.370342	0.340274	0.850534	0.98123		0.186406	0.321471	0.122447	0.149009	0.162233	0.163534	0.0967123	0.0387186		0.0579856	0.100696	0.0685995	0.118616	0.428151	0.990285	0.546389		0.5111	0.406523	0.0932052	0.447098	0.515062	0.103085	0.0681889	0.358556		0.165956	0.114798	0.0572858	0.0990614	0.304919
32	0.340732	0.336186	0.850182	0.980859		0.188699	0.381248	0.119284	0.145961	0.155524	0.162854	0.0969138	0.0382429		0.0580749	0.111448	0.0683811	0.118473	0.420681	0.990147	0.534791		0.495037	0.453103	0.099874	0.433364	0.499113	0.100748	0.0681855	0.339804		0.162389	0.116421	0.0565425	0.0963414	0.311835
33	0.313575	0.333086	0.849903	0.980478		0.192294	0.446812	0.117114	0.143885	0.150467	0.161116	0.0973683	0.0377685		0.0582958	0.120038	0.0681848	0.120119	0.413872	0.990019	0.524265		0.480239	0.505305	0.10726	0.420162	0.483702	0.0990925	0.0681851	0.321041		0.158845	0.117602	0.0557566	0.0945301	0.316679
34	0.288954	0.330768	0.849765	0.980097		0.197437	0.515555	0.115861	0.142706	0.146942	0.158358	0.0980571	0.0372995		0.0587585	0.126426	0.0680118	0.122784	0.407641	0.989898	0.514806		0.466982	0.561324	0.115119	0.407846	0.46913	0.0979849	0.0681888	0.302529		0.155256	0.118083	0.0550953	0.0935624	0.31952
35	0.266925	0.329063	0.849783	0.979719		0.204402	0.584777	0.115509	0.14227	0.144774	0.15467	0.0989572	0.0368565		0.0595874	0.13038	0.0678671	0.125626	0.401994	0.989789	0.506623		0.45595	0.619412	0.123268	0.397059	0.455833	0.0973157	0.0681994	0.284599		0.151563	0.118671	0.0546853	0.0932452	0.320532
36	0.247295	0.327944	0.849934	0.979344		0.213465	0.651758	0.116071	0.142368	0.143614	0.150384	0.0999309	0.0364453		0.0609388	0.132089	0.0677034	0.128088	0.397026	0.989689	0.500087		0.448354	0.677457	0.131547	0.388763	0.444307	0.0969488	0.0682164	0.267557		0.147677	0.121079	0.054614	0.093532	0.320446
37	0.229895	0.327444	0.850168	0.978982		0.225146	0.714199	0.117672	0.143132	0.143107	0.145992	0.100714	0.0360658		0.062813	0.132026	0.0675077	0.129964	0.392927	0.989598	0.495598		0.445777	0.733397	0.139782	0.38454	0.434853	0.0967301	0.0682411	0.25175		0.143552	0.127426	0.0548038	0.094626	0.319708
38	0.214545	0.327732	0.850364	0.978643		0.24002	0.770128	0.120532	0.145174	0.142956	0.141924	0.101007	0.0357337		0.0652634	0.130658	0.0672603	0.131852	0.38978	0.989511	0.493616		0.449271	0.785311	0.147746	0.386469	0.427467	0.0965497	0.0682723	0.237673		0.139589	0.139202	0.0551745	0.0970685	0.318624
39	0.20105	0.328991	0.850511	0.978334		0.258434	0.81775	0.124828	0.149357	0.142885	0.138706	0.100657	0.0354638		0.0684082	0.128313	0.0669266	0.137964	0.387507	0.989425	0.49471		0.459027	0.831411	0.155175	0.396489	0.422045	0.0963871	0.0683077	0.22572		0.136388	0.156111	0.055585	0.101609	0.317463
40	0.189288	0.331224	0.85057	0.978063		0.280445	0.855795	0.130771	0.155981	0.142745	0.137034	0.0997365	0.0352609		0.0722801	0.125802	0.0665713	0.157178	0.386014	0.989344	0.499127		0.474006	0.870381	0.161884	0.416027	0.418245	0.0963103	0.0683447	0.216241		0.13476	0.17585	0.0559316	0.108526	0.316213
41	0.179219	0.334174	0.850573	0.977822		0.305786	0.883399	0.138485	0.165052	0.14257	0.137563	0.0984275	0.0351121		0.0768773	0.123815	0.0662963	0.196931	0.385173	0.989271	0.506632		0.492317	0.901706	0.167712	0.445832	0.415665	0.0964705	0.0683854	0.209567		0.134901	0.195754	0.0561845	0.117623	0.31467
42	0.170739	0.337578	0.850538	0.977625		0.334095	0.900234	0.147945	0.176574	0.142425	0.140592	0.0969449	0.0349873		0.0821978	0.122745	0.0661722	0.259308	0.38479	0.989204	0.51696		0.512033	0.925298	0.172587	0.485751	0.413934	0.0969293	0.0684247	0.205806		0.136365	0.213306	0.0564383	0.128369	0.312807
43	0.163657	0.340988	0.850449	0.977488		0.365106	0.906667	0.159078	0.189889	0.142292	0.14579	0.0954244	0.0348768		0.0881261	0.122849	0.0662708	0.336923	0.384664	0.989144	0.529634		0.531763	0.941441	0.176549	0.534461	0.412731	0.0976515	0.0684595	0.20467		0.138381	0.227164	0.0568128	0.140134	0.310788
44	0.157794	0.343951	0.850228	0.977409		0.398844	0.90359	0.171816	0.204497	0.142223	0.152292	0.0938939	0.034783		0.0944966	0.124048	0.0665296	0.4214	0.384659	0.989083	0.543939		0.550977	0.950619	0.179732	0.590798	0.411809	0.0984987	0.0684861	0.205867		0.140258	0.236708	0.0573792	0.152213	0.308767
45	0.152984	0.346094	0.849923	0.977397		0.435394	0.892363	0.185923	0.220035	0.142243	0.159288	0.0923252	0.0347084		0.101076	0.125998	0.0668622	0.507405	0.384561	0.989015	0.559041		0.569536	0.953603	0.182306	0.652792	0.411161	0.0993606	0.0685031	0.208877		0.14146	0.242097	0.0582304	0.164062	0.30696
46	0.149154	0.34718	0.849522	0.977461		0.475028	0.874538	0.200974	0.235828	0.142515	0.166211	0.0904786	0.0346709		0.107543	0.128405	0.0672487	0.588987	0.38409	0.988939	0.57428		0.587679	0.951134	0.18444	0.717329	0.411041	0.100203	0.0685108	0.213142		0.142059	0.243867	0.0595917	0.175237	0.30534
47	0.146302	0.347029	0.849055	0.977609		0.517746	0.851521	0.216438	0.251217	0.14328	0.172291	0.0882011	0.0347187		0.113803	0.130925	0.0676877	0.660165	0.383051	0.988851	0.588821		0.606012	0.943989	0.186198	0.780562	0.412308	0.101069	0.0685135	0.218041		0.14251	0.242619	0.0616366	0.185449	0.303859
48	0.144459	0.345637	0.848584	0.977829		0.56371	0.82456	0.231626	0.265915	0.144806	0.177045	0.0856546	0.0348734		0.120051	0.133188	0.0681831	0.719236	0.381315	0.988759	0.602064		0.6254	0.932952	0.187569	0.838456	0.416372	0.101889	0.0685127	0.223057		0.143732	0.238863	0.0644658	0.195016	0.302214
49	0.143568	0.343136	0.848186	0.978099		0.61293	0.794757	0.245864	0.279615	0.147013	0.180285	0.0830949	0.0351292		0.126139	0.134853	0.0687436	0.765007	0.378726	0.988667	0.613538		0.646834	0.918665	0.188439	0.88724	0.424635	0.102536	0.0685103	0.227684		0.147061	0.233159	0.0679619	0.204341	0.299794
50	0.143607	0.339633	0.84782	0.978422		0.664796	0.763106	0.258702	0.292173	0.149846	0.181938	0.080696	0.0354786		0.13143	0.135499	0.0693138	0.796352	0.3753	0.988582	0.623366		0.671549	0.901563	0.188775	0.924408	0.437591	0.102912	0.068507	0.231989		0.153571	0.225998	0.0717889	0.213578	0.296286
51	0.144543	0.335243	0.847453	0.978777		0.71841	0.730719	0.269933	0.303717	0.153208	0.18207	0.0786188	0.0358981		0.135158	0.134682	0.0698671	0.813892	0.371284	0.988509	0.631564		0.70065	0.882148	0.188622	0.948873	0.45483	0.102885	0.0685	0.235978		0.163576	0.217926	0.0755541	0.22257	0.291689
52	0.146232	0.330129	0.847146	0.979121		0.771698	0.698946	0.279634	0.314756	0.156856	0.180914	0.0770562	0.0363418		0.137082	0.132287	0.0703831	0.824215	0.366897	0.988452	0.638281		0.73398	0.861193	0.188103	0.960943	0.475195	0.102256	0.0684864	0.239661		0.176381	0.209528	0.0789652	0.230998	0.286323
53	0.148429	0.324463	0.846885	0.979438		0.822115	0.669125	0.288064	0.326085	0.160455	0.17861	0.076136	0.0367581		0.137334	0.128639	0.0708376	0.835448	0.362349	0.988407	0.643846		0.770149	0.839456	0.187357	0.962026	0.496934	0.101064	0.0684655	0.243305		0.191528	0.201414	0.0818558	0.238647	0.28077
54	0.15094	0.318443	0.846629	0.979752		0.867395	0.642184	0.295669	0.338578	0.163952	0.175274	0.0760289	0.0371141		0.136693	0.12433	0.0713989	0.85121	0.357889	0.988378	0.648605		0.807173	0.817784	0.186579	0.953578	0.518737	0.0995416	0.0684389	0.247066		0.208336	0.194234	0.0842616	0.24534	0.275627
55	0.153529	0.312297	0.846373	0.980051		0.905837	0.618329	0.302907	0.353015	0.167109	0.171049	0.0768189	0.0374131		0.135914	0.119999	0.0723532	0.874652	0.353709	0.988359	0.653109		0.84273	0.796914	0.185858	0.937061	0.539965	0.0979546	0.0684077	0.250973		0.225897	0.188549	0.0862485	0.250984	0.271222
56	0.155992	0.306196	0.846135	0.980326		0.936266	0.597249	0.310273	0.369658	0.169607	0.166074	0.0784284	0.0376488		0.1353	0.116279	0.0738934	0.906462	0.349855	0.988346	0.658397		0.874627	0.777325	0.185279	0.914005	0.56021	0.0966604	0.0683757	0.255535		0.243565	0.184571	0.0878982	0.255437	0.268268
57	0.158188	0.300315	0.845952	0.98058		0.958282	0.578186	0.318338	0.388409	0.171218	0.160651	0.080698	0.0378064		0.134994	0.11377	0.0760742	0.940238	0.346342	0.988339	0.665549		0.901572	0.759173	0.185059	0.885875	0.57941	0.0959277	0.0683474	0.260863		0.260473	0.182326	0.0893826	0.258642	0.267595
58	0.160137	0.294809	0.845901	0.980799		0.971867	0.560222	0.327373	0.409342	0.171866	0.155123	0.0833711	0.0378987		0.134974	0.112478	0.0789617	0.969782	0.343093	0.988338	0.675233		0.922795	0.742496	0.185499	0.854022	0.597624	0.0959122	0.0683273	0.266803		0.275316	0.181651	0.090944	0.260803	0.269797
59	0.161883	0.289719	0.846017	0.980975		0.97717	0.542803	0.337434	0.432043	0.171562	0.149723	0.0860777	0.0379686		0.135067	0.112062	0.0823908	0.993483	0.339924	0.98834	0.687215		0.937934	0.727108	0.186966	0.819745	0.614521	0.0966563	0.0683162	0.2731		0.287017	0.182234	0.0927388	0.262304	0.274531
60	0.163475	0.285015	0.846271	0.981097		0.974396	0.525942	0.348489	0.455035	0.170379	0.144597	0.0885529	0.0380036		0.135241	0.112232	0.0861905	1.00954	0.336652	0.988345	0.700483		0.947027	0.712707	0.189927	0.784205	0.62957	0.0980509	0.0683149	0.279285		0.29513	0.183705	0.0950664	0.263618	0.28092
61	0.16495	0.28065	0.846633	0.98116		0.963844	0.510201	0.36025	0.477375	0.168562	0.139855	0.0906532	0.0380033		0.135288	0.112726	0.0903969	1.01763	0.333092	0.988353	0.71344		0.950185	0.69911	0.194814	0.748217	0.642166	0.099893	0.0683282	0.284614		0.299739	0.185835	0.0983214	0.264934	0.287983
62	0.16628	0.276515	0.847117	0.981166		0.946145	0.496464	0.372274	0.498343	0.166351	0.135477	0.0923701	0.0379802		0.135002	0.113571	0.0949371	1.01975	0.329172	0.988361	0.724333		0.947396	0.686212	0.201879	0.712397	0.651658	0.101941	0.0683585	0.288805		0.301654	0.188325	0.102649	0.26618	0.294674
63	0.16741	0.272477	0.847685	0.981139		0.922067	0.485694	0.384368	0.517129	0.163872	0.131366	0.0936672	0.0379696		0.134214	0.115312	0.0996254	1.0166	0.324951	0.98836	0.731949		0.938888	0.67403	0.211188	0.67723	0.657748	0.104034	0.0684059	0.291544		0.301697	0.19068	0.108012	0.267323	0.30021
64	0.168275	0.268459	0.848356	0.981066		0.892534	0.478675	0.396341	0.532988	0.161199	0.127514	0.0947099	0.0379716		0.132756	0.118467	0.10413	1.00798	0.320452	0.988351	0.735852		0.924897	0.662568	0.222558	0.643179	0.660715	0.105907	0.0684716	0.292804		0.300406	0.192404	0.114194	0.268275	0.30434
65	0.168835	0.264446	0.849167	0.980972		0.858626	0.475807	0.407801	0.54566	0.158413	0.12396	0.0957502	0.0379892		0.130614	0.123434	0.108082	0.994429	0.315662	0.988335	0.735995		0.905852	0.651813	0.235686	0.610551	0.661196	0.107282	0.0685568	0.292598		0.297682	0.193273	0.120515	0.268852	0.306909
66	0.16908	0.2604	0.850097	0.980877		0.821535	0.477095	0.418317	0.55491	0.155509	0.120665	0.0969612	0.0380286		0.127841	0.130037	0.111158	0.97599	0.310656	0.988311	0.732659		0.882345	0.641766	0.250296	0.579596	0.660009	0.108042	0.0686566	0.290949		0.293373	0.193201	0.126296	0.269184	0.307913
67	0.169045	0.256344	0.85107	0.980784		0.782381	0.482581	0.427454	0.560489	0.152498	0.117599	0.0982718	0.0381039		0.124411	0.137757	0.113349	0.952202	0.305477	0.988285	0.726223		0.855141	0.632533	0.266216	0.550455	0.657936	0.10817	0.0687684	0.287955		0.287254	0.192081	0.131099	0.269414	0.30754
68	0.168795	0.252376	0.852015	0.980674		0.742073	0.49256	0.434808	0.56241	0.1495	0.114796	0.0995388	0.0382051		0.120318	0.146285	0.114688	0.923147	0.300177	0.988261	0.71712		0.825001	0.624227	0.283369	0.523059	0.655673	0.107643	0.0688899	0.283703		0.279283	0.189898	0.134611	0.269425	0.306199
69	0.168442	0.248612	0.852913	0.98054		0.701382	0.506898	0.440282	0.560964	0.146707	0.112336	0.100509	0.0382992		0.115712	0.155067	0.115196	0.889248	0.294908	0.988239	0.705958		0.792834	0.616934	0.301907	0.497237	0.65383	0.106616	0.069019	0.278257		0.269805	0.186931	0.136879	0.269233	0.304701
70	0.168076	0.24517	0.853713	0.980396		0.660952	0.525387	0.444049	0.556489	0.144247	0.110296	0.100982	0.0383727		0.110783	0.163399	0.114948	0.850859	0.289813	0.988217	0.693359		0.759528	0.61077	0.321975	0.472953	0.653022	0.105306	0.0691539	0.27175		0.259093	0.183481	0.138183	0.26898	0.305015
71	0.167726	0.242142	0.854345	0.980233		0.621153	0.547675	0.44652	0.549481	0.142212	0.108773	0.100977	0.0384329		0.105612	0.17116	0.11394	0.80852	0.28484	0.988195	0.679819		0.725777	0.6057	0.343752	0.450084	0.652964	0.10386	0.0692894	0.264714		0.247522	0.17974	0.138888	0.268616	0.309763
72	0.167399	0.239504	0.85488	0.980036		0.582338	0.572842	0.448291	0.540503	0.140637	0.107763	0.100697	0.0384777		0.100378	0.178277	0.11211	0.763197	0.280012	0.988178	0.665716		0.692182	0.601403	0.367246	0.428494	0.652958	0.102369	0.0694204	0.257957		0.235438	0.176021	0.139451	0.267963	0.321155
73	0.167096	0.237195	0.855278	0.979818		0.544848	0.599802	0.449917	0.530336	0.139492	0.10713	0.100315	0.0384933		0.0952442	0.184594	0.109572	0.717322	0.275318	0.988167	0.651314		0.659229	0.597627	0.392456	0.408071	0.652391	0.100879	0.0695453	0.252321		0.223187	0.172687	0.140371	0.266866	0.340299
74	0.166773	0.235238	0.855443	0.9796		0.508972	0.627357	0.451845	0.519938	0.138667	0.106686	0.099911	0.0384708		0.0903059	0.190422	0.106569	0.673777	0.270806	0.988161	0.636671		0.627277	0.594074	0.419335	0.388589	0.650429	0.0994225	0.069663	0.248259		0.211158	0.169847	0.141841	0.265015	0.365325
75	0.166418	0.233776	0.855477	0.979369		0.474905	0.654384	0.45441	0.510474	0.138145	0.10633	0.0995092	0.0384252		0.0855769	0.196096	0.103317	0.637233	0.266648	0.988163	0.621798		0.596536	0.590364	0.44792	0.369891	0.646308	0.097964	0.0697711	0.245549		0.199732	0.167396	0.143899	0.262098	0.392088
76	0.166139	0.233145	0.855418	0.979108		0.442934	0.679876	0.457927	0.502559	0.138126	0.105888	0.0990881	0.0383546		0.0811733	0.201322	0.0999695	0.609163	0.263284	0.988169	0.606718		0.567322	0.586231	0.478022	0.351972	0.639793	0.0964578	0.0698738	0.243705		0.189122	0.16514	0.146613	0.257975	0.417339
77	0.16603	0.233957	0.855292	0.978839		0.41322	0.703097	0.462537	0.496261	0.138825	0.105385	0.0985322	0.0382379		0.0771299	0.205843	0.0965652	0.587991	0.261224	0.988174	0.59155		0.539775	0.58157	0.509498	0.334818	0.630973	0.0948326	0.0699733	0.242134		0.179455	0.162726	0.150636	0.252576	0.438956
78	0.166149	0.236817	0.855296	0.978573		0.385846	0.723215	0.468339	0.491324	0.140324	0.104964	0.097783	0.0380649		0.0736161	0.209602	0.0931701	0.572072	0.261021	0.988185	0.576365		0.513965	0.576258	0.541832	0.318488	0.619987	0.0931379	0.0700609	0.240167		0.170782	0.159742	0.156637	0.245946	0.454936
79	0.166578	0.242211	0.855527	0.978314		0.360804	0.739577	0.475453	0.487424	0.142653	0.1046	0.0969187	0.0378598		0.0709337	0.212585	0.0899522	0.558828	0.263164	0.9882	0.561268		0.489973	0.570245	0.574419	0.303153	0.607374	0.0914783	0.0701312	0.237498		0.163147	0.156134	0.165022	0.238261	0.46503
80	0.167289	0.250653	0.855916	0.978067		0.337984	0.751818	0.484033	0.484016	0.145486	0.104646	0.0960124	0.0376119		0.0693419	0.214989	0.087273	0.543131	0.268005	0.988222	0.546385		0.467918	0.563614	0.606783	0.288825	0.593707	0.0899666	0.0701831	0.234181		0.156528	0.152073	0.17564	0.229559	0.469563
81	0.168298	0.262918	0.856457	0.977854		0.317282	0.759698	0.494196	0.481231	0.148353	0.108224	0.0951669	0.0373054		0.068888	0.217181	0.0854634	0.525197	0.275796	0.988256	0.531891		0.447836	0.55641	0.638964	0.275612	0.579428	0.0886504	0.0702106	0.230289		0.150898	0.147965	0.187332	0.219945	0.468981
82	0.169663	0.280205	0.85703	0.97767		0.298529	0.763382	0.506186	0.479408	0.151011	0.123563	0.0944388	0.0369683		0.0693471	0.219623	0.0848449	0.505962	0.286655	0.988303	0.517865		0.429707	0.548732	0.671052	0.263622	0.564996	0.0875941	0.0702114	0.225929		0.146213	0.14438	0.198901	0.2096	0.463824
83	0.171426	0.303065	0.857397	0.977496		0.281577	0.763272	0.52043	0.478839	0.153261	0.159393	0.0938135	0.0366237		0.0704277	0.222523	0.0855683	0.484823	0.300749	0.988362	0.504451		0.413579	0.540771	0.703274	0.252848	0.551016	0.0869404	0.0701902	0.221302		0.142345	0.14172	0.209658	0.198622	0.454987
84	0.173635	0.331013	0.857484	0.977317		0.266308	0.759868	0.537503	0.47996	0.155007	0.214259	0.0931966	0.0362795		0.0717896	0.225868	0.0877789	0.461994	0.3183	0.98843	0.491704		0.399398	0.532805	0.735691	0.24326	0.537887	0.0870278	0.0701483	0.216505		0.139163	0.140158	0.219017	0.187069	0.443352
85	0.176414	0.363532	0.857279	0.977127		0.252659	0.753399	0.557896	0.483259	0.156276	0.282493	0.0924568	0.0359237		0.0732067	0.229576	0.0917706	0.437708	0.339357	0.988502	0.479734		0.387096	0.525028	0.767826	0.234832	0.526031	0.0884833	0.0700882	0.211632		0.136684	0.139632	0.226983	0.175077	0.430109
86	0.18003	0.399825	0.856852	0.976914		0.240515	0.743965	0.582052	0.489409	0.156987	0.35757	0.0915365	0.0355489		0.0743443	0.233453	0.0972803	0.412209	0.364631	0.988565	0.468574		0.376572	0.517504	0.798781	0.22753	0.515742	0.0933703	0.07001	0.206712		0.134874	0.139743	0.233795	0.162801	0.416584
87	0.185369	0.438537	0.856384	0.976693		0.229822	0.731421	0.610161	0.499002	0.15679	0.430808	0.0906504	0.0351801		0.075114	0.236879	0.103948	0.385858	0.395279	0.988617	0.458321		0.367758	0.510169	0.827379	0.221402	0.507144	0.107292	0.0699157	0.20179		0.133718	0.140131	0.239862	0.150405	0.403734
88	0.194378	0.478692	0.856157	0.976483		0.220522	0.715618	0.641976	0.512344	0.155269	0.495865	0.0899898	0.0348532		0.0755597	0.239371	0.111276	0.35906	0.43155	0.988653	0.449036		0.360512	0.502951	0.852505	0.216474	0.500434	0.136795	0.0698052	0.196849		0.133103	0.14051	0.245396	0.138076	0.392364
89	0.20919	0.519729	0.85633	0.976303		0.212531	0.696546	0.676732	0.529399	0.15226	0.549857	0.0895712	0.0345811		0.0757515	0.240593	0.11835	0.332204	0.472256	0.988675	0.440875		0.354687	0.495749	0.87332	0.212766	0.495936	0.181008	0.0696826	0.191883		0.132928	0.14065	0.250318	0.126061	0.383057
90	0.23039	0.561126	0.856868	0.976165		0.20581	0.674408	0.713337	0.549751	0.148662	0.590828	0.0894896	0.0343794		0.0760033	0.240317	0.12455	0.305858	0.515969	0.988694	0.433895		0.350162	0.488482	0.889265	0.210259	0.493709	0.235487	0.0695546	0.18695		0.133214	0.140513	0.254454	0.114624	0.375727
91	0.256825	0.602548	0.857623	0.976084		0.200433	0.649517	0.750271	0.572579	0.146025	0.618013	0.08983	0.0342642		0.0771213	0.238372	0.129795	0.280579	0.560683	0.988716	0.428083		0.346856	0.481166	0.899833	0.208843	0.493871	0.294322	0.0694262	0.182085		0.13397	0.140261	0.257786	0.104006	0.370522
92	0.286365	0.643461	0.858443	0.976059		0.196283	0.622291	0.78607	0.596863	0.145532	0.632625	0.0906003	0.0342246		0.0802408	0.234721	0.134158	0.256817	0.604124	0.988744	0.423527		0.344699	0.473807	0.904641	0.208313	0.496268	0.351627	0.0692982	0.177431		0.135161	0.13991	0.260307	0.0944102	0.367271
93	0.316596	0.6827	0.859098	0.976102		0.193092	0.593276	0.819287	0.621461	0.147598	0.636366	0.0916826	0.0342409		0.0861518	0.229415	0.137912	0.235135	0.644458	0.988779	0.420714		0.343615	0.466354	0.903316	0.208425	0.500547	0.405459	0.0691756	0.173169		0.136746	0.139428	0.262062	0.0859616	0.365438
94	0.345459	0.718833	0.859465	0.976203		0.190727	0.563001	0.848559	0.64509	0.151642	0.631081	0.0929435	0.0342975		0.0951235	0.22262	0.141779	0.21617	0.680852	0.988818	0.420573		0.343577	0.458725	0.895644	0.208918	0.506467	0.457977	0.0690585	0.169615		0.138626	0.13886	0.263095	0.0786746	0.364588
95	0.371755	0.750606	0.859598	0.976333		0.189039	0.531922	0.872793	0.666301	0.156677	0.618925	0.0942155	0.0343978		0.106332	0.214562	0.146374	0.200233	0.712915	0.988859	0.424532		0.344598	0.450828	0.881629	0.209544	0.51389	0.510763	0.0689457	0.167528		0.140546	0.138241	0.263259	0.0725123	0.364064
96	0.395098	0.777034	0.859548	0.976479		0.187868	0.500454	0.890999	0.683767	0.161672	0.601866	0.0952888	0.0345395		0.11813	0.205478	0.152024	0.18742	0.741	0.988902	0.434813		0.347022	0.44281	0.861469	0.210079	0.522771	0.564715	0.068836	0.16835		0.142471	0.137578	0.262311	0.0674583	0.362789
97	0.416051	0.797743	0.859288	0.976656		0.187141	0.469011	0.902211	0.696388	0.166021	0.581191	0.096124	0.0346959		0.129136	0.195654	0.158518	0.17766	0.765739	0.988945	0.453326		0.351512	0.43513	0.835546	0.210327	0.53308	0.619863	0.0687304	0.173476		0.144291	0.137206	0.260035	0.0635697	0.360255
98	0.43683	0.812834	0.858887	0.976857		0.186841	0.43807	0.905705	0.703199	0.169493	0.557952	0.0967288	0.0348556		0.13857	0.185364	0.165514	0.1707	0.787566	0.988995	0.481047		0.359163	0.42808	0.804434	0.210103	0.544577	0.673871	0.0686249	0.184507		0.145747	0.138143	0.256255	0.0609293	0.356218
99	0.460855	0.82259	0.85844	0.977077		0.18692	0.408071	0.900985	0.703641	0.171752	0.532698	0.0969928	0.03505		0.145707	0.174825	0.172441	0.165904	0.806582	0.989058	0.516752		0.370888	0.421671	0.768819	0.209302	0.557184	0.721841	0.068517	0.201837		0.146644	0.141869	0.250775	0.0595522	0.350392
100	0.490382	0.827635	0.857934	0.977324		0.1874	0.379329	0.888072	0.697777	0.172427	0.505679	0.0968481	0.0352946		0.150305	0.164231	0.178717	0.162686	0.82258	0.989133	0.557703		0.387544	0.415949	0.729516	0.20805	0.571542	0.760474	0.0684107	0.224661		0.146889	0.149957	0.243466	0.0592063	0.342938

## Sheet: shank_angle A1ComfM
Shank angle	mean	std	steps
left	76.6974	1.7646	78.4682	76.9765	80.2744	77.7375	79.0948	76.0294	78.4912	75.6866	77.8253	80.7418	75.6374	76.7347	77.3244	76.6246	74.497	78.3026	75.199	76.3013	78.0554	77.2078	75.5955	78.859	79.1294	74.4853	74.8585	77.6918	78.4634	76.328	78.0207	75.7991	77.929	77.1513	78.6273	76.1344	75.9192	76.6574	76.5358	77.0696	77.7898	77.8977	76.4605	77.1959	79.0107	73.5935	78.4277	78.6558	76.1523
right	83.1674	2.56133	86.6726	84.6637	85.4972	84.601	85.0109	85.2537	82.5578	80.5751	83.1262	87.7627	81.916	80.1559	80.4124	80.3222	83.955	84.1442	82.1029	84.3008	80.3789	83.6247	83.7681	79.5575	84.7761	82.3952	81.1797	86.9098	78.5135	84.8413	84.4847	82.2889	82.907	80.6265	84.4567	83.4028	83.2728	85.8736	81.7296	85.9926	87.0442	83.7151	84.8209	83.9312	86.4723	77.754	80.3559	84.4094	80.3098
[truncated: 78 more columns]

## Sheet: A1ComfM kin. values
		Right	Left	Norm
hip	Max. hip flexion initial contact (°)	39.51	43.13
	Max. hip extension terminal stance phase (°)	-10.74	-6.82
	Hip extending movement initial contact – terminal stance(°)	50.25	49.95
	Total hip movement (Range of motion) (°)	50.35	49.95
knee	Knee extension initial contact(°)	4.62	16.34
	Knee flexion foot flat (°)	22.39	34.88
	Knee flexion from initial contact to foot flat (°)	17.77	18.54
	Knee extension midstance (°)	-3.56	7.8
	Knee extension from footflat to midstance (°)	25.95	27.08
	Max. kneeflexion swing fase (°)	64.72	73.07
	Total knee movement (Range of motion) (°)	68.28	65.27
ankle	Max. dorsal flexion terminal stance phase (°)	15.28	18.49
	Max. plantar flexion pre swing (°)	-4.38	-10.07
	Ankle plantar movement from end midstance to pre swing	19.65	28.56
	Total ankle movement(Range of Motion) (°)	24.46	28.56
		Right	Left	Norm
hip	Peek hip flexion moment	1	0.89
	Peek hip abduction moment	0.64	0.83
knee	Peek knee flexion moment	0.33	0.83
	Peek knee abduction moment	0.22	0.11
ankle	Peek ankle plantair moment	1.33	1.6
		Avg.	Min.	Max.	RoM.
trunk	Trunk Tilt (°)	-5.14	-8.78	-1.26	7.52
	Trunk Flex (°)	-1.61	-13.59	10.53	24.12
	Trunk Rotation (°)	1.11	-5.56	8.38	13.93

## Sheet: Rotation RHipFlex A1ComfM
all values Right	mean	std	steps
1	39.5075	1.35762	39.693	36.91	37.673	38.114	36.95	38.627	38.952	39.363	38.464	36.924	40.209	39.829	39.198	38.419	37.217	37.095	38.611	38.524	39.589	38.33	38.351	42.668	38.083	39.445	39.875	40.776	42.552	39.104	37.556	37.424	40.035	38.686	39.138	38.602	39.133	37.733	38.879	39.365	38.895	39.764	40.524	41.222	39.005	41.695	41.555	39.511	39.523
2	39.4181	1.40933	39.5168	36.2558	37.4848	37.9778	36.6556	38.7633	38.7923	39.1878	38.363	36.6455	40.0604	39.8042	39.2422	38.2471	37.0863	36.9693	38.6469	38.6852	39.5004	38.4248	38.3792	42.6399	37.6412	39.4875	39.8827	40.6089	42.3292	39.0795	37.2324	37.1185	40.2268	38.5119	39.1213	38.2368	39.2047	37.9245	38.6936	39.1607	38.8516	39.6959	40.0505	40.9666	39.1566	41.6138	41.6624	39.3633	39.4374
3	39.2525	1.44238	39.3373	35.7415	37.2764	37.8687	36.2942	38.7839	38.6424	38.9441	38.1512	36.3675	39.7688	39.726	39.2447	38.1072	36.9174	36.7093	38.5883	38.8392	39.3736	38.4156	38.3694	42.3209	37.3086	39.4369	39.7308	40.2906	41.9454	38.9872	36.9213	36.7542	40.3098	38.2476	39.0578	37.8774	39.237	37.9741	38.4695	38.8035	38.7253	39.5334	39.6499	40.676	39.2666	41.3729	41.5424	39.2249	39.2018
4	38.9504	1.45704	39.0584	35.3101	36.9922	37.7272	35.8065	38.6308	38.4266	38.6115	37.7825	36.0189	39.2722	39.5239	39.1329	37.9376	36.6377	36.254	38.3532	38.8443	39.1547	38.2299	38.2201	41.7098	37.0608	39.2316	39.3584	39.7626	41.3574	38.7668	36.5296	36.2874	40.2158	37.8358	38.8693	37.4847	39.1499	37.8053	38.1763	38.2482	38.4408	39.1965	39.2918	40.351	39.2051	40.9268	41.155	39.0617	38.7525
5	38.4689	1.4671	38.6191	34.8701	36.5817	37.4935	35.1434	38.2706	38.0691	38.1662	37.2345	35.5345	38.5536	39.1506	38.8345	37.6753	36.1806	35.5661	37.8958	38.6164	38.7888	37.8322	37.8797	40.863	36.8186	38.8153	38.7527	38.9963	40.5627	38.3542	35.9776	35.6995	39.8895	37.2571	38.5125	36.9924	38.8589	37.3852	37.7677	37.4734	37.9566	38.6478	38.8987	39.952	38.906	40.2682	40.5002	38.8061	38.063
6	37.7952	1.48544	38.0027	34.3458	36.0126	37.1164	34.2892	37.6954	37.5244	37.577	36.5108	34.8914	37.6365	38.5925	38.3089	37.2848	35.508	34.6542	37.2145	38.1413	38.2446	37.2204	37.3387	39.8595	36.4988	38.163	37.9359	37.9958	39.5981	37.7069	35.2294	34.9923	39.3028	36.5258	37.9846	36.357	38.3165	36.7341	37.2095	36.4765	37.265	37.8921	38.4064	39.4208	38.3588	39.4273	39.6158	38.3794	37.154
7	36.9456	1.51443	37.2211	33.6974	35.2727	36.5589	33.2685	36.924	36.7895	36.8229	35.6405	34.1007	36.5676	37.8585	37.559	36.7594	34.6178	33.5633	36.3464	37.448	37.5082	36.4171	36.6024	38.7647	36.0418	37.2918	36.9519	36.7954	38.516	36.8239	34.2994	34.1868	38.4678	35.6799	37.3079	35.5749	37.5322	35.9151	36.4817	35.2886	36.3891	36.9638	37.7924	38.7141	37.5876	38.454	38.5603	37.733	36.0809
8	35.9548	1.55006	36.3057	32.9194	34.3736	35.8047	32.1255	36.0011	35.9064	35.9028	34.6659	33.1884	35.3926	36.9722	36.63	36.113	33.5491	32.3433	35.339	36.5705	36.579	35.4673	35.6881	37.6047	35.4154	36.2459	35.8599	35.4567	37.3638	35.7451	33.236	33.3155	37.4251	34.7694	36.5096	34.6659	36.5659	34.9918	35.5768	33.9728	35.3673	35.9103	37.0627	37.8219	36.6309	37.3904	37.3915	36.8762	34.9058
9	34.8587	1.59014	35.2899	32.0162	33.3493	34.8707	30.8982	34.9754	34.9338	34.842	33.6256	32.1791	34.1472	35.9671	35.5842	35.3722	32.3552	31.0356	34.2354	35.5332	35.4777	34.4129	34.6183	36.3629	34.6103	35.0714	34.7165	34.0305	36.1723	34.5272	32.0836	32.4031	36.2243	33.8251	35.6055	33.6563	35.4866	34.0036	34.502	32.6021	34.236	34.7757	36.2338	36.7715	35.5166	36.268	36.1497	35.8682	33.6703
10	33.6825	1.637	34.1859	30.9884	32.2347	33.7942	29.6043	33.8875	33.9102	33.6826	32.5457	31.0845	32.8448	34.878	34.4761	34.5654	31.0787	29.6642	33.0613	34.3481	34.2427	33.2703	33.4329	35.0131	33.6424	33.8073	33.5605	32.5398	34.9477	33.2185	30.8583	31.4626	34.911	32.8496	34.597	32.5673	34.3388	32.9599	33.2838	31.2272	33.0056	33.5903	35.3232	35.6149	34.2508	35.1042	34.8482	34.772	32.3882
11	32.4374	1.69565	32.9789	29.828	31.047	32.6122	28.2495	32.7628	32.8478	32.4674	31.4357	29.9026	31.4836	33.7374	33.3372	33.706	29.7445	28.232	31.8249	33.0234	32.9184	32.0338	32.1682	33.5342	32.5388	32.484	32.4056	30.9882	33.6842	31.8555	29.5485	30.4955	33.521	31.8249	33.4738	31.4103	33.1369	31.856	31.9618	29.8655	31.6683	32.3615	34.3325	34.4076	32.8259	33.9083	33.4873	33.6363	31.0519
12	31.1226	1.77063	31.638	28.5272	29.7858	31.3496	26.8293	31.6099	31.7308	31.2244	30.2873	28.6247	30.0511	32.5693	32.1793	32.7857	28.3557	26.7298	30.5236	31.5694	31.5316	30.6899	30.824	31.9228	31.3246	31.1159	31.245	29.3666	32.3692	30.4597	28.134	29.488	32.0852	30.728	32.2277	30.19	31.875	30.6823	30.58	28.5092	30.2142	31.0848	33.2454	33.1877	31.2382	32.6864	32.0664	32.487	29.647
13	29.7326	1.86349	30.1365	27.0831	28.4399	30.013	25.3413	30.4236	30.5263	29.963	29.0855	27.2404	28.5412	31.3811	30.9962	31.7806	26.9025	25.1515	29.1497	29.9993	30.0905	29.2315	29.3833	30.1903	30.0098	29.6961	30.063	27.6651	30.9897	29.0333	26.6037	28.4191	30.6222	29.5407	30.8603	28.9093	30.5448	29.4347	29.1759	27.138	28.6396	29.7489	32.0389	31.9633	29.5	31.4365	30.5916	31.32	28.1657
14	28.2629	1.97138	28.4771	25.4995	26.9941	28.5993	23.7828	29.1904	29.2044	28.6811	27.8126	25.7446	26.9526	30.1656	29.7702	30.6602	25.3799	23.5041	27.7025	28.3355	28.5834	27.6616	27.8366	28.3576	28.593	28.2048	28.8446	25.8841	29.5338	27.5618	24.9681	27.26	29.1431	28.257	29.3779	27.5658	29.1397	28.1146	27.7724	25.7244	26.9549	28.3398	30.6971	30.7215	27.6451	30.1511	29.0724	30.1193	26.6106
15	26.7123	2.08842	26.6839	23.7854	25.4417	27.1044	22.155	27.8954	27.7505	27.3664	26.4529	24.1401	25.2874	28.9054	28.4825	29.3999	23.7865	21.8069	26.183	26.6014	26.9985	25.9958	26.1848	26.4455	27.0655	26.6157	27.5774	24.0344	27.988	26.0279	23.2589	25.9868	27.6517	26.8814	27.7886	26.1524	27.6565	26.7277	26.3754	24.2406	25.1794	26.8476	29.216	29.4335	25.7202	28.8175	27.5132	28.861	24.9734
16	25.0817	2.2073	24.7866	21.9609	23.7817	25.5256	20.4604	26.5262	26.1669	26.0003	24.9944	22.438	23.5481	27.5849	27.1231	27.9905	22.1239	20.0777	24.5871	24.8163	25.3328	24.2512	24.4342	24.4692	25.4265	24.9078	26.2486	22.1261	26.3448	24.4179	21.5179	24.5924	26.1405	25.4279	26.1039	24.6626	26.0947	25.2812	24.986	22.6715	23.3361	25.2619	27.6046	28.0598	23.7588	27.4237	25.9129	27.5243	23.2385
17	23.3747	2.32222	22.8076	20.0552	22.037	23.8632	18.6975	25.0735	24.4632	24.5638	23.4288	20.6551	21.7397	26.1891	25.6868	26.4387	20.3946	18.3194	22.9114	22.9998	23.5838	22.4453	22.5948	22.4349	23.6951	23.0758	24.8511	20.1657	24.601	22.7188	19.7784	23.0835	24.5946	23.905	24.3366	23.0889	24.4541	23.7837	23.5918	21.0143	21.4428	23.5753	25.8747	26.5679	21.7724	25.9615	24.2755	26.092	21.4134
18	21.5964	2.43077	20.7602	18.096	20.2241	22.1231	16.864	23.525	22.6563	23.0439	21.7572	18.8068	19.8643	24.7107	24.1695	24.7571	18.5992	16.5271	21.1604	21.1597	21.7538	20.5766	20.6721	20.343	21.8913	21.1302	23.3854	18.1623	22.7621	20.9274	18.0564	21.4706	23.0091	22.3155	22.4944	21.4234	22.7403	22.2408	22.169	19.269	19.5075	21.7862	24.0506	24.9368	19.7539	24.4239	22.6098	24.552	19.5218
19	19.7539	2.53267	18.6494	16.0998	18.3509	20.3178	14.9579	21.8672	20.7655	21.4362	19.9881	16.9075	17.9235	23.1544	22.5756	22.9686	16.7342	14.6941	19.3403	19.2974	19.8478	18.6405	18.6754	18.1899	20.0313	19.0845	21.8529	16.1317	20.8469	19.0436	16.355	19.7677	21.3828	20.6591	20.5817	19.6679	20.9595	20.6513	20.692	17.4375	17.5287	19.8957	22.1666	23.1694	17.688	22.8099	20.9214	22.894	17.5865
20	17.8563	2.62728	16.4739	14.0732	16.4204	18.4589	12.9833	20.0921	18.8054	19.7452	18.1331	14.9747	15.9197	21.5286	20.9147	21.1006	14.7977	12.8068	17.4586	17.4121	17.8745	16.6435	16.619	15.9727	18.1217	16.9581	20.257	14.0936	18.8774	17.067	14.6698	17.9924	19.7063	18.9393	18.6018	17.8367	19.1133	19.0135	19.1408	15.5258	15.5098	17.903	20.2537	21.2822	15.5592	21.1243	19.2099	21.1097	15.6257
21	15.9153	2.71204	14.2279	12.0287	14.4257	16.5566	10.9602	18.207	16.7963	17.9739	16.2023	13.0259	13.8585	19.8433	19.196	19.1718	12.7931	10.8619	15.524	15.5059	15.8544	14.5966	14.5054	13.7008	16.1675	14.7804	18.6012	12.0767	16.8691	15.0028	12.9939	16.1633	17.9724	17.1553	16.5611	15.9361	17.2047	17.327	17.5066	13.5568	13.4592	15.8058	18.3305	19.304	13.3639	19.3762	17.4772	19.2201	13.6495
22	13.9448	2.78177	11.9244	9.98288	12.3612	14.6275	8.91527	16.2335	14.7627	16.1328	14.2038	11.0815	11.7488	18.1078	17.4329	17.2047	10.7238	8.8717	13.5475	13.5804	13.8133	12.5074	12.3182	11.3958	14.1793	12.5816	16.8882	10.1253	14.8365	12.8795	11.3188	14.2969	16.183	15.3085	14.4732	13.9622	15.2457	15.5826	15.7905	11.5627	11.3953	13.598	16.4051	17.2642	11.1175	17.5799	15.731	17.2447	11.6695
23	11.9612	2.82938	9.61222	7.94367	10.241	12.6856	6.882	14.1991	12.7229	14.231	12.15	9.173	9.61711	16.3213	15.64	15.2153	8.602	6.856	11.544	11.64	11.7731	10.3792	10.0537	9.07889	12.1704	10.3917	15.119	8.28922	12.7883	10.738	9.63322	12.4033	14.3468	13.4059	12.3623	11.9123	13.2554	13.7812	13.996	9.56567	9.34189	11.2831	14.4842	15.1867	8.86689	15.7494	13.9797	15.1984	9.697
24	9.9819	2.84593	7.35178	5.92968	8.10361	10.7374	4.90694	12.1419	10.6808	12.2706	10.0575	7.3427	7.5044	14.4783	13.8233	13.2107	6.4584	4.84994	9.53083	9.69095	9.73728	8.2227	7.72488	6.78615	10.1604	8.23808	13.2964	6.60529	10.7312	8.62467	7.93092	10.4868	12.4707	11.449	10.2569	9.78959	11.2553	11.9422	12.1206	7.58353	7.32888	8.88537	12.5794	13.0805	6.68735	13.8991	12.2277	13.0962	7.73645
25	8.02713	2.82208	5.21539	3.98742	6.00239	8.78779	3.04791	10.114	8.63558	10.248	7.94882	5.63573	5.45818	12.5718	11.9805	11.1978	4.34664	2.90755	7.52503	7.7443	7.69461	6.05912	5.36336	4.55573	8.17618	6.14776	11.4143	5.09067	8.68342	6.59482	6.21418	8.55445	10.5635	9.43567	8.19464	7.61964	9.26491	10.0812	10.1636	5.65539	5.40206	6.45455	10.6944	10.9572	4.66206	12.0345	10.4804	10.9507	5.79518
26	6.12102	2.74899	3.28194	2.18129	4.00738	6.8424	1.3607	8.1828	6.59953	8.16123	5.85818	4.08861	3.52627	10.5948	10.0938	9.18888	2.34306	1.08518	5.5443	5.81525	5.63405	3.91702	3.02706	2.42416	6.25077	4.14566	9.45491	3.7407	6.67635	4.70158	4.50475	6.62306	8.63996	7.36801	6.22724	5.44851	7.30692	8.22037	8.13712	3.83408	3.6099	4.06675	8.82978	8.83424	2.86543	10.1553	8.74756	8.77933	3.88755
27	4.29156	2.62287	1.61017	0.574374	2.18944	4.93051	-0.122515	6.42048	4.59671	6.02161	3.84188	2.71873	1.74903	8.55458	8.15266	7.19345	0.517929	-0.573485	3.61794	3.93334	3.54924	1.83257	0.79903	0.434505	4.426	2.26325	7.41324	2.52946	4.74219	2.98418	2.84385	4.72324	6.717	5.26805	4.40718	3.33627	5.40679	6.40972	6.06276	2.16607	1.99135	1.81473	6.98872	6.73809	1.34393	8.26072	7.03235	6.59822	2.03936
28	2.56818	2.44843	0.219545	-0.797455	0.609182	3.09809	-1.39655	4.863	2.66418	3.87591	1.96645	1.52491	0.151636	6.48173	6.17964	5.21627	-1.075	-2.04245	1.79273	2.13827	1.45864	-0.138182	-1.23309	-1.36836	2.73855	0.532909	5.31664	1.42355	2.90891	1.45882	1.28627	2.89973	4.81436	3.191	2.77755	1.35009	3.59491	4.70655	3.97782	0.686636	0.565818	-0.215818	5.181	4.71318	0.103909	6.35191	5.345	4.446	0.289091
29	0.980725	2.23869	-0.901909	-1.91664	-0.695798	1.40544	-2.47606	3.52882	0.856949	1.79708	0.291909	0.491212	-1.25905	4.42803	4.21206	3.26973	-2.40808	-3.30759	0.119515	0.473212	-0.59302	-1.93242	-3.00539	-2.95139	1.21744	-1.00963	3.22624	0.395788	1.19634	0.121152	-0.110909	1.20391	2.96217	1.20692	1.36173	-0.441687	1.90904	3.15552	1.94533	-0.586485	-0.658919	-1.96721	3.42339	2.81827	-0.890596	4.44946	3.70088	2.40633	-1.31503
30	-0.443374	2.01303	-1.78559	-2.78919	-1.69866	-0.0913636	-3.38224	2.41994	-0.761768	-0.134404	-1.14152	-0.403636	-2.48643	2.46242	2.29561	1.38897	-3.48279	-4.36179	-1.35154	-1.01241	-2.53893	-3.47581	-4.48752	-4.29233	-0.106091	-2.332	1.22594	-0.570919	-0.381384	-1.04173	-1.30194	-0.317121	1.20234	-0.619949	0.166848	-1.98344	0.388424	1.78846	0.0477576	-1.64572	-1.68775	-3.41101	1.73158	1.116	-1.69092	2.5968	2.11797	0.553444	-2.72721
31	-1.6849	1.79578	-2.47576	-3.44564	-2.43009	-1.35264	-4.14055	1.51461	-2.13742	-1.84821	-2.31509	-1.18336	-3.53582	0.661818	0.486212	-0.368	-4.32206	-5.21394	-2.58761	-2.29136	-4.3067	-4.73427	-5.681	-5.38991	-1.23245	-3.41897	-0.590364	-1.48612	-1.80785	-2.04891	-2.2663	-1.62209	-0.421485	-2.23412	-0.822727	-3.25288	-0.936182	0.618121	-1.63355	-2.49636	-2.53706	-4.55294	0.132212	-0.344091	-2.35767	0.852424	0.61803	-1.046	-3.92364
32	-2.73704	1.60981	-3.0179	-3.93573	-2.93883	-2.36302	-4.77527	0.773687	-3.24371	-3.29098	-3.23233	-1.87103	-4.42566	-0.905455	-1.15672	-1.93824	-4.96206	-5.88699	-3.58041	-3.35344	-5.8426	-5.70549	-6.61055	-6.26772	-2.16994	-4.27671	-2.13836	-2.3518	-3.07391	-2.92606	-3.01184	-2.69036	-1.86983	-3.60196	-1.63227	-4.25894	-2.04915	-0.358293	-3.03697	-3.15568	-3.22983	-5.42793	-1.33445	-1.54024	-2.93715	-0.726404	-0.771384	-2.352	-4.90815
33	-3.6091	1.46944	-3.4593	-4.32577	-3.27772	-3.13705	-5.31333	0.153697	-4.08799	-4.43957	-3.92015	-2.48815	-5.19064	-2.20164	-2.58343	-3.26945	-5.44909	-6.41597	-4.34689	-4.20312	-7.12466	-6.4039	-7.31227	-6.97091	-2.93935	-4.93139	-3.36964	-3.16754	-4.17738	-3.7013	-3.56728	-3.5297	-3.11162	-4.72176	-2.29282	-5.03135	-2.95193	-1.15253	-4.13515	-3.64516	-3.79254	-6.09067	-2.63822	-2.48364	-3.4678	-2.10472	-2.02296	-3.36311	-5.70876
34	-4.32717	1.37634	-3.843	-4.691	-3.51133	-3.70667	-5.776	-0.391667	-4.71233	-5.31033	-4.424	-3.053	-5.87533	-3.226	-3.76867	-4.345	-5.83933	-6.83833	-4.92667	-4.865	-8.15933	-6.868	-7.83	-7.55233	-3.57467	-5.42167	-4.275	-3.93	-5.12467	-4.409	-3.975	-4.174	-4.13767	-5.62067	-2.847	-5.61267	-3.65967	-1.779	-4.936	-3.997	-4.25567	-6.60733	-3.77067	-3.206	-3.97933	-3.28033	-3.123	-4.11667	-6.379
35	-4.93131	1.32288	-4.20599	-5.0987	-3.70473	-4.11148	-6.18845	-0.917717	-5.19335	-5.96233	-4.80591	-3.58097	-6.52473	-4.00085	-4.71395	-5.16312	-6.19167	-7.18863	-5.38317	-5.37423	-8.97822	-7.16851	-8.2113	-8.06934	-4.12073	-5.80134	-4.87964	-4.63389	-5.93774	-5.08194	-4.29081	-4.67803	-4.95728	-6.35777	-3.33706	-6.05698	-4.20382	-2.26762	-5.48379	-4.25278	-4.65405	-7.05276	-4.74498	-3.75188	-4.49236	-4.29153	-4.08324	-4.67322	-6.98715
36	-5.47916	1.2995	-4.58397	-5.59912	-3.92641	-4.40522	-6.57815	-1.50532	-5.63381	-6.48433	-5.14415	-4.08661	-7.18372	-4.59785	-5.4491	-5.77815	-6.55983	-7.49909	-5.79816	-5.77784	-9.64055	-7.42401	-8.53282	-8.58025	-4.62291	-6.13387	-5.2843	-5.27743	-6.65339	-5.74697	-4.59416	-5.12227	-5.59274	-7.02326	-3.81748	-6.42494	-4.62964	-2.66868	-5.87421	-4.47544	-5.0326	-7.50524	-5.59763	-4.20306	-5.0246	-5.19906	-4.94284	-5.10389	-7.60661
37	-6.03439	1.29816	-5.011	-6.21991	-4.24936	-4.66291	-6.97491	-2.24682	-6.151	-6.97455	-5.51145	-4.58173	-7.887	-5.08927	-6.03173	-6.24873	-6.98991	-7.80245	-6.25882	-6.15927	-10.2346	-7.78755	-8.88155	-9.13027	-5.12418	-6.489	-5.63218	-5.88027	-7.30709	-6.42645	-4.97455	-5.59473	-6.07782	-7.71536	-4.344	-6.78773	-4.99464	-3.05809	-6.20382	-4.75718	-5.45227	-8.04145	-6.38791	-4.65582	-5.59191	-6.052	-5.75309	-5.491	-8.26527
38	-6.65568	1.31049	-5.51874	-6.9532	-4.72909	-4.98018	-7.41327	-3.19686	-6.8451	-7.51963	-5.97327	-5.08155	-8.6411	-5.56285	-6.56801	-6.66833	-7.52654	-8.13385	-6.83007	-6.62769	-10.8512	-8.38713	-9.35736	-9.73695	-5.66572	-6.93751	-6.08715	-6.47553	-7.91852	-7.15094	-5.50354	-6.17527	-6.47357	-8.49546	-4.97079	-7.22714	-5.36183	-3.53334	-6.57748	-5.20165	-5.97177	-8.71394	-7.19797	-5.22121	-6.21193	-6.86602	-6.55915	-5.94789	-8.9457
39	-7.37529	1.32273	-6.12265	-7.75325	-5.37933	-5.45377	-7.92952	-4.33308	-7.75108	-8.16515	-6.56252	-5.61685	-9.41827	-6.1077	-7.19106	-7.145	-8.18888	-8.52345	-7.53181	-7.27658	-11.5492	-9.27392	-10.0318	-10.3839	-6.28012	-7.53712	-6.76685	-7.08514	-8.48567	-7.95215	-6.22103	-6.90385	-6.86486	-9.37356	-5.72636	-7.81345	-5.80329	-4.19784	-7.07491	-5.88329	-6.6328	-9.5244	-8.0951	-5.99045	-6.90114	-7.62273	-7.38616	-6.57944	-9.594
40	-8.18066	1.31885	-6.80903	-8.54982	-6.17312	-6.14861	-8.528	-5.55873	-8.81794	-8.90033	-7.26355	-6.22364	-10.1554	-6.78609	-7.97688	-7.75445	-8.95082	-8.98358	-8.33658	-8.14533	-12.3223	-10.3946	-10.922	-11.0166	-6.9877	-8.30333	-7.69582	-7.71112	-8.97606	-8.82982	-7.12358	-7.76736	-7.33633	-10.3031	-6.59764	-8.57176	-6.38173	-5.12782	-7.71273	-6.80491	-7.42876	-10.4074	-9.09203	-6.98791	-7.66379	-8.27812	-8.22285	-7.45067	-10.1462
41	-9.01221	1.29165	-7.53566	-9.2568	-7.03605	-7.06921	-9.17506	-6.73438	-9.93021	-9.66033	-8.007	-6.92321	-10.7682	-7.60297	-8.90488	-8.50452	-9.74714	-9.48839	-9.17381	-9.19505	-13.1231	-11.6086	-11.9862	-11.5423	-7.78101	-9.18622	-8.80648	-8.33331	-9.32899	-9.7413	-8.14686	-8.69345	-7.9287	-11.184	-7.52045	-9.46482	-7.11264	-6.33067	-8.44179	-7.88485	-8.29298	-11.2566	-10.1297	-8.15967	-8.46884	-8.77686	-9.00651	-8.55267	-10.5346
42	-9.77619	1.25401	-8.24085	-9.77804	-7.86103	-8.14646	-9.80755	-7.71402	-10.943	-10.3434	-8.68779	-7.69903	-11.1679	-8.49315	-9.88056	-9.34173	-10.4722	-9.97094	-9.93195	-10.3228	-13.858	-12.7408	-13.131	-11.8607	-8.61131	-10.0814	-9.97445	-8.92212	-9.48784	-10.6015	-9.17187	-9.56442	-8.62397	-11.8932	-8.39676	-10.3854	-7.94679	-7.71806	-9.15885	-8.95858	-9.11495	-11.9498	-11.0895	-9.37985	-9.24537	-9.06231	-9.64256	-9.78211	-10.6941
43	-10.3716	1.23824	-8.86121	-10.039	-8.54212	-9.26176	-10.3349	-8.35927	-11.7106	-10.8435	-9.199	-8.49264	-11.2815	-9.33964	-10.7765	-10.1719	-11.0276	-10.3535	-10.496	-11.3997	-14.4212	-13.6247	-14.2234	-11.9003	-9.38915	-10.8644	-11.0563	-9.43152	-9.41733	-11.3099	-10.065	-10.2586	-9.35576	-12.3354	-9.12045	-11.1997	-8.78491	-9.12803	-9.73409	-9.85433	-9.78642	-12.387	-11.8541	-10.4855	-9.90273	-9.09206	-10.0497	-10.965	-10.5744
44	-10.7117	1.27697	-9.32477	-10.0042	-8.97982	-10.2828	-10.6685	-8.55993	-12.1083	-11.0752	-9.45173	-9.21991	-11.0625	-10.0113	-11.4657	-10.8845	-11.3349	-10.5653	-10.7864	-12.2904	-14.7217	-14.119	-15.1264	-11.6231	-10.0059	-11.4201	-11.9054	-9.80991	-9.10459	-11.7728	-10.7063	-10.6836	-10.0227	-12.4475	-9.59961	-11.7922	-9.50492	-10.3778	-10.0491	-10.4253	-10.2116	-12.4953	-12.3315	-11.321	-10.3474	-8.85632	-10.1587	-11.922	-10.161
45	-10.7436	1.37703	-9.574	-9.67378	-9.10078	-11.0793	-10.7413	-8.27522	-12.0618	-10.9784	-9.39	-9.792	-10.5098	-10.396	-11.8431	-11.3747	-11.3532	-10.5446	-10.768	-12.8726	-14.6883	-14.1539	-15.7317	-11.0298	-10.3711	-11.6618	-12.398	-10.016	-8.57711	-11.9193	-11.0024	-10.7823	-10.5132	-12.2022	-9.76667	-12.0779	-9.98789	-11.3103	-10.022	-10.5728	-10.3346	-12.2429	-12.472	-11.7657	-10.5146	-8.38744	-9.92778	-12.522	-9.501
46	-10.4592	1.51078	-9.57909	-9.08973	-8.88227	-11.5445	-10.5135	-7.56391	-11.5706	-10.5399	-9.00255	-10.1306	-9.68682	-10.4206	-11.8423	-11.5582	-11.0784	-10.2606	-10.4426	-13.0574	-14.2793	-13.7394	-15.9679	-10.1788	-10.4369	-11.5495	-12.477	-10.0342	-7.91009	-11.7164	-10.9066	-10.5483	-10.7267	-11.621	-9.59291	-12.0132	-10.1488	-11.8248	-9.62173	-10.2668	-10.1456	-11.6567	-12.2695	-11.7482	-10.3868	-7.75645	-9.36282	-12.696	-8.695
47	-9.89551	1.63501	-9.34693	-8.32905	-8.34779	-11.6164	-9.97503	-6.57071	-10.7023	-9.81135	-8.33455	-10.183	-8.7068	-10.0608	-11.4561	-11.3917	-10.5475	-9.72884	-9.85371	-12.7931	-13.5011	-12.9275	-15.8083	-9.18134	-10.1864	-11.1032	-12.1601	-9.87044	-7.20672	-11.1824	-10.4285	-10.023	-10.599	-10.7803	-9.093	-11.6046	-9.95556	-11.8896	-8.87703	-9.55797	-9.67315	-10.8208	-11.7629	-11.2634	-9.9761	-7.04752	-8.53777	-12.4031	-7.85721
48	-9.12506	1.71707	-8.92175	-7.49022	-7.57951	-11.2889	-9.15321	-5.47527	-9.57992	-8.90051	-7.4803	-9.93633	-7.7056	-9.35909	-10.7391	-10.8922	-9.83544	-9.00335	-9.07815	-12.0826	-12.4189	-11.8344	-15.2768	-8.16385	-9.64599	-10.3967	-11.529	-9.54372	-6.56322	-10.3948	-9.62716	-9.28321	-10.1208	-9.79348	-8.32476	-10.9066	-9.43297	-11.5284	-7.8703	-8.55747	-8.97023	-9.86118	-11.0219	-10.3838	-9.33251	-6.32362	-7.5722	-11.7538	-7.07267
49	-8.23563	1.74471	-8.36948	-6.66964	-6.707	-10.6132	-8.11018	-4.42391	-8.34448	-7.92791	-6.55591	-9.413	-6.79782	-8.41727	-9.79833	-10.1284	-9.03652	-8.16121	-8.21009	-10.994	-11.1565	-10.6306	-14.4474	-7.22858	-8.8817	-9.53497	-10.7028	-9.07124	-6.03833	-9.46873	-8.60724	-8.41709	-9.33285	-8.77924	-7.38409	-10.0181	-8.6477	-10.806	-6.72091	-7.41115	-8.11391	-8.89955	-10.1356	-9.238	-8.5467	-5.6107	-6.59418	-10.862	-6.36691
50	-7.30847	1.72817	-7.73896	-5.93516	-5.85759	-9.69116	-6.94218	-3.48706	-7.11682	-6.99506	-5.66403	-8.67264	-6.04243	-7.36721	-8.77163	-9.19018	-8.23099	-7.27014	-7.3394	-9.64952	-9.8768	-9.48303	-13.4227	-6.4212	-7.98776	-8.62276	-9.80867	-8.46207	-5.63079	-8.50752	-7.50889	-7.50497	-8.31613	-7.82239	-6.38664	-9.05196	-7.68855	-9.82727	-5.56015	-6.247	-7.19047	-8.014	-9.1933	-7.98112	-7.72062	-4.8948	-5.7019	-9.86911	-5.7003
51	-6.39814	1.69324	-7.0388	-5.31443	-5.10756	-8.65054	-5.7527	-2.64716	-5.98122	-6.1661	-4.86503	-7.78327	-5.42333	-6.32758	-7.79039	-8.16264	-7.4741	-6.37826	-6.53472	-8.18639	-8.72788	-8.49156	-12.2981	-5.71615	-7.06695	-7.7306	-8.93673	-7.72548	-5.27978	-7.57861	-6.45418	-6.60912	-7.15788	-6.95573	-5.43258	-8.0939	-6.64869	-8.72363	-4.50403	-5.13872	-6.26656	-7.21982	-8.26413	-6.75609	-6.91705	-4.13406	-4.93608	-8.89911	-4.98785
52	-5.51876	1.67066	-6.24539	-4.77036	-4.4563	-7.59842	-4.61755	-1.82791	-4.96764	-5.45455	-4.16382	-6.80827	-4.84906	-5.37682	-6.93176	-7.09791	-6.7883	-5.51148	-5.82712	-6.71858	-7.7797	-7.65436	-11.1479	-5.02739	-6.19927	-6.88803	-8.12527	-6.86127	-4.88742	-6.69027	-5.50242	-5.76882	-5.93291	-6.15852	-4.58082	-7.17788	-5.60824	-7.62797	-3.60682	-4.09321	-5.36748	-6.46461	-7.38548	-5.64891	-6.136	-3.28	-4.27082	-8.01	-4.14064
53	-4.64337	1.6828	-5.31982	-4.21929	-3.83783	-6.57813	-3.56358	-0.937919	-4.03561	-4.81077	-3.50812	-5.77812	-4.20325	-4.53515	-6.19433	-6.007	-6.15388	-4.66536	-5.19953	-5.31638	-6.98864	-6.88211	-10.0035	-4.24469	-5.41556	-6.08101	-7.34315	-5.85258	-4.34819	-5.79952	-4.64325	-4.99745	-4.68358	-5.36904	-3.83864	-6.29119	-4.60812	-6.62542	-2.84439	-3.06752	-4.47355	-5.65398	-6.55439	-4.65361	-5.32889	-2.29412	-3.62421	-7.17044	-3.09636
54	-3.71937	1.73696	-4.22149	-3.57223	-3.15169	-5.57897	-2.56824	0.0964949	-3.10523	-4.14533	-2.80424	-4.69524	-3.38402	-3.77215	-5.51242	-4.87639	-5.50799	-3.80225	-4.59315	-4.00727	-6.24665	-6.05078	-8.85382	-3.27171	-4.68869	-5.25681	-6.51842	-4.68094	-3.574	-4.84433	-3.812	-4.27564	-3.42098	-4.50501	-3.15464	-5.39327	-3.64019	-5.73287	-2.13442	-2.00425	-3.52867	-4.69215	-5.72326	-3.70945	-4.42895	-1.15616	-2.8929	-6.28489	-1.82618
55	-2.68599	1.82677	-2.92727	-2.74891	-2.30882	-4.55955	-1.57036	1.31791	-2.08827	-3.35655	-1.95336	-3.53909	-2.32118	-3.02091	-4.78255	-3.68455	-4.761	-2.861	-3.93255	-2.77882	-5.415	-5.047	-7.66573	-2.03918	-3.93991	-4.339	-5.56664	-3.33773	-2.50709	-3.76782	-2.91527	-3.54936	-2.132	-3.48836	-2.43436	-4.43327	-2.65582	-4.89764	-1.36936	-0.856455	-2.46636	-3.513	-4.81773	-2.72773	-3.37445	0.141364	-1.98155	-5.247	-0.330727
56	-1.49006	1.93881	-1.43889	-1.69567	-1.25767	-3.46533	-0.489333	2.73511	-0.908889	-2.35533	-0.885667	-2.28533	-0.979444	-2.19533	-3.90522	-2.41	-3.82667	-1.77833	-3.14133	-1.58811	-4.37622	-3.79078	-6.39667	-0.508778	-3.07944	-3.25267	-4.41867	-1.82433	-1.12244	-2.525	-1.86689	-2.74367	-0.786556	-2.26367	-1.58133	-3.36522	-1.598	-4.02356	-0.446667	0.410333	-1.228	-2.09	-3.75989	-1.62833	-2.11878	1.601	-0.819778	-3.95867	1.36467
57	-0.0970438	2.05872	0.227818	-0.39197	0.0237879	-2.25972	0.749788	4.33643	0.481364	-1.08276	0.428303	-0.913879	0.64799	-1.21388	-2.79921	-1.03582	-2.65305	-0.508131	-2.15263	-0.371061	-3.05623	-2.25595	-5.00961	1.31841	-2.03416	-1.93803	-3.02921	-0.146051	0.574404	-1.08633	-0.614727	-1.7817	0.658303	-0.803586	-0.528	-2.15563	-0.422444	-3.00555	0.713636	1.81478	0.22099	-0.425071	-2.49247	-0.352182	-0.644444	3.21981	0.629414	-2.40867	3.22061
58	1.50569	2.17114	2.04827	1.15706	1.54579	-0.91497	2.19864	6.09991	2.09724	0.478606	1.98927	0.592636	2.53809	-0.0169091	-1.41679	0.451	-1.22094	0.965303	-0.923303	0.945394	-1.42473	-0.453242	-3.47173	3.40797	-0.756485	-0.359455	-1.38391	1.68379	2.54821	0.562909	0.858939	-0.598364	2.24621	0.891242	0.762	-0.775424	0.903727	-1.76055	2.15818	3.36455	1.88248	1.45703	-0.987061	1.13736	1.05476	4.98324	2.36027	-0.612333	5.19164
59	3.30526	2.26248	3.99227	2.9124	3.28427	0.592727	3.8687	7.98519	3.92291	2.30793	3.76494	2.24052	4.64643	1.42945	0.245475	2.06242	0.453525	2.64074	0.554677	2.42525	0.506253	1.56512	-1.76645	5.69757	0.766121	1.49129	0.506121	3.64649	4.73474	2.41376	2.54775	0.837545	3.99833	2.79068	2.29321	0.79302	2.39809	-0.244515	3.89067	5.05796	3.72749	3.50592	0.757788	2.85564	2.97066	6.86513	4.32787	1.38322	7.23161
60	5.2646	2.3236	6.02579	4.80823	5.17916	2.27482	5.72785	9.94183	5.92083	4.35531	5.69197	4.02279	6.90573	3.12621	2.15424	3.80506	2.32282	4.49218	2.25405	4.10132	2.68232	3.72031	0.108667	8.10961	2.51414	3.59302	2.60806	5.71258	7.05595	4.43221	4.41586	2.51621	5.91054	4.84236	4.03891	2.5539	4.06124	1.5467	5.87306	6.87883	5.71952	5.65065	2.72	4.78479	5.06608	8.83259	6.46667	3.51656	9.30179
61	7.33204	2.35038	8.11073	6.7797	7.16767	4.12436	7.71773	11.924	8.03573	6.55133	7.70109	5.92191	9.24215	5.03573	4.24442	5.66791	4.31682	6.46858	4.12515	5.97506	5.01948	5.94785	2.14355	10.5654	4.44685	5.89179	4.87118	7.84342	9.43615	6.57145	6.41136	4.39809	7.95991	6.98361	5.95027	4.49136	5.87261	3.57976	8.03436	8.79761	7.81679	7.81124	4.83364	6.87036	7.294	10.8484	8.70309	5.72167	11.3686
62	9.4503	2.34446	10.216	8.7724	9.19532	6.11607	9.76997	13.8955	10.1998	8.81936	9.73121	7.91333	11.5857	7.0943	6.43776	7.62224	6.35504	8.49904	6.11158	8.01651	7.43262	8.18837	4.31558	12.9976	6.50481	8.30996	7.23597	9.99943	11.8133	8.78442	8.46955	6.42124	10.1003	9.15266	7.973	6.55488	7.79294	5.79276	10.2862	10.7598	9.95885	9.92914	7.00632	9.04473	9.60444	12.8735	10.9569	7.93733	13.3994
63	11.5684	2.31073	12.319	10.7425	11.2164	8.21439	11.8139	15.8257	12.3448	11.0879	11.7296	9.96348	13.8775	9.23718	8.66768	9.63042	8.37739	10.5221	8.16361	10.1712	9.84699	10.3896	6.5927	15.3548	8.62653	10.776	9.65233	12.1442	14.1434	11.025	10.527	8.52615	12.2701	11.3	10.049	8.68924	9.78199	8.10889	12.5433	12.7145	12.097	11.9741	9.19151	11.2485	11.949	14.8725	13.1695	10.1169	15.3693
64	13.6451	2.25693	14.3905	12.6644	13.1921	10.3763	13.7849	17.6883	14.4145	13.2985	13.6567	12.0313	16.0751	11.3993	10.8755	11.6482	10.3442	12.4945	10.2403	12.383	12.1915	12.5148	8.93618	17.6013	10.757	13.2321	12.0823	14.2447	16.397	13.2455	12.5521	10.6577	14.4033	13.392	12.1222	10.8503	11.7968	10.4479	14.7361	14.6205	14.1885	13.9267	11.3408	13.4319	14.2767	16.8215	15.3013	12.219	17.2673
65	15.651	2.19156	16.4057	14.5323	15.0949	12.5517	15.6489	19.4603	16.3688	15.4109	15.4934	14.075	18.1512	13.5258	13.0204	13.6356	12.2345	14.3912	12.3124	14.6001	14.4245	14.5463	11.3102	19.7154	12.8539	15.6308	14.4991	16.2751	18.5533	15.4045	14.5327	12.7652	16.4505	15.4086	14.1387	12.9977	13.799	12.7371	16.8182	16.4643	16.1961	15.7823	13.3914	15.5512	16.5431	18.7045	17.3303	14.1911	19.0845
66	17.5691	2.12082	18.3453	16.3492	16.9097	14.6936	17.3958	21.1329	18.1915	17.4004	17.2388	16.0562	20.0902	15.5801	15.0779	15.5604	14.0445	16.1998	14.3657	16.7757	16.5242	16.4773	13.6768	21.6835	14.8904	17.9408	16.8802	18.2267	20.5943	17.4752	16.4455	14.8119	18.3898	17.344	16.0606	15.092	15.7603	14.9182	18.7693	18.2403	18.0927	17.5409	15.3037	17.5768	18.7164	20.5095	19.2464	16.0293	20.8065
67	19.393	2.04823	20.1983	18.1117	18.6307	16.7713	19.034	22.7107	19.8893	19.257	18.909	17.945	21.8837	17.542	17.033	17.399	15.787	17.9173	16.3943	18.8737	18.4837	18.308	16.003	23.4977	16.85	20.1443	19.207	20.1	22.506	19.436	18.273	16.786	20.218	19.1997	17.872	17.101	17.662	16.954	20.592	19.9363	19.8733	19.208	17.0663	19.497	20.7767	22.2247	21.0483	17.7463	22.423
68	21.1111	1.98573	21.9607	19.8091	20.2576	18.771	20.5784	24.2008	21.4813	20.9825	20.5168	19.7164	23.5263	19.3966	18.8849	19.1311	17.4825	19.5469	18.3891	20.8686	20.3042	20.0446	18.2529	25.1557	18.7222	22.2352	21.4538	21.8924	24.2799	21.2717	20.0084	18.6837	21.9412	20.9795	19.5687	19.0079	19.4947	18.8327	22.2952	21.5536	21.5425	20.7881	18.683	21.3028	22.7146	23.8432	22.7384	19.3666	23.9338
69	22.7561	1.90846	23.6344	21.4276	21.7967	20.6867	22.0489	25.6086	22.9921	22.5819	22.0707	21.3742	25.0193	21.1458	20.643	20.7686	19.1451	21.0985	20.3368	22.7464	21.9909	21.6931	20.4107	26.6639	20.497	24.2103	23.6086	23.6013	25.9169	22.987	21.6519	20.5047	23.5652	22.6903	21.1503	20.806	21.2554	20.5641	23.9002	23.1002	23.1108	22.2825	20.1705	23.0031	24.5273	25.3687	24.3186	20.9254	25.3513
70	24.3154	1.83964	25.2276	22.9606	23.2536	22.5122	23.4534	26.9409	24.4444	24.065	23.5736	22.9266	26.373	22.7902	22.3174	22.3295	20.7777	22.5831	22.2208	24.5034	23.5597	23.2548	22.4668	28.037	22.1678	26.0671	25.6605	25.2276	27.4258	24.5882	23.2072	22.2436	25.0893	24.3411	22.6267	22.4959	22.9486	22.1702	25.4213	24.5835	24.5922	23.6952	21.5542	24.6092	26.2205	26.8145	25.7872	22.455	26.694
71	25.7963	1.78044	26.7529	24.4137	24.6343	24.2458	24.8	28.2063	25.8529	25.4454	25.0257	24.3902	27.6001	24.3347	23.9104	23.8261	22.3752	24.0059	24.028	26.1404	25.0368	24.7289	24.4309	29.2989	23.7327	27.7992	27.5975	26.7715	28.8258	26.087	24.6772	23.8948	26.516	25.9438	24.0079	24.0834	24.5758	23.6723	26.8742	26.0112	26.0008	25.0351	22.8594	26.1369	27.8058	28.2001	27.1418	23.9776	27.982
72	27.2107	1.73002	28.2194	25.802	25.951	25.8807	26.0938	29.4163	27.2246	26.7376	26.4261	25.784	28.7154	25.7891	25.4202	25.2697	23.9305	25.3706	25.7485	27.6514	26.4556	26.1178	26.3145	30.4772	25.2012	29.4049	29.4128	28.236	30.1403	27.5023	26.0652	25.4524	27.8508	27.5058	25.306	25.5735	26.1334	25.0871	28.2689	27.3907	27.3453	26.3159	24.1061	27.6081	29.2936	29.5427	28.3878	25.5078	29.2362
73	28.5659	1.68916	29.6312	27.1487	27.2215	27.4105	27.3443	30.5871	28.5588	27.959	27.7695	27.1227	29.7361	27.1623	26.8495	26.6651	25.4358	26.683	27.3831	29.0398	27.8426	27.4301	28.1312	31.5966	26.5868	30.8841	31.1063	29.6258	31.3849	28.8476	27.3817	26.9153	29.1016	29.0288	26.5325	26.9723	27.6145	26.4258	29.6105	28.7307	28.6312	27.5527	25.3087	29.0415	30.6964	30.8534	29.5461	27.056	30.4641
74	29.8684	1.65749	30.9894	28.4757	28.4621	28.8296	28.5576	31.7315	29.8486	29.1237	29.0515	28.4162	30.6805	28.4655	28.2071	28.0188	26.8835	27.9484	28.9374	30.3193	29.2095	28.6848	29.8897	32.6744	27.9076	32.2406	32.6834	30.9448	32.564	30.132	28.6423	28.2897	30.2821	30.5078	27.6983	28.2871	29.0111	27.6918	30.9027	30.0355	29.8644	28.7611	26.479	30.4514	32.0351	32.1348	30.6465	28.6276	31.6663
75	31.1223	1.63356	32.2938	29.7972	29.6871	30.1383	29.7375	32.8591	31.084	30.2461	30.2669	29.6713	31.5682	29.7077	29.5107	29.3384	28.2698	29.1719	30.4194	31.5018	30.5578	29.8952	31.5906	33.7167	29.1746	33.483	34.1547	32.1955	33.6718	31.3608	29.8595	29.5891	31.409	31.9321	28.8187	29.5241	30.3148	28.8914	32.1432	31.3014	31.0462	29.9508	27.6251	31.8462	33.3172	33.3829	31.7133	30.2002	32.842
76	32.325	1.61102	33.5386	31.1151	30.9075	31.3415	30.8814	33.9684	32.2563	31.3328	31.4135	30.8922	32.4164	30.8986	30.7721	30.6293	29.5945	30.3606	31.8313	32.5952	31.8812	31.072	33.2262	34.7235	30.3963	34.6249	35.5334	33.3822	34.694	32.5331	31.0395	30.8238	32.4974	33.287	29.9082	30.6876	31.5222	30.0287	33.3244	32.5203	32.1771	31.1239	28.7522	33.2242	34.21	34.5878	32.7619	31.7533	33.9876
77	33.4749	1.59051	34.7159	32.421	32.1186	32.4538	31.9848	35.044	33.3606	32.3863	32.4904	32.0787	33.2365	32.0442	32.0003	31.8915	30.855	31.5137	33.1652	33.6114	33.1605	32.2153	34.7815	35.6854	31.5708	35.6822	36.8276	34.508	35.6119	33.641	32.1831	32.0015	33.5541	34.5522	30.9772	31.7792	32.6377	31.1138	34.4356	33.6795	33.2607	32.2747	29.8635	34.574	35.0296	35.7329	33.7996	33.2678	35.0875
78	34.5725	1.5796	35.8186	33.695	33.3	33.4874	33.0393	36.0666	34.3913	33.4002	33.4947	33.2267	34.035	33.143	33.1946	33.122	32.0461	32.6251	34.4107	34.5573	34.3701	33.3159	36.236	36.5799	32.6897	36.6628	38.042	35.5702	36.412	34.6733	33.2833	33.1243	34.5796	35.7102	32.0293	32.8001	33.6681	32.1517	35.4663	34.7609	34.2944	33.3897	30.9531	35.8753	36.8563	36.7961	34.8177	34.7156	36.1207
79	35.5894	1.55864	36.8405	34.9098	34.4218	34.4447	34.0265	37.0137	35.3359	34.3558	34.4193	34.3306	34.8102	34.187	34.3466	34.3137	33.1545	33.6833	35.5574	35.4349	35.4839	34.3583	37.5646	37.382	33.7419	37.5665	39.175	36.5629	37.0807	35.6217	34.3252	34.1877	35.5664	36.746	33.0587	33.7487	34.6192	33.1433	36.4035	35.7439	35.2682	34.4548	32.0065	37.1049	37.9134	37.7545	35.7911	36.066	37.0642
80	36.5164	1.53462	37.7711	36.0355	35.4549	35.3203	34.9221	37.8629	36.1809	35.2306	35.2536	35.3792	35.5529	35.1609	35.4415	35.4506	34.1683	34.6755	36.5961	36.2388	36.4808	35.3269	38.7445	38.0727	34.7105	38.3835	40.2156	37.4785	37.6092	36.4806	35.2908	35.1787	36.4994	37.6524	34.0545	34.6207	35.4903	34.0825	37.2334	36.6087	36.1714	35.4505	33.0005	38.2431	38.8841	38.5861	36.6845	37.2897	37.8985
81	37.338	1.50822	38.5977	37.0437	36.3803	36.1098	35.6989	38.5921	36.9122	36.0063	35.9879	36.3598	36.2489	36.0503	36.4545	36.5082	35.0679	35.5868	37.5095	36.9585	37.3536	36.2067	39.7528	38.6424	35.5775	39.0974	41.1478	38.3031	37.9975	37.2496	36.1551	36.079	37.3587	38.4229	35.0027	35.3991	36.273	34.9578	37.9421	37.3315	36.9944	36.354	33.9149	39.2695	39.7528	39.2697	37.4601	38.359	38.6105
82	38.0376	1.4778	39.3076	37.905	37.1862	36.8038	36.3378	39.1815	37.5126	36.6663	36.6159	37.2544	36.8797	36.8386	37.3586	37.457	35.8342	36.4045	38.2923	37.5805	38.0999	36.9842	40.5729	39.0872	36.3252	39.6867	41.9516	39.0196	38.2493	37.9243	36.8993	36.8732	38.125	39.06	35.884	36.0687	36.9524	35.7537	38.5182	37.9025	37.7253	37.1507	34.7351	40.1603	40.507	39.7863	38.1004	39.249	39.1957
83	38.6124	1.4503	39.8869	38.595	37.8624	37.3905	36.8245	39.6205	37.9656	37.2032	37.1328	38.0408	37.4285	37.5101	38.1265	38.2662	36.4513	37.1241	38.9349	38.0909	38.7128	37.648	41.2005	39.4131	36.9385	40.1333	42.6018	39.6172	38.3712	38.4988	37.5069	37.5456	38.7809	39.5625	36.6771	36.615	37.5103	36.4538	38.95	38.315	38.349	37.8234	35.4486	40.8905	41.1313	40.1206	38.5926	39.9206	39.6513
84	39.05	1.42329	40.3308	39.0949	38.401	37.854	37.1512	39.9109	38.2615	37.6155	37.5372	38.6916	37.8818	38.0457	38.734	38.9055	36.909	37.7368	39.426	38.4817	39.1846	38.1893	41.6325	39.6276	37.4042	40.4265	43.0715	40.095	38.3721	38.9666	37.9611	38.0798	39.3122	39.9286	37.3658	37.0302	37.9314	37.0388	39.2334	38.5725	38.8554	38.3597	36.04	41.4332	41.6122	40.2764	38.9252	40.3788	39.9774
85	39.3489	1.39561	40.6409	39.3983	38.8012	38.1834	37.3209	40.0673	38.4062	37.9069	37.8351	39.1914	38.2332	38.4435	39.1692	39.3631	37.2104	38.2333	39.7562	38.7534	39.5112	38.6062	41.884	39.7438	37.7229	40.5724	43.3534	40.4577	38.2706	39.3293	38.2557	38.4687	39.7116	40.1583	37.9421	37.3168	38.2096	37.4905	39.3788	38.6918	39.2426	38.7623	36.5051	41.7765	41.9489	40.2772	39.0941	40.639	40.1827
86	39.5201	1.37055	40.8266	39.518	39.0685	38.3726	37.3437	40.114	38.4246	38.0812	38.0398	39.5371	38.4894	38.7122	39.4371	39.6455	37.3669	38.6029	39.9219	38.9115	39.6914	38.9007	41.9825	39.7813	37.9098	40.5931	43.4652	40.7171	38.0924	39.5858	38.3995	38.7158	39.9765	40.2485	38.4004	37.4875	38.355	37.8053	39.4103	38.7025	39.5154	39.0427	36.8481	41.9349	42.1467	40.1547	39.1118	40.7341	40.2782
87	39.5776	1.34936	40.9032	39.4797	39.2206	38.4192	37.2401	40.0739	38.3536	38.1395	38.1648	39.7384	38.6658	38.8607	39.5534	39.7692	37.3945	38.8408	39.9271	38.9589	39.7242	39.076	41.9517	39.772	37.9853	40.514	43.4281	40.8946	37.8732	39.7315	38.4155	38.8275	40.1061	40.2031	38.7383	37.5592	38.3857	37.9934	39.3492	38.6377	39.6833	39.2239	37.0854	41.9289	42.2158	39.952	39.0111	40.7052	40.2784
88	39.5434	1.33254	40.8961	39.3195	39.304	38.3272	37.0494	39.9712	38.2341	38.0926	38.2137	39.824	38.7863	38.9012	39.5413	39.7554	37.3142	38.947	39.7849	38.9233	39.6128	39.1612	41.824	39.7533	37.9817	40.3578	43.2685	41.0214	37.6542	39.7728	38.3485	38.8137	40.1073	40.0395	38.9604	37.5548	38.3193	38.0719	39.219	38.5346	39.7592	39.3375	37.2455	41.7963	42.1914	39.7223	38.8379	40.5957	40.2052
89	39.4508	1.32058	40.842	39.0842	39.3601	38.1229	36.8357	39.8398	38.1114	37.9762	38.1903	39.836	38.8789	38.8563	39.4398	39.6257	37.1591	38.9316	39.5299	38.8391	39.3834	39.1933	41.6487	39.7581	37.9261	40.1489	43.017	41.1408	37.4858	39.7413	38.2616	38.6963	40.0059	39.7968	39.084	37.5143	38.1774	38.0643	39.0557	38.4372	39.7666	39.4321	37.3787	41.587	42.1124	39.5307	38.6476	40.4463	40.0917
90	39.3468	1.3132	40.7793	38.8316	39.4136	37.8756	36.6764	39.7284	38.0386	37.8513	38.1165	39.8284	38.9714	38.7668	39.3026	39.4057	36.9813	38.8257	39.2289	38.7601	39.0824	39.2135	41.4998	39.8004	37.8643	39.9221	42.7136	41.2931	37.4132	39.6934	38.219	38.5205	39.8521	39.5332	39.1475	37.4979	37.9858	38.0071	38.9168	38.395	39.7491	39.5667	37.5549	41.3527	42.0229	39.4337	38.4981	40.2897	39.9837
91	39.2815	1.30963	40.7325	38.6166	39.4639	37.6791	36.6355	39.6844	38.0685	37.7793	38.0357	39.8526	39.0898	38.6833	39.1846	39.1301	36.8418	38.6843	38.9722	38.7435	38.7736	39.254	41.4478	39.8759	37.841	39.7207	42.4103	41.5017	37.4606	39.684	38.2634	38.3574	39.7095	39.3167	39.1991	37.5694	37.7791	37.9565	38.8705	38.4517	39.7589	39.7963	37.8444	41.1323	41.9585	39.4611	38.4408	40.154	39.9271
92	39.2885	1.30718	40.7045	38.4739	39.4965	37.6017	36.7426	39.7281	38.229	37.7985	37.9923	39.9372	39.2461	38.649	39.1348	38.8399	36.7861	38.5672	38.8319	38.8315	38.5231	39.3172	41.5122	39.9676	37.9222	39.5883	42.1486	41.7665	37.6259	39.7274	38.3914	38.2829	39.6196	39.2032	39.2744	37.7595	37.597	37.9795	38.9557	38.6152	39.8284	40.1461	38.2906	40.9343	41.9324	39.5982	38.5147	40.0701	39.9405
93	39.3656	1.30184	40.665	38.4072	39.4898	37.6444	36.9771	39.8335	38.5024	37.9097	38.0039	40.0695	39.4291	38.6831	39.1662	38.5748	36.8188	38.5087	38.8194	39.0271	38.3693	39.3722	41.6439	40.0419	38.1426	39.5445	41.9408	42.0556	37.8853	39.7835	38.549	38.3413	39.5812	39.2094	39.3799	38.0446	37.46	38.1218	39.1482	38.8414	39.95	40.5928	38.8898	40.7318	41.9295	39.7988	38.7224	40.0226	40.0063
94	39.475	1.2926	40.5511	38.3889	39.4261	37.743	37.2765	39.9365	38.8335	38.0743	38.0466	40.2075	39.6141	38.7745	39.2416	38.3532	36.9104	38.5026	38.8823	39.2841	38.3056	39.3698	41.7701	40.0592	38.4105	39.5695	41.7696	42.3192	38.1915	39.7801	38.6578	38.5212	39.5568	39.2957	39.4946	38.3633	37.3603	38.3718	39.3669	39.0544	40.0768	41.0625	39.5843	40.4885	41.9196	40.0208	39.0192	39.9723	40.085
95	39.5679	1.28122	40.2945	38.3734	39.2969	37.8135	37.5737	39.9678	39.1476	38.2435	38.0652	40.3108	39.7691	38.8915	39.2929	38.1631	37.0143	38.5185	38.9379	39.5281	38.2864	39.2761	41.8515	39.9783	38.6898	39.6181	41.5969	42.5226	38.492	39.6506	38.6551	38.7742	39.4956	39.3888	39.5778	38.6459	37.2825	38.665	39.5278	39.1853	40.1501	41.4534	40.2761	40.1805	41.8823	40.2469	39.3278	39.8906	40.1431
96	39.6099	1.27211	39.8573	38.3205	39.1018	37.7965	37.8305	39.8845	39.3839	38.3766	38.0037	40.3625	39.8667	38.9987	39.2617	37.9746	37.0981	38.531	38.9107	39.6962	38.2637	39.0853	41.9102	39.7773	38.9292	39.6557	41.3998	42.6551	38.7421	39.3636	38.5255	39.0459	39.3732	39.4244	39.5837	38.8473	37.2336	38.9209	39.5963	39.202	40.1367	41.6733	40.8613	39.811	41.8208	40.4814	39.5742	39.7822	40.1765
97	39.5959	1.2719	39.2432	38.2126	38.8512	37.6741	38.0464	39.6922	39.5094	38.461	37.8286	40.3653	39.8984	39.0735	39.1276	37.7715	37.1495	38.533	38.7805	39.7622	38.2262	38.8277	42.0089	39.4558	39.1133	39.683	41.1935	42.7185	38.9198	38.9403	38.2973	39.3071	39.2024	39.3788	39.4803	38.9652	37.2403	39.075	39.5913	39.1287	40.0485	41.6671	41.2548	39.4268	41.7557	40.7367	39.7113	39.6727	40.2145
98	39.5461	1.28939	38.4964	38.0538	38.5758	37.4696	38.2435	39.4345	39.5321	38.5013	37.5537	40.335	39.8827	39.1193	38.9074	37.5638	37.165	38.5384	38.6053	39.7408	38.2036	38.5731	42.2046	39.0364	39.25	39.7246	41.0156	42.7191	39.0289	38.4473	38.0175	39.5555	39.0154	39.2801	39.2615	39.0285	37.3312	39.1029	39.5476	39.0252	39.9297	41.4317	41.422	39.1176	41.7112	41.021	39.728	39.5881	40.296
99	39.4868	1.33085	37.6881	37.8664	38.3188	37.2198	38.4402	39.1703	39.4773	38.5021	37.2325	40.285	39.8516	39.1559	38.6523	37.3728	37.1489	38.5627	38.4931	39.6709	38.235	38.4015	42.4695	38.5618	39.3571	39.7961	40.8852	42.6671	39.0864	37.9654	37.7213	39.7988	38.8405	39.1855	38.9532	39.0739	37.5074	39.0244	39.4772	38.9409	39.8278	41.0196	41.3913	38.9685	41.7004	41.3135	39.6444	39.5463	40.4455
100	39.4276	1.39087	36.91	37.673	38.114	36.95	38.627	38.952	39.363	38.464	36.924	40.209	39.829	39.198	38.419	37.217	37.095	38.611	38.524	39.589	38.33	38.351	42.668	38.083	39.445	39.875	40.776	42.552	39.104	37.556	37.424	40.035	38.686	39.138	38.602	39.133	37.733	38.879	39.365	38.895	39.764	40.524	41.222	39.005	41.695	41.555	39.511	39.523	40.641
all values Left	mean	std	steps
1	-9.64024	1.73299	-9.106	-8.222	-8.519	-11.252	-8.612	-6.43	-11.469	-9.706	-7.86	-9.893	-8.638	-9.25	-10.591	-11.341	-10.115	-9.293	-9.382	-12.379	-13.268	-13.174	-15.757	-8.631	-9.2	-9.484	-9.858	-7.525	-10.276	-11.004	-10.281	-9.309	-11.825	-8.693	-10.405	-9.406	-11.899	-7.72	-9.845	-9.261	-10.211	-11.972	-10.248	-10.116	-7.441	-8.829	-12.463	-8.17	-9.695
2	-8.83652	1.81207	-8.58981	-7.3683	-7.7838	-10.5357	-7.48442	-5.33755	-10.52	-8.77206	-6.91955	-9.34336	-7.6113	-8.26351	-9.63106	-10.7664	-9.32766	-8.47553	-8.51773	-11.378	-12.1197	-12.1185	-15.1579	-7.60341	-8.33927	-8.579	-9.52225	-6.81056	-9.36048	-10.6129	-9.58519	-8.306	-11.0214	-7.77601	-9.46485	-8.61445	-11.8597	-6.5768	-8.89221	-8.43906	-9.23924	-11.2677	-9.0768	-9.54048	-6.69129	-7.85107	-11.8698	-7.34711	-8.29154
3	-7.94369	1.84629	-7.98793	-6.55119	-6.91533	-9.59203	-6.29486	-4.30882	-9.34719	-7.79876	-5.98146	-8.60009	-6.69666	-7.19813	-8.6227	-9.95127	-8.51204	-7.59043	-7.62506	-10.0839	-10.8447	-10.9142	-14.2938	-6.70996	-7.41897	-7.69779	-9.04486	-6.21144	-8.42691	-9.87807	-8.72891	-7.17	-10.0405	-6.75742	-8.50976	-7.65839	-11.3853	-5.44643	-7.75176	-7.5231	-8.326	-10.3879	-7.82813	-8.80503	-5.94919	-6.83055	-11.0324	-6.60872	-6.87691
4	-7.0347	1.84704	-7.32203	-5.8307	-6.04748	-8.54821	-5.13439	-3.39573	-8.09336	-6.88039	-5.1283	-7.72782	-5.94318	-6.16303	-7.67627	-8.98664	-7.73161	-6.69258	-6.78336	-8.63536	-9.60309	-9.73682	-13.2643	-5.95055	-6.53018	-6.86455	-8.43412	-5.75236	-7.52782	-8.89252	-7.8013	-5.97	-9.00882	-5.75476	-7.59145	-6.62806	-10.5596	-4.42612	-6.566	-6.59133	-7.51073	-9.43045	-6.62845	-8.00727	-5.22058	-5.88497	-10.0787	-5.93558	-5.60624
5	-6.14919	1.83953	-6.57671	-5.21934	-5.27144	-7.49913	-4.05308	-2.56797	-6.87239	-6.06881	-4.3843	-6.77903	-5.31567	-5.22232	-6.84752	-7.95009	-7.02114	-5.81496	-6.03779	-7.1572	-8.51115	-8.70544	-12.1556	-5.24659	-5.72133	-6.06521	-7.69994	-5.38311	-6.66503	-7.79389	-6.87528	-4.746	-8.02382	-4.84664	-6.71442	-5.59832	-9.50735	-3.55534	-5.42748	-5.68329	-6.76196	-8.47407	-5.54369	-7.22103	-4.46703	-5.07143	-9.12929	-5.24805	-4.54875
6	-5.2861	1.85124	-5.71691	-4.67018	-4.60201	-6.48126	-3.04804	-1.75127	-5.75378	-5.36715	-3.7124	-5.77812	-4.71017	-4.38869	-6.131	-6.8807	-6.37476	-4.96473	-5.38506	-5.73077	-7.60662	-7.83921	-11.028	-4.47487	-4.98558	-5.24815	-6.84145	-5.0014	-5.79952	-6.71682	-5.99877	-3.51	-7.12973	-4.05779	-5.84709	-4.60812	-8.37096	-2.81086	-4.35885	-4.79309	-5.99677	-7.56593	-4.56401	-6.466	-3.63467	-4.37436	-8.25142	-4.44938	-3.67362
7	-4.40918	1.90091	-4.70188	-4.09788	-3.98379	-5.48109	-2.07521	-0.859455	-4.75018	-4.72224	-3.02212	-4.72764	-4.00452	-3.6243	-5.46055	-5.783	-5.7427	-4.11358	-4.77445	-4.39418	-6.83864	-7.06267	-9.90542	-3.52006	-4.26218	-4.339	-5.84109	-4.4873	-4.874	-5.7367	-5.19382	-2.251	-6.31527	-3.35282	-4.94382	-3.64988	-7.27379	-2.11348	-3.32436	-3.874	-5.11564	-6.71136	-3.62736	-5.71	-2.67382	-3.71245	-7.43524	-3.46436	-2.87721
8	-3.46253	1.99374	-3.49972	-3.41208	-3.32037	-4.4554	-1.06028	0.177242	-3.81212	-4.04267	-2.20565	-3.60885	-3.0961	-2.85624	-4.73764	-4.64179	-5.04056	-3.20633	-4.12982	-3.14472	-6.09413	-6.25356	-8.77576	-2.29808	-3.46185	-3.26482	-4.68094	-3.736	-3.83564	-4.85871	-4.44912	-0.942	-5.52258	-2.63998	-3.95633	-2.67653	-6.28388	-1.36119	-2.26461	-2.85879	-4.041	-5.86854	-2.64765	-4.89524	-1.55535	-2.97468	-6.60359	-2.25382	-2.03325
9	-2.38849	2.12308	-2.10343	-2.53491	-2.5169	-3.35139	0.0763131	1.39821	-2.85495	-3.22786	-1.17849	-2.39897	-1.91881	-1.99554	-3.86833	-3.4353	-4.17761	-2.17748	-3.37245	-1.94625	-5.23944	-5.29422	-7.60679	-0.758929	-2.50606	-1.96718	-3.35254	-2.67636	-2.642	-4.028	-3.71571	0.457	-4.66948	-1.81323	-2.84694	-1.63236	-5.39347	-0.456798	-1.12797	-1.68545	-2.73227	-4.96157	-1.54801	-3.96173	-0.268737	-2.05637	-5.65876	-0.810131	-1.03046
10	-1.14053	2.27483	-0.524909	-1.41827	-1.51373	-2.13345	1.39791	2.81082	-1.79018	-2.192	0.100545	-1.07945	-0.443	-0.962727	-2.77618	-2.14273	-3.08845	-0.974182	-2.43036	-0.739545	-4.16645	-4.09709	-6.35845	1.10364	-1.34218	-0.410909	-1.85718	-1.27527	-1.265	-3.15555	-2.91718	1.99	-3.67327	-0.792	-1.58755	-0.474	-4.52673	0.675818	0.123182	-0.310091	-1.18291	-3.90809	-0.272364	-2.86064	1.18973	-0.878818	-4.52282	0.847091	0.210364
11	0.309226	2.43211	1.21509	-0.0457879	-0.283788	-0.77396	2.93759	4.40342	-0.54602	-0.881242	1.63749	0.366424	1.32819	0.299253	-1.41679	-0.748182	-1.74492	0.429737	-1.25248	0.54399	-2.80951	-2.62438	-4.9956	3.25446	0.051303	1.41279	-0.199808	0.464646	0.310939	-2.15025	-1.97151	3.681	-2.47282	0.468667	-0.154515	0.831152	-3.57313	2.08172	1.51167	1.27965	0.591566	-2.64387	1.21418	-1.56167	2.81928	0.600404	-3.15233	2.67986	1.73297
12	1.96613	2.57769	3.089	1.57044	1.18056	0.75	4.68478	6.154	0.919	0.716889	3.40656	1.94633	3.36233	1.81867	0.212667	0.761333	-0.151556	2.03678	0.178333	1.96644	-1.145	-0.884889	-3.48722	5.62678	1.674	3.48433	1.60678	2.50656	2.08067	-0.951	-0.807	5.529	-1.03567	1.98089	1.46267	2.301	-2.426	3.76622	3.047	3.06411	2.55222	-1.13544	2.92533	-0.0583333	4.60789	2.37733	-1.54033	4.64267	3.53922
13	3.81095	2.69626	5.06509	3.38224	2.86306	2.44845	6.5927	8.02291	2.61148	2.57761	5.34652	3.65518	5.60112	3.58958	2.08055	2.39736	1.65345	3.82955	1.84218	3.57412	0.809606	1.07921	-1.81755	8.13409	3.50136	5.75282	3.54488	4.77997	4.01582	0.467303	0.616636	7.517	0.641545	3.72255	3.25855	3.93736	-1.01273	5.69479	4.72927	5.00755	4.63748	0.621545	4.8423	1.64609	6.52839	4.40452	0.285061	6.68779	5.59712
14	5.80275	2.77754	7.10763	5.32069	4.72018	4.31255	8.59825	9.96106	4.50909	4.64832	7.38384	5.47852	7.96791	5.56405	4.12539	4.16503	3.60582	5.76366	3.69021	5.38249	2.99581	3.2023	0.0158889	10.6884	5.48376	8.14288	5.58639	7.19771	6.07376	2.1032	2.29534	9.605	2.53203	5.64563	5.20373	5.7219	0.695121	7.80225	6.5447	7.06916	6.77297	2.606	6.91101	3.53806	8.54608	6.61558	2.27432	8.77286	7.84461
15	7.88754	2.8179	9.18358	7.32216	6.69034	6.31587	10.6333	11.924	6.56826	6.85778	9.45234	7.39433	10.3835	7.67401	6.27291	6.04888	5.63042	7.77677	5.66824	7.37508	5.3289	5.41804	2.00404	13.2149	7.56106	10.5838	7.69395	9.67534	8.21061	3.92795	4.19098	11.737	4.58473	7.693	7.25136	7.61648	2.68306	10.0051	8.46418	9.19672	8.89319	4.75067	9.06564	5.58679	10.6204	8.92006	4.36917	10.8626	10.1997
16	10.01	2.81912	11.2692	9.33248	8.71603	8.42227	12.631	13.8765	8.72773	9.12991	11.4952	9.37409	12.7764	9.85458	8.45927	8.01827	7.66188	9.80588	7.72673	9.50661	7.72639	7.66388	4.12585	15.6567	9.67545	13.0189	9.82885	12.1448	10.3838	5.89139	6.24079	13.848	6.73564	9.80406	9.35445	9.58239	4.90427	12.2217	10.4392	11.3395	10.9571	6.96424	11.2485	7.749	12.709	11.2346	6.50873	12.9233	12.5713
17	12.1207	2.78765	13.339	11.3103	10.7444	10.588	14.5398	15.7888	10.9158	11.3939	13.4686	11.3809	15.0908	12.0324	10.632	10.0343	9.65242	11.8005	9.82109	11.711	10.1109	9.87999	6.35147	17.9756	11.777	15.401	11.9555	14.5587	12.5499	7.93503	8.38099	15.884	8.92439	11.9191	11.4724	11.5777	7.26611	14.3839	12.4185	13.4526	12.9395	9.19151	13.4112	9.98033	14.7719	13.5	8.63659	14.9272	14.8791
18	14.1811	2.73151	15.3667	13.2352	12.7343	12.7625	16.3381	17.6351	13.0649	13.5939	15.35	13.3761	17.289	14.1577	12.7483	12.0506	11.5732	13.7282	11.9164	13.9336	12.423	12.0249	8.64454	20.1489	13.8298	17.6981	14.0415	16.8859	14.6682	9.99555	10.5531	17.818	11.0977	13.981	13.567	13.564	9.67793	16.445	14.3526	15.4966	14.8287	11.3808	15.511	12.2367	16.7825	15.6763	10.7148	16.8597	17.0744
19	16.1648	2.65939	17.3298	15.1057	14.6555	14.8996	18.0241	19.3931	15.1221	15.6916	17.1365	15.3231	19.3484	16.2002	14.781	14.0264	13.4127	15.5715	13.9934	16.1266	14.6235	14.0784	10.9705	22.1625	15.8119	19.8921	16.06	19.1043	16.7098	12.0312	12.7033	19.644	13.216	15.9479	15.6017	15.5127	12.0583	18.382	16.2225	17.4373	16.6222	13.4665	17.5193	14.4723	18.7232	17.7418	12.7061	18.7118	19.1373
20	18.0584	2.57803	19.2131	16.9252	16.4908	16.9706	19.6101	21.0535	17.0512	17.6639	18.8436	17.1915	21.2571	18.1444	16.7155	15.932	15.1774	17.3239	16.0467	18.2498	16.6924	16.0318	13.2939	24.0085	17.7122	21.9757	18.0012	21.194	18.6541	14.0283	14.7919	21.366	15.2581	17.8011	17.5497	17.4045	14.3387	20.1943	18.0252	19.2622	18.3225	15.4081	19.4241	16.6482	20.5809	19.6878	14.5803	20.4699	21.0668
21	19.8572	2.4917	21.0092	18.6863	18.2327	18.9627	21.1132	22.6206	18.8441	19.5031	20.4863	18.9608	23.0063	19.9835	18.5493	17.7465	16.8871	18.9852	18.0669	20.2761	18.6235	17.8845	15.5825	25.6846	19.522	23.9461	19.8656	23.1393	20.4887	15.9638	16.8046	22.993	17.2175	19.5376	19.3974	19.2295	16.4729	21.8938	19.7468	20.9714	19.9358	17.1944	21.2213	18.7365	22.3425	21.5136	16.331	22.1225	22.8709
22	21.5494	2.41411	22.7158	20.374	19.8804	20.8704	22.5464	24.1014	20.511	21.2115	22.0707	20.6226	24.5884	21.7153	20.2905	19.4603	18.559	20.5603	20.0422	22.1878	20.4181	19.6413	17.8069	27.197	21.2321	25.8007	21.6515	24.9286	22.2096	17.814	18.7374	24.524	19.0955	21.1503	21.1399	20.9832	18.4418	23.4944	21.3873	22.5715	21.4637	18.8304	22.9105	20.7195	24.0016	23.2225	17.971	23.6694	24.5594
23	23.1742	2.31601	24.338	21.9766	21.4383	22.6873	23.9176	25.501	22.0802	22.7948	23.6022	22.1803	26.0198	23.3414	21.9497	21.083	20.2029	22.0666	21.9543	23.9791	22.0819	21.309	19.9468	28.5724	22.8387	27.534	23.3551	26.5728	23.8193	19.5726	20.5903	25.959	20.896	22.654	22.779	22.6702	20.2519	25.0094	22.955	24.0794	22.9089	20.3348	24.5064	22.589	25.5632	24.8149	19.5244	25.1187	26.1461
24	24.7007	2.23738	25.8854	23.4924	22.9132	24.4124	25.2334	26.826	23.5777	24.263	25.0809	23.6453	27.3134	24.8694	23.5306	22.6312	21.8131	23.5096	23.79	25.65	23.6308	22.8899	21.9889	29.8411	24.3453	29.1432	24.9779	28.0862	25.3254	21.2382	22.3577	27.304	22.6259	24.0593	24.3205	24.2927	21.925	26.4543	24.4578	25.5109	24.2757	21.7342	26.0239	24.3422	27.043	26.2891	21.0234	26.4875	27.6444
25	26.1741	2.14005	27.3718	24.9321	24.3105	26.0378	26.5005	28.0846	25.0235	25.6304	26.5057	25.0345	28.485	26.3079	25.0315	24.1175	23.3841	24.8937	25.5382	27.1983	25.0909	24.3835	23.9394	31.0331	25.7655	30.6283	26.5196	29.4943	26.743	22.815	24.0335	28.563	24.2943	25.3788	25.7686	25.8482	23.4852	27.8407	25.9033	26.8762	25.5762	23.0554	27.4845	25.9837	28.4623	27.642	22.4965	27.796	29.0655
26	27.5718	2.05872	28.8014	26.3148	25.6417	27.5567	27.727	29.288	26.4288	26.9108	27.8711	26.3644	29.5528	27.6681	26.4538	25.5516	24.9074	26.2226	27.1981	28.6268	26.495	25.7921	25.8075	32.1726	27.1133	31.9923	27.9828	30.8208	28.0878	24.3057	25.6119	29.748	25.9133	26.6247	27.1298	27.3298	24.9511	29.1735	27.2991	28.1812	26.8238	24.3181	28.9066	27.5236	29.8387	28.8837	23.9637	29.0671	30.4191
27	28.9127	1.98262	30.1774	27.6649	26.9238	28.9613	28.9186	30.4512	27.7972	28.1213	29.1722	27.6462	30.5363	28.96	27.8044	26.9387	26.3755	27.5036	28.7757	29.9428	27.8685	27.1242	27.6057	33.2723	28.4013	33.2428	29.3717	32.0761	29.3699	25.7136	27.0924	30.873	27.4909	27.8089	28.4109	28.7305	26.3355	30.4572	28.6542	29.4316	28.0337	25.5372	30.3046	28.9728	31.1824	30.0413	25.4381	30.3102	31.7159
28	30.2033	1.91201	31.5005	29.0018	28.1715	30.2563	30.0769	31.5874	29.1245	29.2779	30.4039	28.8882	31.457	30.193	29.0979	28.2853	27.7828	28.7406	30.2788	31.158	29.2223	28.3939	29.347	34.3343	29.6401	34.3942	30.6908	33.258	30.5973	27.0463	28.483	31.956	29.0288	28.9475	29.6176	30.0415	27.6429	31.6929	29.9734	30.631	29.2215	26.7245	31.6876	30.3429	32.4943	31.1533	26.9292	31.5273	32.9682
29	31.4465	1.84565	32.7698	30.3347	29.3989	31.45	31.1986	32.7059	30.4018	30.3942	31.5641	30.0953	32.3339	31.3777	30.3491	29.5993	29.1284	29.9405	31.7106	32.28	30.5578	29.615	31.0338	35.3527	30.8347	35.4603	31.9424	34.354	31.7725	28.3193	29.7974	33.007	30.5219	30.0555	30.7537	31.2579	28.8798	32.8746	31.2532	31.7791	30.3932	27.8881	33.0547	31.6494	33.7683	32.2393	28.4414	32.7173	34.1773
30	32.6413	1.78193	33.9773	31.6611	30.6204	32.5549	32.2795	33.8077	31.6201	31.4763	32.6517	31.2712	33.1805	32.5145	31.5666	30.8849	30.411	31.1059	33.0638	33.3179	31.8692	30.7995	32.6615	36.3078	31.9803	36.4498	33.1302	35.3443	32.8931	29.5464	31.0461	34.029	31.9592	31.1432	31.8206	32.3825	30.0498	33.993	32.4855	32.8783	31.5473	29.0323	34.396	32.9007	34.9914	33.3116	29.959	33.8781	35.3191
31	33.7821	1.71927	35.1154	32.9676	31.8358	33.5815	33.308	34.8797	32.7732	32.5249	33.663	32.4135	34.0037	33.6003	32.7528	32.1416	31.626	32.2319	34.3277	34.2829	33.1376	31.9509	34.217	37.1712	33.0686	37.365	34.2581	36.2111	33.9495	30.7354	32.2363	35.02	33.3255	32.2128	32.8195	33.4222	31.1645	35.0372	33.6575	33.9293	32.675	30.1593	35.6923	34.1043	36.1428	34.3688	31.4604	34.9941	36.3694
32	34.8497	1.65719	36.1777	34.2309	33.0273	34.5312	34.2653	35.904	33.8551	33.5316	34.59	33.5182	34.8027	34.6239	33.9023	33.3657	32.7632	33.3088	35.4918	35.1802	34.3381	33.0631	35.6831	37.9193	34.087	38.1984	35.3249	36.9401	34.9316	31.888	33.3692	35.969	34.6001	33.2569	33.7487	34.3828	32.2292	35.9972	34.7506	34.924	33.7618	31.2597	36.9212	34.21	37.1981	35.3907	32.9304	36.0439	37.3045
33	35.8569	1.59448	37.1571	35.4214	34.166	35.3989	35.1254	36.859	34.8565	34.477	35.421	34.5798	35.5673	35.5681	35.0053	34.5496	33.8095	34.3238	36.5464	36.0061	35.4451	34.1199	37.0369	38.5387	35.0174	38.9365	36.3248	37.5194	35.8326	32.9994	34.4382	36.859	35.7651	34.264	34.604	35.2664	33.2448	36.8587	35.7439	35.8514	34.7925	32.3147	38.0626	36.3365	38.1324	36.3426	34.3435	37.0039	38.1037
34	36.7624	1.53619	38.0433	36.5093	35.2213	36.1797	35.864	37.723	35.764	35.3393	36.1467	35.586	36.2823	36.4183	36.041	35.675	34.7513	35.265	37.479	36.751	36.4377	35.1067	38.255	39.024	35.843	39.558	37.2513	37.947	36.648	34.0563	35.4277	37.67	36.805	35.218	35.373	36.066	34.2037	37.6093	36.617	36.704	35.7477	33.301	39.0973	37.423	38.922	37.1877	35.673	37.8537	38.7483
35	37.5583	1.4849	38.8264	37.4645	36.1717	36.8641	36.464	38.4703	36.5638	36.1002	36.7609	36.5232	36.9276	37.1571	36.9785	36.7103	35.5694	36.1187	38.2732	37.402	37.3084	36.0072	39.3165	39.3796	36.5388	40.04	38.0928	38.2266	37.3759	35.0412	36.3186	38.385	37.7057	36.0978	36.0362	36.769	35.093	38.2366	37.3427	37.4709	36.61	34.2018	40.0025	38.4013	39.5449	37.8992	36.8905	38.5791	39.2309
36	38.233	1.44342	39.4912	38.2589	37.0049	37.4397	36.9119	39.0831	37.2398	36.7442	37.2586	37.3744	37.485	37.7687	37.7946	37.6282	36.245	36.8768	38.9249	37.9451	38.0549	36.8084	40.2022	39.6139	37.0977	40.3714	38.8327	38.3652	38.0134	35.9341	37.0958	38.988	38.4728	36.8807	36.5813	37.3578	35.8957	38.73	37.9149	38.1367	37.3631	35.0015	40.7539	39.291	39.9806	38.4602	37.9714	39.1755	39.5528
37	38.774	1.41326	40.0263	38.8693	37.7104	37.8909	37.2023	39.5485	37.7739	37.2647	37.6402	38.1188	37.9401	38.244	38.4651	38.3986	36.764	37.5315	39.4225	38.3702	38.671	37.498	40.9033	39.7408	37.5093	40.5536	39.4578	38.3725	38.5551	36.7143	37.7413	39.467	39.105	37.5528	37.0001	37.8165	36.5939	39.0834	38.3259	38.6887	37.9903	35.6845	41.3299	40.08	40.2228	38.8567	38.8917	39.6399	39.7277
38	39.1815	1.39607	40.4284	39.2799	38.2798	38.2073	37.3405	39.8663	38.1511	37.6609	37.914	38.7355	38.2869	38.5847	38.9718	38.9999	37.1242	38.0745	39.7562	38.6755	39.1488	38.0668	41.4194	39.7816	37.781	40.6053	39.9647	38.2682	38.9984	37.3636	38.2389	39.818	39.5999	38.1063	37.2939	38.1356	37.1656	39.3013	38.5795	39.1214	38.4839	36.239	41.7166	40.757	40.2887	39.08	39.6323	39.9722	39.7781
39	39.4588	1.39247	40.7013	39.4934	38.7106	38.3832	37.3366	40.0474	38.3678	37.937	38.0958	39.2123	38.5348	38.7979	39.3127	39.424	37.3342	38.4939	39.9225	38.8662	39.4841	38.5113	41.7583	39.7712	37.932	40.5528	40.3572	38.0811	39.3448	37.8639	38.5857	40.039	39.9562	38.5361	37.4742	38.3197	37.5942	39.3975	38.6937	39.4368	38.8484	36.6628	41.9182	41.3074	40.2088	39.1271	40.1773	40.1812	39.7326
40	39.6107	1.39723	40.8552	39.5303	39.0078	38.4165	37.2138	40.1157	38.4402	38.0959	38.1982	39.5435	38.7014	38.8935	39.4995	39.6756	37.4082	38.7829	39.9253	38.9489	39.6756	38.8335	41.9373	39.7516	37.9865	40.4181	40.644	37.8507	39.5905	38.2045	38.7875	40.13	40.173	38.8405	37.5567	38.3854	37.88	39.3917	38.6993	39.6433	39.0984	36.9657	41.9504	41.7224	40.0254	39.0401	40.5276	40.2782	39.6208
41	39.6557	1.40785	40.9072	39.4189	39.1888	38.312	37.0133	40.0939	38.3999	38.1394	38.2201	39.7384	38.8137	38.8873	39.5521	39.7724	37.3624	38.9366	39.7785	38.9395	39.7224	39.0398	41.9778	39.7599	37.9686	40.2238	40.8432	37.6248	39.7315	38.3869	38.8488	40.1	40.2479	39.0258	37.5614	38.3504	38.0362	39.304	38.6301	39.7495	39.2572	37.1678	41.8432	42.005	39.7923	38.8683	40.7043	40.2781	39.4727
42	39.6193	1.41993	40.8848	39.2045	39.2877	38.0991	36.8024	40.0044	38.2909	38.0799	38.1691	39.8233	38.9045	38.8111	39.5004	39.7354	37.2238	38.9588	39.5183	38.8658	39.6297	39.1472	41.9051	39.8105	37.9085	39.9992	40.9822	37.4637	39.7734	38.4286	38.7827	39.979	40.1858	39.1174	37.5228	38.2338	38.0831	39.1599	38.5251	39.7737	39.3598	37.3076	41.6453	42.1632	39.578	38.6701	40.7414	40.2033	39.3194
43	39.5382	1.42715	40.8261	38.945	39.3474	37.8514	36.6567	39.8765	38.1588	37.9577	38.0818	39.8367	39.0048	38.7138	39.3842	39.5866	37.043	38.875	39.2145	38.7756	39.4202	39.189	41.754	39.8942	37.856	39.7855	41.0991	37.4142	39.7445	38.3731	38.6258	39.82	40.0074	39.1682	37.4948	38.0594	38.0482	38.9997	38.4295	39.7543	39.4566	37.448	41.4125	42.2129	39.4488	38.5091	40.6771	40.0881	39.2032
44	39.4577	1.42337	40.7657	38.7031	39.401	37.6632	36.6353	39.7547	38.056	37.8354	38.0098	39.8283	39.1395	38.6499	39.2521	39.3533	36.8803	38.7355	38.9598	38.7306	39.1271	39.2062	41.5816	39.9874	37.841	39.6257	41.2356	37.4959	39.6963	38.2815	38.4396	39.685	39.7552	39.2269	37.5408	37.8574	37.9785	38.8852	38.395	39.7473	39.6062	37.6737	41.1869	42.1808	39.4468	38.4411	40.5503	39.9797	39.1805
45	39.4205	1.40545	40.7246	38.5243	39.4536	37.5987	36.7612	39.688	38.0382	37.7733	37.9903	39.8463	39.3127	38.6548	39.1567	39.0713	36.7917	38.6016	38.8263	38.785	38.8153	39.2401	41.4626	40.0499	37.9657	39.5507	41.421	37.6987	39.6813	38.2201	38.307	39.607	39.4913	39.3182	37.6993	37.6651	37.949	38.8773	38.4643	39.7937	39.859	38.0526	40.987	42.1027	39.5672	38.5096	40.3993	39.9252	39.2866
46	39.4475	1.37681	40.6998	38.4263	39.4927	37.6517	37.0079	39.7058	38.149	37.8057	38.0215	39.9206	39.5044	38.7277	39.1366	38.7826	36.7964	38.521	38.8218	38.9541	38.5536	39.3008	41.4533	40.0365	38.1931	39.5542	41.6633	37.9875	39.7182	38.2402	38.296	39.577	39.2856	39.4335	37.9604	37.5113	38.0286	38.999	38.6408	39.9015	40.2307	38.6017	40.7925	42.0178	39.7647	38.72	40.2522	39.9424	39.5208
47	39.5271	1.34402	40.6548	38.3924	39.4974	37.7534	37.3098	39.7963	38.3874	37.9283	38.0589	40.0444	39.6838	38.8408	39.1892	38.5254	36.8726	38.4996	38.8891	39.2026	38.3855	39.3631	41.5496	39.9077	38.4677	39.5983	41.9429	38.306	39.7751	38.3505	38.4237	39.554	39.1917	39.5389	38.2705	37.3988	38.2379	39.2087	38.8736	40.0335	40.6889	39.2812	40.5665	41.9574	39.9912	39.0253	40.1341	40.0115	39.8484
48	39.6216	1.3136	40.523	38.3806	39.4475	37.8192	37.6026	39.9055	38.7076	38.098	38.0401	40.181	39.8176	38.957	39.2666	38.3122	36.9776	38.5117	38.9423	39.4595	38.3106	39.3787	41.6882	39.6483	38.7414	39.642	42.2166	38.5986	39.7877	38.5081	38.6527	39.489	39.2189	39.5868	38.5638	37.3139	38.5288	39.4197	39.0832	40.1311	41.1522	40.0008	40.2814	41.9325	40.2235	39.3424	40.0608	40.0912	40.2022
49	39.6878	1.28986	40.2394	38.345	39.3333	37.7931	37.8526	39.964	39.0377	38.2662	37.9174	40.2907	39.885	39.0468	39.3007	38.1266	37.0704	38.5272	38.9054	39.6542	38.2887	39.3069	41.8025	39.2687	38.9691	39.6724	42.4431	38.8254	39.6911	38.6359	38.9254	39.363	39.3169	39.5351	38.7882	37.2532	38.816	39.5584	39.2011	40.149	41.5192	40.648	39.932	41.9295	40.4638	39.5917	40.016	40.1478	40.5026
50	39.7003	1.2749	39.7742	38.2578	39.1526	37.6607	38.0629	39.9205	39.3072	38.3936	37.6814	40.353	39.8915	39.1031	39.2438	37.9365	37.1334	38.533	38.7633	39.7502	38.2695	39.1373	41.8688	38.8044	39.1422	39.7064	42.6029	38.9753	39.4487	38.6649	39.1976	39.192	39.4075	39.3646	38.9295	37.2354	39.0203	39.6052	39.2003	40.0844	41.7036	41.1251	39.5511	41.9213	40.7254	39.7236	39.9642	40.1794	40.6831
51	39.6606	1.27111	39.1353	38.116	38.9133	37.4481	38.2569	39.765	39.4726	38.4707	37.3721	40.3674	39.8657	39.1422	39.0844	37.7301	37.1613	38.5362	38.585	39.7518	38.2347	38.8916	41.9251	38.308	39.2699	39.7646	42.6938	39.0604	39.0691	38.5667	39.4561	39.008	39.4262	39.0883	39.0078	37.2885	39.098	39.5871	39.1129	39.9731	41.6549	41.3751	39.2155	41.8883	41.018	39.7244	39.8823	40.2197	40.7029
52	39.5919	1.28503	38.3761	37.9362	38.6414	37.1942	38.4515	39.5295	39.5283	38.5039	37.0508	40.346	39.8383	39.1822	38.8503	37.5238	37.1556	38.5534	38.4913	39.6936	38.2073	38.6322	42.0402	37.8418	39.3714	39.8405	42.7205	39.0968	38.605	38.3608	39.7059	38.837	39.3609	38.7471	39.0569	37.4257	39.0537	39.5378	39.0079	39.8633	41.3813	41.4071	39.0132	41.8316	41.3184	39.6244	39.777	40.31	40.5481
53	39.5182	1.32461	37.5744	37.7425	38.3786	36.9213	38.6338	39.2678	39.4967	38.4982	36.7593	40.3028	39.8158	39.2271	38.6006	37.34	37.1148	38.5934	38.5467	39.6139	38.226	38.4392	42.2549	37.4623	39.4517	39.8836	42.6912	39.0915	38.1298	38.0917	39.9494	38.686	39.2565	38.3841	39.1088	37.6276	38.9249	39.4621	38.9306	39.7861	40.951	41.276	38.9886	41.7685	41.5607	39.4839	39.6717	40.4693	40.241
54	39.4421	1.39004	36.8203	37.5546	38.1615	36.6174	38.7643	39.0339	39.3992	38.4506	36.4877	40.2378	39.766	39.2522	38.3842	37.1909	37.0178	38.6367	38.7077	39.5292	38.3068	38.3611	42.5109	37.1823	39.4809	39.8167	42.605	39.0332	37.7065	37.7985	40.1636	38.524	39.1719	38.0239	39.176	37.8342	38.7497	39.3384	38.8869	39.7227	40.4598	41.0434	39.1018	41.7206	41.6606	39.3422	39.5902	40.6624	39.847
55	39.3331	1.47121	36.1849	37.362	38.006	36.2385	38.7826	38.854	39.2423	38.3332	36.1803	40.118	39.626	39.1987	38.2195	37.0525	36.813	38.6192	38.845	39.4215	38.4069	38.3739	42.6635	36.9511	39.4033	39.5685	42.4325	38.8781	37.3594	37.5012	40.289	38.285	39.1339	37.6507	39.2269	37.9564	38.5383	39.1183	38.8278	39.6012	39.9998	40.7613	39.236	41.7022	41.5457	39.2064	39.5485	40.7951	39.4555
56	39.1352	1.5569	35.6828	37.1204	37.8904	35.7248	38.634	38.7047	39.0197	38.0958	35.7662	39.8807	39.3368	38.9913	38.076	36.8607	36.4366	38.4563	38.8257	39.2456	38.4338	38.3826	42.5741	36.6884	39.154	39.1033	42.1241	38.563	37.0537	37.1946	40.2516	37.915	39.1047	37.2067	39.1907	37.91	38.2699	38.7429	38.6683	39.3351	39.6089	40.448	39.2558	41.6967	41.1784	39.0412	39.5252	40.7668	39.1242
57	38.7889	1.64508	35.2518	36.7778	37.7571	35.0296	38.2862	38.5235	38.7139	37.6945	35.2024	39.4576	38.8694	38.5736	37.8905	36.5412	35.8384	38.0858	38.5745	38.9439	38.3035	38.2755	42.1759	36.3227	38.6792	38.4241	41.6312	38.0331	36.711	36.8408	39.9855	37.392	39.0014	36.6342	38.9806	37.6413	37.8994	38.1707	38.338	38.8683	39.252	40.0772	39.0689	41.6378	40.5568	38.7819	39.4472	40.5058	38.8175
58	38.2548	1.73892	34.8019	36.2944	37.537	34.1424	37.731	38.2345	38.3025	37.1106	34.4855	38.8129	38.2228	37.919	37.6046	36.0314	35.0071	37.4863	38.0828	38.4707	37.9615	37.9771	41.4829	35.8091	37.9617	37.5592	40.9319	37.2658	36.2469	36.3917	39.4498	36.724	38.7504	35.9129	38.5305	37.1396	37.3818	37.3821	37.801	38.1883	38.8541	39.5866	38.6426	41.4348	39.7139	38.3558	39.2144	39.9862	38.4196
59	37.5258	1.83777	34.2617	35.6487	37.1662	33.092	36.9847	37.7783	37.754	36.3523	33.6352	37.9553	37.4127	37.058	37.1881	35.2989	33.9768	36.6826	37.3796	37.8057	37.3951	37.4676	40.5633	35.1244	37.0273	36.5564	40.045	36.2809	35.6054	35.8204	38.6451	35.939	38.3191	35.0538	37.8261	36.4416	36.6892	36.3773	37.057	37.3189	38.3561	38.9184	37.984	41.0233	38.7032	37.7197	38.7459	39.2256	37.8196
60	36.6247	1.93717	33.5962	34.8388	36.6067	31.9236	36.0888	37.1313	37.0419	35.4523	32.6795	36.9255	36.4683	36.0585	36.6382	34.3522	32.7978	35.7197	36.498	36.9481	36.6289	36.7563	39.4995	34.2687	35.9237	35.4715	39.0161	35.1323	34.7765	35.1226	37.6092	35.084	37.7148	34.0828	36.9115	35.6075	35.8162	35.1893	36.1335	36.3047	37.7389	38.0583	37.1287	40.3835	37.5792	36.8845	38.0197	38.2713	36.9898
61	35.5871	2.03547	32.8016	33.8847	35.8392	30.6725	35.0901	36.3156	36.1521	34.4538	31.6346	35.7716	35.422	34.9794	35.9715	33.2371	31.5151	34.6439	35.4603	35.9116	35.7054	35.8612	38.3491	33.2616	34.6978	34.3532	37.8953	33.8697	33.7935	34.3136	36.3914	34.194	36.9652	33.0225	35.8574	34.6899	34.7665	33.8809	35.0723	35.1913	37.009	37.0272	36.1066	39.5398	36.3831	35.9058	37.061	37.1789	35.967
62	34.4492	2.13589	31.8824	32.8286	34.8808	29.3554	34.0282	35.3871	35.1068	33.3943	30.5062	34.5356	34.3099	33.8614	35.216	32.0066	30.1631	33.4911	34.2779	34.7298	34.671	34.8031	37.1237	32.1323	33.3886	33.2302	36.7218	32.5389	32.7054	33.431	35.0477	33.281	36.0951	31.8905	34.7201	33.7151	33.5633	32.5225	33.9047	34.0201	36.1831	35.876	34.938	38.544	35.1302	34.8422	35.9328	35.9946	34.8177
63	33.2355	2.24299	30.8376	31.6976	33.7719	27.9751	32.929	34.3938	33.9512	32.2976	29.2874	33.2386	33.1625	32.7218	34.3991	30.7005	28.7529	32.2756	32.9588	33.4453	33.5475	33.6199	35.8008	30.9034	32.0254	32.1089	35.5128	31.169	31.5438	32.5039	33.62	32.332	35.1155	30.694	33.5255	32.6876	32.2461	31.1614	32.6347	32.8066	35.2774	34.663	33.6199	37.4449	33.8217	33.7406	34.7016	34.7423	33.5986
64	31.9551	2.35833	29.6593	30.4985	32.5524	26.5279	31.8027	33.3615	32.7312	31.169	27.9691	31.8841	31.9953	31.5614	33.5299	29.3393	27.2762	30.9975	31.5134	32.0927	32.3328	32.3529	34.3535	29.5781	30.6155	30.9788	34.2681	29.7718	30.3105	31.5471	32.143	31.328	34.021	29.4362	32.2722	31.6006	30.8594	29.8134	31.2531	31.5471	34.2928	33.4318	32.1453	36.2795	32.4562	32.6241	33.409	33.4245	32.3406
65	30.6064	2.47883	28.3396	29.2243	31.2484	25.0108	30.6462	32.2883	31.4801	29.9982	26.5424	30.4601	30.8061	30.3679	32.5969	27.9203	25.7241	29.6494	29.9542	30.6852	31.0136	31.0073	32.7672	28.1518	29.147	29.825	32.9778	28.339	28.9873	30.5635	30.6368	30.248	32.7991	28.1177	30.952	30.4466	29.444	28.4701	29.7501	30.2337	33.2127	32.1968	30.5167	35.0685	31.0372	31.4921	32.0652	32.0353	31.0455
66	29.1846	2.59719	26.8769	27.8615	29.8661	23.4218	29.4471	31.1467	30.2097	28.7687	25.0067	28.9583	29.5825	29.1244	31.574	26.4325	24.0983	28.2265	28.3038	29.2198	29.5808	29.5654	31.0455	26.6191	27.5952	28.6341	31.629	26.8526	27.5563	29.5391	29.1136	29.081	31.4471	26.7324	29.5572	29.2225	28.0261	27.1115	28.1246	28.8511	32.0147	30.9472	28.7562	33.8227	29.5738	30.3312	30.6594	30.5707	29.6986
67	27.6868	2.70394	25.2753	26.3983	28.402	21.763	28.1913	29.903	28.9197	27.4627	23.369	27.376	28.3063	27.816	30.43	24.874	22.4153	26.7317	26.585	27.685	28.0353	28.0163	29.2063	24.9877	25.932	27.395	30.2097	25.2977	26.012	28.452	27.5773	27.826	29.97	25.2727	28.083	27.9307	26.6147	25.7107	26.392	27.388	30.6837	29.656	26.9033	32.549	28.0723	29.119	29.176	29.0307	28.2797
68	26.1118	2.78941	23.545	24.8332	26.8516	20.0361	26.8661	28.5289	27.5993	26.0649	21.6435	25.7129	26.9636	26.435	29.1343	23.239	20.6955	25.1623	24.8163	26.073	26.3902	26.3599	27.2729	23.2721	24.1327	26.0939	28.7063	23.6614	24.3722	27.272	26.0191	26.49	28.3701	23.7321	26.527	26.5766	25.2108	24.2406	24.5697	25.8352	29.216	28.2843	24.9992	31.2435	26.5327	27.8352	27.6115	27.4175	26.7679
69	24.463	2.84829	21.7075	23.1755	25.2125	18.2389	25.4627	27.0238	26.2297	24.5635	19.8469	23.9728	25.5435	24.9758	27.6893	21.5348	18.9473	23.5138	23.0171	24.3799	24.6653	24.6022	25.2649	21.4903	22.2072	24.7272	27.1088	21.9364	22.6763	25.9736	24.4232	25.088	26.6642	22.1026	24.8895	25.1671	23.8044	22.6868	22.6874	24.1833	27.6205	26.7968	23.0666	29.8979	24.9557	26.4636	25.9679	25.7334	25.1577
70	22.7529	2.88107	19.7927	21.442	23.4852	16.3696	23.9702	25.3955	24.7913	22.9519	17.9941	22.1618	24.0462	23.4376	26.1056	19.7633	17.1669	21.7879	21.1947	22.6054	22.8766	22.753	23.1933	19.6558	20.1716	23.2981	25.4115	20.1233	20.9646	24.5495	22.7859	23.624	24.8681	20.3815	23.1754	23.7102	22.3735	21.0465	20.7588	22.4291	25.9085	25.1734	21.1085	28.4972	23.3486	24.9916	24.227	23.979	23.4642
71	20.9711	2.89138	17.8277	19.6451	21.6777	14.4253	22.376	23.6558	23.2694	21.2339	16.0987	20.2821	22.4766	21.8283	24.4007	17.9235	15.3481	19.9909	19.3505	20.7537	21.0266	20.8206	21.0609	17.7739	18.0411	21.8075	23.6153	18.2205	19.2627	23.0068	21.1041	22.1	22.9913	18.5787	21.3925	22.2105	20.8941	19.3198	18.7881	20.5729	24.1037	23.4137	19.1153	27.0286	21.7182	23.4098	22.3787	22.1553	21.7138
72	19.1243	2.88956	15.8272	17.7917	19.8037	12.4141	20.6704	21.8244	21.6582	19.4198	14.1768	18.3356	20.8423	20.1555	22.5968	16.0117	13.4799	18.1298	17.4837	18.8286	19.1076	18.812	18.8654	15.8505	15.842	20.257	21.7334	16.2269	17.58	21.3566	19.3675	20.515	21.0392	16.705	19.5428	20.6668	19.3412	17.5083	16.7737	18.6149	22.2394	21.5256	17.0714	25.4837	20.0666	21.7164	20.4434	20.2623	19.9259
73	17.2355	2.88412	13.7967	15.8817	17.874	10.3608	18.8554	19.9185	19.9612	17.5217	12.2457	16.3235	19.1539	18.4286	20.7165	14.0285	11.5548	16.2132	15.5964	16.8429	17.1225	16.739	16.6015	13.896	13.6075	18.6497	19.7876	14.1565	15.9165	19.6142	17.5695	18.873	19.0153	14.7618	17.6278	19.0775	17.7005	15.618	14.7218	16.5539	20.3457	19.536	14.9648	23.8561	18.394	19.9175	18.4469	18.2929	18.1185
74	15.3087	2.88055	11.7504	13.9073	15.9037	8.29245	16.9478	17.9525	18.1823	15.5491	10.329	14.2525	17.4166	16.6659	18.7796	11.9785	9.58076	14.2517	13.6898	14.8262	15.0853	14.6087	14.2742	11.9233	11.3688	16.9884	17.7958	12.0422	14.2667	17.798	15.715	17.173	16.9252	12.7447	15.6578	17.4423	15.9761	13.6707	12.6454	14.3873	18.4415	17.4808	12.7956	22.147	16.705	18.0297	16.4172	16.2514	16.3123
75	13.3571	2.87767	9.70486	11.866	13.912	6.24685	14.9724	15.9493	16.3307	13.5098	8.46148	12.1286	15.6272	14.8785	16.8078	9.86806	7.57298	12.2576	11.7685	12.8018	13.0051	12.4036	11.906	9.95216	9.1563	15.2736	15.7733	9.92467	12.6236	15.9279	13.8128	15.418	14.7824	10.6517	13.6516	15.753	14.1718	11.6972	10.5647	12.1125	16.5345	15.3865	10.5835	20.364	15.0069	16.0668	14.3682	14.1484	14.5272
76	11.396	2.86778	7.66742	9.77682	11.9104	4.27945	12.9615	13.9312	14.4165	11.4182	6.68639	9.976	13.7807	13.0674	14.8153	7.71464	5.55864	10.2466	9.83818	10.7834	10.885	10.1197	9.51685	8.00873	6.99836	13.5083	13.7319	7.85333	10.9788	14.0207	11.8701	13.612	12.6112	8.49761	11.6315	14.0096	12.2857	9.71864	8.50491	9.74279	14.631	13.2622	8.38133	18.5195	13.3057	14.0431	12.3099	12.0075	12.7881
77	9.44364	2.83878	5.66134	7.68042	9.90462	2.45351	10.9597	11.9102	12.4425	9.29412	5.04692	7.83539	11.8682	11.2241	12.8083	5.55752	3.58506	8.23617	7.90939	8.76426	8.7333	7.76981	7.14639	6.12484	4.92155	11.6885	11.6772	5.8828	9.3227	12.0863	9.89816	11.757	10.4422	6.31952	9.61782	12.2284	10.3159	7.75198	6.50355	7.31663	12.7429	11.1193	6.26375	16.6306	11.6051	11.9712	10.2568	9.86376	11.1128
78	7.5212	2.77784	3.73833	5.62911	7.89989	0.820222	9.02444	9.88667	10.4054	7.16533	3.57322	5.755	9.88578	9.33311	10.795	3.463	1.70967	6.24256	5.99667	6.73244	6.56922	5.38589	4.837	4.341	2.95333	9.798	9.62122	4.06211	7.65033	10.1284	7.91489	9.851	8.315	4.17156	7.63267	10.4248	8.27422	5.83378	4.60933	4.89933	10.8742	8.97544	4.30989	14.7127	9.91267	9.86767	8.216	7.74756	9.51367
79	5.65275	2.67594	1.96139	3.69297	5.91261	-0.599212	7.21948	7.86436	8.30364	5.07452	2.27582	3.78464	7.84694	7.39685	8.78818	1.50809	-0.0172727	4.28755	4.12745	4.67979	4.4203	3.02706	2.6277	2.69136	1.12764	7.82836	7.59088	2.42345	5.96645	8.15588	5.938	7.893	6.28427	2.11882	5.70255	8.61748	6.18215	4.01597	2.87018	2.57921	9.02533	6.85682	2.58794	12.7778	8.23433	7.74885	6.19355	5.699	7.99661
80	3.86518	2.53111	0.38502	1.93778	3.98186	-1.80899	5.59412	5.85948	6.14677	3.08746	1.14875	1.96727	5.7888	5.44105	6.79573	-0.240242	-1.56224	2.41397	2.33997	2.60961	2.32095	0.778434	0.564677	1.20322	-0.518121	5.79906	5.61872	0.974828	4.29412	6.18792	3.9917	5.894	4.40718	0.229081	3.85688	6.84553	4.07696	2.34449	1.31721	0.450364	7.19902	4.80793	1.13681	10.8277	6.57474	5.63766	4.20385	3.77156	6.55994
81	2.1892	2.34802	-0.953717	0.429596	2.16532	-2.82887	4.17544	3.89894	3.97763	1.27161	0.177273	0.331273	3.77126	3.50415	4.82236	-1.73633	-2.90096	0.676758	0.676091	0.54902	0.322424	-1.27014	-1.30238	-0.0952727	-1.94697	3.76106	3.73528	-0.286545	2.67418	4.26317	2.11816	3.895	2.73079	-1.41878	2.13403	5.16047	2.02178	0.855768	-0.0344242	-1.40661	5.40344	2.88858	-0.0348081	8.8613	4.945	3.5864	2.27297	2.02101	5.18579
82	0.653113	2.13956	-2.04009	-0.805727	0.527	-3.68236	2.97427	2.02491	1.87336	-0.319091	-0.664818	-1.11427	1.86909	1.63464	2.88282	-2.96391	-4.02655	-0.870909	-0.824364	-1.44936	-1.51273	-3.05345	-2.93727	-1.20509	-3.135	1.78836	1.96473	-1.38055	1.15909	2.43345	0.367727	1.959	1.28064	-2.79427	0.574364	3.60691	0.100727	-0.431636	-1.18109	-2.95655	3.65545	1.163	-0.977182	6.87882	3.35955	1.66491	0.441636	0.491818	3.83973
83	-0.718215	1.92339	-2.88323	-1.76284	-0.880455	-4.39576	1.98212	0.294121	-0.0829798	-1.65358	-1.4028	-2.37239	0.156364	-0.111768	1.01712	-3.93582	-4.9441	-2.19032	-2.13015	-3.31575	-3.12227	-4.54093	-4.31567	-2.13206	-4.07958	-0.033697	0.321434	-2.33026	-0.197455	0.752808	-1.21577	0.143	0.0642121	-3.89748	-0.788545	2.21879	-1.60249	-1.50951	-2.13421	-4.19677	1.96976	-0.317323	-1.74837	4.89506	1.83585	-0.0566566	-1.23771	-0.797434	2.50611
84	-1.90676	1.71981	-3.51606	-2.46573	-2.02627	-4.99478	1.16984	-1.2333	-1.81886	-2.72322	-2.05835	-3.44855	-1.30915	-1.67635	-0.707939	-4.67618	-5.67359	-3.26498	-3.21833	-4.98314	-4.4609	-5.73489	-5.43673	-2.89537	-4.79745	-1.62345	-1.1772	-3.16237	-1.35345	-0.731364	-2.59298	-1.499	-0.931364	-4.75432	-1.93682	1.0138	-3.02405	-2.38048	-2.90915	-5.1551	0.369949	-1.52926	-2.39656	2.95242	0.394354	-1.52252	-2.71365	-1.85523	1.20128
85	-2.90869	1.54763	-3.99045	-2.95615	-2.91252	-5.50509	0.498576	-2.51209	-3.27906	-3.54303	-2.65148	-4.35964	-2.50479	-3.01758	-2.22582	-5.23164	-6.24555	-4.10433	-4.08927	-6.40985	-5.51236	-6.66127	-6.32752	-3.52648	-5.32736	-2.92527	-2.51858	-3.90597	-2.29091	-1.98155	-3.74142	-2.926	-1.73655	-5.40224	-2.86991	-0.00551515	-4.13515	-3.06106	-3.53464	-5.881	-1.10573	-2.48364	-2.96245	1.11364	-0.938152	-2.70436	-3.95809	-2.71203	-0.0486364
86	-3.737	1.4188	-4.37441	-3.28484	-3.56638	-5.95017	-0.0741212	-3.52621	-4.43957	-4.15022	-3.19917	-5.14036	-3.44277	-4.1152	-3.49567	-5.66058	-6.69968	-4.74129	-4.77064	-7.58287	-6.28092	-7.35584	-7.03791	-4.06773	-5.72979	-3.91991	-3.69736	-4.59501	-3.01812	-2.98693	-4.66577	-4.121	-2.39306	-5.89195	-3.6023	-0.848596	-4.9413	-3.57134	-4.04342	-6.4384	-2.42422	-3.21125	-3.48231	-0.555515	-2.13771	-3.61174	-4.97275	-3.40917	-1.22122
87	-4.41916	1.33523	-4.74276	-3.51316	-4.02097	-6.35645	-0.592475	-4.29215	-5.31722	-4.60061	-3.71616	-5.83594	-4.16347	-4.97072	-4.51088	-6.025	-7.07053	-5.23143	-5.2967	-8.50889	-6.78845	-7.85933	-7.62587	-4.56264	-6.07003	-4.62712	-4.71466	-5.25899	-3.56261	-3.76693	-5.3851	-5.096	-2.94797	-6.28239	-4.16455	-1.52504	-5.49138	-3.94058	-4.47021	-6.89915	-3.57472	-3.76051	-3.98413	-2.01103	-3.19342	-4.28665	-5.78428	-4.00389	-2.29815
88	-4.99883	1.29286	-5.16064	-3.70291	-4.34167	-6.75179	-1.1177	-4.86082	-5.973	-4.96445	-4.21397	-6.49291	-4.72576	-5.63779	-5.28955	-6.38264	-7.39145	-5.65203	-5.70855	-9.24464	-7.11194	-8.23876	-8.15452	-5.05191	-6.421	-5.10418	-5.58394	-5.92015	-3.96455	-4.36742	-5.93215	-5.883	-3.44955	-6.64009	-4.60227	-2.05555	-5.88352	-4.20833	-4.85491	-7.34155	-4.56639	-4.21558	-4.48745	-3.24636	-4.11864	-4.78621	-6.46839	-4.57858	-3.28345
89	-5.53312	1.28443	-5.67633	-3.91911	-4.60367	-7.16867	-1.73478	-5.31433	-6.49833	-5.31689	-4.70411	-7.15733	-5.20378	-6.18878	-5.87467	-6.78433	-7.69444	-6.08989	-6.081	-9.86167	-7.35911	-8.56433	-8.68611	-5.57522	-6.85767	-5.45667	-6.33756	-6.60189	-4.27667	-4.85611	-6.36144	-6.545	-3.95467	-7.04344	-4.97367	-2.47522	-6.21711	-4.43111	-5.253	-7.843	-5.43111	-4.67578	-5.00911	-4.30133	-4.95089	-5.18344	-7.10211	-5.23244	-4.19578
90	-6.089	1.30333	-6.31353	-4.23118	-4.90745	-7.64542	-2.52775	-5.75797	-6.99406	-5.73065	-5.20503	-7.86567	-5.68457	-6.73938	-6.33124	-7.27539	-8.01388	-6.61966	-6.51924	-10.4518	-7.68174	-8.9271	-9.26525	-6.16497	-7.44464	-5.83103	-7.01503	-7.33629	-4.57352	-5.31773	-6.75904	-7.168	-4.524	-7.56909	-5.34339	-2.84274	-6.59925	-4.69385	-5.7287	-8.46615	-6.2228	-5.2548	-5.56423	-5.24391	-5.73766	-5.56738	-7.7546	-6.04435	-5.06898
91	-6.72396	1.34009	-7.05955	-4.69282	-5.36018	-8.20636	-3.52591	-6.307	-7.54836	-6.25918	-5.74873	-8.62591	-6.25145	-7.39845	-6.757	-7.88918	-8.38218	-7.27655	-7.12045	-11.0905	-8.21945	-9.42755	-9.90345	-6.84218	-8.206	-6.36545	-7.64473	-8.14827	-4.93982	-5.84336	-7.219	-7.837	-5.20945	-8.26036	-5.78491	-3.23718	-7.10909	-5.09664	-6.33264	-9.23027	-7.01745	-6.04355	-6.16936	-6.129	-6.52036	-6.03355	-8.44609	-7.03809	-5.93991
92	-7.46202	1.37856	-7.86426	-5.31933	-6.04014	-8.83833	-4.6852	-7.04785	-8.2057	-6.91443	-6.36907	-9.41055	-6.95545	-8.21559	-7.257	-8.61809	-8.81801	-8.04768	-7.93467	-11.8074	-9.0416	-10.1339	-10.5746	-7.60514	-9.09733	-7.13412	-8.23597	-9.03031	-5.44476	-6.50142	-7.80015	-8.595	-6.02964	-9.10235	-6.36355	-3.75649	-7.76031	-5.71917	-7.08012	-10.0916	-7.8854	-7.06314	-6.84051	-6.97212	-7.32232	-6.67425	-9.14641	-8.17307	-6.82307
93	-8.2791	1.40135	-8.65588	-6.08701	-6.96188	-9.49425	-5.89558	-7.99452	-8.95244	-7.65382	-7.08099	-10.1554	-7.78786	-9.15361	-7.8953	-9.41058	-9.3086	-8.87653	-8.93924	-12.5868	-10.1171	-11.0573	-11.2067	-8.4146	-10.0128	-8.12261	-8.77367	-9.93108	-6.12845	-7.31169	-8.49688	-9.442	-6.95218	-10.0172	-7.09755	-4.49132	-8.49908	-6.57915	-7.927	-10.9566	-8.85062	-8.25389	-7.58257	-7.74945	-8.13429	-7.54451	-9.79233	-9.35629	-7.70109
94	-9.1053	1.39908	-9.34603	-6.92903	-8.05952	-10.0935	-7.02012	-9.07855	-9.719	-8.385	-7.85961	-10.774	-8.67303	-10.1117	-8.66827	-10.1785	-9.80309	-9.66988	-10.0442	-13.3687	-11.3197	-12.1488	-11.6904	-9.19252	-10.8216	-9.24336	-9.20461	-10.7627	-6.99145	-8.23306	-9.24652	-10.33	-7.89336	-10.8845	-7.93836	-5.49655	-9.21676	-7.61382	-8.78036	-11.7135	-9.871	-9.48276	-8.3693	-8.40836	-8.90345	-8.62945	-10.3112	-10.4623	-8.53727
95	-9.84264	1.38025	-9.83814	-7.74558	-9.20772	-10.5408	-7.92154	-10.1776	-10.3994	-8.99668	-8.64213	-11.175	-9.49135	-10.9634	-9.51355	-10.8191	-10.2288	-10.3143	-11.127	-14.056	-12.478	-13.3067	-11.9245	-9.84454	-11.4014	-10.3715	-9.46263	-11.4273	-7.97897	-9.16403	-9.94488	-11.17	-8.7413	-11.5805	-8.78491	-6.74867	-9.77985	-8.68752	-9.53079	-12.2544	-10.8491	-10.5823	-9.13643	-8.8857	-9.55047	-9.82765	-10.628	-11.3506	-9.27626
96	-10.3905	1.37244	-10.0623	-8.43514	-10.2637	-10.7541	-8.47127	-11.1475	-10.8854	-9.38567	-9.3437	-11.2834	-10.1159	-11.5886	-10.3325	-11.2408	-10.5125	-10.7139	-12.0641	-14.5486	-13.4219	-14.391	-11.844	-10.2847	-11.6587	-11.3736	-9.50475	-11.8357	-8.99085	-9.97331	-10.4717	-11.861	-9.38615	-12.0045	-9.51185	-8.13624	-10.0691	-9.63797	-10.0722	-12.4933	-11.6707	-11.3943	-9.79918	-9.11797	-9.99722	-10.9753	-10.6746	-11.8985	-9.84853
97	-10.6674	1.40721	-9.98794	-8.91142	-11.0865	-10.6781	-8.57306	-11.8481	-11.0912	-9.47591	-9.87873	-11.0519	-10.4424	-11.8896	-11.0135	-11.3834	-10.5863	-10.8155	-12.7407	-14.7624	-14.0169	-15.2642	-11.4195	-10.4515	-11.5495	-12.1135	-9.30333	-11.9241	-9.90545	-10.5471	-10.7159	-12.316	-9.73664	-12.0917	-9.99682	-9.4943	-10.0042	-10.3127	-10.3266	-12.3782	-12.2359	-11.7992	-10.2765	-9.06373	-10.1757	-11.906	-10.4069	-12.0169	-10.1967
98	-10.6275	1.49598	-9.61919	-9.10345	-11.5597	-10.2835	-8.20468	-12.1635	-10.9575	-9.23006	-10.1731	-10.4803	-10.4064	-11.8109	-11.4544	-11.2239	-10.4031	-10.6035	-13.056	-14.6329	-14.1795	-15.8199	-10.6728	-10.3143	-11.0934	-12.4888	-8.86295	-11.6664	-10.605	-10.8028	-10.6037	-12.476	-9.73667	-11.8253	-10.1525	-10.6549	-9.5583	-10.5965	-10.2623	-11.9106	-12.4818	-11.7284	-10.5045	-8.72439	-10.0382	-12.4979	-9.83659	-11.6608	-10.2926
99	-10.2726	1.61764	-9.00361	-8.97083	-11.6167	-9.5802	-7.44043	-12.0326	-10.4757	-8.66583	-10.18	-9.63627	-9.99162	-11.357	-11.5752	-10.781	-9.95947	-10.1043	-12.9422	-14.1284	-13.888	-15.9909	-9.69751	-9.88112	-10.368	-12.4663	-8.23729	-11.0891	-10.9912	-10.7072	-10.1208	-12.31	-9.37585	-11.2357	-9.94667	-11.4828	-8.76701	-10.4327	-9.89297	-11.1498	-12.3857	-11.1838	-10.4508	-8.15221	-9.57247	-12.6862	-9.04867	-10.8546	-10.1336
100	-9.65015	1.73359	-8.222	-8.519	-11.252	-8.612	-6.43	-11.469	-9.706	-7.86	-9.893	-8.638	-9.25	-10.591	-11.341	-10.115	-9.293	-9.382	-12.379	-13.268	-13.174	-15.757	-8.631	-9.2	-9.484	-12.078	-7.525	-10.276	-11.004	-10.281	-9.309	-11.825	-8.693	-10.405	-9.406	-11.899	-7.72	-9.845	-9.261	-10.211	-11.972	-10.248	-10.116	-7.441	-8.829	-12.463	-8.17	-9.695	-9.739
[truncated: 70 more columns]

## Sheet: Rotation RKneeFlex A1ComfM
all values Right	mean	std	steps
1	4.61827	2.195	2.767	0.842	2.513	1.204	3.842	3.999	4.205	5.392	4.369	0.818	6.695	3.09	4.622	2.298	3.339	4.837	2.777	3.015	3.122	3.763	2.689	9.358	2.301	7.25	3.243	4.915	7.513	5.059	3.773	3.529	5.714	3.882	2.42	1.537	6.075	5.39	3.281	6.661	4.381	4.375	2.703	4.032	3.743	7.98	9.552	4.366	6.587
2	6.67	2.60131	4.42867	1.6491	4.22981	2.91805	5.52845	6.07937	6.00069	7.00138	6.37842	2.33418	8.9567	4.921	6.62036	3.58415	5.43466	7.22014	5.19486	5.24664	4.69697	6.56741	4.87839	12.4163	3.19978	9.32573	5.14724	7.23586	9.99195	6.71791	5.51279	5.34348	8.18173	6.16099	4.59836	2.47241	8.03441	8.42288	4.54864	8.70451	6.48006	6.68235	3.56604	5.18103	6.19149	10.6676	12.4687	5.82678	9.03264
3	8.90743	2.98195	6.46701	2.87022	6.24229	4.9202	7.38755	8.28308	8.09963	8.61084	8.5397	4.11039	11.3674	6.96882	8.84798	5.14191	7.74793	9.69556	7.82049	7.82742	6.44909	9.56305	7.37133	15.4391	4.42592	11.5148	7.14879	9.65179	12.5873	8.49873	7.59242	7.37494	10.7439	8.64598	7.10479	3.67441	10.2354	11.6119	5.80433	10.6799	8.80234	9.195	4.72473	6.40906	8.97903	13.4512	15.4523	7.399	11.6402
4	11.2552	3.27803	8.7887	4.53752	8.492	7.15512	9.37318	10.5505	10.4725	10.2646	10.7786	6.08418	13.8233	9.16818	11.2711	6.99564	10.1707	12.1209	10.51	10.5977	8.39152	12.5798	10.012	18.2853	6.03479	13.7952	9.16109	12.036	15.202	10.4109	9.92276	9.55564	13.3102	11.2233	9.80936	5.18224	12.6522	14.7696	7.08218	12.524	11.2395	11.7915	6.25758	7.83064	11.9273	16.197	18.3474	9.174	14.2689
5	13.6073	3.45298	11.2504	6.56008	10.8658	9.53114	11.3963	12.8077	13.0174	11.9864	13.0076	8.15315	16.2048	11.4316	13.8038	9.10215	12.5702	14.3454	13.1067	13.3916	10.4907	15.4534	12.6468	20.8473	7.96436	16.0961	11.1154	14.2517	17.7292	12.4022	12.3454	11.7908	15.7713	13.7647	12.5577	6.94467	15.1794	17.7104	8.39791	14.1583	13.6476	14.3401	8.12578	9.48409	14.8471	18.7817	20.9966	11.1753	16.7811
6	15.8465	3.50132	13.6871	8.78803	13.2186	11.9207	13.3354	14.9597	15.5927	13.7518	15.1279	10.2032	18.3978	13.6654	16.3234	11.3878	14.8044	16.2477	15.4709	16.0619	12.6768	18.0378	15.1274	23.0612	10.0823	18.3112	12.9385	16.1673	20.0704	14.3768	14.6805	13.9696	18.0179	16.1395	15.1999	8.87229	17.6685	20.2912	9.747	15.5019	15.8643	16.7158	10.2273	11.328	17.5566	21.1022	23.2765	13.3381	19.0583
7	17.8649	3.44552	15.9329	11.0461	15.3945	14.1769	15.0705	16.9058	18.0584	15.4935	17.0489	12.1048	20.3033	15.7707	18.6958	13.7562	16.7551	17.7649	17.4966	18.4811	14.8491	20.2364	17.3149	24.8797	12.2276	20.333	14.5523	17.6835	22.1387	16.2265	16.7757	15.9876	19.9525	18.248	17.5948	10.8592	19.9858	22.4307	11.1058	16.5045	17.7502	18.815	12.4334	13.2724	19.9007	23.0838	25.1105	15.541	21.017
8	19.5756	3.32523	17.8623	13.1601	17.2655	16.1616	16.5015	18.5636	20.2949	17.1319	18.7022	13.7316	21.8393	17.6561	20.808	16.0923	18.3528	18.8698	19.1172	20.5462	16.8904	21.9998	19.1118	26.2575	14.2346	22.0629	15.9007	18.754	23.8555	17.8584	18.5387	17.762	21.508	20.0338	19.627	12.7794	22.0237	24.0877	12.4218	17.1703	19.2104	20.558	14.5892	15.1965	21.7734	24.6797	26.4613	17.6521	22.6011
9	20.9148	3.18444	19.4024	14.9831	18.7425	17.7763	17.5555	19.8705	22.2079	18.5884	20.028	14.9866	22.9461	19.253	22.5711	18.2798	19.5666	19.5515	20.2983	22.1739	18.6881	23.2998	20.4792	27.1543	15.9646	23.4123	16.962	19.3693	25.171	19.1837	19.918	19.2276	22.645	21.4669	21.216	14.5046	23.7027	25.2378	13.6298	17.5299	20.1951	21.8849	16.5386	16.9756	23.1025	25.8684	27.3194	19.5506	23.7693
10	21.8401	3.06389	20.5051	16.4023	19.7741	18.9687	18.188	20.7802	23.7193	19.7888	20.9811	15.805	23.5899	20.5125	23.9163	20.2118	20.3855	19.8115	21.0303	23.2944	20.1465	24.12	21.4011	27.5534	17.3337	24.3138	17.735	19.5325	26.0575	20.1235	20.8722	20.342	23.3448	22.5243	22.3115	15.9291	24.9583	25.8706	14.6741	17.6117	20.6795	22.7628	18.1511	18.5064	23.8375	26.6485	27.6962	21.135	24.4956
11	22.3302	2.99652	21.1318	17.3437	20.3401	19.7227	18.3787	21.2653	24.7677	20.6718	21.5387	16.1511	23.7658	21.4099	24.803	21.7988	20.8046	19.6633	21.3254	23.8683	21.1987	24.4583	21.8737	27.4829	18.3033	24.7287	18.2245	19.2477	26.5107	20.6258	21.3708	21.0829	23.6111	23.1953	22.8923	16.9796	25.745	25.9919	15.5117	17.43	20.6562	23.1794	19.3326	19.7092	23.9578	27.046	27.6262	22.2817	24.773
12	22.3911	2.99974	21.2648	17.7764	20.4408	20.047	18.134	21.321	25.3139	21.2041	21.7007	16.0203	23.503	21.9467	25.221	22.9737	20.8318	19.1404	21.2161	23.9023	21.8124	24.3363	21.92	27.0051	18.8597	24.655	18.4427	18.527	26.5586	20.6693	21.407	21.446	23.472	23.4888	22.9707	17.621	26.0406	25.6343	16.1123	16.9979	20.1464	23.1474	20.0278	20.528	23.4913	27.1106	27.1739	22.9717	24.6253
13	22.057	3.0725	20.924	17.7178	20.1069	19.9709	17.4907	20.9676	25.358	21.3864	21.4971	15.4419	22.8583	22.1429	25.1939	23.7001	20.4924	18.3029	20.7588	23.4457	21.9902	23.8085	21.585	26.2044	19.0115	24.1264	18.4165	17.4073	26.2563	20.2662	21.0126	21.4538	22.9793	23.4375	22.5947	17.8548	25.8642	24.862	16.4631	16.3405	19.2141	22.7116	20.2187	20.9337	22.5223	26.911	26.4249	23.187	24.1071
14	21.3869	3.19857	20.1702	17.227	19.3926	19.5455	16.5106	20.2476	24.9435	21.2477	20.9757	14.4784	21.9103	22.0396	24.7683	23.982	19.8334	17.2277	20.0256	22.5848	21.7575	22.9592	20.9321	25.1704	18.7885	23.2055	18.1935	15.9524	25.6716	19.4609	20.2613	21.1545	22.2031	23.0992	21.8428	17.7113	25.274	23.7621	16.5726	15.4947	17.9525	21.9434	19.9356	20.9256	21.1725	26.5164	25.4668	22.9459	23.2938
15	20.4538	3.35929	19.0899	16.3892	18.3718	18.8402	15.2649	19.2188	24.154	20.8384	20.1961	13.2184	20.7395	21.6945	24.0447	23.8617	18.9155	15.9915	19.0888	21.4281	21.2064	21.8813	20.0369	23.9831	18.2364	21.9681	17.8312	14.2333	24.8691	18.3256	19.2497	20.6089	21.2153	22.5465	20.8034	17.243	24.3507	22.4274	16.4659	14.5001	16.4659	20.9259	19.2547	20.5307	19.5762	25.9862	24.3715	22.3009	22.2645
16	19.3297	3.54044	17.7721	15.3028	17.121	17.9307	13.8248	17.941	23.0895	20.2188	19.2182	11.7565	19.4212	21.1681	23.1198	23.4122	17.8019	14.6615	18.0143	20.0751	20.4426	20.6532	18.9721	22.7039	17.405	20.4927	17.3842	12.3162	23.9098	16.9395	18.0722	19.8802	20.0806	21.8502	19.5561	16.5171	23.1854	20.9417	16.1814	13.3958	14.8471	19.7313	18.2777	19.7958	17.831	25.3667	23.1939	21.334	21.0863
17	18.0778	3.73471	16.2849	14.059	15.733	16.8786	12.2538	16.4662	21.8423	19.4472	18.0891	10.1832	18.0189	20.5149	22.0711	22.7174	16.5473	13.2858	16.8548	18.6232	19.5494	19.3434	17.7939	21.3705	16.3819	18.8564	16.8922	10.2532	22.8433	15.3751	16.7989	19.0219	18.8513	21.0638	18.1605	15.5972	21.8573	19.3667	15.7671	12.2138	13.1619	18.41	17.1067	18.7797	16.0053	24.684	21.9766	20.1349	19.8113
18	16.7435	3.93975	14.6693	12.7274	14.2637	15.7271	10.6054	14.8371	20.4851	18.5776	16.8471	8.572	16.5735	19.7754	20.9622	21.8492	15.1908	11.8911	15.6475	17.1302	18.5936	17.9753	16.5374	19.9987	15.2323	17.1253	16.3801	8.0864	21.7063	13.6908	15.4743	18.0668	17.5715	20.2121	16.6588	14.5402	20.4253	17.7398	15.2576	10.9698	11.4456	16.9877	15.8308	17.5403	14.123	23.9498	20.745	18.7818	18.4771
19	15.3553	4.15499	12.9408	11.3396	12.7402	14.5087	8.91209	13.0865	19.0629	17.6549	15.5215	6.96364	15.1055	18.982	19.8317	20.8708	13.7524	10.4839	14.4149	15.6247	17.6209	16.5537	15.2164	18.5866	13.9988	15.349	15.8556	5.86355	20.5268	11.9274	14.1259	17.0302	16.2723	19.3051	15.0762	13.3968	18.9258	16.0773	14.6788	9.661	9.71309	15.4713	14.5215	16.1434	12.1834	23.1615	19.5008	17.329	17.1048
20	13.9284	4.37771	11.0934	9.89495	11.1627	13.2446	7.19303	11.2341	17.6013	16.7106	14.1223	5.37697	13.6247	18.1491	18.6979	19.8237	12.2404	9.05119	13.1642	14.1137	16.6562	15.0709	13.8345	17.1152	12.7004	13.5591	15.3091	3.63968	19.3216	10.0908	12.7644	15.9214	14.965	18.3499	13.4205	12.204	17.3766	14.3831	14.0388	8.28129	7.96335	13.8622	13.2191	14.6456	10.1742	22.3095	18.2376	15.7968	15.7042
21	12.4698	4.60091	9.10862	8.38678	9.51276	11.9362	5.47412	9.30066	16.111	15.7596	12.65	3.82339	12.1327	17.2826	17.5628	18.7289	10.655	7.58454	11.8894	12.5943	15.712	13.512	12.3781	15.569	11.3434	11.7788	14.7167	1.48293	18.0937	8.18918	11.3752	14.7469	13.6447	17.3386	11.6957	10.9706	15.7812	12.6446	13.3397	6.83148	6.20095	12.1453	11.9379	13.0899	8.08479	21.3847	16.9566	14.2043	14.28
22	10.9825	4.81295	6.9833	6.81121	7.77282	10.573	3.78555	7.31615	14.5911	14.8	11.1087	2.31455	10.626	16.3808	16.4202	17.593	8.99	6.07821	10.5787	11.0647	14.789	11.8606	10.8179	13.9404	9.92409	10.0247	14.0529	-0.520152	16.8402	6.23745	9.93079	13.5085	12.3057	16.2562	9.913	9.68152	14.1364	10.8304	12.575	5.31845	4.42715	10.2933	10.684	11.5053	5.924	20.3815	15.6612	12.5567	12.8315
23	9.46869	4.99737	4.76656	5.164	5.94089	9.13744	2.16167	5.32111	13.0286	13.8164	9.49733	0.872333	9.11011	15.4297	15.2676	16.4093	7.24989	4.53778	9.21478	9.51878	13.8779	10.0999	9.123	12.2238	8.434	8.29711	13.2893	-2.27544	15.5491	4.26533	8.41044	12.197	10.9462	15.0858	8.09033	8.31044	12.4341	8.91689	11.7293	3.74344	2.64511	8.29033	9.455	9.90033	3.73278	19.295	14.3437	10.8556	11.353
24	7.93086	5.13314	2.53019	3.46017	4.0336	7.60858	0.644848	3.36929	11.3955	12.7761	7.80685	-0.469364	7.60097	14.3929	14.0924	15.1618	5.44795	2.98949	7.78221	7.94237	12.9526	8.2191	7.26739	10.4238	6.87952	6.58803	12.3889	-3.7074	14.202	2.32206	6.8018	10.7959	9.55732	13.7945	6.255	6.8319	10.6614	6.90445	10.7723	2.11791	0.877111	6.13833	8.24563	8.26527	1.59177	18.1158	12.9917	9.095	9.82694
25	6.37424	5.19743	0.375515	1.75079	2.09191	5.96606	-0.711455	1.52936	9.66364	11.6325	6.03509	-1.66573	6.1197	13.2265	12.868	13.8303	3.62897	1.48239	6.26491	6.31785	11.9649	6.22664	5.24391	8.55236	5.27797	4.88752	11.3021	-4.78036	12.7838	0.483273	5.09118	9.28845	8.12515	12.3427	4.44882	5.23788	8.80573	4.79948	9.66491	0.479182	-0.820697	3.87439	7.03624	6.58845	-0.394061	16.8257	11.5957	7.265	8.23773
26	4.81088	5.16761	-1.57055	0.111525	0.191424	4.20291	-1.85397	-0.116404	7.80978	10.3305	4.20318	-2.67345	4.6921	11.8896	11.5469	12.3937	1.872	0.0776061	4.66368	4.64084	10.8562	4.15066	3.0947	6.63317	3.65413	3.19482	9.9793	-5.50124	11.2911	-1.16491	3.28878	7.66812	6.64001	10.6874	2.7293	3.54867	6.86519	2.63406	8.37161	-1.10971	-2.37755	1.5814	5.7977	4.85939	-2.11562	15.402	10.1499	5.35622	6.58321
27	3.26329	5.0261	-3.19426	-1.36872	-1.56847	2.33783	-2.74955	-1.48182	5.82544	8.82623	2.36815	-3.46685	3.3484	10.3522	10.082	10.8243	0.269061	-1.17168	3.00875	2.93426	9.56774	2.04271	0.925364	4.7142	2.056	1.53122	8.38542	-5.91812	9.7372	-2.5477	1.4402	5.95006	5.10079	8.81135	1.16573	1.81721	4.85665	0.482152	6.86848	-2.57631	-3.72496	-0.618808	4.50726	3.07894	-3.48477	13.8273	8.65208	3.37178	4.88291
28	1.76531	4.76767	-4.43382	-2.61636	-3.08627	0.444545	-3.40064	-2.51955	3.75309	7.12945	0.618909	-4.04	2.11664	8.61218	8.46509	9.09491	-1.09809	-2.22909	1.35836	1.24782	8.07991	-0.0141818	-1.12055	2.86282	0.548727	-0.0602727	6.523	-6.10273	8.14955	-3.62082	-0.380727	4.17736	3.51936	6.75782	-0.176455	0.125091	2.82891	-1.55809	5.16536	-3.85591	-4.81009	-2.58527	3.15991	1.28227	-4.46091	12.0899	7.11345	1.349	3.18427
29	0.361983	4.39987	-5.27427	-3.57811	-4.27802	-1.37023	-3.83282	-3.20385	1.68451	5.29698	-0.940061	-4.40385	1.01716	6.71036	6.71059	7.20036	-2.17426	-3.07179	-0.206596	-0.34902	6.41392	-1.9144	-2.90758	1.1549	-0.796869	-1.51465	4.45148	-6.12803	6.55694	-4.37145	-2.08539	2.42312	1.9284	4.61991	-1.24755	-1.41951	0.861737	-3.38991	3.32545	-4.89654	-5.59655	-4.1909	1.77005	-0.456515	-5.06613	10.2077	5.56138	-0.610889	1.56476
30	-0.893242	3.94408	-5.74199	-4.22728	-5.07731	-2.99179	-4.07906	-3.53902	-0.253283	3.42781	-2.21855	-4.58597	0.0699899	4.73279	4.86483	5.18036	-2.94024	-3.68738	-1.60047	-1.76431	4.63949	-3.53045	-4.34227	-0.331535	-1.89639	-2.75211	2.28391	-6.06052	5.00129	-4.81206	-3.58218	0.781909	0.387687	2.52159	-2.02018	-2.70724	-0.95296	-4.92592	1.46045	-5.66142	-6.07014	-5.34534	0.367485	-2.03742	-5.35208	8.25052	4.03781	-2.39022	0.121545
31	-1.94749	3.43774	-5.88909	-4.57542	-5.49194	-4.32094	-4.18136	-3.5567	-1.92133	1.63603	-3.154	-4.62845	-0.697909	2.79791	3.0113	3.12064	-3.40876	-4.08273	-2.74861	-2.92639	2.8607	-4.76676	-5.37436	-1.53255	-2.69833	-3.71106	0.171545	-5.95352	3.55018	-4.98155	-4.79579	-0.650818	-1.03248	0.594364	-2.496	-3.66588	-2.52003	-6.10303	-0.294545	-6.13785	-6.24503	-6.0127	-0.984333	-3.35818	-5.39873	6.32673	2.59703	-3.86933	-1.06045
32	-2.75749	2.92624	-5.78735	-4.66282	-5.56556	-5.28967	-4.18524	-3.307	-3.20131	0.0393737	-3.72242	-4.58003	-1.26748	1.03306	1.25869	1.14036	-3.61247	-4.28475	-3.59725	-3.78443	1.18453	-5.57061	-5.99473	-2.4126	-3.18829	-4.36706	-1.71873	-5.84324	2.28375	-4.94124	-5.67417	-1.79142	-2.26317	-1.04354	-2.69094	-4.27945	-3.75361	-6.88366	-1.81679	-6.3292	-6.15962	-6.21496	-2.18886	-4.34118	-5.27919	4.55572	1.30749	-4.94911	-1.92385
33	-3.29724	2.45294	-5.52092	-4.54456	-5.36123	-5.87117	-4.12294	-2.85194	-4.02192	-1.25146	-3.93339	-4.4847	-1.63741	-0.460424	-0.286192	-0.634939	-3.60086	-4.32922	-4.11675	-4.31532	-0.294384	-5.91263	-6.22991	-2.96334	-3.37637	-4.72728	-3.24515	-5.74453	1.27829	-4.75452	-6.18989	-2.58136	-3.23931	-2.29858	-2.64573	-4.57205	-4.59266	-7.24797	-3.00242	-6.24856	-5.86781	-6.01898	-3.14701	-4.94206	-5.05172	3.04622	0.246677	-5.57633	-2.44136
34	-3.56139	2.0519	-5.16367	-4.284	-4.957	-6.07067	-4.008	-2.256	-4.35933	-2.159	-3.829	-4.366	-1.817	-1.617	-1.539	-2.101	-3.43167	-4.25233	-4.30667	-4.53267	-1.49267	-5.798	-6.138	-3.19733	-3.29833	-4.81533	-4.304	-5.652	0.603333	-4.481	-6.33767	-3.005	-3.915	-3.11233	-2.412	-4.59033	-5.00867	-7.20867	-3.779	-5.92367	-5.423	-5.52433	-3.78667	-5.155	-4.76167	1.87933	-0.518333	-5.75567	-2.623
35	-3.56101	1.74159	-4.76761	-3.93572	-4.42963	-5.9173	-3.83818	-1.58197	-4.24607	-2.65371	-3.474	-4.22997	-1.81791	-2.38579	-2.43491	-3.15512	-3.16219	-4.07687	-4.19904	-4.46717	-2.34451	-5.28774	-5.79491	-3.14307	-3.01155	-4.67307	-4.81061	-5.5437	0.308667	-4.17188	-6.13889	-3.07603	-4.2686	-3.47419	-2.04712	-4.39803	-5.01526	-6.81172	-4.09927	-5.39625	-4.87256	-4.84559	-4.0732	-4.98342	-4.43934	1.09564	-0.951909	-5.54111	-2.51127
36	-3.33304	1.52585	-4.36268	-3.53503	-3.84172	-5.46977	-3.60139	-0.902091	-3.75912	-2.74972	-2.95836	-4.06648	-1.64757	-2.78091	-2.93292	-3.774	-2.83274	-3.81473	-3.85528	-4.15605	-2.82381	-4.50713	-5.31512	-2.83549	-2.57719	-4.35207	-4.80882	-5.38143	0.415333	-3.85355	-5.65113	-2.86058	-4.29904	-3.42138	-1.60724	-4.06538	-4.66972	-6.13421	-4.01336	-4.71928	-4.26561	-4.09213	-4.00508	-4.51245	-4.10208	0.707737	-1.05405	-5.01756	-2.16891
37	-2.92043	1.39973	-3.95964	-3.08645	-3.24164	-4.81655	-3.27582	-0.288455	-3.01164	-2.49	-2.34764	-3.84855	-1.29964	-2.82527	-3.03255	-3.95355	-2.45918	-3.47545	-3.34318	-3.659	-2.95609	-3.61927	-4.79555	-2.29873	-2.04655	-3.89891	-4.39264	-5.13045	0.923818	-3.52164	-4.95527	-2.43245	-4.02982	-3.02782	-1.13418	-3.66345	-4.05618	-5.27445	-3.587	-3.95491	-3.64218	-3.34945	-3.61327	-3.84291	-3.75127	0.725273	-0.841182	-4.283	-1.62255
38	-2.36489	1.35966	-3.54426	-2.55931	-2.64357	-4.06227	-2.83976	0.227232	-2.12648	-1.93335	-1.68121	-3.5533	-0.749747	-2.56694	-2.79446	-3.75006	-2.03858	-3.06044	-2.70868	-3.06101	-2.79076	-2.75393	-4.31185	-1.54149	-1.46133	-3.34936	-3.71782	-4.76822	1.82308	-3.15909	-4.13305	-1.85906	-3.50695	-2.37206	-0.646727	-3.25061	-3.26107	-4.34256	-2.90194	-3.16501	-3.02669	-2.66083	-2.97022	-3.08745	-3.37472	1.16426	-0.338677	-3.45133	-0.865515
39	-1.69154	1.40746	-3.07836	-1.90058	-2.02512	-3.30276	-2.27036	0.683131	-1.1919	-1.12796	-0.968727	-3.17345	0.0394747	-2.06406	-2.31284	-3.26824	-1.54195	-2.5566	-1.9661	-2.44648	-2.34316	-1.96738	-3.89291	-0.551495	-0.844182	-2.72466	-2.92464	-4.27181	3.09239	-2.73864	-3.24393	-1.18385	-2.79315	-1.51104	-0.136697	-2.86074	-2.35848	-3.44694	-2.0277	-2.39315	-2.4279	-2.00242	-2.16895	-2.33442	-2.95544	2.0382	0.426747	-2.65289	0.128333
40	-0.898002	1.54523	-2.50673	-1.04964	-1.34252	-2.59906	-1.53055	1.17967	-0.230515	-0.095303	-0.185636	-2.71391	1.10676	-1.36136	-1.68288	-2.61418	-0.918273	-1.93906	-1.09442	-1.86648	-1.63942	-1.23312	-3.50891	0.706182	-0.192061	-2.02048	-2.09045	-3.60815	4.71224	-2.21627	-2.31391	-0.415182	-1.94736	-0.468455	0.425	-2.47997	-1.40424	-2.67406	-0.994636	-1.63873	-1.82539	-1.29648	-1.26624	-1.61736	-2.46891	3.34624	1.44121	-1.96267	1.39209
41	0.048774	1.77148	-1.76794	0.0569091	-0.53197	-1.95407	-0.578818	1.8488	0.79302	1.1734	0.726848	-2.18276	2.49352	-0.475333	-0.925606	-1.85076	-0.103818	-1.16331	-0.0444747	-1.30481	-0.671768	-0.455242	-3.08764	2.27992	0.522061	-1.20042	-1.22479	-2.742	6.66618	-1.529	-1.32383	0.479909	-0.992667	0.773283	1.09106	-2.04695	-0.416121	-2.05266	0.210636	-0.848384	-1.16483	-0.44201	-0.268465	-0.905273	-1.8736	5.07467	2.71252	-1.386	2.96173
42	1.20352	2.0781	-0.812737	1.4764	0.480414	-1.31068	0.623121	2.82627	1.95906	2.70912	1.84461	-1.56948	4.23886	0.615242	-0.00926263	-0.983758	0.964444	-0.175475	1.24951	-0.687293	0.594616	0.489182	-2.53915	4.21833	1.3519	-0.203051	-0.284727	-1.64664	8.92884	-0.604727	-0.210525	1.56518	0.093	2.26167	1.93009	-1.45677	0.635727	-1.53313	1.63382	0.0834242	-0.362182	0.671101	0.863394	-0.115758	-1.10605	7.20485	4.26654	-0.851556	4.87518
43	2.62615	2.44949	0.398333	3.25179	1.76203	-0.577848	2.117	4.23645	3.36864	4.54955	3.23773	-0.830818	6.3657	1.96455	1.12855	0.0288182	2.32836	1.068	2.83827	0.0808485	2.20039	1.71458	-1.77036	6.55512	2.37164	1.04142	0.800636	-0.290879	11.4658	0.627545	1.10442	2.90936	1.36606	4.02833	3.01245	-0.615879	1.81791	-1.01106	3.34145	1.27215	0.663515	2.12912	2.18982	0.858455	-0.0903939	9.71912	6.12282	-0.238667	7.15973
44	4.37225	2.86327	1.92118	5.40163	3.38679	0.34603	3.93997	6.17533	5.1131	6.72247	4.95888	0.0978182	8.8827	3.63515	2.55425	1.25336	4.01288	2.61035	4.75686	1.10326	4.17904	3.33128	-0.699909	9.30101	3.67069	2.59921	2.11655	1.36249	14.2398	2.23452	2.70417	4.56294	2.9056	6.09984	4.40058	0.553232	3.21664	-0.36096	5.39297	2.82209	1.9983	4.00341	3.77951	2.12179	1.25584	12.5959	8.30665	0.583778	9.8267
45	6.47961	3.29422	3.80611	7.92011	5.40956	1.56178	6.119	8.69044	7.25667	9.24333	7.04267	1.29067	11.7731	5.67467	4.324	2.76433	6.03144	4.48878	7.01433	2.47544	6.55456	5.39833	0.739333	12.4458	5.31522	4.52411	3.74533	3.34456	17.209	4.266	4.65611	6.555	4.79167	8.48911	6.144	2.10533	4.91389	0.540667	7.82333	4.80833	3.70178	6.33244	5.68833	3.761	2.98678	15.8033	10.8351	1.72378	12.8547
46	8.96417	3.71742	6.08709	10.7753	7.85455	3.15691	8.66609	11.769	9.83055	12.113	9.50509	2.81873	14.9939	8.11	6.47291	4.63473	8.38527	6.72227	9.60873	4.27118	9.33727	7.93536	2.60009	15.9535	7.33555	6.84827	5.73791	5.665	20.3285	6.74573	7.00682	8.891	7.08927	11.2024	8.27364	4.06973	6.96573	1.801	10.6387	7.26991	5.809	9.119	7.95164	5.83809	5.12191	19.2964	13.7137	3.255	16.1982
47	11.8218	4.10847	8.77622	13.921	10.7292	5.19293	11.581	15.3466	12.834	15.3084	12.3363	4.73991	18.491	10.9447	9.01311	6.92009	11.0688	9.30732	12.5322	6.55527	12.5213	10.9504	4.91782	19.7618	9.74358	9.57688	8.11397	8.32555	23.5559	9.66424	9.7829	11.56	9.83776	14.2316	10.8003	6.45672	9.40089	3.49374	13.8163	10.2114	8.33732	12.3287	10.5869	8.38064	7.66694	23.0183	16.9219	5.26922	19.7981
48	15.028	4.4461	11.8634	17.3037	14.0032	7.7077	14.8507	19.3186	16.2339	18.7877	15.5027	7.08703	22.1978	14.1588	11.934	9.64139	14.0638	12.2218	15.7615	9.36586	16.0794	14.4191	7.69745	23.7886	12.5275	12.6881	10.8768	11.3206	26.8539	12.9825	12.9831	14.5369	13.0466	17.5506	13.715	9.25534	12.2182	5.66143	17.3182	13.6025	11.2865	15.8965	13.5921	11.3794	10.6099	26.9053	20.416	7.74589	23.5859
49	18.5393	4.71197	15.3105	20.8703	17.6088	10.7076	18.4425	23.5643	19.9705	22.4977	18.9519	9.86855	26.0407	17.7107	15.2098	12.7911	17.34	15.4331	19.2549	12.6941	19.9492	18.2693	10.9061	27.9372	15.6576	16.1373	14.012	14.637	30.1878	16.6352	16.5691	17.7894	16.6863	21.1147	16.9825	12.4334	15.3932	8.31855	21.0943	17.3744	14.6321	19.7392	16.9457	14.7936	13.9122	30.89	24.1374	10.6807	27.4854
50	22.295	4.89183	19.0638	24.5671	21.4613	14.1575	22.2957	27.9624	23.9612	26.3716	22.6158	13.0657	29.9433	21.5409	18.7938	16.33	20.8577	18.9045	22.9559	16.4761	24.0335	22.3951	14.4888	32.1047	19.088	19.8653	17.4831	18.2511	33.5273	20.5476	20.4651	21.2815	20.6843	24.8683	20.5481	15.9376	18.8834	11.4536	25.0768	21.4369	18.3176	23.7675	20.6051	18.5586	17.5187	34.8994	28.0149	14.0398	31.4163
51	26.2214	4.97427	23.0641	28.3354	25.4776	17.9887	26.3257	32.3945	28.1116	30.334	26.4166	16.6491	33.8368	25.5784	22.6268	20.1968	24.5618	22.596	26.7923	20.609	28.2259	26.6806	18.3779	36.1957	22.7578	23.8059	21.2399	22.1242	36.844	24.6381	24.5752	24.9664	24.9456	28.7457	24.3427	19.7037	22.6267	15.0217	29.1775	25.6904	22.2649	27.8891	24.5093	22.5916	21.3727	38.8511	31.9664	17.7648	35.2928
52	30.2304	4.95369	27.2366	32.1104	29.5812	22.1059	30.4344	36.7352	32.3088	34.2927	30.2692	20.5563	37.6559	29.7244	26.6163	24.2969	28.382	26.4546	30.6825	24.9711	32.4145	31.0119	22.4785	40.1322	26.5908	27.874	25.201	26.191	40.1064	28.8065	28.7929	28.7764	29.3527	32.6675	28.2813	23.663	26.5392	18.934	33.2845	30.0353	26.3858	32.0138	28.5794	26.7827	25.4148	42.6568	35.9043	21.7823	39.0195
53	34.2283	4.83196	31.487	35.832	33.6971	26.4048	34.5134	40.8645	36.4453	38.1511	34.0909	24.6987	41.3474	33.8698	30.666	28.5239	32.2374	30.408	34.5368	29.4336	36.4982	35.2789	26.6866	43.8663	30.5071	31.9709	29.2777	30.3649	43.2869	32.952	33.0035	32.6249	33.7806	36.5429	32.266	27.7393	30.5176	23.0847	37.2898	34.3663	30.5849	36.0534	32.7219	31.02	29.5715	46.2357	39.7408	26.0167	42.5125
54	38.1242	4.62226	35.7009	39.4368	37.7425	30.7774	38.4566	44.6858	40.4257	41.8316	37.8045	28.9765	44.8798	37.9063	34.688	32.7635	36.042	34.3649	38.266	33.8641	40.3892	39.3755	30.8966	47.3868	34.4293	35.9979	33.3727	34.5375	46.374	36.9755	37.0941	36.412	38.1004	40.2848	36.1961	31.8451	34.4594	27.373	41.0952	38.5688	34.7559	39.9253	36.8367	35.1914	33.7434	49.5367	43.4009	30.3842	45.7282
55	41.8411	4.35325	39.7614	42.8788	41.6297	35.1036	42.1904	48.1579	44.1768	45.2939	41.3412	33.2776	48.255	41.7341	38.591	36.8911	39.7182	38.2226	41.8043	38.1268	44.0373	43.2244	35.0015	50.7015	38.2805	39.8585	37.3834	38.5958	49.3722	40.798	40.9782	40.0445	42.1908	43.835	39.9743	35.8811	38.2706	31.6983	44.6309	42.5385	38.7898	43.5753	40.8211	39.1898	37.8146	52.5493	46.8449	34.783	48.6678
56	45.3303	4.06012	43.5823	46.1501	45.2946	39.2629	45.6873	51.2906	47.67	48.5439	44.659	37.473	51.4821	45.2953	42.2916	40.7843	43.2152	41.8927	45.1321	42.1132	47.4456	46.7969	38.9167	53.8131	41.9817	43.4911	41.2213	42.4501	52.2801	44.3943	44.6134	43.468	45.9679	47.1716	43.5297	39.7451	41.8623	35.9558	47.8833	46.2098	42.5952	46.9853	44.5932	42.9353	41.685	55.2911	50.0732	39.0604	51.3467
57	48.5735	3.76681	47.1236	49.2475	48.7187	43.1676	48.9477	54.1099	50.9051	51.6038	47.7519	41.435	54.5552	48.5845	45.7475	44.3609	46.5168	45.3218	48.2676	45.776	50.6446	50.0994	42.6108	56.7066	45.4596	46.8883	44.8385	46.0519	55.0756	47.7661	47.9913	46.6747	49.4054	50.2937	46.8324	43.3632	45.1816	40.05	50.8797	49.56	46.1228	50.1606	48.1115	46.398	45.3034	57.785	53.0965	43.1009	53.7671
58	51.5683	3.48005	50.3715	52.1532	51.8939	46.7869	51.973	56.6343	53.8906	54.4819	50.6308	45.0668	57.4458	51.6251	48.9633	47.5952	49.6187	48.4937	51.2258	49.1149	53.6514	53.1369	46.0819	59.3503	48.6689	50.0682	48.2288	49.3716	57.7158	50.9102	51.1151	49.6795	52.5181	53.2014	49.884	46.7142	48.2264	43.9198	53.6503	52.5936	49.3536	53.1045	51.3732	49.5842	48.6472	60.0392	55.9093	46.8377	55.9183
59	54.3096	3.19628	53.3114	54.8338	54.7971	50.1267	54.7492	58.8641	56.6277	57.1627	53.2959	48.3336	60.1067	54.4351	51.9569	50.507	52.5044	51.4003	53.996	52.1643	56.452	55.9013	49.3237	61.7031	51.6107	53.0392	51.3977	52.3851	60.1434	53.8055	53.9792	52.4812	55.3235	55.8785	52.6882	49.8095	51.0266	47.5443	56.1988	55.3207	52.2831	55.7985	54.387	52.5008	51.7009	62.0439	58.4854	50.2494	57.7859
60	56.7808	2.91253	55.9232	57.2438	57.3972	53.1945	57.244	60.7885	59.1022	59.6131	55.7284	51.2424	62.4872	57.0099	54.7291	53.1253	55.1445	54.0278	56.5453	54.9596	59.0038	58.3811	52.3127	63.7223	54.3043	55.7851	54.3372	55.065	62.3001	56.4178	56.5636	55.0567	57.8243	58.289	55.2263	52.6536	53.6022	50.9149	58.5031	57.7389	54.9059	58.207	57.1482	55.1334	54.4487	63.7792	60.7881	53.3217	59.3552
61	58.9538	2.63182	58.1758	59.3389	59.651	55.9817	59.4188	62.3954	61.2828	61.7948	57.901	53.801	64.5341	59.328	57.255	55.4648	57.4952	56.3395	58.8236	57.5006	61.2552	60.5486	55.0122	65.3724	56.7419	58.2708	57.0241	57.3851	64.1344	58.7117	58.8313	57.3678	60.014	60.3883	57.4673	55.2262	55.9437	54.0142	60.5261	59.8249	57.2021	60.2812	59.6216	57.4491	56.8576	65.2215	62.7719	56.0297	60.6147
62	60.8018	2.36247	60.0466	61.088	61.5256	58.4672	61.2402	63.676	63.1311	63.6702	59.7887	56.0032	66.2053	61.3607	59.5015	57.5225	59.5241	58.3081	60.7979	59.7673	63.1595	62.3731	57.386	66.628	58.8984	60.4579	59.4304	59.3216	65.6085	60.658	60.7555	59.3764	61.8762	62.1411	59.3801	57.4954	58.0246	56.8104	62.2292	61.5649	59.1552	61.9945	61.7649	59.4099	58.8964	66.3466	64.4069	58.3418	61.554
63	62.3035	2.11704	61.5271	62.4754	63.0003	60.6297	62.681	64.6238	64.6092	65.2046	61.371	57.8323	67.4721	63.0814	61.435	59.2908	61.212	59.916	62.4468	61.726	64.6764	63.8277	59.4065	67.4756	60.7459	62.3106	61.5296	60.8596	66.7021	62.2363	62.3153	61.0507	63.3923	63.5282	60.9422	59.4353	59.8212	59.2645	63.5797	62.95	60.7516	63.3336	63.5514	60.9875	60.5432	67.1354	65.6737	60.2273	62.1717
64	63.4436	1.91157	62.6069	63.4968	64.0629	62.4478	63.7267	65.2415	65.6906	66.3715	62.6311	59.2677	68.3267	64.4622	63.0135	60.7554	62.5443	61.1502	63.7565	63.3431	65.7552	64.8943	61.0553	67.9134	62.2578	63.7995	63.2966	61.9936	67.41	63.4331	63.4945	62.3693	64.5439	64.5395	62.1318	61.0258	61.3153	61.3397	64.5557	63.9688	61.9725	64.2925	64.951	62.1618	61.7824	67.582	66.5608	61.662	62.4781
65	64.2188	1.76122	63.2947	64.1623	64.7138	63.8998	64.3805	65.5415	66.3667	67.1599	63.5591	60.2925	68.7737	65.4804	64.2365	61.901	63.5166	62.0106	64.7215	64.5917	66.4087	65.5701	62.3232	67.9517	63.4116	64.9064	64.7101	62.7333	67.7414	64.2427	64.2887	63.3218	65.3201	65.1761	62.9357	62.2523	62.4927	63.0065	65.1502	64.6186	62.807	64.8779	65.9358	62.9236	62.6104	67.6922	67.0717	62.5929	62.4926
66	64.6368	1.67472	63.6083	64.493	64.9667	64.9717	64.6594	65.5445	66.65	67.5716	64.156	60.9008	68.8254	66.1264	65.0914	62.7165	64.1384	62.513	65.3498	65.4565	66.6479	65.8702	63.2135	67.61	64.1918	65.6264	65.7555	63.0969	67.7138	64.6737	64.7034	63.9113	65.722	65.4556	63.3543	63.1071	63.3458	64.2457	65.3763	64.9063	63.2585	65.1076	66.4967	63.2782	63.0388	67.4801	67.2203	63.0753	62.2418
67	64.7152	1.64974	63.572	64.513	64.8477	65.6627	64.591	65.2753	66.5723	67.6193	64.439	61.106	68.504	66.406	65.5827	63.206	64.435	62.681	65.6563	65.938	66.4997	65.8193	63.739	66.91	64.5957	65.97	66.433	63.1107	67.347	64.74	64.7557	64.158	65.765	65.4047	63.403	63.593	63.881	65.053	65.258	64.85	63.3457	65.0087	66.6477	63.253	63.0923	66.964	67.0253	63.15	61.749
68	64.4738	1.6753	63.2143	64.2442	64.389	65.9841	64.1965	64.7548	66.1717	67.3256	64.4242	60.9204	67.8331	66.3128	65.7315	63.3677	64.441	62.5426	65.6574	66.0519	65.9967	65.4475	63.8985	65.8746	64.6358	65.957	66.735	62.8003	66.6632	64.4436	64.4677	64.0797	65.4746	65.0528	63.1037	63.7281	64.1129	65.4436	64.8108	64.4793	63.102	64.6092	66.4167	62.8697	62.7976	66.166	66.51	62.8689	61.027
69	63.9428	1.73698	62.5639	63.7067	63.6235	65.957	63.5181	64.0017	65.4863	66.7139	64.143	60.4069	66.8362	65.892	65.567	63.246	64.1825	62.1284	65.3631	65.8253	65.1745	64.7861	63.7335	64.5261	64.3339	65.6113	66.7002	62.192	65.686	63.8262	63.8629	63.713	64.8808	64.4311	62.4996	63.536	64.0643	65.444	64.078	63.8239	62.5633	63.9335	65.8398	62.1869	62.1806	65.1074	65.6964	62.2867	60.0983
70	63.1467	1.82236	61.6466	62.92	62.5785	65.6042	62.5816	63.0287	64.5512	65.8068	63.6125	59.6141	65.5383	65.1735	65.1154	62.8657	63.6761	61.4697	64.782	65.2806	64.0688	63.8589	63.2615	62.889	63.7168	64.9537	66.3453	61.31	64.4406	62.9068	62.9645	63.0794	64.0137	63.5691	61.6222	63.0384	63.7579	65.0889	63.0853	62.91	61.7609	63.0018	64.9564	61.2362	61.2696	63.8111	64.6033	61.454	58.983
71	62.1066	1.92106	60.4836	61.8998	61.2795	64.9455	61.4072	61.8426	63.3923	64.6273	62.8445	58.5818	63.9651	64.1814	64.3966	62.2513	62.935	60.5917	63.9228	64.4354	62.7164	62.6827	62.4977	60.9897	62.8121	64.0016	65.6813	60.172	62.9534	61.7047	61.7913	62.1944	62.8988	62.4873	60.4993	62.251	63.2066	64.4161	61.8545	61.7581	60.7231	61.832	63.8	60.0474	60.0919	62.302	63.249	60.4113	57.6948
72	60.8393	2.02449	59.0869	60.6607	59.7612	63.9957	60.0101	60.4473	62.0265	63.1931	61.8475	57.3365	62.1406	62.9366	63.4235	61.422	61.9695	59.512	62.7941	63.2986	61.1598	61.2673	61.4575	58.8564	61.6405	62.7691	64.7189	58.79	61.2448	60.2412	60.3593	61.0679	61.5554	61.1993	59.1557	61.1843	62.4169	63.4593	60.4042	60.3843	59.4728	60.4427	62.3978	58.6508	58.6691	60.6011	61.6624	59.1911	56.2417
73	59.3573	2.12613	57.4645	59.2164	58.0645	62.7627	58.4068	58.8397	60.4609	61.517	60.6207	55.8948	60.0849	61.4543	62.2068	60.3886	60.7833	58.2433	61.4071	61.8774	59.4507	59.6235	60.156	56.5188	60.2185	61.2707	63.463	57.1745	59.3294	58.5358	58.6845	59.7103	59.9965	59.7136	57.6119	59.8487	61.3918	62.2412	58.7456	58.799	58.0233	58.8469	60.7694	57.0715	57.0133	58.7233	59.8874	57.815	54.6272
74	57.6703	2.22303	55.626	57.5745	56.2284	61.2515	56.6126	57.0154	58.6974	59.6076	59.1615	54.2689	57.8182	59.7495	60.7551	59.1588	59.3769	56.7937	59.7758	60.1975	57.6297	57.7763	58.6043	54.0052	58.5691	59.52	61.9228	55.332	57.2153	56.6034	56.7861	58.1337	58.2337	58.0359	55.8814	58.2496	60.1308	60.7761	56.8798	57.0038	56.3812	57.0481	58.9283	55.3204	55.1512	56.6761	57.9672	56.28	52.8485
75	55.7839	2.3139	53.5778	55.7409	54.2748	59.4684	54.6372	54.97	56.7361	57.4768	57.468	52.4665	55.3606	57.8368	59.0758	57.7357	57.7518	55.1672	57.9151	58.2709	55.7179	55.7403	56.807	51.3368	56.706	57.5304	60.1069	53.2688	54.9059	54.4562	54.6837	56.3465	56.2777	56.1683	53.9742	56.3851	58.6271	59.0707	54.8042	54.9983	54.5494	55.0475	56.8813	53.4031	53.0949	54.4628	55.9294	54.604	50.8956
76	53.7037	2.39248	51.3224	53.7061	52.2122	57.4066	52.4845	52.6987	54.5701	55.1212	55.5366	50.492	52.7323	55.7311	57.1651	56.1194	55.9095	53.3621	55.833	56.107	53.7113	53.5238	54.7635	48.5297	54.6393	55.3061	58.0197	50.9896	52.4016	52.101	52.3894	54.3527	54.1343	54.1075	51.8955	54.2541	56.8752	57.124	52.5211	52.7825	52.5251	52.8446	54.6327	51.3194	51.525	52.0815	53.7874	52.7823	48.7578
77	51.4217	2.46866	48.8541	51.4645	50.0324	55.0751	50.1523	50.2024	52.1904	52.5366	53.3651	48.3417	49.947	53.4393	55.0365	54.305	53.8477	51.3718	53.5265	53.7095	51.5964	51.1292	52.4638	45.5964	52.3721	52.8571	55.6647	48.4945	49.7002	49.5383	49.9049	52.1482	51.8047	51.8459	49.6447	51.8567	54.8709	54.9459	50.0293	50.3514	50.3036	50.4366	52.1871	49.0615	49.8178	49.5168	51.5441	50.8008	46.425
78	48.9108	2.55917	46.1676	49.0063	47.711	52.4737	47.633	47.4762	49.5823	49.708	50.945	46.004	47.0132	50.96	52.6878	52.2843	51.5596	49.1871	50.9863	51.08	49.3433	48.5539	49.8907	42.5521	49.8939	50.1859	53.0413	45.7753	46.7984	46.763	47.2254	49.7257	49.2851	49.3738	47.215	49.1929	52.6112	52.5353	47.322	47.6919	47.8778	47.8173	49.5454	46.6187	45.8321	46.7476	49.1844	48.6374	43.8857
79	46.1889	2.63538	43.2553	46.3159	45.2179	49.594	44.911	44.5143	46.7323	46.6171	48.2635	43.4684	43.94	48.2829	50.1019	50.0398	49.0303	46.7943	48.1992	48.2194	46.9136	45.787	47.0263	39.4109	47.186	47.2879	50.1419	42.8228	43.6887	43.7695	44.3453	47.075	46.5718	46.6788	44.5943	46.2598	50.0915	49.8809	44.3859	44.7955	45.2366	44.979	46.7003	43.9805	43.0305	43.7553	46.6785	46.265	41.1259
80	43.232	2.70632	40.1114	43.3788	42.5306	46.4354	41.9691	41.3151	43.634	43.2511	45.3123	40.7218	40.7333	45.3926	47.2589	47.5486	46.2439	44.1753	45.1495	45.1283	44.2706	42.8162	43.8506	36.1839	44.2326	44.1635	46.9586	39.6286	40.3607	40.5532	41.2657	44.1855	43.6622	43.7552	41.7739	43.049	47.2997	46.9694	41.2029	41.6563	42.3647	41.9176	43.6395	41.1314	40.0204	40.5284	43.985	43.6514	38.1297
81	40.0279	2.77093	36.7212	40.1817	39.636	43.0097	38.7892	37.8757	40.2799	39.6039	42.0849	37.7464	37.3914	42.2798	44.1377	44.7955	43.1728	41.299	41.818	41.8097	41.3848	39.6338	40.3457	32.878	41.0209	40.8085	43.4859	36.1822	36.8084	37.1109	37.9784	41.0496	40.5506	40.5921	38.7499	39.5397	44.2173	43.7914	37.7548	38.2593	39.2387	38.6222	40.3395	38.0488	36.787	37.056	41.0631	40.7666	34.8872
82	36.5892	2.8236	33.0931	36.7185	36.5288	39.3277	35.3594	34.1965	36.6491	35.6885	38.5798	34.5268	33.9039	38.9381	40.7199	41.7695	39.816	38.1577	38.2068	38.2681	38.2347	36.2345	36.5015	29.4979	37.5382	37.2168	39.7247	32.4775	33.029	33.4394	34.4868	37.6579	37.2309	37.1971	35.5195	35.7379	40.8294	40.3443	34.025	34.6066	35.8542	35.0987	36.7971	34.7075	33.315	33.3324	37.8999	37.579	31.4043
83	32.8757	2.87411	29.2442	32.9923	33.205	35.4023	31.68	30.2858	32.7193	31.5318	34.8006	31.0509	30.2609	35.3608	36.9951	38.4554	36.1756	34.7456	34.3224	34.5106	34.806	32.6157	32.3222	26.0559	33.7724	33.388	35.6841	28.5263	29.0328	29.5496	30.7816	34.0023	33.6971	33.5769	32.0806	31.6609	37.1314	36.6286	30.0084	30.7001	32.2053	31.3457	33.0109	31.0939	29.5999	29.3655	34.4927	34.0247	27.6952
84	28.9252	2.90822	25.2095	29.0239	29.6553	31.2504	27.7653	26.1706	28.4921	27.1823	30.7654	27.3159	26.4585	31.5496	32.964	34.8402	32.2664	31.0652	30.1749	30.5509	31.0945	28.7749	27.8336	22.5741	29.7202	29.3386	31.3858	24.3675	24.8467	25.4667	26.8578	30.0835	29.9475	29.7459	28.4462	27.3491	33.1348	32.6475	25.7263	26.5579	28.2959	27.3723	28.9812	27.208	25.6626	25.1936	30.8376	30.1213	23.7893
85	24.7865	2.9117	21.0474	24.8586	25.8783	26.9021	23.6476	21.9032	24.0102	22.7103	26.5152	23.344	22.5098	27.5331	28.6502	30.9406	28.119	27.136	25.7964	26.4133	27.1158	24.7255	23.1188	19.0921	25.4134	25.1113	26.8884	20.0735	20.5295	21.2518	22.7402	25.9262	25.993	25.7224	24.6524	22.8706	28.8752	28.417	21.2486	22.2328	24.162	23.2167	24.7314	23.101	21.5583	20.8897	26.9447	25.906	19.7445
86	20.5149	2.87518	16.8383	20.5755	21.8931	22.4097	19.3781	17.5617	19.3602	18.201	22.1216	19.1999	18.4611	23.3678	24.1128	26.8053	23.7894	22.9963	21.2414	22.1287	22.9037	20.5043	18.297	15.6688	20.9198	20.7815	22.28	15.7407	16.1699	16.9808	18.4964	21.5849	21.8739	21.5384	20.7556	18.3125	24.4207	23.9929	16.6836	17.8077	19.8725	18.9448	20.3121	18.8586	17.3656	16.5538	22.8512	21.4613	15.6475
87	16.1993	2.78752	12.689	16.2777	17.766	17.848	15.0344	13.2447	14.6655	13.7544	17.6752	14.9772	14.4017	19.1215	19.4495	22.5069	19.3558	18.715	16.5935	17.7504	18.5102	16.1903	13.492	12.3851	16.3459	16.4404	17.6613	11.4966	11.894	12.7373	14.2341	17.1367	17.6577	17.2474	16.8271	13.7804	19.8708	19.4684	12.1489	13.385	15.5199	14.65	15.8073	14.586	13.1961	12.3152	18.6355	16.908	11.6105
88	11.9612	2.63877	8.74291	12.0857	13.6374	13.3192	10.7392	9.07791	10.0888	9.49788	13.2748	10.8312	10.4625	14.8866	14.7908	18.1469	14.9217	14.3901	11.9638	13.3717	14.0211	11.9262	8.86927	9.34309	11.842	12.1865	13.1511	7.50997	7.86439	8.64573	10.1065	12.688	13.442	12.9444	12.9565	9.40318	15.3405	14.9563	7.786	9.10088	11.2249	10.4648	11.3464	10.4298	9.19785	8.34764	14.4155	12.4107	7.77655
89	7.96311	2.41721	5.17911	8.14878	9.68011	8.97778	6.67633	5.23644	5.84567	5.60011	9.04767	6.96967	6.80522	10.79	10.3228	13.8477	10.6281	10.1556	7.51822	9.13811	9.58689	7.89022	4.66333	6.64689	7.59478	8.14989	8.88433	3.98089	4.27922	4.89433	6.31689	8.39	9.36511	8.78322	9.27033	5.36589	10.9622	10.5894	3.78867	5.149	7.15344	6.57278	7.12578	6.57233	5.549	4.86033	10.3496	8.17333	4.32133
90	4.40707	2.11944	2.18182	4.64479	6.076	5.05319	3.08206	1.94176	2.19405	2.26054	5.17012	3.62824	3.60553	7.01009	6.25234	9.75573	6.66795	6.1966	3.50289	5.26278	5.42302	4.29419	1.15982	4.37632	3.84981	4.50897	5.03948	1.1034	1.33697	1.71591	3.08095	4.45397	5.62604	4.97515	5.93433	1.91432	6.90668	6.54445	0.410212	1.76954	3.53001	3.1947	3.3954	3.21882	2.44722	2.0607	6.63027	4.42489	1.44018
91	1.50762	1.7629	-0.106364	1.74964	2.97582	1.81818	0.190182	-0.586909	-0.616636	-0.339364	1.85491	1.01673	1.02282	3.75509	2.80655	6.05391	3.26336	2.73209	0.216182	1.99809	1.79309	1.34173	-1.38655	2.57673	1.689	1.46718	1.83555	-0.985	-0.817273	-0.675909	0.573273	1.13845	2.45564	1.75127	3.12191	-0.701455	3.37727	3.04909	-2.09373	-0.808182	0.593727	0.543	0.406091	0.556545	0.0642727	0.0775455	3.46555	1.4	-0.697091
92	-0.589883	1.39571	-1.61545	-0.404364	0.488434	-0.507394	-1.84427	-2.20596	-2.42718	-2.09183	-0.702273	-0.74303	-0.845283	1.2163	0.192061	2.94285	0.602545	-0.0379697	-2.0934	-0.441687	-1.05042	-0.822869	-2.86724	1.26541	0.119717	-0.80504	-0.539152	-2.23697	-2.12266	-2.16636	-1.12815	-1.32085	0.0415657	-0.696131	0.966455	-2.32778	0.566404	0.333778	-3.57533	-2.45181	-1.48445	-1.24178	-1.65306	-1.29815	-1.50741	-1.07256	1.04242	-0.642222	-2.00755
93	-1.8446	1.08059	-2.36931	-1.76439	-1.32494	-1.85163	-2.997	-2.90691	-3.22381	-2.99825	-2.39664	-1.65082	-1.98817	-0.490303	-1.47893	0.583515	-1.21644	-1.99854	-3.33793	-1.95342	-2.9544	-2.16444	-3.35133	0.428	-2.16541	-2.23038	-2.00379	-2.69018	-2.61223	-2.77327	-2.06286	-2.80048	-1.54077	-2.27811	-0.468879	-2.9639	-1.40861	-1.44197	-4.04736	-3.18054	-2.66134	-2.13115	-2.70526	-2.33555	-2.27228	-1.45989	-0.524768	-1.75778	-2.51633
94	-2.28503	0.902674	-2.48561	-2.37885	-2.45467	-2.31048	-3.35664	-2.82324	-3.12567	-3.15503	-3.25218	-1.79527	-2.46318	-1.35809	-2.23473	-0.944182	-2.18479	-3.13697	-3.62639	-2.57245	-3.904	-2.75891	-3.01364	0.0187879	-2.22294	-2.84952	-2.60345	-2.44161	-2.40809	-2.64218	-2.35182	-3.31818	-2.32552	-3.03724	-1.20782	-2.74536	-2.52258	-2.25258	-3.66491	-3.14206	-3.02227	-2.21436	-2.819	-2.64927	-2.2973	-1.18512	-1.23155	-2.046	-2.33527
95	-2.05174	0.908163	-2.14508	-2.37027	-2.93598	-2.07873	-3.06718	-2.17248	-2.33282	-2.70831	-3.4003	-1.30385	-2.36516	-1.46955	-2.23045	-1.65421	-2.35909	-3.51259	-3.21439	-2.45579	-4.00344	-2.74865	-2.04718	-0.0381818	-1.50142	-2.78561	-2.47827	-1.61348	-1.68468	-1.99833	-2.13034	-3.00436	-2.41679	-3.11722	-1.36152	-1.88843	-2.81361	-2.21702	-2.64712	-2.54426	-2.72536	-1.68289	-2.19195	-2.39958	-1.68146	-0.346141	-1.1806	-1.65089	-1.61733
96	-1.30111	1.04707	-1.54943	-1.89195	-2.84946	-1.36212	-2.26994	-1.17472	-1.07703	-1.80976	-3.03415	-0.311273	-1.81311	-0.957727	-1.69052	-1.64058	-1.84089	-3.22044	-2.38954	-1.8106	-3.42022	-2.29388	-0.594758	0.167273	-0.226596	-2.19586	-1.7863	-0.335566	-0.612556	-1.06742	-1.51295	-2.03461	-1.93175	-2.69441	-1.09318	-0.616404	-2.35318	-1.55292	-1.1853	-1.58199	-1.93572	-0.793636	-1.09049	-1.76306	-0.531485	0.960687	-0.548051	-0.723111	-0.502455
97	-0.171652	1.25117	-0.881273	-1.0923	-2.30948	-0.324061	-1.08255	0.00751515	0.440273	-0.581485	-2.34664	1.05591	-0.923364	0.0221818	-0.843606	-1.03127	-0.751515	-2.36473	-1.35309	-0.823	-2.29791	-1.51958	1.27782	0.554182	1.40961	-1.21736	-0.642818	1.27297	0.674152	-0.00563636	-0.588061	-0.566364	-0.983424	-1.90488	-0.571364	0.893818	-1.21848	-0.505	0.582727	-0.380939	-0.778909	0.204545	0.226758	-0.858182	1.05706	2.65364	0.470091	0.612667	0.925909
98	1.24024	1.5034	-0.266182	-0.0738889	-1.42301	0.922495	0.402212	1.29239	2.07792	0.885121	-1.46009	2.70027	0.215343	1.33261	0.137343	0.0545152	0.783768	-1.03943	-0.161566	0.370939	-0.714667	-0.465939	3.57545	1.05786	3.25754	0.0529091	0.877515	3.12798	2.08178	1.12645	0.573354	1.27488	0.331111	-0.805697	0.0716364	2.53471	0.506343	0.723273	2.53933	1.00175	0.664576	1.14021	1.56901	0.304303	3.01559	4.67315	1.70119	2.27722	2.6313
99	2.88639	1.82069	0.274343	1.12109	-0.248828	2.31358	2.10845	2.67118	3.74615	2.53539	-0.412091	4.57827	1.55531	2.88018	1.17678	1.52939	2.66888	0.687253	1.25486	1.69555	1.3082	0.912242	6.30064	1.6362	5.21683	1.55021	2.74045	5.20765	3.5503	2.35139	1.93848	3.38936	1.9556	0.617152	0.771333	4.25402	2.73743	2.00606	4.58467	2.57074	2.37272	1.95157	2.84499	1.80318	5.32744	6.98618	3.01931	4.26167	4.61518
100	4.75463	2.21201	0.842	2.513	1.204	3.842	3.999	4.205	5.392	4.369	0.818	6.695	3.09	4.622	2.298	3.339	4.837	2.777	3.015	3.122	3.763	2.689	9.358	2.301	7.25	3.243	4.915	7.513	5.059	3.773	3.529	5.714	3.882	2.42	1.537	6.075	5.39	3.281	6.661	4.381	4.375	2.703	4.032	3.743	7.98	9.552	4.366	6.587	6.876
all values Left	mean	std	steps
1	12.3454	4.33525	10.682	14.355	9.981	7.958	16.787	15.844	10.296	15.75	14.126	7.434	18.735	14.628	12.497	7.398	12.934	11.117	14.551	8.412	13.387	10.16	5.404	21.854	14.436	16.34	8.512	22.05	13.467	6.319	10.466	16.795	10.439	12.427	11.069	12.359	2.035	17.827	9.211	10.147	14.56	9.7	11.82	6.998	20.955	15.873	5.03	18.372	16.06
2	15.6226	4.73917	13.9828	17.8089	13.1757	11.0199	20.5068	19.8334	13.4195	19.2739	17.5467	10.2043	22.5726	18.2758	15.7867	10.2253	16.1216	14.2349	17.9993	11.6019	17.0175	13.537	8.2314	26.1382	17.7393	20.0528	11.503	25.4573	17.0644	8.98817	13.397	20.724	13.4243	15.6318	14.3905	15.5226	3.8856	21.5733	12.5162	13.367	18.2887	12.6612	15.2716	9.73727	24.8896	19.3986	7.3621	22.1438	20.1073
3	19.1868	5.07223	17.6019	21.4386	16.7192	14.5227	24.4395	24.0697	16.9348	23.0166	21.2171	13.3628	26.5416	22.1896	19.3592	13.474	19.5661	17.6249	21.6803	15.2698	20.9261	17.3166	11.4612	30.4861	21.3013	23.9638	14.8077	28.9173	20.8939	12.0869	16.6255	24.902	16.7137	19.1689	17.9896	18.9921	6.24539	25.5036	16.232	16.9505	22.2303	15.9926	19.0513	12.8239	28.9639	23.1801	10.1253	26.0577	24.3985
4	22.9742	5.31624	21.4863	25.1879	20.528	18.3874	28.4945	28.4355	20.7732	26.9088	25.0588	16.8712	30.5603	26.289	23.1478	17.0953	23.2178	21.2491	25.523	19.3199	25.0105	21.3956	15.0367	34.7847	25.0516	27.9935	18.4021	32.3933	24.8764	15.5868	20.1152	29.221	20.264	22.9707	21.8036	22.7042	9.12064	29.5302	20.2695	20.8234	26.2952	19.6541	23.07	16.2095	33.1021	27.1444	13.2924	30.0308	28.7929
5	26.9084	5.45708	25.5688	28.9955	24.5164	22.5225	32.5703	32.817	24.8453	30.8728	28.9834	20.674	34.556	30.4767	27.0706	21.0145	27.0104	25.0605	29.4462	23.6329	29.1675	25.6586	18.8844	38.9401	28.9109	32.0495	22.2449	35.8546	28.9254	19.4184	23.8222	33.566	24.0201	26.9532	25.7641	26.5786	12.4854	33.5531	24.5271	24.8994	30.3941	23.5851	27.2273	19.842	37.2194	31.2035	16.8135	33.9794	33.1531
6	30.9043	5.48529	29.765	32.7988	28.6082	26.8297	36.5586	37.0985	29.0494	34.8193	32.9008	24.6987	38.4617	34.6456	31.0439	25.1414	30.8658	28.9931	33.3596	28.0812	33.2989	29.9907	22.919	42.8858	32.8035	36.0357	26.2736	39.2671	32.952	23.4878	27.6817	37.815	27.9166	31.0158	29.793	30.5176	16.2707	37.4733	28.9021	29.0859	34.4409	27.707	31.42	23.6712	41.2193	35.2645	20.6234	37.8071	37.3563
7	34.8719	5.39922	33.9701	36.5361	32.7277	31.1998	40.3662	41.1648	33.2758	38.6552	36.7288	28.8532	42.2244	38.6845	34.984	29.3749	34.6984	32.9612	37.1704	32.533	37.3102	34.2812	27.0488	46.5997	36.6541	39.8585	30.4063	42.5969	36.8647	27.6916	31.6065	41.851	31.8752	35.0515	33.8013	34.4215	20.3798	41.1982	33.2893	33.2804	38.3521	31.9229	35.5391	27.6367	45.0072	39.2314	24.6527	41.4192	41.2986
8	38.7241	5.21098	38.0671	40.1444	36.7951	35.5123	43.9466	44.9257	37.4185	42.3072	40.3909	33.0346	45.8191	42.4976	38.8037	33.5991	38.4262	36.8641	40.8012	36.8536	41.1206	38.4229	31.1731	50.0891	40.387	43.4576	34.5375	45.8262	40.5887	31.9159	35.4941	45.589	35.8039	38.9564	37.6912	38.1989	24.7057	44.6626	37.5726	37.3726	42.0602	36.1283	39.4816	31.6604	48.5101	43.021	28.8286	44.7553	44.9143
9	42.3914	4.94921	41.9569	43.585	40.7224	39.6487	47.2919	48.3442	41.3835	45.7411	43.8333	37.1242	49.2504	46.0357	42.425	37.6876	41.9879	40.6055	44.2188	40.9241	44.6902	42.3304	35.1911	53.3601	43.9276	46.8254	38.5574	48.9578	44.0986	36.0463	39.2412	48.999	39.6113	42.6446	41.3748	41.7627	29.14	47.854	41.6404	41.2636	45.5358	40.2155	43.1728	35.6412	51.7036	46.585	33.063	47.8048	48.1965
10	45.8325	4.64906	45.5828	46.8517	44.439	43.5267	50.407	51.4309	45.1065	48.9657	47.0406	41.003	52.5241	49.3011	45.8098	41.524	45.3564	44.1198	47.4335	44.6799	48.0292	45.9648	39.0245	56.3993	47.2236	49.9796	42.3781	51.9935	47.3959	39.9874	42.7788	52.094	43.231	46.0744	44.8051	45.0595	33.5715	50.798	45.415	44.8884	48.7769	44.0932	46.5863	39.4779	54.6015	49.9205	37.2445	50.5845	51.1799
11	49.0321	4.33616	48.9245	49.9384	47.9167	47.1195	53.2875	54.2111	48.566	52.0022	50.0228	44.5762	55.626	52.319	48.9633	45.0351	48.5263	47.3796	50.4649	48.1155	51.1671	49.3266	42.6448	59.1732	50.2626	52.9292	45.952	54.9112	50.4791	43.6862	46.0899	54.893	46.6349	49.2411	47.9808	48.0859	37.8884	53.5239	48.8652	48.2208	51.7904	47.7116	49.729	43.1	57.2314	53.0391	41.2566	53.1022	53.9021
12	51.9852	4.01962	51.9703	52.8234	51.1523	50.434	55.9108	56.702	51.7651	54.8557	52.7842	47.804	58.5173	55.1034	51.9023	48.2057	51.4863	50.3767	53.3087	51.2594	54.1168	52.428	46.05	61.6363	53.0537	55.659	49.2501	57.6646	53.3313	47.1279	49.188	57.4	49.82	52.1508	50.9133	50.8711	41.9999	56.0363	51.991	51.2527	54.568	51.0634	52.6069	46.4793	59.6077	55.936	45.0131	55.3492	56.375
13	54.6816	3.69773	54.7026	55.4691	54.1325	53.4762	58.2402	58.9036	54.7112	57.508	55.3088	50.6911	61.1457	57.6451	54.6277	51.0595	54.2109	53.0995	55.9359	54.1421	56.8597	55.2683	49.2343	63.7411	55.5993	58.1354	52.2492	60.19	55.9213	50.3144	52.077	59.611	52.7868	54.7894	53.5996	53.4364	45.8616	58.3152	54.8027	53.9798	57.081	54.1572	55.2049	49.6062	61.7226	58.5835	48.4753	57.3111	58.5864
14	57.1006	3.36825	57.1012	57.8277	56.8229	56.2361	60.2396	60.8053	57.4023	59.9252	57.5686	53.2463	63.4537	59.9191	57.1162	53.6247	56.6664	55.5251	58.3053	56.773	59.3515	57.8314	52.1759	65.4473	57.8825	60.3208	54.9226	62.4223	58.2162	53.2431	54.7353	61.511	55.5216	57.1253	56.02	55.7739	49.461	60.326	57.3007	56.3932	59.2919	56.9898	57.4908	52.4664	63.5555	60.9276	51.63	58.9728	60.507
15	59.2159	3.03447	59.1437	59.8562	59.18	58.6923	61.8794	62.3954	59.8182	62.0687	59.5364	55.4671	65.3884	61.8956	59.3363	55.9118	58.8183	57.6247	60.3798	59.1398	61.5415	60.0919	54.8399	66.727	59.877	62.1803	57.2447	64.3043	60.1872	55.8974	57.1245	63.083	57.9898	59.1254	58.1431	57.8581	52.7858	62.0317	59.4726	58.4771	61.1683	59.5352	59.4275	55.0351	65.0806	62.9317	54.4605	60.3213	62.0992
16	60.9994	2.70642	60.8108	61.5268	61.1453	60.8236	63.1382	63.6653	61.9238	63.9015	61.1901	57.339	66.9092	63.5296	61.2587	57.9155	60.6387	59.3727	62.1298	61.1946	63.3649	61.9996	57.1919	67.5657	61.5558	63.6845	59.192	65.7947	61.8142	58.2509	59.2039	64.308	60.155	60.7644	59.9431	59.6651	55.7918	63.4008	61.3022	60.2123	62.6868	61.7297	60.9875	57.2825	66.2715	64.5709	56.9211	61.346	63.3022
17	62.432	2.39723	62.0886	62.8266	62.7106	62.6085	64.0096	64.6086	63.6789	65.389	62.5112	58.8437	67.996	64.8047	62.861	59.6287	62.1087	60.7512	63.5376	62.9135	64.8011	63.5391	59.205	67.9623	62.8945	64.8148	60.7492	66.8728	63.0831	60.2756	60.9392	65.173	61.9797	62.0194	61.4022	61.1771	58.4472	64.411	62.7738	61.5793	63.8344	63.5514	62.1515	59.1823	67.1062	65.8198	58.9955	62.0428	64.1078
18	63.5003	2.12547	62.9761	63.7539	63.8652	64.0255	64.5029	65.2278	65.0462	66.5066	63.4885	59.9642	68.6484	65.7054	64.1142	61.0262	63.219	61.7539	64.5845	64.2694	65.8287	64.693	60.8612	67.9303	63.8626	65.5653	61.9097	67.5347	63.9867	61.9439	62.3066	65.675	63.425	62.8752	62.5082	62.3799	60.7147	65.0538	63.864	62.5627	64.6107	64.9717	62.9104	60.7154	67.5773	66.6683	60.6613	62.4196	64.5198
19	64.2027	1.9113	63.4857	64.3236	64.6062	65.0615	64.6394	65.5349	66.0037	67.2453	64.122	60.6916	68.8742	66.2278	65.0028	62.0928	63.9727	62.3909	65.2766	65.2442	66.4391	65.4542	62.1509	67.4924	64.45	65.9449	62.682	67.7931	64.5287	63.2355	63.2947	65.825	64.4777	63.331	63.2557	63.2641	62.5578	65.339	64.5677	63.1596	65.0269	65.9615	63.2694	61.8686	67.6912	67.1222	61.9006	62.4947	64.5555
20	64.5507	1.77015	63.6378	64.559	64.9452	65.717	64.4471	65.5497	66.5484	67.6081	64.4283	61.0326	68.6942	66.3816	65.5381	62.8284	64.3881	62.6829	65.6382	65.8333	66.6443	65.8354	63.0759	66.6727	64.6709	65.9722	63.0826	67.669	64.7213	64.1423	63.9057	65.645	65.1479	63.4015	63.6512	63.8352	63.9541	65.288	64.9011	63.3816	65.1052	66.5123	63.2547	62.6403	67.463	67.1973	62.7097	62.2939	64.2445
21	64.563	1.70673	63.4581	64.4825	64.9057	66.0044	63.9558	65.2963	66.6971	67.609	64.4294	61.0102	68.1312	66.1834	65.7386	63.2414	64.4975	62.654	65.6867	66.0493	66.471	65.8597	63.6475	65.4945	64.5449	65.6703	63.1372	67.1812	64.5806	64.6625	64.1573	65.163	65.4527	63.1152	63.7136	64.1061	64.8932	64.9291	64.8809	63.2549	64.8729	66.6396	62.9008	63.0413	66.9133	66.9153	63.1058	61.8421	63.6244
22	64.2624	1.71342	62.975	64.1085	64.5198	65.9454	63.1948	64.7954	66.4801	67.2717	64.143	60.6585	67.2013	65.6611	65.6316	63.349	64.3249	62.3268	65.4334	65.9168	65.9512	65.5565	63.8807	63.9746	64.0955	65.0599	62.8706	66.3479	64.1264	64.8009	64.0693	64.408	65.4193	62.4996	63.4653	64.0979	65.3872	64.2876	64.5374	62.81	64.3564	66.3735	62.2389	63.0945	66.066	66.3011	63.1277	61.1593	62.7325
23	63.6768	1.77587	62.2152	63.4689	63.8202	65.5627	62.1874	64.065	65.9509	66.6193	63.598	60.0197	65.9459	64.8434	65.2437	63.1777	63.9003	61.7459	64.8867	65.461	65.12	64.9573	63.7958	62.1548	63.35	64.1583	62.3083	65.2092	63.3773	64.5937	63.683	63.407	65.078	61.6007	62.926	63.8347	65.463	63.3879	63.9013	62.0917	63.5771	65.7524	61.3123	62.8237	64.9444	65.378	62.8231	60.262	61.6027
24	62.8312	1.87673	61.2035	62.5825	62.8358	64.8758	60.9514	63.1182	65.148	65.6743	62.8067	59.1355	64.3919	63.7546	64.5944	62.7522	63.2366	60.9389	64.0557	64.7001	64.0117	64.088	63.4103	60.0653	62.3343	62.9798	61.4745	63.7939	62.351	64.0639	63.0205	62.18	64.4604	60.4478	62.1095	63.3297	65.1566	62.2518	63	61.1293	62.5542	64.8176	60.1499	62.2522	63.5743	64.1649	62.2417	59.1705	60.2641
25	61.7394	2.01185	59.9568	61.4644	61.5922	63.899	59.5021	61.9618	64.104	64.4599	61.7776	58.0373	62.5675	62.4134	63.6975	62.0966	62.3462	59.9254	62.9492	63.6489	62.6627	62.9663	62.7391	57.7387	61.0711	61.5382	60.388	62.1302	61.0662	63.2354	62.0979	60.742	63.5974	59.0668	61.0251	62.5906	64.5086	60.8988	61.855	59.9482	61.3038	63.6035	58.7814	61.4054	61.9822	62.6829	61.429	57.9003	58.7399
26	60.4241	2.1619	58.4816	60.1292	60.1238	62.6371	57.8554	60.5998	62.841	62.9904	60.5099	56.7446	60.4941	60.8357	62.5632	61.2282	61.2347	58.7194	61.5781	62.3209	61.1146	61.6065	61.7944	55.2078	59.5771	59.8468	59.06	60.2364	59.5426	62.1284	60.9256	59.102	62.51	57.479	59.6832	61.6199	63.5565	59.341	60.4829	58.5652	59.8439	62.138	57.2322	60.308	60.1902	60.9656	60.4213	56.4594	57.043
27	58.8947	2.32343	56.7822	58.5889	58.4734	61.0898	56.0246	59.03	61.3715	61.2744	59.0008	55.2716	58.194	59.0363	61.2002	60.1574	59.9031	57.3303	59.9567	60.7292	59.4182	60.0237	60.5866	52.5008	57.8646	57.9189	57.502	58.1253	57.7959	60.7586	59.5147	57.273	61.2125	55.6983	58.0875	60.4191	62.3261	57.5795	58.895	56.9878	58.1783	60.4403	55.5138	58.9832	58.2124	59.0622	59.248	54.8495	55.1827
28	57.1611	2.49366	54.8746	56.85	56.6745	59.2713	54.0175	57.248	59.6998	59.3269	57.248	53.6272	55.6886	57.0307	59.6156	58.8906	58.352	55.7636	58.1002	58.8865	57.6125	58.2325	59.136	49.6375	55.946	55.765	55.7201	55.8025	55.8395	59.1425	57.8778	55.262	59.7136	53.7348	56.2358	58.9817	60.8338	55.6149	57.0935	55.2203	56.3139	58.5243	53.6318	57.4474	56.0558	57.0238	57.9287	53.0734	53.1606
29	55.2283	2.67137	52.7629	54.9146	54.7524	57.182	51.8362	55.2494	57.8266	57.1592	55.2482	51.8182	53.0003	54.8337	57.8166	57.4315	56.5833	54.0195	56.0178	56.8037	55.7179	56.2487	57.4479	46.6333	53.8297	53.3915	53.7206	53.2695	53.6831	57.2975	56.0232	53.073	58.0191	51.5934	54.1275	57.3017	59.0873	53.4496	55.0778	53.2617	54.2516	56.3955	51.587	55.7155	53.7235	54.8705	56.4727	51.1208	50.9725
30	53.096	2.85622	50.4468	52.7762	52.7162	54.8253	49.4777	53.0351	55.7515	54.772	52.9983	49.8467	50.145	52.4388	55.8095	55.7781	54.5963	52.0927	53.7073	54.4762	53.7309	54.0748	55.5237	43.5034	51.5146	50.8005	51.5087	50.5247	51.331	55.2442	53.9535	50.704	56.1314	49.2728	51.7625	55.3754	57.082	51.0847	52.8479	51.1075	51.9899	54.0496	49.3722	53.7986	51.2082	52.6102	54.8791	48.9808	48.5965
31	50.7602	3.0507	47.919	50.4245	50.5652	52.1979	46.9318	50.6028	53.4681	52.1558	50.4879	47.7065	47.132	49.8472	53.5936	53.9259	52.3855	49.9746	51.1596	51.912	51.6379	51.7196	53.3577	40.2646	48.9865	47.9875	49.0858	47.5648	48.7819	52.9968	51.6639	48.15	54.0467	46.7645	49.1409	53.1988	54.8301	48.5152	50.399	48.7516	49.5248	51.4969	46.9772	51.7109	48.4902	50.2359	53.1487	46.6431	46.0189
32	48.2297	3.26847	45.1744	47.8459	48.2792	49.2919	44.183	47.9464	50.9615	49.2931	47.705	45.3855	43.971	47.0464	51.1567	51.8654	49.9389	47.6531	48.3615	49.117	49.41	49.1852	50.9339	36.9301	46.2268	44.9526	46.4459	44.3829	46.0299	50.5594	49.1463	45.409	51.7575	44.0561	46.2598	50.7691	52.3319	45.7313	47.7178	46.1841	46.8494	48.7394	44.3915	51.525	45.5467	47.7209	51.2725	44.0959	43.2232
33	45.44	3.47147	42.2057	45.0247	45.8273	46.1082	41.2141	45.0593	48.2157	46.1664	44.6401	42.8752	40.6687	44.0227	48.4804	49.5772	47.2403	45.1115	45.2968	46.0909	47.0095	46.4625	48.2355	33.5091	43.2222	41.6932	43.5786	40.968	43.0704	47.9285	46.3889	42.478	49.2534	41.1392	43.1111	48.0764	49.575	42.7169	44.7955	43.391	43.9569	45.7668	41.6012	47.0954	42.3615	45.025	49.2309	41.3252	40.1966
34	42.431	3.69324	39.0073	41.946	43.1847	42.6583	38.0077	41.94	45.2203	42.7633	41.2883	40.162	37.2233	40.769	45.546	47.038	44.273	42.3293	41.956	42.8363	44.4007	43.5377	45.2447	30.007	39.96	38.203	40.4767	37.312	39.899	45.0983	43.382	39.35	46.522	38.011	39.685	45.104	46.5453	39.4543	41.626	40.3577	40.8443	42.565	38.585	44.426	38.9217	42.109	47.001	38.3147	36.9323
35	39.1746	3.91767	35.5758	38.5992	40.3368	38.9532	34.5551	38.5786	41.97	39.0804	37.6478	37.2221	33.6233	37.2789	42.3155	44.22	41.0254	39.2897	38.3179	39.3574	41.5543	40.4027	41.9427	26.4357	36.413	34.471	37.1302	33.4112	36.5072	42.0681	40.1172	36.02	43.5449	34.6671	35.9713	41.835	43.2337	35.9271	38.1895	37.0723	37.5102	39.1203	35.3185	41.6292	35.2173	38.9476	44.5536	35.053	33.4256
36	35.67	4.13837	31.9165	34.9807	37.2768	35.0059	30.8591	34.9809	38.4501	35.1319	33.7253	34.0482	29.8582	33.5518	38.7926	41.1255	37.4933	35.9819	34.4013	35.6603	38.449	37.0517	38.3169	22.8182	32.5845	30.5147	33.5311	29.2749	32.8987	38.8378	36.5839	32.482	40.3324	31.1074	31.9901	38.262	39.6378	32.1245	34.4948	33.5254	33.9529	35.4253	31.7864	38.6332	31.2476	35.5307	41.8607	31.5458	29.6773
37	31.9354	4.35546	28.049	31.1009	34.0012	30.8343	26.937	31.1525	34.6353	30.9474	29.5439	30.6308	25.9241	29.6049	34.9705	37.7402	33.6851	32.4033	30.2166	31.7569	35.0706	33.4816	34.3653	19.1965	28.4808	26.3665	29.6848	24.9311	29.0879	35.4063	32.7753	28.737	36.8862	27.3511	27.7775	34.3911	35.7588	28.0571	30.5421	29.7135	30.1715	31.4764	27.9914	35.422	27.0377	31.8526	38.8945	27.8075	25.7102
38	27.9712	4.53033	24.0134	26.9896	30.502	26.4701	22.8238	27.1145	30.511	26.5781	25.1547	26.9768	21.8378	25.4767	30.862	34.0642	29.6229	28.5659	25.7964	27.6684	31.4143	29.69	30.1064	15.6347	24.1486	22.0932	25.6215	20.4427	25.1059	31.7646	28.6955	24.8	33.2119	23.4425	23.3963	30.2492	31.6004	23.7683	26.3512	25.6579	26.1823	27.2817	23.971	31.9848	22.651	27.917	35.6258	23.8676	21.576
39	23.8178	4.62903	19.8722	22.7087	26.7752	21.9678	18.5728	22.9129	26.0971	22.0966	20.6421	23.108	17.6546	21.2258	26.5073	30.1185	25.3523	24.498	21.1968	23.425	27.4937	25.6862	25.5932	12.222	19.6675	17.7828	21.4018	15.9081	21.0077	27.9031	24.3819	20.72	29.3243	19.4461	18.9268	25.8924	27.1879	19.3353	21.9781	21.415	22.0297	22.8749	19.7937	28.3254	18.1841	23.7394	32.0331	19.7846	17.354
40	19.5731	4.65759	15.709	18.3538	22.8365	17.404	14.2653	18.6183	21.4602	17.5893	16.1039	19.0791	13.4784	16.9321	21.9839	25.949	20.9415	20.2548	16.5037	19.073	23.3409	21.5026	20.9152	9.07227	15.1487	13.5275	17.1142	11.4678	16.8589	23.8338	19.8996	16.567	25.2436	15.4405	14.4677	21.4083	22.5929	14.8598	17.5084	17.0666	17.7841	18.3215	15.5515	24.475	13.7643	19.412	28.125	15.6475	13.1511
41	15.3207	4.57603	11.636	14.0402	18.7406	12.884	10.0298	14.3236	16.7092	13.1587	11.6516	14.9772	9.46507	12.7022	17.4008	21.6338	16.4836	15.9231	11.832	14.6836	19.0051	17.2062	16.181	6.31054	10.7385	9.43948	12.8719	7.31441	12.7373	19.6086	15.3381	12.442	21.0042	11.5323	10.1346	16.9059	17.9234	10.4592	13.0487	12.7221	13.5438	13.7239	11.3791	20.4935	9.56415	15.0569	23.9534	11.5714	9.10108
42	11.1922	4.35867	7.80218	9.91363	14.5972	8.56828	6.05557	10.1415	12	8.93675	7.44784	10.9453	5.81062	8.69085	12.8971	17.2781	12.1089	11.6258	7.3537	10.3758	14.566	12.9126	11.5205	4.03132	6.63252	5.67882	8.82601	3.69012	8.75709	15.3291	10.834	8.486	16.6649	7.88389	6.09276	12.5073	13.3046	6.28289	8.7427	8.53553	9.45003	9.2444	7.45765	16.4586	5.80218	10.8401	19.6054	7.70329	5.37716
43	7.35593	3.98482	4.3877	6.14736	10.5667	4.69339	2.57903	6.22945	7.53309	5.09767	3.69915	7.17391	2.70112	5.10145	8.64882	13.0075	7.99621	7.5357	3.324	6.33658	10.1479	8.78436	7.11503	2.26688	3.07809	2.44136	5.16276	0.80103	5.09045	11.1391	6.57621	4.902	12.3295	4.67948	2.56655	8.36388	8.88939	2.53485	4.79355	4.71476	5.69197	5.11879	3.98464	12.472	2.71236	6.96573	15.2046	4.22421	2.19658
44	4.02077	3.44181	1.56655	2.92984	6.851	1.53313	-0.176505	2.79418	3.56435	1.8428	0.633485	3.88088	0.292051	2.17814	4.86124	8.97427	4.36626	3.86601	0.0497576	2.83979	5.9559	5.04747	3.2104	1.028	1.689	-0.0882121	2.07613	-1.21298	1.95155	7.23434	2.8179	1.912	8.16439	2.0913	-0.197697	4.66352	4.91266	-0.531141	1.44976	1.50864	2.48924	1.65508	1.15416	8.6677	0.462394	3.65836	10.9252	1.33509	-0.188939
45	1.3417	2.79018	-0.535	0.422	3.62178	-0.701333	-2.07433	0.0573333	0.363222	-0.651889	-1.577	1.264	-1.34544	0.0942222	1.75	5.36833	1.43	0.834333	-2.21933	0.140778	2.26	1.92733	0.082	0.288444	-0.719667	-1.79933	-0.277889	-2.31456	-0.457	3.83422	-0.165556	-0.319	4.392	0.227444	-2.02733	1.60089	1.65289	-2.693	-1.058	-0.879	0.0395556	-0.892333	-0.898889	5.209	-0.900778	1.12267	6.97911	-0.790778	-1.62989
46	-0.54697	2.09436	-1.86545	-1.28573	0.988182	-1.95355	-3.109	-1.81455	-1.85991	-2.29009	-2.88673	-0.552727	-2.23409	-1.11945	-0.509818	2.38773	-0.682	-1.41027	-3.40355	-1.63827	-0.689818	-0.422364	-2.06218	-0.0138182	-2.27164	-2.69273	-1.82127	-2.57409	-2.01773	1.12964	-2.17509	-1.742	1.24836	-0.889273	-2.88782	-0.678909	-0.679091	-3.852	-2.60755	-2.35936	-1.54	-2.40464	-2.13736	2.273	-1.437	-0.512818	3.57636	-2.07191	-2.10882
47	-1.61463	1.4725	-2.46753	-2.2012	-0.97797	-2.33362	-3.37886	-2.77309	-3.03551	-3.08763	-3.38402	-1.55645	-2.45728	-1.52021	-1.85085	0.181758	-1.93663	-2.8249	-3.62658	-2.49585	-2.72568	-1.94222	-3.17874	0.0298182	-2.15697	-2.86682	-2.56255	-2.15187	-2.73182	-0.773879	-3.16079	-2.406	-1.07939	-1.3321	-2.88173	-2.11796	-1.98086	-4.06179	-3.23512	-2.98191	-2.24506	-2.89233	-2.63142	0.0108788	-1.25211	-1.23991	0.916414	-2.53889	-1.70123
48	-1.93736	1.12181	-2.47187	-2.42755	-2.25744	-2.04236	-3.02839	-2.91158	-3.24389	-3.15093	-3.24728	-1.82052	-2.13111	-1.23136	-2.33873	-1.18558	-2.37255	-3.45129	-3.15864	-2.56439	-3.81533	-2.68921	-3.37622	0.321758	-1.31718	-2.46712	-2.57696	-1.24411	-2.71812	-1.88995	-3.2123	-2.418	-2.52033	-1.25227	-2.20003	-2.73215	-2.31577	-3.49814	-3.10403	-2.89018	-2.18345	-2.51946	-2.52499	-1.49694	-0.453566	-1.16868	-0.885101	-2.31071	-0.58297
49	-1.64453	1.17603	-2.06294	-2.11476	-2.87739	-1.28455	-2.19348	-2.42491	-2.66918	-2.63039	-2.68603	-1.45973	-1.38545	-0.406727	-2.14873	-1.74436	-2.07933	-3.37667	-2.29409	-2.04785	-4.04567	-2.79839	-2.83727	0.77897	0.0282727	-1.63864	-1.97627	-0.0251212	-2.177	-2.32645	-2.50188	-1.889	-3.13927	-0.829303	-1.05909	-2.57991	-1.8827	-2.37342	-2.43145	-2.25339	-1.55833	-1.54948	-1.99139	-2.25445	0.852485	-0.49003	-1.83333	-1.54633	0.998273
50	-0.87989	1.45888	-1.43834	-1.41998	-2.90881	-0.21901	-0.986061	-1.53285	-1.54285	-1.67697	-1.86712	-0.598455	-0.332535	0.801677	-1.50245	-1.6007	-1.17459	-2.70445	-1.22982	-1.143	-3.57656	-2.42948	-1.74088	1.34051	1.70052	-0.490455	-0.884535	1.37622	-1.32215	-2.22143	-1.20832	-0.925	-3.09767	-0.222485	0.358182	-1.73537	-0.942333	-0.856859	-1.41285	-1.21282	-0.628364	-0.265323	-1.1683	-2.32094	2.57483	0.584424	-2.02473	-0.387909	2.76742
51	0.238033	1.77577	-0.772364	-0.468222	-2.46125	1.04821	0.507848	-0.413939	-0.0868485	-0.40403	-0.868091	0.644091	0.954859	2.28139	-0.610939	-0.872879	0.216808	-1.53314	-0.00351515	0.000515152	-2.55724	-1.71907	-0.197646	1.98814	3.56179	0.903545	0.577586	2.87424	-0.31503	-1.69513	0.522384	0.384	-2.56842	0.468222	1.92939	-0.277293	0.263818	0.933778	-0.161424	0.137606	0.367758	1.10465	-0.0973131	-1.78415	4.64958	1.87295	-1.59216	1.0889	4.47734
52	1.62942	2.07596	-0.177212	0.675455	-1.64624	2.45733	2.21476	0.827091	1.53358	1.09791	0.309333	2.17027	2.45024	3.97121	0.375	0.316909	1.98718	0.0601212	1.47773	1.29118	-1.075	-0.726545	1.74927	2.7737	5.52	2.50027	2.31376	4.42518	0.767455	-0.84197	2.57509	1.988	-1.68327	1.22094	3.59018	1.71242	1.56909	2.88333	1.27427	1.75642	1.27512	2.43012	1.27627	-0.740636	7.03855	3.23852	-0.671394	2.85064	5.95591
53	3.25995	2.37304	0.354747	2.01032	-0.533929	4.00685	4.09976	2.15991	3.21115	2.77869	1.70479	3.92591	4.16404	5.86319	1.41303	1.87706	4.06112	2.02766	3.32758	2.68952	0.840808	0.577394	4.10994	3.81089	7.55167	4.27361	4.27719	6.03472	1.92776	0.263808	4.86861	3.882	-0.486455	2.08748	5.33767	4.15186	2.88504	4.89988	2.90973	3.6578	2.06202	3.66804	3.05084	0.722121	9.69205	4.63004	0.62601	4.89642	7.14054
54	5.12556	2.6815	0.949616	3.58635	0.857283	5.72812	6.1434	3.62197	4.88097	4.64419	3.3527	5.90397	6.10033	7.97636	2.55233	3.76006	6.3692	4.32815	5.58391	4.20285	3.18244	2.264	6.86896	5.1979	9.68582	6.17542	6.46104	7.74382	3.24079	1.5793	7.34975	6.042	1.05461	3.17195	7.23621	6.94734	4.17498	6.93647	4.8027	5.85509	2.8174	4.83927	5.27656	2.53806	12.5262	6.06443	2.22953	7.21808	8.09862
55	7.21512	2.98257	1.81045	5.44445	2.54336	7.62064	8.30509	5.29636	6.51709	6.69555	5.22736	8.10391	8.21791	10.3023	3.88918	5.92155	8.81664	6.88136	8.16582	5.87382	5.896	4.36464	9.90855	6.93527	11.9347	8.12964	8.851	9.58236	4.81727	3.11336	9.95718	8.398	2.99409	4.55118	9.35855	9.97136	5.44409	8.95282	6.96873	8.29509	3.70655	6.04391	7.88609	4.683	15.4242	7.61664	4.13164	9.75827	9.02382
56	9.48179	3.22998	3.09111	7.56211	4.53611	9.632	10.5284	7.25133	8.13989	8.89089	7.24511	10.483	10.4406	12.7806	5.504	8.28367	11.2738	9.55911	10.9163	7.732	8.85178	6.81078	13.0518	8.931	14.2663	10.0653	11.3932	11.5283	6.718	4.894	12.6028	10.853	5.332	6.21244	11.7147	13.0628	6.72478	10.8958	9.34133	10.87	4.896	7.41011	10.7297	7.14767	18.243	9.36667	6.35133	12.4137	10.1536
57	11.8364	3.38349	4.80762	9.85433	6.7929	11.6661	12.744	9.49215	9.79334	11.1519	9.30143	12.9504	12.6801	15.3075	7.40821	10.7302	13.5902	12.2073	13.6755	9.76275	11.8834	9.45556	16.1242	11.0456	16.5979	11.9185	14.0006	13.5071	8.90473	6.90992	15.1741	13.297	7.97812	8.08133	14.2298	16.0478	8.04118	12.7023	11.8019	13.4509	6.45013	9.00975	13.6304	9.87227	20.8364	11.329	8.86028	15.0605	11.6127
58	14.1623	3.43184	6.86115	12.1972	9.22715	13.5978	14.8623	11.9501	11.5124	13.3865	11.2769	15.3886	14.8422	17.7444	9.55291	13.1217	15.6265	14.6768	16.3013	11.9148	14.8173	12.1368	18.9807	13.1208	18.8165	13.6169	16.5706	15.4137	11.2556	9.10212	17.5516	15.612	10.7828	10.0609	16.7665	18.7698	9.396	14.295	14.1971	15.9082	8.32467	10.8303	16.4109	12.7408	23.0875	13.4387	11.5626	17.5713	13.3657
59	16.3366	3.39808	9.09815	14.4409	11.6963	15.3064	16.7871	14.5014	13.2899	15.4939	13.041	17.6775	16.8296	19.9586	11.8608	15.3155	17.2973	16.8454	18.6712	14.0914	17.4822	14.6878	21.5173	15.0029	20.8111	15.0932	19.0006	17.1514	13.6059	11.3783	19.6239	17.701	13.5803	12.0334	19.1799	21.1199	10.7723	15.5969	16.3638	18.1275	10.4182	12.7868	18.9045	15.6088	24.9218	15.5809	14.2938	19.8317	15.2611
60	18.2523	3.3314	11.3425	16.4467	14.0357	16.693	18.4394	17.0069	15.0678	17.3855	14.4827	19.7091	18.5649	21.8594	14.2311	17.2015	18.5641	18.6302	20.6868	16.177	19.7742	16.9608	23.6699	16.5771	22.4792	16.3076	21.1984	18.6328	15.7924	13.6239	21.3091	19.506	16.2105	13.8659	21.3484	23.0385	12.1195	16.5636	18.1681	20.021	12.6031	14.7516	20.9884	18.3342	26.3016	17.6333	16.8949	21.7559	17.1273
61	19.8242	3.29012	13.4231	18.0985	16.0941	17.6872	19.7582	19.3395	16.7615	18.9924	15.5103	21.392	19.9803	23.3728	16.5479	18.7182	19.3975	19.9724	22.2675	18.0562	21.6376	18.8449	25.3877	17.7728	23.7324	17.2486	23.0807	19.7604	17.6984	15.7179	22.5451	20.999	18.5294	15.4306	23.1803	24.493	13.3704	17.2015	19.5244	21.5048	14.7277	16.5933	22.5645	20.7958	27.2152	19.4831	19.2366	23.2855	18.8287
62	20.996	3.32281	15.197	19.3296	17.7633	18.2471	20.6985	21.3968	18.2851	20.2553	16.0765	22.656	21.0391	24.4471	18.6958	19.8411	19.7996	20.8557	23.3463	19.6308	23.0428	20.2942	26.6227	18.5669	24.5062	17.9183	24.5842	20.4682	19.2594	17.5651	23.3105	22.157	20.427	16.6355	24.6025	25.4651	14.4641	17.541	20.3887	22.5393	16.6412	18.2004	23.5769	22.9034	27.6702	21.0361	21.2293	24.3861	20.262
63	21.7363	3.45357	16.556	20.1161	18.9865	18.3564	21.2318	23.0945	19.5628	21.1328	16.1702	23.4567	21.7389	25.0619	20.5703	20.5591	19.7859	21.2955	23.8871	20.8245	23.97	21.2923	27.3397	18.9621	24.7704	18.3211	25.6707	20.7293	20.4326	19.0972	23.6153	22.965	21.83	17.4377	25.5612	25.9484	15.3552	17.6087	20.7398	23.1125	18.2182	19.4877	23.9987	24.5995	27.6931	22.2111	22.8125	25.0401	21.3508
64	22.035	3.67829	17.4311	20.4509	19.7468	18.0271	21.3504	24.3662	20.5267	21.6049	15.8057	23.7775	22.0927	25.2269	22.0854	20.8706	19.383	21.3163	23.8985	21.5953	24.4146	21.832	27.5402	18.9758	24.5339	18.4713	26.3242	20.5405	21.1804	20.267	23.4887	23.421	22.6966	17.8255	26.0215	25.9534	16.0095	17.4181	20.5745	23.2285	19.3691	20.3925	23.8328	25.8565	27.3374	22.9311	23.9428	25.2455	22.0441
65	21.9118	3.96887	17.7969	20.3466	20.0543	17.3029	21.0699	25.1569	21.1358	21.6792	15.0295	23.6375	22.1301	24.9866	23.1782	20.7868	18.6415	20.9674	23.4302	21.9342	24.3924	21.9332	27.271	18.6432	23.8432	18.3975	26.5576	19.932	21.4815	21.05	22.9864	23.543	23.0201	17.8216	25.9875	25.5168	16.4106	16.9823	19.925	22.9209	20.0413	20.8802	23.1335	26.6713	26.6791	23.1991	24.5944	25.0187	22.3219
66	21.4128	4.28687	17.6773	19.8463	19.9421	16.2497	20.4275	25.4473	21.385	21.391	13.9181	23.0859	21.9015	24.4154	23.8182	20.3398	17.6366	20.3178	22.5676	21.8677	23.9509	21.6399	26.6115	18.0135	22.7715	18.1476	26.414	18.9625	21.3399	21.4401	22.1844	23.369	22.8319	17.4704	25.5078	24.703	16.5632	16.3262	18.8688	22.2551	20.2185	20.9452	22.0029	27.0719	25.8006	23.0284	24.7663	24.4077	22.2003
67	20.6049	4.59609	17.1347	19.0107	19.467	14.942	19.476	25.255	21.2997	20.7927	12.5637	22.2	21.4663	23.5993	24.017	19.583	16.4463	19.442	21.417	21.458	23.169	21.015	25.6573	17.1483	21.4	17.776	25.9563	17.7093	20.803	21.4597	21.1607	22.958	22.204	16.8357	24.659	23.5943	16.491	15.486	17.506	21.3123	19.9313	20.6107	20.565	27.114	24.774	22.4633	24.4937	23.4863	21.7233
68	19.5622	4.87049	16.2573	17.9156	18.7061	13.4508	18.2731	24.6348	20.9286	19.9475	11.0567	21.0587	20.8811	22.6193	23.8059	18.572	15.1418	18.4078	20.0751	20.7931	22.1391	20.1352	24.5014	16.1145	19.8049	17.3308	25.2505	16.2468	19.9468	21.159	19.9848	22.376	21.2179	15.9846	23.5306	22.2759	16.2312	14.5001	15.94	20.1712	19.2547	19.922	18.9365	26.8702	23.6537	21.5772	23.8451	22.332	20.9569
69	18.3615	5.09722	15.1438	16.64	17.7406	11.8405	16.8699	23.6965	20.3333	18.9141	9.4778	19.7506	20.1928	21.5472	23.2884	17.386	13.778	17.273	18.6373	19.9611	20.9466	19.0755	23.2207	14.9682	18.0795	16.8487	24.3602	14.6398	18.8779	20.6024	18.7128	21.682	19.9894	14.9759	22.2194	20.8226	15.8318	13.4067	14.2712	18.8892	18.2878	18.9379	17.1961	26.4275	22.4826	20.4542	22.9079	21.0106	19.9815
70	17.0706	5.26188	13.8838	15.2512	16.6338	10.1619	15.3088	22.5373	19.5744	17.7373	7.882	18.346	19.4368	20.4354	22.5479	16.0754	12.3882	16.0795	17.1585	19.0362	19.6575	17.8956	21.8677	13.7451	16.285	16.3502	23.3404	12.9376	17.6803	19.8564	17.3918	20.917	18.5895	13.8626	20.792	19.2891	15.3323	12.2368	12.5542	17.4998	17.1299	17.7218	15.387	25.85	21.2905	19.1701	21.7667	19.5691	18.8833
71	15.7147	5.3897	12.5434	13.7931	15.4293	8.44288	13.6232	21.2385	18.7081	16.4556	6.29697	16.8922	18.6349	19.312	21.6547	14.6717	10.9851	14.8544	15.6674	18.0755	18.3051	16.6348	20.4692	12.4609	14.4635	15.8402	22.2335	11.1616	16.4093	18.9771	16.0528	20.096	17.0676	12.6872	19.2899	17.7079	14.7603	11.006	10.8138	16.0151	15.868	16.3371	13.524	25.1853	20.0878	17.7806	20.4899	18.0301	17.7372
72	14.3184	5.49105	11.149	12.2846	14.1603	6.70208	11.8354	19.8586	17.7819	15.0952	4.73762	15.4126	17.7969	18.1897	20.6627	13.1891	9.56172	13.6097	14.1709	17.1121	16.8984	15.3079	19.0313	11.1206	12.6414	15.3091	21.0719	9.31641	15.1002	17.9985	14.705	19.226	15.4565	11.4696	17.7358	16.0935	14.1239	9.71167	9.05785	14.4374	14.572	14.8375	11.6028	24.4574	18.8701	16.3158	19.1284	16.397	16.5909
73	12.9072	5.55492	9.69655	10.7198	12.8448	4.97018	9.96318	18.4291	16.8303	13.6593	3.21418	13.9191	16.9258	17.0626	19.6063	11.6325	8.107	12.3435	12.6662	16.1664	15.4313	13.9167	17.5372	9.71818	10.8397	14.735	19.8783	7.41155	13.7732	16.9355	13.3415	18.313	13.7677	10.2047	16.1347	14.4492	13.425	8.34791	7.28582	12.7583	13.2816	13.2705	9.61064	23.6745	17.6345	14.7899	17.7166	14.6681	15.474
74	11.4772	5.60112	8.17989	9.07994	11.4797	3.27702	8.03186	16.968	15.8705	12.1496	1.74137	12.415	16.0176	15.9262	18.5039	10.0003	6.6154	11.0468	11.1516	15.2429	13.8913	12.4509	15.9675	8.24727	9.06703	14.0945	18.661	5.46674	12.4314	15.7987	11.9583	17.349	12.0048	8.87051	14.4847	12.7635	12.6606	6.9158	5.50188	10.9575	12.0116	11.6726	7.5407	22.8298	16.3841	13.2095	16.2716	12.8515	14.3969
75	10.0285	5.63296	6.59541	7.35085	10.0501	1.66066	6.07669	15.4796	14.9027	10.5714	0.344253	10.896	15.0499	14.7763	17.3597	8.29	5.08675	9.70431	9.62152	14.3366	12.2624	10.8807	14.3131	6.71585	7.31736	13.3615	17.4206	3.51543	11.0566	14.594	10.5522	16.323	10.178	7.43931	12.7782	11.0079	11.8159	5.42352	3.70721	9.01289	10.7671	10.0548	5.40733	21.9119	15.1178	11.5786	14.7998	10.9584	13.3673
76	8.55986	5.64456	4.93721	5.53479	8.53482	0.171606	4.14415	13.9577	13.9123	8.91752	-0.939727	9.36545	13.9828	13.5928	16.1652	6.50673	3.53752	8.29979	8.06245	13.4304	10.5277	9.17427	12.5625	5.14088	5.58073	12.5031	16.1492	1.61612	9.62555	13.3228	9.11094	15.22	8.30609	5.89376	11.0028	9.16021	10.8613	3.86821	1.91064	6.91582	9.54809	8.40736	3.25721	20.9121	13.8261	9.89236	13.3032	8.99885	12.3932
77	7.07224	5.62112	3.22783	3.65072	6.91125	-1.13138	2.29424	12.3831	12.8676	7.17883	-2.06492	7.83855	12.7744	12.3412	14.9032	4.67506	2.00751	6.81579	6.4573	12.4864	8.6739	7.30471	10.721	3.54666	3.85194	11.4741	14.8302	-0.152364	8.1193	11.9739	7.61995	14.012	6.417	4.23962	9.14445	7.21864	9.7563	2.26027	0.148667	4.68667	8.3499	6.71815	1.17474	19.8248	12.4983	8.1427	11.7766	7.00168	11.4738
78	5.57167	5.54192	1.526	1.743	5.16378	-2.19933	0.598778	10.727	11.7219	5.361	-2.993	6.33667	11.3858	10.9771	13.5537	2.85533	0.555222	5.24367	4.80033	11.4517	6.70467	5.264	8.80133	1.981	2.143	10.2277	13.446	-1.70533	6.52533	10.5293	6.07078	12.666	4.55433	2.51533	7.19867	5.18889	8.46444	0.634333	-1.51433	2.38889	7.15422	4.97656	-0.738556	18.6427	11.1272	6.32178	10.2052	4.99956	10.5998
79	4.0711	5.38669	-0.0911212	-0.110455	3.29836	-3.01064	-0.86703	8.96427	10.421	3.49961	-3.70612	4.88527	9.79403	9.47115	12.095	1.136	-0.760909	3.60115	3.11182	10.2742	4.64485	3.0947	6.8263	0.506485	0.489	8.72864	11.9869	-2.97824	4.83345	8.97155	4.46591	11.142	2.77909	0.787636	5.17891	3.09685	6.9597	-0.949485	-3.00482	0.129061	5.93236	3.18179	-2.37903	17.35	9.70745	4.42515	8.56885	3.04433	9.75673
80	2.59345	5.14065	-1.54153	-1.81272	1.36081	-3.5807	-2.04145	7.07933	8.92252	1.66915	-4.20333	3.5153	8.00728	7.81863	10.4977	-0.390364	-1.89717	1.93404	1.43824	8.91368	2.54069	0.904879	4.84607	-0.809434	-1.05136	6.971	10.4577	-3.93794	3.05767	7.29617	2.82381	9.411	1.16573	-0.844364	3.12921	1.00079	5.24986	-2.42019	-4.25858	-1.95407	4.66084	1.36773	-3.6678	15.9227	8.24028	2.47226	6.86174	1.21305	8.9242
81	1.17448	4.79794	-2.75226	-3.25596	-0.553838	-3.94072	-2.8867	5.08133	7.21809	-0.0293737	-4.49417	2.25627	6.0782	6.04246	8.73621	-1.64888	-2.81839	0.321869	-0.154152	7.36162	0.468646	-1.15818	2.93336	-1.88852	-2.39748	4.99912	8.88193	-4.56966	1.24476	5.52214	1.19332	7.496	-0.214545	-2.25415	1.1283	-1.01558	3.39685	-3.7133	-5.22755	-3.70728	3.33219	-0.391384	-4.56074	14.3381	6.73946	0.523323	5.10076	-0.408424	8.06362
82	-0.141218	4.36792	-3.673	-4.36873	-2.32436	-4.12791	-3.39173	3.02545	5.36991	-1.49127	-4.61827	1.13027	4.11355	4.19964	6.81091	-2.59645	-3.51173	-1.14564	-1.58718	5.65655	-1.46945	-2.95582	1.17055	-2.683	-3.474	2.90755	7.28664	-4.90373	-0.533909	3.70873	-0.345273	5.466	-1.30773	-3.34727	-0.729727	-2.86282	1.51364	-4.77718	-5.88164	-5.02655	1.95955	-1.99373	-5.10173	12.5808	5.23427	-1.32582	3.33391	-1.74036	7.12527
83	-1.3036	3.8733	-4.28187	-5.11568	-3.83348	-4.18775	-3.57296	1.01279	3.48096	-2.63611	-4.6228	0.157061	2.23793	2.38081	4.77055	-3.22964	-3.97845	-2.38832	-2.78921	3.88177	-3.16293	-4.39306	-0.357434	-3.17637	-4.23985	0.828879	5.70439	-4.99138	-2.19336	1.94327	-1.71723	3.423	-2.08455	-4.09236	-2.34742	-4.45627	-0.261717	-5.57324	-6.21812	-5.85984	0.568848	-3.3342	-5.35763	10.6584	3.76471	-2.96517	1.64334	-2.72632	6.09618
84	-2.26276	3.34845	-4.59437	-5.50007	-4.98932	-4.16237	-3.46841	-0.827848	1.66831	-3.41719	-4.55496	-0.636273	0.570343	0.696141	2.71091	-3.56376	-4.24065	-3.34535	-3.69312	2.14381	-4.50982	-5.41926	-1.58164	-3.37708	-4.68579	-1.08491	4.19184	-4.89654	-3.64764	0.328838	-2.84886	1.483	-2.54003	-4.50247	-3.63427	-5.72925	-1.80269	-6.08613	-6.25652	-6.21234	-0.783444	-4.33236	-5.39215	8.63282	2.38402	-4.2868	0.135424	-3.34269	5.01715
85	-2.97969	2.83457	-4.65264	-5.55833	-5.743	-4.07648	-3.131	-2.365	0.0528788	-3.82688	-4.45161	-1.22845	-0.804121	-0.756394	0.765909	-3.64445	-4.33333	-3.97921	-4.26673	0.541697	-5.44012	-6.02636	-2.46488	-3.31761	-4.83255	-2.69364	2.82691	-4.67948	-4.82636	-1.0373	-3.67827	-0.242	-2.69582	-4.61876	-4.52427	-6.64012	-3.00242	-6.31821	-6.04955	-6.1397	-2.00615	-4.94206	-5.26924	6.61809	1.15648	-5.20806	-1.0943	-3.59218	3.95212
86	-3.43339	2.36977	-4.51344	-5.35099	-6.0836	-3.9372	-2.62158	-3.49739	-1.25146	-3.89122	-4.3288	-1.6167	-1.83494	-1.89736	-0.94197	-3.53779	-4.29307	-4.27938	-4.52794	-0.832162	-5.9101	-6.23996	-2.9999	-3.05155	-4.72952	-3.89079	1.68757	-4.39576	-5.68112	-2.07582	-4.17247	-1.659	-2.60885	-4.49858	-4.98458	-7.16123	-3.78226	-6.28056	-5.66409	-5.73213	-3.00065	-5.15353	-5.04384	4.74794	0.154657	-5.69376	-1.97788	-3.50585	2.97311
87	-3.6197	1.98062	-4.23945	-4.9523	-6.01661	-3.73818	-1.99903	-4.16721	-2.16518	-3.66759	-4.18783	-1.81009	-2.50146	-2.64963	-2.31652	-3.30361	-4.14937	-4.26781	-4.50652	-1.88384	-5.89042	-6.11246	-3.20214	-2.63799	-4.43106	-4.60945	0.848475	-4.08731	-6.18633	-2.74172	-4.32268	-2.697	-2.33733	-4.21217	-5.02488	-7.29115	-4.09836	-5.99775	-5.15033	-5.10272	-3.69147	-4.9749	-4.75869	3.14733	-0.562384	-5.76104	-2.46949	-3.14614	2.1499
88	-3.5571	1.68018	-3.88339	-4.43506	-5.61894	-3.46185	-1.32518	-4.36782	-2.65839	-3.234	-4.01358	-1.82064	-2.80545	-3.00376	-3.28855	-2.99409	-3.91564	-3.9973	-4.23645	-2.57476	-5.45415	-5.75427	-3.10461	-2.12639	-3.98855	-4.83536	0.371515	-3.76927	-6.33709	-3.03533	-4.14448	-3.32	-1.94409	-3.83018	-4.70055	-7.05758	-4.00245	-5.50858	-4.55664	-4.36421	-4.03906	-4.49382	-4.44248	1.91136	-0.964636	-5.4623	-2.60755	-2.6047	1.51273
89	-3.2794	1.46902	-3.47733	-3.85878	-4.98033	-3.08578	-0.673	-4.14267	-2.74611	-2.66733	-3.78	-1.65633	-2.77511	-2.98178	-3.823	-2.63567	-3.60178	-3.53678	-3.771	-2.90389	-4.71344	-5.26522	-2.74378	-1.55767	-3.441	-4.619	0.290667	-3.43444	-6.15333	-2.99444	-3.68089	-3.535	-1.48233	-3.41733	-4.09667	-6.51911	-3.56256	-4.86289	-3.93067	-3.61144	-4.03711	-3.81422	-4.11178	1.089	-1.05422	-4.88478	-2.44967	-1.983	1.07822
90	-2.83043	1.34356	-3.02126	-3.26982	-4.21318	-2.58814	-0.103687	-3.57755	-2.47311	-2.02339	-3.4682	-1.31148	-2.46063	-2.6634	-3.92618	-2.23227	-3.21256	-2.94114	-3.19012	-2.91203	-3.83165	-4.74332	-2.1433	-0.956455	-2.81403	-4.07994	0.613333	-3.06439	-5.68861	-2.68554	-2.99524	-3.387	-0.991455	-3.01686	-3.30248	-5.75748	-2.86234	-4.1198	-3.30394	-2.90226	-3.71016	-3.05109	-3.76819	0.695061	-0.846535	-4.13906	-2.04973	-1.3576	0.854909
91	-2.24951	1.30261	-2.48055	-2.68309	-3.42536	-1.93873	0.372364	-2.78882	-1.89982	-1.32936	-3.07382	-0.761727	-1.91691	-2.14645	-3.66436	-1.76591	-2.73973	-2.23482	-2.57891	-2.64282	-2.95191	-4.26227	-1.30855	-0.323364	-2.10691	-3.36145	1.33455	-2.62955	-5.01891	-2.18473	-2.15464	-2.948	-0.483727	-2.63355	-2.39509	-4.86991	-1.97164	-3.34018	-2.69182	-2.23564	-3.121	-2.29291	-3.40045	0.740455	-0.365091	-3.33255	-1.42918	-0.745727	0.845455
92	-1.55534	1.34832	-1.80088	-2.07858	-2.69041	-1.09647	0.812828	-1.89327	-1.07475	-0.579515	-2.60332	0.0310606	-1.18271	-1.49225	-3.14521	-1.19236	-2.16181	-1.40799	-1.99497	-2.11771	-2.14592	-3.84564	-0.219899	0.363848	-1.28527	-2.57009	2.43617	-2.08292	-4.22194	-1.5538	-1.19567	-2.285	0.0560303	-2.22406	-1.43285	-3.95989	-0.919121	-2.57061	-2.0863	-1.54913	-2.3578	-1.57077	-2.99244	1.24358	0.365495	-2.56714	-0.574929	-0.104606	1.05178
93	-0.737223	1.48374	-0.921091	-1.41563	-2.02096	-0.0212424	1.32589	-0.962606	-0.0185859	0.268879	-2.0632	1.10676	-0.267556	-0.70797	-2.46845	-0.453212	-1.44326	-0.422535	-1.43688	-1.34175	-1.40408	-3.45715	1.16582	1.15165	-0.286121	-1.75148	3.89585	-1.36033	-3.35594	-0.82402	-0.105	-1.443	0.667667	-1.70438	-0.435818	-3.12312	0.310758	-1.81979	-1.44642	-0.750424	-1.48493	-0.849515	-2.52158	2.21885	1.33199	-1.90741	0.544444	0.649354	1.48459
94	0.243476	1.71061	0.222364	-0.635182	-1.36142	1.32888	2.04052	-0.00336364	1.27942	1.28703	-1.4367	2.50791	0.856848	0.245485	-1.68764	0.511727	-0.537303	0.777121	-0.841455	-0.297424	-0.642364	-3.02036	2.90285	2.10736	0.963909	-0.893091	5.69842	-0.391545	-2.44845	0.0149697	1.17212	-0.438	1.41518	-0.976424	0.625182	-2.42715	1.76691	-1.04806	-0.702091	0.261152	-0.520303	-0.0422121	-1.94976	3.66273	2.53609	-1.35227	1.96645	1.61979	2.15715
95	1.44366	2.02515	1.68541	0.332535	-0.615323	2.99522	3.08373	1.02906	2.85203	2.55183	-0.676677	4.27476	2.24697	1.43082	-0.798152	1.75667	0.604838	2.24977	-0.118515	1.05195	0.259636	-2.44154	5.04167	3.3047	2.53509	0.0567273	7.82473	0.892192	-1.48773	1.01473	2.71784	0.745	2.37464	0.0460808	1.81791	-1.87232	3.51802	-0.170162	0.229636	1.58135	0.560646	0.961687	-1.21863	5.558	3.99642	-0.83196	3.73312	2.90955	3.08661
96	2.92481	2.41458	3.50902	1.55254	0.326879	5.01228	4.56979	2.22173	4.73803	4.12694	0.282061	6.43076	3.96295	2.91183	0.247303	3.31727	2.02833	4.04021	0.822697	2.74472	1.41937	-1.62629	7.60953	4.80857	4.48494	1.1683	10.2417	2.55483	-0.42403	2.24852	4.61958	2.145	3.61948	1.42937	3.23082	-1.38919	5.62341	0.92403	1.43797	3.29113	1.81224	2.26823	-0.25696	7.88327	5.73696	-0.232646	5.88212	4.59941	4.29234
97	4.73932	2.85901	5.70821	3.08276	1.57433	7.40027	6.582	3.67409	6.9647	6.05685	1.51285	8.98464	6.04739	4.74009	1.51809	5.21336	3.77439	6.16724	2.07082	4.81094	2.93576	-0.493182	10.6108	6.66388	6.84827	2.52382	12.9145	4.64073	0.814818	3.77991	6.95012	3.795	5.21245	3.21382	4.94827	-0.870606	8.11667	2.34185	2.99709	5.44358	3.30118	3.96464	1.00215	10.6195	7.78209	0.567576	8.43988	6.74582	5.78903
98	6.92138	3.33392	8.27449	4.97603	3.22204	10.165	9.15481	5.47148	9.54697	8.36905	3.08334	11.9185	8.52367	6.94535	3.08867	7.45094	5.87074	8.63248	3.70833	7.27213	4.87601	1.02472	14.0243	8.89181	9.63118	4.19506	15.8031	7.16901	2.30879	5.65235	9.75494	5.72	7.19945	5.41932	7.02782	-0.198535	11.0014	4.16755	4.95385	8.05753	5.08759	6.11201	2.6124	13.7395	10.1495	1.66913	11.4028	9.38195	7.58106
99	9.48266	3.81422	11.1725	7.26993	5.33646	13.3011	12.265	7.67064	12.4842	11.0671	5.04779	15.1873	11.3914	9.53578	5.03161	10.0286	8.32351	11.4319	5.80527	10.1337	7.27852	2.97928	17.7984	11.4895	12.8109	6.21888	18.8634	10.125	4.12697	7.88221	13.0466	7.932	9.60306	8.04492	9.49867	0.738576	14.2514	6.45194	7.33433	11.1141	7.21248	8.73488	4.60737	17.2035	12.8503	3.14098	14.7331	12.5015	9.66128
100	12.4136	4.27522	14.355	9.981	7.958	16.787	15.844	10.296	15.75	14.126	7.434	18.735	14.628	12.497	7.398	12.934	11.117	14.551	8.412	13.387	10.16	5.404	21.854	14.436	16.34	8.608	22.05	13.467	6.319	10.466	16.795	10.439	12.427	11.069	12.359	2.035	17.827	9.211	10.147	14.56	9.7	11.82	6.998	20.955	15.873	5.03	18.372	16.06	12.011
[truncated: 70 more columns]

## Sheet: Rotation RAnkleFlex A1ComfM
all values Right	mean	std	steps
1	-8.43444	1.1208	-8.754	-7.631	-8.128	-7.878	-8.174	-8.092	-8.24	-6.511	-8.746	-7.248	-9.042	-8.092	-8.021	-7.107	-8.169	-9.357	-8.974	-7.861	-6.992	-9.75	-9.044	-9.988	-7.317	-7.566	-8.969	-9.653	-9.368	-6.933	-8.966	-9.014	-8.236	-9.478	-8.765	-6.704	-8.152	-9.468	-5.219	-9.006	-8.884	-9.18	-6.595	-5.992	-9.175	-9.319	-9.75	-6.57	-9.636
2	-9.04335	0.790138	-9.82485	-8.93219	-9.12587	-8.97301	-8.99179	-8.87184	-9.25061	-7.55466	-9.36536	-8.53252	-9.22281	-9.071	-8.89579	-8.29485	-8.87835	-9.48134	-9.44957	-8.95939	-8.15831	-10.231	-9.80867	-9.49038	-8.47936	-8.23102	-9.77227	-10.1015	-9.21978	-8.06203	-9.91055	-9.56842	-8.83272	-9.98177	-9.48597	-8.00185	-9.04407	-9.56387	-6.52724	-9.58534	-9.67625	-9.70871	-7.97941	-7.42603	-9.83662	-9.12201	-9.58095	-7.67378	-9.64106
3	-9.18069	0.718264	-10.3911	-9.79491	-9.67898	-9.68568	-9.39785	-9.24331	-9.73305	-8.28688	-9.48282	-9.41933	-8.83808	-9.65118	-9.33781	-9.1367	-9.15023	-9.11094	-9.43334	-9.46414	-9.00012	-10.1425	-10.0802	-8.41962	-9.37367	-8.44831	-10.2035	-10.0572	-8.48695	-8.79467	-10.2552	-9.65503	-9.0012	-9.96551	-9.65555	-8.999	-9.37528	-9.08096	-7.61876	-9.73625	-9.94047	-9.66877	-9.00539	-8.58897	-9.90672	-8.37731	-8.80048	-8.57844	-9.03252
4	-8.79889	1.03922	-10.3586	-10.0713	-9.69412	-9.93245	-9.30009	-9.12503	-9.56988	-8.58861	-9.06245	-9.84209	-7.90427	-9.76309	-9.21448	-9.52127	-8.90373	-8.26552	-8.89033	-9.35364	-9.39936	-9.46933	-9.841	-6.89076	-9.84758	-8.12003	-10.2019	-9.5043	-7.22203	-9.00491	-9.93079	-9.22118	-8.67494	-9.3747	-9.24391	-9.55436	-9.04227	-8.05333	-8.39664	-9.41767	-9.63015	-9.04015	-9.55188	-9.31645	-9.37452	-7.146	-7.48021	-9.091	-7.86409
5	-7.92538	1.47018	-9.72177	-9.72929	-9.15044	-9.66072	-8.695	-8.49756	-8.76412	-8.37874	-8.14767	-9.78018	-6.51942	-9.36724	-8.48695	-9.37127	-8.1487	-7.04846	-7.87126	-8.66198	-9.25817	-8.28141	-9.09945	-5.0413	-9.82077	-7.25206	-9.73764	-8.50778	-5.54498	-8.64715	-9.00028	-8.29027	-7.86807	-8.2532	-8.29603	-9.60713	-8.08143	-6.61493	-8.79191	-8.67427	-8.78672	-7.88876	-9.57786	-9.50318	-8.29989	-5.54386	-5.77876	-9.05989	-6.26742
6	-6.64787	1.8488	-8.57355	-8.82513	-8.11381	-8.88041	-7.66173	-7.42479	-7.42638	-7.66132	-6.8353	-9.2567	-4.81354	-8.478	-7.23154	-8.66233	-6.98416	-5.59148	-6.49147	-7.48397	-8.55057	-6.71827	-7.92536	-2.99448	-9.27723	-5.93913	-8.85218	-7.19944	-3.58644	-7.76973	-7.61913	-6.948	-6.66676	-6.7326	-6.918	-9.14527	-6.62635	-4.91807	-8.74979	-7.62411	-7.53197	-6.3458	-9.07364	-9.11652	-6.81572	-3.69675	-3.85818	-8.43989	-4.39515
7	-5.08452	2.12691	-7.07161	-7.47885	-6.7113	-7.68294	-6.31845	-6.02694	-5.71236	-6.51397	-5.241	-8.34918	-2.92127	-7.18036	-5.58873	-7.445	-5.54388	-4.00791	-4.88036	-5.95039	-7.33967	-4.92858	-6.441	-0.865636	-8.27752	-4.3093	-7.64545	-5.72242	-1.47291	-6.48164	-5.96279	-5.31909	-5.18882	-4.96118	-5.25782	-8.20697	-4.8383	-3.08982	-8.25627	-6.39203	-6.02245	-4.55776	-8.07558	-8.19945	-5.08236	-1.7157	-1.85352	-7.29833	-2.38327
8	-3.35943	2.29909	-5.37718	-5.83791	-5.08999	-6.20118	-4.79021	-4.4251	-3.77618	-5.04768	-3.47976	-7.17467	-0.968	-5.59624	-3.70433	-5.83288	-3.94754	-2.38915	-3.15424	-4.2006	-5.74782	-3.03752	-4.77903	1.23116	-6.93944	-2.49067	-6.22658	-4.19826	0.674505	-4.90961	-4.17291	-3.53258	-3.54427	-3.06379	-3.457	-6.88449	-2.86103	-1.24003	-7.36261	-5.07141	-4.40319	-2.66398	-6.68976	-6.86352	-3.24921	0.295253	0.121495	-5.76689	-0.352303
9	-1.58913	2.3771	-3.62106	-4.05364	-3.38142	-4.5706	-3.19736	-2.73778	-1.75331	-3.37506	-1.6637	-5.85836	0.929182	-3.84724	-1.71293	-3.96258	-2.29081	-0.82301	-1.41582	-2.36694	-3.9181	-1.15572	-3.04885	3.18704	-5.39765	-0.606859	-4.68997	-2.71575	2.75564	-3.18767	-2.36596	-1.70203	-1.84049	-1.14249	-1.63482	-5.30454	-0.826556	0.530727	-6.16197	-3.72927	-2.79479	-0.787778	-5.06341	-5.25003	-1.4458	2.24613	1.97273	-3.99222	1.5923
10	0.121973	2.38081	-1.91109	-2.26109	-1.69473	-2.90464	-1.646	-1.07345	0.234273	-1.61236	0.0994545	-4.516	2.67191	-2.042	0.262818	-1.96782	-0.658455	0.609182	0.244545	-0.572818	-1.99327	0.617727	-1.34	4.91255	-3.77018	1.22655	-3.11764	-1.35018	4.68145	-1.44836	-0.647	0.0735455	-0.179091	0.705	0.102909	-3.60782	1.14427	2.13264	-4.75936	-2.428	-1.29936	0.968909	-3.34564	-3.49364	0.210545	4.05682	3.63045	-2.115	3.36082
11	1.68632	2.33731	-0.341899	-0.577051	-0.118889	-1.29479	-0.225394	0.474636	2.08052	0.13099	1.71897	-3.24782	4.18478	-0.271242	2.11458	0.0250606	0.869	1.83684	1.75533	1.07429	-0.0971313	2.19938	0.267879	6.35648	-2.15281	2.90846	-1.57915	-0.175859	6.38297	0.192848	0.892879	1.71124	1.35014	2.39718	1.66503	-1.92156	2.94539	3.49184	-3.24861	-1.22956	-0.00334343	2.52895	-1.66566	-1.71591	1.6177	5.66758	5.05324	-0.276333	4.8813
12	3.04077	2.27813	1.00789	0.905556	1.27144	0.183556	0.996	1.83756	3.69944	1.76833	3.13167	-2.13533	5.42656	1.39333	3.75789	1.90633	2.22556	2.81556	3.06722	2.49522	1.669	3.53078	1.70833	7.51189	-0.626667	4.36389	-0.132333	0.743667	7.82367	1.64633	2.18589	3.14967	2.68767	3.87722	2.98267	-0.340778	4.49544	4.55956	-1.719	-0.184333	1.02989	3.84056	-0.127	-0.0206667	2.71067	7.05133	6.21778	1.41078	6.117
13	4.15211	2.23293	2.08858	2.12973	2.42548	1.47185	1.97927	2.97376	5.03433	3.24194	4.30809	-1.23291	6.38985	2.89764	5.14191	3.59009	3.36927	3.53939	4.15494	3.64161	3.22691	4.58718	2.93418	8.40155	0.746303	5.55227	1.18127	1.37715	8.99991	2.84991	3.19858	4.35645	3.80397	5.11718	4.02418	1.0713	5.74718	5.3207	-0.250909	0.679545	1.77724	4.88439	1.19264	1.51136	3.47745	8.21373	7.12667	2.86367	7.06864
14	5.01633	2.22106	2.89287	3.08095	3.32103	2.53823	2.71236	3.86736	6.06657	4.52279	5.24452	-0.565758	7.09104	4.21094	6.23815	5.02236	4.28269	4.03366	5.01845	4.50745	4.5261	5.38071	3.92533	9.06487	1.91862	6.46394	2.3463	1.72823	9.9286	3.78033	3.93879	5.33264	4.69583	6.11949	4.8003	2.27256	6.69046	5.79754	1.09776	1.35581	2.25562	5.67424	2.24879	2.82779	3.95295	9.17565	7.80884	4.02722	7.76294
15	5.65295	2.24786	3.44713	3.7739	3.9641	3.38114	3.20745	4.52236	6.81479	5.60364	5.95906	-0.125818	7.56605	5.32861	7.07231	6.18606	4.97117	4.33545	5.67732	5.11741	5.57358	5.94879	4.69236	9.54349	2.85631	7.10905	3.37042	1.82901	10.6371	4.44597	4.44697	6.10009	5.37675	6.91848	5.34479	3.24849	7.34297	6.04002	2.29433	1.85763	2.50998	6.24764	3.03715	3.90048	4.19982	9.96369	8.31033	4.88611	8.243
16	6.0949	2.30787	3.79236	4.24285	4.37818	4.02088	3.49482	4.95361	7.3277	6.4877	6.47982	0.121909	7.85806	6.26391	7.69288	7.095	5.45612	4.48809	6.16294	5.50894	6.40945	6.33552	5.26327	9.88097	3.54761	7.511	4.27027	1.72645	11.1564	4.87855	4.78136	6.69255	5.87142	7.56818	5.69291	4.00933	7.74788	6.10906	3.33191	2.21709	2.59255	6.64227	3.58779	4.72427	4.27364	10.6033	8.66933	5.46567	8.56245
17	6.38246	2.39069	3.97475	4.54092	4.61323	4.48354	3.61627	5.18097	7.66778	7.19445	6.83152	0.222455	8.01544	7.03921	8.14801	7.78285	5.77095	4.54167	6.51227	5.74102	7.07203	6.59951	5.67364	10.1163	4.03407	7.70299	5.06648	1.47392	11.5192	5.11373	4.99849	7.14624	6.20887	8.11404	5.8803	4.57362	7.9632	6.06322	4.22676	2.47705	2.55271	6.89027	3.94423	5.31273	4.22032	11.1239	8.9137	5.81556	8.77888
18	6.55509	2.48799	4.03205	4.72772	4.72248	4.80065	3.62091	5.234	7.89138	7.75743	7.04376	0.222455	8.08633	7.67612	8.48305	8.29088	5.95508	4.54285	6.75903	5.85629	7.59634	6.77904	5.95779	10.285	4.36264	7.73232	5.77558	1.12515	11.7617	5.18673	5.14476	7.49088	6.42826	8.58692	5.94624	4.96521	8.04037	5.93984	4.99382	2.66782	2.43454	7.01328	4.15826	5.68697	4.07121	11.568	9.08365	5.99133	8.94012
19	6.64912	2.5929	3.98973	4.83827	4.753	5.01391	3.55182	5.14164	8.03336	8.21655	7.15309	0.166273	8.10836	8.19864	8.73673	8.66418	6.04791	4.51745	6.93727	5.89136	8.01818	6.89391	6.15545	10.4043	4.57018	7.65427	6.42218	0.738636	11.9189	5.13418	5.25845	7.75045	6.56945	9.01173	5.92291	5.22582	8.01718	5.76655	5.64436	2.79564	2.27245	7.037	4.29309	5.88555	3.85309	11.9686	9.215	6.042	9.07291
20	6.69424	2.69792	3.86601	4.88657	4.72611	5.15896	3.44839	4.93274	8.11797	8.6079	7.1863	0.0894545	8.10132	8.64212	8.94169	8.95055	6.08091	4.47182	7.07099	5.87292	8.37235	6.96108	6.29455	10.4663	4.68667	7.51415	7.02567	0.377556	12.0138	4.98767	5.3582	7.9473	6.6588	9.40593	5.83367	5.41013	7.92594	5.56677	6.19906	2.86166	2.09391	6.9929	4.39708	5.96312	3.58693	12.3359	9.31716	6.00389	9.18861
21	6.71218	2.79676	3.66138	4.88834	4.64734	5.25426	3.35512	4.65293	8.16794	8.95867	7.16073	0.030697	8.07486	9.03688	9.12405	9.1877	6.06953	4.41547	7.1768	5.82322	8.70539	6.99214	6.38767	10.4681	4.74035	7.35556	7.58885	0.0917071	12.0574	4.78488	5.43437	8.09779	6.71276	9.77422	5.6973	5.55922	7.78978	5.34484	6.68694	2.87999	1.91851	6.89336	4.49401	5.97118	3.28641	12.6709	9.39969	5.92833	9.29461
22	6.71682	2.88347	3.38761	4.86155	4.51767	5.31582	3.31191	4.3453	8.19127	9.28079	7.09591	0.0180909	8.03576	9.40609	9.3013	9.401	6.01882	4.36152	7.25833	5.76191	9.05052	6.97909	6.43345	10.4185	4.75403	7.21485	8.10636	-0.0701212	12.0615	4.56591	5.47088	8.21009	6.74915	10.1067	5.53018	5.685	7.62036	5.08155	7.12518	2.87894	1.76473	6.71882	4.60064	5.94855	2.96658	12.9759	9.47088	5.829	9.39382
23	6.71786	2.95017	3.08811	4.82056	4.35233	5.35511	3.343	4.05111	8.18333	9.58033	7.00567	0.0656667	7.995	9.74767	9.48244	9.59033	5.94556	4.32156	7.31311	5.69544	9.41189	6.90567	6.42333	10.3222	4.73967	7.10344	8.572	-0.0603333	12.0232	4.364	5.46467	8.28567	6.78078	10.3882	5.35667	5.78567	7.41989	4.77	7.514	2.878	1.64322	6.46833	4.737	5.91233	2.65656	13.25	9.53733	5.71433	9.48533
24	6.72181	2.9875	2.81441	4.78255	4.17629	5.36643	3.46376	3.82578	8.13089	9.85733	6.89245	0.189576	7.97128	10.036	9.66682	9.74703	5.86701	4.31614	7.33752	5.62504	9.78064	6.77094	6.3443	10.1904	4.70896	7.02695	8.96803	0.144253	11.9273	4.21658	5.41739	8.32552	6.80962	10.5932	5.20482	5.85266	7.1853	4.41818	7.84394	2.88075	1.57058	6.17759	4.91171	5.86452	2.40274	13.4835	9.59463	5.59322	9.55791
25	6.73283	2.98556	2.61188	4.77806	4.01673	5.34082	3.69055	3.72373	8.02421	10.0874	6.76173	0.413818	7.98397	10.2401	9.83567	9.86582	5.80385	4.37197	7.32885	5.54285	10.123	6.59055	6.19718	10.0367	4.6733	6.98612	9.26273	0.539242	11.7658	4.16582	5.32782	8.32964	6.82979	10.6928	5.09609	5.88455	6.92255	4.04006	8.10182	2.9073	1.5737	5.88855	5.11406	5.80664	2.26436	13.6572	9.63239	5.45233	9.59664
26	6.75668	2.93468	2.53729	4.84159	3.91182	5.27818	4.03779	3.78535	7.85266	10.2335	6.63282	0.750606	8.04543	10.3381	9.95493	9.94227	5.79282	4.51431	7.29655	5.4443	10.3998	6.38861	6.0097	9.87562	4.64227	6.97318	9.42121	1.09863	11.5471	4.25591	5.20517	8.2977	6.83751	10.6576	5.05282	5.8982	6.64611	3.66278	8.27433	2.98609	1.67954	5.64325	5.32626	5.74203	2.29174	13.7491	9.64185	5.28722	9.5987
27	6.80409	2.82976	2.63601	5.01084	3.90893	5.19441	4.5107	4.03681	7.60946	10.2814	6.53603	1.19658	8.16469	10.324	9.99788	9.96585	5.87078	4.75606	7.26562	5.35661	10.593	6.19393	5.83997	9.7318	4.64019	6.99448	9.422	1.77688	11.2983	4.51552	5.082	8.23758	6.83537	10.488	5.10924	5.92566	6.36661	3.33518	8.35718	3.14632	1.90506	5.49572	5.53156	5.67703	2.5176	13.7456	9.62298	5.10811	9.58124
28	6.89071	2.67354	2.92264	5.30755	4.04836	5.12627	5.09345	4.48082	7.33255	10.2438	6.51391	1.743	8.34691	10.2067	9.96445	9.92236	6.06318	5.09655	7.27345	5.31218	10.6959	6.04409	5.76064	9.63364	4.70555	7.07318	9.27309	2.527	11.0507	4.94527	5.00273	8.17164	6.83082	10.2302	5.29291	6.00145	6.11155	3.10327	8.36418	3.41109	2.25973	5.50218	5.728	5.63227	2.94709	13.642	9.58936	4.939	9.57782
29	7.03718	2.47462	3.38815	5.7426	4.35692	5.13239	5.76339	5.10512	7.08699	10.1628	6.61397	2.38	8.58864	10.0202	9.86906	9.79903	6.38537	5.53447	7.36198	5.33643	10.7085	5.98497	5.82845	9.61242	4.87171	7.23796	9.02558	3.31887	10.8252	5.52591	5.01489	8.13794	6.84144	9.96209	5.61848	6.16635	5.92837	3.01335	8.33639	3.79988	2.75561	5.70356	5.92859	5.64748	3.5484	13.4561	9.56362	4.83856	9.63485
30	7.26731	2.24863	4.01092	6.31324	4.85386	5.2629	6.49848	5.88833	6.94748	10.0996	6.86839	3.09576	8.88596	9.82033	9.74619	9.60827	6.83568	6.06981	7.55923	5.46887	10.6662	6.07722	6.07209	9.70114	5.16705	7.5216	8.75785	4.13655	10.64	6.23	5.16036	8.18409	6.9008	9.76413	6.08655	6.4652	5.86273	3.10253	8.33306	4.32253	3.39635	6.11865	6.14715	5.77188	4.28148	13.2443	9.56855	4.86411	9.80582
31	7.60308	2.01748	4.76827	6.99985	5.5243	5.55112	7.27782	6.80221	6.9887	10.1054	7.28736	3.87273	9.24206	9.67273	9.64612	9.40227	7.39988	6.69306	7.88364	5.73673	10.6356	6.35852	6.49982	9.91973	5.60764	7.94576	8.56118	4.972	10.5268	7.02227	5.46764	8.35464	7.04448	9.70327	6.69036	6.92018	5.95233	3.38773	8.416	4.97479	4.17567	6.74188	6.41282	6.04855	5.10476	13.0813	9.63142	5.06467	10.1262
32	8.05942	1.80141	5.63033	7.77121	6.34328	6.01494	8.07785	7.81862	7.26161	10.2235	7.86427	4.69345	9.66017	9.63682	9.63019	9.251	8.06129	7.38704	8.34739	6.15869	10.6769	6.85022	7.10727	10.2626	6.19298	8.50156	8.52309	5.82243	10.5175	7.86139	5.94949	8.681	7.301	9.824	7.41479	7.52632	6.22468	3.87504	8.63348	5.75143	5.07296	7.54632	6.77443	6.50448	5.99439	13.0332	9.78334	5.47489	10.6116
33	8.63924	1.61216	6.56186	8.5799	7.28003	6.65249	8.88136	8.91259	7.78468	10.4875	8.5807	5.54327	10.1291	9.75055	9.74625	9.21903	8.79772	8.12802	8.9464	6.73782	10.8317	7.55915	7.87327	10.7051	6.91249	9.16764	8.70706	6.68743	10.6362	8.70952	6.6043	9.17421	7.69386	10.1472	8.2357	8.26019	6.69427	4.56212	9.01891	6.64831	6.05944	8.49004	7.27811	7.14712	6.92953	13.1393	10.0529	6.10656	11.249
34	9.3304	1.45041	7.53	9.37567	8.29367	7.44867	9.674	10.059	8.54567	10.9063	9.399	6.416	10.6257	10.024	10.021	9.353	9.57467	8.888	9.65933	7.45933	11.122	8.47533	8.76	11.2127	7.74433	9.91533	9.142	7.56633	10.89	9.532	7.418	9.821	8.23667	10.6603	9.116	9.08767	7.36067	5.435	9.591	7.65367	7.113	9.512	7.94567	7.965	7.891	13.4043	10.4547	6.94033	11.981
35	10.1064	1.3078	8.4998	10.1148	9.34136	8.37991	10.4414	11.2291	9.50085	11.4518	10.2693	7.31342	11.1273	10.4527	10.4626	9.68367	10.3511	9.64206	10.4449	8.30343	11.5447	9.55715	9.72058	11.748	8.65617	10.7024	9.83748	8.4512	11.2681	10.2926	8.36284	10.5775	8.93173	11.3127	10.0182	9.96644	8.19758	6.46266	10.3376	8.74779	8.21348	10.5377	8.77125	8.94564	8.86589	13.7959	10.9706	7.93433	12.7188
36	10.924	1.17561	9.43325	10.7652	10.3708	9.40584	11.1654	12.3687	10.5821	12.0685	11.1274	8.23352	11.6091	10.9978	11.0557	10.205	11.0918	10.3737	11.2421	9.25152	12.0645	10.7141	10.6876	12.2706	9.61265	11.4793	10.7338	9.33037	11.7379	10.9768	9.38623	11.3746	9.76525	12.0262	10.9045	10.8555	9.15091	7.60236	11.1938	9.89268	9.33134	11.5037	9.73069	10.0283	9.83347	14.2598	11.5556	9.03878	13.3876
37	11.7343	1.05254	10.2948	11.3153	11.3234	10.464	11.8283	13.4	11.696	12.6952	11.9259	9.17845	12.0519	11.6127	11.7677	10.9003	11.7685	11.065	11.9899	10.2696	12.6191	11.8218	11.5934	12.75	10.5729	12.204	11.7285	10.1776	12.2614	11.5835	10.4145	12.144	10.6982	12.7178	11.7387	11.7188	10.1494	8.80882	12.089	11.0308	10.4299	12.3594	10.7805	11.1341	10.7624	14.7489	12.1601	10.198	13.9505
38	12.4891	0.948233	11.0552	11.7715	12.1525	11.4783	12.4095	14.2648	12.7387	13.2773	12.6383	10.1446	12.4525	12.2428	12.5308	11.7107	12.3564	11.6912	12.6478	11.2994	13.1451	12.7789	12.3792	13.1746	11.4958	12.8481	12.6895	10.9556	12.8106	12.1099	11.3782	12.8344	11.6716	13.3294	12.4949	12.5142	11.1281	10.0296	12.9429	12.0957	11.4721	13.0633	11.8493	12.1742	11.6192	15.2413	12.7445	11.342	14.4116
39	13.1517	0.878301	11.7023	12.1455	12.8428	12.3761	12.8928	14.9474	13.6363	13.7802	13.2453	11.1049	12.8223	12.8439	13.2474	12.5412	12.8481	12.2349	13.1931	12.2643	13.6085	13.5452	13.0083	13.5502	12.3534	13.3912	13.5064	11.6389	13.3642	12.5492	12.2287	13.4168	12.6134	13.8425	13.15	13.1957	12.0328	11.1956	13.689	13.0221	12.4108	13.6058	12.8489	13.0712	12.3749	15.7351	13.2794	12.3951	14.79
40	13.7075	0.84999	12.2543	12.4571	13.3969	13.1128	13.2767	15.4706	14.3647	14.2002	13.7405	12.0145	13.1721	13.3798	13.8492	13.3053	13.2564	12.6988	13.6267	13.0968	14.007	14.1371	13.4772	13.8916	13.1235	13.8206	14.13	12.2247	13.9143	12.9024	12.9456	13.8883	13.46	14.2631	13.6955	13.7406	12.8241	12.2296	14.2979	13.7708	13.2044	14.0164	13.7182	13.7833	13.0077	16.227	13.7496	13.288	15.1095
41	14.1625	0.855849	12.7289	12.7315	13.8312	13.6806	13.5712	15.8753	14.9382	14.5552	14.1416	12.822	13.5131	13.8325	14.3284	13.9603	13.5894	13.1071	13.9757	13.7721	14.3572	14.5998	13.814	14.2149	13.7923	14.1401	14.5706	12.7234	14.4614	13.183	13.5249	14.2668	14.1781	14.6087	14.1322	14.1562	13.4816	13.0786	14.7748	14.335	13.8459	14.3298	14.4417	14.3129	13.5108	16.7027	14.1601	13.9896	15.3892
42	14.534	0.880545	13.1343	12.9899	14.1649	14.0997	13.7905	16.1958	15.3851	14.8632	14.4712	13.4998	13.852	14.2082	14.7104	14.5084	13.8698	13.4751	14.2671	14.3056	14.677	14.9766	14.0502	14.5258	14.359	14.3697	14.8667	13.1486	14.9874	13.4086	13.9845	14.5802	14.7669	14.9033	14.4732	14.4755	14.0009	13.7372	15.1449	14.7449	14.3531	14.5784	15.0419	14.6925	13.8989	17.1355	14.5258	14.5184	15.6308
43	14.8374	0.909116	13.4751	13.242	14.4074	14.4018	13.9489	16.4533	15.7309	15.1266	14.7402	14.0562	14.1712	14.5263	15.026	14.9655	14.1168	13.8151	14.5156	14.7186	14.9685	15.2971	14.2078	14.8028	14.8367	14.5322	15.0553	13.5141	15.4443	13.5986	14.3539	14.8462	15.2464	15.1528	14.734	14.7297	14.4013	14.2334	15.4389	15.0459	14.7631	14.7896	15.5519	14.9628	14.1987	17.4861	14.8415	14.916	15.81
44	15.0745	0.929909	13.7618	13.4816	14.5706	14.6164	14.0522	16.6506	15.9845	15.3332	14.9428	14.5172	14.4265	14.8073	15.2957	15.3383	14.3351	14.1319	14.7067	15.021	15.2197	15.5592	14.2943	15.0009	15.2446	14.6418	15.1677	13.8337	15.7677	13.7659	14.6434	15.0644	15.6408	15.3343	14.9327	14.9377	14.716	14.6014	15.6748	15.2673	15.0997	14.9694	15.9789	15.1568	14.4286	17.7074	15.0784	15.2299	15.8839
45	15.23	0.937248	13.9904	13.6748	14.6571	14.7669	14.0883	16.7559	16.1299	15.4541	15.0673	14.9073	14.5656	15.0483	15.527	15.6147	14.5112	14.4157	14.8013	15.225	15.4128	15.7393	14.3107	15.0781	15.6004	14.6971	15.222	14.1007	15.895	13.8997	14.8446	15.214	15.9558	15.4061	15.0687	15.104	14.9648	14.8696	15.84	15.408	15.362	15.0949	16.3089	15.287	14.5972	17.7582	15.189	15.489	15.807
46	15.2761	0.934447	14.1357	13.7678	14.6502	14.8598	14.0323	16.7255	16.1403	15.4521	15.0915	15.2346	14.5399	15.2179	15.7054	15.7751	14.6087	14.6428	14.7595	15.3341	15.5165	15.8093	14.252	14.9952	15.9004	14.6774	15.2054	14.2799	15.7786	13.9625	14.9329	15.2582	16.1708	15.334	15.1231	15.2178	15.1374	15.0586	15.8968	15.4423	15.5325	15.1236	16.5115	15.3435	14.6877	17.6153	15.134	15.69	15.5443
47	15.1821	0.932599	14.1613	13.7096	14.5265	14.8834	13.8532	16.521	15.9979	15.2933	14.9834	15.4842	14.3185	15.27	15.7914	15.8086	14.5923	14.7686	14.5548	15.3416	15.4978	15.7516	14.1065	14.713	16.1115	14.5499	15.0871	14.3303	15.3983	13.909	14.886	15.1568	16.2485	15.0974	15.0664	15.2455	15.2013	15.1723	15.7972	15.3396	15.5817	15.0105	16.5537	15.2976	14.6602	17.2655	14.8906	15.8002	15.0757
48	14.9213	0.947655	14.03	13.4589	14.254	14.8176	13.5275	16.1096	15.6945	14.9498	14.7189	15.6293	13.8814	15.162	15.7436	15.7055	14.4371	14.7508	14.1657	15.2456	15.3232	15.5525	13.8524	14.1905	16.1916	14.2819	14.8552	14.2124	14.7426	13.6884	14.6856	14.881	16.1552	14.6813	14.8691	15.1474	15.1176	15.1923	15.5085	15.0736	15.4849	14.7159	16.4153	15.1099	14.4817	16.6847	14.4457	15.7856	14.3738
49	14.4695	0.997792	13.7019	12.9811	13.7919	14.6353	13.0365	15.4592	15.2234	14.4011	14.2825	15.6388	13.2074	14.8647	15.5364	15.4579	14.1183	14.5599	13.5744	15.034	14.957	15.1798	13.4585	13.3718	16.1027	13.8538	14.4999	13.8908	13.7863	13.2629	14.3059	14.4157	15.8678	14.0697	14.5049	14.8898	14.8618	15.1019	15.0202	14.6213	15.2205	14.2055	16.0877	14.7499	14.1237	15.8333	13.7881	15.6177	13.3964
50	13.7978	1.1034	13.1368	12.2475	13.1021	14.3007	12.3507	14.5215	14.5669	13.6175	13.6582	15.4799	12.2555	14.357	15.1626	15.0549	13.6112	14.1739	12.7586	14.6772	14.3554	14.5799	12.8916	12.1795	15.8213	13.2529	14.0035	13.3326	12.4899	12.6024	13.717	13.7489	15.3641	13.2318	13.9531	14.4476	14.4175	14.8863	14.3166	13.954	14.7622	13.4394	15.556	14.1905	13.5557	14.6576	12.8899	15.2734	12.0841
51	12.8631	1.28665	12.3058	11.2176	12.1534	13.7641	11.4291	13.2214	13.6793	12.5446	12.8154	15.1229	10.9581	13.6061	14.6035	14.4631	12.8832	13.5725	11.6819	14.1258	13.4372	13.6821	12.1085	10.527	15.3245	12.4446	13.3361	12.4957	10.8005	11.6503	12.8761	12.8623	14.6077	12.1198	13.1927	13.7994	13.7663	14.5268	13.3508	13.0295	14.0778	12.3643	14.8001	13.3907	12.7516	13.0822	11.6971	14.7268	10.3527
52	11.6083	1.56573	11.1722	9.83376	10.9078	12.9792	10.2116	11.4588	12.4864	11.1087	11.6996	14.5399	9.23964	12.5671	13.8118	13.6395	11.8808	12.7263	10.2911	13.3198	12.1079	12.4028	11.051	8.36121	14.5784	11.3761	12.4425	11.3395	8.66815	10.3325	11.7198	11.7151	13.5568	10.6676	12.184	12.9182	12.8752	13.9912	12.0535	11.7927	13.1247	10.9108	13.7896	12.3015	11.6768	11.0193	10.1353	13.9477	8.11155
53	9.97244	1.93298	9.67602	8.03476	9.30767	11.9026	8.61827	9.13264	10.9043	9.21672	10.2369	13.7084	7.05364	11.181	12.7212	12.5398	10.5325	11.5825	8.50891	12.1912	10.2725	10.6413	9.65585	5.76343	13.5426	9.98421	11.2563	9.82145	6.12565	8.57861	10.1631	10.239	12.1503	8.79479	10.8624	11.7606	11.6862	13.2302	10.346	10.1706	11.8417	8.99384	12.4685	10.8622	10.2709	8.43478	8.12386	12.8906	5.37282
54	7.91358	2.31909	7.74594	5.77772	7.27435	10.4722	6.58839	6.23348	8.85922	6.80799	8.34033	12.5918	4.49487	9.35318	11.2392	11.0945	8.75575	10.0617	6.24793	10.6562	7.82824	8.30591	7.85133	3.00991	12.1627	8.18121	9.68558	7.88229	3.39277	6.31952	8.12237	8.34276	10.3021	6.46274	9.137	10.2624	10.1243	12.1762	8.13	8.08095	10.1489	6.56529	10.7534	8.98148	8.44561	5.45411	5.63519	11.4932	2.385
55	5.47045	2.5874	5.37527	3.189	4.76845	8.59909	4.19664	3.00755	6.38882	4.017	5.96673	11.1254	1.87955	7.00282	9.26118	9.20545	6.49845	8.08773	3.53755	8.62455	4.83836	5.44618	5.58418	0.475	10.3624	5.89155	7.62809	5.52555	0.835818	3.63609	5.60682	5.96691	7.93873	3.79445	6.91864	8.339	8.106	10.7473	5.42073	5.514	7.97982	3.74873	8.56282	6.59336	6.11873	2.40309	2.82727	9.67	-0.429091
56	2.8219	2.5981	2.75222	0.611556	1.957	6.21778	1.72167	-0.0783333	3.73044	1.21022	3.24933	9.21767	-0.396222	4.20933	6.73522	6.79367	3.87144	5.691	0.656889	6.07689	1.65533	2.36511	2.95267	-1.53722	8.05422	3.21089	5.07333	2.93733	-1.20878	0.873667	2.83844	3.23	5.13178	1.10622	4.24567	5.93211	5.58089	8.85044	2.48967	2.64978	5.38011	0.892222	5.91822	3.786	3.36089	-0.299778	0.0616667	7.26456	-2.69133
57	0.274645	2.31067	0.267212	-1.58235	-0.757182	3.4317	-0.474909	-2.59274	1.26267	-1.20389	0.53097	6.80291	-2.06257	1.30245	3.80731	3.92645	1.20676	3.11963	-1.98695	3.20062	-1.23567	-0.476899	0.306212	-2.87823	5.23812	0.499273	2.24191	0.483667	-2.5594	-1.5423	0.213051	0.474394	2.1824	-1.23715	1.40718	3.15235	2.67985	6.45312	-0.220788	-0.149697	2.60494	-1.59234	3.06651	0.891091	0.522192	-2.31935	-2.27841	4.37233	-4.20209
58	-1.85189	1.82726	-1.68558	-3.17764	-2.94885	0.601212	-2.12982	-4.31294	-0.663273	-2.96688	-1.81527	3.99427	-3.0257	-1.29982	0.859909	0.917364	-1.10321	0.762667	-4.09	0.405818	-3.48712	-2.67012	-1.93455	-3.55215	2.15861	-1.81842	-0.457636	-1.46758	-3.19833	-3.34155	-1.90494	-1.91918	-0.499091	-2.98218	-1.16845	0.360848	-0.220303	3.71785	-2.34109	-2.51336	0.0450606	-3.42333	0.437697	-1.65891	-1.90221	-3.49988	-3.96042	1.35033	-4.93227
59	-3.34962	1.36239	-2.88691	-4.12565	-4.39808	-1.84185	-3.14321	-5.2146	-1.84039	-4.00464	-3.55758	1.16621	-3.33939	-3.31767	-1.68406	-1.79518	-2.79776	-1.05871	-5.53844	-1.86766	-4.9814	-4.01471	-3.5027	-3.67237	-0.701737	-3.48567	-2.65182	-2.70726	-3.22114	-4.45009	-3.31548	-3.7223	-2.59477	-4.03903	-3.14348	-2.0221	-2.71182	1.02631	-3.704	-4.22205	-1.95118	-4.5104	-1.55131	-3.55485	-3.56852	-3.85914	-4.93004	-1.28767	-4.97685
60	-4.16894	1.16599	-3.31865	-4.49633	-5.12958	-3.61756	-3.55394	-5.40244	-2.24257	-4.37407	-4.62764	-1.22364	-3.15153	-4.65927	-3.56611	-3.88252	-3.77706	-2.19893	-6.36487	-3.39793	-5.76429	-4.55242	-4.33512	-3.4014	-2.9571	-4.44244	-4.14852	-3.21116	-2.77921	-4.92821	-3.9968	-4.88248	-3.95986	-4.45675	-4.37458	-3.731	-4.56881	-1.21823	-4.31552	-5.2246	-3.20483	-4.90035	-2.6647	-4.69158	-4.42662	-3.53589	-5.26532	-3.16156	-4.50758
61	-4.37742	1.28911	-3.09679	-4.42797	-5.25242	-4.64773	-3.48664	-5.056	-1.9953	-4.21058	-5.07209	-2.87055	-2.64388	-5.358	-4.71894	-5.21273	-4.05155	-2.66255	-6.65779	-4.14767	-5.96342	-4.43067	-4.51945	-2.89797	-4.43221	-4.75421	-4.92127	-3.09339	-2.03618	-4.90573	-4.03891	-5.45673	-4.60476	-4.36318	-4.87836	-4.68097	-5.75479	-2.76767	-4.29409	-5.57012	-3.70052	-4.71939	-2.86642	-5.12536	-4.57591	-2.733	-5.10924	-4.14533	-3.71891
62	-4.1182	1.52016	-2.44952	-4.0723	-4.92405	-5.00055	-3.09839	-4.37662	-1.30845	-3.68184	-5.00682	-3.69252	-1.97984	-5.51939	-5.20105	-5.80636	-3.76443	-2.58432	-6.56187	-4.21832	-5.7381	-3.87169	-4.21606	-2.2899	-5.11924	-4.55589	-5.05218	-2.54385	-1.13327	-4.53782	-3.63471	-5.5643	-4.64559	-3.94031	-4.76891	-4.95273	-6.35041	-3.55996	-3.81921	-5.41028	-3.5831	-4.16352	-2.32275	-5.00709	-4.2037	-1.66698	-4.6568	-4.31656	-2.7843
63	-3.5552	1.71168	-1.6057	-3.56179	-4.31114	-4.82409	-2.53573	-3.53873	-0.408384	-2.95418	-4.58164	-3.78358	-1.26698	-5.28742	-5.14201	-5.78348	-3.10774	-2.14771	-6.21665	-3.79915	-5.25334	-3.09753	-3.59303	-1.65545	-5.12225	-4.0082	-4.68855	-1.76515	-0.172788	-3.96888	-2.98064	-5.34403	-4.25174	-3.35111	-4.21073	-4.71019	-6.48493	-3.67763	-3.07679	-4.92219	-3.06336	-3.42225	-1.28485	-4.52497	-3.51966	-0.520455	-4.07836	-3.86811	-1.83288
64	-2.834	1.83071	-0.731273	-2.98455	-3.55627	-4.29827	-1.90518	-2.65745	0.514182	-2.16	-3.95418	-3.33655	-0.555364	-4.81455	-4.69909	-5.31918	-2.26309	-1.52573	-5.72873	-3.1	-4.64482	-2.28227	-2.79009	-1.02609	-4.61518	-3.25791	-4.00773	-0.924455	0.784182	-3.30373	-2.23318	-4.92573	-3.60655	-2.70218	-3.38164	-4.12464	-6.29482	-3.28927	-2.22391	-4.25373	-2.34391	-2.63718	-0.000181818	-3.85355	-2.70091	0.588636	-3.47673	-3.032	-0.934636
65	-2.06083	1.89176	0.0875051	-2.38227	-2.75286	-3.59125	-1.26188	-1.79218	1.33778	-1.37646	-3.25164	-2.56621	0.144778	-4.22509	-4.07044	-4.5993	-1.37503	-0.849778	-5.1692	-2.29618	-3.99791	-1.52928	-1.89827	-0.402131	-3.79161	-2.40988	-3.17709	-0.127505	1.7117	-2.5903	-1.49265	-4.39945	-2.86411	-2.0441	-2.43988	-3.35307	-5.90157	-2.59351	-1.36142	-3.51559	-1.58563	-1.8902	1.32225	-3.11697	-1.86608	1.60675	-2.89787	-2.00711	-0.109182
66	-1.2935	1.91645	0.826535	-1.76048	-1.94007	-2.8307	-0.619879	-0.962636	2.01813	-0.627232	-2.55255	-1.65573	0.843374	-3.59236	-3.38013	-3.77276	-0.531313	-0.189172	-4.56787	-1.49914	-3.33216	-0.869343	-0.958939	0.227667	-2.82218	-1.51715	-2.32379	0.580273	2.60124	-1.83539	-0.795838	-3.80558	-2.12412	-1.37986	-1.4977	-2.51347	-5.39184	-1.77273	-0.533091	-2.76932	-0.889586	-1.21145	2.54367	-2.37818	-1.06535	2.52576	-2.34619	-0.937333	0.654636
67	-0.550468	1.91951	1.50367	-1.11	-1.117	-2.088	0.029	-0.162667	2.57	0.099	-1.884	-0.719	1.553	-2.944	-2.69067	-2.931	0.236333	0.435	-3.92867	-0.757	-2.643	-0.291	0.019	0.867	-1.82867	-0.591333	-1.513	1.19933	3.44367	-1.026	-0.131667	-3.147	-1.42833	-0.693667	-0.607	-1.66733	-4.80467	-0.956667	0.255	-2.02767	-0.288667	-0.590667	3.596	-1.645	-0.297333	3.359	-1.811	0.135667	1.367
68	0.166047	1.90835	2.15268	-0.421434	-0.272051	-1.38451	0.698303	0.614939	3.0338	0.831313	-1.23267	0.19503	2.27047	-2.27588	-2.00868	-2.10582	0.940192	1.03157	-3.25659	-0.0750909	-1.91924	0.230515	1.02482	1.50536	-0.875798	0.370818	-0.764818	1.75619	4.22358	-0.160848	0.523283	-2.41267	-0.784879	0.0259899	0.215455	-0.829232	-4.14076	-0.211414	1.00733	-1.28179	0.227495	-0.00288889	4.46083	-0.895939	0.462535	4.11779	-1.285	1.20878	2.03315
69	0.875184	1.88091	2.80377	0.30596	0.596394	-0.712364	1.38921	1.3642	3.44802	1.58765	-0.573879	1.08697	2.97004	-1.5683	-1.31976	-1.29897	1.6102	1.6201	-2.5659	0.560727	-1.15814	0.721061	2.03288	2.12318	0.0166263	1.36033	-0.0662424	2.2851	4.92208	0.734424	1.18611	-1.61727	-0.184717	0.776768	0.975818	0.004	-3.39049	0.446212	1.72618	-0.524667	0.686687	0.572717	5.14914	-0.123303	1.23243	4.7942	-0.774121	2.281	2.64612
70	1.56442	1.83981	3.46882	1.05858	1.46745	-0.0577879	2.08918	2.06715	3.83909	2.36548	0.110364	1.96845	3.61445	-0.810636	-0.611121	-0.503909	2.27145	2.21339	-1.8783	1.16424	-0.376576	1.19906	2.99782	2.69185	0.853303	2.34891	0.589727	2.81067	5.51752	1.62355	1.85924	-0.789091	0.388061	1.53806	1.68255	0.832606	-2.56097	1.02467	2.40118	0.236545	1.11885	1.14233	5.68773	0.660636	2.01252	5.36618	-0.295576	3.33033	3.18355
71	2.21919	1.78221	4.13045	1.81433	2.30091	0.578596	2.77821	2.70248	4.21121	3.14456	0.818121	2.83276	4.16613	-0.00936364	0.120091	0.280485	2.93434	2.80955	-1.21629	1.73998	0.386	1.66223	3.86721	3.17942	1.64203	3.28552	1.19994	3.3348	5.99004	2.459	2.52881	0.0326061	0.942737	2.27886	2.34048	1.64547	-1.6779	1.5432	3.01503	0.982141	1.54482	1.69838	6.10056	1.4317	2.77894	5.8063	0.130364	4.30756	3.61864
72	2.81816	1.70752	4.75118	2.54621	3.047	1.18076	3.42512	3.2489	4.55172	3.88542	1.52997	3.65442	4.59485	0.808212	0.860101	1.04048	3.58947	3.39464	-0.59999	2.27385	1.08338	2.09541	4.60009	3.56042	2.37863	4.1121	1.74812	3.83975	6.32685	3.19355	3.16766	0.808545	1.47087	2.96223	2.94812	2.4183	-0.785596	2.01965	3.54291	1.68505	1.96559	2.22238	6.40254	2.15382	3.49168	6.09889	0.483515	5.15222	3.93948
73	3.33602	1.61989	5.29018	3.22891	3.67273	1.72055	4.00209	3.68782	4.84218	4.54709	2.21373	4.40018	4.88091	1.59927	1.58327	1.74582	4.21282	3.94464	-0.0471818	2.73509	1.68064	2.48482	5.17309	3.81509	3.04055	4.774	2.21682	4.299	6.52055	3.78891	3.74609	1.50055	1.94927	3.55245	3.49345	3.113	0.0556364	2.459	3.95855	2.31191	2.36736	2.68864	6.60264	2.79027	4.09945	6.24418	0.742636	5.808	4.149
74	3.75275	1.52712	5.71608	3.83871	4.16883	2.16769	4.48488	3.9994	5.05975	5.09204	2.83491	5.03358	5.01754	2.319	2.25508	2.365	4.77605	4.43191	0.428293	3.09624	2.16536	2.82858	5.5827	3.93741	3.6084	5.23733	2.59397	4.68652	6.5738	4.22206	4.24403	2.07948	2.35074	4.02256	3.95818	3.68718	0.784788	2.85021	4.23833	2.82953	2.72829	3.07316	6.70502	3.31145	4.56394	6.25141	0.906232	6.22789	4.25352
75	4.05593	1.43891	6.00723	4.35206	4.53045	2.50181	4.85348	4.17436	5.18582	5.49416	3.36176	5.52221	5.01682	2.9263	2.84315	2.8673	5.24891	4.83029	0.814919	3.33567	2.53429	3.1182	5.836	3.93832	4.06113	5.49064	2.87421	4.98179	6.49653	4.48352	4.64208	2.53167	2.65228	4.35204	4.32048	4.10824	1.35611	3.17884	4.37412	3.2146	3.01829	3.36187	6.71494	3.70191	4.85785	6.13977	0.996141	6.45833	4.25873
76	4.23786	1.36261	6.14879	4.74148	4.75215	2.70933	5.091	4.21706	5.21303	5.72903	3.76591	5.84336	4.90258	3.38491	3.3173	3.228	5.60739	5.11918	1.10276	3.44003	2.78597	3.34733	5.939	3.83782	4.37721	5.53621	3.05745	5.16894	6.30006	4.57673	4.91758	2.84455	2.83685	4.53194	4.55882	4.36036	1.74697	3.42412	4.36855	3.45227	3.21185	3.54597	6.63694	3.95509	4.973	5.92815	1.03448	6.538	4.17445
77	4.29599	1.30161	6.1373	4.98857	4.83151	2.78004	5.18306	4.14376	5.13855	5.78742	4.02264	5.9973	4.70455	3.67142	3.66255	3.433	5.83413	5.29189	1.2826	3.40514	2.93447	3.51634	5.89703	3.66368	4.5408	5.3952	3.15094	5.23475	5.99727	4.51067	5.05503	3.00727	2.89386	4.56687	4.65458	4.4424	1.95692	3.55649	4.22688	3.52905	3.29043	3.62411	6.4728	4.07418	4.89937	5.62425	1.03413	6.48911	4.01882
78	4.23275	1.25578	5.97989	5.08533	4.78367	2.70733	5.122	3.96856	4.95944	5.673	4.11867	5.99867	4.46333	3.78033	3.86778	3.481	5.91567	5.34344	1.35233	3.23856	2.98956	3.62422	5.718	3.45278	4.54167	5.08944	3.16367	5.17022	5.60233	4.30233	5.06044	3.02233	2.82311	4.47644	4.59767	4.36556	2.00167	3.54744	3.95533	3.45244	3.25011	3.59656	6.22811	4.07833	4.63022	5.22211	1.00811	6.33356	3.80267
79	4.05523	1.2218	5.68294	5.04173	4.63736	2.497	4.914	3.69885	4.67964	5.38703	4.04782	5.86445	4.21927	3.72227	3.927	3.37645	5.84309	5.26903	1.31573	2.96448	2.95524	3.66715	5.40918	3.23482	4.37755	4.64864	3.09573	4.9663	5.11864	3.97109	4.96036	2.90936	2.64018	4.29121	4.38809	4.138	1.89715	3.37936	3.56655	3.25976	3.09933	3.468	5.90791	3.99164	4.22494	4.71224	0.956152	6.086	3.52527
80	3.77152	1.19459	5.2433	4.86537	4.42763	2.17303	4.57206	3.33874	4.31293	4.93253	3.81294	5.60176	3.99008	3.52167	3.84796	3.13158	5.61329	5.06503	1.17738	2.60968	2.83574	3.64271	4.96467	3.01664	4.05316	4.10911	2.94358	4.60927	4.53661	3.53585	4.78869	2.70267	2.37258	4.03846	4.0387	3.75774	1.6504	3.05343	3.06564	2.98469	2.84648	3.25509	5.52373	3.82906	3.70801	4.08531	0.862919	5.74844	3.17239
81	3.38449	1.16907	4.64427	4.556	4.18865	1.77196	4.10582	2.88884	3.86152	4.31877	3.42555	5.20785	3.76644	3.20858	3.63952	2.77564	5.23053	4.71521	0.941838	2.19246	2.6326	3.54978	4.36585	2.77744	3.57831	3.48397	2.70282	4.08155	3.83176	3.00533	4.56349	2.43	2.04427	3.7237	3.5667	3.21341	1.26382	2.58338	2.43818	2.62915	2.49627	2.97379	5.07056	3.58088	3.07933	3.32911	0.729778	5.308	2.7213
82	2.89443	1.14512	3.88445	4.10991	3.94855	1.32418	3.52336	2.34245	3.29273	3.56673	2.89618	4.67527	3.52036	2.80645	3.30336	2.32927	4.71382	4.21409	0.618727	1.72618	2.35182	3.392	3.58964	2.48473	2.95591	2.76882	2.366	3.36318	2.98364	2.36973	4.28309	2.09445	1.66036	3.34573	2.97227	2.50955	0.739727	1.98582	1.65955	2.18273	2.05218	2.62264	4.52982	3.21573	2.32436	2.43255	0.565727	4.73	2.15309
83	2.29139	1.12514	2.96985	3.52684	3.72042	0.841505	2.83148	1.68949	2.56355	2.70582	2.23176	3.99576	3.21396	2.32785	2.83827	1.78867	4.07315	3.55908	0.212788	1.22017	2.00582	3.16905	2.62015	2.10117	2.17235	1.95065	1.91806	2.44676	1.98446	1.61776	3.90669	1.67688	1.20873	2.89314	2.25058	1.65546	0.0852525	1.26689	0.710515	1.63331	1.49519	2.17561	3.87335	2.69524	1.43334	1.40327	0.371747	3.94356	1.45479
84	1.57468	1.1181	1.91542	2.80041	3.48341	0.319273	2.03145	0.925172	1.64994	1.77369	1.44615	3.15524	2.79339	1.78103	2.24919	1.13639	3.32119	2.74634	-0.269455	0.675626	1.60436	2.85731	1.45706	1.59453	1.22041	1.02614	1.34642	1.35296	0.83999	0.755212	3.37037	1.14988	0.669687	2.35903	1.41242	0.677657	-0.68397	0.424061	-0.401273	0.970929	0.814556	1.60852	3.06719	1.99045	0.423323	0.27103	0.126343	2.92933	0.63003
85	0.754004	1.12819	0.753	1.93212	3.175	-0.252091	1.11782	0.0640909	0.564818	0.814576	0.571	2.13436	2.19994	1.18491	1.54718	0.372273	2.47012	1.78982	-0.822424	0.0772424	1.15142	2.41964	0.160727	0.951697	0.12397	0.0168788	0.652364	0.132424	-0.407606	-0.185182	2.61991	0.499273	0.029	1.73455	0.488364	-0.375515	-1.53979	-0.536061	-1.59727	0.211576	0.0219091	0.916636	2.09661	1.12182	-0.661182	-0.907424	-0.201818	1.71333	-0.287364
86	-0.14483	1.14283	-0.457111	0.948697	2.71508	-0.879242	0.0893333	-0.850263	-0.627354	-0.124354	-0.338545	0.943303	1.41075	0.564152	0.753354	-0.484697	1.52708	0.716929	-1.43222	-0.599152	0.64303	1.82187	-1.16155	0.193465	-1.05191	-1.02317	-0.146121	-1.13216	-1.66165	-1.15245	1.64115	-0.270152	-0.704576	1.00415	-0.482848	-1.43402	-2.42351	-1.56217	-2.7303	-0.600364	-0.838596	0.107818	0.971495	0.144394	-1.76074	-2.04779	-0.638828	0.376	-1.23109
87	-1.07211	1.13651	-1.62283	-0.0929697	2.08005	-1.56895	-1.01764	-1.74082	-1.81517	-0.996051	-1.22127	-0.350212	0.468859	-0.0641515	-0.0922525	-1.39173	0.493202	-0.429273	-2.06434	-1.36085	0.0805657	1.05868	-2.37636	-0.616899	-2.19825	-2.02134	-1.00203	-2.31649	-2.783	-2.07773	0.483838	-1.13488	-1.50047	0.163303	-1.45709	-2.41083	-3.24784	-2.55844	-3.65833	-1.40265	-1.69963	-0.784848	-0.267333	-0.861273	-2.77957	-3.043	-1.18244	-0.964	-2.10345
88	-1.94845	1.08567	-2.62882	-1.1067	1.35167	-2.30079	-2.093	-2.50173	-2.84579	-1.74379	-2.02764	-1.60427	-0.518606	-0.681727	-0.932212	-2.27436	-0.606545	-1.591	-2.65709	-2.1627	-0.515424	0.208515	-3.33918	-1.37858	-3.18927	-2.89658	-1.842	-3.27058	-3.62903	-2.85218	-0.726212	-2.03864	-2.29612	-0.745121	-2.37491	-3.20448	-3.92976	-3.42436	-4.28382	-2.10373	-2.47464	-1.67752	-1.524	-1.76273	-3.59582	-3.78652	-1.79318	-2.15667	-2.78491
89	-2.67046	0.983298	-3.355	-1.97878	0.641444	-2.99656	-2.959	-3.01633	-3.55544	-2.29422	-2.7	-2.637	-1.412	-1.25133	-1.67211	-3.042	-1.69244	-2.67589	-3.10978	-2.90633	-1.09311	-0.595889	-3.93667	-1.99256	-3.918	-3.55644	-2.567	-3.87378	-4.08333	-3.35167	-1.801	-2.877	-2.99578	-1.60456	-3.14733	-3.70489	-4.41567	-4.06744	-4.53633	-2.59411	-3.05989	-2.43533	-2.62756	-2.42867	-4.10267	-4.201	-2.39456	-3.05722	-3.172
90	-3.13701	0.851133	-3.72612	-2.59489	0.0529899	-3.52849	-3.44218	-3.19688	-3.80982	-2.56922	-3.14952	-3.29988	-2.06602	-1.71939	-2.22779	-3.58945	-2.63302	-3.55049	-3.28552	-3.4542	-1.57065	-1.20295	-4.12076	-2.4131	-4.30169	-3.9066	-3.05964	-4.09293	-4.08215	-3.48873	-2.56377	-3.50888	-3.48992	-2.25856	-3.66903	-3.81898	-4.6682	-4.39351	-4.36112	-2.77646	-3.35688	-2.92296	-3.37997	-2.77203	-4.24693	-4.28407	-2.89594	-3.57633	-3.20873
91	-3.29917	0.744403	-3.742	-2.88782	-0.353091	-3.77918	-3.46255	-3.02573	-3.54864	-2.54236	-3.28709	-3.54518	-2.38036	-2.03636	-2.53791	-3.819	-3.30973	-4.08591	-3.06473	-3.68109	-1.85927	-1.52418	-3.95	-2.65482	-4.383	-3.89918	-3.22827	-4.02918	-3.65518	-3.27464	-2.93627	-3.80118	-3.71055	-2.58209	-3.85927	-3.52282	-4.67364	-4.32555	-3.794	-2.62236	-3.323	-3.06118	-3.64445	-2.784	-4.08436	-4.15909	-3.22964	-3.705	-2.93509
92	-3.21497	0.73354	-3.47997	-2.87291	-0.582505	-3.71807	-3.10245	-2.59074	-2.86044	-2.30654	-3.07073	-3.49094	-2.36867	-2.19064	-2.57434	-3.71233	-3.72794	-4.24179	-2.44218	-3.53744	-1.95613	-1.58545	-3.66694	-2.76876	-4.14324	-3.59927	-3.12988	-3.90923	-2.93464	-2.84455	-2.99039	-3.72424	-3.7073	-2.5592	-3.71179	-2.93041	-4.51174	-3.84974	-3.07806	-2.23295	-3.03978	-2.8704	-3.40251	-2.55815	-3.81748	-4.07382	-3.36937	-3.556	-2.55009
93	-3.06761	0.85761	-3.087	-2.67879	-0.71404	-3.46978	-2.6393	-2.10095	-2.02494	-2.10297	-2.57964	-3.41291	-2.1983	-2.25176	-2.39576	-3.41479	-4.06022	-4.15379	-1.61196	-3.10751	-2.03876	-1.55444	-3.63245	-2.82439	-3.60625	-3.23258	-3.02009	-3.98616	-2.15666	-2.41876	-2.95872	-3.45315	-3.6864	-2.35419	-3.31427	-2.31021	-4.40043	-3.06116	-2.60109	-1.86535	-2.74814	-2.47202	-2.77301	-2.29061	-3.74397	-4.2689	-3.34481	-3.47356	-2.36324
94	-3.09428	1.09324	-2.74697	-2.55312	-0.91497	-3.29124	-2.43091	-1.84955	-1.4147	-2.22467	-2.062	-3.59427	-2.13948	-2.39027	-2.16109	-3.21773	-4.52079	-4.11336	-0.948818	-2.61312	-2.38561	-1.70733	-4.09	-2.89658	-3.25703	-3.11303	-3.20464	-4.39745	-1.62385	-2.25373	-3.1353	-3.30918	-3.89755	-2.28197	-2.83991	-1.99342	-4.5733	-2.18182	-2.66218	-1.83458	-2.76018	-2.04748	-2.01461	-2.24818	-4.07039	-4.81706	-3.24164	-3.74367	-2.62027
95	-3.45916	1.36115	-2.64804	-2.74606	-1.39572	-3.42099	-2.70806	-2.07034	-1.31375	-2.82063	-1.84473	-4.15673	-2.43436	-2.78936	-2.10614	-3.37755	-5.20271	-4.37712	-0.836333	-2.35595	-3.16596	-2.27523	-5.04703	-3.08425	-3.26673	-3.44754	-3.83745	-5.12534	-1.58445	-2.55097	-3.68815	-3.543	-4.45381	-2.61987	-2.531	-2.20262	-5.11412	-1.51716	-3.30694	-2.33118	-3.25497	-1.81015	-1.47558	-2.65436	-4.80128	-5.64361	-3.19305	-4.44144	-3.37367
96	-4.19201	1.57317	-2.93446	-3.35585	-2.27171	-3.94575	-3.46503	-2.81509	-1.79688	-3.83076	-2.1533	-5.04642	-3.16383	-3.52012	-2.43587	-3.95694	-6.06826	-5.0164	-1.46266	-2.56916	-4.3543	-3.30802	-6.35491	-3.49991	-3.71342	-4.2374	-4.87185	-6.07056	-2.1089	-3.35294	-4.58773	-4.19524	-5.30902	-3.44959	-2.60964	-2.94774	-5.95515	-1.33477	-4.36876	-3.33386	-4.20279	-1.96391	-1.44939	-3.57406	-5.81378	-6.63779	-3.35717	-5.47256	-4.50409
97	-5.21132	1.67369	-3.64861	-4.32861	-3.50294	-4.80882	-4.54473	-3.97418	-2.7467	-5.09045	-3.01173	-6.13936	-4.24706	-4.52127	-3.20752	-4.86691	-7.0277	-5.94933	-2.75567	-3.28748	-5.81088	-4.70291	-7.77982	-4.18221	-4.50755	-5.34933	-6.15864	-7.12397	-3.08033	-4.56436	-5.70409	-5.14264	-6.36255	-4.67633	-3.15782	-4.08382	-6.96339	-1.73855	-5.62627	-4.68242	-5.45527	-2.60439	-2.03339	-4.91482	-6.95721	-7.68364	-3.82255	-6.69433	-5.82482
98	-6.37691	1.63911	-4.74739	-5.54735	-4.95472	-5.89578	-5.77591	-5.38724	-3.96527	-6.43595	-4.28227	-7.29439	-5.53265	-5.68448	-4.34531	-5.97694	-7.98069	-7.03494	-4.4702	-4.37784	-7.3457	-6.27859	-9.02606	-5.08678	-5.50939	-6.61736	-7.51624	-8.14947	-4.31123	-6.03564	-6.90833	-6.23039	-7.50746	-6.12248	-4.1147	-5.43917	-7.99223	-2.64625	-6.90418	-6.18943	-6.83866	-3.68361	-3.11839	-6.47367	-8.06547	-8.64709	-4.56415	-7.93989	-7.14261
99	-7.52198	1.45856	-6.13412	-6.87228	-6.46781	-7.07498	-7.0107	-6.87794	-5.27013	-7.71075	-5.76603	-8.33164	-6.86754	-6.89561	-5.70716	-7.13752	-8.80311	-8.10569	-6.28168	-5.66931	-8.72959	-7.80402	-9.8197	-6.15726	-6.58273	-7.87811	-8.74103	-8.96208	-5.64168	-7.58045	-8.0666	-7.31415	-8.6004	-7.56671	-5.3473	-6.85952	-8.88346	-3.87156	-8.0683	-7.6577	-8.15512	-5.07672	-4.50037	-7.98424	-8.92463	-9.38275	-5.50969	-8.99767	-8.26727
100	-8.47128	1.14649	-7.631	-8.128	-7.878	-8.174	-8.092	-8.24	-6.511	-8.746	-7.248	-9.042	-8.092	-8.021	-7.107	-8.169	-9.357	-8.974	-7.861	-6.992	-9.75	-9.044	-9.988	-7.317	-7.566	-8.969	-9.653	-9.368	-6.933	-8.966	-9.014	-8.236	-9.478	-8.765	-6.704	-8.152	-9.468	-5.219	-9.006	-8.884	-9.18	-6.595	-5.992	-9.175	-9.319	-9.75	-6.57	-9.636	-9.048
all values Left	mean	std	steps
1	15.1148	0.976241	14.116	13.698	14.579	14.81	13.296	16.489	16.137	15.268	14.867	15.647	14.302	15.142	15.728	15.809	14.526	14.793	14.347	15.296	15.482	15.788	14.073	14.501	16.176	13.828	14.333	15.639	13.652	14.934	15.234	15.859	15.382	14.987	15.034	15.113	15.089	15.462	15.403	15.554	14.865	16.577	15.079	14.691	17.508	15.006	15.799	15.305	15.392
2	14.8133	0.985306	13.8685	13.4078	14.3454	14.6107	12.7094	16.0474	15.9592	14.8919	14.4918	15.6331	13.8251	14.802	15.4881	15.6717	14.2678	14.6657	13.8209	15.121	15.2568	15.624	13.7972	13.7975	15.968	13.2175	14.2027	15.0807	13.2046	14.9231	15.0193	15.359	15.1856	14.6863	14.6783	14.8495	15.1865	14.9485	15.1854	15.3513	14.4412	16.488	14.6896	14.5608	17.0408	14.605	15.8022	14.6897	14.9164
3	14.3134	1.03232	13.3983	12.8794	13.9311	14.2524	11.9119	15.3644	15.6157	14.3061	13.9288	15.4546	13.0919	14.242	15.0855	15.3875	13.8291	14.3495	13.0754	14.812	14.83	15.2959	13.3787	12.7267	15.5585	12.4038	13.8698	14.212	12.5287	14.7647	14.6119	14.618	14.8088	14.1961	14.1317	14.4001	15.1793	14.2225	14.7847	14.9644	13.7818	16.2059	14.0979	14.272	16.3095	13.9843	15.6651	13.8105	14.2234
4	13.5837	1.14377	12.6767	12.0832	13.2955	13.6894	10.8555	14.3895	15.0979	13.4772	13.1539	15.0907	12.0534	13.4326	14.5038	14.9417	13.1833	13.8247	12.0782	14.324	14.1523	14.7544	12.7857	11.1927	14.9169	11.3366	13.3022	12.993	11.577	14.4332	13.9992	13.598	14.2385	13.4993	13.3745	13.7488	15.0506	13.2424	14.1743	14.3625	12.8402	15.717	13.2693	13.7956	15.2643	13.119	15.3673	12.615	13.256
5	12.5801	1.34624	11.6741	10.9798	12.4075	12.8777	9.46909	13.0533	14.3819	12.3528	12.1179	14.5172	10.6374	12.3266	13.6967	14.3027	12.284	13.0676	10.7791	13.5978	13.1504	13.9311	11.9809	9.11116	14.0056	9.95045	12.4616	11.3702	10.2844	13.9008	13.166	12.24	13.4457	12.5618	12.3722	12.8636	14.7844	11.9441	13.3146	13.5085	11.554	15.0004	12.1568	13.1078	13.8351	11.9566	14.885	11.0248	11.9353
6	11.2453	1.65266	10.3412	9.50999	11.2321	11.7691	7.67223	11.2604	13.4177	10.8582	10.7473	13.7084	8.76764	10.8517	12.5934	13.4285	11.0639	12.0339	9.10818	12.5684	11.736	12.745	10.9104	6.50934	12.7783	8.15973	11.3099	9.28086	8.57861	13.1289	12.0786	10.463	12.3856	11.3236	11.0739	11.6862	14.3592	10.2454	12.1519	12.3473	9.84614	14.0283	10.6923	12.1832	11.9255	10.4191	14.1925	8.94231	10.1595
7	9.51813	2.04054	8.60855	7.60627	9.716	10.2988	5.44845	8.91155	12.1278	8.89712	8.95367	12.6308	6.42182	8.90836	11.1045	12.2666	9.44342	10.6522	6.97345	11.1568	9.80118	11.0994	9.50876	3.64136	11.1683	5.89155	9.80255	6.72276	6.39473	12.059	10.671	8.187	10.9935	9.697	9.407	10.1438	13.7345	8.055	10.6165	10.8045	7.64203	12.7477	8.78712	10.9782	9.45367	8.4197	13.2526	6.32182	7.83515
8	7.37318	2.43034	6.43172	5.25229	7.78471	8.37747	2.97544	6.01373	10.4225	6.43098	6.66729	11.2257	3.76234	6.43393	9.13088	10.7419	7.35282	8.83969	4.35482	9.27263	7.26442	8.89682	7.70744	0.922556	9.09224	3.23794	7.88229	3.88768	3.79785	10.6111	8.85286	5.456	9.18873	7.58102	7.29421	8.15511	12.8489	5.39261	8.62388	8.80316	4.98028	11.0754	6.38488	9.42209	6.47456	5.91541	12.0116	3.33433	5.00582
9	4.88529	2.68822	3.90631	2.62433	5.38436	5.95131	0.601152	2.82173	8.24678	3.62656	3.96499	9.40948	1.16154	3.55999	6.62997	8.7547	4.83419	6.579	1.46479	6.87075	4.23634	6.14643	5.46125	-1.27753	6.50855	0.547636	5.55126	1.17083	1.09767	8.69728	6.54377	2.538	6.91739	4.96316	4.74003	5.66683	11.6246	2.51713	6.138	6.34062	2.11995	8.92241	3.58852	7.43203	3.28012	3.04869	10.3984	0.386303	1.97376
10	2.26937	2.6895	1.34473	0.0904545	2.62973	3.14927	-1.34545	-0.209545	5.68655	0.861636	1.16055	7.11309	-0.987273	0.660273	3.75036	6.24236	2.15082	4.04164	-1.29345	4.07755	1.09973	3.09718	2.87436	-2.76445	3.55418	-1.76318	2.98709	-1.03282	-1.30436	6.29464	3.81355	-0.17	4.27009	2.07773	1.96509	2.79682	9.96545	-0.151727	3.29564	3.59945	-0.535273	6.28873	0.732182	4.98509	0.332364	0.192727	8.32027	-2.09345	-0.802636
11	-0.166436	2.40723	-0.845747	-1.99714	-0.120818	0.344949	-2.68766	-2.6687	3.02846	-1.47144	-1.33883	4.41352	-2.45125	-1.85361	0.859909	3.31555	-0.305283	1.58489	-3.568	1.23918	-1.67967	0.186232	0.282525	-3.52401	0.593121	-3.439	0.544667	-2.49765	-3.13836	3.56799	0.980677	-2.342	1.54221	-0.637566	-0.632424	-0.0918687	7.78232	-2.25897	0.435636	0.939414	-2.64522	3.39863	-1.76568	2.26406	-1.95437	-2.2354	5.7389	-3.84355	-2.94346
12	-2.13877	1.94343	-2.372	-3.45567	-2.45111	-2.04033	-3.40178	-4.34633	0.663333	-3.13856	-3.24889	1.63167	-3.18489	-3.73656	-1.64	0.327667	-2.22033	-0.433444	-5.19467	-1.22667	-3.79656	-2.17511	-1.91633	-3.67489	-1.95467	-4.41633	-1.41356	-3.19144	-4.317	0.881778	-1.54278	-3.814	-0.89	-2.79056	-2.707	-2.594	5.11167	-3.63867	-2.052	-1.265	-4.04689	0.685778	-3.61311	-0.341	-3.36089	-3.97556	2.83067	-4.79256	-4.27211
13	-3.48232	1.5013	-3.13848	-4.26379	-4.10576	-3.74533	-3.57415	-5.22245	-1.08055	-4.08355	-4.46618	-0.800455	-3.28727	-4.92845	-3.503	-2.28773	-3.44518	-1.80912	-6.17573	-3.01952	-5.16597	-3.75339	-3.4683	-3.39739	-3.81155	-4.75518	-2.6763	-3.21694	-4.88282	-1.3783	-3.48124	-4.574	-2.74491	-4.18821	-4.09355	-4.47788	2.25058	-4.2897	-3.90791	-2.77615	-4.73752	-1.40424	-4.71461	-2.44355	-3.87442	-4.9643	0.0155758	-5.0093	-4.80336
14	-4.16924	1.30936	-3.21517	-4.51433	-5.03054	-4.70742	-3.34738	-5.40067	-2.03861	-4.3752	-5.02151	-2.56558	-2.93732	-5.48244	-4.66252	-4.23676	-3.96833	-2.51152	-6.60061	-4.0288	-5.84823	-4.50643	-4.31037	-2.86938	-4.88494	-4.58467	-3.21237	-2.74303	-4.94888	-2.97021	-4.7534	-4.719	-3.90709	-4.8218	-4.78861	-5.69887	-0.342838	-4.31887	-5.04976	-3.53987	-4.81666	-2.60379	-5.1289	-3.83391	-3.63078	-5.26347	-2.26042	-4.65438	-4.68695
15	-4.28145	1.40697	-2.77504	-4.35528	-5.30385	-5.00327	-2.87364	-5.056	-2.23125	-4.15443	-5.02718	-3.54988	-2.3286	-5.51998	-5.17139	-5.41997	-3.88506	-2.63006	-6.59806	-4.30389	-5.97516	-4.54015	-4.52207	-2.23308	-5.21882	-4.06097	-3.12726	-1.95255	-4.65645	-3.83207	-5.40706	-4.403	-4.40961	-4.79776	-4.88782	-6.33069	-2.29702	-3.8934	-5.52385	-3.64502	-4.44369	-2.87902	-5.00445	-4.49076	-2.84667	-5.06672	-3.73663	-3.92573	-4.13943
16	-3.95834	1.60775	-2.03036	-3.94136	-5.05385	-4.78591	-2.27973	-4.38436	-1.81797	-3.59048	-4.63727	-3.81055	-1.61321	-5.18348	-5.15336	-5.87891	-3.3577	-2.31903	-6.30427	-3.99018	-5.69206	-4.04694	-4.25388	-1.57273	-4.95155	-3.32909	-2.60373	-1.00091	-4.14373	-4.04006	-5.56148	-3.804	-4.38309	-4.28345	-4.54082	-6.49776	-3.40521	-3.19103	-5.45764	-3.2657	-3.79636	-2.34206	-4.52497	-4.52245	-1.76088	-4.58497	-4.34094	-3.00879	-3.37045
17	-3.36142	1.77458	-1.17297	-3.39906	-4.4821	-4.23555	-1.64698	-3.55582	-1.02718	-2.84727	-4.01772	-3.50988	-0.877535	-4.65115	-4.76297	-5.74806	-2.57038	-1.75451	-5.8377	-3.33822	-5.18546	-3.29323	-3.66592	-0.919798	-4.26745	-2.49473	-1.8407	0.00175758	-3.51773	-3.75424	-5.36213	-3.08	-3.99682	-3.46568	-3.90736	-6.3336	-3.74228	-2.36455	-5.01739	-2.60655	-3.03486	-1.28485	-3.86024	-4.10427	-0.578636	-3.98527	-4.24387	-2.04731	-2.55052
18	-2.62804	1.87565	-0.329253	-2.80575	-3.7439	-3.51802	-1.01004	-2.68315	-0.0852525	-2.05111	-3.30715	-2.84585	-0.152293	-4.03479	-4.16067	-5.20342	-1.68648	-1.08921	-5.28294	-2.54345	-4.5786	-2.4699	-2.89343	-0.271253	-3.35164	-1.61382	-1.00577	0.993071	-2.83721	-3.16026	-4.94724	-2.343	-3.41333	-2.51438	-3.12794	-5.95926	-3.47988	-1.51726	-4.35979	-1.84852	-2.27102	0.0255758	-3.13113	-3.4217	0.567101	-3.36983	-3.65522	-1.12686	-1.75597
19	-1.85388	1.92504	0.444364	-2.19318	-2.94427	-2.75645	-0.371909	-1.82527	0.827636	-1.27182	-2.59364	-1.99845	0.565	-3.38909	-3.48373	-4.44136	-0.818727	-0.418	-4.68264	-1.73445	-3.93609	-1.69645	-2.02736	0.386	-2.36009	-0.700545	-0.207727	1.94964	-2.11745	-2.42764	-4.41518	-1.644	-2.75909	-1.55309	-2.30127	-5.46445	-2.83055	-0.697909	-3.61627	-1.12136	-1.56255	1.37082	-2.39927	-2.62909	1.61645	-2.78009	-2.78164	-0.277818	-1.00745
20	-1.08817	1.94333	1.1446	-1.55848	-2.13199	-2.01709	0.278111	-1.00218	1.61322	-0.527253	-1.91018	-1.09403	1.29008	-2.72832	-2.80539	-3.6047	-0.0223838	0.219596	-4.04339	-0.974212	-3.27498	-1.01581	-1.11177	1.0533	-1.38842	0.247909	0.503909	2.86397	-1.35097	-1.67785	-3.81143	-0.997	-2.09485	-0.641869	-1.47339	-4.89263	-2.00182	0.0828485	-2.86203	-0.484202	-0.919091	2.60767	-1.67292	-1.82724	2.56079	-2.2169	-1.78362	0.505545	-0.291677
21	-0.345235	1.94325	1.79801	-0.891192	-1.31245	-1.31743	0.948707	-0.208788	2.24697	0.197	-1.24556	-0.19597	2.03007	-2.04184	-2.13615	-2.76576	0.699505	0.822646	-3.36906	-0.275818	-2.58991	-0.421303	-0.158333	1.71509	-0.472061	1.225	1.12593	3.72358	-0.532667	-0.969566	-3.13982	-0.397	-1.42539	0.200485	-0.652788	-4.24758	-1.15111	0.829545	-2.11324	0.0585657	-0.322434	3.66752	-0.932657	-1.05797	3.415	-1.66845	-0.751939	1.23458	0.413091
22	0.371629	1.93097	2.43797	-0.18103	-0.473061	-0.647818	1.63648	0.562545	2.7597	0.931576	-0.573879	0.679818	2.76306	-1.31121	-1.46309	-1.94418	1.37512	1.41006	-2.67273	0.371636	-1.87045	0.110818	0.823364	2.34503	0.384818	2.20527	1.68252	4.50624	0.325091	-0.301303	-2.38933	0.171	-0.734455	0.975818	0.164	-3.51785	-0.36497	1.54467	-1.36145	0.531212	0.252667	4.53315	-0.168152	-0.318818	4.18991	-1.13	0.281879	1.91682	1.11509
23	1.082	1.9009	3.08922	0.565889	0.390333	0.00544444	2.32711	1.30667	3.20111	1.69144	0.124222	1.54133	3.449	-0.530333	-0.772333	-1.13967	2.036	2.00111	-1.97633	0.983556	-1.11444	0.606667	1.815	2.90767	1.191	3.142	2.20722	5.19178	1.19533	0.352556	-1.57667	0.722	-0.00966667	1.69556	0.975333	-2.70744	0.329333	2.22133	-0.598	0.967111	0.820444	5.21811	0.608667	0.412333	4.87522	-0.611333	1.31622	2.54744	1.80478
24	1.76121	1.86022	3.75282	1.33033	1.26215	0.64001	2.99698	2.00679	3.60612	2.47183	0.846162	2.39191	4.04593	0.287727	-0.0595455	-0.346303	2.69814	2.59764	-1.30312	1.56705	-0.33996	1.08669	2.77874	3.36876	1.94964	3.97885	2.72711	5.75549	2.03876	1.01211	-0.732384	1.255	0.747394	2.36465	1.76879	-1.83863	0.937556	2.84593	0.170818	1.39345	1.38189	5.75094	1.37513	1.15221	5.44521	-0.133374	2.34909	3.10653	2.44898
25	2.40964	1.78881	4.40018	2.08727	2.10545	1.23864	3.61679	2.64218	3.99309	3.25033	1.57076	3.21627	4.51818	1.10879	0.666364	0.434909	3.35888	3.18945	-0.674182	2.11409	0.414	1.55339	3.66436	3.70382	2.65009	4.662	3.24739	6.17836	2.811	1.68361	0.102061	1.752	1.51618	2.98097	2.51927	-0.95103	1.47912	3.39612	0.925818	1.81721	1.92424	6.15567	2.09627	1.90191	5.87136	0.283091	3.35858	3.56582	2.99606
26	2.98894	1.70536	4.99083	2.80871	2.87354	1.77126	4.16047	3.19212	4.35657	3.98432	2.26383	3.98806	4.84253	1.88735	1.38206	1.18642	3.9968	3.75515	-0.107909	2.60124	1.10226	1.99414	4.42697	3.89659	3.27176	5.155	3.7532	6.44992	3.47036	2.35672	0.885212	2.186	2.26494	3.53143	3.189	-0.101535	1.97399	3.84718	1.6393	2.22796	2.42623	6.44708	2.73603	2.64191	6.14044	0.613242	4.2989	3.90823	3.40715
27	3.47959	1.61065	5.48254	3.46962	3.533	2.20496	4.60575	3.63824	4.67948	4.62996	2.88915	4.67339	5.00816	2.57867	2.05694	1.87755	4.58395	4.26709	0.380848	2.99895	1.69134	2.39569	5.03437	3.95092	3.79394	5.44336	4.21878	6.56701	3.9883	3.00675	1.57749	2.533	2.95597	3.99636	3.73809	0.648606	2.42944	4.16844	2.27773	2.60571	2.85807	6.63395	3.26445	3.33894	6.25454	0.831828	5.11505	4.13311	3.66993
28	3.86432	1.51547	5.85273	4.04582	4.06627	2.52336	4.93409	3.96145	4.94082	5.15255	3.41364	5.24118	5.02509	3.14182	2.65873	2.477	5.09082	4.69836	0.780273	3.28236	2.16973	2.75318	5.48236	3.88627	4.19527	5.53145	4.61864	6.53836	4.34655	3.60291	2.15055	2.774	3.55245	4.35273	4.13709	1.251	2.83518	4.35127	2.80655	2.92336	3.20155	6.71991	3.66518	3.95291	6.22709	0.958364	5.75582	4.25036	3.79591
29	4.13281	1.43117	6.08313	4.51313	4.46665	2.71711	5.12967	4.15145	5.11845	5.52807	3.80734	5.66112	4.91874	3.54171	3.16276	2.95406	5.49004	5.02612	1.07994	3.43433	2.53429	3.0593	5.77767	3.73014	4.45679	5.43394	4.93088	6.37665	4.54315	4.12212	2.59022	2.896	4.02667	4.57791	4.37255	1.67843	3.17568	4.39546	3.2013	3.15168	3.44683	6.7113	3.93172	4.44491	6.07996	1.02083	6.19404	4.26573	3.81382
30	4.27961	1.36587	6.1633	4.84877	4.72286	2.77438	5.17938	4.21379	5.20001	5.73851	4.04591	5.91936	4.72045	3.75322	3.55079	3.28633	5.76275	5.23844	1.27039	3.44134	2.78447	3.30289	5.92667	3.5201	4.56421	5.16894	5.14049	6.09545	4.58206	4.54663	2.88293	2.892	4.35758	4.65328	4.4443	1.92662	3.42687	4.30723	3.44645	3.27063	3.58744	6.60831	4.06527	4.78555	5.83062	1.0376	6.4403	4.18799	3.75289
31	4.30417	1.32287	6.09494	5.03612	4.83252	2.68855	5.07945	4.16082	5.18152	5.77427	4.1163	6.02245	4.47327	3.78288	3.80873	3.461	5.89436	5.33148	1.34873	3.3087	2.93312	3.48503	5.93406	3.29373	4.51027	4.76227	5.23312	5.71027	4.474	4.85403	3.01936	2.768	4.53609	4.56967	4.36364	2.00773	3.55685	4.09079	3.52818	3.27067	3.6243	6.41542	4.08303	4.95936	5.48148	1.02112	6.53927	4.03627	3.61424
32	4.20973	1.30148	5.88625	5.07442	4.80942	2.467	4.83889	4.00564	5.05836	5.63736	4.01327	5.98585	4.22164	3.65278	3.92621	3.47973	5.87448	5.30005	1.31845	3.06081	2.98989	3.60705	5.80621	3.06682	4.29464	4.25155	5.1998	5.2293	4.23661	5.02639	3.00514	2.546	4.56715	4.3287	4.138	1.93996	3.53613	3.75549	3.45339	3.15689	3.55867	6.14112	4.00861	4.973	5.02413	0.978737	6.51462	3.82263	3.39037
33	4.00191	1.29823	5.54021	4.97342	4.6813	2.13515	4.46954	3.75648	4.82965	5.32919	3.74183	5.82494	3.98568	3.39254	3.906	3.34655	5.69813	5.14015	1.1843	2.72572	2.95868	3.66463	5.55121	2.82389	3.92412	3.65567	5.03196	4.64515	3.88745	5.06399	2.86517	2.255	4.47124	3.94714	3.76521	1.73168	3.34736	3.31212	3.25976	2.93842	3.39936	5.79209	3.85825	4.78197	4.4486	0.899687	6.38599	3.54719	3.08607
34	3.68715	1.30922	5.05033	4.73767	4.48167	1.72933	3.98	3.418	4.505	4.85333	3.315	5.543	3.75533	3.031	3.758	3.076	5.37033	4.84367	0.954	2.32467	2.84367	3.65533	5.16967	2.53033	3.409	2.975	4.718	3.934	3.444	4.989	2.63667	1.913	4.28	3.43967	3.24	1.386	2.99333	2.755	2.982	2.62333	3.16433	5.377	3.62633	4.448	3.74333	0.778	6.17	3.19633	2.70933
35	3.266	1.33188	4.40727	4.364	4.24647	1.27832	3.37839	2.98985	4.09653	4.22063	2.74202	5.13224	3.49984	2.58635	3.48082	2.69582	4.90432	4.40052	0.630152	1.87099	2.64647	3.57756	4.64737	2.14528	2.73939	2.19303	4.24109	3.07121	2.90842	4.83423	2.343	1.516	4.01794	2.80314	2.55785	0.904646	2.4898	2.0632	2.62073	2.21609	2.86479	4.88656	3.28482	3.99912	2.89356	0.620889	5.87028	2.74651	2.25127
36	2.73761	1.36698	3.60874	3.85204	4.00461	0.792313	2.67037	2.46888	3.58848	3.45303	2.03095	4.58848	3.17774	2.06903	3.07918	2.22733	4.31046	3.80532	0.221818	1.37565	2.37232	3.43367	3.96332	1.63151	1.90585	1.30442	3.58266	2.04604	2.27048	4.62348	1.9811	1.048	3.69509	2.03449	1.72948	0.292828	1.85309	1.21496	2.1673	1.70365	2.48979	4.29683	2.79686	3.453	1.89679	0.433737	5.47945	2.17806	1.69402
37	2.1	1.41585	2.66173	3.19755	3.77345	0.265636	1.85582	1.84527	2.93818	2.58109	1.19918	3.904	2.72891	1.49255	2.55436	1.66118	3.60009	3.05218	-0.264273	0.842091	2.03345	3.22536	3.09873	0.971636	0.911091	0.320818	2.72973	0.863364	1.522	4.36127	1.52555	0.489	3.30745	1.15091	0.778364	-0.436909	1.088	0.205727	1.60855	1.07018	2.01309	3.57436	2.13591	2.79655	0.773273	0.202091	4.97182	1.47736	1.026
38	1.35414	1.47083	1.58452	2.39447	3.53998	-0.310576	0.928121	1.11103	2.10855	1.64316	0.286556	3.06897	2.09004	0.878162	1.91536	0.985152	2.78587	2.14808	-0.822424	0.259869	1.63955	2.93484	2.04855	0.185717	-0.206152	-0.711606	1.69417	-0.432859	0.674848	4.01865	0.948717	-0.171	2.84324	0.188727	-0.251758	-1.26116	0.190848	-0.926788	0.935121	0.315778	1.4167	2.68962	1.31136	2.01739	-0.428485	-0.105071	4.30546	0.647323	0.260727
39	0.515797	1.51318	0.414667	1.45362	3.25	-0.943485	-0.111222	0.275727	1.08824	0.684475	-0.642485	2.06727	1.24307	0.246687	1.17703	0.202576	1.87863	1.11373	-1.43833	-0.393162	1.19496	2.52645	0.841404	-0.657707	-1.36827	-1.72494	0.517263	-1.7368	-0.240636	3.53646	0.242515	-0.915	2.29536	-0.810828	-1.29642	-2.13417	-0.823131	-2.08261	0.16497	-0.528303	0.698697	1.63572	0.363939	1.11324	-1.62895	-0.529717	3.43862	-0.278061	-0.563131
40	-0.377896	1.5191	-0.780667	0.417091	2.8267	-1.63915	-1.21673	-0.626273	-0.0829091	-0.248515	-1.52564	0.906364	0.246061	-0.38597	0.368818	-0.666273	0.878061	-0.013303	-2.07636	-1.12836	0.696364	1.96597	-0.448727	-1.44639	-2.46864	-2.64191	-0.730061	-2.893	-1.17955	2.85315	-0.582939	-1.709	1.65382	-1.79855	-2.27491	-2.97824	-1.88379	-3.12315	-0.655727	-1.4037	-0.128909	0.43297	-0.641879	0.111545	-2.71882	-1.07267	2.364	-1.23109	-1.38148
41	-1.2729	1.45844	-1.90619	-0.642929	2.23563	-2.37271	-2.26678	-1.52573	-1.31426	-1.10777	-2.31212	-0.350212	-0.771091	-0.992838	-0.462485	-1.57245	-0.208515	-1.184	-2.67264	-1.9237	0.144323	1.24423	-1.71215	-2.06598	-3.39136	-3.37752	-1.94016	-3.73412	-2.07773	1.93242	-1.4958	-2.484	0.902909	-2.70192	-3.09303	-3.70774	-2.88122	-3.92944	-1.46115	-2.23021	-1.02376	-0.859333	-1.58242	-0.941061	-3.579	-1.6967	1.12731	-2.11155	-2.11084
42	-2.08931	1.31522	-2.8447	-1.61417	1.52369	-3.06029	-3.07973	-2.32664	-2.45601	-1.83514	-2.92531	-1.57191	-1.64129	-1.52681	-1.25039	-2.43876	-1.32207	-2.3186	-3.12267	-2.70387	-0.443141	0.407404	-2.81503	-2.4687	-4.03618	-3.83624	-2.97247	-4.12439	-2.83494	0.803202	-2.41394	-3.142	0.0415455	-3.40663	-3.6463	-4.25967	-3.71224	-4.42008	-2.15582	-2.90105	-1.88919	-2.10733	-2.31311	-1.9847	-4.11035	-2.32378	-0.184455	-2.79653	-2.6726
43	-2.73241	1.10117	-3.48455	-2.37033	0.793667	-3.57112	-3.49309	-2.91282	-3.33306	-2.35461	-3.26285	-2.59045	-2.21309	-1.92897	-1.911	-3.17182	-2.33852	-3.29112	-3.28536	-3.34136	-1.02458	-0.431303	-3.62724	-2.68736	-4.33073	-3.94936	-3.69524	-4.02076	-3.33609	-0.420758	-3.20085	-3.578	-0.877091	-3.80655	-3.84009	-4.59458	-4.27576	-4.53015	-2.62664	-3.31091	-2.58836	-3.10448	-2.73739	-2.93291	-4.28064	-2.85473	-1.45227	-3.18009	-3.00518
44	-3.12168	0.874858	-3.7683	-2.81347	0.163343	-3.79191	-3.44671	-3.18809	-3.79073	-2.58944	-3.24648	-3.26506	-2.41267	-2.15503	-2.37191	-3.66455	-3.11875	-3.95921	-3.04036	-3.68368	-1.52277	-1.10472	-4.06232	-2.78576	-4.383	-3.73718	-4.0442	-3.48627	-3.49664	-1.558	-3.70174	-3.74	-1.72512	-3.84419	-3.63312	-4.68976	-4.45427	-4.21825	-2.77724	-3.38878	-2.9969	-3.63385	-2.82444	-3.67764	-4.18581	-3.21309	-2.52041	-3.2057	-3.08292
45	-3.23537	0.7441	-3.71133	-2.922	-0.285667	-3.70211	-3.04533	-3.113	-3.73044	-2.52356	-2.88	-3.54167	-2.31667	-2.23178	-2.57967	-3.826	-3.61133	-4.24067	-2.39	-3.64056	-1.83956	-1.49211	-4.09811	-2.84422	-4.015	-3.365	-4.07067	-2.70322	-3.31767	-2.41622	-3.81311	-3.701	-2.34167	-3.56033	-3.10033	-4.58422	-4.18178	-3.57	-2.58733	-3.16722	-3.05444	-3.60711	-2.64222	-4.127	-4.07211	-3.36711	-3.26367	-2.91767	-2.96478
46	-3.15966	0.788955	-3.40464	-2.77745	-0.547909	-3.442	-2.58427	-2.74355	-3.176	-2.26736	-2.332	-3.51155	-2.16191	-2.30436	-2.53136	-3.661	-3.941	-4.20536	-1.54545	-3.26718	-1.95218	-1.59682	-3.842	-2.95364	-3.50736	-3.12445	-3.95491	-1.96318	-2.91409	-2.88664	-3.60409	-3.684	-2.60845	-3.09464	-2.46718	-4.43882	-3.50818	-2.87927	-2.17609	-2.83709	-2.80418	-3.10291	-2.35818	-4.24064	-4.21545	-3.34555	-3.63627	-2.52682	-2.76064
47	-3.07855	0.954251	-3.003	-2.58917	-0.68702	-3.27781	-2.41569	-2.25061	-2.34521	-2.08048	-1.92352	-3.41673	-2.24264	-2.5787	-2.31091	-3.34839	-4.33429	-4.10888	-0.900273	-2.7534	-2.01039	-1.55722	-3.58623	-3.23073	-3.20952	-3.27461	-3.94204	-1.59009	-2.48294	-3.00348	-3.35868	-3.927	-2.53061	-2.66967	-2.04585	-4.48551	-2.61061	-2.52303	-1.82321	-2.70861	-2.38081	-2.33816	-2.22251	-4.07606	-4.7291	-3.23939	-3.67091	-2.35483	-2.57721
48	-3.1986	1.16641	-2.68899	-2.63279	-0.850071	-3.44149	-2.74402	-1.90255	-1.60738	-2.25578	-1.9629	-3.53085	-2.75092	-3.18351	-2.09709	-3.1963	-4.93735	-4.24706	-0.843	-2.39247	-2.28926	-1.63789	-3.67706	-3.77338	-3.29945	-3.88994	-4.21564	-1.78843	-2.25882	-2.9639	-3.402	-4.513	-2.30894	-2.54145	-2.08948	-4.87103	-1.79014	-2.73572	-1.85079	-3.02848	-1.96849	-1.6563	-2.47982	-3.81964	-5.55128	-3.19204	-3.52927	-2.64815	-2.50137
49	-3.65246	1.3787	-2.64497	-3.08127	-1.25052	-4.00403	-3.53776	-1.95873	-1.30403	-2.91679	-2.57827	-3.99891	-3.68658	-4.09958	-2.12618	-3.43736	-5.74685	-4.75815	-1.54755	-2.45506	-2.98394	-2.09897	-4.28	-4.58567	-3.81764	-4.878	-4.81515	-2.54633	-2.44455	-3.06358	-3.88115	-5.379	-2.28409	-2.87418	-2.66509	-5.58509	-1.36988	-3.49579	-2.43155	-3.83055	-1.77964	-1.40818	-3.24139	-3.73927	-6.56464	-3.3743	-3.49639	-3.44767	-2.61633
50	-4.45017	1.53316	-3.00065	-3.93063	-2.03484	-4.8973	-4.63208	-2.52873	-1.58961	-3.97797	-3.69403	-4.79715	-4.9164	-5.22147	-2.56739	-4.09524	-6.68162	-5.59989	-2.91833	-3.03375	-4.09594	-3.03125	-5.34287	-5.60966	-4.65536	-6.08182	-5.66922	-3.69204	-3.11212	-3.51552	-4.73001	-6.426	-2.71942	-3.66771	-3.66818	-6.51895	-1.54224	-4.61098	-3.51588	-4.99221	-2.00809	-1.77853	-4.45359	-4.02612	-7.6433	-3.87788	-3.80932	-4.61985	-2.99439
51	-5.50348	1.57894	-3.78512	-5.0762	-3.19334	-6.00501	-5.8611	-3.54873	-2.40165	-5.26726	-5.12114	-5.81664	-6.27208	-6.43298	-3.44188	-5.06652	-7.64283	-6.64252	-4.69239	-4.03004	-5.4991	-4.35518	-6.69935	-6.77152	-5.67655	-7.34033	-6.67225	-5.02881	-4.19497	-4.33491	-5.78892	-7.553	-3.66833	-4.80908	-4.93442	-7.5336	-2.2912	-5.8713	-4.92897	-6.34159	-2.73188	-2.72021	-5.94478	-4.69479	-8.63955	-4.67605	-4.51599	-5.9688	-3.65663
52	-6.66695	1.49211	-4.93945	-6.38097	-4.60421	-7.18482	-7.07867	-4.87036	-3.55418	-6.61488	-6.63794	-6.92973	-7.58376	-7.605	-4.64282	-6.20673	-8.51533	-7.72597	-6.50464	-5.27303	-7.01464	-5.90106	-8.09497	-7.95033	-6.73691	-8.49536	-7.7037	-6.39082	-5.56164	-5.40545	-6.90012	-8.622	-4.99036	-6.144	-6.31164	-8.48015	-3.44767	-7.1157	-6.46255	-7.68982	-3.87494	-4.04052	-7.4697	-5.64	-9.39024	-5.67891	-5.52488	-7.28545	-4.57576
53	-7.77093	1.26764	-6.34634	-7.67802	-6.10998	-8.25531	-8.13059	-6.32636	-4.85046	-7.8596	-8.01893	-7.98145	-8.68257	-8.58678	-6.00736	-7.35021	-9.16453	-8.66866	-8.02161	-6.59248	-8.42534	-7.44695	-9.23451	-8.96936	-7.66524	-9.41579	-8.6039	-7.61187	-7.04918	-6.59333	-7.90337	-9.478	-6.47188	-7.48558	-7.63273	-9.19882	-4.79912	-8.22208	-7.90315	-8.82046	-5.29146	-5.53172	-8.76202	-6.72642	-9.74323	-6.77343	-6.70587	-8.37556	-5.70392
54	-8.64209	0.936298	-7.81003	-8.77567	-7.54719	-9.03868	-8.88372	-7.7263	-6.12635	-8.83297	-9.07659	-8.78515	-9.437	-9.21579	-7.34818	-8.31621	-9.45175	-9.29479	-9.03618	-7.81347	-9.51793	-8.75612	-9.87982	-9.65633	-8.27361	-10.0177	-9.18679	-8.51984	-8.45506	-7.76741	-8.63732	-9.98	-7.87548	-8.61997	-8.68836	-9.52849	-6.14886	-9.08661	-9.04882	-9.53733	-6.78351	-7.0123	-9.61625	-7.80739	-9.56693	-7.82334	-7.90619	-9.09255	-6.92509
55	-9.12959	0.638592	-9.05536	-9.50536	-8.75018	-9.39155	-9.24273	-8.87	-7.24845	-9.38718	-9.706	-9.16164	-9.76209	-9.34109	-8.47282	-8.94591	-9.27155	-9.47055	-9.46427	-8.77255	-10.1444	-9.65436	-9.89945	-9.89755	-8.39918	-10.2395	-9.29109	-8.968	-9.55464	-8.77073	-8.96282	-10.015	-8.96	-9.371	-9.25973	-9.34973	-7.33027	-9.60964	-9.74336	-9.71818	-8.11309	-8.28891	-9.92591	-8.69936	-8.81264	-8.66145	-8.93318	-9.32845	-8.01209
56	-9.13404	0.701787	-9.842	-9.75089	-9.58222	-9.22944	-9.13044	-9.57	-8.09589	-9.42367	-9.86533	-8.99267	-9.60278	-8.87444	-9.23067	-9.11167	-8.60133	-9.12744	-9.29	-9.34267	-10.2196	-10.0638	-9.26744	-9.64011	-7.95733	-10.0337	-8.82978	-8.87022	-10.149	-9.44256	-8.78589	-9.525	-9.54567	-9.64267	-9.19367	-8.63422	-8.22522	-9.70656	-9.88867	-9.31211	-9.07667	-9.17778	-9.65344	-9.20567	-7.54389	-9.10967	-9.57633	-9.01522	-8.693
57	-8.62602	1.07861	-10.0367	-9.45628	-9.94316	-8.55967	-8.52689	-9.68006	-8.54476	-8.91787	-9.55345	-8.25439	-8.94249	-7.83913	-9.51576	-8.74809	-7.51295	-8.27989	-8.55276	-9.41227	-9.70558	-9.95694	-8.05501	-8.89886	-6.97327	-9.39945	-7.81059	-8.22943	-10.1205	-9.6586	-8.09151	-8.533	-9.53755	-9.39984	-8.46764	-7.45689	-8.75441	-9.34556	-9.45439	-8.34849	-9.56499	-9.54512	-8.8212	-9.1803	-5.90624	-9.03387	-9.65711	-8.15914	-8.77231
58	-7.64715	1.47849	-9.61842	-8.64567	-9.7487	-7.46945	-7.49009	-9.14927	-8.49239	-7.92367	-8.81912	-7.01627	-7.832	-6.34555	-9.25864	-7.88582	-6.13212	-7.02124	-7.34882	-8.90524	-8.63015	-9.31518	-6.39358	-7.75842	-5.55555	-8.40164	-6.32258	-7.12891	-9.47018	-9.34494	-6.95039	-7.148	-8.92755	-8.65491	-7.18091	-5.95106	-8.84088	-8.57791	-8.50136	-6.93655	-9.54079	-9.31315	-7.52633	-8.56873	-4.05091	-8.39979	-9.06576	-6.85661	-8.18942
59	-6.29472	1.799	-8.65232	-7.41484	-8.98971	-6.08153	-6.13371	-8.04182	-7.91199	-6.54435	-7.76146	-5.40073	-6.37826	-4.54767	-8.44767	-6.63697	-4.58242	-5.47971	-5.80712	-7.85056	-7.12736	-8.19445	-4.42858	-6.34222	-3.83939	-7.14003	-4.49171	-5.68463	-8.30806	-8.50353	-5.48397	-5.503	-7.78588	-7.47737	-5.49115	-4.24751	-8.44458	-7.52011	-7.16482	-5.21966	-8.99755	-8.49885	-5.91466	-7.412	-2.10419	-7.27443	-7.84877	-5.24328	-7.03738
60	-4.69422	2.02418	-7.26234	-5.90241	-7.78037	-4.52405	-4.57228	-6.4937	-6.86177	-4.89878	-6.50244	-3.54558	-4.70346	-2.59643	-7.14633	-5.13697	-2.96027	-3.77791	-4.06306	-6.37891	-5.37049	-6.73444	-2.29148	-4.77726	-1.959	-5.71021	-2.44644	-4.02516	-6.79897	-7.20845	-3.81336	-3.715	-6.246	-5.98017	-3.55297	-2.45664	-7.62296	-6.29151	-5.60436	-3.34228	-7.97626	-7.2269	-4.13736	-5.82376	-0.173131	-5.78166	-6.17677	-3.44831	-5.49659
61	-2.9698	2.16664	-5.59736	-4.24227	-6.26373	-2.91864	-2.91867	-4.65873	-5.44439	-3.10452	-5.162	-1.58309	-2.92033	-0.615727	-5.47482	-3.50236	-1.35858	-2.02464	-2.24518	-4.62679	-3.48827	-5.0743	-0.107455	-3.16661	-0.0429091	-4.19564	-0.311091	-2.28291	-5.09373	-5.57985	-2.05703	-1.873	-4.46736	-4.30145	-1.50682	-0.676636	-6.46548	-4.9807	-3.96255	-1.43733	-6.58391	-5.64252	-2.32806	-3.94309	1.65318	-4.05812	-4.21824	-1.58321	-3.71927
62	-1.23706	2.2503	-3.80673	-2.55751	-4.58686	-1.37156	-1.2766	-2.67655	-3.78452	-1.27659	-3.85291	0.362	-1.13423	1.28306	-3.56952	-1.82739	0.133788	-0.322414	-0.473182	-2.73624	-1.59334	-3.33046	2.00092	-1.60103	1.78988	-2.66855	1.80469	-0.591354	-3.31318	-3.76684	-0.33404	-0.065	-2.593	-2.58889	0.518333	1.00264	-5.08206	-3.65236	-2.35891	0.376162	-4.96463	-3.88649	-0.610566	-1.89824	3.30512	-2.23492	-2.12275	0.253051	-1.83964
63	0.4051	2.30333	-2.02352	-0.942222	-2.87262	0.0283434	0.263273	-0.672758	-2.00824	0.477212	-2.66426	2.18136	0.576384	3.00738	-1.5633	-0.198758	1.4418	1.24967	1.14924	-0.835737	0.212677	-1.596	3.92225	-0.151596	3.43912	-1.18997	3.80618	0.951444	-1.56221	-1.89681	1.25419	1.629	-0.746182	-0.953384	2.40648	2.50215	-3.57105	-2.36744	-0.893606	2.01469	-3.26271	-2.08591	0.909515	0.192576	4.74112	-0.433303	-0.0222626	1.97196	0.018
64	1.87758	2.35566	-0.361818	0.527091	-1.21964	1.21618	1.63218	1.24118	-0.231455	2.06855	-1.66273	3.78755	2.15091	4.49436	0.419182	1.303	2.50909	2.63518	2.54645	0.969273	1.84282	0.0459091	5.57527	1.13036	4.83555	0.189364	5.61418	2.27173	0.063	-0.0756364	2.64136	3.15	0.964727	0.532091	4.06327	3.75855	-2.02382	-1.186	0.347364	3.41636	-1.60291	-0.351364	2.14927	2.22627	5.93636	1.23009	1.96882	3.50145	1.75
65	3.12792	2.43126	1.08869	1.78899	0.291111	2.15727	2.78702	2.97027	1.45079	3.44051	-0.884646	5.12567	3.54816	5.71471	2.27203	2.6157	3.31777	3.80101	3.67248	2.59491	3.2328	1.5252	6.92521	2.2048	5.94818	1.43539	7.17661	3.32811	1.48445	1.60759	3.7946	4.459	2.44979	1.81989	5.42633	4.7339	-0.525657	-0.156424	1.30852	4.55177	-0.085	1.23015	3.07264	4.11188	6.88556	2.67813	3.75324	4.79388	3.28259
66	4.13321	2.53934	2.27694	2.80939	1.59763	2.84409	3.70891	4.44215	2.97446	4.56888	-0.337939	6.17852	4.7522	6.67179	3.91358	3.70327	3.88528	4.73927	4.52309	3.98873	4.35082	2.79079	7.97965	3.04997	6.77455	2.53976	8.47494	4.11732	2.64724	3.08654	4.71035	5.545	3.65115	2.8828	6.47373	5.42046	0.859586	0.694697	1.97758	5.42421	1.21609	2.5996	3.69268	5.78127	7.61068	3.85526	5.2586	5.82964	4.57373
67	4.89855	2.67171	3.19267	3.58067	2.66833	3.294	4.399	5.618	4.304	5.45533	0.001	6.955	5.76933	7.39567	5.296	4.554	4.248	5.46467	5.123	5.13733	5.20167	3.81867	8.773	3.67633	7.331	3.513	9.517	4.66033	3.535	4.32533	5.40367	6.42	4.56	3.72467	7.214	5.84533	2.09433	1.36167	2.382	6.066	2.258	3.72467	4.058	7.204	8.15	4.74167	6.455	6.61333	5.605
68	5.44718	2.81078	3.85337	4.12123	3.50443	3.54027	4.87002	6.49036	5.43018	6.1231	0.173242	7.48297	6.61798	7.93029	6.395	5.16897	4.44661	6.0056	5.50894	6.06085	5.81848	4.61636	9.34929	4.1169	7.63503	4.36852	10.3257	4.99245	4.16273	5.32436	5.9014	7.125	5.19497	4.36277	7.67779	6.05613	3.1674	1.85763	2.56536	6.51782	3.03715	4.59634	4.2304	8.3817	8.54489	5.35557	7.35193	7.17003	6.38072
69	5.81944	2.94039	4.29531	4.46564	4.13017	3.62888	5.14006	7.10297	6.35462	6.60021	0.224566	7.81321	7.32161	8.32213	7.24661	5.58824	4.52933	6.39791	5.73979	6.79564	6.24976	5.21135	9.75562	4.41282	7.74194	5.12948	10.9305	5.14954	4.58691	6.10655	6.23598	7.71	5.61158	4.81885	7.93379	6.10987	4.09213	2.21397	2.59461	6.81291	3.58307	5.22594	4.25906	9.34685	8.82248	5.74117	7.98575	7.53299	6.92633
70	6.05685	3.04792	4.57415	4.65424	4.57321	3.61027	5.234	7.515	7.09409	6.91121	0.199273	7.995	7.90294	8.61285	7.88891	5.85018	4.54509	6.67718	5.85536	7.37609	6.54497	5.63955	10.0362	4.59755	7.70882	5.81273	11.3632	5.16764	4.86582	6.70752	6.45061	8.21	5.84636	5.12697	8.03936	6.05933	4.88736	2.47242	2.51845	6.97703	3.93815	5.63833	4.17542	10.1298	9.01348	5.95	8.408	7.73348	7.28742
71	6.1971	3.13271	4.74907	4.73648	4.86972	3.5258	5.1814	7.7873	7.68168	7.09041	0.133384	8.079	8.38753	8.8377	8.36703	5.99591	4.52755	6.87673	5.89155	7.83874	6.74596	5.93852	10.2329	4.69933	7.59136	6.43958	11.6583	5.0764	5.04964	7.16543	6.58714	8.649	5.94188	5.33801	8.03439	5.93701	5.56464	2.66264	2.37845	7.03289	4.15275	5.86805	4.00721	10.7596	9.15511	6.02964	8.68273	7.80427	7.51395
72	6.2747	3.1964	4.85058	4.74956	5.06553	3.41705	5.0084	7.96658	8.15772	7.17507	0.0620909	8.10815	8.80587	9.02631	8.72294	6.06318	4.48864	7.02465	5.87458	8.2142	6.87547	6.14577	10.3742	4.74465	7.43333	7.02567	11.8528	4.90644	5.17891	7.51131	6.67132	9.048	5.93673	5.49961	7.95382	5.76834	6.13747	2.79103	2.20618	7.01046	4.28824	5.96128	3.77857	11.2722	9.26726	6.01914	8.87083	7.77291	7.6487
73	6.31913	3.23964	4.89109	4.71	5.19545	3.33118	4.75227	8.07755	8.56036	7.18764	0.0200909	8.10536	9.18664	9.20191	8.99891	6.07764	4.43564	7.13964	5.826	8.54309	6.95073	6.28873	10.4574	4.75373	7.27836	7.57373	11.9756	4.69664	5.28509	7.77036	6.72182	9.421	5.857	5.635	7.824	5.57473	6.63555	2.85873	2.02627	6.92991	4.39218	5.97336	3.50755	11.7154	9.35645	5.95864	9.01882	7.65882	7.73636
74	6.34849	3.26625	4.88735	4.61925	5.27873	3.30596	4.45705	8.14291	8.91867	7.14527	0.0288586	8.08158	9.54441	9.37831	9.23139	6.05006	4.38028	7.23026	5.76555	8.87653	6.98962	6.38489	10.4754	4.73652	7.1513	8.07873	12.0416	4.48225	5.37727	7.96608	6.75729	9.771	5.72421	5.747	7.65918	5.36025	7.08274	2.87919	1.85721	6.78373	4.48835	5.95199	3.20569	12.1184	9.43128	5.87148	9.14429	7.48469	7.79646
75	6.37289	3.27624	4.8573	4.48156	5.33213	3.36142	4.16141	8.18036	9.2469	7.06975	0.100414	8.04358	9.86726	9.55973	9.44067	5.98955	4.33377	7.29556	5.69997	9.22753	6.98894	6.43309	10.4374	4.7054	7.05806	8.53545	12.064	4.29733	5.44297	8.11486	6.78986	10.09	5.55609	5.82888	7.46312	5.10791	7.48036	2.87901	1.71382	6.56045	4.59199	5.91647	2.89031	12.4865	9.49868	5.76306	9.25723	7.27307	7.8386
76	6.39914	3.26639	4.81491	4.314	5.36142	3.51561	3.91233	8.19073	9.55155	6.97045	0.256152	8.00118	10.127	9.73767	9.62427	5.91255	4.31276	7.33206	5.63045	9.59064	6.92991	6.42485	10.3462	4.67021	7.00182	8.92864	12.0473	4.17915	5.47045	8.22464	6.8177	10.365	5.37691	5.87458	7.23309	4.81018	7.81903	2.878	1.60891	6.28155	4.72391	5.86924	2.59197	12.8204	9.56036	5.64915	9.36248	7.04436	7.88033
77	6.43143	3.23048	4.77986	4.14151	5.35691	3.78502	3.76282	8.16533	9.83333	6.84774	0.516687	7.97258	10.2942	9.88574	9.77397	5.83679	4.34186	7.33548	5.5503	9.94598	6.80806	6.34665	10.2145	4.64036	6.97773	9.23015	11.9796	4.17158	5.45718	8.29614	6.83474	10.574	5.21736	5.89206	6.97109	4.47345	8.08549	2.8792	1.56391	5.98741	4.89443	5.81132	2.35862	13.1218	9.60995	5.52377	9.46014	6.81765	7.93118
78	6.47421	3.16058	4.78489	3.98967	5.31289	4.18111	3.75544	8.09167	10.0698	6.71233	0.888889	7.97867	10.3534	9.97444	9.88533	5.79067	4.44844	7.30922	5.454	10.2549	6.636	6.19889	10.058	4.64044	6.985	9.40667	11.8482	4.31533	5.404	8.33089	6.83789	10.693	5.10167	5.90822	6.69333	4.11011	8.26578	2.90144	1.60733	5.718	5.09356	5.74656	2.24767	13.3853	9.63789	5.37278	9.542	6.61056	7.99211
79	6.53435	3.0499	4.86379	3.89791	5.23727	4.70279	3.91715	7.96064	10.2246	6.59012	1.36494	8.03327	10.3026	9.98918	9.95309	5.81373	4.6517	7.27218	5.36527	10.4918	6.43709	6.0097	9.89097	4.7077	7.04118	9.436	11.6529	4.63079	5.31055	8.32836	6.8333	10.692	5.05355	5.95697	6.41073	3.743	8.35464	2.97209	1.76364	5.52279	5.30415	5.68061	2.30376	13.5942	9.63809	5.20361	9.59091	6.44921	8.06258
80	6.62183	2.89545	5.04959	3.91181	5.1564	5.32743	4.26154	7.76361	10.2825	6.51704	1.93744	8.14552	10.1555	9.93213	9.96542	5.93867	4.95503	7.25614	5.31642	10.6459	6.23913	5.83857	9.73993	4.87335	7.17424	9.31915	11.4135	5.10931	5.18876	8.2884	6.82904	10.561	5.10924	6.07285	6.14639	3.41144	8.36504	3.12026	2.04464	5.46053	5.50889	5.63384	2.55547	13.724	9.61393	5.03204	9.5999	6.37661	8.14563
81	6.75261	2.70008	5.36439	4.07416	5.12175	6.03174	4.78599	7.5093	10.2478	6.54065	2.59804	8.32182	9.95444	9.82415	9.90815	6.18876	5.35807	7.30966	5.33276	10.7087	6.07768	5.75999	9.63562	5.16304	7.41797	9.09539	11.162	5.733	5.071	8.22141	6.85443	10.328	5.29909	6.31163	5.94803	3.15791	8.33765	3.36881	2.46336	5.58844	5.70344	5.64595	3.00919	13.7547	9.58128	4.89254	9.58387	6.43619	8.22596
82	6.94666	2.47454	5.81755	4.40482	5.19318	6.79355	5.47482	7.24273	10.1656	6.70536	3.33164	8.55964	9.76364	9.70282	9.76891	6.57345	5.86164	7.46655	5.44609	10.6918	5.99709	5.83191	9.61191	5.59173	7.80327	8.83391	10.9242	6.46736	4.99991	8.15764	6.95227	10.059	5.63909	6.70509	5.86391	3.02545	8.33282	3.73709	3.02882	5.92991	5.90073	5.76736	3.62209	13.678	9.56073	4.83682	9.57773	6.66064	8.26745
83	7.22543	2.23548	6.40403	4.9094	5.41571	7.59062	6.30433	7.03042	10.1	7.03408	4.1183	8.85424	9.64788	9.62332	9.56691	7.08315	6.45723	7.74461	5.68488	10.6453	6.04864	6.08324	9.70474	6.16035	8.33061	8.61652	10.7155	7.27371	5.02033	8.14206	7.157	9.825	6.12964	7.25608	5.93367	3.05238	8.414	4.23692	3.7413	6.48587	6.11352	6.04261	4.35076	13.5047	9.57373	4.91704	9.63146	7.06313	8.25884
84	7.60869	2.00304	7.10308	5.57698	5.81769	8.40076	7.24734	6.94645	10.1037	7.52858	4.9423	9.20815	9.65861	9.64401	9.363	7.70421	7.13066	8.16015	6.07642	10.6351	6.27522	6.52209	9.93518	6.85932	8.98327	8.52636	10.5636	8.11154	5.17127	8.22555	7.49568	9.694	6.76661	7.9454	6.18712	3.25986	8.63119	4.86505	4.59221	7.23425	6.36676	6.49986	5.16295	13.2857	9.64662	5.17529	9.80397	7.64652	8.22286
85	8.10845	1.7943	7.88109	6.38652	6.40645	9.20794	8.27906	7.05736	10.2214	8.17594	5.79176	9.62518	9.82248	9.80494	9.23345	8.41691	7.8593	8.71506	6.62809	10.713	6.70624	7.14364	10.2961	7.6687	9.73255	8.62945	10.5011	8.94564	5.47891	8.451	7.98933	9.712	7.53091	8.74233	6.64064	3.65691	9.01891	5.61561	5.551	8.13761	6.70661	7.14712	6.03818	13.103	9.80803	5.63939	10.1361	8.40282	8.19452
86	8.72471	1.61605	8.68992	7.3083	7.17166	9.99802	9.37543	7.40318	10.4875	8.94817	6.66353	10.0955	10.1406	10.1286	9.23845	9.18933	8.61667	9.39286	7.32279	10.9152	7.35612	7.92651	10.7594	8.55795	10.5333	8.96255	10.5584	9.7432	5.95488	8.84395	8.64455	9.91	8.3897	9.60711	7.29539	4.24474	9.59805	6.48504	6.586	9.142	7.18011	7.97428	6.95659	13.034	10.0837	6.3126	10.6473	9.31319	8.20976
87	9.44478	1.46394	9.47989	8.30354	8.09782	10.7552	10.5135	7.99385	10.9113	9.80016	7.55807	10.5958	10.5958	10.6237	9.41706	9.97991	9.37521	10.1594	8.1403	11.2613	8.23038	8.83313	11.2876	9.49381	11.3328	9.53291	10.7497	10.4773	6.59736	9.40605	9.45398	10.295	9.30182	10.4965	8.12727	5.01639	10.3538	7.46347	7.67864	10.1751	7.81305	8.96618	7.90018	13.128	10.4849	7.16999	11.3256	10.3371	8.29539
88	10.2397	1.32807	10.2085	9.33145	9.1377	11.4608	11.6605	8.80809	11.4635	10.6747	8.47542	11.1025	11.1549	11.2571	9.784	10.7483	10.1158	10.9592	9.06364	11.7275	9.28518	9.80394	11.839	10.4382	12.084	10.3171	11.0749	11.1361	7.393	10.1098	10.3855	10.843	10.2274	11.3731	9.08282	5.95045	11.2195	8.53264	8.80373	11.1669	8.60358	10.0601	8.85667	13.3946	10.9917	8.17161	12.0898	11.4056	8.4553
89	11.0676	1.20062	10.8456	10.3424	10.2289	12.0954	12.7512	9.797	12.087	11.5144	9.41744	11.5903	11.7698	11.9866	10.3397	11.463	10.8224	11.7287	10.0637	12.2647	10.4401	10.7756	12.3704	11.3512	12.7553	11.246	11.5098	11.7184	8.31567	10.8984	11.3807	11.498	11.127	12.1981	10.0897	7.01078	12.1223	9.65956	9.92567	12.0641	9.53044	11.1748	9.80644	13.8003	11.5613	9.26733	12.8446	12.4296	8.67989
90	11.8778	1.08144	11.3829	11.2807	11.2896	12.6388	13.7136	10.8881	12.719	12.281	10.3754	12.0391	12.3896	12.734	11.0604	12.0977	11.4725	12.4194	11.0872	12.8078	11.5728	11.6791	12.8522	12.2041	13.3243	12.2086	12.0139	12.2203	9.3163	11.7017	12.3649	12.186	11.9645	12.9263	11.0801	8.15655	12.9802	10.791	11.0058	12.8222	10.5549	12.2193	10.7197	14.2844	12.1484	10.3968	13.5166	13.3292	8.95343
91	12.6223	0.98055	11.8274	12.1014	12.2395	13.0809	14.5043	11.984	13.3039	12.95	11.3192	12.4448	12.9726	13.415	11.8794	12.6357	12.0451	13.004	12.0619	13.3071	12.5704	12.4563	13.2763	12.9761	13.7765	13.0866	12.5559	12.6357	10.3258	12.454	13.2646	12.836	12.7119	13.5246	11.9978	9.34564	13.7264	11.8634	12.0015	13.4196	11.6128	13.1155	11.5649	14.7942	12.7166	11.4991	14.0752	14.0594	9.25509
92	13.2683	0.91344	12.1916	12.7882	13.0227	13.4257	15.1219	12.9864	13.807	13.5064	12.2019	12.8187	13.4858	13.9801	12.7009	13.0823	12.5358	13.4754	12.9177	13.7449	13.3801	13.0721	13.6518	13.652	14.1131	13.8009	13.1106	12.969	11.2776	13.1103	14.0345	13.404	13.3493	13.9908	12.8014	10.5239	14.3327	12.8124	12.8658	13.8737	12.6205	13.8228	12.3139	15.3065	13.2387	12.5069	14.5293	14.6172	9.56235
93	13.8059	0.887802	12.4964	13.3432	13.6269	13.6858	15.5962	13.8351	14.2265	13.9567	12.976	13.1721	13.9176	14.4299	13.4448	13.4499	12.9628	13.853	13.6209	14.1237	14.0081	13.5278	13.9964	14.2289	14.3541	14.3307	13.6615	13.2343	12.1242	13.6514	14.6661	13.881	13.8701	14.3491	13.4691	11.6207	14.8059	13.594	13.5776	14.22	13.5116	14.3461	12.9457	15.8209	13.7004	13.358	14.9021	15.0283	9.85936
94	14.2449	0.896862	12.7674	13.7809	14.071	13.8765	15.9675	14.5175	14.581	14.3233	13.6218	13.5165	14.276	14.7913	14.0785	13.7552	13.3453	14.1652	14.1798	14.4609	14.4965	13.853	14.3259	14.717	14.5238	14.7002	14.211	13.4491	12.8436	14.0845	15.1777	14.275	14.2807	14.6302	13.996	12.5659	15.1726	14.1973	14.1472	14.4916	14.2635	14.7194	13.4525	16.332	14.1057	14.0277	15.2191	15.3313	10.1415
95	14.6038	0.925907	13.0245	14.1197	14.3888	14.0104	16.2644	15.0537	14.8888	14.625	14.1525	13.8587	14.583	15.0927	14.6079	14.0189	13.6957	14.4309	14.6161	14.7707	14.8904	14.0797	14.6406	15.1348	14.6381	14.9467	14.7548	13.6326	13.4327	14.4355	15.5953	14.603	14.5955	14.8575	14.4013	13.3256	15.4643	14.6438	14.6024	14.7165	14.8904	14.9846	13.8464	16.8216	14.4685	14.5351	15.496	15.558	10.4165
96	14.8968	0.960211	13.2761	14.3698	14.6127	14.0843	16.5044	15.4717	15.1507	14.8629	14.5946	14.1805	14.8559	15.3517	15.0492	14.2524	14.0222	14.6476	14.9444	15.0493	15.2226	14.2279	14.9022	15.4999	14.6963	15.1013	15.258	13.7947	13.9053	14.7297	15.9286	14.886	14.8353	15.0423	14.719	13.91	15.6972	14.9713	14.9738	14.91	15.4212	15.1743	14.1518	17.2568	14.7871	14.9192	15.7243	15.7214	10.6942
97	15.123	0.98803	13.5136	14.5438	14.7682	14.0791	16.6855	15.7954	15.3534	15.0281	14.9704	14.4362	15.0869	15.573	15.406	14.4521	14.3207	14.7846	15.1758	15.2855	15.4998	14.3043	15.0623	15.8158	14.6774	15.1925	15.6581	13.92	14.2863	14.9775	16.1587	15.13	15.012	15.1829	14.9695	14.3509	15.8556	15.2141	15.2716	15.0614	15.8701	15.2994	14.3894	17.5897	15.0403	15.2245	15.8667	15.8092	10.976
98	15.2626	1.00262	13.6991	14.647	14.863	13.9639	16.7699	16.0287	15.4655	15.1048	15.2846	14.5717	15.2413	15.7369	15.6626	14.5887	14.5761	14.7993	15.3148	15.4579	15.7048	14.3091	15.0772	16.0596	14.5471	15.231	15.8905	13.9685	14.5895	15.1675	16.2465	15.318	15.1156	15.2541	15.1422	14.6795	15.8993	15.3816	15.4861	15.1341	16.2308	15.3476	14.5694	17.7664	15.1855	15.4776	15.8728	15.8015	11.2441
99	15.2845	1.0049	13.7773	14.6655	14.8842	13.7083	16.7162	16.1516	15.4484	15.0611	15.5191	14.5373	15.273	15.8016	15.7999	14.6227	14.7491	14.6613	15.3553	15.5338	15.8081	14.2364	14.9043	16.1931	14.2707	15.1962	15.895	13.896	14.8126	15.2676	16.1552	15.413	15.1185	15.2173	15.2034	14.9196	15.7784	15.4545	15.5898	15.083	16.4777	15.2879	14.6819	17.745	15.1822	15.6758	15.6944	15.6714	11.4602
100	15.1587	1.00473	13.698	14.579	14.81	13.296	16.489	16.137	15.268	14.867	15.647	14.302	15.142	15.728	15.809	14.526	14.793	14.347	15.296	15.482	15.788	14.073	14.501	16.176	13.828	15.058	15.639	13.652	14.934	15.234	15.859	15.382	14.987	15.034	15.113	15.089	15.462	15.403	15.554	14.865	16.577	15.079	14.691	17.508	15.006	15.799	15.305	15.392	11.572
[truncated: 70 more columns]

## Sheet: Rotation LHipFlex A1ComfM
all values Right	mean	std	steps
1	-6.32948	1.61872	-5.749	-6.684	-7.936	-6.163	-6.941	-7.628	-6.711	-8.267	-7.939	-6.665	-5.978	-7.209	-6.578	-7.375	-6.854	-4.941	-5.778	-7.913	-8.059	-7.268	-9.299	-6.525	-8.925	-7.584	-5.14	-3.832	-5.158	-8.14	-6.892	-6.413	-7.598	-4.093	-4.658	-6.746	-7.728	-3.928	-9.18	-5.88	-5.774	-5.688	-6.156	-9.401	-7.1	-4.354	-5.987	-6.188	-7.036
2	-5.65615	1.72549	-4.69877	-5.67599	-7.35544	-5.63677	-6.43818	-7.17915	-5.97227	-7.69438	-7.24091	-6.18745	-5.07639	-6.88845	-6.1354	-6.76903	-6.46071	-4.3984	-5.22571	-7.38774	-7.59861	-6.54564	-8.60618	-5.46487	-8.6119	-7.11379	-4.34245	-3.21371	-4.33759	-7.8787	-5.77103	-5.56967	-7.33499	-3.17595	-3.9037	-6.2402	-6.96689	-3.32236	-9.0053	-5.27766	-4.98421	-4.95638	-5.57048	-9.0103	-6.20961	-3.58881	-5.31264	-5.83167	-6.13133
3	-4.8024	1.79764	-3.48057	-4.40162	-6.5708	-4.92552	-5.72145	-6.52637	-5.01669	-6.80937	-6.34552	-5.45827	-4.03235	-6.37267	-5.47683	-5.93106	-5.83394	-3.66416	-4.5007	-6.70814	-6.88309	-5.69384	-7.75797	-4.35016	-7.98727	-6.45569	-3.37579	-2.436	-3.39441	-7.36097	-4.47277	-4.56561	-6.87327	-2.12631	-3.03945	-5.50044	-5.99713	-2.60345	-8.48606	-4.44214	-4.06635	-4.08198	-4.68667	-8.28409	-5.19728	-2.73054	-4.54769	-5.13744	-5.11818
4	-3.81928	1.84508	-2.19215	-2.97267	-5.63821	-4.084	-4.85209	-5.70309	-3.93567	-5.67333	-5.30727	-4.55745	-2.9003	-5.71191	-4.67409	-4.95655	-5.02079	-2.77179	-3.65085	-5.96085	-5.97758	-4.73064	-6.80491	-3.15397	-7.11476	-5.68524	-2.301	-1.51864	-2.36236	-6.64564	-3.07958	-3.44473	-6.24018	-0.982485	-2.10555	-4.59612	-4.91161	-1.78485	-7.65782	-3.42279	-3.07188	-3.11345	-3.59412	-7.27964	-4.13115	-1.79761	-3.68355	-4.18967	-4.02636
5	-2.72909	1.89235	-0.866576	-1.48263	-4.58464	-3.14294	-3.86427	-4.72769	-2.7833	-4.36136	-4.15176	-3.54273	-1.68403	-4.9327	-3.78928	-3.91267	-4.04851	-1.72654	-2.68956	-5.17281	-4.93578	-3.63256	-5.74036	-1.81146	-6.07488	-4.85783	-1.13512	-0.455919	-1.23602	-5.79142	-1.63275	-2.21406	-5.4576	0.266808	-1.08924	-3.59358	-3.77464	-0.838626	-6.58839	-2.24008	-1.99616	-2.0564	-2.38196	-6.08442	-3.00863	-0.767182	-2.67357	-3.09189	-2.85042
6	-1.52068	1.96404	0.521768	0.0225455	-3.40123	-2.10462	-2.7457	-3.58849	-1.57434	-2.92988	-2.87018	-2.42939	-0.342121	-4.02603	-2.84109	-2.82661	-2.92049	-0.500939	-1.58427	-4.29988	-3.77984	-2.35475	-4.51612	-0.261414	-4.92627	-3.98761	0.147758	0.77599	0.0222626	-4.82552	-0.131	-0.847636	-4.52703	1.66745	0.056303	-2.52456	-2.60218	0.298788	-5.33976	-0.889192	-0.791545	-0.877384	-1.09527	-4.78215	-1.77208	0.404899	-1.45236	-1.92856	-1.55676
7	-0.159818	2.07415	2.02967	1.55109	-2.05685	-0.947212	-1.44727	-2.24336	-0.279394	-1.40679	-1.432	-1.18055	1.17582	-2.96091	-1.79412	-1.67891	-1.61585	0.941121	-0.281182	-3.26224	-2.50918	-0.858303	-3.08109	1.524	-3.68609	-3.03367	1.60091	2.20488	1.46018	-3.72918	1.46355	0.691636	-3.42227	3.27279	1.38891	-1.37033	-1.35655	1.70161	-3.95745	0.646121	0.606394	0.477121	0.281515	-3.41627	-0.351818	1.767	0.0369697	-0.730333	-0.100273
8	1.39084	2.22017	3.71073	3.14283	-0.514798	0.365717	0.0810909	-0.641293	1.1649	0.204616	0.197727	0.264424	2.90472	-1.69497	-0.580253	-0.415515	-0.105596	2.61915	1.2642	-2.00004	-1.10527	0.879707	-1.40555	3.53743	-2.33667	-1.92789	3.27561	3.84857	3.11168	-2.4503	3.19563	2.432	-2.10415	5.11189	2.94827	-0.0766162	0.0289495	3.42017	-2.46094	2.38677	2.24843	2.05469	1.80322	-1.97767	1.30111	3.34902	1.81882	0.543	1.55667
9	3.15346	2.38497	5.58968	4.83808	1.26112	1.86971	1.86206	1.25528	2.8171	1.92936	2.04373	1.94909	4.85416	-0.196697	0.875556	1.02782	1.62717	4.52501	3.06469	-0.48903	0.460515	2.86146	0.50603	5.74034	-0.847535	-0.605778	5.187	5.69958	4.98053	-0.928727	5.09712	4.38182	-0.545374	7.17258	4.73791	1.40759	1.61457	5.45501	-0.851818	4.34038	4.14524	3.88362	3.52977	-0.419364	3.19834	5.1488	3.87708	1.97811	3.43127
10	5.12713	2.54535	7.66064	6.65945	3.28409	3.58591	3.879	3.453	4.71073	3.80336	4.10382	3.88055	7.00673	1.546	2.62136	2.70327	3.57455	6.62518	5.09673	1.26545	2.21873	5.05773	2.64409	8.07673	0.802818	0.975091	7.31464	7.73136	7.05282	0.872364	7.17418	6.52527	1.252	9.41118	6.73518	3.10455	3.42491	7.76564	0.874364	6.49073	6.26336	5.95973	5.49473	1.31536	5.31555	7.14427	6.16073	3.655	5.52027
11	7.28925	2.68	9.89559	8.60865	5.53239	5.50992	6.08882	5.92516	6.84985	5.85096	6.35103	6.03055	9.32438	3.52221	4.65914	4.62676	5.70513	8.86553	7.31101	3.24038	4.18749	7.41779	4.99106	10.4875	2.62025	2.8282	9.61933	9.91171	9.29746	2.95373	9.40354	8.83297	3.26287	11.7751	8.90155	5.00509	5.45533	10.2906	2.72709	8.80345	8.5468	8.24946	7.69107	3.27112	7.60878	9.30768	8.60455	5.645	7.80094
12	9.59877	2.77481	12.2426	10.6682	7.95256	7.61533	8.441	8.61556	9.20611	8.06978	8.741	8.34367	11.7562	5.70133	6.95033	6.77333	7.97089	11.1816	9.65	5.39889	6.35844	9.88356	7.49067	12.921	4.59033	4.92611	12.0523	12.2053	11.6712	5.28467	11.745	11.2657	5.44922	14.2126	11.1903	7.07778	7.67767	12.964	4.71633	11.2316	10.934	10.7036	10.076	5.46367	10.0241	11.5949	11.1417	7.90922	10.231
13	12.0047	2.82379	14.6389	12.8035	10.4731	9.85706	10.8843	11.4543	11.7185	10.4346	11.2181	10.7536	14.2506	8.03536	9.43	9.09136	10.3161	13.5124	12.058	7.69636	8.69894	12.3931	10.0725	15.3332	6.68021	7.20576	14.5621	14.5705	14.122	7.80736	14.1482	13.7685	7.76776	16.673	13.5565	9.28279	10.0461	15.719	6.84427	13.7202	13.361	13.2595	12.5912	7.87355	12.5037	13.9542	13.7125	10.4027	12.7614
14	14.4526	2.82837	17.0334	14.9671	13.0206	12.1774	13.3674	14.3724	14.3046	12.9039	13.7235	13.1935	16.7553	10.4621	12.0192	11.5135	12.6905	15.8091	14.4866	10.0831	11.1536	14.887	12.6721	17.6917	8.84496	9.58386	17.095	16.9634	16.5921	10.4482	16.5631	16.2705	10.1699	19.112	15.9472	11.5767	12.5007	18.4911	9.0983	16.2078	15.7706	15.8481	15.1724	10.4543	14.9968	16.3297	16.2708	13.0649	15.3398
15	16.8901	2.79556	19.3844	17.1084	15.5294	14.5163	15.8407	17.3041	16.8814	15.4248	16.2026	15.6013	19.2236	12.922	14.6303	13.9654	15.0483	18.0431	16.8938	12.5091	13.6471	17.3161	15.2326	19.9672	11.0363	11.9747	19.5942	19.3487	19.0195	13.1336	18.9528	18.7003	12.6101	21.4917	18.3061	13.9096	14.9739	21.2192	11.4522	18.6351	18.118	18.404	17.7547	13.1391	17.4687	18.6695	18.7791	15.8193	17.8983
16	19.2708	2.73483	21.6547	19.1873	17.945	16.8165	18.2601	20.1941	19.3787	17.9384	18.6091	17.9267	21.6116	15.3622	17.1936	16.3824	17.35	20.1941	19.237	14.9253	16.112	19.6414	17.7106	22.1354	13.2145	14.3062	22.0055	21.6917	21.3539	15.798	21.294	21.0085	15.0382	23.7808	20.59	16.2347	17.4007	23.8523	13.8746	20.9595	20.3698	20.8703	20.2745	15.8477	19.889	20.9333	21.2048	18.582	20.3633
17	21.5584	2.65576	23.8118	21.1777	20.2453	19.0291	20.5857	22.9992	21.7419	20.3887	20.9091	20.1352	23.8844	17.7354	19.6628	18.7136	19.5651	22.2389	21.4789	17.2895	18.4929	21.8404	20.0718	24.1743	15.354	16.5316	24.2891	23.9618	23.5556	18.3872	23.5724	23.1655	17.4071	25.9515	22.7684	18.5106	19.7249	26.3589	16.324	23.1577	22.5024	23.2075	22.6756	18.5042	22.2268	23.0939	23.5287	21.2747	22.6938
18	23.7268	2.56642	25.8297	23.0626	22.4175	21.1246	22.7823	25.6812	23.9361	22.7255	23.081	22.1979	26.0137	20.0101	22.0032	20.9203	21.6694	24.1586	23.5977	19.5752	20.7476	23.8948	22.2872	26.0616	17.4384	18.6275	26.4248	26.1338	25.6014	20.8634	25.7727	25.1581	19.6869	27.9777	24.8192	20.6978	21.9069	28.7188	18.7462	25.2128	24.4977	25.3951	24.9241	21.0445	24.4512	25.1312	25.7409	23.8302	24.877
19	25.7606	2.47338	27.6898	24.8343	24.4539	23.0834	24.8254	28.2074	25.947	24.912	25.116	24.1079	27.9781	22.1742	24.1976	22.9842	23.6409	25.9458	25.5855	21.7608	22.8465	25.7915	24.3488	27.7896	19.4594	20.5803	28.3995	28.1912	27.4877	23.2104	27.8752	26.9885	21.8579	29.8415	26.7288	22.7682	23.9235	30.9151	21.0911	27.1169	26.3457	27.4242	27.0048	23.4286	26.5349	27.0331	27.8369	26.202	26.9145
20	27.6543	2.38132	29.3882	26.4937	26.3504	24.8926	26.7045	30.5551	27.7689	26.9254	27.0137	25.8729	29.7679	24.2255	26.2426	24.9036	25.4691	27.5931	27.4382	23.8393	24.7738	27.5366	26.264	29.359	21.4083	22.3922	30.2158	30.1244	29.2182	25.4243	29.8648	28.6628	23.9047	31.5306	28.492	24.7107	25.7589	32.9366	23.3256	28.8739	28.0384	29.2878	28.916	25.6412	28.4588	28.7986	29.8134	28.3476	28.811
21	29.4087	2.29357	30.9223	28.0515	28.1012	26.5567	28.4235	32.711	29.4062	28.7533	28.7765	27.5001	31.38	26.1609	28.1419	26.6805	27.1508	29.1003	29.1594	25.8082	26.5294	29.1441	28.0335	30.7802	23.2795	24.0811	31.8812	31.9284	30.7945	27.5027	31.7317	30.1874	25.8177	33.0328	30.1084	26.5191	27.4123	34.7816	25.4231	30.4945	29.5806	30.9827	30.6571	27.6839	30.2162	30.4319	31.6646	30.2862	30.5664
22	31.0287	2.21195	32.3036	29.5237	29.698	28.0925	29.9918	34.6715	30.8795	30.3914	30.4017	29.0025	32.8156	27.9817	29.9007	28.322	28.6831	30.4753	30.7564	27.6646	28.1271	30.6259	29.6469	32.0726	25.0746	25.6684	33.4022	33.6096	32.2226	29.4601	33.466	31.574	27.5961	34.3503	31.5835	28.1845	28.8986	36.4497	27.3725	31.9986	30.9852	32.5064	32.2181	29.5663	31.8145	31.941	33.3824	32.025	32.1845
23	32.5242	2.13719	33.5713	30.9218	31.1491	29.5237	31.4233	36.4356	32.2162	31.8481	31.891	30.3973	34.0906	29.683	31.5236	29.836	30.0758	31.7352	32.2449	29.4023	29.5846	31.9884	31.1037	33.2563	26.7972	27.1779	34.7817	35.1774	33.51	31.3153	35.0621	32.8333	29.2423	35.5019	32.9287	29.7054	30.2489	37.944	29.1737	33.4031	32.2788	33.868	33.6074	31.2957	33.2771	33.3354	34.9711	33.5746	33.6707
24	33.9052	2.06859	34.7564	32.2567	32.4806	30.8729	32.7446	38.0066	33.435	33.1347	33.2564	31.7123	35.2302	31.2663	33.0117	31.2257	31.3451	32.8984	33.6406	31.0216	30.9116	33.2378	32.4207	34.3568	28.4553	28.6399	36.0279	36.635	34.6644	33.0842	36.5058	33.9748	30.7602	36.5012	34.155	31.0915	31.5025	39.2766	30.8257	34.7158	33.4863	35.0888	34.8383	32.8745	34.6386	34.621	36.4274	34.9446	35.0284
25	35.182	2.00454	35.8814	33.5494	33.7248	32.1509	33.988	39.3968	34.5439	34.2605	34.5132	32.9715	36.2634	32.7362	34.366	32.4999	32.5228	33.9889	34.9557	32.5265	32.1153	34.3832	33.6224	35.397	30.0596	30.083	37.1456	37.9789	35.7038	34.7795	37.7954	35.0069	32.1591	37.3622	35.2752	32.3645	32.6961	40.4492	32.3335	35.9501	34.6281	36.1942	35.9258	34.3092	35.9244	35.7981	37.7491	36.1483	36.2611
26	36.3634	1.94342	36.9639	34.8171	34.9091	33.3622	35.1802	40.6276	35.554	35.2362	35.6774	34.1881	37.213	34.0911	35.5802	33.6711	33.6411	35.0289	36.1945	33.9216	33.1982	35.4296	34.7333	36.3929	31.6221	31.522	38.1286	39.2007	36.6505	36.4022	38.9388	35.9372	33.4517	38.0981	36.3057	33.5555	33.8627	41.4563	33.7124	37.1201	35.7148	37.215	36.8796	35.6138	37.1456	36.8641	38.9327	37.2006	37.3697
27	37.4551	1.88491	38.0069	36.0665	36.0492	34.5126	36.3325	41.718	36.4786	36.0784	36.7678	35.3568	38.0956	35.3362	36.6481	34.7521	34.7197	36.029	37.3605	35.2115	34.1604	36.3829	35.7779	37.3591	33.1495	32.9608	38.9759	40.2877	37.5238	37.9377	39.9543	36.7772	34.6485	38.7242	37.2592	34.6885	35.0227	42.3048	34.977	38.2308	36.7434	38.1768	37.7086	36.8077	38.2907	37.8118	39.9668	38.1097	38.3573
28	38.4607	1.82964	38.9981	37.2885	37.1473	35.6125	37.4385	42.6755	37.3304	36.8232	37.799	36.459	38.9179	36.4823	37.5958	35.751	35.762	36.9868	38.4578	36.4048	35.0179	37.2504	36.7683	38.3042	34.6326	34.3986	39.7044	41.23	38.334	39.3604	40.865	37.5408	35.7545	39.2668	38.1401	35.7777	36.1795	43.0099	36.1405	39.2744	37.699	39.0884	38.4219	37.912	39.3301	38.6368	40.8427	38.889	39.23
29	39.38	1.77813	39.9161	38.4657	38.1904	36.6646	38.483	43.5006	38.1168	37.508	38.7732	37.4696	39.6764	37.5418	38.4419	36.6712	36.7565	37.8962	39.491	37.5054	35.7935	38.0402	37.6976	39.226	36.0513	35.821	40.3401	42.0284	39.0828	40.637	41.6932	38.2364	36.7737	39.747	38.9455	36.8264	37.3287	43.5752	37.217	40.2348	38.5622	39.9424	39.0253	38.9407	40.2273	39.3427	41.5586	39.5523	39.9926
30	40.2095	1.72962	40.7373	39.5735	39.1504	37.6677	39.4435	44.1866	38.8419	38.1638	39.6813	38.3717	40.3631	38.5264	39.1989	37.5202	37.6814	38.7466	40.4629	38.5067	36.5135	38.7531	38.5472	40.114	37.3662	37.2058	40.9087	42.6894	39.7651	41.74	42.4507	38.8687	37.7111	40.1726	39.6675	37.8235	38.4616	43.997	38.22	41.0974	39.3167	40.7162	39.5198	39.8969	40.9405	39.9423	42.1137	40.1321	40.6495
31	40.9439	1.68235	41.4413	40.5825	39.9915	38.6156	40.3023	44.7231	39.4996	38.8112	40.5115	39.1585	40.969	39.4449	39.8765	38.3138	38.5092	39.5242	41.3716	39.4001	37.2055	39.3806	39.2899	40.9544	38.5395	38.5268	41.4351	43.2235	40.3712	42.6503	43.1312	39.4375	38.5725	40.5506	40.2901	38.7467	39.5628	44.2702	39.1609	41.8475	39.9462	41.3797	39.9063	40.7729	41.4617	40.456	42.5142	40.637	41.195
32	41.576	1.6357	42.0163	41.4591	40.6841	39.4889	41.0458	45.1049	40.0803	39.4581	41.2491	39.8268	41.4806	40.2986	40.4827	39.0649	39.2111	40.2112	42.2031	40.1747	37.8857	39.9047	39.9025	41.7248	39.5465	39.7553	41.9388	43.6415	40.888	43.3579	43.7117	39.936	39.3606	40.8853	40.8024	39.5688	40.6033	44.3948	40.0432	42.4736	40.444	41.9069	40.1911	41.5527	41.8024	40.9089	42.7752	41.0612	41.6225
33	42.098	1.59142	42.4604	42.1625	41.2185	40.2579	41.664	45.341	40.5702	40.0922	41.8767	40.3782	41.8828	41.0798	41.0245	39.7756	39.765	40.7888	42.9284	40.8233	38.5471	40.3116	40.3777	42.3961	40.3678	40.8646	42.4253	43.9516	41.3003	43.8596	44.1707	40.348	40.0715	41.1799	41.2024	40.2688	41.5403	44.3856	40.8645	42.9752	40.8139	42.281	40.3766	42.2224	41.9837	41.3184	42.9194	41.3868	41.934
34	42.5033	1.55357	42.7793	42.655	41.606	40.896	42.152	45.457	40.9613	40.682	42.385	40.81	42.1693	41.775	41.5	40.431	40.1617	41.2423	43.512	41.342	39.156	40.6073	40.732	42.9407	40.9837	41.83	42.888	44.1653	41.5957	44.166	44.5053	40.659	40.6947	41.4327	41.488	40.834	42.3293	44.287	41.602	43.369	41.065	42.5037	40.458	42.762	42.0333	41.688	42.977	41.595	42.136
35	42.7866	1.52492	42.9861	42.9146	41.8687	41.397	42.5051	45.4813	41.2405	41.1858	42.7602	41.113	42.3352	42.3567	41.9044	40.9905	40.4084	41.5635	43.9224	41.7376	39.6679	40.8106	40.9987	43.3362	41.3776	42.6335	43.3071	44.2999	41.7624	44.2925	44.7249	40.8751	41.2184	41.6199	41.672	41.2626	42.9351	44.1582	42.2132	43.6809	41.2209	42.5946	40.4376	43.1464	41.9897	42.0004	42.9762	41.6844	42.2373
36	42.9442	1.50681	43.0921	42.9359	42.0198	41.7718	42.7402	45.4141	41.3748	41.5609	42.9954	41.2938	42.3705	42.8085	42.2342	41.4201	40.529	41.7572	44.1332	42.014	40.0384	40.916	41.2145	43.559	41.5444	43.2675	43.6434	44.3729	41.7834	44.2915	44.8211	41.0083	41.6384	41.6824	41.7697	41.5666	43.3417	44.0412	42.6703	43.9248	41.3105	42.5798	40.3158	43.3815	41.8831	42.2122	42.9252	41.6747	42.2409
37	42.962	1.50065	43.0945	42.7356	42.0421	42.0276	42.8698	45.2256	41.313	41.7625	43.0717	41.3635	42.2577	43.1085	42.4749	41.6855	40.5367	41.8347	44.1214	42.148	40.2193	40.8705	41.3705	43.5895	41.4884	43.7194	43.8173	44.3854	41.6497	44.2065	44.7655	41.0361	41.9616	41.5579	41.7718	41.7546	43.5523	43.9293	42.9429	44.0666	41.3393	42.4622	40.0735	43.4627	41.7242	42.2749	42.8022	41.585	42.1474
38	42.8234	1.50881	42.9842	42.3468	41.9059	42.1542	42.8867	44.887	41.0205	41.7536	42.9665	41.3332	41.9925	43.2322	42.5742	41.7389	40.4211	41.8023	43.8712	42.0984	40.1756	40.6178	41.429	43.4376	41.2261	43.9589	43.7349	44.3294	41.3743	44.0528	44.545	40.9319	42.192	41.2258	41.6514	41.8151	43.5761	43.7729	42.9851	44.0384	41.276	42.2217	39.6761	43.3638	41.5092	42.1626	42.5765	41.3817	41.977
39	42.5289	1.52941	42.7621	41.8199	41.6166	42.1328	42.7702	44.4029	40.5127	41.5365	42.6643	41.1993	41.603	43.1485	42.44	41.5365	40.1714	41.6535	43.4048	41.8501	39.9047	40.155	41.3676	43.1528	40.7832	43.95	43.3484	44.2051	41.0015	43.8187	44.173	40.7073	42.3075	40.725	41.389	41.7152	43.4119	43.5185	42.769	43.7902	41.0914	41.8544	39.1156	43.0559	41.255	41.8867	42.2353	41.027	41.7745
40	42.1159	1.55386	42.456	41.2315	41.2286	41.9666	42.513	43.8158	39.8643	41.1647	42.1901	40.9551	41.1479	42.8361	42.043	41.0906	39.8077	41.3918	42.79	41.4375	39.4952	39.5508	41.2097	42.819	40.187	43.6906	42.6917	44.0272	40.6007	43.5052	43.6931	40.4162	42.275	40.142	41.0005	41.4384	43.052	43.1474	42.3269	43.3317	40.7987	41.4022	38.4388	42.5528	41.0098	41.5	41.8007	40.5073	41.5917
41	41.6545	1.5751	42.1223	40.6768	40.8213	41.6932	42.1498	43.1915	39.1806	40.7301	41.6125	40.6144	40.7011	42.3236	41.4288	40.4797	39.3895	41.051	42.1337	40.9399	39.0504	38.9233	41.0148	42.5291	39.4748	43.2411	41.864	43.8232	40.25	43.1439	43.1695	40.138	42.0711	39.5984	40.5408	41.0137	42.5122	42.6883	41.7487	42.7361	40.4633	40.9447	37.7498	41.9294	40.8351	41.0875	41.3243	39.872	41.4853
42	41.2327	1.59357	41.8321	40.2486	40.4728	41.3784	41.7425	42.6087	38.5715	40.3352	41.0304	40.2213	40.3347	41.6939	40.6962	39.8169	39.01	40.689	41.5578	40.4579	38.6793	38.3978	40.8562	42.3576	38.7178	42.709	40.9986	43.6333	40.0143	42.7995	42.6811	39.9543	41.7096	39.22	40.0821	40.5343	41.8449	42.2063	41.156	42.1209	40.1766	40.5743	37.1828	41.3039	40.783	40.7452	40.8785	39.2303	41.5231
43	40.9333	1.61647	41.6407	40.0082	40.2315	41.1002	41.3567	42.1748	38.1442	40.0697	40.5485	39.839	40.1233	41.0599	39.9611	39.2116	38.7648	40.3732	41.1467	40.0843	38.4563	38.0833	40.8115	42.3531	38.0118	42.2182	40.2433	43.5036	39.9465	42.5461	42.2784	39.9355	41.2342	39.0886	39.6966	40.1269	41.1351	41.7992	40.6774	41.6048	40.0101	40.3651	36.84	40.8047	40.8857	40.5571	40.5309	38.7163	41.7764
44	40.8198	1.65066	41.5833	39.9703	40.1277	40.9299	41.0433	42.0129	37.9965	39.9967	40.2567	39.5343	40.1386	40.5378	39.3427	38.753	38.732	40.1639	40.9457	39.8946	38.4099	38.0801	40.9402	42.5516	37.4443	41.8817	39.7475	43.4625	40.0942	42.4402	41.9922	40.1259	40.7067	39.2541	39.4435	39.9064	40.4869	41.5693	40.4127	41.2902	40.0154	40.3807	36.7832	40.5294	41.1566	40.57	40.3478	38.4467	42.2825
45	40.9234	1.695	41.677	40.1228	40.1912	40.9287	40.8317	42.2063	38.1894	40.1594	40.216	39.3643	40.4232	40.2253	38.9568	38.512	38.9476	40.1054	40.9718	39.9351	38.5524	38.4353	41.2697	42.9667	37.0787	41.7859	39.6307	43.5079	40.4702	42.5193	41.8569	40.532	40.2024	39.7193	39.3607	39.9496	40.0059	41.5882	40.42	41.2582	40.2152	40.6589	37.0246	40.5393	41.5836	40.7716	40.3927	38.4969	43.0013
46	41.2338	1.73693	41.9147	40.4358	40.4461	41.1466	40.7386	42.726	38.7096	40.5703	40.4387	39.3724	40.948	40.194	38.893	38.5365	39.4041	40.213	41.2189	40.2275	38.9019	39.1304	41.8011	43.565	36.9533	41.9745	39.9411	43.6158	41.0239	42.8053	41.8961	41.1175	39.8089	40.4295	39.4656	40.2831	39.7678	41.8776	40.7216	41.5387	40.5924	41.1846	37.5278	40.8647	42.1469	41.0875	40.6878	38.895	43.802
47	41.6932	1.75843	42.2492	40.8532	40.884	41.6068	40.7716	43.4136	39.4525	41.1773	40.8703	39.5781	41.5983	40.4643	39.1802	38.8248	40.0418	40.4639	41.6474	40.7671	39.4622	40.0848	42.5092	44.2539	37.0875	42.4258	40.6244	43.7422	41.6477	43.2803	42.1044	41.8048	39.5864	41.2655	39.75	40.8835	39.7983	42.4111	41.2916	42.0721	41.0885	41.8684	38.2085	41.4875	42.8127	41.406	41.174	39.6299	44.508
48	42.202	1.74945	42.5863	41.2914	41.4261	42.2791	40.9108	44.0413	40.252	41.8609	41.3946	39.9591	42.2099	40.9802	39.7532	39.2997	40.7482	40.7906	42.1768	41.4993	40.191	41.1354	43.3403	44.9028	37.4596	43.0459	41.5281	43.827	42.2068	43.8592	42.4331	42.4839	39.5445	42.0698	40.1618	41.6593	40.0593	43.1174	42.0391	42.7139	41.6068	42.5606	38.9481	42.315	43.5051	41.6165	41.7209	40.5628	44.96
49	42.6418	1.71566	42.8132	41.6496	41.9249	43.0685	41.1036	44.3969	40.9331	42.4728	41.8677	40.4398	42.623	41.6082	40.4582	39.8238	41.3982	41.0949	42.6993	42.3128	40.9887	42.0702	44.192	45.3758	37.9956	43.6876	42.4438	43.8174	42.5735	44.3995	42.7871	43.0412	39.6332	42.6905	40.6075	42.4556	40.457	43.8832	42.8209	43.2828	42.0355	43.1016	39.6128	43.1835	44.1036	41.6372	42.1778	41.5203	45.0666
50	42.9015	1.67836	42.8446	41.8297	42.2188	43.8273	41.2667	44.3582	41.3512	42.8764	42.1605	40.897	42.7261	42.1876	41.0984	40.2472	41.8864	41.2839	43.1031	43.0595	41.7037	42.686	44.936	45.5609	38.5801	44.2012	43.1717	43.6685	42.6534	44.7543	43.0248	43.3907	39.7607	43.0121	40.9708	43.1009	40.8719	44.5658	43.4756	43.6216	42.2752	43.3701	40.0871	43.9038	44.481	41.4268	42.4086	42.2946	44.8177
51	42.8943	1.66402	42.6424	41.7543	42.1936	44.3902	41.2997	43.9059	41.4013	42.9501	42.1713	41.1948	42.4754	42.5657	41.4917	40.4395	42.1228	41.285	43.289	43.5997	42.1543	42.8391	45.4549	45.4008	39.0834	44.48	43.5463	43.3325	42.4039	44.8126	43.0064	43.4814	39.8138	42.9712	41.1377	43.4692	41.1748	45.023	43.8507	43.6384	42.2547	43.3008	40.2904	44.3037	44.5469	40.9838	42.3167	42.7112	44.2655
52	42.5745	1.68819	42.2031	41.3939	41.813	44.6386	41.112	43.1177	41.0355	42.6228	41.8385	41.2356	41.9051	42.6318	41.5222	40.3271	42.0272	41.0359	43.1869	43.8376	42.1954	42.481	45.6695	44.9048	39.3884	44.4646	43.4857	42.7685	41.8368	44.5256	42.6438	43.2832	39.6864	42.5607	41.0117	43.4998	41.2496	45.1576	43.8417	43.3171	41.9302	42.8925	40.1696	44.2962	44.2684	40.3315	41.8623	42.6897	43.4874
53	41.9426	1.74521	41.5435	40.77	41.1104	44.5309	40.6482	42.1037	40.2742	41.8996	41.1572	40.98	41.0934	42.3345	41.1624	39.9033	41.5517	40.4912	42.7635	43.7254	41.7852	41.6653	45.5628	44.1318	39.4112	44.1372	42.9994	41.968	41.006	43.9096	41.9163	42.774	39.3151	41.8235	40.5326	43.1886	41.0182	44.9265	43.4242	42.7004	41.2937	42.1957	39.7015	43.8886	43.6612	39.5004	41.0676	42.2521	42.555
54	41.0339	1.81412	40.6932	39.9234	40.1584	44.0766	39.9024	40.9584	39.1815	40.8435	40.1776	40.4222	40.1263	41.6719	40.4334	39.1931	40.705	39.6405	42.0293	43.2563	40.9661	40.5102	45.1525	43.1631	39.1162	43.5066	42.1479	40.9452	39.989	43.0076	40.8676	41.9486	38.674	40.8351	39.7003	42.5664	40.4554	44.3177	42.6315	41.8525	40.376	41.2826	38.9016	43.1402	42.77	38.5229	40.0054	41.4932	41.5242
55	39.9097	1.87458	39.6901	38.9145	39.0321	43.3146	38.9227	39.7495	37.8489	39.5591	38.9818	39.5868	39.0745	40.6855	39.4099	38.2444	39.5539	38.5172	41.0309	42.4495	39.8497	39.1503	44.4805	42.0775	38.5235	42.616	41.0239	39.7389	38.8622	41.8833	39.5867	40.8322	37.7739	39.6818	38.5759	41.6793	39.5869	43.3597	41.5541	40.834	39.242	40.2235	37.8242	42.1337	41.6559	37.4356	38.7696	40.524	40.4295
56	38.6433	1.91619	38.572	37.8052	37.7852	42.2942	37.7953	38.5151	36.3761	38.1627	37.658	38.515	37.9923	39.457	38.19	37.1097	38.1988	37.1933	39.8352	41.3524	38.5627	37.7023	43.5977	40.942	37.6893	41.5398	39.728	38.4062	37.6857	40.6017	38.1773	39.4873	36.657	38.4379	37.2477	40.5768	38.4658	42.1191	40.301	39.6978	37.9717	39.0694	36.552	40.952	40.3914	36.282	37.4564	39.4239	39.2887
57	37.3064	1.93756	37.3733	36.6349	36.4526	41.0627	36.6067	37.2773	34.8585	36.7512	36.2865	37.2642	36.9151	38.0851	36.8784	35.8505	36.7384	35.756	38.5095	40.0374	37.2008	36.2383	42.5534	39.8028	36.6855	40.3721	38.3555	37.0111	36.5006	39.2235	36.7202	37.9992	35.4003	37.158	35.7954	39.3142	37.1633	40.6938	38.9683	38.4871	36.6467	37.8561	35.1724	39.6632	39.0451	35.1064	36.1473	38.2681	38.11
58	35.9565	1.94244	36.1205	35.4255	35.0562	39.6675	35.4213	36.0511	33.3682	35.3851	34.9355	35.9044	35.8646	36.6589	35.5619	34.5306	35.2562	34.2912	37.1088	38.5919	35.8211	34.7884	41.3874	38.6811	35.5805	39.203	36.9876	35.6092	35.3241	37.7991	35.2639	36.4543	34.0905	35.8724	34.2812	37.95	35.751	39.1905	37.6289	37.2333	35.3288	36.6076	33.7603	38.3188	37.6825	33.9412	34.8926	37.0923	36.8989
59	34.6282	1.9365	34.8338	34.1806	33.6081	38.1602	34.2696	34.8376	31.946	34.0916	33.6408	34.5019	34.8499	35.2435	34.2899	33.2103	33.8109	32.8628	35.6692	37.1072	34.445	33.3537	40.1248	37.5742	34.4309	38.0988	35.6773	34.2374	34.1495	36.362	33.8359	34.9195	32.7963	34.5865	32.7528	36.5383	34.2879	37.7084	36.3232	35.9589	34.0442	35.333	32.3824	36.9586	36.3623	32.8009	33.7073	35.9108	35.6616
60	33.3305	1.9258	33.5301	32.888	32.1062	36.5895	33.1446	33.6257	30.6037	32.8687	32.3969	33.1072	33.8576	33.8778	33.0772	31.9371	32.4246	31.505	34.212	35.6567	33.0667	31.9185	38.7818	36.4599	33.2759	37.0828	34.445	32.9103	32.9578	34.9272	32.4388	33.4294	31.5576	33.2899	31.2395	35.1242	32.8169	36.3148	35.0639	34.6796	32.8028	34.0223	31.0868	35.6052	35.1147	31.6831	32.5777	34.7202	34.4023
61	32.0505	1.91606	32.217	31.5392	30.551	35.001	32.0189	32.4037	29.3248	31.6869	31.1759	31.7515	32.8596	32.5701	31.9062	30.7352	31.0879	30.205	32.7455	34.2729	31.661	30.4704	37.3755	35.308	32.1286	36.1266	33.2813	31.6184	31.7291	33.4943	31.0545	31.9926	30.3877	31.961	29.7606	33.7356	31.3658	35.0351	33.8349	33.3962	31.5909	32.6494	29.86	34.2565	33.9319	30.5671	31.4694	33.5093	33.1193
62	30.7615	1.91084	30.9003	30.1286	28.9497	33.4232	30.857	31.1561	28.0683	30.5009	29.9411	30.4483	31.8173	31.3003	30.7412	29.6005	29.7651	28.9189	31.2713	32.9485	30.2047	28.9947	35.9172	34.0925	30.9795	35.1645	32.1547	30.339	30.45	32.0572	29.6482	30.5955	29.2701	30.5695	28.3216	32.3706	29.9423	33.8523	32.6005	32.0817	30.3703	31.2006	28.6472	32.8949	32.7858	29.4205	30.3346	32.2579	31.7983
63	29.4336	1.91149	29.5743	28.6527	27.3066	31.865	29.6155	29.858	26.7826	29.2648	28.6517	29.1871	30.6953	30.0355	29.5483	28.5055	28.4215	27.5967	29.7759	31.6461	28.6779	27.4744	34.4081	32.7977	29.8094	34.1312	31.032	29.0409	29.1162	30.6013	28.1869	29.2082	28.1587	29.0968	26.9062	31.012	28.5418	32.7206	31.3202	30.7019	29.1044	29.678	27.4224	31.5017	31.6335	28.2095	29.1365	30.9454	30.4263
64	28.0395	1.91853	28.2147	27.1185	25.6169	30.3175	28.2616	28.4794	25.42	27.9422	27.2745	27.9323	29.463	28.7396	28.2925	27.4053	27.0305	26.2041	28.2385	30.3245	27.0605	25.9001	32.845	31.4135	28.5921	32.9789	29.8881	27.6855	27.7273	29.1019	26.6662	27.795	26.996	27.5372	25.4864	29.6385	27.1485	31.5772	29.9579	29.2285	27.7626	28.0816	26.1438	30.0527	30.4225	26.9121	27.8529	29.545	28.9985
65	26.5604	1.93116	26.791	25.5405	23.8748	28.7556	26.7883	26.9933	23.9479	26.5103	25.7936	26.6387	28.0986	27.3771	26.9527	26.2546	25.5748	24.7238	26.6463	28.9509	25.3525	24.272	31.2243	29.932	27.3032	31.6799	28.7041	26.2407	26.282	27.5318	25.0952	26.3182	25.7447	25.8926	24.0261	28.2215	25.7381	30.356	28.4933	27.6576	26.3127	26.412	24.7467	28.5242	29.105	25.5197	26.4758	27.9984	27.5099
66	24.9895	1.94621	25.2786	23.9309	22.0797	27.1483	25.2106	25.3931	22.3563	24.9597	24.2127	25.2613	26.5914	25.9302	25.5187	25.0192	24.0532	23.1566	24.9976	27.5038	23.5562	22.592	29.5331	28.3479	25.9238	30.2327	27.4698	24.6946	24.771	25.8724	23.4632	24.76	24.3966	24.1761	22.4961	26.7229	24.2893	28.999	26.9234	25.9939	24.7378	24.6728	23.1932	26.8995	27.6549	24.0325	25.0126	26.2931	25.9481
67	23.3323	1.95983	23.673	22.291	20.2373	25.4777	23.556	23.6937	20.6607	23.298	22.557	23.763	24.9433	24.397	23.982	23.675	22.4767	21.52	23.3027	25.9743	21.6777	20.8613	27.753	26.6623	24.44	28.6597	26.178	23.0533	23.185	24.118	21.7613	23.125	22.9667	22.409	20.888	25.1163	22.7923	27.4733	25.263	24.2353	23.0467	22.8733	21.4817	25.175	26.07	22.4563	23.4773	24.4283	24.314
68	21.6148	1.98426	21.9914	20.613	18.3612	23.7464	21.8577	21.9207	18.8993	21.5435	20.8587	22.1184	23.1667	22.7802	22.3508	22.2084	20.8673	19.8439	21.5756	24.366	19.7278	19.0863	25.8657	24.8856	22.84	26.9983	24.8249	21.3345	21.5228	22.2745	19.9973	21.4323	21.4783	20.6143	19.2006	23.3961	21.2489	25.7828	23.5364	22.3968	21.2672	21.0272	19.6368	23.3531	24.3704	20.8108	21.8888	22.4308	22.6269
69	19.8399	1.9731	20.2639	18.891	16.4735	21.9691	20.1476	20.1072	17.1208	19.7197	19.1501	20.3472	21.2876	21.0993	20.653	20.6522	19.2549	18.164	19.8299	22.6917	17.7249	17.2799	23.8725	23.0421	21.1162	25.2862	23.4174	19.5652	19.8002	20.3714	18.1885	19.7066	19.9497	18.8204	17.45	21.5727	19.6721	23.9595	21.7758	20.5143	19.4377	19.1522	17.7055	21.4603	22.5925	19.1294	20.268	20.3513	20.926
70	18.0582	1.95715	18.5275	17.1298	14.5989	20.1712	18.4426	18.2878	15.3725	17.8611	17.4553	18.4867	19.3453	19.3734	18.9261	19.051	17.6598	16.5096	18.0826	20.9733	15.7068	15.4619	21.7951	21.1707	19.2694	23.5515	21.9632	17.7798	18.049	18.442	16.3653	17.9667	18.3947	17.0629	15.6651	19.6748	18.0868	22.0475	20.0214	18.6325	17.6033	17.2769	15.7506	19.5285	20.7806	17.4526	18.6317	18.25	19.2483
71	16.303	1.93712	16.8192	15.3477	12.7624	18.3827	16.7534	16.4982	13.6927	16.0009	15.799	16.5912	17.3816	17.6248	17.2001	17.4463	16.0933	14.9034	16.3522	19.2341	13.7256	13.658	19.6786	19.3211	17.3261	21.8146	20.4777	16.0116	16.3179	16.5245	14.5582	16.2317	16.8293	15.3766	13.8782	17.7465	16.521	20.0919	18.3123	16.7914	15.8032	15.4401	13.8319	17.6026	18.9779	15.8184	16.9929	16.1881	17.6294
72	14.5992	1.90905	15.1643	13.5788	10.9954	16.6295	15.0974	14.7733	12.1028	14.1712	14.2025	14.7165	15.4376	15.8804	15.4997	15.8715	14.5634	13.3625	14.6576	17.4913	11.8355	11.9003	17.5795	17.5437	15.3421	20.0877	18.9744	14.2887	14.6586	14.6472	12.7954	14.5177	15.2672	13.7901	12.12	15.8298	14.9999	18.1305	16.682	15.0253	14.0609	13.6798	11.9936	15.7214	17.219	14.2585	15.3679	14.2226	16.1009
73	12.9687	1.8744	13.5738	11.8642	9.32873	14.9245	13.4925	13.1415	10.6104	12.4028	12.674	12.904	13.5512	14.1661	13.8413	14.3451	13.0761	11.8926	13.0189	15.7613	10.079	10.2266	15.5522	15.8763	13.3916	18.3773	17.4702	12.6325	13.1123	12.8293	11.1033	12.8461	13.7199	12.3169	10.4194	13.9558	13.5363	16.1957	15.1558	13.3646	12.391	12.0261	10.263	13.9206	15.5285	12.7941	13.7841	12.403	14.677
74	11.4253	1.83559	12.0525	10.248	7.77653	13.2767	11.9515	11.628	9.20963	10.7213	11.214	11.178	11.756	12.5005	12.2371	12.8808	11.6363	10.4939	11.4544	14.0627	8.47108	8.66207	13.6361	14.3385	11.532	16.6879	15.9817	11.0517	11.6967	11.0835	9.50525	11.2366	12.204	10.9524	8.79697	12.1484	12.1306	14.3103	13.7516	11.8303	10.8009	10.5012	8.65625	12.2266	13.9209	11.4303	12.2773	10.7663	13.3617
75	9.97608	1.79546	10.601	8.76137	6.34969	11.6963	10.4871	10.2493	7.88582	9.13832	9.82064	9.54855	10.0785	10.9013	10.7035	11.4864	10.2519	9.16966	9.97621	12.4091	7.01301	7.22629	11.8539	12.9322	9.79771	15.0301	14.5284	9.5428	10.4059	9.41624	8.01405	9.71267	10.7406	9.68811	7.27236	10.4239	10.7791	12.4837	12.4738	10.4245	9.29014	9.11542	7.1798	10.6541	12.4017	10.1607	10.8755	9.28567	12.1548
76	8.6266	1.7613	9.21718	7.42294	5.057	10.1969	9.10827	9.00491	6.62809	7.67064	8.49464	8.01782	8.53355	9.381	9.25864	10.1615	8.93303	7.9277	8.58876	10.8154	5.7033	5.92597	10.2086	11.6481	8.19973	13.4188	13.1287	8.10261	9.216	7.82364	6.63342	8.29118	9.34891	8.51155	5.86164	8.79118	9.47958	10.729	11.3107	9.13261	7.85594	7.87058	5.83515	9.201	11.36	8.97439	9.59464	7.943	11.0451
77	7.36984	1.73079	7.90224	6.22775	3.89827	8.79219	7.8207	7.87466	5.43393	6.32757	7.24318	6.58221	7.12862	7.95024	7.9094	8.90458	7.68825	6.77052	7.28766	9.29698	4.50665	4.75056	8.68879	10.4611	6.73114	11.8732	11.7974	6.73162	8.09616	6.29561	5.36484	6.9853	8.03788	7.40357	4.58	7.24951	8.23479	9.05332	10.2421	7.93382	6.50022	6.75492	4.62598	7.85312	10.4369	7.85863	8.43738	6.71344	10.0116
78	6.18886	1.68711	6.66911	5.16078	2.86389	7.49756	6.62433	6.83222	4.30722	5.11244	6.07333	5.241	5.86233	6.61233	6.66489	7.72267	6.52033	5.69722	6.06422	7.867	3.39289	3.67633	7.274	9.33511	5.38589	10.416	10.5453	5.43256	7.01678	4.82567	4.20678	5.79933	6.80633	6.34878	3.43233	5.79544	7.05222	7.46411	9.246	6.80978	5.22467	5.75144	3.54444	6.589	8.39489	6.79622	7.39544	5.564	9.02733
79	5.09414	1.65764	5.52639	4.19655	1.93912	6.32027	5.51518	5.85885	3.25215	4.01824	4.98582	3.99945	4.72382	5.36491	5.53194	6.62836	5.42479	4.70855	4.91394	6.53227	2.34085	2.67627	5.94182	8.23121	4.15688	9.06421	9.38064	4.21427	5.95924	3.418	3.1513	4.72709	5.64994	5.3343	2.41936	4.42742	5.94258	5.97215	8.30291	5.74509	4.02948	4.84382	2.57715	5.39491	7.24127	5.76885	6.44624	4.47067	8.06945
80	4.07217	1.63089	4.47704	3.31189	1.11064	5.25679	4.47927	4.93753	2.27038	3.03599	3.97706	2.86624	3.69809	4.20403	4.51361	5.62915	4.39883	3.80168	3.83731	5.29049	1.33955	1.72847	4.67688	7.12222	3.03797	7.82043	8.30564	3.08771	4.91768	2.07852	2.18326	3.75618	4.55982	4.35539	1.53991	3.14627	4.91394	4.58414	7.39745	4.72776	2.92062	4.00998	1.70236	4.27045	6.17265	4.76418	5.56147	3.42467	7.12355
81	3.1173	1.60574	3.52663	2.48597	0.364444	4.30145	3.5017	4.05124	1.36103	2.15648	3.04488	1.85082	2.76739	3.13091	3.60493	4.71873	3.44113	2.97495	2.83836	4.13035	0.387727	0.813545	3.46821	6.00061	2.02618	6.67608	7.31864	2.05809	3.89707	0.81703	1.29208	2.87097	3.52492	3.41413	0.787727	1.95858	3.96792	3.30097	6.52055	3.74723	1.90948	3.23247	0.906434	3.22173	5.18275	3.77719	4.71848	2.42067	6.17955
82	2.22695	1.57989	2.66509	1.69918	-0.314727	3.44336	2.57155	3.18791	0.523545	1.36909	2.18755	0.955364	1.91518	2.14182	2.79036	3.87918	2.53845	2.22564	1.91809	3.03682	-0.508545	-0.0828182	2.31427	4.869	1.11764	5.61327	6.40636	1.12691	2.91445	-0.347364	0.467364	2.05318	2.53718	2.51045	0.149182	0.862909	3.10027	2.12318	5.666	2.793	0.993909	2.49291	0.166727	2.25036	4.26527	2.798	3.89991	1.45	5.23009
83	1.38251	1.55451	1.8763	0.930848	-0.940242	2.66593	1.67742	2.34124	-0.245253	0.659283	1.40445	0.172121	1.13186	1.23473	2.04941	3.09042	1.68241	1.54857	1.07336	1.99215	-1.3437	-0.966737	1.22303	3.73732	0.307485	4.60891	5.54645	0.295879	1.98775	-1.40212	-0.295586	1.28645	1.59812	1.64243	-0.394636	-0.144707	2.30135	1.05177	4.825	1.85926	0.172172	1.77711	-0.539051	1.35055	3.40899	1.81834	3.08969	0.505	4.2707
84	0.583711	1.52712	1.14357	0.16403	-1.52248	1.94519	0.810424	1.51183	-0.951323	0.00687879	0.696121	-0.511394	0.410384	0.405152	1.3622	2.33061	0.868596	0.938172	0.299192	0.984778	-2.11471	-1.83142	0.201424	2.61942	-0.411727	3.64676	4.70703	-0.432202	1.12692	-2.33636	-1.00444	0.55597	0.719515	0.814293	-0.862909	-1.07291	1.55273	0.0830707	3.99442	0.944101	-0.562636	1.07453	-1.22971	0.507121	2.59935	0.842747	2.27669	-0.420778	3.30273
85	-0.170517	1.49519	0.452818	-0.610455	-2.05988	1.2603	-0.0316364	0.70797	-1.59942	-0.610667	0.0609091	-1.11527	-0.252485	-0.353636	0.711212	1.58236	0.100758	0.377364	-0.417091	0.0146667	-2.81515	-2.66033	-0.759727	1.52464	-1.04848	2.71791	3.86773	-1.0653	0.336818	-3.14364	-1.66424	-0.144273	-0.0851818	0.0333636	-1.27582	-1.926	0.839788	-0.789242	3.16945	0.0554545	-1.21767	0.387091	-1.91827	-0.290545	1.82652	-0.115273	1.46109	-1.31733	2.33055
86	-0.883559	1.45893	-0.21003	-1.3938	-2.53989	0.594192	-0.848242	-0.0604242	-2.18937	-1.22243	-0.507273	-1.66103	-0.859242	-1.04	0.0820303	0.841455	-0.61101	-0.153121	-1.08815	-0.907131	-3.44676	-3.43266	-1.67306	0.464636	-1.61068	1.82041	3.02485	-1.6208	-0.386162	-3.82318	-2.27904	-0.814333	-0.811131	-0.697212	-1.65858	-2.70195	0.154798	-1.57121	2.34764	-0.789091	-1.8001	-0.276566	-2.60787	-1.04994	1.08319	-1.03701	0.659061	-2.16022	1.35633
87	-1.55496	1.41909	-0.856495	-2.17854	-2.94678	-0.0683636	-1.63879	-0.786455	-2.71845	-1.85857	-1.02152	-2.168	-1.41528	-1.65791	-0.53901	0.11197	-1.25438	-0.667909	-1.72631	-1.76396	-4.01859	-4.13332	-2.55018	-0.546475	-2.10286	0.959879	2.18633	-2.12441	-1.05152	-4.38615	-2.85702	-1.45712	-1.45801	-1.37996	-2.03482	-3.39615	-0.49902	-2.26909	1.53648	-1.56731	-2.31695	-0.909535	-3.29183	-1.77052	0.362505	-1.90276	-0.105343	-2.92578	0.384697
88	-2.18611	1.37809	-1.49652	-2.94958	-3.27955	-0.740394	-2.39645	-1.46658	-3.18948	-2.53927	-1.50182	-2.658	-1.93152	-2.21273	-1.16367	-0.604364	-1.82061	-1.18161	-2.34191	-2.54706	-4.53845	-4.76452	-3.40145	-1.49603	-2.5483	0.139333	1.36564	-2.6063	-1.6757	-4.85282	-3.40276	-2.07827	-2.03188	-2.01985	-2.42336	-4.00361	-1.115	-2.89261	0.743818	-2.26209	-2.78009	-1.50648	-3.95942	-2.45436	-0.345091	-2.69858	-0.806818	-3.60333	-0.577182
89	-2.78171	1.3387	-2.13656	-3.69178	-3.55056	-1.42756	-3.111	-2.10356	-3.62144	-3.26967	-1.97	-3.15467	-2.42922	-2.71067	-1.79444	-1.30467	-2.30889	-1.70856	-2.94344	-3.24567	-5.01589	-5.33056	-4.23533	-2.38233	-2.97556	-0.645111	0.581333	-3.09411	-2.27622	-5.24767	-3.91989	-2.68633	-2.54667	-2.62078	-2.83767	-4.52567	-1.68522	-3.45911	-0.0283333	-2.87211	-3.203	-2.06644	-4.59967	-3.10233	-1.04467	-3.42311	-1.42767	-4.20378	-1.52167
90	-3.34961	1.30401	-2.78089	-4.39474	-3.78815	-2.12806	-3.77609	-2.70889	-4.04296	-4.03737	-2.44579	-3.67927	-2.932	-3.16473	-2.43258	-1.98894	-2.72714	-2.25978	-3.53865	-3.86789	-5.47103	-5.85197	-5.05497	-3.20808	-3.41437	-1.40547	-0.154758	-3.60318	-2.8724	-5.59512	-4.41566	-3.28833	-3.01429	-3.18488	-3.28445	-4.98094	-2.20918	-3.99296	-0.781939	-3.40957	-3.60509	-2.59007	-5.20121	-3.71836	-1.73994	-4.08683	-1.9666	-4.76089	-2.44112
91	-3.89716	1.27642	-3.43345	-5.05555	-4.03245	-2.83345	-4.39609	-3.30082	-4.48255	-4.81855	-2.94336	-4.24336	-3.45582	-3.59245	-3.08082	-2.66318	-3.093	-2.84073	-4.13218	-4.43155	-5.922	-6.35845	-5.85755	-3.98273	-3.717	-2.15364	-0.847182	-4.13455	-3.48473	-5.92209	-4.89982	-3.88682	-3.44945	-3.70827	-3.76009	-5.39755	-2.69227	-4.51582	-1.523	-3.90064	-4.00545	-3.08118	-5.75873	-4.31927	-2.42909	-4.69836	-2.44209	-5.321	-3.32573
92	-4.43465	1.25749	-4.10359	-5.67826	-4.31843	-3.53817	-4.98048	-3.90291	-4.96485	-5.58875	-3.46867	-4.8407	-4.00776	-4.01867	-3.74361	-3.33612	-3.43132	-3.44246	-4.72989	-4.96209	-6.37342	-6.88265	-6.63488	-4.71933	-4.14483	-2.89247	-1.51033	-4.66931	-4.13012	-6.26415	-5.38155	-4.47985	-3.86471	-4.18703	-4.25845	-5.81138	-3.13918	-5.04044	-2.25594	-4.37816	-4.41838	-3.55082	-6.27885	-4.93297	-3.11107	-5.26515	-2.88413	-5.918	-4.16988
93	-4.96946	1.24794	-4.80395	-6.2689	-4.6668	-4.24468	-5.53752	-4.53593	-5.50512	-6.323	-4.02733	-5.44948	-4.58625	-4.46473	-4.43063	-4.0073	-3.76781	-4.04448	-5.34241	-5.48801	-6.81934	-7.4498	-7.36933	-5.43408	-4.98634	-3.6137	-2.15503	-5.18587	-4.80834	-6.6593	-5.86631	-5.05864	-4.26657	-4.61677	-4.77645	-6.25615	-3.549	-5.57693	-2.99476	-4.86842	-4.85022	-4.01732	-6.78107	-5.58503	-3.77558	-5.79001	-3.32769	-6.55133	-4.9703
94	-5.4932	1.25077	-5.53536	-6.82927	-5.07388	-4.95139	-6.07891	-5.19964	-6.10548	-7.00309	-4.61445	-6.03982	-5.1767	-4.93882	-5.15185	-4.66891	-4.12106	-4.62864	-5.97336	-6.03742	-7.24579	-8.06197	-8.02818	-6.14439	-5.61045	-4.30118	-2.77845	-5.65861	-5.50794	-7.11536	-6.34852	-5.618	-4.64979	-4.99127	-5.307	-6.74485	-3.924	-6.14521	-3.755	-5.37612	-5.2977	-4.50536	-7.28982	-6.27273	-4.39885	-6.26082	-3.80797	-7.18967	-5.71473
95	-5.98938	1.27076	-6.26401	-7.34981	-5.51293	-5.63947	-6.61097	-5.86751	-6.75332	-7.60806	-5.21452	-6.56767	-5.76122	-5.43258	-5.89421	-5.31288	-4.49409	-5.17322	-6.61146	-6.61526	-7.63124	-8.68595	-8.54588	-6.85355	-6.25805	-4.93061	-3.36536	-6.04483	-6.20325	-7.59264	-6.80169	-6.16061	-4.99167	-5.30479	-5.82864	-7.26	-4.25568	-6.75639	-4.51942	-5.87681	-5.73745	-5.02274	-7.81248	-6.95248	-4.93531	-6.64333	-4.34118	-7.77033	-6.37261
96	-6.41674	1.31442	-6.91439	-7.8028	-5.93898	-6.26916	-7.11258	-6.48242	-7.40415	-8.10179	-5.80127	-6.9663	-6.31536	-5.9197	-6.60613	-5.91773	-4.85711	-5.64254	-7.22464	-7.19125	-7.93755	-9.25174	-8.82648	-7.53769	-6.87605	-5.45242	-3.87521	-6.29341	-6.8627	-8.004	-7.17213	-6.675	-5.24469	-5.5356	-6.30485	-7.74888	-4.5132	-7.40015	-5.22867	-6.3104	-6.12049	-5.54161	-8.3348	-7.54021	-5.32204	-6.89752	-4.9079	-8.20478	-6.89058
97	-6.71375	1.38689	-7.37609	-8.13815	-6.28615	-6.78242	-7.52736	-6.95915	-7.97603	-8.43073	-6.31909	-7.15764	-6.79488	-6.34991	-7.20088	-6.43836	-5.1483	-5.98694	-7.74742	-7.70364	-8.10688	-9.66976	-8.77091	-8.15264	-7.38955	-5.79452	-4.24045	-6.36085	-7.44076	-8.23027	-7.38239	-7.12682	-5.33727	-5.63964	-6.69182	-8.13118	-4.64761	-8.04145	-5.79918	-6.586	-6.37427	-5.99991	-8.82445	-7.92718	-5.49273	-6.97703	-5.45497	-8.39633	-7.20627
98	-6.81317	1.48861	-7.53859	-8.30185	-6.47879	-7.10473	-7.78845	-7.20227	-8.36639	-8.5377	-6.68621	-7.07303	-7.13775	-6.64861	-7.57652	-6.80961	-5.29588	-6.15167	-8.0861	-8.06802	-8.07464	-9.85304	-8.3253	-8.63248	-7.71768	-5.88247	-4.38136	-6.20375	-7.88029	-8.1573	-7.35136	-7.46661	-5.19614	-5.55571	-6.93261	-8.30976	-4.60702	-8.61053	-6.1397	-6.61201	-6.41689	-6.31212	-9.22213	-8.00873	-5.39394	-6.84303	-5.90608	-8.269	-7.26676
99	-6.66324	1.61054	-7.31832	-8.24391	-6.44982	-7.1683	-7.83209	-7.13072	-8.48232	-8.37895	-6.82045	-6.67567	-7.28621	-6.74012	-7.6489	-6.96455	-5.23869	-6.08999	-8.15398	-8.20307	-7.7946	-9.73346	-7.53521	-8.90927	-7.7941	-5.66437	-4.24458	-5.7992	-8.12658	-7.71182	-7.02787	-7.63824	-4.77653	-5.22977	-6.96636	-8.19107	-4.36495	-9.01961	-6.17494	-6.33755	-6.19012	-6.38842	-9.44415	-7.72642	-5.00321	-6.49977	-6.17778	-7.80011	-7.04306
100	-6.24896	1.73194	-6.684	-7.936	-6.163	-6.941	-7.628	-6.711	-8.267	-7.939	-6.665	-5.978	-7.209	-6.578	-7.375	-6.854	-4.941	-5.778	-7.913	-8.059	-7.268	-9.299	-6.525	-8.925	-7.584	-5.14	-3.832	-5.158	-8.14	-6.892	-6.413	-7.598	-4.093	-4.658	-6.746	-7.728	-3.928	-9.18	-5.88	-5.774	-5.688	-6.156	-9.401	-7.1	-4.354	-5.987	-6.188	-7.036	-6.559
all values Left	mean	std	steps
1	42.0229	1.93442	42.482	40.912	40.757	42.347	41.015	43.51	38.812	41.264	41.177	40.018	41.644	41.06	39.872	38.895	40.5	40.671	41.981	41.253	39.626	39.834	42.659	44.626	37.777	43.725	43.751	41.361	43.944	41.853	41.533	39.636	40.214	39.973	42.154	40.073	41.938	42.15	41.874	41.433	42.336	37.978	42.438	42.646	41.247	41.002	39.538	44.285	41.948
2	42.5332	1.89969	42.766	41.351	41.2963	43.1444	41.2124	44.1105	39.597	41.9514	41.7097	40.495	42.2599	41.7013	40.5743	39.4021	41.1919	41.0034	42.5328	42.0685	40.3867	40.8945	43.4944	45.2264	38.3644	44.2192	43.8309	42.0023	44.4547	42.0256	42.2541	39.762	41.053	40.4391	42.8801	40.4731	42.5384	42.9125	42.5238	41.9144	42.9527	38.7396	43.2916	43.3247	41.5468	41.5744	40.4279	44.8614	42.7365
3	42.9371	1.8517	42.8773	41.6865	41.8282	43.8859	41.3249	44.4124	40.3948	42.5384	42.0976	40.9272	42.6443	42.2548	41.1665	39.9163	41.7523	41.2462	42.9988	42.8588	41.1711	41.8848	44.3209	45.5546	38.9152	44.4801	43.814	42.4836	44.7674	42.336	42.8832	39.815	41.8963	40.8633	43.3744	40.882	43.2926	43.5228	43.1479	42.2333	43.3327	39.4569	43.9623	43.9499	41.6785	42.0888	41.3676	45.1006	43.3767
4	43.1309	1.81503	42.7644	41.8221	42.1852	44.4163	41.256	44.3174	41.0306	42.8927	42.2233	41.1985	42.6897	42.5821	41.501	40.2923	42.0888	41.322	43.2687	43.4743	41.8193	42.5931	45.0165	45.5185	39.3069	44.4559	43.657	42.6816	44.7977	42.7028	43.318	39.697	42.5816	41.1217	43.5555	41.1765	44.0661	43.8528	43.5706	42.3111	43.3925	40.0002	44.3066	44.4022	41.5748	42.3912	42.1672	44.9672	43.7309
5	43.0436	1.81396	42.4159	41.6939	42.2391	44.6314	40.9309	43.8307	41.3689	42.9086	42.0044	41.2295	42.3695	42.5871	41.4893	40.4221	42.1173	41.1671	43.2622	43.8069	42.1742	42.8598	45.4847	45.1061	39.4451	44.1257	43.3159	42.5288	44.5092	42.9905	43.4945	39.346	42.9812	41.1045	43.4002	41.2475	44.7037	43.8174	43.6786	42.0943	43.1086	40.2768	44.2585	44.5833	41.2166	42.3672	42.6561	44.4992	43.7136
6	42.6451	1.85761	41.8426	41.2828	41.9368	44.4908	40.3221	43.0302	41.3247	42.5289	41.4165	40.98	41.73	42.2206	41.1016	40.2503	41.7745	40.7274	42.9325	43.7969	42.1234	42.6143	45.6627	44.3713	39.2766	43.4983	42.7529	42.022	43.9096	43.0503	43.3787	38.735	43.0181	40.7327	42.9278	41.0182	45.0727	43.3892	43.4374	41.5624	42.5177	40.2265	43.8223	44.4466	40.6232	41.9624	42.742	43.7755	43.3142
7	41.9454	1.93349	41.0698	40.61	41.3005	44.007	39.4508	42.0155	40.8656	41.7605	40.4973	40.4443	40.8555	41.4878	40.3624	39.7707	41.0496	39.9798	42.2785	43.4283	41.6337	41.892	45.5321	43.4026	38.8021	42.616	41.958	41.2129	43.0385	42.7794	42.945	37.872	42.675	39.9852	42.1778	40.4638	45.0892	42.6021	42.8805	40.7344	41.6865	39.8175	43.0581	43.9924	39.8278	41.1912	42.4257	42.874	42.5897
8	40.9876	2.017	40.1319	39.7214	40.3978	43.22	38.3899	40.8766	40.0171	40.6719	39.3286	39.6446	39.8356	40.4391	39.3444	39.0132	39.9923	38.9436	41.3397	42.7152	40.7599	40.8023	45.1114	42.2909	38.0671	41.5511	40.9452	40.1843	41.9545	42.1413	42.1817	36.793	41.9875	38.9111	41.1973	39.6087	44.7137	41.5425	42.0732	39.6654	40.687	39.0589	42.0465	43.2535	38.8645	40.1261	41.7812	41.8574	41.6319
9	39.8354	2.08617	39.067	38.6805	39.3058	42.1789	37.2299	39.6777	38.8519	39.3702	38.0039	38.6181	38.7423	39.1629	38.1416	38.0261	38.6962	37.6799	40.1809	41.697	39.6168	39.4798	44.4409	41.1138	37.1374	40.3951	39.752	39.0249	40.7179	41.166	41.107	35.569	41.0293	37.6012	40.0348	38.504	43.9477	40.3136	41.0793	38.4336	39.5776	38.0015	40.8678	42.2795	37.7716	38.8679	40.9097	40.7683	40.5301
10	38.56	2.13009	37.91	37.5462	38.0835	40.9307	36.0458	38.4549	37.4663	37.9696	36.6108	37.4165	37.6286	37.7603	36.8535	36.8638	37.2639	36.274	38.8726	40.4405	38.3237	38.0463	43.5692	39.9275	36.083	39.236	38.4338	37.8045	39.3852	39.9345	39.7784	34.284	39.8884	36.1445	38.7452	37.2189	42.8365	39.0068	39.9547	37.1206	38.3974	36.7289	39.5871	41.1315	36.594	37.5202	39.8972	39.6284	39.3525
11	37.2283	2.14898	36.6902	36.3552	36.7687	39.5236	34.8852	37.2295	35.9626	36.5628	35.2244	36.1039	36.5283	36.3177	35.5619	35.5885	35.7839	34.8129	37.4751	39.0303	36.9688	36.5837	42.5427	38.7589	34.9627	38.1395	37.0528	36.5716	38.0044	38.5496	38.283	33.007	38.6441	34.6105	37.3825	35.8234	41.467	37.6921	38.7459	35.7967	37.174	35.3336	38.254	39.875	35.3822	36.1724	38.8065	38.4483	38.1456
12	35.8911	2.14949	35.4292	35.1268	35.387	38.0088	33.7594	36.0157	34.434	35.2059	33.8916	34.7433	35.461	34.8977	34.3133	34.264	34.3233	33.3692	36.03	37.5537	35.6018	35.1299	41.399	37.6073	33.82	37.1297	35.6638	35.3476	36.6083	37.1001	36.7132	31.78	37.3557	33.0526	35.9943	34.3754	39.9499	36.4087	37.4877	34.4998	35.9226	33.8963	36.9068	38.5693	34.1763	34.8807	37.6809	37.2338	36.9343
13	34.5764	2.13982	34.1448	33.8592	33.9532	36.4352	32.6488	34.8141	32.9464	33.9226	32.6145	33.3838	34.4273	33.5334	33.1219	32.949	32.9164	31.9864	34.5625	36.0877	34.2396	33.692	40.1622	36.4487	32.6804	36.1815	34.3035	34.1259	35.2137	35.6416	35.1442	30.621	36.0578	31.5057	34.6163	32.9179	38.4012	35.1702	36.2044	33.2435	34.6409	32.488	35.5667	37.2695	32.9958	33.662	36.5458	35.9908	35.7268
14	33.2875	2.12683	32.8484	32.5405	32.4667	34.847	31.5219	33.6139	31.534	32.7072	31.3669	32.0572	33.4065	32.227	31.9715	31.688	31.5628	30.6668	33.0841	34.6805	32.8732	32.2582	38.8473	35.2494	31.545	35.2315	32.9872	32.8857	33.8218	34.2057	33.6178	29.521	34.7596	29.9914	33.2629	31.479	36.9144	33.9629	34.9134	32.022	33.311	31.1612	34.2308	36.0181	31.8416	32.5028	35.4042	34.7245	34.5173
15	32.008	2.11616	31.5462	31.1633	30.9256	33.2711	30.3408	32.4037	30.201	31.5275	30.1111	30.7788	32.3617	30.952	30.8283	30.5006	30.2365	29.378	31.5984	33.3416	31.4762	30.8156	37.4706	33.9806	30.4008	34.2154	31.7069	31.6045	32.4273	32.801	32.1464	28.441	33.4521	28.5182	31.9269	30.0674	35.5438	32.7542	33.619	30.8065	31.9138	29.9068	32.8819	34.8334	30.6934	31.3607	34.2529	33.4349	33.2837
16	30.7101	2.11184	30.239	29.7217	29.3338	31.7146	29.0659	31.1684	28.9231	30.3374	28.8045	29.5446	31.2526	29.6715	29.6605	29.3775	28.9028	28.0723	30.096	32.0401	30.0232	29.349	36.0436	32.6253	29.2243	33.0851	30.4409	30.268	31.0192	31.4143	30.7183	27.323	32.1159	27.0724	30.5912	28.6795	34.2955	31.5054	32.3004	29.5602	30.4437	28.6706	31.5017	33.7043	29.5168	30.1861	33.074	32.1108	31.9898
17	29.3642	2.11473	28.9123	28.2133	27.7003	30.1674	27.6755	29.8839	27.6524	29.092	27.4105	28.3269	30.0425	28.3458	28.439	28.2881	27.5322	26.7088	28.5561	30.7302	28.4973	27.8406	34.5677	31.1725	27.9904	31.8124	29.1598	28.8724	29.5766	30.0162	29.3033	26.124	30.722	25.6257	29.2342	27.3011	33.1234	30.1817	30.9235	28.251	28.9011	27.4224	30.0667	32.6031	28.2739	28.9414	31.8485	30.7374	30.6152
18	27.9448	2.12371	27.539	26.6497	26.022	28.6028	26.1731	28.5208	26.3365	27.7561	25.9105	27.0849	28.7026	26.9426	27.1374	27.1828	26.102	25.2627	26.9608	29.3749	26.8862	26.2784	33.04	29.6134	26.6738	30.3931	27.8257	27.4173	28.0744	28.5717	27.8644	24.829	29.2454	24.1409	27.8253	25.9086	31.9611	28.7614	29.4522	26.8456	27.2862	26.1176	28.5536	31.4894	26.9398	27.6048	30.5568	29.3079	29.1505
19	26.4358	2.13653	26.0902	25.0453	24.2917	26.9901	24.5793	27.0529	24.928	26.3091	24.306	25.7765	27.2145	25.4515	25.7442	26.0153	24.6044	23.7269	25.3053	27.9508	25.1864	24.6619	31.4572	27.9428	25.2587	28.8475	26.4058	25.9009	26.4925	27.0669	26.3618	23.448	27.6781	22.5864	26.33	24.48	30.7371	27.2396	27.8782	25.3185	25.6003	24.6885	26.9462	30.3155	25.5048	26.1705	29.1689	27.8175	27.606
20	24.8348	2.14899	24.5494	23.4119	22.5082	25.3132	22.9234	25.4729	23.4011	24.7426	22.622	24.365	25.5746	23.8746	24.2515	24.7551	23.0461	22.1123	23.6001	26.445	23.4	22.9933	29.8082	26.1638	23.7346	27.2108	24.8864	24.3104	24.8218	25.512	24.7753	22.004	26.0235	20.9512	24.7282	23.0043	29.3842	25.6277	26.2103	23.6679	23.8495	23.097	25.2409	29.04	23.9693	24.6479	27.6481	26.2551	26.0016
21	23.1505	2.15663	22.9224	21.7456	20.6755	23.5766	21.2373	23.7945	21.7512	23.0672	20.8922	22.8272	23.7897	22.2217	22.6646	23.3827	21.4425	20.4438	21.8603	24.8583	21.5336	21.2737	28.076	24.2894	22.0918	25.5204	23.2718	22.6361	23.0665	23.8998	23.1084	20.517	24.2943	19.2349	23.0181	21.4821	27.8584	23.9491	24.445	21.9145	22.0449	21.3427	23.443	27.6407	22.3399	23.0534	25.978	24.6188	24.3525
22	21.4135	2.17376	21.2317	20.036	18.8057	21.7955	19.5455	22.0425	20.0035	21.3014	19.1501	21.1626	21.8795	20.5091	21.0068	21.8983	19.8263	18.7586	20.0994	23.2014	19.5978	19.5078	26.2478	22.3525	20.3264	23.8046	21.5783	20.8786	21.2433	22.2143	21.3815	18.999	22.5123	17.45	21.2121	19.9237	26.1543	22.2285	22.5952	20.0936	20.2005	19.4531	21.5706	26.1162	20.6395	21.4082	24.1612	22.925	22.6666
23	19.6217	2.14918	19.5102	18.281	16.919	19.9963	17.8618	20.2487	18.209	19.4696	17.4227	19.3943	19.89	18.7574	19.3147	20.3323	18.2227	17.0911	18.334	21.494	17.6116	17.7074	24.3168	20.4058	18.45	22.0843	19.8307	19.0678	19.3787	20.4639	19.6213	17.465	20.701	15.63	19.3417	18.3528	24.3019	20.5014	20.6963	18.2521	18.3372	17.4793	19.6574	24.4847	18.9057	19.7343	22.2252	21.2086	20.9564
24	17.8443	2.14814	17.7955	16.4917	15.0403	18.2093	16.1991	18.4467	16.4189	17.6077	15.736	17.5651	17.8672	16.991	17.6185	18.729	16.6453	15.4651	16.5835	19.7597	15.6126	15.891	22.2959	18.5076	16.5032	20.3724	18.0621	17.2468	17.507	18.6623	17.8475	15.93	18.8889	13.809	17.4493	16.7963	22.3473	18.806	18.7942	16.4355	16.4876	15.4883	17.7474	22.7786	17.1826	18.0479	20.2175	19.5075	19.2451
25	16.0766	2.0875	16.1217	14.693	13.1945	16.4599	14.5748	16.6712	14.6786	15.7482	14.1119	15.7277	15.8558	15.2386	15.9421	17.129	15.1015	13.9	14.867	18.0173	13.6524	14.083	20.2225	16.7098	14.5481	18.6758	16.3057	15.4758	15.6595	16.8382	16.08	14.404	17.1128	12.0192	15.5735	15.2801	20.3395	17.1763	16.931	14.6708	14.6922	13.5412	15.8785	21.0375	15.5108	16.3634	18.1927	17.8589	17.5582
26	14.3768	2.04628	14.5069	12.925	11.4101	14.7601	13.0044	14.9563	13.0204	13.9239	12.5584	13.9284	13.8982	13.5229	14.3034	15.5624	13.5993	12.4062	13.2052	16.2819	11.7834	12.3132	18.1484	15.0445	12.6479	16.9992	14.5898	13.8078	13.8586	15.0237	14.3364	12.899	15.4083	10.2906	13.7419	13.8197	18.3209	15.6402	15.1416	12.9748	12.9855	11.6825	14.0863	19.3008	13.9234	14.7009	16.2067	16.2989	15.9217
27	12.7545	2.00036	12.96	11.2312	9.71493	13.1204	11.5006	13.3303	11.4584	12.1677	11.0759	12.1993	12.0314	11.8636	12.7142	14.0471	12.1427	10.9831	11.6171	14.5713	10.0468	10.6149	16.1324	13.5225	10.8503	15.3517	12.9363	12.2763	12.1191	13.2468	12.6389	11.435	13.8049	8.64505	11.977	12.4167	16.327	14.2206	13.4579	11.3571	11.3978	9.93856	12.397	17.5993	12.4395	13.101	14.311	14.8474	14.3644
28	11.2222	1.95247	11.4821	9.65255	8.12927	11.5498	10.0746	11.8177	9.99409	10.5021	9.66245	10.5567	10.2861	10.2768	11.1888	12.5957	10.7385	9.63309	10.1159	12.9004	8.45627	9.01736	14.2151	12.1374	9.18155	13.7458	11.3569	10.8845	10.4516	11.5347	11.0092	10.032	12.3169	7.10255	10.2932	11.0677	14.3834	12.9249	11.902	9.81973	9.94355	8.32536	10.8265	15.9542	11.0612	11.5999	12.5507	13.5065	12.9129
29	9.78567	1.90461	10.072	8.21317	6.66543	10.0598	8.73479	10.4358	8.61645	8.93745	8.31971	9.00745	8.67991	8.77422	9.74106	11.2149	9.39646	8.36235	8.70694	11.2834	7.01301	7.54362	12.4242	10.8691	7.64427	12.1989	9.84931	9.61267	8.85842	9.91134	9.47089	8.706	10.9396	5.68048	8.69827	9.76975	12.5014	11.746	10.4772	8.35974	8.6276	6.84768	9.37433	14.3822	9.7796	10.2202	10.947	12.2768	11.577
30	8.4456	1.85799	8.72824	6.9204	5.34033	8.66532	7.48441	9.18321	7.31078	7.48694	7.05555	7.55082	7.22138	7.37083	8.38045	9.90276	8.1259	7.17639	7.38648	9.73981	5.71459	6.21183	10.7666	9.68049	6.23215	10.733	8.40905	8.42768	7.3333	8.39314	8.04149	7.458	9.66433	4.39333	7.19088	8.52424	10.6964	10.6656	9.16912	6.97711	7.44759	5.51313	8.02763	12.8911	8.58254	8.97143	9.49842	11.148	10.3473
31	7.19729	1.81334	7.45552	5.7673	4.15282	7.3817	6.32352	8.04527	6.06955	6.1607	5.87661	6.18282	5.91009	6.06248	7.11691	8.65873	6.93182	6.0747	6.14582	8.283	4.5277	5.01167	9.23558	8.52848	4.93927	9.36745	7.03642	7.29542	5.86591	6.98497	6.73352	6.285	8.47818	3.24542	5.76773	7.33758	8.9757	9.66327	7.95655	5.67427	6.38761	4.32133	6.76582	11.4834	7.45424	7.84894	8.18418	10.0993	9.19218
32	6.04434	1.79794	6.26753	4.73441	3.09293	6.21512	5.2452	6.99815	4.89443	4.96156	4.78238	4.90473	4.73458	4.84469	5.95842	7.49188	5.81198	5.05724	4.97988	6.92112	3.42277	3.91876	7.81321	7.37778	3.75797	8.10852	5.7334	6.19102	4.45285	5.68857	5.54935	5.182	7.36142	2.23734	4.42742	6.21965	7.3471	8.71879	6.82048	4.45181	5.43109	3.25735	5.57382	11.36	6.37481	6.83498	6.98137	9.10289	8.08578
33	4.94927	1.72997	5.16983	3.79648	2.14543	5.16194	4.23458	6.02258	3.79005	3.8822	3.76951	3.72261	3.67864	3.71442	4.91021	6.41497	4.76247	4.12272	3.88888	5.65381	2.37887	2.90506	6.47823	6.21421	2.68373	6.95088	4.5067	5.10459	3.10067	4.50323	4.48063	4.138	6.29842	1.36724	3.17082	5.17985	5.82193	7.81618	5.74509	3.31341	4.56059	2.30455	4.44973	8.96485	5.32625	5.90046	5.85927	8.13451	7.00485
34	3.93542	1.68867	4.16467	2.93067	1.297	4.216	3.27867	5.102	2.75967	2.91367	2.83567	2.645	2.723	2.67267	3.972	5.434	3.78033	3.267	2.874	4.47233	1.385	1.94767	5.21233	5.039	1.714	5.88	3.36767	4.03933	1.814	3.42267	3.514	3.143	5.276	0.627	2.001	4.22133	4.40667	6.944	4.718	2.26667	3.755	1.441	3.399	7.776	4.3	5.01767	4.79333	7.179	5.93267
35	2.98811	1.64869	3.25129	2.11652	0.533889	3.36609	2.36687	4.21973	1.80343	2.04661	1.97928	1.68388	1.84981	1.71497	3.13848	4.54355	2.85708	2.48835	1.94273	3.36134	0.439545	1.02718	4.00468	3.86177	0.849455	4.87364	2.32318	3.01193	0.606121	2.43335	2.63135	2.191	4.29164	0.00079798	0.921636	3.34135	3.10212	6.09589	3.72885	1.31461	2.99714	0.649343	2.42424	6.70876	3.28769	4.16697	3.77224	6.22591	4.86196
36	2.09923	1.60916	2.42008	1.33292	-0.158919	2.59462	1.48787	3.36142	0.92097	1.2701	1.19997	0.835758	1.04908	0.837747	2.38376	3.7183	1.98351	1.78371	1.08845	2.30439	-0.451697	0.127535	2.84931	2.69748	0.0793636	3.91127	1.37495	2.04272	-0.505758	1.52147	1.81426	1.288	3.34439	-0.532091	-0.072303	2.53196	1.90924	5.265	2.766	0.457232	2.27214	-0.0919798	1.52085	5.71852	2.278	3.33139	2.79215	5.26751	3.7941
37	1.2645	1.57079	1.65555	0.559636	-0.795545	1.87782	0.634364	2.51991	0.110636	0.568636	0.498545	0.0914545	0.313091	0.0337273	1.68891	2.93782	1.15318	1.14927	0.306182	1.287	-1.28309	-0.758909	1.75055	1.55736	-0.604545	2.98336	0.524364	1.14391	-1.51209	0.677636	1.04545	0.448	2.43491	-0.991091	-0.989273	1.77818	0.828273	4.44509	1.82391	-0.310364	1.567	-0.804909	0.674545	4.79791	1.26945	2.49627	1.84591	4.29909	2.73909
38	0.471535	1.5306	0.942354	-0.217697	-1.38688	1.19525	-0.194465	1.69397	-0.632475	-0.0779697	-0.128182	-0.563576	-0.36101	-0.698202	1.03576	2.18085	0.366434	0.57204	-0.417091	0.306222	-2.05162	-1.62839	0.715364	0.454091	-1.21055	2.0847	-0.226141	0.321242	-2.40645	-0.102747	0.310263	-0.317	1.56203	-1.39897	-1.834	1.06249	-0.145677	3.63293	0.90097	-0.995091	0.874828	-1.50759	-0.125859	3.94161	0.272707	1.65586	0.92503	3.32176	1.70903
39	-0.284156	1.48872	0.266515	-1.00439	-1.93437	0.530051	-0.998323	0.890758	-1.31504	-0.693111	-0.687576	-1.14679	-0.976212	-1.358	0.409545	1.43388	-0.368919	0.0322121	-1.09436	-0.63002	-2.75141	-2.46589	-0.258172	-0.596677	-1.7463	1.22073	-0.879616	-0.428949	-3.18339	-0.826808	-0.393182	-1.006	0.730515	-1.78359	-2.60494	0.376131	-1.01919	2.82457	0.00581818	-1.60478	0.199909	-2.21027	-0.887737	3.13652	-0.693848	0.824394	0.0230909	2.34009	0.716889
40	-0.995958	1.4488	-0.384818	-1.79906	-2.42788	-0.132909	-1.77642	0.120636	-1.93912	-1.30658	-1.19642	-1.67564	-1.53888	-1.95082	-0.202727	0.695091	-1.04076	-0.486091	-1.73827	-1.50885	-3.38309	-3.2517	-1.17961	-1.58076	-2.22136	0.396	-1.45142	-1.11727	-3.83982	-1.50067	-1.06567	-1.619	-0.0524545	-2.16791	-3.29773	-0.28197	-1.79909	2.02182	-0.843182	-2.14458	-0.449939	-2.91221	-1.61121	2.37045	-1.60848	0.0278485	-0.858697	1.35633	-0.225818
41	-1.66731	1.41001	-1.02286	-2.58777	-2.85489	-0.806354	-2.52043	-0.609182	-2.50164	-1.9478	-1.67715	-2.168	-2.0618	-2.48106	-0.813212	-0.0320606	-1.63598	-0.99698	-2.35936	-2.31859	-3.95519	-3.97184	-2.05965	-2.49538	-2.65685	-0.39097	-1.96375	-1.76196	-4.38615	-2.12631	-1.71104	-2.164	-0.784273	-2.57132	-3.90779	-0.905	-2.49182	1.23265	-1.62315	-2.62536	-1.06799	-3.60359	-2.29755	1.636	-2.45297	-0.70597	-1.70389	0.375192	-1.11602
42	-2.30009	1.37255	-1.65619	-3.35335	-3.20778	-1.49493	-3.22058	-1.29421	-2.99926	-2.63515	-2.15395	-2.644	-2.572	-2.95956	-1.42867	-0.745424	-2.15005	-1.5172	-2.96639	-3.04563	-4.47652	-4.6226	-2.90885	-3.34388	-3.08139	-1.14952	-2.44523	-2.38372	-4.84106	-2.71247	-2.33651	-2.656	-1.46806	-3.00639	-4.43355	-1.48595	-3.11063	0.462081	-2.31773	-3.05836	-1.65014	-4.27407	-2.94765	0.926606	-3.2211	-1.35597	-2.48977	-0.595949	-1.96271
43	-2.89975	1.33754	-2.29085	-4.08188	-3.49309	-2.19655	-3.87155	-1.93527	-3.44597	-3.37191	-2.64639	-3.12545	-3.09479	-3.39964	-2.05027	-1.44255	-2.58961	-2.05833	-3.56718	-3.69191	-4.95555	-5.2047	-3.73661	-4.14	-3.52245	-1.89327	-2.92406	-3.0057	-5.22718	-3.26585	-2.95267	-3.105	-2.10864	-3.47585	-4.89027	-2.02082	-3.67612	-0.288333	-2.92645	-3.46382	-2.19624	-4.91009	-3.56373	0.235455	-3.92158	-1.91852	-3.19621	-1.54924	-2.7877
44	-3.47169	1.30653	-2.93022	-4.76746	-3.73285	-2.90194	-4.47953	-2.54133	-3.87072	-4.14329	-3.16578	-3.63236	-3.64376	-3.82544	-2.67982	-2.12406	-2.96967	-2.62919	-4.16642	-4.26928	-5.40785	-5.73303	-4.54968	-4.89923	-3.717	-2.62824	-3.41991	-3.65024	-5.56694	-3.78925	-3.5646	-3.526	-2.71015	-3.97197	-5.30397	-2.5134	-4.21724	-1.02337	-3.46312	-3.86194	-2.70668	-5.50065	-4.15919	-0.444182	-4.56432	-2.41162	-3.81813	-2.47684	-3.6138
45	-4.03085	1.2839	-3.57889	-5.41144	-3.97033	-3.60656	-5.05389	-3.129	-4.30322	-4.92489	-3.71622	-4.17633	-4.22289	-4.264	-3.32033	-2.79767	-3.31322	-3.22644	-4.77033	-4.805	-5.85444	-6.238	-5.34822	-5.64022	-4.37367	-3.35	-3.93833	-4.33178	-5.885	-4.28911	-4.17256	-3.93	-3.274	-4.48967	-5.70633	-2.969	-4.75422	-1.747	-3.95567	-4.26889	-3.18689	-6.04467	-4.75956	-1.117	-5.158	-2.86744	-4.37511	-3.36856	-4.45922
46	-4.58139	1.27095	-4.24736	-6.02045	-4.24318	-4.31336	-5.60236	-3.71973	-4.77091	-5.69255	-4.30082	-4.75373	-4.82518	-4.73109	-3.97682	-3.47082	-3.64709	-3.83145	-5.39009	-5.32736	-6.30182	-6.75436	-6.12918	-6.37845	-5.11145	-4.04473	-4.46818	-5.04527	-6.21264	-4.77491	-4.77118	-4.322	-3.79536	-5.025	-6.13227	-3.389	-5.29855	-2.46473	-4.43791	-4.694	-3.64882	-6.56036	-5.39291	-1.78555	-5.70745	-3.32336	-4.90782	-4.21891	-5.33336
47	-5.12386	1.26729	-4.94798	-6.59864	-4.5769	-5.01998	-6.13702	-4.33585	-5.29358	-6.421	-4.90777	-5.34512	-5.43189	-5.22369	-4.66148	-4.14115	-3.99287	-4.42345	-6.02845	-5.86708	-6.74553	-7.3099	-6.88146	-7.10751	-5.73773	-4.69182	-4.98772	-5.77238	-6.58658	-5.25636	-5.35122	-4.695	-4.27109	-5.56391	-6.5997	-3.77367	-5.8644	-3.19359	-4.93545	-5.13699	-4.11193	-7.07248	-6.06669	-2.44852	-6.20299	-3.81751	-5.45585	-5.02454	-6.2344
48	-5.6516	1.27293	-5.67779	-7.14151	-4.97262	-5.70574	-6.66299	-4.98464	-5.87825	-7.09345	-5.51491	-5.92421	-6.02082	-5.72207	-5.37952	-4.80021	-4.35955	-4.98411	-6.67288	-6.43813	-7.17247	-7.91374	-7.58622	-7.79148	-6.38088	-5.25364	-5.47396	-6.4813	-7.01991	-5.74004	-5.91184	-5.025	-4.69576	-6.07505	-7.1	-4.11992	-6.47297	-3.94567	-5.45006	-5.58273	-4.60112	-7.59994	-6.7482	-3.1047	-6.61015	-4.36755	-6.03827	-5.77218	-7.14481
49	-6.13927	1.28949	-6.39624	-7.62803	-5.40788	-6.32906	-7.15639	-5.64736	-6.51712	-7.68782	-6.07958	-6.453	-6.55585	-6.18403	-6.11027	-5.44036	-4.72967	-5.48258	-7.28864	-7.01897	-7.56336	-8.53948	-8.20636	-8.37082	-6.98391	-5.66682	-5.89242	-7.13039	-7.48355	-6.22388	-6.45	-5.264	-5.06318	-6.51485	-7.59227	-4.40679	-7.12282	-4.69348	-5.95309	-5.99006	-5.1187	-8.13439	-7.36588	-3.74482	-6.886	-4.95194	-6.65127	-6.42924	-8.02564
50	-6.5399	1.31987	-7.02294	-8.01532	-5.84075	-6.8304	-7.55904	-6.27773	-7.17724	-8.16585	-6.52684	-6.87439	-6.97872	-6.54134	-6.79361	-6.03609	-5.05038	-5.87332	-7.80548	-7.55527	-7.88409	-9.12472	-8.66919	-8.77018	-7.47136	-5.85815	-6.19584	-7.66262	-7.905	-6.68687	-6.93962	-5.342	-5.36745	-6.82992	-8.00682	-4.59338	-7.78676	-5.37289	-6.37806	-6.29355	-5.63106	-8.64827	-7.81797	-4.34803	-6.98012	-5.51219	-7.26281	-6.93926	-8.80774
51	-6.78849	1.36733	-7.43928	-8.24748	-6.21014	-7.12885	-7.8033	-6.80061	-7.78654	-8.46758	-6.76845	-7.11703	-7.22348	-6.71426	-7.33409	-6.53385	-5.25103	-6.10233	-8.11721	-7.96749	-8.0811	-9.58137	-8.87145	-8.91883	-7.75724	-5.76748	-6.33826	-8.01506	-8.17906	-7.08186	-7.33408	-5.19	-5.57827	-6.95703	-8.25564	-4.62975	-8.40402	-5.89672	-6.6207	-6.41278	-6.06958	-9.0894	-7.99918	-4.87452	-6.84652	-5.95778	-7.81315	-7.23275	-9.40573
52	-6.82042	1.43418	-7.53521	-8.27155	-6.44091	-7.15612	-7.82679	-7.12491	-8.24482	-8.53358	-6.73245	-7.11436	-7.24294	-6.64339	-7.62736	-6.86018	-5.26597	-6.11952	-8.13391	-8.17139	-8.09136	-9.82097	-8.71885	-8.76724	-7.77764	-5.37409	-6.27797	-8.13533	-8.19664	-7.3363	-7.57639	-4.768	-5.64136	-6.83976	-8.24764	-4.47879	-8.88491	-6.17406	-6.58482	-6.27982	-6.34309	-9.37718	-7.83697	-5.26864	-6.4893	-6.18976	-8.22048	-7.25488	-9.74203
53	-6.59534	1.51556	-7.24317	-8.04999	-6.46345	-6.89231	-7.60659	-7.16603	-8.45199	-8.32826	-6.39132	-6.82367	-7.02613	-6.31068	-7.60918	-6.95412	-5.05088	-5.89311	-7.84012	-8.10781	-7.86538	-9.77084	-8.18831	-8.30468	-7.51658	-4.71221	-5.98375	-7.99408	-7.87873	-7.36855	-7.61482	-4.093	-5.4947	-6.45103	-7.92145	-4.13309	-9.13313	-6.1452	-6.23982	-5.87113	-6.36726	-9.41813	-7.32723	-5.47045	-5.95478	-6.12901	-8.39714	-6.98782	-9.75906
54	-6.10982	1.59567	-6.54838	-7.57731	-6.23446	-6.36185	-7.16052	-6.87488	-8.33779	-7.84397	-5.77524	-6.24312	-6.59824	-5.74274	-7.25642	-6.77679	-4.5972	-5.42743	-7.29921	-7.75328	-7.39502	-9.40607	-7.35182	-7.56809	-7.00664	-3.85155	-5.45212	-7.59095	-7.204	-7.11896	-7.4261	-3.226	-5.09527	-5.80871	-7.2783	-3.61857	-9.07012	-5.80038	-5.61576	-5.22103	-6.07907	-9.13864	-6.54234	-5.42955	-5.29809	-5.73224	-8.275	-6.46581	-9.41656
55	-5.39932	1.65759	-5.50445	-6.886	-5.75473	-5.62036	-6.51855	-6.26427	-7.875	-7.11045	-4.95464	-5.41736	-6.006	-5.00082	-6.60464	-6.33182	-3.93482	-4.76618	-6.61727	-7.12964	-6.72227	-8.77127	-6.33427	-6.62845	-6.31482	-2.86064	-4.71564	-6.96582	-6.21809	-6.57609	-7.01964	-2.235	-4.45918	-4.97	-6.384	-2.97691	-8.65909	-5.17536	-4.79155	-4.39873	-5.46255	-8.51409	-5.59309	-5.12009	-4.55582	-5.02318	-7.83391	-5.75891	-8.70391
56	-4.51913	1.69795	-4.20844	-6.02989	-5.06489	-4.728	-5.71233	-5.403	-7.08089	-6.18422	-3.99844	-4.417	-5.28878	-4.15433	-5.73867	-5.659	-3.10244	-3.96267	-5.87333	-6.294	-5.905	-7.95267	-5.23111	-5.55667	-5.51767	-1.77833	-3.82922	-6.179	-5.015	-5.77989	-6.422	-1.159	-3.65067	-4.00556	-5.33267	-2.236	-7.91644	-4.32711	-3.84867	-3.46544	-4.56267	-7.58167	-4.56856	-4.561	-3.721	-4.08322	-7.115	-4.93378	-7.67389
57	-3.51478	1.73022	-2.77044	-5.04916	-4.22424	-3.71409	-4.75981	-4.38142	-6.00808	-5.11701	-2.94515	-3.30685	-4.45346	-3.24646	-4.74952	-4.80285	-2.11871	-3.04717	-5.0867	-5.30774	-4.97547	-7.01768	-4.0641	-4.39218	-4.66639	-0.602848	-2.8386	-5.27528	-3.6867	-4.79722	-5.65982	0.006	-2.73945	-2.96606	-4.20397	-1.39196	-6.90415	-3.3009	-2.82848	-2.44548	-3.46734	-6.42253	-3.49835	-3.81524	-2.75177	-3.00841	-6.19635	-4.02139	-6.43256
58	-2.4004	1.7758	-1.27842	-3.95173	-3.27136	-2.56039	-3.65112	-3.269	-4.73167	-3.92939	-1.78224	-2.11164	-3.48079	-2.26276	-3.698	-3.78664	-0.967879	-2.00467	-4.20927	-4.20179	-3.91867	-5.97455	-2.7937	-3.13655	-3.76336	0.701818	-1.75691	-4.25839	-2.29136	-3.68279	-4.74261	1.297	-1.75173	-1.85633	-3.03573	-0.404606	-5.68558	-2.11412	-1.71636	-1.32076	-2.25994	-5.12852	-2.3483	-2.94973	-1.58782	-1.87497	-5.15009	-3.00839	-5.09006
59	-1.1559	1.85275	0.228727	-2.71435	-2.21381	-1.21552	-2.34709	-2.09855	-3.31809	-2.60821	-0.456505	-0.804909	-2.33077	-1.14108	-2.60303	-2.60797	0.386303	-0.786364	-3.16415	-2.98245	-2.68707	-4.77471	-1.34995	-1.76333	-2.75767	2.18906	-0.561293	-3.09169	-0.848303	-2.45543	-3.64988	2.764	-0.66103	-0.633222	-1.81036	0.790485	-4.31752	-0.761101	-0.458273	-0.0422525	-0.979091	-3.76346	-1.05238	-1.99785	-0.174051	-0.708313	-4.01496	-1.84789	-3.71057
60	0.256841	1.96938	1.76406	-1.30629	-1.03319	0.368545	-0.79902	-0.861939	-1.80521	-1.12089	1.08998	0.663455	-0.965525	0.191444	-1.43794	-1.24221	1.97319	0.660879	-1.89539	-1.64064	-1.24265	-3.36763	0.323253	-0.245374	-1.57667	3.8967	0.791899	-1.71475	0.664	-1.09532	-2.34045	4.443	0.589152	0.761949	-0.468545	2.25666	-2.8324	0.774687	1.01085	1.44219	0.393919	-2.33322	0.449848	-0.946455	1.51627	0.531182	-2.7881	-0.482051	-2.28071
61	1.87449	2.1196	3.36824	0.318364	0.309758	2.20861	1.03106	0.491545	-0.20397	0.567455	2.88836	2.33627	0.645	1.79712	-0.145273	0.338727	3.80258	2.37215	-0.381909	-0.149182	0.440061	-1.71645	2.244	1.43794	-0.158	5.825	2.34382	-0.0667576	2.28727	0.441939	-0.771758	6.335	2.05618	2.3723	1.05764	4.02494	-1.23291	2.51312	2.73518	3.17912	1.91367	-0.793182	2.1967	0.248636	3.47424	1.9247	-1.43121	1.13024	-0.733333
62	3.71229	2.28576	5.07962	2.18576	1.85375	4.28222	3.15256	2.0247	1.50609	2.47706	4.92594	4.2333	2.49849	3.69498	1.33836	2.14712	5.84557	4.33393	1.36988	1.52131	2.36929	0.177707	4.39228	3.28352	1.53709	7.94888	4.11204	1.86803	4.0603	2.18933	1.05644	8.408	3.76718	4.19945	2.80697	6.08305	0.484061	4.46014	4.71382	5.17637	3.63728	0.914838	4.17666	1.641	5.65584	3.54682	0.105364	2.99712	0.999545
63	5.76043	2.44496	6.91824	4.28703	3.62185	6.54336	5.5441	3.78321	3.36102	4.60029	7.15143	6.34588	4.56799	5.86094	3.06155	4.16758	8.04966	6.49626	3.3367	3.39501	4.52212	2.30243	6.71865	5.26595	3.51088	10.2283	6.09107	4.06674	6.00436	4.15548	3.11346	10.615	5.71309	6.21275	4.78539	8.38648	2.32776	6.59881	6.90427	7.40108	5.59559	2.84134	6.34844	3.26761	8.00227	5.44318	1.86078	5.09116	2.95771
64	7.98853	2.57664	8.88327	6.58364	5.60891	8.93991	8.15518	5.78582	5.39118	6.90545	9.50291	8.64164	6.81409	8.24	5.03127	6.36427	10.3504	8.80236	5.482	5.47282	6.85036	4.64455	9.16036	7.34809	5.72255	12.6172	8.25773	6.48409	8.11236	6.32518	5.35827	12.912	7.86155	8.37364	6.972	10.8775	4.30864	8.89509	9.24727	9.80845	7.77964	5.00845	8.66473	5.13027	10.451	7.62073	3.85064	7.366	5.14236
65	10.3495	2.66947	10.9553	9.01337	7.78576	11.4192	10.9202	8.02227	7.59929	9.34403	11.914	11.0705	9.18151	10.759	7.2173	8.68297	12.6846	11.1947	7.76209	7.73005	9.29669	7.15156	11.6565	9.4848	8.09606	15.0676	10.5744	9.0526	10.3526	8.66801	7.7441	15.253	10.1642	10.64	9.32573	13.4949	6.43114	11.3028	11.6787	12.3397	10.1469	7.40284	11.0712	7.20585	12.945	10.0222	6.06775	9.77245	7.51525
66	12.7902	2.71996	13.0974	11.5054	10.1023	13.9284	13.7729	10.4483	9.96269	11.8573	14.3218	13.5801	11.608	13.3392	9.56397	11.0674	14.9985	13.6222	10.1283	10.119	11.7999	9.7507	14.1543	11.6328	10.5409	17.5296	12.9929	11.6985	12.6843	11.1434	10.2182	17.596	12.5728	12.9649	11.7894	16.1777	8.6851	13.7684	14.1327	14.9265	12.6403	9.98042	13.5147	9.4633	15.4377	12.593	8.48141	12.2633	10.014
67	15.257	2.73184	15.2613	13.993	12.496	16.4177	16.651	12.992	12.4413	14.3857	16.671	16.115	14.0397	15.9077	12.002	13.468	17.256	16.0413	12.532	12.5763	14.2997	12.375	16.6123	13.761	12.968	19.95	15.4583	14.354	15.055	13.6943	12.731	19.905	15.036	15.298	14.294	18.867	11.0457	16.2317	16.554	17.5007	15.1973	12.676	15.954	11.853	17.8937	15.264	11.042	14.7903	12.5687
68	17.6983	2.71318	17.3967	16.4209	14.9017	18.8429	19.4986	15.5655	14.9823	16.8743	18.9207	18.6248	16.4277	18.4085	14.4538	15.8348	19.4373	18.4107	14.9253	15.0368	16.7444	14.9654	18.9969	15.8482	15.3031	22.2759	17.9094	16.9606	17.4206	16.2462	15.2279	22.149	17.4857	17.5968	16.7683	21.5072	13.4811	18.6351	18.8943	20.0029	17.7547	15.409	18.361	14.3168	20.2812	17.9562	13.695	17.3082	15.1028
69	20.0707	2.67352	19.4658	18.7531	17.2583	21.1634	22.2735	18.092	17.5257	19.2787	21.0428	21.0615	18.7347	20.8002	16.8546	18.1302	21.5202	20.6899	17.2677	17.441	19.0982	17.4758	21.2793	17.8806	17.512	24.4761	20.2904	19.4752	19.7502	18.7236	17.6591	24.303	19.8677	19.8214	19.1497	24.0532	15.9505	20.9375	21.1259	22.3868	20.2505	18.1002	20.7094	16.7879	22.5775	20.5959	16.3793	19.779	17.5562
70	22.3319	2.62486	21.4434	20.9704	19.5147	23.3452	24.9386	20.5096	20.0128	21.5673	23.0215	23.3875	20.9415	23.0563	19.1584	20.3267	23.4836	22.8518	19.5335	19.7408	21.3342	19.8703	23.4348	19.8501	19.5788	26.5384	22.5561	21.8738	22.0269	21.0742	19.9936	26.343	22.1456	21.9384	21.3923	26.4782	18.402	23.116	23.2281	24.6263	22.63	20.6856	22.9692	19.2098	24.7712	23.1178	19.0096	22.1745	19.8946
71	24.4782	2.565	23.3139	23.0618	21.6433	25.3658	27.4615	22.7748	22.3915	23.721	24.8555	25.5726	23.0404	25.1653	21.3354	22.4009	25.3161	24.8843	21.7011	21.9008	23.4318	22.1225	25.4376	21.7487	21.4951	28.4519	24.6749	24.1459	24.2382	23.2671	22.2106	28.247	24.2939	23.9305	23.4712	28.7637	20.7859	25.1542	25.1851	26.7096	24.86	23.1228	25.1115	21.5405	26.8564	25.4743	21.5145	24.4721	22.1006
72	26.4945	2.49951	25.0706	25.021	23.6204	27.2185	29.8178	24.864	24.6211	25.7347	26.5492	27.5925	25.0269	27.1264	23.3719	24.3339	27.0112	26.783	23.7635	23.8945	25.3697	24.2198	27.2736	23.5725	23.2735	30.2158	26.635	26.2852	26.3684	25.2894	24.2939	30.001	26.2951	25.7915	25.3668	30.8942	23.0625	27.0444	26.9885	28.6297	26.9256	25.3845	27.1123	23.7526	28.8301	27.6384	23.8634	26.6575	24.1633
73	28.3584	2.43473	26.7155	26.8445	25.4307	28.9108	31.9926	26.77	26.677	27.6087	28.1123	29.4348	26.9008	28.9401	25.2642	26.1197	28.5666	28.5495	25.7183	25.709	27.1465	26.1612	28.9402	25.3233	24.9367	31.8367	28.4379	28.296	28.3987	27.1436	26.2349	31.595	28.142	27.5167	27.075	32.8598	25.1962	28.79	28.6354	30.3829	28.8248	27.4645	28.9559	25.8259	30.6885	29.6047	26.0441	28.7128	26.0765
74	30.082	2.36758	28.2604	28.5247	27.0932	30.4518	33.9798	28.4908	28.545	29.3462	29.5574	31.0969	28.6601	30.6184	27.015	27.7579	29.9902	30.1922	27.5629	27.3604	28.7824	27.9548	30.4446	27.0046	26.5083	33.321	30.0854	30.1952	30.3173	28.8362	28.0344	33.02	29.8335	29.0995	28.6078	34.6588	27.1792	30.4023	30.1368	31.9701	30.5585	29.3804	30.6397	27.7509	32.4275	31.3772	28.073	30.6229	27.8556
75	31.6713	2.29857	29.7218	30.0559	28.6294	31.8584	35.7781	30.0377	30.22	30.9416	30.9068	32.5771	30.3012	32.1643	28.6323	29.2507	31.2935	31.7215	29.2912	28.8667	30.2911	29.5897	31.8068	28.625	28.0173	34.671	31.5816	31.9994	32.1169	30.3743	29.694	34.283	31.3741	30.5421	29.9939	36.2908	29.0113	31.9025	31.5112	33.393	32.1219	31.1403	32.1731	29.5297	34.0448	32.9656	29.9501	32.3859	29.5134
76	33.1354	2.22786	31.1087	31.4507	30.0656	33.16	37.3891	31.4355	31.7091	32.3971	32.1866	33.8898	31.8297	33.5782	30.1224	30.6065	32.4918	33.1518	30.9028	30.2422	31.6796	31.0648	33.0445	30.1944	29.495	35.8941	32.9339	33.7243	33.7914	31.7707	31.2202	35.394	32.7755	31.8605	31.2743	37.7585	30.6917	33.3012	32.7822	34.6659	33.5111	32.7468	33.5828	31.1688	35.5388	34.3694	31.6772	34.0057	31.0683
77	34.4864	2.15699	32.4347	32.7363	31.4215	34.393	38.8213	32.7085	33.0238	33.7312	33.4187	35.0597	33.2455	34.8592	31.4893	31.8487	33.6076	34.4974	32.4019	31.4931	32.9532	32.397	34.1886	31.7247	30.9632	36.9961	34.1482	35.3794	35.33	33.0361	32.6236	36.365	34.05	33.0835	32.4872	39.0721	32.2243	34.6079	33.9738	35.8122	34.7419	34.2055	34.9016	32.6784	36.9069	35.6068	33.2609	35.4978	32.5394
78	35.7352	2.08776	33.7223	33.9434	32.7049	35.5813	40.0926	33.87	34.1739	34.9611	34.6097	36.117	34.5489	36.0036	32.743	33.011	34.665	35.7651	33.7927	32.6256	34.1208	33.6114	35.2664	33.2212	32.43	37.9717	35.2382	36.9609	36.7213	34.1808	33.9196	37.208	35.211	34.2388	33.6673	40.2348	33.6243	35.8362	35.104	36.8614	35.8311	35.5308	36.1509	34.0677	38.1474	36.6944	34.7054	36.8643	33.9366
79	36.8895	2.02239	34.9871	35.0968	33.9218	36.7292	41.2238	34.9284	35.1713	36.104	35.7495	37.0865	35.7475	37.0175	33.8959	34.1225	35.6806	36.9586	35.0798	33.6431	35.1889	34.7333	36.2958	34.6744	33.8968	38.8179	36.2252	38.4497	37.9649	35.2131	35.1165	37.935	36.276	35.3454	34.8391	41.2433	34.9074	37.0007	36.1781	37.8437	36.7884	36.7419	37.3388	35.3399	39.2543	37.6439	36.0146	38.1054	35.2592
80	37.9541	1.96267	36.2331	36.2093	35.0806	37.8245	42.2258	35.8964	36.0338	37.179	36.8168	37.9857	36.8524	37.9199	34.9611	35.1968	36.6556	38.0812	36.2712	34.5512	36.1625	35.7876	37.2926	36.0647	35.3542	39.5473	37.131	39.8189	39.0698	36.1411	36.2185	38.556	37.2592	36.4128	36.0079	42.1039	36.0868	38.1074	37.1882	38.7751	37.622	37.8609	38.4504	36.4932	40.2168	38.4632	37.1902	39.227	36.4972
81	38.9305	1.90956	37.4496	37.2792	36.1877	38.8487	43.1005	36.7866	36.7897	38.1965	37.7822	38.8235	37.8738	38.7267	35.9447	36.2313	37.5838	39.1363	37.3713	35.3649	37.0486	36.7868	38.267	37.3549	36.782	40.1835	37.97	41.0272	40.0537	36.9754	37.2278	39.093	38.1656	37.4341	37.17	42.8268	37.177	39.15	38.115	39.6524	38.3414	38.9024	39.4504	37.5218	41.0293	39.1696	38.2349	40.2317	37.6307
82	39.8182	1.86256	38.6183	38.2918	37.2439	39.7792	43.845	37.6078	37.4825	39.1528	38.6363	39.597	38.8245	39.4492	36.8503	37.2089	38.4565	40.1284	38.3787	36.1076	37.8554	37.7235	39.217	38.5101	38.1541	40.7508	38.748	42.0554	40.939	37.7334	38.1522	39.571	38.9921	38.3912	38.3169	43.4172	38.1919	40.1126	38.9414	40.4595	38.9525	39.8702	40.305	38.4186	41.6904	39.7843	39.155	41.1175	38.6341
83	40.6143	1.81951	39.7139	39.2231	38.2463	40.5999	44.4508	38.3668	38.145	40.0366	39.3755	40.2983	39.7124	40.0962	37.6863	38.1046	39.2614	41.0599	39.2844	36.8067	38.5881	38.5786	40.1312	39.5055	39.4405	41.2721	39.4625	42.8889	41.7462	38.4226	38.9994	39.996	39.7301	39.2569	39.4339	43.8735	39.1432	40.9812	39.6491	41.1652	39.4569	40.7566	40.9864	39.1847	42.1995	40.3232	39.9561	41.8792	39.4839
84	41.3129	1.77787	40.7068	40.039	39.1809	41.2986	44.9094	39.0638	38.7986	40.8343	39.9985	40.918	40.5349	40.6754	38.4693	38.8845	39.9825	41.9209	40.0722	37.4869	39.2407	39.3241	40.9943	40.3229	40.6085	41.7672	40.106	43.5217	42.4854	39.0466	39.7674	40.376	40.3588	40.0066	40.493	44.191	40.0349	41.741	40.2197	41.7424	39.8548	41.5455	41.486	39.8317	42.5648	40.7906	40.6432	42.5103	40.1678
85	41.907	1.73638	41.5622	40.711	40.0192	41.8672	45.2209	39.6923	39.4518	41.5295	40.5062	41.4431	41.2818	41.1931	39.2105	39.5186	40.5997	42.6874	40.7342	38.1571	39.7962	39.9362	41.7815	40.9434	41.6293	42.2453	40.6669	43.9546	43.1496	39.6029	40.4486	40.715	40.8667	40.6253	41.4518	44.367	40.8645	42.3805	40.6537	42.17	40.1516	42.2224	41.8125	40.381	42.8005	41.1773	41.2107	43.0074	40.6839
86	42.3881	1.69563	42.239	41.2306	40.7263	42.3023	45.4004	40.2406	40.0922	42.1078	40.8955	41.8578	41.9376	41.6426	39.9092	39.9942	41.0969	43.3236	41.2678	38.8015	40.2351	40.4073	42.4611	41.3505	42.484	42.7035	41.1302	44.2029	43.7168	40.0807	41.0289	41.016	41.2555	41.1061	42.264	44.4063	41.6079	42.8966	40.9615	42.4427	40.3514	42.7657	41.986	40.8599	42.9293	41.4644	41.65	43.377	41.0359
87	42.7504	1.65912	42.7017	41.6088	41.2786	42.6091	45.4776	40.6977	40.6873	42.5597	41.1645	42.1547	42.4815	42.0174	40.5443	40.3109	41.4637	43.7961	41.6789	39.3719	40.5525	40.7525	43.0037	41.5385	43.1638	43.1298	41.4814	44.2947	44.1668	40.4627	41.4998	41.282	41.5264	41.4563	42.892	44.3395	42.2223	43.3034	41.1583	42.5755	40.4499	43.1512	42.0332	41.29	42.9791	41.6366	41.9586	43.6293	41.2287
88	42.9939	1.6299	42.9296	41.8669	41.6945	42.8015	45.4713	41.0553	41.1943	42.8751	41.3159	42.3289	42.8927	42.3158	41.0798	40.4865	41.6997	44.0771	41.974	39.8273	40.774	41.0177	43.3853	41.5105	43.6588	43.4983	41.7113	44.2724	44.4969	40.7425	41.8646	41.508	41.6963	41.6885	43.3177	44.2183	42.6791	43.6252	41.2754	42.594	40.4473	43.3846	41.9905	41.6771	42.9756	41.6953	42.1513	43.7564	41.2905
89	43.1147	1.61042	42.9204	42.0172	41.9849	42.8842	45.3693	41.2973	41.5692	43.0394	41.3614	42.3707	43.1498	42.512	41.4797	40.544	41.8157	44.1427	42.1363	40.1231	40.9059	41.2308	43.579	41.2807	43.94	43.753	41.8028	44.1727	44.716	40.931	42.1308	41.664	41.773	41.7994	43.543	44.0963	42.9467	43.879	41.332	42.5119	40.3457	43.4607	41.8869	42.0033	42.9246	41.6623	42.239	43.7179	41.2481
90	43.0964	1.60423	42.6932	42.0442	42.1435	42.8426	45.1377	41.3836	41.7661	43.0313	41.3085	42.2624	43.2271	42.5425	41.7072	40.4828	41.8202	43.9744	42.1253	40.2153	40.9013	41.3794	43.5682	40.8729	43.968	43.8095	41.7409	44.0025	44.8168	41.0248	42.2846	41.688	41.7412	41.7636	43.5773	43.9922	42.978	44.0417	41.3121	42.3148	40.1304	43.3519	41.7329	42.2209	42.8049	41.5522	42.2214	43.4725	41.1097
91	42.9203	1.61615	42.2825	41.9194	42.1483	42.6586	44.7571	41.265	41.7477	42.8285	41.1515	41.9985	43.0937	42.3407	41.7126	40.289	41.7115	43.5797	41.9184	40.0863	40.6986	41.4255	43.3719	40.313	43.7328	43.5948	41.5248	43.752	44.7732	40.9965	42.291	41.529	41.5727	41.5555	43.4202	43.8765	42.747	44.0514	41.1796	41.9905	39.7699	43.0301	41.5249	42.2752	42.5882	41.3346	42.1035	43.0124	40.8552
92	42.592	1.64822	41.7414	41.6453	41.9972	42.3442	44.2438	40.9162	41.5186	42.4332	40.8868	41.6072	42.7371	41.89	41.4606	39.9686	41.4878	43.0124	41.5401	39.7694	40.28	41.3505	43.055	39.6342	43.2906	43.0971	41.185	43.4274	44.5712	40.8336	42.1209	41.18	41.257	41.1874	43.064	43.6932	42.2901	43.8537	40.9287	41.5652	39.2494	42.5127	41.2774	42.1389	42.2626	40.9703	41.915	42.3814	40.4757
93	42.1571	1.69542	41.1503	41.2711	41.726	41.9493	43.6473	40.3678	41.1359	41.893	40.534	41.1479	42.1972	41.2466	40.9761	39.5667	41.1733	42.3667	41.0604	39.3464	39.7005	41.1836	42.7139	38.8974	42.7513	42.3752	40.7806	43.0664	44.2217	40.5677	41.7791	40.685	40.8259	40.7256	42.5236	43.4011	41.7016	43.4456	40.6052	41.1065	38.6034	41.8794	41.0345	41.8287	41.8474	40.4517	41.7081	41.673	40.0016
94	41.6924	1.74828	40.6054	40.8712	41.4032	41.5415	43.0331	39.7035	40.6958	41.2951	40.1405	40.6967	41.5618	40.5118	40.3461	39.1622	40.8162	41.7561	40.5748	38.9209	39.0708	40.9872	42.4478	38.1902	42.2452	41.5363	40.3913	42.7367	43.7634	40.2694	41.3074	40.125	40.3465	40.28	41.8517	43.0005	41.1078	42.8862	40.2908	40.6997	37.9205	41.2535	40.8542	41.4101	41.3882	39.8294	41.5413	41.0126	39.4993
95	41.2861	1.79925	40.1981	40.5205	41.1127	41.1829	42.479	39.0289	40.3031	40.747	39.7701	40.3278	40.9439	39.799	39.6856	38.8503	40.4785	41.2783	40.1767	38.5923	38.5172	40.8382	42.3258	37.5936	41.8927	40.7088	40.0907	42.5087	43.2548	40.0245	40.7701	39.606	39.8984	39.9716	41.1351	42.5326	40.6393	42.2764	40.0663	40.4241	37.3197	40.7652	40.7876	40.9834	40.9464	39.208	41.4818	40.5217	39.057
96	41.0187	1.84646	39.9843	40.2686	40.9325	40.9148	42.095	38.4502	40.0488	40.3506	39.4869	40.1178	40.4551	39.2256	39.1003	38.7215	40.2236	40.9945	39.9376	38.4204	38.1528	40.8155	42.3962	37.1693	41.7865	40.0326	39.933	42.4333	42.766	39.9159	40.247	39.231	39.5555	39.897	40.4806	42.0666	40.3956	41.7286	39.9948	40.3488	36.9095	40.5115	40.867	40.6574	40.584	38.7123	41.6095	40.2765	38.7552
97	40.9491	1.89149	39.9728	40.141	40.9291	40.7591	41.9984	38.0713	39.9951	40.1859	39.3445	40.1405	40.1864	38.9015	38.676	38.8335	40.1043	40.9329	39.9063	38.4237	38.0695	40.9756	42.6933	36.9636	41.9745	39.6433	39.9716	42.5448	42.3499	40.0064	39.8315	39.075	39.3729	40.1061	39.9968	41.7018	40.4324	41.3472	40.115	40.5256	36.765	40.5527	41.1028	40.5201	40.3615	38.4502	41.9943	40.3093	38.6409
98	41.1039	1.93305	40.1496	40.1638	41.1569	40.732	42.256	37.9846	40.1854	40.2951	39.3828	40.439	40.2034	38.9077	38.4808	39.2003	40.1494	41.099	40.1155	38.6176	38.3256	41.3424	43.2173	37.0056	42.4354	39.6383	40.2464	42.8618	42.0378	40.3244	39.5925	39.187	39.3814	40.6025	39.7615	41.5293	40.77	41.2214	40.4286	40.9661	36.9148	40.9169	41.488	40.6096	40.3423	38.4918	42.6464	40.6287	38.7207
99	41.465	1.96253	40.4826	40.3664	41.6409	40.8298	42.8167	38.2409	40.6286	40.6563	39.6169	40.9807	40.5166	39.2581	38.5579	39.7881	40.3544	41.4693	40.5752	39.0188	38.9312	41.9136	43.9039	37.2931	43.0707	40.0415	40.738	43.3593	41.8629	40.8536	39.5445	39.578	39.5917	41.3281	39.8004	41.6052	41.3759	41.405	40.8964	41.613	37.3416	41.5798	42.0103	40.8875	40.5654	38.8637	43.4704	41.2049	38.9851
[truncated: 1 more rows]
[truncated: 70 more columns]

## Sheet: Rotation LKneeFlex A1ComfM
all values Right	mean	std	steps
[truncated: 201 more rows]
[truncated: 70 more columns]

[truncated: 35 more sheets: Rotation LAnkleFlex A1ComfM, Rotation RHipAbAd A1ComfM, Rotation RHipRot A1ComfM, Rotation RAnklePron A1ComfM, Rotation LHipAbAd A1ComfM, Rotation LHipRot A1ComfM, Rotation LAnklePron A1ComfM, Rotation PelvicTil A1ComfM, Rotation PelvicObl A1ComfM, Rotation PelvicRot A1ComfM, LProgression A1ComfM, RProgression A1ComfM, Rotation TrunkTilt A1ComfM, Rotation TrunkFlex A1ComfM, Rotation TrunkRot A1ComfM, Moment RHipFlex A1ComfM, Moment RHipAbAd A1ComfM, Moment RHipRot A1ComfM, Moment RKneeFlex A1ComfM, Moment RKneeAbAd A1ComfM …]
