# Supplementary material for: Lower limb muscle fatigue after uphill walking in children with unilateral spastic cerebral palsy
Source: PLoS One. 2022 Dec 6;17(12):e0278657. doi: 10.1371/journal.pone.0278657 (PMC9725134; doi:10.1371/journal.pone.0278657)
Supplement: S3 File — (ZIP) [file pone.0278657.s005.zip › Kinematics-individual files-part3/F20A1_FacoM0001.xlsx]

## Sheet: gait A1FaCoM
Calculated gait parameters	mean	std	VC	max	min
Walking.Speed [m/s]	1.28	0	0	1.28	1.28
Cadans [1/m]	113.45	7.18	3.8	130.43	98.36
L.Stride.Time [s]	1.06	0.02	0.02	1.12	0.98	0.98	1.04	1.01	1.04	1.08	1.06	1.06	1.04	1.07	1.06	1.09	1.08	1.08	1.03	1.07	1.06	1.07	1.06	1.08	1.04	1.06	1.06	1.08	1.06	1.05	1.09	1.07	1.06	1.05	1.06	1.04	1.05	1.04	1.07	1.05	1.06	1.05	1.08	1.06	1.06	1.07	1.06	1.09	1.09
L.Step.Time [s]	0.5	0.01	0.03	0.53	0.46	0.48	0.46	0.5	0.5	0.48	0.51	0.5	0.51	0.49	0.51	0.5	0.51	0.51	0.5	0.49	0.52	0.5	0.51	0.5	0.5	0.49	0.49	0.49	0.51	0.49	0.48	0.51	0.5	0.5	0.49	0.5	0.49	0.5	0.48	0.5	0.48	0.5	0.5	0.49	0.5	0.5	0.5	0.49	0.51
L.Stance.Time [s]	0.66	0.02	0.03	0.72	0.58	0.6	0.65	0.58	0.64	0.68	0.65	0.64	0.63	0.66	0.65	0.69	0.68	0.68	0.62	0.66	0.64	0.66	0.65	0.66	0.63	0.66	0.66	0.68	0.67	0.66	0.69	0.67	0.66	0.65	0.66	0.65	0.64	0.64	0.67	0.65	0.66	0.66	0.69	0.65	0.66	0.67	0.66	0.68	0.69
L.Swing.Time [s]	0.4	0.01	0.02	0.43	0.38	0.38	0.39	0.43	0.4	0.4	0.41	0.42	0.41	0.41	0.41	0.4	0.4	0.4	0.41	0.41	0.42	0.41	0.41	0.42	0.41	0.4	0.4	0.4	0.39	0.39	0.4	0.4	0.4	0.4	0.4	0.39	0.41	0.4	0.4	0.4	0.4	0.39	0.39	0.41	0.4	0.4	0.4	0.41	0.4
L.Stance.Swing [1]	0.61	0.03	0.04	0.74	0.56	0.633	0.6	0.741	0.625	0.588	0.631	0.656	0.651	0.621	0.631	0.58	0.588	0.588	0.661	0.621	0.656	0.621	0.631	0.636	0.651	0.606	0.606	0.588	0.582	0.591	0.58	0.597	0.606	0.615	0.606	0.6	0.641	0.625	0.597	0.615	0.606	0.591	0.565	0.631	0.606	0.597	0.606	0.603	0.58
L.Bipedal [s]	0.1	0.01	0.14	0.14	0.05	0.09	0.08	0.06	0.1	0.11	0.1	0.07	0.07	0.09	0.1	0.11	0.1	0.09	0.07	0.09	0.1	0.09	0.1	0.09	0.08	0.1	0.09	0.1	0.11	0.11	0.11	0.11	0.1	0.09	0.11	0.1	0.09	0.08	0.1	0.09	0.09	0.09	0.13	0.09	0.1	0.1	0.1	0.11	0.12
L.Stride.Length [m]	1.36	0.03	0.02	1.43	1.25	1.25	1.343	1.389	1.325	1.32	1.379	1.408	1.397	1.352	1.33	1.324	1.378	1.427	1.346	1.316	1.403	1.386	1.413	1.39	1.39	1.388	1.393	1.335	1.36	1.358	1.36	1.327	1.326	1.323	1.37	1.34	1.394	1.367	1.36	1.398	1.355	1.304	1.367	1.372	1.352	1.377	1.358	1.416	1.374
L.Step.Length [m]	0.69	0.02	0.03	0.74	0.6	0.6	0.648	0.706	0.71	0.656	0.69	0.724	0.725	0.701	0.684	0.679	0.681	0.724	0.724	0.691	0.691	0.713	0.722	0.737	0.695	0.701	0.689	0.694	0.683	0.678	0.696	0.687	0.676	0.668	0.665	0.7	0.671	0.722	0.67	0.704	0.704	0.674	0.663	0.699	0.694	0.689	0.709	0.672	0.702
L.Step.Width [m]	0.1	0.04	0.35	0.2	0.01	0.203	0.174	0.061	0.068	0.082	0.093	0.104	0.093	0.133	0.094	0.071	0.097	0.141	0.023	0.062	0.093	0.175	0.065	0.12	0.083	0.098	0.125	0.108	0.112	0.138	0.127	0.081	0.173	0.099	0.077	0.13	0.159	0.078	0.077	0.103	0.093	0.111	0.101	0.13	0.039	0.042	0.155	0.082	0.066
L.foot.clear [cm]	2.24	0.4	0.18	3.78	1.34	1.778	2.287	3.779	1.95	2.309	2.07	2.232	2.17	1.903	1.95	1.978	3.166	2.211	2.579	2.016	2.139	2.148	2.508	2.899	2.672	2.582	2.808	1.906	1.94	2.466	2.099	2.123	1.754	1.616	2.517	2.687	1.854	2.077	2.277	2.497	2.596	1.484	2.284	2.186	2.234	2.343	1.84	2.291	2.641
R.Stride.Time [s]	1.06	0.02	0.02	1.13	0.98	1	1	1.01	1.06	1.05	1.07	1.05	1.06	1.05	1.07	1.08	1.08	1.09	1.04	1.04	1.08	1.06	1.07	1.08	1.05	1.06	1.06	1.06	1.08	1.06	1.06	1.08	1.06	1.06	1.05	1.05	1.04	1.06	1.05	1.07	1.04	1.05	1.09	1.05	1.06	1.07	1.07	1.07	1.1
R.Step.Time [s]	0.56	0.02	0.03	0.61	0.51	0.52	0.54	0.51	0.56	0.57	0.56	0.55	0.55	0.56	0.56	0.58	0.57	0.58	0.54	0.55	0.56	0.56	0.56	0.58	0.55	0.57	0.57	0.57	0.57	0.57	0.58	0.57	0.56	0.56	0.56	0.55	0.55	0.56	0.57	0.57	0.56	0.55	0.59	0.56	0.56	0.57	0.57	0.58	0.59
R.Stance.Time [s]	0.6	0.02	0.03	0.66	0.52	0.57	0.54	0.56	0.6	0.59	0.61	0.57	0.58	0.58	0.61	0.61	0.61	0.6	0.57	0.58	0.62	0.59	0.61	0.59	0.58	0.59	0.58	0.59	0.62	0.6	0.59	0.62	0.6	0.59	0.6	0.6	0.58	0.58	0.58	0.59	0.57	0.59	0.63	0.58	0.6	0.6	0.6	0.6	0.63
R.Swing.Time [s]	0.46	0.01	0.02	0.49	0.43	0.43	0.46	0.45	0.46	0.46	0.46	0.48	0.48	0.47	0.46	0.47	0.47	0.49	0.47	0.46	0.46	0.47	0.46	0.49	0.47	0.47	0.48	0.47	0.46	0.46	0.47	0.46	0.46	0.47	0.45	0.45	0.46	0.48	0.47	0.48	0.47	0.46	0.46	0.47	0.46	0.47	0.47	0.47	0.47
R.Stance.Swing [1]	0.78	0.03	0.04	0.88	0.71	0.754	0.852	0.804	0.767	0.78	0.754	0.842	0.828	0.81	0.754	0.77	0.77	0.817	0.825	0.793	0.742	0.797	0.754	0.831	0.81	0.797	0.828	0.797	0.742	0.767	0.797	0.742	0.767	0.797	0.75	0.75	0.793	0.828	0.81	0.814	0.825	0.78	0.73	0.81	0.767	0.783	0.783	0.783	0.746
R.Bipedal [s]	0.1	0.01	0.12	0.13	0.07	0.08	0.11	0.07	0.08	0.11	0.09	0.09	0.08	0.1	0.09	0.11	0.11	0.1	0.08	0.11	0.08	0.1	0.09	0.08	0.08	0.09	0.09	0.11	0.1	0.09	0.11	0.1	0.1	0.09	0.1	0.1	0.09	0.08	0.1	0.08	0.1	0.11	0.1	0.09	0.1	0.1	0.09	0.1	0.1
R.Stride.Length [m]	1.36	0.04	0.03	1.43	1.2	1.202	1.286	1.385	1.379	1.285	1.345	1.406	1.421	1.369	1.335	1.322	1.334	1.427	1.379	1.315	1.381	1.378	1.398	1.432	1.384	1.4	1.388	1.346	1.365	1.339	1.369	1.338	1.334	1.326	1.336	1.369	1.344	1.419	1.326	1.398	1.384	1.315	1.331	1.377	1.357	1.357	1.395	1.385	1.381
R.Step.Length [m]	0.67	0.02	0.03	0.71	0.6	0.601	0.637	0.679	0.669	0.63	0.655	0.682	0.696	0.668	0.65	0.643	0.653	0.703	0.655	0.625	0.69	0.665	0.676	0.695	0.689	0.699	0.699	0.652	0.682	0.661	0.673	0.65	0.658	0.658	0.67	0.669	0.672	0.697	0.656	0.694	0.68	0.64	0.668	0.678	0.663	0.668	0.686	0.714	0.679
R.Step.Width [m]	0.11	0.05	0.42	0.23	0.02	0.212	0.123	0.098	0.234	0.07	0.015	0.185	0.153	0.103	0.111	0.062	0.055	0.15	0.071	0.04	0.214	0.099	0.026	0.186	0.106	0.123	0.059	0.105	0.139	0.097	0.127	0.046	0.188	0.137	0.144	0.04	0.193	0.143	0.088	0.13	0.044	0.151	0.095	0.081	0.138	0.098	0.098	0.088	0.058
R.foot.clear [cm]	1.37	0.24	0.18	2.43	0.9	0.904	1.894	1.602	1.139	1.483	1.268	1.357	1.326	1.133	1.402	1.416	1.231	1.226	1.451	1.101	1.264	1.481	1.118	1.107	1.389	1.489	1.652	1.141	1.113	1.605	1.439	1.292	1.062	1.109	1.962	1.08	1.39	1.322	1.16	1.442	1.289	1.072	1.713	1.421	1.444	1.128	1.752	1.905	1.533
Asym.step.time [%]	11.37	3.49	0.31	20.56	1.9	8	16	1.98	11.321	17.143	9.346	9.524	7.547	13.333	9.346	14.815	11.111	12.844	7.692	11.538	7.407	11.321	9.346	14.815	9.524	15.094	15.094	15.094	11.111	15.094	18.868	11.111	11.321	11.321	13.333	9.524	11.538	11.321	17.143	13.084	15.385	9.524	16.514	13.333	11.321	13.084	13.084	16.822	14.545
Asym.step.length [%]	3.63	2.36	0.65	12.91	0.08	0.175	1.69	3.807	5.867	4.05	5.183	5.847	4.156	4.891	5.082	5.477	4.127	2.945	9.997	9.987	0.254	7.101	6.533	5.849	0.957	0.247	1.514	6.268	0.142	2.495	3.458	5.538	2.829	1.559	0.744	4.481	0.079	3.564	2.171	1.521	3.417	5.157	0.742	3.057	4.526	3.093	3.17	6.116	3.38
Mox file gait parameters	mean	std
L.Stride.Time	1.06211	0.0217957	1.01	0.98	1.04	1.02	1.04	1.08	1.05	1.06	1.05	1.06	1.07	1.09	1.08	1.07	1.03	1.081	1.05	1.07	1.06	1.08	1.04	1.06	1.06	1.08	1.07	1.05	1.09	1.07	1.05	1.06	1.05	1.04	1.05	1.05	1.06	1.05	1.06	1.07	1.06	1.07	1.06	1.07	1.06	1.09	1.08	1.05	1.07
L.Stance.Time	0.705376	0.0196619	0.67	0.65	0.7	0.63	0.68	0.72	0.7	0.7	0.68	0.7	0.7	0.73	0.719	0.72	0.67	0.71	0.69	0.719	0.7	0.72	0.68	0.709	0.71	0.73	0.72	0.7	0.73	0.72	0.7	0.7	0.7	0.7	0.69	0.69	0.71	0.699	0.71	0.71	0.72	0.71	0.701	0.72	0.7	0.72	0.73	0.7	0.71
L.Swing.Time	0.356728	0.00895993	0.34	0.33	0.34	0.39	0.36	0.36	0.35	0.36	0.37	0.36	0.371	0.36	0.361	0.35	0.36	0.371	0.36	0.351	0.36	0.36	0.36	0.35	0.35	0.35	0.35	0.35	0.36	0.35	0.35	0.36	0.35	0.34	0.36	0.36	0.35	0.35	0.35	0.36	0.341	0.36	0.359	0.35	0.36	0.37	0.35	0.35	0.36
L.Stance.Swing	0.66394	0.00838571	66.322	66.363	67.304	61.726	65.362	66.635	66.634	66.014	64.753	66.022	65.368	66.951	66.599	67.263	65.02	65.715	65.691	67.233	66.067	66.644	65.352	66.95	66.955	67.559	67.257	66.647	66.954	67.284	66.649	66.024	66.643	67.295	65.68	65.704	66.967	66.63	66.981	66.345	67.883	66.337	66.149	67.27	66.009	66.02	67.571	66.63	66.315
L.Step.Length	0.694992	0.0211856	0.604	0.646	0.705	0.723	0.667	0.688	0.723	0.726	0.729	0.686	0.699	0.688	0.731	0.727	0.704	0.69	0.723	0.721	0.738	0.703	0.718	0.692	0.698	0.675	0.692	0.716	0.693	0.689	0.668	0.674	0.699	0.674	0.727	0.694	0.71	0.713	0.677	0.678	0.692	0.71	0.694	0.712	0.698	0.723	0.699	0.664	0.726
L.Step.Width	0.085856	0.0330283	0.154	0.154	0.086	0.029	0.056	0.134	0.087	0.059	0.115	0.064	0.068	0.102	0.104	0.038	0.095	0.026	0.136	0.085	0.091	0.069	0.067	0.114	0.089	0.072	0.104	0.093	0.095	0.126	0.08	0.048	0.121	0.137	0.053	0.081	0.07	0.105	0.076	0.079	0.142	0.023	0.02	0.153	0.06	0.061	0.135	0.132	0.023
R.Stride.Time	1.06236	0.0227958	1.01	0.99	1.009	1.061	1.06	1.06	1.05	1.05	1.06	1.07	1.091	1.08	1.08	1.03	1.06	1.07	1.07	1.06	1.08	1.05	1.06	1.06	1.07	1.07	1.06	1.07	1.07	1.06	1.06	1.06	1.04	1.04	1.05	1.06	1.071	1.039	1.06	1.09	1.04	1.07	1.07	1.06	1.07	1.1	1.06	1.06	1.07
R.Stance.Time	0.663669	0.0184742	0.64	0.59	0.64	0.671	0.65	0.67	0.64	0.66	0.66	0.68	0.68	0.67	0.67	0.64	0.66	0.68	0.659	0.67	0.66	0.65	0.66	0.65	0.66	0.67	0.669	0.66	0.679	0.67	0.66	0.67	0.66	0.65	0.65	0.66	0.67	0.639	0.66	0.68	0.64	0.67	0.66	0.66	0.669	0.7	0.66	0.66	0.66
R.Swing.Time	0.398669	0.00984822	0.37	0.4	0.369	0.39	0.41	0.39	0.41	0.39	0.4	0.39	0.411	0.41	0.41	0.39	0.4	0.39	0.411	0.39	0.42	0.4	0.4	0.41	0.41	0.4	0.39	0.411	0.39	0.39	0.4	0.39	0.38	0.39	0.4	0.4	0.401	0.4	0.4	0.41	0.4	0.4	0.41	0.4	0.401	0.4	0.4	0.4	0.41
R.Stance.Swing	0.624648	0.00772819	63.343	59.605	63.401	63.226	61.285	63.219	60.946	62.849	62.256	63.536	62.337	62.037	62.044	62.106	62.242	63.556	61.625	63.213	61.108	61.914	62.247	61.302	61.682	62.616	63.16	61.631	63.514	63.195	62.26	63.21	63.444	62.471	61.925	62.252	62.57	61.519	62.293	62.387	61.55	62.591	61.68	62.272	62.564	63.616	62.286	62.28	61.711
R.Step.Length	0.665073	0.0204145	0.603	0.638	0.681	0.655	0.631	0.65	0.685	0.68	0.652	0.645	0.634	0.652	0.683	0.639	0.641	0.675	0.663	0.676	0.687	0.676	0.688	0.701	0.66	0.675	0.648	0.662	0.63	0.648	0.659	0.665	0.665	0.672	0.678	0.642	0.687	0.677	0.646	0.651	0.676	0.658	0.664	0.671	0.686	0.657	0.665	0.663	0.675
R.Step.Width	0.0864597	0.0457367	0.09	0.034	0.217	0.056	0.021	0.173	0.114	0.086	0.082	0.042	0.038	0.127	0.064	0.051	0.186	0.074	0.03	0.158	0.095	0.113	0.033	0.075	0.099	0.077	0.089	0.017	0.177	0.095	0.102	0.024	0.168	0.109	0.069	0.126	0.02	0.121	0.065	0.08	0.11	0.089	0.079	0.06	0.059	0.086	0.092	0.058	0.063
[truncated: 79 more columns]

## Sheet: MoS A1FaCoM
	mean	std	step:1	step:2
MoS_ML_L	0.057	0.022	0.0650066	0.0331913	0.117902	0.0506221	0.00757633	0.103042	0.0707995	0.0594113	0.0698417	0.0369689	0.0354437	0.0774815	0.057872	0.0351923	0.101295	0.0480163	0.0236564	0.0826083	0.072293	0.0780422	0.0274448	0.0503992	0.0685678	0.0544938	0.0587441	0.0369473	0.092305	0.0712832	0.0733234	0.0295942	0.0796418	0.0743216	0.0480889	0.0764773	0.036931	0.0778516	0.050401	0.0422024	0.0766805	0.0547549	0.0370619	0.0567678	0.0354902	0.0506692	0.0600489	0.0540869	0.0488738
MoS_ML_R	0.061	0.027	0.124348	0.107747	0.0175533	0.0261114	0.0652607	0.0552112	0.0736107	0.05242	0.0840113	0.0586733	0.0524916	0.0622538	0.0763064	0.0148395	0.0340781	0.0380996	0.111529	0.0388548	0.0670412	0.0505489	0.0620925	0.0835057	0.0692219	0.0634149	0.090708	0.0991165	0.0519099	0.0882665	0.0612317	0.056791	0.0668853	0.10675	0.0487611	0.0497659	0.0717704	0.0672145	0.0737505	0.071588	0.0921064	0.00618756	0.0109496	0.107707	0.0307734	0.0396285	0.0931999	0.0956706	0.0170692
MoS_ML	0.059	0.025	0.124348	0.0650066	0.107747	0.0331913	0.0175533	0.117902	0.0261114	0.0506221	0.0652607	0.00757633	0.0552112	0.103042	0.0736107	0.0707995	0.05242	0.0594113	0.0840113	0.0698417	0.0586733	0.0369689	0.0524916	0.0354437	0.0622538	0.0774815	0.0763064	0.057872	0.0148395	0.0351923	0.0340781	0.101295	0.0380996	0.0480163	0.111529	0.0236564	0.0388548	0.0826083	0.0670412	0.072293	0.0505489	0.0780422	0.0620925	0.0274448	0.0835057	0.0503992	0.0692219	0.0685678	0.0634149
MoS_BF_L	-0.163	0.02	-0.205394	-0.155699	-0.189107	-0.178624	-0.146198	-0.140819	-0.173751	-0.195028	-0.16748	-0.161438	-0.133537	-0.153182	-0.175885	-0.174417	-0.141669	-0.166116	-0.168647	-0.166865	-0.15995	-0.171469	-0.162363	-0.17388	-0.157293	-0.159426	-0.140357	-0.153933	-0.124203	-0.14898	-0.168501	-0.152248	-0.193104	-0.188568	-0.16822	-0.136831	-0.169639	-0.172051	-0.163824	-0.105803	-0.183697	-0.151489	-0.157815	-0.149392	-0.132299	-0.13989	-0.170831	-0.176101	-0.151388
MoS_BF_R	-0.185	0.019	-0.204404	-0.174876	-0.222118	-0.228996	-0.181597	-0.161696	-0.205526	-0.195685	-0.207456	-0.168477	-0.193505	-0.171791	-0.176019	-0.205573	-0.199123	-0.154576	-0.201333	-0.182104	-0.203426	-0.205373	-0.199704	-0.192394	-0.203255	-0.164014	-0.181339	-0.188006	-0.159984	-0.165115	-0.181806	-0.19146	-0.18051	-0.187348	-0.203483	-0.208015	-0.189215	-0.217262	-0.181644	-0.150706	-0.18163	-0.199717	-0.190704	-0.175215	-0.196707	-0.197625	-0.187061	-0.171972	-0.194037
MoS_BF	-0.174	0.022	-0.204404	-0.205394	-0.174876	-0.155699	-0.222118	-0.189107	-0.228996	-0.178624	-0.181597	-0.146198	-0.161696	-0.140819	-0.205526	-0.173751	-0.195685	-0.195028	-0.207456	-0.16748	-0.168477	-0.161438	-0.193505	-0.133537	-0.171791	-0.153182	-0.176019	-0.175885	-0.205573	-0.174417	-0.199123	-0.141669	-0.154576	-0.166116	-0.201333	-0.168647	-0.182104	-0.166865	-0.203426	-0.15995	-0.205373	-0.171469	-0.199704	-0.162363	-0.192394	-0.17388	-0.203255	-0.157293	-0.164014
[truncated: 201 more columns]

## Sheet: EMG A1FaCoM
	LEFT
	EMG LRectusFem		EMG LVastusLat		EMG LSemitendi		EMG LBicepsFem		EMG LGastrocMed		EMG LSoleus		EMG LTibialisA		EMG LPeroneusLong		EMG RRectusFem		EMG RVastusLat		EMG RSemitendi		EMG RBicepsFem		EMG RGastrocMed		EMG RSoleus		EMG RTibialisA		EMG RPeroneusLong		EMG LTensorLatae		EMG RTensorLatae
%	mean	std	mean	std	mean	std	mean	std	mean	std	mean	std	mean	std	mean	std	mean	std	mean	std	mean	std	mean	std	mean	std	mean	std	mean	std	mean	std	mean	std	mean	std
1	0.719415	0.947731	0.250514	0.781967	0.739754	0.50207	0.948244	0.690152		0.489412	0.161849	0.0426515	0.157435	0.30828	0.083936	0.0676185	0.0886823		0.664416	0.911711	0.363921	0.366934	0.364987	0.455027	0.996538	0.992505		0.111572	0.130729	0.0526098	0.0447925	0.0553529	0.0755258	0.0823551	0.113948
2	0.741352	0.925028	0.249868	0.842131	0.724468	0.499304	0.949254	0.688005		0.494841	0.157112	0.041289	0.16414	0.299848	0.0828419	0.0676068	0.087774		0.700927	0.881155	0.374055	0.375478	0.365407	0.453162	0.996528	0.992453		0.115945	0.128355	0.053802	0.0455801	0.0564314	0.0757958	0.0824058	0.114099
3	0.758414	0.899013	0.248768	0.893754	0.705041	0.495846	0.950251	0.686063		0.493248	0.151806	0.0397778	0.170131	0.288855	0.0815635	0.0677213	0.0869051		0.739947	0.847097	0.383916	0.384026	0.365992	0.45126	0.996524	0.992429		0.119915	0.125485	0.0550763	0.0467533	0.0576264	0.0762676	0.0824284	0.114197
4	0.772918	0.870378	0.247282	0.933715	0.68253	0.491806	0.951174	0.684619		0.485869	0.14634	0.03823	0.17598	0.275682	0.0801079	0.0680182	0.0863015		0.781641	0.810473	0.392964	0.392251	0.366711	0.4494	0.996526	0.992421		0.12328	0.122228	0.0565022	0.0484605	0.0588402	0.0767874	0.0824252	0.114255
5	0.786686	0.839689	0.245507	0.960292	0.658003	0.487283	0.952024	0.683941		0.47428	0.14108	0.0368374	0.181804	0.260789	0.0785583	0.0684826	0.0861261		0.824803	0.7725	0.400889	0.399903	0.367628	0.447734	0.996534	0.992424		0.126025	0.118474	0.0580896	0.0506648	0.0600232	0.0771768	0.0823902	0.114265
6	0.801068	0.807528	0.243599	0.973388	0.632325	0.482413	0.952737	0.684432		0.460499	0.136346	0.0358977	0.18744	0.244662	0.0769894	0.0690118	0.086528		0.867341	0.734605	0.407428	0.406866	0.368875	0.446256	0.996548	0.992423		0.128348	0.11413	0.0598182	0.0532807	0.0611669	0.0773164	0.0823233	0.114231
7	0.817038	0.774607	0.241695	0.97404	0.606161	0.477345	0.953355	0.686658		0.446018	0.132475	0.0355851	0.192483	0.227752	0.0754588	0.0695423	0.0875779		0.906544	0.698088	0.412591	0.413364	0.370377	0.444925	0.996568	0.992401		0.130503	0.109416	0.0615947	0.0563464	0.0622459	0.0772606	0.0822299	0.114168
8	0.834398	0.741765	0.239926	0.963799	0.580093	0.472212	0.953908	0.69109		0.432072	0.129678	0.035913	0.196472	0.210539	0.0739583	0.0699991	0.0894276		0.939809	0.663905	0.416679	0.419778	0.372057	0.443621	0.996595	0.992347		0.132755	0.104812	0.0633111	0.0599234	0.0633512	0.0771218	0.0821023	0.114078
9	0.852141	0.709987	0.238397	0.94425	0.554566	0.467069	0.954339	0.698207		0.420288	0.128081	0.0367499	0.199072	0.193523	0.0723996	0.0703182	0.0923465		0.965329	0.632316	0.420083	0.42655	0.373799	0.442185	0.996632	0.99227		0.134965	0.100935	0.0649526	0.0641565	0.0644019	0.077054	0.0819399	0.113967
10	0.868846	0.68026	0.237242	0.917007	0.529906	0.462044	0.954645	0.708759		0.41217	0.12778	0.037942	0.200074	0.17713	0.0707223	0.0705023	0.0964702		0.982271	0.602799	0.423227	0.434123	0.375532	0.440563	0.996677	0.99218		0.13675	0.0982289	0.0663983	0.0692325	0.0652456	0.0771778	0.0817369	0.11383
11	0.882543	0.653217	0.23665	0.8836	0.506576	0.457343	0.954861	0.723458		0.408207	0.128606	0.0394336	0.199337	0.161889	0.068948	0.0705149	0.101603		0.990386	0.57442	0.426596	0.442792	0.377261	0.438852	0.996738	0.992093		0.137676	0.0966575	0.067577	0.0750023	0.0658723	0.0773977	0.0814751	0.113656
12	0.891267	0.629129	0.236826	0.84547	0.484974	0.453107	0.954909	0.742284		0.407987	0.130429	0.0412324	0.196801	0.148363	0.0672631	0.0703635	0.107285		0.990119	0.546477	0.430567	0.452606	0.378924	0.437161	0.996814	0.992014		0.137472	0.0958462	0.0685621	0.0809679	0.0662362	0.0775048	0.0811523	0.113449
13	0.893601	0.608091	0.238013	0.804157	0.465175	0.449366	0.954814	0.764391		0.410174	0.133213	0.0434589	0.192686	0.136741	0.0658464	0.0701063	0.112866		0.982224	0.51864	0.435388	0.463479	0.380513	0.435638	0.996905	0.991955		0.135936	0.0953373	0.0694062	0.0866988	0.0664215	0.0773673	0.0807756	0.113207
14	0.888813	0.59007	0.240553	0.761227	0.447139	0.446117	0.954646	0.788269		0.412668	0.136902	0.0463896	0.187578	0.127048	0.0647597	0.0697768	0.117623		0.967605	0.491021	0.441134	0.475085	0.38197	0.434338	0.997011	0.991906		0.133214	0.0947028	0.0702648	0.0919156	0.0665426	0.0770003	0.0803395	0.112923
15	0.8767	0.575097	0.244812	0.717933	0.430684	0.443212	0.954328	0.811982		0.413498	0.141683	0.0504262	0.182256	0.119162	0.0640066	0.0693529	0.121203		0.947148	0.464357	0.447634	0.48708	0.383193	0.433173	0.997134	0.991861		0.12963	0.0937412	0.0714142	0.0964939	0.0667047	0.076332	0.0798466	0.112608
16	0.857497	0.563301	0.251087	0.675534	0.415462	0.440455	0.953784	0.833847		0.411366	0.147524	0.0559087	0.177516	0.112652	0.0634577	0.0688088	0.123633		0.921783	0.439695	0.454754	0.499004	0.384092	0.432148	0.99727	0.991826		0.125332	0.0924446	0.0730472	0.100417	0.0668727	0.0754223	0.0793051	0.11227
17	0.831924	0.554532	0.259476	0.634833	0.401109	0.437723	0.953115	0.853241		0.405819	0.153942	0.0626172	0.174344	0.107178	0.0628899	0.0681525	0.125019		0.892447	0.41803	0.462308	0.510515	0.384699	0.43129	0.997416	0.991795		0.120539	0.0909861	0.0751153	0.103758	0.0670419	0.0743583	0.0787161	0.111886
18	0.800911	0.54849	0.269929	0.596359	0.387476	0.434963	0.95234	0.870423		0.396812	0.160352	0.0700502	0.173495	0.102474	0.0621116	0.0673881	0.125325		0.860071	0.400245	0.469965	0.521214	0.385131	0.430635	0.997573	0.99176		0.115514	0.0897384	0.0773704	0.106338	0.0671888	0.0731305	0.0780862	0.111464
19	0.765623	0.544714	0.282465	0.560288	0.374548	0.432181	0.951539	0.88618		0.384658	0.166166	0.0777698	0.175016	0.0982812	0.0610192	0.0665091	0.124711		0.825498	0.386972	0.477441	0.530779	0.385423	0.430254	0.997739	0.991722		0.110435	0.0893041	0.079545	0.108139	0.067282	0.0718122	0.0774276	0.111012
20	0.727301	0.542796	0.297085	0.526602	0.362363	0.429396	0.950858	0.901214		0.36981	0.170997	0.0853842	0.178452	0.094358	0.0596929	0.0655789	0.123621		0.78948	0.378589	0.484651	0.538875	0.38559	0.430068	0.997913	0.991677		0.105554	0.0904618	0.081544	0.109322	0.067217	0.0705081	0.0767531	0.110523
21	0.687136	0.542424	0.31375	0.495182	0.35095	0.426538	0.950324	0.916007		0.352758	0.174693	0.0927365	0.183262	0.090633	0.0584208	0.0647454	0.122523		0.752715	0.375413	0.491286	0.545266	0.385652	0.430037	0.998094	0.991626		0.101088	0.0938439	0.0833814	0.11015	0.0669757	0.069256	0.0760713	0.109997
22	0.64631	0.543414	0.332434	0.465923	0.340384	0.423599	0.949884	0.930562		0.334023	0.177318	0.099735	0.188426	0.0870645	0.0575524	0.0640908	0.121623		0.715807	0.37769	0.497157	0.549805	0.385601	0.430139	0.998281	0.991589		0.0970042	0.0993206	0.0852203	0.110808	0.0665769	0.068094	0.0753945	0.109439
23	0.605764	0.54572	0.353121	0.438688	0.330662	0.420608	0.949533	0.944228		0.31402	0.179043	0.106255	0.193063	0.0836394	0.0571741	0.0636568	0.121066		0.679201	0.385747	0.502287	0.552597	0.385389	0.430316	0.998472	0.991576		0.0932852	0.106278	0.0872427	0.111531	0.0660911	0.0671291	0.0747294	0.108849
24	0.566147	0.549251	0.375731	0.413465	0.321815	0.417645	0.949244	0.956089		0.293078	0.179909	0.112061	0.19669	0.0803208	0.0572924	0.0634023	0.120768		0.643332	0.399852	0.50681	0.553907	0.385057	0.430559	0.998663	0.991597		0.0898108	0.113967	0.0894253	0.112322	0.0656297	0.0665296	0.074081	0.108224
25	0.527796	0.553693	0.400083	0.390028	0.313817	0.414817	0.949029	0.965358		0.271599	0.179994	0.117156	0.19885	0.0770743	0.0578454	0.0632091	0.120413		0.608549	0.419521	0.510894	0.554068	0.384719	0.430911	0.998855	0.991661		0.0864646	0.121802	0.0915044	0.113005	0.0653023	0.0664805	0.0734538	0.107569
26	0.490875	0.558818	0.426279	0.368147	0.306602	0.412269	0.948948	0.971279		0.249977	0.179288	0.12137	0.199246	0.0738765	0.0585741	0.0629621	0.119916		0.575112	0.443973	0.514783	0.553416	0.384496	0.431277	0.999044	0.991761		0.0831398	0.129331	0.0931474	0.113438	0.0651678	0.0670134	0.0728578	0.106893
27	0.455474	0.564386	0.454412	0.347739	0.300046	0.410098	0.948942	0.973329		0.228521	0.177722	0.124644	0.198002	0.0707794	0.0592335	0.0626236	0.11928		0.543278	0.472164	0.518822	0.552356	0.384485	0.431639	0.999229	0.99188		0.0797554	0.136361	0.0942332	0.113528	0.0650988	0.0679101	0.0722994	0.10621
28	0.421727	0.570073	0.48424	0.328814	0.294091	0.408341	0.948981	0.971503		0.207567	0.175285	0.126967	0.195375	0.0678157	0.0597294	0.0622403	0.118481		0.513303	0.502921	0.523197	0.551228	0.384868	0.43207	0.999408	0.992019		0.0763137	0.142853	0.0948033	0.113112	0.0648538	0.0689905	0.0717833	0.105541
29	0.389889	0.575479	0.515334	0.311386	0.288701	0.407002	0.949042	0.965956		0.187373	0.172009	0.128281	0.191489	0.0650428	0.0599363	0.0618794	0.117549		0.485401	0.535049	0.528004	0.550341	0.385693	0.43255	0.999581	0.992185		0.0728694	0.14859	0.0948766	0.112197	0.0643245	0.0699989	0.0713139	0.104902
30	0.360235	0.58015	0.547188	0.295433	0.283911	0.40615	0.949122	0.956816		0.168064	0.168005	0.12867	0.186428	0.0625121	0.0600093	0.0616208	0.116366		0.459713	0.567189	0.533433	0.549959	0.386947	0.433153	0.999747	0.992375		0.0694333	0.153526	0.0944741	0.110826	0.0636009	0.0708257	0.070894	0.104306
31	0.332968	0.583632	0.579593	0.280989	0.279729	0.406168	0.949202	0.944424		0.149752	0.163341	0.128129	0.180287	0.0603289	0.0600821	0.061463	0.114817		0.436361	0.59794	0.539693	0.550397	0.388537	0.43428	0.999905	0.992582		0.066069	0.157738	0.0936169	0.109158	0.0628328	0.0714973	0.0705229	0.103762
32	0.308178	0.585749	0.612263	0.26801	0.276132	0.407647	0.94939	0.929182		0.13258	0.158139	0.126822	0.172906	0.0585948	0.0603434	0.061361	0.112766		0.415472	0.62621	0.546963	0.551947	0.390321	0.436459	1.00005	0.99282		0.0628547	0.161211	0.092321	0.107192	0.0621391	0.0720521	0.0701984	0.103271
33	0.285819	0.586487	0.645151	0.256408	0.273005	0.411385	0.949658	0.911584		0.116669	0.152548	0.124986	0.164256	0.0574402	0.0609439	0.0612677	0.110194		0.39696	0.651407	0.555557	0.55488	0.39215	0.440257	1.00019	0.993087		0.0598285	0.164112	0.0906152	0.104969	0.0616214	0.0724269	0.0699164	0.102825
34	0.265789	0.585944	0.678452	0.246179	0.270268	0.41803	0.949925	0.892175		0.102133	0.146909	0.122767	0.154606	0.0568073	0.0618488	0.0611277	0.107272		0.380665	0.673152	0.565589	0.559368	0.393916	0.446299	1.0003	0.993371		0.0569891	0.166706	0.0887655	0.102627	0.0612293	0.0727885	0.0696754	0.102416
35	0.247998	0.584337	0.712062	0.237324	0.267864	0.428258	0.950185	0.871554		0.0890244	0.141635	0.120543	0.144292	0.0565083	0.0628544	0.0609731	0.104207		0.36647	0.691437	0.57731	0.565576	0.395539	0.455207	1.00041	0.993676		0.0544458	0.169426	0.087054	0.100367	0.0609056	0.0731736	0.0694729	0.102055
36	0.232251	0.582071	0.746094	0.229723	0.265786	0.442299	0.950403	0.850265		0.077303	0.13714	0.118804	0.133628	0.0563177	0.0639935	0.0608586	0.101377		0.354131	0.70674	0.590964	0.573695	0.396951	0.467402	1.0005	0.994		0.0522773	0.172811	0.0857463	0.0983246	0.0606266	0.0737091	0.0693068	0.101747
37	0.218426	0.57936	0.780564	0.223295	0.264046	0.460252	0.950539	0.828756		0.0670129	0.133877	0.117915	0.122874	0.0560025	0.0654941	0.0608109	0.0990646		0.34346	0.719105	0.606872	0.583812	0.398144	0.483274	1.00057	0.994327		0.0505705	0.17707	0.0850227	0.0968714	0.0604028	0.0744791	0.0691763	0.10149
38	0.206418	0.576176	0.815078	0.217982	0.262714	0.481823	0.950574	0.807508		0.0581934	0.132359	0.118532	0.112231	0.0554495	0.0675142	0.0608568	0.0972702		0.334307	0.728293	0.625495	0.596082	0.399115	0.503095	1.00064	0.994647		0.0493459	0.182261	0.0850257	0.0962964	0.0602285	0.0757411	0.0690775	0.101289
39	0.196119	0.572343	0.848575	0.213772	0.261899	0.506638	0.950518	0.786762		0.0509235	0.132646	0.121133	0.101846	0.0547571	0.0701077	0.0609338	0.0959583		0.326523	0.733807	0.647317	0.610769	0.399884	0.526939	1.0007	0.994949		0.0485182	0.188334	0.0859777	0.0967828	0.059976	0.0776289	0.0690056	0.101145
40	0.187409	0.567508	0.879765	0.210619	0.261758	0.534366	0.950378	0.7667		0.0452806	0.134529	0.125848	0.091849	0.0540794	0.0732719	0.0609665	0.0951018		0.319962	0.734961	0.672495	0.628417	0.400545	0.554496	1.00075	0.995233		0.0479254	0.194822	0.0878393	0.0984225	0.0596208	0.0804817	0.0689579	0.101052
41	0.180175	0.561343	0.907116	0.208513	0.262494	0.565044	0.950146	0.747542		0.0412853	0.137464	0.132304	0.082414	0.0536473	0.0770151	0.0609262	0.0946122		0.314442	0.731209	0.700826	0.649459	0.401259	0.585318	1.00079	0.995493		0.0474871	0.201127	0.0903801	0.101308	0.0591607	0.0847146	0.0689317	0.10101
42	0.174275	0.553534	0.929279	0.207401	0.264337	0.598737	0.949813	0.729503		0.038731	0.140663	0.139893	0.0736382	0.0537975	0.0815402	0.0607547	0.0943878		0.309876	0.722278	0.731895	0.674353	0.402249	0.619021	1.00081	0.995729		0.0470811	0.206727	0.0932555	0.105231	0.0585565	0.0904346	0.068924	0.101008
43	0.169585	0.543966	0.945465	0.207195	0.267511	0.635861	0.949426	0.712743		0.0372991	0.143512	0.147881	0.065603	0.0547349	0.0867036	0.0604613	0.0942626		0.306204	0.708173	0.765032	0.703008	0.403785	0.655412	1.00083	0.995937		0.0466583	0.211082	0.0964967	0.10957	0.05787	0.0974732	0.0689343	0.101043
44	0.165984	0.532752	0.955099	0.207757	0.27233	0.676114	0.948999	0.697388		0.0366202	0.145615	0.155631	0.0583948	0.0567926	0.0927312	0.0601561	0.0941883		0.30337	0.68923	0.79903	0.73481	0.406164	0.694025	1.00084	0.996131		0.0461837	0.213713	0.10038	0.114368	0.0573306	0.105553	0.0689609	0.101109
45	0.163294	0.520116	0.95797	0.208872	0.279134	0.718383	0.948566	0.683561		0.0363518	0.146678	0.16268	0.0520499	0.060249	0.0997749	0.0598962	0.0941104		0.301249	0.666058	0.832295	0.76829	0.409437	0.734162	1.00084	0.996305		0.0456318	0.214354	0.105268	0.119872	0.0571056	0.113935	0.0690017	0.101188
46	0.161336	0.506231	0.954072	0.21031	0.288076	0.760877	0.948181	0.671337		0.0362374	0.146454	0.168921	0.0466327	0.0650701	0.107771	0.0596915	0.0940504		0.299759	0.639285	0.863279	0.801597	0.413548	0.774324	1.00083	0.996463		0.045043	0.212908	0.111547	0.126681	0.0574546	0.121941	0.0690561	0.101266
47	0.159969	0.491392	0.943415	0.211849	0.299181	0.801311	0.947997	0.660685		0.0361784	0.144857	0.174089	0.0421621	0.0712689	0.117111	0.059661	0.0941005		0.298839	0.609642	0.890313	0.832629	0.418312	0.81263	1.00081	0.996601		0.044433	0.209459	0.119047	0.135175	0.0585368	0.129056	0.0691224	0.101353
48	0.159079	0.475866	0.92619	0.213286	0.312412	0.837346	0.948036	0.651599		0.036163	0.141938	0.177956	0.0385989	0.0791872	0.127385	0.0597695	0.0943481		0.298416	0.57791	0.911808	0.859846	0.423589	0.846983	1.00079	0.99672		0.0438736	0.204248	0.127037	0.145336	0.0600863	0.134722	0.0691963	0.101454
49	0.158578	0.459771	0.902801	0.214482	0.327137	0.867335	0.948302	0.64421		0.0361946	0.1379	0.180257	0.0358853	0.0887624	0.137928	0.0599722	0.094726		0.29841	0.544765	0.926899	0.882062	0.429173	0.875641	1.00075	0.996814		0.0433669	0.197572	0.134893	0.156644	0.0618916	0.1385	0.0692786	0.101566
50	0.158456	0.443235	0.873761	0.215285	0.342546	0.890282	0.948814	0.638502		0.0362541	0.132992	0.18079	0.0339325	0.0996794	0.148063	0.0602324	0.0950388		0.298766	0.510843	0.935164	0.898243	0.435006	0.897543	1.00071	0.996888		0.0428845	0.189747	0.142198	0.168117	0.0638172	0.140655	0.0693703	0.101691
51	0.15884	0.426421	0.839735	0.21557	0.357943	0.905889	0.949504	0.634355		0.0362659	0.127407	0.179386	0.0326129	0.111327	0.156833	0.0604826	0.0950782		0.299366	0.476721	0.936136	0.907513	0.441259	0.912351	1.00066	0.996938		0.0424251	0.181016	0.148386	0.178604	0.0656817	0.141255	0.0694719	0.101832
52	0.159917	0.409504	0.801593	0.215247	0.372727	0.91458	0.950248	0.63158		0.0361852	0.121415	0.176097	0.0317331	0.122701	0.16356	0.0607318	0.0948962		0.300151	0.442912	0.9299	0.909393	0.449035	0.920549	1.0006	0.996967		0.0420574	0.171534	0.153347	0.187414	0.067743	0.14027	0.0695847	0.101981
53	0.161964	0.392737	0.760331	0.214384	0.386979	0.917165	0.950964	0.629849		0.0360465	0.115216	0.171117	0.0311359	0.133199	0.167936	0.0610305	0.0946133		0.301115	0.409891	0.916972	0.903815	0.461539	0.923255	1.00054	0.996971		0.0418021	0.161444	0.15707	0.193989	0.0704645	0.137983	0.0697119	0.102127
54	0.165263	0.376353	0.716897	0.213167	0.402046	0.914453	0.951595	0.6287		0.0359244	0.108909	0.164777	0.0307243	0.142949	0.169943	0.061397	0.0943478		0.302311	0.378034	0.897797	0.891034	0.483304	0.92164	1.00047	0.996949		0.0416737	0.150923	0.159226	0.197868	0.0748593	0.134773	0.0698527	0.102269
55	0.169913	0.360522	0.672234	0.212096	0.419857	0.907095	0.952054	0.627921		0.0358145	0.102613	0.1574	0.0305395	0.152392	0.169796	0.0618081	0.094332		0.303799	0.347625	0.87304	0.871858	0.518049	0.916891	1.0004	0.996905		0.0416448	0.140142	0.159641	0.198983	0.0823629	0.13077	0.0700069	0.102417
56	0.175844	0.345423	0.627204	0.212096	0.442029	0.89553	0.952319	0.627392		0.0357035	0.0964681	0.149257	0.0307697	0.162179	0.167806	0.0621994	0.0947492		0.305711	0.318884	0.843694	0.847444	0.566376	0.909684	1.00032	0.996852		0.0416236	0.129281	0.158264	0.197469	0.0947237	0.126504	0.0701758	0.10257
57	0.182797	0.331212	0.582637	0.214555	0.469537	0.880247	0.952409	0.626965		0.0356	0.0905223	0.140587	0.0319089	0.172954	0.164123	0.0625534	0.0956131		0.307999	0.292047	0.810983	0.818988	0.625171	0.900184	1.00025	0.996781		0.0416378	0.118516	0.15513	0.193528	0.11214	0.12243	0.0703605	0.102709
58	0.190326	0.318067	0.539233	0.22083	0.501508	0.861811	0.952387	0.626691		0.0354827	0.084838	0.131579	0.0344066	0.184735	0.159047	0.0628052	0.0968068		0.310518	0.267394	0.776181	0.787725	0.689268	0.888632	1.00017	0.996696		0.0418195	0.107963	0.150441	0.187452	0.133592	0.118535	0.0705605	0.10284
59	0.198084	0.306117	0.497549	0.231682	0.536052	0.840771	0.952266	0.626514		0.0352822	0.0794953	0.122405	0.0381927	0.197136	0.152737	0.0629319	0.0979932		0.313036	0.245307	0.740405	0.754741	0.753584	0.875101	1.00009	0.996594		0.0422919	0.0977553	0.144476	0.179578	0.156936	0.114899	0.070773	0.102964
60	0.20576	0.29539	0.45796	0.247094	0.571329	0.817849	0.952075	0.626406		0.0350764	0.0745195	0.113216	0.0428108	0.209856	0.145492	0.0629702	0.0989894		0.315378	0.226128	0.704502	0.720931	0.813607	0.859475	1.00001	0.996472		0.0431109	0.0880902	0.137469	0.170301	0.18014	0.111493	0.0709967	0.103073
61	0.213144	0.285898	0.42081	0.266334	0.606416	0.793701	0.951841	0.626423		0.0349703	0.0698839	0.104126	0.0477426	0.223297	0.137661	0.0628593	0.0996249		0.317311	0.210086	0.669032	0.686915	0.866467	0.841892	0.999939	0.996324		0.0441934	0.0791532	0.129702	0.160071	0.201968	0.108207	0.071228	0.103153
62	0.220138	0.277599	0.386342	0.288009	0.640787	0.768785	0.951578	0.626677		0.035073	0.0655608	0.0952881	0.0527063	0.237804	0.129548	0.0625768	0.0997153		0.318726	0.197104	0.634352	0.653266	0.910439	0.822705	0.999867	0.996159		0.0453392	0.0711359	0.121463	0.149341	0.221421	0.105005	0.0714639	0.103217
63	0.22659	0.270361	0.354702	0.311007	0.674528	0.743644	0.951308	0.627306		0.0355829	0.0615107	0.0868863	0.0576726	0.254179	0.121478	0.0621512	0.0993372		0.319647	0.186732	0.600689	0.620426	0.943976	0.80203	0.999799	0.995977		0.046409	0.0642413	0.113061	0.138553	0.237453	0.101999	0.0717019	0.103271
64	0.232301	0.264162	0.325957	0.334435	0.70767	0.718766	0.951083	0.628376		0.0366266	0.0577113	0.0790482	0.0626292	0.272775	0.11369	0.0615838	0.0987234		0.320151	0.17838	0.568385	0.588793	0.966367	0.779914	0.999734	0.995784		0.0472879	0.0585561	0.104761	0.128029	0.249347	0.0991461	0.0719396	0.103317
65	0.237104	0.258951	0.300052	0.357268	0.739477	0.694517	0.950874	0.629766		0.0381312	0.0542149	0.071819	0.0676376	0.293086	0.106326	0.0610098	0.0980486		0.32034	0.17146	0.537786	0.55866	0.978008	0.756747	0.999673	0.99559		0.047898	0.0539979	0.0968369	0.11795	0.257097	0.0965119	0.072174	0.103343
66	0.24083	0.25459	0.276856	0.378469	0.768513	0.671489	0.950696	0.631291		0.0398216	0.0511009	0.0651963	0.0727252	0.313709	0.0996457	0.0606049	0.097698		0.320386	0.165513	0.509151	0.530287	0.979822	0.732907	0.999616	0.99541		0.0482976	0.0504267	0.0894109	0.108446	0.260854	0.0941196	0.0724023	0.103365
67	0.243376	0.250987	0.256265	0.397264	0.793254	0.650327	0.950561	0.632756		0.0413393	0.0484002	0.0592024	0.0777957	0.33307	0.0938614	0.0603999	0.0978202		0.320444	0.160254	0.482667	0.503846	0.973019	0.708756	0.999562	0.995237		0.0486025	0.0476545	0.0826061	0.0995529	0.260983	0.0920088	0.0726233	0.103386
68	0.244738	0.247997	0.238215	0.413062	0.811864	0.631623	0.950489	0.633898		0.0424018	0.0460684	0.053812	0.0824728	0.349161	0.0892218	0.0603406	0.0982173		0.320601	0.155564	0.458526	0.479452	0.958921	0.684752	0.999513	0.995072		0.0489132	0.0454484	0.0764266	0.0913565	0.258025	0.0901586	0.0728356	0.103398
69	0.245041	0.245518	0.222511	0.425801	0.823146	0.615586	0.950498	0.634708		0.0428793	0.0441065	0.0490578	0.086532	0.360748	0.0861175	0.0604285	0.0986799		0.32083	0.151318	0.436701	0.457171	0.939078	0.661406	0.999468	0.994911		0.0493952	0.043655	0.070779	0.0838387	0.252583	0.0885935	0.0730378	0.103402
70	0.24443	0.24341	0.208991	0.435854	0.826542	0.602126	0.950552	0.635144		0.0427282	0.0424909	0.045037	0.0897471	0.367091	0.0847512	0.060582	0.0989373		0.321091	0.147434	0.417102	0.437097	0.914532	0.639212	0.999427	0.994755		0.0500117	0.0421483	0.0657629	0.077045	0.244877	0.0872305	0.0732314	0.103409
71	0.243122	0.241589	0.197473	0.443724	0.822127	0.590949	0.950655	0.635206		0.0420504	0.0411831	0.0417556	0.0920355	0.368055	0.0851839	0.0607232	0.0988276		0.321374	0.143861	0.399565	0.419236	0.886134	0.618509	0.999389	0.994603		0.050694	0.0408124	0.0615429	0.0710731	0.235118	0.0860364	0.0734161	0.103416
72	0.241293	0.24	0.187743	0.449745	0.810477	0.581493	0.950759	0.634998		0.041014	0.0401447	0.039134	0.0934746	0.364085	0.087136	0.0608079	0.0983907		0.321666	0.140581	0.383942	0.403476	0.854804	0.599468	0.999354	0.994462		0.051325	0.0395699	0.058113	0.0661343	0.223657	0.0850471	0.0735904	0.10342
73	0.239049	0.238587	0.179616	0.454031	0.792578	0.573406	0.950855	0.634535		0.0397819	0.0393435	0.0370906	0.0940749	0.355917	0.0900894	0.060841	0.0978136		0.321968	0.137585	0.370069	0.389628	0.821373	0.582236	0.999321	0.994329		0.0517724	0.0383382	0.0554526	0.0623278	0.210867	0.0842717	0.0737573	0.103412
74	0.236446	0.237261	0.172978	0.456523	0.769662	0.566539	0.950929	0.633788		0.038492	0.0387239	0.0355401	0.0938644	0.344406	0.0934707	0.0607972	0.0972134		0.322272	0.134884	0.357854	0.377488	0.786685	0.566753	0.999287	0.994218		0.0519853	0.037084	0.0534357	0.0596044	0.197226	0.0836802	0.0739185	0.103403
75	0.233512	0.236018	0.167673	0.457097	0.743003	0.560715	0.950952	0.632793		0.0371638	0.03821	0.0344477	0.092967	0.330481	0.0967847	0.0607448	0.0966775		0.322607	0.132499	0.347244	0.366895	0.751548	0.552915	0.999254	0.994118		0.0519542	0.0358674	0.0519061	0.0577882	0.183079	0.0831486	0.074072	0.103394
76	0.230239	0.234884	0.16361	0.455683	0.713723	0.555897	0.950885	0.631671		0.0358313	0.037662	0.0337776	0.091489	0.314863	0.0995942	0.0607023	0.0962023		0.322964	0.130583	0.338165	0.357705	0.716561	0.540633	0.999219	0.994017		0.051683	0.0347544	0.0507814	0.0565958	0.168711	0.0825882	0.0742221	0.103379
77	0.226682	0.234097	0.160702	0.452396	0.682948	0.552019	0.950691	0.630635		0.0345385	0.0370046	0.0334855	0.0895498	0.298295	0.101643	0.0607067	0.0957479		0.323255	0.129689	0.330517	0.349737	0.682163	0.5298	0.999181	0.993926		0.0512414	0.0338219	0.0499881	0.0557522	0.154414	0.0820546	0.0743747	0.103355
78	0.222921	0.234367	0.158917	0.44746	0.651547	0.548892	0.95034	0.629927		0.0332781	0.036175	0.0334716	0.087268	0.281253	0.102743	0.0607189	0.0951099		0.323432	0.131149	0.324193	0.342789	0.648772	0.520378	0.999141	0.993859		0.0507424	0.0332275	0.0494498	0.0550733	0.140457	0.081527	0.0745295	0.103333
79	0.219006	0.237048	0.158311	0.441238	0.620149	0.546313	0.949862	0.629849		0.0320638	0.0352848	0.0335828	0.0846979	0.264129	0.102843	0.0606749	0.0940422		0.323449	0.137204	0.319054	0.336738	0.616678	0.512382	0.999099	0.993818		0.0502684	0.0334681	0.0490202	0.0543771	0.127188	0.0808968	0.0746872	0.103317
80	0.215029	0.244237	0.158944	0.43413	0.589217	0.544225	0.949257	0.630533		0.0309472	0.0346988	0.0337192	0.0819566	0.247233	0.102088	0.0605764	0.0925642		0.32327	0.150528	0.314943	0.331424	0.586189	0.505726	0.999055	0.993804		0.0497388	0.0356217	0.0485327	0.053509	0.114886	0.080126	0.074852	0.103305
81	0.211035	0.258571	0.160835	0.426442	0.559281	0.542626	0.948586	0.63205		0.0299318	0.0351289	0.0337999	0.0791336	0.230677	0.10067	0.0604836	0.0907696		0.322957	0.173515	0.311732	0.326769	0.557659	0.500279	0.999009	0.993814		0.0491234	0.0404528	0.047924	0.0524689	0.10381	0.0790508	0.0750248	0.103296
82	0.207043	0.28251	0.163981	0.418543	0.531131	0.541499	0.947879	0.634333		0.0290549	0.0378883	0.0337348	0.076389	0.214502	0.0987534	0.060387	0.0887089		0.322616	0.207451	0.309305	0.322771	0.531229	0.495898	0.998961	0.993843		0.0484383	0.0479326	0.0471723	0.0513439	0.0941051	0.0776269	0.0752053	0.103303
83	0.203111	0.317681	0.168434	0.410711	0.50613	0.540818	0.947146	0.637273		0.0283246	0.0439142	0.0335433	0.0739523	0.199074	0.0965101	0.0603186	0.0863824		0.322304	0.252988	0.30752	0.319417	0.506934	0.492568	0.99891	0.993874		0.0477088	0.0571829	0.046361	0.0501975	0.085788	0.0761022	0.0753933	0.103326
84	0.199321	0.364599	0.174169	0.40308	0.486241	0.540283	0.946403	0.640809		0.027729	0.0528622	0.0333465	0.0719894	0.184752	0.0941807	0.0603229	0.0839716		0.322131	0.309468	0.306269	0.316629	0.484817	0.490016	0.998858	0.993909		0.0470442	0.066848	0.045651	0.0490906	0.0788497	0.074906	0.0755888	0.103357
85	0.195747	0.42243	0.180979	0.395818	0.473962	0.539408	0.945724	0.644885		0.027227	0.0637687	0.0333676	0.0704307	0.172727	0.0919477	0.0603763	0.081667		0.322156	0.375239	0.305498	0.314381	0.464879	0.487922	0.998803	0.993961		0.0465629	0.0764922	0.045137	0.0480811	0.0732105	0.0742638	0.0757903	0.103398
86	0.192572	0.488949	0.188547	0.389077	0.471465	0.537827	0.945121	0.649488		0.0267422	0.0758842	0.0337856	0.069034	0.165399	0.089871	0.0604771	0.0797791		0.322557	0.44784	0.305103	0.312702	0.447135	0.486031	0.99875	0.994035		0.0463479	0.0859203	0.0448336	0.0471334	0.0686844	0.0742797	0.0759931	0.103475
87	0.19062	0.561216	0.19646	0.382898	0.480043	0.535336	0.944594	0.654541		0.0261546	0.0883451	0.0346314	0.0676107	0.165047	0.088139	0.0606052	0.0785745		0.323678	0.524495	0.305012	0.311631	0.431501	0.483984	0.998696	0.994118		0.0464131	0.094379	0.0447731	0.0462678	0.0650885	0.0748543	0.0761938	0.103586
88	0.192264	0.635785	0.204308	0.37736	0.499443	0.531935	0.944199	0.659886		0.0256564	0.100703	0.0357948	0.0661041	0.1733	0.0868946	0.0608197	0.0782154		0.326264	0.602109	0.305187	0.311191	0.417968	0.481514	0.998645	0.994213		0.0467411	0.101518	0.0449009	0.0454618	0.0622567	0.0757592	0.0763926	0.103718
89	0.201677	0.708883	0.211805	0.373201	0.527961	0.52793	0.94393	0.665338		0.0283025	0.11262	0.0370818	0.0646812	0.190193	0.0860779	0.0611536	0.0786287		0.331603	0.677736	0.30559	0.311465	0.406405	0.478643	0.998594	0.994308		0.0474451	0.107548	0.0452149	0.0447517	0.0598788	0.0767631	0.0765884	0.10387
90	0.222729	0.776978	0.218844	0.372095	0.562726	0.523721	0.943779	0.670607		0.0430831	0.12372	0.0383153	0.0640661	0.212802	0.0856512	0.0616057	0.0796033		0.341728	0.749042	0.306291	0.312522	0.396619	0.475417	0.998547	0.994393		0.048775	0.112402	0.0457237	0.0441876	0.0578848	0.0777299	0.0767773	0.104046
91	0.256138	0.837249	0.225321	0.376199	0.600591	0.519507	0.943743	0.675385		0.0736175	0.133708	0.0394266	0.0651421	0.2379	0.0855166	0.062169	0.0808921		0.357964	0.813665	0.307488	0.31437	0.388475	0.471959	0.9985	0.99446		0.0510247	0.116349	0.0464285	0.0437846	0.0562233	0.0785757	0.0769599	0.104241
92	0.30127	0.887906	0.231153	0.387963	0.638723	0.51548	0.943885	0.679513		0.116695	0.142385	0.0404058	0.0687825	0.263054	0.0853908	0.0627412	0.0823334		0.380753	0.869415	0.309427	0.317003	0.381856	0.46833	0.998457	0.994513		0.054606	0.119935	0.0472321	0.0436191	0.0549119	0.0790418	0.0771351	0.104438
93	0.355194	0.927996	0.236198	0.409733	0.674492	0.511793	0.944244	0.682882		0.168166	0.149507	0.0412266	0.0755479	0.286062	0.0850062	0.0632291	0.0838104		0.410125	0.914928	0.312359	0.320506	0.376603	0.464659	0.998418	0.994568		0.0599662	0.123392	0.0480724	0.0435911	0.0539774	0.0790684	0.0772988	0.104635
94	0.413615	0.957361	0.240316	0.442212	0.705754	0.508567	0.944795	0.685425		0.222316	0.155087	0.0418412	0.0853797	0.305343	0.0842164	0.0636262	0.0853647		0.44443	0.948981	0.31646	0.324894	0.372592	0.461192	0.998383	0.994625		0.0672049	0.126887	0.0489577	0.0435857	0.0534741	0.0786921	0.0774495	0.104835
95	0.473367	0.976451	0.243428	0.484509	0.731025	0.505875	0.945526	0.687078		0.275085	0.159025	0.042202	0.0975269	0.32034	0.0829864	0.0639329	0.0869836		0.481354	0.970731	0.321756	0.330118	0.369699	0.458111	0.998352	0.994682		0.0756829	0.130336	0.0498639	0.0435716	0.0533593	0.0779422	0.0775862	0.105021
96	0.531017	0.985979	0.24558	0.535146	0.749332	0.50374	0.94636	0.68782		0.323612	0.161243	0.0422468	0.111125	0.330837	0.081471	0.0641901	0.0886357		0.519389	0.980425	0.328152	0.336109	0.367777	0.455508	0.998326	0.994742		0.0844818	0.133383	0.0508204	0.0435257	0.0535832	0.0770684	0.077707	0.105175
97	0.583262	0.986831	0.246913	0.59256	0.760083	0.502044	0.947196	0.687659		0.364861	0.161817	0.0419658	0.125111	0.336649	0.0799883	0.0645207	0.0902406		0.557364	0.978831	0.335559	0.3428	0.366739	0.453376	0.998305	0.994788		0.0928344	0.135755	0.0518771	0.0435186	0.0540911	0.0764705	0.077816	0.105306
98	0.628201	0.980073	0.24757	0.654849	0.76333	0.500578	0.947993	0.686678		0.397507	0.160765	0.0414211	0.138096	0.337993	0.0788619	0.0649238	0.0915228		0.594419	0.967277	0.343953	0.350082	0.36648	0.451521	0.998287	0.99481		0.100266	0.137053	0.052979	0.0436597	0.0548588	0.0763668	0.0779103	0.105425
99	0.664926	0.966872	0.247684	0.71979	0.759601	0.499088	0.948722	0.685114		0.421434	0.158347	0.0407023	0.148934	0.335302	0.0782617	0.0653612	0.0922247		0.630729	0.947553	0.353153	0.357791	0.366833	0.449744	0.998274	0.994803		0.106808	0.136979	0.0541709	0.0440274	0.0558321	0.0768746	0.077987	0.105525
100	0.693483	0.948359	0.247342	0.784158	0.749598	0.497283	0.949373	0.683225		0.436463	0.154914	0.0398475	0.157169	0.328839	0.0780674	0.0658597	0.0922782		0.667161	0.921385	0.362961	0.365857	0.367542	0.447912	0.998263	0.994789		0.112714	0.135634	0.0555171	0.0446539	0.0569749	0.0778117	0.0780548	0.105613
	RIGHT
	EMG RVastusLat		EMG RSemitendi		EMG RBicepsFem		EMG RGastrocMed		EMG RSoleus		EMG RTibialisA		EMG RPeroneusLong		EMG LTensorLatae		EMG RTensorLatae		EMG LRectusFem		EMG LVastusLat		EMG LSemitendi		EMG LBicepsFem		EMG LGastrocMed		EMG LSoleus		EMG LTibialisA		EMG LPeroneusLong		EMG RRectusFem
%	mean	std	mean	std	mean	std	mean	std	mean	std	mean	std	mean	std	mean	std	mean	std	mean	std	mean	std	mean	std	mean	std	mean	std	mean	std	mean	std	mean	std	mean	std
1	0.466388	0.919058	0.994416	0.987339		0.302203	0.399899	0.900657	0.892572	0.0724843	0.137798	0.0850212	0.125591		0.0409438	0.166586	0.147283	0.178904	0.915474	0.948689	0.628734		0.163815	0.394385	0.742803	0.212258	0.394394	0.163867	0.0671485	0.0924041		0.0365525	0.113173	0.168727	0.0290719	0.135436
2	0.493954	0.916706	0.994352	0.987332		0.303621	0.368658	0.878903	0.876697	0.080674	0.134021	0.0851045	0.12579		0.0410799	0.156432	0.147334	0.18017	0.910055	0.948864	0.627409		0.167448	0.377829	0.698961	0.211015	0.410772	0.162765	0.0676632	0.0920217		0.0364377	0.107499	0.164095	0.0286403	0.144732
3	0.535616	0.911925	0.994282	0.987292		0.305478	0.338889	0.852195	0.855139	0.0923443	0.129831	0.0852001	0.125984		0.0411841	0.145903	0.145735	0.179043	0.900563	0.948845	0.626339		0.172456	0.361815	0.654288	0.210379	0.431254	0.16035	0.0681983	0.0919085		0.0362978	0.101761	0.158258	0.0286555	0.154003
4	0.590065	0.904619	0.994207	0.987235		0.307767	0.310845	0.821625	0.829037	0.107864	0.125607	0.0853105	0.12618		0.0411902	0.1352	0.142503	0.175774	0.887408	0.94866	0.625378		0.178685	0.346577	0.609616	0.211528	0.456927	0.156781	0.0687035	0.0922069		0.0361438	0.0960482	0.151374	0.0297292	0.1639
5	0.652936	0.894938	0.994128	0.987162		0.310297	0.284786	0.788429	0.799578	0.127409	0.121587	0.0854381	0.126373		0.0412323	0.124462	0.137854	0.170714	0.871015	0.948381	0.624472		0.185772	0.332315	0.565691	0.215859	0.487893	0.152234	0.069159	0.0930351		0.035992	0.0904443	0.143662	0.0324617	0.175178
6	0.71905	0.883178	0.994047	0.987071		0.312875	0.26108	0.753763	0.767911	0.149739	0.1178	0.0855826	0.12656		0.0414938	0.113834	0.132006	0.16419	0.851969	0.948042	0.623758		0.1933	0.319184	0.523124	0.224436	0.522431	0.146741	0.0695044	0.0942131		0.0357903	0.0850438	0.135324	0.0370261	0.187965
7	0.783524	0.869164	0.993962	0.986962		0.315283	0.240102	0.718511	0.735002	0.173009	0.114271	0.0857432	0.126729		0.0420182	0.103513	0.125247	0.156508	0.830857	0.947657	0.623146		0.200977	0.307266	0.482387	0.237583	0.558296	0.140333	0.0697206	0.0954968		0.0355363	0.0799407	0.126591	0.0430274	0.20168
8	0.842387	0.852944	0.993877	0.986831		0.317373	0.222133	0.683293	0.701674	0.195649	0.110881	0.0859188	0.126879		0.0427548	0.0936831	0.117831	0.147982	0.808102	0.947241	0.622569		0.208483	0.296539	0.443865	0.254874	0.593872	0.133271	0.0698341	0.0965945		0.0353331	0.0752281	0.117669	0.0496961	0.215756
9	0.893202	0.834824	0.993793	0.986682		0.319058	0.207236	0.648596	0.668544	0.21627	0.107504	0.0861069	0.127001		0.043574	0.0845816	0.109996	0.138999	0.784198	0.946802	0.622123		0.215645	0.286973	0.407838	0.275247	0.628472	0.125896	0.0698831	0.0972699		0.0353026	0.0709095	0.108703	0.0563271	0.230327
10	0.934175	0.815008	0.99371	0.98652		0.320294	0.195155	0.614773	0.636104	0.233861	0.104141	0.0863043	0.127093		0.0443106	0.0764644	0.102013	0.129962	0.759728	0.946394	0.621971		0.222371	0.278531	0.374497	0.297433	0.6622	0.11845	0.0699053	0.0974598		0.0356057	0.0669436	0.0998452	0.0626412	0.245856
11	0.963952	0.79362	0.993629	0.986348		0.321103	0.185394	0.582175	0.604721	0.247638	0.100767	0.086508	0.127165		0.0448585	0.0694836	0.0941641	0.121237	0.735055	0.946073	0.622306		0.228472	0.271167	0.343941	0.320415	0.695686	0.11121	0.0698971	0.0972548		0.0363575	0.0632509	0.0912523	0.0685116	0.263119
12	0.982382	0.770771	0.993551	0.986175		0.321526	0.17739	0.551172	0.574717	0.257188	0.0974749	0.0867145	0.127222		0.0451767	0.063628	0.0866543	0.113017	0.710508	0.945849	0.623242		0.233765	0.264835	0.31617	0.343359	0.728902	0.104582	0.0697987	0.0968845		0.0375659	0.0597535	0.0830831	0.073843	0.282448
13	0.990147	0.746869	0.993476	0.986011		0.321656	0.170656	0.522049	0.546324	0.262569	0.0944996	0.0869196	0.127261		0.0453082	0.0588005	0.0796365	0.105362	0.686616	0.945729	0.624706		0.238137	0.259456	0.291137	0.365298	0.760737	0.09879	0.0696612	0.0966539		0.0390755	0.0564589	0.0753972	0.0787018	0.303297
14	0.988332	0.722325	0.993404	0.98586		0.321586	0.16486	0.495032	0.519739	0.264057	0.0919237	0.0871199	0.127287		0.0453987	0.0548543	0.0731818	0.0982875	0.66398	0.945641	0.626393		0.241415	0.254916	0.26878	0.385293	0.789644	0.0940114	0.0695632	0.0967945		0.0405476	0.0534423	0.0682823	0.0831272	0.324055
15	0.978362	0.69756	0.993337	0.985713		0.321462	0.159734	0.470228	0.495093	0.262112	0.0897976	0.087313	0.12729		0.0455809	0.0516043	0.0673226	0.0917258	0.643261	0.945518	0.627875		0.243531	0.251122	0.248989	0.40268	0.813593	0.0904347	0.0695081	0.0972656		0.04173	0.0507236	0.0617712	0.0871385	0.34298
16	0.961554	0.673177	0.993275	0.985575		0.321358	0.155122	0.447643	0.472478	0.257288	0.0880846	0.087498	0.127266		0.0459705	0.0488801	0.0621185	0.0856426	0.625075	0.945434	0.628982		0.244525	0.248008	0.231667	0.417091	0.830528	0.0881123	0.0694869	0.0978439		0.042481	0.0483028	0.0559089	0.0906067	0.358224
17	0.939133	0.649865	0.993219	0.985444		0.321321	0.150913	0.42723	0.451945	0.250088	0.0867251	0.0876736	0.127225		0.046635	0.0465933	0.0576059	0.0800728	0.609548	0.945435	0.629707		0.244482	0.245493	0.216657	0.428632	0.839474	0.0871359	0.0694952	0.0983034		0.0427339	0.0462408	0.0507888	0.0934362	0.368669
18	0.91208	0.628059	0.993167	0.985308		0.321462	0.147026	0.408909	0.433501	0.240803	0.0856339	0.0878409	0.127168		0.0476153	0.0446072	0.0539196	0.0750782	0.596663	0.945535	0.630089		0.243544	0.243468	0.203761	0.437744	0.840055	0.087666	0.0695066	0.0984743		0.0425046	0.0445554	0.0464348	0.095553	0.373654
19	0.881498	0.608046	0.993119	0.985168		0.321817	0.14345	0.392524	0.417041	0.229715	0.0847828	0.0880014	0.127092		0.0488231	0.0428544	0.0511482	0.0707849	0.586186	0.94572	0.630146		0.241929	0.241822	0.192772	0.444854	0.832605	0.0896637	0.0695029	0.0982898		0.0418881	0.0431837	0.0428278	0.0969448	0.373266
20	0.848332	0.590016	0.993073	0.985035		0.322377	0.140193	0.377886	0.40242	0.217218	0.0842306	0.0881549	0.12701		0.0501189	0.0412528	0.0491928	0.0673206	0.57766	0.945948	0.629896		0.239824	0.240453	0.183525	0.450197	0.818146	0.0928874	0.0694733	0.0978319		0.0409845	0.0419817	0.0399686	0.0975871	0.368075
21	0.813472	0.573907	0.993028	0.984908		0.323074	0.137288	0.364863	0.389489	0.203752	0.0839912	0.0883022	0.126934		0.0512896	0.0397303	0.0479646	0.0646415	0.570773	0.946193	0.629322		0.237351	0.239245	0.175864	0.453806	0.797806	0.0970177	0.0694048	0.0971329		0.0398698	0.0409114	0.0377805	0.097443	0.358814
22	0.777746	0.559636	0.992983	0.984793		0.323756	0.134736	0.353441	0.37811	0.189758	0.0838328	0.0884431	0.12686		0.0521281	0.0382366	0.0472507	0.0626339	0.5654	0.946404	0.62842		0.234568	0.238115	0.169638	0.455544	0.772853	0.101567	0.0692274	0.096212		0.0386513	0.0399201	0.0361437	0.0965145	0.346375
23	0.741873	0.54718	0.992941	0.984679		0.324315	0.132574	0.343589	0.368123	0.175489	0.0836282	0.0885757	0.126785		0.0525626	0.036762	0.0468168	0.0611342	0.561351	0.946568	0.62735		0.231462	0.23706	0.164716	0.455325	0.744572	0.106052	0.0688859	0.0952602		0.0373893	0.0389762	0.0350248	0.0948364	0.331657
24	0.706306	0.536366	0.992898	0.984571		0.324727	0.131088	0.335277	0.359397	0.161188	0.0834417	0.0887029	0.126709		0.0526284	0.0352896	0.0465787	0.0598811	0.55845	0.946655	0.626329		0.228053	0.236197	0.161035	0.453144	0.714046	0.110069	0.0684972	0.0943374		0.0361246	0.0379811	0.034371	0.0924993	0.315344
25	0.671469	0.527033	0.992854	0.984474		0.324965	0.131098	0.328409	0.351779	0.147111	0.0834445	0.0888291	0.126636		0.0524356	0.0338844	0.0465245	0.0587012	0.556455	0.946628	0.62564		0.224404	0.235939	0.158528	0.449147	0.682345	0.113345	0.068177	0.0934791		0.0348976	0.036842	0.0340719	0.0896889	0.298186
26	0.637792	0.519094	0.99281	0.984402		0.325026	0.134152	0.32281	0.345125	0.133493	0.0837724	0.0889544	0.126567		0.0520796	0.0329121	0.0465782	0.0575429	0.555114	0.946434	0.62552		0.220585	0.237241	0.157193	0.443637	0.650236	0.115803	0.0679833	0.0925091		0.033688	0.0355935	0.0340154	0.0866439	0.280684
27	0.605655	0.512376	0.992765	0.984361		0.324944	0.142721	0.318343	0.339292	0.120615	0.0843963	0.0890824	0.12651		0.0515922	0.0334409	0.0465799	0.0563022	0.554146	0.946034	0.626297		0.216675	0.241725	0.157087	0.437042	0.618285	0.117397	0.067973	0.0913935		0.0324954	0.0345074	0.0340516	0.0835696	0.263168
28	0.57539	0.506775	0.992719	0.98435		0.324758	0.15919	0.314823	0.334165	0.108806	0.0850995	0.0892163	0.126473		0.0509366	0.0367932	0.0464365	0.054919	0.553394	0.945441	0.628082		0.212744	0.251435	0.15819	0.429733	0.587016	0.118238	0.0681049	0.0901919		0.0313576	0.0344354	0.034037	0.080565	0.245896
29	0.547282	0.502214	0.992671	0.984354		0.324493	0.185437	0.312128	0.329686	0.0982707	0.0856058	0.089356	0.126457		0.0500761	0.0433446	0.0461029	0.0533964	0.552784	0.944725	0.630815		0.208803	0.268672	0.1605	0.422032	0.55706	0.11839	0.0683029	0.0889691		0.0303077	0.0365574	0.0338963	0.0776435	0.228934
30	0.521458	0.498589	0.992621	0.984366		0.324237	0.222771	0.310115	0.325851	0.0891856	0.0856918	0.0895028	0.126458		0.0489938	0.0524107	0.0455556	0.0517984	0.552245	0.943899	0.63434		0.204921	0.29556	0.164146	0.414259	0.529656	0.117849	0.0685214	0.0876735		0.0294211	0.0415016	0.0336657	0.0749079	0.212407
31	0.497972	0.495714	0.992568	0.984378		0.324107	0.271389	0.30862	0.322622	0.0815725	0.0854465	0.0896579	0.126468		0.0478059	0.0625616	0.0448814	0.0502502	0.551651	0.943021	0.638541		0.201155	0.333248	0.169175	0.406569	0.506567	0.11666	0.0687501	0.0862159		0.0287095	0.0486166	0.0334959	0.0724366	0.196686
32	0.47679	0.493338	0.992514	0.984397		0.324119	0.330041	0.307561	0.31997	0.0754258	0.0851859	0.089821	0.126496		0.0466642	0.0726413	0.0442791	0.048854	0.5508	0.942153	0.643266		0.19761	0.38199	0.175501	0.39907	0.490168	0.11491	0.0689617	0.0847267		0.0281442	0.0568997	0.033597	0.070218	0.182439
33	0.457778	0.491124	0.992459	0.984439		0.324416	0.396755	0.306881	0.317874	0.0704796	0.085111	0.0899891	0.126543		0.0457028	0.0823342	0.0438372	0.0476736	0.549288	0.941347	0.648438		0.19445	0.440727	0.182826	0.391981	0.482778	0.112587	0.0691813	0.0833273		0.0275882	0.0658005	0.0341435	0.0682543	0.171446
34	0.440874	0.488842	0.992405	0.984514		0.325256	0.469224	0.306552	0.316351	0.0665174	0.0852576	0.0901584	0.126616		0.0450872	0.0912156	0.0436007	0.0467404	0.546957	0.940631	0.654025		0.192185	0.507397	0.190762	0.38544	0.485843	0.109961	0.069379	0.0822503		0.0268822	0.0751135	0.0351117	0.0664942	0.166131
35	0.426002	0.48624	0.992352	0.984609		0.32714	0.544689	0.306554	0.315418	0.0633427	0.0855306	0.0903273	0.126709		0.0449131	0.098668	0.0435876	0.0459668	0.543751	0.940008	0.659886		0.19242	0.579117	0.19884	0.379596	0.500198	0.107292	0.0695512	0.0815985		0.0265294	0.0846311	0.0363295	0.0648544	0.168862
36	0.41304	0.483269	0.992301	0.984712		0.330975	0.620183	0.306854	0.315133	0.0608074	0.0858038	0.0904961	0.126812		0.0452046	0.104629	0.0437524	0.0452533	0.53986	0.939533	0.665764		0.19838	0.652218	0.206738	0.374828	0.524354	0.104785	0.069749	0.0815225		0.0298313	0.0944609	0.0376005	0.0635236	0.180566
37	0.401934	0.480017	0.992253	0.984808		0.338318	0.693183	0.307453	0.315566	0.0588377	0.0859333	0.0906599	0.126926		0.0463064	0.109059	0.0439829	0.0445562	0.53553	0.939199	0.671451		0.213781	0.723133	0.214255	0.372219	0.555868	0.102554	0.0699995	0.081965		0.0425063	0.10443	0.0387832	0.0630458	0.199263
38	0.39259	0.476548	0.992207	0.98489		0.350794	0.761333	0.308431	0.316712	0.0573298	0.0858647	0.0908177	0.127049		0.0486577	0.112097	0.0442424	0.0438926	0.531057	0.938968	0.67675		0.241315	0.788562	0.221329	0.373545	0.592098	0.100711	0.0703249	0.0829025		0.0678943	0.114464	0.0398433	0.0640707	0.221997
39	0.384929	0.472917	0.992164	0.984947		0.36928	0.822304	0.30996	0.318587	0.0560955	0.0855835	0.0909699	0.127175		0.0525287	0.114145	0.0445438	0.0433857	0.526623	0.938908	0.681487		0.281329	0.845838	0.227866	0.380981	0.630103	0.0990298	0.0707758	0.0841563		0.105535	0.124595	0.0408123	0.0672424	0.246152
40	0.378768	0.469279	0.992124	0.984992		0.394083	0.874335	0.312269	0.321198	0.0550315	0.0850627	0.0911118	0.127312		0.0581807	0.115931	0.0448235	0.0431182	0.522379	0.93908	0.68557		0.332138	0.893482	0.23372	0.396643	0.666865	0.0972055	0.0713407	0.085589		0.153392	0.134563	0.0417089	0.0728385	0.269248
41	0.374003	0.465789	0.992089	0.985029		0.424761	0.915943	0.315466	0.324574	0.0541727	0.084247	0.0912409	0.127463		0.0654184	0.118103	0.0450507	0.0430115	0.518541	0.93947	0.688835		0.390303	0.930704	0.238713	0.421964	0.70011	0.0951585	0.0719266	0.0870993		0.208402	0.144117	0.0425199	0.08055	0.289767
42	0.370496	0.46263	0.992058	0.98506		0.459437	0.945974	0.319661	0.328728	0.0535792	0.0831281	0.0913561	0.127621		0.0734996	0.120952	0.0452575	0.0430438	0.515331	0.940073	0.691104		0.451977	0.957545	0.242681	0.457302	0.727994	0.092897	0.0724748	0.0885104		0.265699	0.152951	0.0431988	0.0898901	0.306708
43	0.367988	0.46002	0.992033	0.985089		0.496157	0.964022	0.324896	0.333646	0.0534096	0.0817798	0.0914556	0.127777		0.0818745	0.124315	0.0455085	0.043175	0.512777	0.940852	0.692262		0.513635	0.974508	0.245596	0.501662	0.749138	0.0904133	0.0729303	0.0896588		0.32135	0.160567	0.043625	0.10018	0.319405
44	0.366333	0.457958	0.992012	0.985112		0.533506	0.970334	0.331202	0.339264	0.0537098	0.0805316	0.091542	0.127934		0.0900709	0.127724	0.0458867	0.0433355	0.510787	0.941661	0.69229		0.571649	0.982235	0.247533	0.554036	0.762793	0.0880308	0.0732533	0.0905323		0.37247	0.166589	0.0437252	0.110908	0.327563
45	0.365437	0.456342	0.991998	0.985112		0.570197	0.965878	0.338598	0.345567	0.054469	0.0797213	0.0916134	0.128088		0.0977474	0.130553	0.0464317	0.0436353	0.509079	0.942419	0.691343		0.623186	0.98169	0.248651	0.613068	0.768782	0.0861006	0.073456	0.0909886		0.416065	0.170792	0.0434694	0.121801	0.331191
46	0.365201	0.454984	0.991989	0.985093		0.60573	0.952167	0.34712	0.352561	0.0555628	0.0794455	0.0916668	0.128241		0.104758	0.132283	0.0471683	0.0440832	0.50736	0.943169	0.689754		0.666544	0.973873	0.249114	0.676932	0.767373	0.0846629	0.073558	0.0907632		0.450688	0.173076	0.0428892	0.13225	0.330382
47	0.365467	0.453673	0.991983	0.985062		0.640567	0.931071	0.356583	0.360133	0.0568686	0.0796956	0.0917108	0.128387		0.111009	0.132722	0.048229	0.0445502	0.505374	0.943913	0.687841		0.701292	0.959932	0.249041	0.742658	0.759289	0.0836135	0.073566	0.0899033		0.47616	0.173518	0.0420352	0.14159	0.325594
48	0.366102	0.452303	0.991981	0.985038		0.675729	0.90422	0.366732	0.368082	0.0582956	0.080261	0.0917406	0.128524		0.116573	0.131951	0.0496129	0.0449926	0.502856	0.944698	0.68588		0.728041	0.94104	0.248481	0.806542	0.745444	0.082736	0.0736012	0.0886845		0.492236	0.172411	0.0409503	0.149713	0.31731
49	0.367012	0.450842	0.991985	0.985035		0.712635	0.872922	0.377033	0.376213	0.0598183	0.080827	0.091749	0.128655		0.121448	0.130224	0.0512187	0.0454777	0.499652	0.945488	0.684053		0.748212	0.91832	0.247457	0.864373	0.726834	0.0817833	0.0737152	0.0873605		0.499301	0.170141	0.0396617	0.157034	0.30611
50	0.368079	0.44941	0.991994	0.985062		0.752207	0.838207	0.386913	0.384171	0.0613803	0.0812778	0.0917382	0.128771		0.125376	0.127761	0.053008	0.0461376	0.49575	0.946202	0.682621		0.763938	0.892511	0.246027	0.912259	0.704535	0.0805677	0.0739719	0.0862682		0.49871	0.167005	0.0382401	0.164026	0.292525
51	0.369241	0.44807	0.992008	0.985101		0.794283	0.801001	0.39587	0.391592	0.0628149	0.0815771	0.0917046	0.128855		0.128175	0.12455	0.0549318	0.0470882	0.491236	0.946837	0.681706		0.777037	0.864205	0.244287	0.947305	0.679743	0.0790439	0.0744222	0.085659		0.492094	0.163275	0.0367849	0.170938	0.277046
52	0.370519	0.446865	0.992026	0.985126		0.837337	0.76268	0.403537	0.39844	0.0639903	0.081693	0.0916512	0.128907		0.130425	0.120462	0.056928	0.0484831	0.486214	0.947354	0.681658		0.789341	0.833908	0.2424	0.968396	0.653552	0.0772836	0.0750432	0.0856327		0.480828	0.15933	0.0355404	0.177856	0.260157
53	0.371949	0.445726	0.992048	0.985125		0.878919	0.724813	0.409799	0.404793	0.0648694	0.0816936	0.0915795	0.128942		0.132487	0.115614	0.0589824	0.0504879	0.480877	0.947755	0.682929		0.802489	0.802227	0.240474	0.976138	0.626778	0.0754887	0.0757609	0.0861772		0.466576	0.155466	0.0347889	0.184281	0.242258
54	0.373462	0.444632	0.992076	0.985089		0.916257	0.688662	0.414783	0.410927	0.0654609	0.0815623	0.0914821	0.128946		0.134679	0.110519	0.0610113	0.0530981	0.475428	0.948127	0.686048		0.817233	0.769886	0.23861	0.971961	0.600031	0.0737725	0.0764861	0.0874476		0.450934	0.151902	0.0346875	0.189667	0.223855
55	0.374992	0.443442	0.992111	0.985018		0.947095	0.655051	0.418829	0.417365	0.065796	0.0813161	0.0913604	0.128919		0.137087	0.105796	0.0629017	0.0563751	0.470035	0.948463	0.69144		0.833334	0.737872	0.236925	0.957584	0.573721	0.0721736	0.0771004	0.0896712		0.435249	0.148884	0.0352022	0.193715	0.205474
56	0.376505	0.442071	0.992154	0.98493		0.970036	0.62407	0.422337	0.424562	0.0659084	0.0810264	0.0912073	0.128875		0.13934	0.102169	0.0645639	0.0605895	0.464792	0.948729	0.699798		0.849859	0.707251	0.235516	0.934662	0.54817	0.0706438	0.0775731	0.0930753		0.421439	0.146715	0.0361531	0.19626	0.18764
57	0.378047	0.440538	0.992211	0.984839		0.984351	0.595012	0.42573	0.432826	0.0658379	0.0807003	0.0910042	0.128806		0.141037	0.100018	0.0659074	0.0657788	0.459847	0.948923	0.711783		0.865118	0.678855	0.23449	0.904784	0.523728	0.069117	0.0779144	0.0978116		0.411309	0.145477	0.0373487	0.197181	0.170847
58	0.379582	0.439044	0.992279	0.984755		0.990045	0.567027	0.429391	0.442367	0.0656335	0.0803154	0.0907583	0.128708		0.141666	0.0991967	0.0669409	0.0716658	0.455349	0.94901	0.727809		0.877069	0.653255	0.234045	0.869549	0.500729	0.0676615	0.0781434	0.103646		0.405749	0.145116	0.0386338	0.19659	0.155553
59	0.381084	0.437721	0.992361	0.984689		0.98766	0.539549	0.433688	0.453142	0.0653673	0.0798037	0.0904665	0.128574		0.140951	0.0992405	0.0678256	0.0778863	0.451412	0.948958	0.747784		0.88395	0.630796	0.234393	0.830438	0.479466	0.0663267	0.0782909	0.109844		0.404642	0.145582	0.0399964	0.194539	0.142123
60	0.382584	0.436662	0.992458	0.984637		0.977983	0.512302	0.438788	0.464831	0.065113	0.0791076	0.090128	0.128407		0.139019	0.0997392	0.0687389	0.0840342	0.447991	0.948786	0.770645		0.884519	0.61145	0.235879	0.789	0.459983	0.0652375	0.0783755	0.115573		0.406537	0.146955	0.0415828	0.191322	0.130601
61	0.383997	0.435859	0.992568	0.984592		0.961703	0.485546	0.44478	0.477223	0.0648864	0.0781762	0.089745	0.128199		0.13616	0.100275	0.0697994	0.0896846	0.445039	0.948508	0.794726		0.878075	0.595202	0.238933	0.746651	0.442156	0.0644068	0.078335	0.120327		0.409258	0.149262	0.0437899	0.187465	0.120902
62	0.385195	0.435239	0.992691	0.984556		0.939719	0.460014	0.451572	0.489878	0.0647342	0.0769645	0.0893219	0.12795		0.132571	0.10064	0.0712564	0.0948163	0.442403	0.948108	0.818226		0.864414	0.582011	0.243914	0.70464	0.425861	0.0638314	0.0780845	0.123952		0.410803	0.152666	0.0472838	0.183735	0.11288
63	0.386197	0.434742	0.992826	0.984526		0.913074	0.436599	0.459022	0.502317	0.0646506	0.0754784	0.0888629	0.127653		0.128336	0.100776	0.0732005	0.0993051	0.439901	0.947577	0.839569		0.843829	0.571684	0.251075	0.663953	0.410755	0.063372	0.0776666	0.126556		0.40972	0.157264	0.0526155	0.180962	0.106269
64	0.387034	0.434291	0.992969	0.984488		0.882654	0.41617	0.466911	0.514077	0.0646287	0.073812	0.0883685	0.127309		0.123662	0.100554	0.0754565	0.102904	0.437406	0.946941	0.858344		0.816979	0.564	0.260498	0.625184	0.396538	0.0628659	0.0770651	0.128159		0.405319	0.162741	0.0597429	0.17992	0.100862
65	0.387672	0.433935	0.993121	0.984443		0.849393	0.399492	0.474949	0.524808	0.0646502	0.0721281	0.0878478	0.126924		0.118648	0.100031	0.0778195	0.105642	0.434913	0.946234	0.875031		0.784924	0.558642	0.272091	0.588523	0.383103	0.0621878	0.0762652	0.128557		0.397429	0.168322	0.0681672	0.180875	0.096421
66	0.38808	0.433643	0.993281	0.984395		0.814227	0.387264	0.482891	0.53421	0.0645692	0.0705538	0.0873123	0.126498		0.113453	0.0995604	0.080033	0.107661	0.432407	0.945532	0.890564		0.748939	0.555295	0.285789	0.554073	0.370419	0.061327	0.0753601	0.12784		0.386202	0.173254	0.0771948	0.183741	0.0926387
67	0.388258	0.433437	0.993447	0.984347		0.777858	0.379968	0.490481	0.542003	0.0643585	0.0691291	0.0867654	0.126026		0.108357	0.0996224	0.0819553	0.109107	0.429873	0.944959	0.905799		0.71029	0.553619	0.301522	0.521861	0.358496	0.0603801	0.0744322	0.126408		0.372069	0.177013	0.0861815	0.188117	0.0893104
68	0.388184	0.433331	0.993621	0.984302		0.740927	0.378259	0.497432	0.54802	0.0640361	0.0677891	0.0862185	0.125521		0.103478	0.100627	0.0836256	0.110191	0.427269	0.944576	0.921009		0.67016	0.553463	0.319389	0.491903	0.34741	0.0595569	0.0735634	0.124795		0.355456	0.179291	0.0947082	0.193171	0.0862975
69	0.387811	0.433369	0.993797	0.98428		0.704008	0.382412	0.503581	0.552303	0.0637582	0.066519	0.0856796	0.124985		0.0989041	0.102979	0.0851945	0.11107	0.424639	0.944398	0.935912		0.629694	0.554624	0.339323	0.464044	0.33718	0.0590887	0.0728539	0.123553		0.337027	0.180319	0.102455	0.197955	0.0835279
70	0.387186	0.433541	0.993976	0.984286		0.667612	0.392574	0.508896	0.554947	0.0636456	0.0654866	0.0851512	0.124419		0.0946025	0.106603	0.0867641	0.111821	0.422051	0.944367	0.949825		0.589704	0.556905	0.361215	0.438097	0.327807	0.0589665	0.07226	0.122785		0.317203	0.180386	0.109282	0.201786	0.0808993
71	0.386385	0.433906	0.994155	0.984325		0.632126	0.408605	0.513439	0.556181	0.0636765	0.0649039	0.0846381	0.123821		0.0904661	0.111087	0.0882941	0.112487	0.419612	0.944474	0.961558		0.550713	0.560162	0.384925	0.413873	0.319297	0.0591044	0.0717293	0.122336		0.296404	0.179649	0.115075	0.204171	0.0783364
72	0.385599	0.434465	0.994334	0.984395		0.597833	0.429867	0.517465	0.556294	0.0638316	0.0650493	0.0841468	0.123202		0.086437	0.116085	0.0895635	0.113073	0.41742	0.944709	0.970199		0.513064	0.564168	0.410546	0.391112	0.311583	0.0594104	0.071163	0.122009		0.275039	0.178176	0.119693	0.204726	0.0757012
73	0.384983	0.435233	0.99451	0.984497		0.564982	0.455501	0.52124	0.555619	0.0639591	0.065921	0.0836833	0.122572		0.0824343	0.121356	0.0904166	0.113431	0.415528	0.945002	0.975163		0.476915	0.568704	0.438094	0.369687	0.304607	0.05978	0.0704999	0.121825		0.253462	0.175995	0.123001	0.203479	0.0729261
74	0.38472	0.436227	0.994682	0.984619		0.53374	0.484478	0.525006	0.554582	0.063868	0.0674025	0.0832526	0.121945		0.0783682	0.126779	0.0908612	0.113399	0.413887	0.945293	0.976077		0.442345	0.573513	0.467387	0.349578	0.298286	0.06009	0.0697666	0.121591		0.231946	0.173078	0.125001	0.200758	0.0700137
75	0.384918	0.43738	0.99485	0.984766		0.50429	0.515633	0.528997	0.553486	0.0635164	0.0692519	0.0828583	0.121327		0.0742664	0.132279	0.0908563	0.112819	0.412426	0.945549	0.973032		0.409571	0.578202	0.498111	0.330854	0.29255	0.0602675	0.0690423	0.121095		0.210814	0.169392	0.125716	0.196855	0.0670225
76	0.385679	0.438601	0.995011	0.984935		0.476909	0.547541	0.533439	0.55266	0.0629231	0.0712095	0.0825022	0.12073		0.0702925	0.137861	0.0903645	0.111695	0.411108	0.945778	0.966303		0.378841	0.582337	0.529833	0.313559	0.287427	0.0602823	0.0684234	0.120155		0.190361	0.165064	0.125324	0.191896	0.0639807
77	0.386908	0.439933	0.995164	0.985125		0.451778	0.578865	0.538593	0.552546	0.062188	0.0729879	0.0821851	0.120169		0.0666142	0.14346	0.0893882	0.110065	0.41017	0.946032	0.956138		0.350348	0.585498	0.562137	0.297686	0.282915	0.0601639	0.0679676	0.118537		0.170716	0.160274	0.124001	0.185933	0.0610203
78	0.388408	0.441649	0.99531	0.985336		0.429061	0.608286	0.544742	0.553578	0.0614285	0.0744222	0.0819058	0.119642		0.0633033	0.148919	0.0878443	0.108061	0.410247	0.94638	0.942823		0.324241	0.587379	0.594738	0.283246	0.278952	0.0600239	0.0676566	0.116043		0.152066	0.155183	0.121795	0.178941	0.0582534
79	0.390051	0.444342	0.995445	0.985577		0.408886	0.634808	0.552252	0.555938	0.0606723	0.0752263	0.0816632	0.11915		0.0603871	0.154169	0.0856341	0.105763	0.412163	0.946864	0.926764		0.300556	0.587781	0.627582	0.270234	0.27549	0.0600752	0.0674747	0.112846		0.134627	0.150044	0.119038	0.170823	0.0558138
80	0.391737	0.44882	0.995564	0.985834		0.391113	0.657965	0.561338	0.559728	0.0599956	0.0753934	0.081454	0.118704		0.057808	0.159264	0.0830094	0.103289	0.416623	0.947412	0.908421		0.279201	0.586813	0.660819	0.258622	0.272432	0.0605397	0.067379	0.109294		0.118514	0.145086	0.11633	0.161608	0.0538672
81	0.393313	0.455785	0.99567	0.98611		0.375569	0.677578	0.572136	0.564979	0.0594856	0.0750727	0.0812771	0.118306		0.055498	0.164199	0.0803557	0.100912	0.424243	0.947934	0.888333		0.260113	0.584715	0.694409	0.248415	0.269717	0.0614173	0.0672705	0.10567		0.103823	0.140526	0.11412	0.151551	0.0524588
82	0.394739	0.465673	0.995764	0.986405		0.362035	0.693949	0.584746	0.571737	0.0591958	0.0747008	0.0811316	0.117959		0.0534495	0.169131	0.0780658	0.098913	0.435414	0.948359	0.867128		0.243135	0.581798	0.728336	0.239527	0.267331	0.0626561	0.0671272	0.102263		0.0905592	0.136663	0.112728	0.140959	0.0514533
83	0.395998	0.478939	0.995844	0.986707		0.350259	0.707423	0.599459	0.580163	0.0590983	0.074519	0.0810152	0.117665		0.0517094	0.17423	0.0764428	0.0976716	0.450485	0.948657	0.845265		0.228123	0.578424	0.76278	0.231866	0.265276	0.064251	0.0669895	0.0993406		0.0786753	0.133631	0.112617	0.130106	0.0507411
84	0.397016	0.496014	0.995918	0.987008		0.340102	0.718045	0.616586	0.590624	0.0591154	0.0746322	0.0809255	0.117433		0.0503333	0.179423	0.0758966	0.0972648	0.469452	0.948827	0.823239		0.214997	0.57487	0.797616	0.225335	0.26359	0.0663259	0.0668994	0.096913		0.0682212	0.131664	0.113975	0.1192	0.0501549
85	0.397801	0.516916	0.995984	0.987309		0.331415	0.725461	0.636564	0.603608	0.0591192	0.0751293	0.0808579	0.11726		0.0493317	0.184639	0.0765369	0.0976549	0.492153	0.948845	0.801417		0.203628	0.571044	0.831939	0.219902	0.262348	0.0690488	0.0668318	0.0949242		0.0592391	0.130829	0.116951	0.108416	0.049525
86	0.398358	0.541588	0.996041	0.987592		0.324038	0.728988	0.659653	0.619616	0.0589985	0.076308	0.0808081	0.11714		0.0486019	0.189586	0.0783038	0.09893	0.518239	0.94871	0.780052		0.193882	0.566606	0.864564	0.215565	0.261629	0.0726355	0.0667792	0.0933055		0.0517672	0.130926	0.121501	0.0979117	0.0487941
87	0.398784	0.56976	0.99609	0.987854		0.317807	0.727926	0.686068	0.639063	0.058833	0.0787445	0.0807738	0.117073		0.0480318	0.193845	0.0809598	0.101061	0.547372	0.948442	0.759459		0.185681	0.561143	0.894129	0.212336	0.261722	0.0770106	0.0667256	0.0920977		0.0458768	0.131718	0.12723	0.0878753	0.0480164
88	0.399284	0.60111	0.996129	0.98809		0.312581	0.721801	0.715347	0.662072	0.0586614	0.0829315	0.0807541	0.117053		0.0474993	0.197117	0.0843153	0.104022	0.579535	0.948043	0.739957		0.178913	0.554258	0.919169	0.210163	0.262868	0.0822716	0.0665699	0.091427		0.0415965	0.132895	0.133701	0.0784729	0.0472198
89	0.400105	0.635315	0.996158	0.988303		0.308294	0.710405	0.747021	0.688673	0.0583736	0.0891103	0.0807481	0.117072		0.0469309	0.199139	0.0881056	0.107801	0.615006	0.947554	0.721751		0.17343	0.545735	0.938485	0.208997	0.265134	0.0885611	0.0662836	0.0911635		0.0387962	0.134082	0.140495	0.0698497	0.0465678
90	0.401701	0.672044	0.99618	0.988497		0.304859	0.693981	0.780219	0.718477	0.0579377	0.0970626	0.0807553	0.117121		0.0463603	0.199829	0.0924708	0.11213	0.65385	0.947068	0.705083		0.169094	0.535582	0.951456	0.208702	0.268793	0.09585	0.065922	0.0911111		0.0372049	0.135039	0.147149	0.0620836	0.0464627
91	0.404438	0.710717	0.996192	0.988673		0.302149	0.673063	0.813383	0.750502	0.0574734	0.106177	0.0807736	0.1172		0.0457734	0.199124	0.0977213	0.117106	0.695306	0.946586	0.690104		0.165739	0.52396	0.957692	0.209102	0.274162	0.104222	0.0655266	0.0910708		0.0364851	0.135443	0.153295	0.0552186	0.0472266
92	0.408327	0.750449	0.996195	0.988823		0.300116	0.648284	0.845002	0.783325	0.057192	0.115706	0.0808016	0.11729		0.0451295	0.197025	0.104027	0.122919	0.737908	0.946146	0.676877		0.163182	0.511129	0.957141	0.210002	0.281523	0.113707	0.0652109	0.0907543		0.0362512	0.134981	0.158898	0.0492507	0.0493322
93	0.41322	0.789394	0.99619	0.98896		0.298687	0.620381	0.873549	0.815136	0.0573917	0.124875	0.0808369	0.117392		0.0444356	0.193612	0.111259	0.12977	0.779518	0.945859	0.665327		0.161283	0.497368	0.949745	0.211204	0.290917	0.124014	0.0650791	0.0901392		0.0362448	0.133426	0.163756	0.0441655	0.0534048
94	0.418899	0.825514	0.996178	0.989079		0.297779	0.590068	0.89735	0.8441	0.0581267	0.132809	0.0808777	0.117503		0.0437158	0.189023	0.118842	0.137843	0.817746	0.945791	0.65539		0.159957	0.482867	0.935637	0.212478	0.30257	0.134421	0.0651296	0.089489		0.0363202	0.130752	0.16762	0.0399286	0.0598149
95	0.424988	0.856986	0.996157	0.989174		0.297336	0.558048	0.915267	0.868746	0.0592867	0.138827	0.0809229	0.117622		0.0430201	0.183421	0.126166	0.147098	0.850558	0.945905	0.647145		0.159107	0.467811	0.915237	0.213655	0.316265	0.144282	0.0653059	0.0889504		0.0364036	0.127128	0.170374	0.0365215	0.0687288
96	0.431209	0.882174	0.996132	0.989247		0.297316	0.524982	0.926668	0.887838	0.0607542	0.142599	0.0809703	0.117753		0.042379	0.176962	0.132729	0.157046	0.876611	0.946216	0.640575		0.158639	0.452346	0.889015	0.214559	0.33114	0.152936	0.0655599	0.0884582		0.0364968	0.122787	0.171715	0.0338762	0.0797929
97	0.437539	0.90027	0.996101	0.989309		0.297602	0.491405	0.931175	0.900465	0.0624348	0.144007	0.0810213	0.117904		0.0418389	0.169765	0.138293	0.166849	0.895335	0.946706	0.63562		0.158529	0.43654	0.857499	0.215024	0.346525	0.159718	0.0658362	0.0880899		0.0366012	0.117935	0.171362	0.0319179	0.0921809
98	0.444286	0.911671	0.996063	0.989346		0.29812	0.457779	0.928753	0.906123	0.0645408	0.143307	0.0810767	0.118071		0.0414638	0.161881	0.14277	0.175704	0.907012	0.947223	0.632123		0.158893	0.420467	0.821511	0.214932	0.361848	0.164351	0.0661041	0.0879617		0.0366393	0.112734	0.169305	0.0305178	0.104893
99	0.453205	0.917335	0.996019	0.989362		0.298915	0.424609	0.919573	0.904558	0.0676109	0.14086	0.0811376	0.118255		0.0412613	0.153373	0.146098	0.182818	0.912342	0.947748	0.629882		0.159956	0.40429	0.78193	0.214295	0.376463	0.166684	0.0663848	0.0879963		0.0365867	0.107326	0.165603	0.0295381	0.116846
100	0.468391	0.918265	0.99597	0.98936		0.299989	0.392343	0.903941	0.895786	0.0722325	0.137209	0.0812058	0.118445		0.0412438	0.144346	0.148087	0.187536	0.912117	0.948244	0.628483		0.162021	0.388244	0.739639	0.213191	0.39099	0.166846	0.0666886	0.0882068		0.036518	0.101796	0.160472	0.0288503	0.127661

## Sheet: shank_angle A1FaCoM
Shank angle	mean	std	steps
left	77.7737	1.86928	74.6828	78.7448	75.5522	76.6108	79.727	76.6514	79.6001	74.9971	77.2197	74.6664	79.1676	74.8602	76.4594	76.1834	76.9996	77.2051	77.9283	77.3611	79.4986	77.7952	78.2722	78.2686	80.2777	79.2591	82.0549	77.0085	77.3911	77.1503	75.5221	76.8779	73.4896	78.3646	76.3385	78.2282	76.2565	78.2875	77.3778	81.031	75.2601	79.6668	79.107	78.3861	77.8436	78.4297	76.0533	77.2007	76.2558
right	81.8692	2.89436	80.4216	74.9448	83.2025	87.1566	83.6724	82.3444	79.0001	85.5847	77.4787	83.689	80.9373	78.7487	84.0587	81.8306	78.8226	89.2729	81.4113	77.8733	79.695	85.808	81.7499	79.7158	81.5962	83.5944	82.9244	82.1723	79.9556	82.2288	78.6753	81.5451	78.8698	79.3481	87.2404	80.6748	81.5055	82.1989	86.7962	79.6332	78.6757	82.8058	83.4673	77.9065	86.4372	80.0458	77.8867	82.6722	80.8126
[truncated: 78 more columns]

## Sheet: A1FaCoM kin. values
		Right	Left	Norm
hip	Max. hip flexion initial contact (°)	36.82	42.44
	Max. hip extension terminal stance phase (°)	-14.73	-7.26
	Hip extending movement initial contact – terminal stance(°)	51.56	49.69
	Total hip movement (Range of motion) (°)	54.47	50.69
knee	Knee extension initial contact(°)	-0.19	11.44
	Knee flexion foot flat (°)	21.42	30.87
	Knee flexion from initial contact to foot flat (°)	21.61	19.43
	Knee extension midstance (°)	-4.04	7.1
	Knee extension from footflat to midstance (°)	25.45	23.76
	Max. kneeflexion swing fase (°)	64.31	73.3
	Total knee movement (Range of motion) (°)	68.34	66.54
ankle	Max. dorsal flexion terminal stance phase (°)	16.07	19.11
	Max. plantar flexion pre swing (°)	-7.43	-10.89
	Ankle plantar movement from end midstance to pre swing	23.5	30
	Total ankle movement(Range of Motion) (°)	25.36	30
		Right	Left	Norm
hip	Peek hip flexion moment	1.15	1.07
	Peek hip abduction moment	0.72	0.72
knee	Peek knee flexion moment	0.12	0.48
	Peek knee abduction moment	0.28	0.21
ankle	Peek ankle plantair moment	1.45	1.64
		Avg.	Min.	Max.	RoM.
trunk	Trunk Tilt (°)	-1.11	-4.43	1.46	5.89
	Trunk Flex (°)	-2.62	-14.12	10.15	24.26
	Trunk Rotation (°)	-2.34	-8.23	3.8	12.03

## Sheet: Rotation RHipFlex A1FaCoM
all values Right	mean	std	steps
1	36.8233	1.5163	38.25	41.032	37.102	33.935	41.164	36.921	37.667	38.71	36.956	37.922	35.565	37.834	37.576	39.178	35.174	37.597	35.269	37.768	37.646	34.198	36.555	35.577	36.637	36.311	37.173	38.764	36.023	37.839	37.972	39.113	39.483	37.243	35.057	37.751	35.903	36.954	35.922	38.421	35.602	37.773	35.437	34.936	37.847	35.991	35.552	38.842	37.452
2	36.742	1.62771	37.5418	41.2026	37.2595	33.3749	41.0924	36.9721	37.8677	38.9686	37.0769	37.8715	35.4696	37.4289	37.8892	39.3415	35.0451	37.3879	35.0867	37.8447	37.8235	33.8661	36.1217	35.5694	36.6318	35.963	37.5159	39.1497	35.9355	38.1305	38.4778	39.3109	39.3828	37.1664	34.6033	37.5377	35.5609	36.7875	35.5111	37.8988	35.2385	37.477	35.371	34.6557	37.4098	35.9812	35.2972	38.7222	36.9343
3	36.7228	1.73876	36.9303	41.4155	37.4051	32.8532	41.0584	37.1136	38.0636	39.1555	37.1845	37.8771	35.4358	37.1681	38.1975	39.4751	35.0311	37.2136	34.9769	37.9206	38.0138	33.6785	35.7754	35.6746	36.7337	35.723	37.7808	39.5366	35.9645	38.4668	38.8969	39.5638	39.2123	37.203	34.2493	37.3412	35.2858	36.7054	35.2705	37.3882	35.0681	37.3759	35.3918	34.3965	37.0904	36.073	35.1957	38.6194	36.3997
4	36.7147	1.8172	36.4912	41.5471	37.4274	32.4376	41.014	37.2635	38.1512	39.1747	37.1962	37.9361	35.4301	37.0179	38.4016	39.5083	35.0808	37.0316	34.8528	37.8926	38.0975	33.5594	35.5318	35.8235	36.8099	35.6322	37.8554	39.8205	36.0294	38.7481	39.1405	39.7276	38.9537	37.2465	33.9665	37.1783	35.0694	36.6156	35.1948	36.9422	35.0577	37.4033	35.4351	34.1571	36.8858	36.153	35.1783	38.4425	35.9788
5	36.6457	1.85461	36.1972	41.5479	37.2814	32.1255	40.9187	37.3187	38.0714	38.9753	37.0485	37.9836	35.3865	36.8889	38.4239	39.3813	35.1288	36.7761	34.6225	37.6787	37.9988	33.4063	35.3475	35.9144	36.7698	35.6391	37.6876	39.9224	36.0429	38.8742	39.1477	39.7183	38.5712	37.2062	33.6951	37.0192	34.87	36.419	35.1898	36.5682	35.0977	37.4416	35.4179	33.9091	36.7275	36.1198	35.1434	38.1337	35.7341
6	36.4626	1.86134	35.9571	41.4217	36.9731	31.862	40.7542	37.2072	37.8117	38.5512	36.7232	37.9425	35.2521	36.6918	38.2376	39.055	35.1389	36.4005	34.2347	37.2376	37.703	33.151	35.1559	35.8831	36.5914	35.6509	37.2945	39.8085	35.9518	38.7978	38.8919	39.5191	38.0359	37.0405	33.3878	36.807	34.6515	36.0679	35.1422	36.2376	35.0975	37.4049	35.2848	33.6344	36.548	35.9321	35.0105	37.6825	35.6098
7	36.1459	1.85274	35.6872	41.1904	36.5322	31.5842	40.5153	36.894	37.3957	37.9309	36.2422	37.7697	34.999	36.3848	37.8541	38.522	35.1038	35.8809	33.6742	36.577	37.2368	32.7717	34.9105	35.7052	36.2828	35.6073	36.7175	39.4868	35.7394	38.5272	38.3937	39.154	37.3415	36.7438	33.0242	36.495	34.398	35.5717	34.9842	35.9182	35.0239	37.2667	35.0163	33.3228	36.3118	35.5961	34.7355	37.1075	35.5135
8	35.7021	1.8435	35.3396	40.8628	35.9873	31.2464	40.208	36.3744	36.8682	37.1586	35.6451	37.4558	34.6189	35.9657	37.2937	37.8122	35.024	35.2176	32.9399	35.7547	36.6473	32.2687	34.592	35.3818	35.8573	35.4859	36.0012	38.9928	35.4098	38.0959	37.715	38.6553	36.4976	36.3372	32.5951	36.067	34.0993	34.9641	34.6949	35.598	34.8635	37.0328	34.6243	32.9604	36.0105	35.1453	34.2964	36.4472	35.3915
9	35.1501	1.84582	34.8953	40.431	35.3482	30.8216	39.8376	35.6624	36.2721	36.2794	34.9639	37.0166	34.1225	35.4508	36.5763	36.9726	34.8928	34.4454	32.0428	34.838	35.9853	31.6487	34.1873	34.9396	35.3352	35.2815	35.1842	38.3687	34.9825	37.5368	36.9258	38.0503	35.5311	35.8427	32.084	35.5403	33.7528	34.2787	34.2764	35.2779	34.5951	36.7259	34.1472	32.534	35.6485	34.6214	33.6909	35.7449	35.2202
10	34.5081	1.86679	34.3488	39.8614	34.6005	30.2957	39.4029	34.7925	35.6271	35.3272	34.2105	36.4868	33.5343	34.8702	35.7126	36.0396	34.6845	33.6176	30.9981	33.8552	35.2805	30.9273	33.6797	34.4079	34.7313	34.9949	34.3054	37.6495	34.4809	36.8705	36.0775	37.3485	34.4857	35.2591	31.4689	34.96	33.3663	33.5302	33.7444	34.9565	34.1868	36.361	33.6359	32.0442	35.2234	34.0496	32.9445	35.0336	34.9895
11	33.7817	1.90622	33.6983	39.0814	33.7045	29.6661	38.8853	33.8073	34.9233	34.3103	33.371	35.8889	32.8675	34.252	34.7019	35.0191	34.3583	32.7757	29.8105	32.7812	34.5316	30.1247	33.0646	33.7906	34.0359	34.6222	33.3887	36.8462	33.9075	36.0995	35.185	36.5304	33.4117	34.5549	30.7406	34.3668	32.9492	32.7122	33.1155	34.6335	33.5957	35.9061	33.1277	31.4903	34.7102	33.4227	32.0895	34.3158	34.6783
12	32.9583	1.96097	32.9354	38.006	32.6221	28.9313	38.2458	32.7349	34.1308	33.2123	32.4198	35.2221	32.111	33.5957	33.536	33.8943	33.8817	31.93	28.4666	31.5672	33.7127	29.251	32.353	33.0657	33.2233	34.14	32.4264	35.9497	33.2392	35.2137	34.2308	35.5663	32.338	33.6856	29.903	33.7723	32.502	31.8014	32.3884	34.3008	32.772	35.3008	32.6183	30.8601	34.0648	32.7093	31.126	33.5589	34.2527
13	32.0138	2.03024	32.0383	36.5898	31.3374	28.0753	37.4395	31.5832	33.2228	32.0022	31.327	34.4751	31.2207	32.8696	32.2029	32.6462	33.2249	31.0575	26.9521	30.176	32.7871	28.2999	31.5474	32.2031	32.2606	33.4965	31.3848	34.9435	32.4408	34.1998	33.1884	34.4336	31.2513	32.6103	28.9618	33.1573	32.0045	30.7738	31.5411	33.9332	31.6514	34.4837	32.0657	30.1319	33.2367	31.8762	30.012	32.7117	33.6691
14	30.9249	2.1156	30.9793	34.8415	29.8549	27.0484	36.4321	30.3508	32.1819	30.6522	30.0646	33.6399	30.1685	32.0318	30.6928	31.2729	32.3557	30.103	25.2632	28.5879	31.7222	27.2469	30.6466	31.1642	31.1126	32.6657	30.2349	33.8125	31.4765	33.0568	32.043	33.1197	30.114	31.304	27.9186	32.484	31.419	29.6176	30.5261	33.4847	30.2466	33.4188	31.4171	29.2824	32.1839	30.8972	28.7242	31.7252	32.8951
15	29.6781	2.21688	29.7336	32.8053	28.2057	25.8135	35.2111	29.0275	30.9943	29.1661	28.6254	32.6895	28.9252	31.0416	29.0041	29.7772	31.2789	29.0407	23.4066	26.8139	30.5016	26.076	29.6296	29.91	29.7609	31.6236	28.9601	32.5432	30.3191	31.7928	30.7967	31.6168	28.8845	29.7617	26.7717	31.7023	30.7031	28.3273	29.3059	32.8966	28.583	32.0966	30.6304	28.2895	30.8934	29.7607	27.2583	30.5657	31.891
16	28.2683	2.32861	28.2869	30.537	26.4373	24.3642	33.7785	27.6026	29.6484	27.5578	27.0216	31.5867	27.4826	29.8639	27.1435	28.1544	30.0088	27.8428	21.4013	24.8856	29.1221	24.7878	28.4725	28.4054	28.1985	30.3629	27.5439	31.1253	28.9453	30.4199	29.4626	29.9243	27.5162	27.9992	25.5132	30.7603	29.8161	26.8959	27.8656	32.0849	26.6979	30.5163	29.674	27.1278	29.3754	28.4704	25.6332	29.2201	30.6707
17	26.7022	2.442	26.6347	28.0835	24.5997	22.7155	32.1461	26.0837	28.1567	25.8386	25.2799	30.3278	25.8529	28.4826	25.1318	26.4175	28.5496	26.4464	19.2977	22.8563	27.5911	23.3914	27.1584	26.6761	26.4603	28.8904	25.9905	29.5601	27.3751	28.9454	28.0555	28.0587	25.9767	26.0491	24.1395	29.6149	28.7266	25.3456	26.206	31.0093	24.6306	28.691	28.5253	25.7972	27.648	27.045	23.8851	27.6916	29.2565
18	24.9942	2.54981	24.7889	25.4895	22.7156	20.8991	30.3349	24.4756	26.537	24.0178	23.4395	28.9299	24.0524	26.8989	23.01	24.579	26.9105	24.8421	17.1357	20.7646	25.9258	21.8977	25.6884	24.758	24.5847	27.2278	24.3109	27.8638	25.6271	27.3716	26.5854	26.0498	24.258	23.9542	22.6594	28.2344	27.4138	23.697	24.3504	29.6631	22.4281	26.6721	27.179	24.3046	25.7415	25.508	22.0496	25.9967	27.679
19	23.1676	2.64957	22.7808	22.8079	20.8016	18.9505	28.3834	22.7763	24.8174	22.1127	21.5333	27.4129	22.1065	25.1237	20.8417	22.6555	25.111	23.0688	14.9406	18.6345	24.1629	20.3099	24.081	22.6977	22.6125	25.4045	22.5221	26.0682	23.7265	25.705	25.057	23.9401	22.3734	21.7655	21.0938	26.61	25.8853	21.9688	22.35	28.0797	20.1393	24.53	25.6645	22.6647	23.691	23.8948	20.151	24.1626	25.9758
20	21.2496	2.74251	20.654	20.0876	18.8741	16.9081	26.3312	20.9818	23.0288	20.1491	19.5928	25.8013	20.0563	23.186	18.6864	20.6737	23.1774	21.1724	12.7318	16.4738	22.3358	18.627	22.3661	20.5467	20.5864	23.4493	20.6408	24.2094	21.7115	23.9567	23.4759	21.781	20.3454	19.5355	19.4623	24.7539	24.1769	20.1778	20.2729	26.3186	17.8065	22.3177	24.0234	20.9011	21.5341	22.2451	18.2026	22.2257	24.1861
21	19.2661	2.83063	18.4516	17.3663	16.9398	14.8129	24.2144	19.0948	21.1918	18.1579	17.6478	24.1098	17.944	21.1316	16.5805	18.658	21.1408	19.1959	10.5258	14.2925	20.4657	16.8452	20.58	18.3529	18.5375	21.3932	18.681	22.3092	19.6214	22.1369	21.8465	19.6142	18.1998	17.3107	17.7749	22.7279	22.3266	18.3405	18.175	24.4451	15.4529	20.0843	22.291	19.0435	19.3025	20.5785	16.2147	20.2171	22.345
22	17.238	2.91506	16.212	14.6767	14.9985	12.7063	22.0704	17.1274	19.3182	16.1666	15.7153	22.3503	15.7855	19.0038	14.5401	16.6307	19.032	17.1761	8.34167	12.1045	18.5623	14.9588	18.7564	16.1633	16.4918	19.277	16.6517	20.3812	17.4952	20.2609	20.1728	17.4677	15.9553	15.1166	16.0365	20.5747	20.3609	16.4745	16.0939	22.5155	13.08	17.8553	20.4929	17.1162	17.0151	18.9043	14.1938	18.1538	20.4819
23	15.1818	2.99497	13.9674	12.0593	13.0476	10.6242	19.93	15.0952	17.425	14.1997	13.7983	20.5353	13.569	16.8309	12.572	14.6122	16.8771	15.1463	6.20233	9.91756	16.63	12.9702	16.904	14.006	14.4632	17.143	14.5618	18.44	15.363	18.349	18.4631	15.3567	13.626	12.9527	14.2437	18.3342	18.3027	14.5876	14.043	20.5657	10.689	15.6449	18.643	15.1312	14.6804	17.2203	12.145	16.044	18.6127
24	13.1094	3.06483	11.7439	9.56888	11.0981	8.60275	17.818	13.0173	15.5254	12.2773	11.8956	18.6629	11.2942	14.6242	10.6798	12.6207	14.6925	13.1372	4.13385	7.73618	14.6673	10.8929	15.0109	11.8868	12.457	15.0177	12.4246	16.4935	13.2403	16.4212	16.7272	13.292	11.2082	10.8104	12.3922	16.0503	16.1672	12.6765	12.0217	18.6165	8.30636	13.4577	16.7448	13.0939	12.3074	15.5164	10.0656	13.886	16.7421
25	11.0335	3.11557	9.5693	7.26645	9.17282	6.67352	15.745	10.9175	13.627	10.4188	10.0115	16.7286	8.99364	12.4053	8.85945	10.6643	12.4878	11.1644	2.16218	5.56812	12.6613	8.73364	13.0702	9.79779	10.4748	12.9208	10.247	14.5363	11.1238	14.4861	14.9702	11.2813	8.71727	8.70039	10.4835	13.7663	13.9639	10.7347	10.0211	16.6748	5.97291	11.297	14.7916	11.0106	9.89833	13.7808	7.95891	11.6726	14.8645
26	8.96754	3.13705	7.47487	5.2167	7.29831	4.85746	13.707	8.8258	11.7289	8.6363	8.14984	14.7268	6.71418	10.2127	7.09921	8.74139	10.2789	9.21543	0.309717	3.41988	10.5873	6.49405	11.0785	7.73276	8.50885	10.8677	8.031	12.556	9.00423	12.5365	13.1956	9.33518	6.17736	6.64381	8.52985	11.508	11.6998	8.75182	8.04808	14.7334	3.74664	9.17111	12.7752	8.89086	7.4571	12.0018	5.84664	9.40372	12.9716
27	6.92976	3.11873	5.4982	3.46497	5.50244	3.18376	11.6977	6.77923	9.81629	6.949	6.32664	12.6478	4.51891	8.09371	5.38133	6.85212	8.08558	7.25584	-1.39875	1.30758	8.42227	4.19322	9.03409	5.69475	6.55379	8.86409	5.79829	10.5443	6.88065	10.5535	11.4011	7.45976	3.64427	4.67179	6.55924	9.27844	9.379	6.74032	6.13226	12.7702	1.695	7.09556	10.6978	6.75894	5.00332	10.1745	3.78009	7.10929	11.0664
28	4.94288	3.05216	3.68664	2.02064	3.80764	1.66618	9.71327	4.82564	7.87427	5.36036	4.55509	10.483	2.47864	6.09536	3.69073	5.01255	5.92891	5.25645	-2.94109	-0.729091	6.15618	1.86518	6.95091	3.698	4.62536	6.90145	3.59736	8.50645	4.76455	8.528	9.58882	5.658	1.20291	2.80345	4.61982	7.067	7.00409	4.73691	4.28618	10.7612	-0.128636	5.095	8.57473	4.65882	2.57936	8.28891	1.82236	4.83382	9.16136
29	3.03367	2.93391	2.08705	0.860364	2.23156	0.315657	7.76454	3.0169	5.89539	3.88021	2.83945	8.22794	0.657909	4.25725	2.02742	3.25797	3.84094	3.21338	-4.30357	-2.63524	3.79433	-0.429222	4.84982	1.7683	2.75519	4.97764	1.49941	6.46752	2.68517	6.47797	7.76773	3.94112	-1.05255	1.06499	2.77018	4.857	4.596	2.79161	2.52835	8.69801	-1.69845	3.21522	6.43691	2.64976	0.249515	6.33764	0.0321818	2.62438	7.26864
30	1.23334	2.76805	0.730737	-0.0611515	0.802141	-0.86097	5.87383	1.39407	3.89912	2.52684	1.19006	5.90383	-0.903818	2.60929	0.411061	1.62924	1.86811	1.15385	-5.47127	-4.33795	1.38448	-2.59337	2.76836	-0.0512929	0.984121	3.106	-0.414253	4.47236	0.70003	4.45236	5.95616	2.3287	-3.03936	-0.516172	1.06412	2.63367	2.206	0.971768	0.888172	6.58113	-3.017	1.49233	4.326	0.806222	-1.91022	4.33915	-1.53891	0.530657	5.39655
31	-0.426352	2.56869	-0.375788	-0.798	-0.473152	-1.86961	4.06867	-0.0242121	1.93809	1.31424	-0.372394	3.57733	-2.20164	1.17076	-1.13318	0.144091	0.0571212	-0.86397	-6.45612	-5.79348	-0.980273	-4.52548	0.776727	-1.7123	-0.650545	1.31182	-2.08845	2.571	-1.11997	2.52009	4.18145	0.840364	-4.69718	-1.92591	-0.452455	0.404333	-0.093	-0.663606	-0.600848	4.41897	-4.10936	-0.031	2.28818	-0.815273	-3.83121	2.33691	-2.86691	-1.38536	3.57545
32	-1.92045	2.35734	-1.25286	-1.41188	-1.61419	-2.73021	2.37444	-1.23992	0.059303	0.241293	-1.83308	1.35753	-3.25791	-0.0598687	-2.58576	-1.20316	-1.5616	-2.76553	-7.28427	-6.99413	-3.19418	-6.14426	-1.035	-3.18383	-2.13074	-0.379364	-3.50832	0.815697	-2.70915	0.747394	2.47074	-0.512879	-6.00955	-3.17303	-1.74988	-1.76789	-2.22124	-2.07982	-1.91573	2.24282	-5.01318	-1.33567	0.373364	-2.17497	-5.46998	0.384939	-3.96055	-3.07642	1.84685
33	-3.24236	2.15745	-1.94093	-1.96942	-2.66266	-3.48008	0.80996	-2.27465	-1.69833	-0.713293	-3.19275	-0.660515	-4.12045	-1.11181	-3.94209	-2.43274	-2.98464	-4.49326	-7.99825	-7.9648	-5.17624	-7.41922	-2.60173	-4.46726	-3.45955	-1.95155	-4.68996	-0.755394	-4.03343	-0.817879	0.847121	-1.73685	-7.00591	-4.29449	-2.83152	-3.79456	-4.11527	-3.27721	-3.05817	0.117283	-5.77518	-2.444	-1.37421	-3.26123	-6.82832	-1.46591	-4.85127	-4.52694	0.238727
34	-4.40875	1.98748	-2.49867	-2.54	-3.66967	-4.17633	-0.622	-3.166	-3.31867	-1.578	-4.47133	-2.421	-4.858	-2.03833	-5.213	-3.584	-4.24033	-6.02933	-8.648	-8.75667	-6.895	-8.38867	-3.91	-5.604	-4.66467	-3.41	-5.681	-2.133	-5.11	-2.159	-0.657333	-2.857	-7.751	-5.34567	-3.731	-5.601	-5.752	-4.292	-4.06167	-1.89033	-6.458	-3.42333	-2.938	-4.11933	-7.951	-3.191	-5.585	-5.75633	-1.242
35	-5.45726	1.85728	-2.9987	-3.1937	-4.68088	-4.88657	-1.94771	-3.9661	-4.80412	-2.3824	-5.70115	-3.91351	-5.557	-2.91052	-6.41473	-4.70463	-5.37791	-7.39541	-9.29089	-9.44408	-8.359	-9.14809	-4.98982	-6.66071	-5.79095	-4.78418	-6.53841	-3.33045	-5.99299	-3.27933	-2.01534	-3.91239	-8.33218	-6.38746	-4.49979	-7.15278	-7.14827	-5.18681	-4.98887	-3.72831	-7.13273	-4.37278	-4.31739	-4.82846	-8.90711	-4.78291	-6.22464	-6.81244	-2.60673
36	-6.44644	1.7668	-3.51738	-3.97342	-5.73249	-5.68035	-3.209	-4.73629	-6.16629	-3.16005	-6.91616	-5.16644	-6.30555	-3.80243	-7.58221	-5.84263	-6.45948	-8.64079	-9.98368	-10.121	-9.64188	-9.82671	-5.93782	-7.70463	-6.89104	-6.13255	-7.31627	-4.39585	-6.75018	-4.23676	-3.21979	-4.95348	-8.86782	-7.47062	-5.21394	-8.457	-8.3867	-6.03173	-5.91267	-5.37738	-7.86455	-5.39944	-5.55588	-5.47922	-9.77617	-6.25779	-6.851	-7.76617	-3.91491
37	-7.4349	1.71212	-4.12236	-4.89236	-6.84773	-6.61545	-4.45291	-5.53173	-7.42627	-3.95664	-8.15082	-6.23427	-7.17145	-4.78009	-8.75255	-7.04036	-7.54182	-9.81682	-10.7765	-10.879	-10.8241	-10.553	-6.83864	-8.78436	-8.00373	-7.50327	-8.07118	-5.37891	-7.45727	-5.10745	-4.29173	-6.013	-9.45664	-8.62009	-5.942	-9.554	-9.556	-6.90009	-6.89818	-6.86118	-8.70318	-6.592	-6.70182	-6.16682	-10.6375	-7.63427	-7.53718	-8.70291	-5.21627
38	-8.47205	1.68723	-4.85784	-5.94927	-8.02695	-7.72648	-5.71824	-6.39781	-8.61685	-4.82978	-9.41912	-7.19819	-8.18855	-5.88597	-9.953	-8.31818	-8.66843	-10.9643	-11.7033	-11.7644	-11.9723	-11.4079	-7.76482	-9.92092	-9.13413	-8.92582	-8.86252	-6.34888	-8.18693	-5.98458	-5.28528	-7.10333	-10.1708	-9.82704	-6.75227	-10.5043	-10.7331	-7.86389	-7.97685	-8.22519	-9.68064	-7.99567	-7.80715	-6.97101	-11.5524	-8.93382	-8.34991	-9.68507	-6.5467
39	-9.58165	1.68201	-5.73991	-7.12685	-9.23279	-9.01543	-7.02875	-7.37146	-9.76408	-5.83333	-10.6934	-8.15156	-9.342	-7.13003	-11.1792	-9.65552	-9.84827	-12.0978	-12.7628	-12.7652	-13.1105	-12.4123	-8.76664	-11.1125	-10.2492	-10.3937	-9.73746	-7.36585	-8.9897	-6.95624	-6.26719	-8.20985	-11.0362	-11.044	-7.70242	-11.395	-11.9608	-8.96676	-9.13465	-9.50501	-10.7889	-9.53367	-8.90624	-7.92566	-12.5466	-10.1643	-9.31727	-10.7283	-7.91936
40	-10.7468	1.68191	-6.74633	-8.38336	-10.3921	-10.3978	-8.37024	-8.46648	-10.874	-6.94521	-11.9045	-9.16094	-10.5665	-8.475	-12.3877	-10.9904	-11.0388	-13.2022	-13.9077	-13.8225	-14.2144	-13.5057	-9.85755	-12.3312	-11.2849	-11.8605	-10.7098	-8.451	-9.87164	-8.06836	-7.28	-9.28927	-12.0213	-12.1956	-8.80491	-12.2797	-13.2308	-10.2032	-10.2967	-10.7197	-11.9698	-11.1027	-9.99664	-9.00182	-13.5771	-11.3138	-10.406	-11.8105	-9.31645
41	-11.9106	1.67404	-7.81757	-9.66012	-11.4079	-11.7551	-9.67999	-9.6563	-11.9264	-8.08195	-12.9628	-10.2392	-11.7623	-9.83412	-13.5009	-12.2278	-12.168	-14.2355	-15.0581	-14.8442	-15.2266	-14.6109	-11.0032	-13.5158	-12.1508	-13.249	-11.7411	-9.56718	-10.7958	-9.3063	-8.31246	-10.2733	-13.044	-13.1966	-10.0129	-13.1846	-14.4798	-11.5065	-11.3661	-11.8665	-13.1311	-12.5738	-11.035	-10.1159	-14.5698	-12.3528	-11.5155	-12.8814	-10.6904
42	-12.9848	1.65457	-8.86751	-10.8784	-12.1835	-12.9562	-10.861	-10.8641	-12.8616	-9.1196	-13.7794	-11.3272	-12.8179	-11.0729	-14.4324	-13.2671	-13.1455	-15.1313	-16.1149	-15.7216	-16.0744	-15.6255	-12.1199	-14.5877	-12.7523	-14.4723	-12.7387	-10.6321	-11.6921	-10.5937	-9.30001	-11.0923	-13.9898	-13.9645	-11.2261	-14.1012	-15.614	-12.7517	-12.2396	-12.9074	-14.1638	-13.8166	-11.9569	-11.1589	-15.4311	-13.2401	-12.5115	-13.8626	-11.9669
43	-13.8706	1.63372	-9.79815	-11.9415	-12.638	-13.8881	-11.8044	-11.9681	-13.5967	-9.93124	-14.2786	-12.3196	-13.6285	-12.057	-15.1007	-14.0185	-13.8719	-15.814	-16.982	-16.347	-16.6865	-16.435	-13.0976	-15.4579	-13.0135	-15.447	-13.5709	-11.5435	-12.4645	-11.8121	-10.1544	-11.686	-14.7325	-14.4316	-12.3171	-14.9843	-16.5299	-13.7979	-12.8266	-13.7856	-14.9539	-14.727	-12.6981	-12.0124	-16.0634	-13.94	-13.2659	-14.662	-13.0861
44	-14.4753	1.6317	-10.5168	-12.7582	-12.7095	-14.4686	-12.3987	-12.8284	-14.0365	-10.4104	-14.4101	-13.0951	-14.113	-12.6748	-15.4353	-14.3952	-14.2725	-16.2126	-17.5673	-16.6286	-17.0021	-16.9352	-13.834	-16.0223	-12.8969	-16.1117	-14.0844	-12.2067	-13.0016	-12.828	-10.7936	-12.0025	-15.1606	-14.5527	-13.1547	-15.7626	-17.126	-14.5161	-13.0688	-14.4303	-15.4086	-15.2439	-13.1995	-12.56	-16.39	-14.423	-13.6746	-15.1913	-14.0068
45	-14.7344	1.66717	-10.9428	-13.253	-12.398	-14.6469	-12.5508	-13.3277	-14.12	-10.4931	-14.1554	-13.5361	-14.229	-12.855	-15.3857	-14.3639	-14.3042	-16.2656	-17.805	-16.5284	-16.9683	-17.042	-14.24	-16.2009	-12.4449	-16.436	-14.1877	-12.5453	-13.2216	-13.5193	-11.1472	-12.003	-15.196	-14.3076	-13.629	-16.3572	-17.3243	-14.8204	-12.9434	-14.778	-15.479	-15.3454	-13.4133	-12.7369	-16.3641	-14.658	-13.68	-15.3779	-14.705
46	-14.6183	1.74181	-11.0068	-13.3765	-11.7571	-14.4002	-12.2305	-13.3965	-13.8307	-10.1713	-13.5386	-13.5584	-13.9269	-12.5744	-14.9384	-13.9546	-13.9622	-15.9278	-17.6663	-16.0655	-16.5555	-16.698	-14.2209	-15.9591	-11.7549	-16.3853	-13.9003	-12.5141	-13.0951	-13.8102	-11.1604	-11.6819	-14.7966	-13.714	-13.67	-16.69	-17.0949	-14.6744	-12.4571	-14.7882	-15.1333	-15.045	-13.3168	-12.5611	-15.9725	-14.6157	-13.2641	-15.1756	-15.1577
47	-14.1431	1.83679	-10.6605	-13.1229	-10.8646	-13.7385	-11.4913	-13.0169	-13.1869	-9.49779	-12.6272	-13.131	-13.25	-11.874	-14.1328	-13.2409	-13.2965	-15.1911	-17.1416	-15.285	-15.7858	-15.8895	-13.8031	-15.3063	-10.9342	-15.9884	-13.305	-12.113	-12.6367	-13.6875	-10.8066	-11.0637	-14.0559	-12.8253	-13.2576	-16.6472	-16.4672	-14.0774	-11.6406	-14.4388	-14.4264	-14.3694	-12.9245	-12.0905	-15.2411	-14.2765	-12.5341	-14.5765	-15.3431
48	-13.3589	1.92294	-9.90099	-12.5322	-9.82395	-12.7173	-10.4546	-12.2407	-12.2454	-8.58001	-11.5148	-12.2924	-12.2584	-10.858	-13.0556	-12.3186	-12.3982	-14.1042	-16.2414	-14.2586	-14.7394	-14.6545	-13.0324	-14.3085	-10.064	-15.2594	-12.5188	-11.3769	-11.9102	-13.2009	-10.1027	-10.1946	-13.0774	-11.7208	-12.4225	-16.2041	-15.5263	-13.0874	-10.5448	-13.7386	-13.4069	-13.4468	-12.2779	-11.3996	-14.2306	-13.6399	-11.6008	-13.6149	-15.2074
49	-12.3411	1.97516	-8.78564	-11.6763	-8.73476	-11.4354	-9.26267	-11.1799	-11.0988	-7.5457	-10.2972	-11.1475	-11.0664	-9.65224	-11.8195	-11.2803	-11.3721	-12.7796	-15.0048	-13.0645	-13.533	-13.0938	-11.9916	-13.0696	-9.16503	-14.2408	-11.6498	-10.3657	-11.0063	-12.4475	-9.11221	-9.14764	-11.9705	-10.4931	-11.2511	-15.3537	-14.3831	-11.8155	-9.24973	-12.7334	-12.1407	-12.4107	-11.4272	-10.554	-13.0352	-12.7292	-10.5728	-12.3672	-14.7614
50	-11.177	1.98519	-7.41465	-10.6497	-7.66086	-10.0175	-8.02385	-9.96511	-9.851	-6.49623	-9.05067	-9.83881	-9.812	-8.37106	-10.5338	-10.1909	-10.3136	-11.3594	-13.5114	-11.7831	-12.2789	-11.3642	-10.7902	-11.7028	-8.20152	-13.0103	-10.7609	-9.156	-10.0169	-11.5451	-7.93211	-8.00485	-10.8169	-9.23348	-9.86797	-14.1408	-13.1417	-10.3999	-7.86888	-11.5018	-10.7027	-11.3851	-10.4221	-9.5963	-11.7714	-11.5949	-9.53	-10.9507	-14.0448
51	-9.94575	1.96373	-5.90451	-9.56273	-6.60675	-8.582	-6.78425	-8.69846	-8.58328	-5.48495	-7.82122	-8.50281	-8.59836	-7.08944	-9.27636	-9.07045	-9.296	-9.96991	-11.8566	-10.4742	-11.041	-9.63191	-9.53455	-10.2895	-7.11635	-11.6717	-9.84978	-7.83073	-9.00348	-10.604	-6.66087	-6.83058	-9.65345	-7.99853	-8.40991	-12.6597	-11.8738	-8.95716	-6.53222	-10.1264	-9.17545	-10.4223	-9.30491	-8.54326	-10.5484	-10.3091	-8.504	-9.49709	-13.1293
52	-8.69854	1.93993	-4.33873	-8.50755	-5.52152	-7.19476	-5.53121	-7.42236	-7.32652	-4.48864	-6.59073	-7.22136	-7.45409	-5.82294	-8.06445	-7.89458	-8.33494	-8.66291	-10.1259	-9.15409	-9.81227	-8.01118	-8.29218	-8.85079	-5.86652	-10.3251	-8.85752	-6.45327	-7.98421	-9.69491	-5.3657	-5.66136	-8.46927	-6.78897	-6.97573	-11.0303	-10.6065	-7.55318	-5.32064	-8.67406	-7.63145	-9.49033	-8.10636	-7.38397	-9.416	-8.94364	-7.44645	-8.11739	-12.1008
53	-7.44179	1.94478	-2.74544	-7.49709	-4.33269	-5.83161	-4.22152	-6.1189	-6.05929	-3.42581	-5.29059	-6.00326	-6.32609	-4.53456	-6.84703	-6.61181	-7.37954	-7.40263	-8.37919	-7.79365	-8.52742	-6.5099	-7.074	-7.35328	-4.43049	-9.02473	-7.70552	-5.03797	-6.93056	-8.80082	-4.05148	-4.4947	-7.21327	-5.56265	-5.58724	-9.36822	-9.31933	-6.19498	-4.22304	-7.19129	-6.11291	-8.50244	-6.8403	-6.09133	-8.34863	-7.54985	-6.26318	-6.84272	-11.0153
54	-6.14408	1.99603	-1.11405	-6.4543	-2.97483	-4.41387	-2.81038	-4.73433	-4.72695	-2.19685	-3.84592	-4.79916	-5.11436	-3.15907	-5.54524	-5.17052	-6.34801	-6.10948	-6.62913	-6.33353	-7.10961	-5.05892	-5.84236	-5.73591	-2.80197	-7.75409	-6.33265	-3.56627	-5.78478	-7.84373	-2.68387	-3.28582	-5.81855	-4.25383	-4.21015	-7.756	-7.95094	-4.84195	-3.1673	-5.69927	-4.62082	-7.36044	-5.49227	-4.63804	-7.27825	-6.14412	-4.88155	-5.62101	-9.87497
55	-4.75381	2.0957	0.581455	-5.27455	-1.40491	-2.85264	-1.26364	-3.20891	-3.26236	-0.722182	-2.20027	-3.52718	-3.73436	-1.62873	-4.08373	-3.53609	-5.15673	-4.69782	-4.84964	-4.70382	-5.49618	-3.55445	-4.52964	-3.94673	-0.990364	-6.44391	-4.71336	-2.00645	-4.48755	-6.73855	-1.20791	-1.97336	-4.23	-2.80173	-2.78327	-6.198	-6.42545	-3.42891	-2.04864	-4.19091	-3.11482	-5.997	-4.03009	-3.006	-6.12645	-4.70391	-3.26936	-4.357	-8.64127
56	-3.21877	2.23266	2.37156	-3.861	0.386444	-1.09211	0.432333	-1.50133	-1.60178	1.03144	-0.325889	-2.10167	-2.131	0.101111	-2.42233	-1.699	-3.74589	-3.09922	-3.00022	-2.84933	-3.64467	-1.91044	-3.066	-1.97467	0.983556	-5.01	-2.86367	-0.333667	-2.99078	-5.42033	0.429556	-0.496333	-2.42	-1.16122	-1.251	-4.62833	-4.684	-1.89356	-0.761889	-2.63444	-1.544	-4.36289	-2.42433	-1.19578	-4.81878	-3.185	-1.433	-2.95378	-7.28067
57	-1.49944	2.38615	4.27337	-2.1463	2.38196	0.878808	2.26672	0.404354	0.292636	3.04885	1.76401	-0.459535	-0.263273	2.03848	-0.55397	0.333586	-2.09374	-1.2789	-1.04134	-0.746283	-1.546	-0.0847273	-1.39373	0.159869	3.08812	-3.36445	-0.836131	1.46588	-1.2621	-3.85718	2.26714	1.18309	-0.383455	0.684141	0.422121	-2.95078	-2.70058	-0.195687	0.771414	-0.983667	0.156636	-2.49333	-0.655697	0.779848	-3.29839	-1.54248	0.600727	-1.33823	-5.75776
58	0.416244	2.53248	6.28812	-0.113273	4.53406	3.03124	4.22224	2.49718	2.42348	5.27752	4.01936	1.42545	1.82455	4.15912	1.51436	2.54003	-0.215576	0.764758	1.04715	1.59512	0.772182	1.92245	0.473727	2.41548	5.2833	-1.48755	1.30958	3.38755	0.695455	-2.049	4.31124	3.06082	1.82764	2.71976	2.24818	-1.08967	-0.478455	1.68155	2.58664	0.812455	2.01464	-0.421667	1.28491	2.89639	-1.54685	0.251455	2.74491	0.525424	-4.048
59	2.51493	2.64813	8.40262	2.19667	6.7623	5.31745	6.26677	4.7386	4.7488	7.64666	6.3738	3.54226	4.07455	6.4087	3.76018	4.88037	1.85551	3.00297	3.24994	4.11787	3.25333	4.07503	2.51673	4.72948	7.51961	0.604545	3.52422	5.40742	2.84434	-0.016	6.53758	5.09752	4.15645	4.90254	4.22218	0.994111	1.94482	3.72704	4.66542	2.7872	4.03936	1.81078	3.37885	5.10361	0.418	2.19988	4.96355	2.6257	-2.1517
60	4.75732	2.71616	10.5875	4.693	8.98104	7.67989	8.3499	7.07249	7.1929	10.0705	8.75573	5.85051	6.42109	8.72047	6.13588	7.29328	4.06746	5.38015	5.52302	6.74017	5.82661	6.31468	4.69636	7.03924	9.74465	2.86964	5.77601	7.48555	5.12978	2.20191	8.89397	7.2337	6.52773	7.16883	6.32536	3.29078	4.50218	5.90395	6.9402	4.93115	6.20227	4.14633	5.58258	7.33105	2.55157	4.28588	7.24827	4.91077	-0.0842424
61	7.08789	2.72925	12.7994	7.262	11.1217	10.0551	10.417	9.4327	9.67724	12.4605	11.0982	8.28212	8.79945	11.0303	8.58482	9.71306	6.35642	7.82745	7.82155	9.38397	8.42318	8.58945	6.96191	9.3033	11.9119	5.25418	8.03755	9.56773	7.48921	4.54436	11.3103	9.40455	8.86982	9.44773	8.52209	5.75033	7.117	8.16209	9.31161	7.21158	8.45482	6.51833	7.84145	9.51424	4.79064	6.47709	9.55618	7.30942	2.13236
62	9.44448	2.69295	14.9955	9.79852	13.1474	12.3925	12.4224	11.7509	12.1322	14.7492	13.3579	10.7522	11.1575	13.2891	11.0535	12.0868	8.65746	10.2806	10.0986	11.9772	10.9857	10.8633	9.25609	11.5015	13.9802	7.70055	10.284	11.6074	9.85	6.94421	13.7156	11.5544	11.1351	11.6781	10.764	8.29111	9.72179	10.4403	11.6793	9.58417	10.7435	8.876	10.1025	11.6084	7.06781	8.72873	11.8264	9.74488	4.43642
63	11.7733	2.62187	17.1485	12.2261	15.0464	14.6614	14.3402	13.9842	14.5026	16.9019	15.5141	13.1912	13.4665	15.4627	13.4961	14.3791	10.9164	12.6918	12.3163	14.4627	13.4645	13.1178	11.5267	13.6258	15.9236	10.1502	12.4939	13.5805	12.1524	9.34512	16.0481	13.6498	13.2994	13.8161	13.0047	10.8171	12.2615	12.6856	13.959	12.0004	13.0144	11.1807	12.3235	13.6055	9.31636	10.9881	14.0194	12.145	6.762
64	14.0343	2.53291	19.2432	14.5051	16.8329	16.837	16.1686	16.1155	16.7535	18.9132	17.5531	15.5476	15.7192	17.5413	15.8815	16.5718	13.0875	15.0205	14.4458	16.8055	15.8185	15.3337	13.7347	15.6785	17.7388	12.5567	14.6467	15.4735	14.3547	11.702	18.2664	15.6787	15.3554	15.8352	15.2113	13.238	14.6975	14.8689	16.0918	14.4137	15.2104	13.402	14.4807	15.5038	11.4899	13.2099	16.1186	14.4585	9.05709
65	16.2028	2.44192	21.2774	16.6265	18.5349	18.9126	17.9213	18.1374	18.8751	20.8167	19.4895	17.7854	17.9176	19.5317	18.1897	18.6627	15.1596	17.2445	16.4789	18.9965	18.0291	17.4809	15.8519	17.6631	19.4368	14.8861	16.7246	17.281	16.4341	13.9872	20.3513	17.6383	17.3035	17.7337	17.3544	15.463	17.0092	16.9705	18.0802	16.7779	17.2853	15.5071	16.5643	17.2997	13.5951	15.3615	18.1251	16.6566	11.2856
66	18.2677	2.35909	23.2536	18.602	20.1838	20.8736	19.618	20.0488	20.8772	22.6407	21.3289	19.891	20.0647	21.4493	20.4106	20.6608	17.1322	19.3464	18.4214	21.0481	20.0911	19.5364	17.8601	19.5815	21.0407	17.1155	18.7202	19.0069	18.3844	16.1934	22.2959	19.5256	19.1549	19.5265	19.4092	17.4748	19.1855	18.9649	19.9492	19.053	19.2196	17.4989	18.5718	19.0065	15.6314	17.4247	20.0478	18.7266	13.4355
67	20.2292	2.28786	25.1753	20.458	21.8053	22.7183	21.2833	21.865	22.771	24.4133	23.075	21.862	22.157	23.308	22.536	22.5763	19.0143	21.3193	20.2877	22.9827	22.007	21.4963	19.758	21.4343	22.5763	19.24	20.6293	20.662	20.2113	18.324	24.0957	21.344	20.928	21.231	21.358	19.287	21.221	20.8457	21.733	21.211	21.016	19.39	20.507	20.644	17.5927	19.395	21.901	20.6687	15.515
68	22.0917	2.22664	27.0471	22.2181	23.4141	24.4517	22.9331	23.6096	24.5657	26.1521	24.7366	23.7038	24.1795	25.1221	24.5612	24.4197	20.8197	23.166	22.0924	24.8214	23.7828	23.3623	21.5465	23.2192	24.0597	21.2533	22.4521	22.2486	21.9343	20.3715	25.752	23.0974	22.6385	22.8625	23.1819	20.9486	23.109	22.6246	23.4572	23.239	22.6816	21.2	22.3649	22.2287	19.4785	21.2627	23.6988	22.4925	17.5363
69	23.8525	2.17221	28.8619	23.9125	25.0096	26.0816	24.5738	25.3009	26.2742	27.8586	26.3223	25.4245	26.1136	26.8995	26.4973	26.1914	22.561	24.8907	23.8425	26.5775	25.4288	25.1384	23.2412	24.9263	25.4931	23.158	22.893	23.7745	23.5807	22.3305	27.2719	24.7956	24.3063	24.4327	24.8814	22.5174	24.8621	24.3154	25.1343	25.1331	24.2471	22.94	24.1376	23.7704	21.2942	23.0321	25.4546	24.2092	19.5214
70	25.5487	2.11433	30.6089	25.5665	26.5798	27.6203	26.1987	26.9413	27.9066	29.5187	27.8331	27.034	27.9472	28.6446	28.3502	27.8857	24.2459	26.5015	25.539	28.2555	26.9454	26.8227	24.8394	26.5437	26.8702	24.937	25.655	25.2378	25.1754	24.2014	28.6665	26.4343	25.9364	25.9477	26.4593	24.0383	26.4885	25.927	26.7608	26.8942	25.7231	24.6153	25.8146	25.2683	23.0459	24.7065	27.169	25.8276	21.4695
71	27.1492	2.0565	32.2836	27.1985	28.1072	29.0793	27.7936	28.5237	29.4611	31.113	29.2619	28.5266	29.6755	30.3512	30.1161	29.4936	25.875	28.0086	27.1837	29.8483	28.3327	28.4075	26.3383	28.06	28.1834	26.5679	27.4299	26.6332	26.7289	25.9771	29.9522	27.9983	27.5215	27.4061	27.9251	25.5332	27.9951	27.4591	28.3263	28.5304	27.1187	26.2256	27.3866	26.7179	24.7348	26.2879	28.8308	27.3582	23.3675
72	28.6572	1.99739	33.886	28.8069	29.5795	30.4616	29.3417	30.0339	30.9229	32.6227	30.6019	29.9065	31.2978	32.0039	31.7857	31.012	27.4449	29.4302	28.7784	31.3453	29.5994	29.8841	27.7393	29.4634	29.423	28.0365	28.9276	27.9582	28.2406	27.6439	31.1513	29.474	29.0465	28.8004	29.2845	27.0026	29.3871	28.91	29.8174	30.0486	28.4358	27.7547	28.8443	28.1185	26.3605	27.7757	30.4285	28.8051	25.1906
73	30.0709	1.9403	35.4188	30.3783	30.9801	31.7648	30.8288	31.4528	32.2891	34.0311	31.8529	31.1808	32.8109	33.5875	33.3455	32.4355	28.956	30.7862	30.3335	32.7299	30.7527	31.2487	29.05	30.7489	30.5801	29.3435	30.3301	29.2144	29.6997	29.1935	32.2874	30.8515	30.4936	30.1323	30.5429	28.435	30.6684	30.2796	31.2188	31.452	29.6822	29.187	30.1814	29.4671	27.9275	29.1714	31.952	30.1696	26.9163
74	31.3901	1.88922	36.8889	31.8865	32.3006	32.9897	32.2417	32.7648	33.561	35.3275	33.0282	32.3499	34.2116	35.089	34.7822	33.7714	30.4091	32.0854	31.8531	33.9952	31.8038	32.4979	30.2806	31.9375	31.6534	30.5045	31.6372	30.4054	31.1003	30.6227	33.3773	32.1296	31.8455	31.4083	31.7066	29.8172	31.8454	31.5728	32.5127	32.7433	30.8725	30.5171	31.3962	30.754	29.4404	30.4869	33.3961	31.4521	28.5217
75	32.6174	1.84621	38.3036	33.3069	33.54	34.1426	33.5716	33.9559	34.7432	36.5042	34.1423	33.4148	35.5011	36.4903	36.0844	35.0228	31.806	33.3269	33.3377	35.1369	32.7658	33.6261	31.4388	33.0458	32.6494	31.5445	32.8514	31.5382	32.4322	31.9356	34.4318	33.3162	33.0895	32.6351	32.7813	31.1517	32.9282	32.7966	33.6863	33.9214	32.0252	31.7647	32.4888	31.9722	30.8939	31.7385	34.7579	32.6504	29.9987
76	33.7562	1.81188	39.6664	34.6211	34.6987	35.2295	34.8167	35.0178	35.8446	37.5489	35.2028	34.3851	36.6782	37.7737	37.2455	36.1935	33.1324	34.5046	34.787	36.1555	33.6526	34.6295	32.5314	34.0823	33.5816	32.4915	33.9699	32.6194	33.6892	33.1379	35.4516	34.4197	34.2216	33.816	33.7735	32.4437	33.9295	33.9513	34.7246	34.9857	33.1554	32.94	33.463	33.1208	32.2685	32.9466	36.0395	33.7631	31.3615
77	34.8112	1.784	40.9696	35.8208	35.776	36.2675	35.972	35.9532	36.8717	38.4584	36.2077	35.2712	37.7309	38.9241	38.2635	37.277	34.3754	35.6109	36.1939	37.056	34.4717	35.5174	33.5628	35.0503	34.4629	33.3733	34.9895	33.6524	34.8702	34.2393	36.4304	35.4431	35.246	34.946	34.6897	33.6932	34.8573	35.033	35.6292	35.9381	34.273	34.0507	34.3283	34.1983	33.5487	34.1271	37.2391	34.7922	32.6168
78	35.7846	1.75954	42.1951	36.909	36.7649	37.2651	37.0297	36.774	37.8229	39.2291	37.1461	36.0776	38.653	39.9254	39.1433	38.2597	35.5192	36.63	37.5411	37.8469	35.2227	36.2941	34.529	35.9471	35.2967	34.213	35.9104	34.6363	35.974	35.2533	37.3556	36.3857	36.169	36.0122	35.533	34.8932	35.7117	36.0309	36.4113	36.7827	35.38	35.0996	35.0973	35.2002	34.7253	35.2867	38.354	35.7429	33.77
79	36.6729	1.73566	43.3183	37.8935	37.6502	38.2202	37.9779	37.4884	38.6876	39.8587	38.0039	36.8011	39.4227	40.7523	39.8894	39.1259	36.5494	37.5429	38.8073	38.5371	35.9048	36.9605	35.4109	36.7671	36.0735	35.0184	36.736	35.5618	36.9933	36.1899	38.2095	37.2439	36.9925	36.9914	36.3042	36.0283	36.4855	36.9274	37.0806	37.5238	36.4661	36.082	35.7777	36.1168	35.7898	36.425	39.3732	36.6084	34.8245
80	37.4694	1.71081	44.3097	38.7811	38.4097	39.1157	38.8061	38.1018	39.4499	40.3458	38.7693	37.4355	40.0456	41.3811	40.5059	39.8624	37.4595	38.3359	39.9652	39.1274	36.5154	37.5122	36.1967	37.5042	36.7754	35.7815	37.4669	36.4119	37.9166	37.0474	38.9694	38.0127	37.7292	37.8559	36.9981	37.0719	37.1665	37.7062	37.6437	38.1645	37.5146	36.985	36.3707	36.9299	36.733	37.5338	40.2961	37.3741	35.7744
81	38.1633	1.68508	45.138	39.5742	39.0204	39.9206	39.4976	38.6165	40.0947	40.6921	39.4261	37.9651	40.5295	41.7934	40.9938	40.4559	38.2446	39.0033	40.9905	39.6161	37.0481	37.9482	36.8668	38.1538	37.3797	36.4791	38.0977	37.1694	38.7304	37.8157	39.6147	38.6838	38.3832	38.58	37.6073	37.9941	37.7409	38.354	38.1023	38.7059	38.4997	37.7983	36.8745	37.6245	37.5566	38.5923	41.1203	38.0251	36.5979
82	38.7434	1.65995	45.7695	40.2659	39.4678	40.602	40.0463	39.0245	40.607	40.9012	39.9589	38.3845	40.888	41.9941	41.3491	40.8945	38.8903	39.541	41.8681	40.0017	37.4902	38.2698	37.3995	38.712	37.8628	37.0867	38.6196	37.8177	39.4144	38.4748	40.122	39.2461	38.9534	39.1389	38.1211	38.771	38.1909	38.866	38.4536	39.1487	39.3852	38.515	37.2876	38.1923	38.2651	39.572	41.8486	38.5444	37.2906
83	39.1979	1.63807	46.1718	40.8467	39.7438	41.1357	40.4461	39.3147	40.968	40.978	40.3572	38.6843	41.1355	41.9946	41.5739	41.1688	39.3772	39.9395	42.5851	40.2835	37.8286	38.4776	37.7724	39.1726	38.2122	37.5794	39.0233	38.3433	39.9435	39.0013	40.4753	39.6906	39.4314	39.5145	38.5238	39.3648	38.5024	39.2406	38.6965	39.487	40.138	39.1237	37.6013	38.631	38.8604	40.4375	42.485	38.9187	37.8462
84	39.5168	1.62285	46.3264	41.297	39.8488	41.5005	40.6946	39.4821	41.1619	40.9333	40.6118	38.8519	41.2823	41.8167	41.6685	41.2729	39.6849	40.1867	43.1274	40.4623	38.0554	38.5764	37.9698	39.5278	38.4249	37.9345	39.2981	38.7315	40.2957	39.3744	40.6629	40.0087	39.8001	39.6999	38.7951	39.7803	38.6637	39.4735	38.8325	39.7111	40.732	39.6317	37.7995	38.9425	39.3437	41.1482	43.0315	39.146	38.2579
85	39.6933	1.61728	46.2354	41.598	39.796	41.6778	40.7925	39.5366	41.1839	40.7826	40.7184	38.883	41.3422	41.4942	41.643	41.205	39.8048	40.2723	43.4746	40.5421	38.167	38.5759	37.9976	39.77	38.5091	38.1329	39.4408	38.9825	40.4524	39.5853	40.6856	40.1983	40.0462	39.7018	38.9262	40.0203	38.6755	39.5685	38.8655	39.8121	41.1532	40.0353	37.8755	39.1396	39.7148	41.6622	43.4819	39.2332	38.5205
86	39.7346	1.61805	45.9257	41.7392	39.6082	41.6656	40.754	39.4939	41.0424	40.5413	40.6773	38.783	41.3382	41.0689	41.513	40.9766	39.7538	40.2002	43.5969	40.5301	38.1775	38.4911	37.8769	39.8919	38.4829	38.1693	39.4654	39.1141	40.4067	39.6375	40.5659	40.2689	40.1731	39.5444	38.9232	40.0892	38.548	39.5326	38.8018	39.7898	41.3997	40.3218	37.8315	39.2444	39.967	41.9446	43.8154	39.1976	38.6343
87	39.6439	1.62262	45.4403	41.7188	39.3055	41.4777	40.6013	39.372	40.763	40.2233	40.5038	38.567	41.2995	40.5855	41.2848	40.6072	39.5712	39.9867	43.4661	40.4225	38.0922	38.3432	37.638	39.8767	38.3667	38.0531	39.3908	39.1372	40.1525	39.5364	40.3377	40.2375	40.1886	39.2598	38.7999	39.9898	38.2951	39.3773	38.6553	39.6594	41.4905	40.4623	37.6738	39.2879	40.089	41.9679	43.9986	39.0662	38.6137
88	39.435	1.62614	44.8434	41.5525	38.9184	41.1455	40.351	39.1925	40.3796	39.8322	40.2241	38.2602	41.2429	40.0807	40.9601	40.1348	39.2944	39.6444	43.0922	40.2171	37.9061	38.1463	37.3085	39.7212	38.1812	37.7989	39.2307	39.058	39.7125	39.2855	40.0311	40.1211	40.0915	38.8809	38.5806	39.7313	37.9336	39.1168	38.4463	39.4422	41.4445	40.4237	37.4075	39.2953	40.0671	41.726	43.9994	38.8672	38.4731
89	39.1179	1.62483	44.2161	41.2677	38.4667	40.7396	40.006	38.9598	39.9114	39.3691	39.8658	37.8832	41.168	39.5747	40.5367	39.5842	38.9489	39.1858	42.4863	39.9102	37.608	37.905	36.906	39.4196	37.9329	37.425	38.9889	38.8747	39.1113	38.882	39.6669	39.9323	39.884	38.4453	38.2917	39.3282	37.4977	38.7634	38.2074	39.1457	41.27	40.1802	37.038	39.2667	39.8742	41.2407	43.794	38.6203	38.2227
90	38.7122	1.61382	43.6401	40.8859	37.9711	40.3789	39.5762	38.6827	39.3903	38.8504	39.4617	37.451	41.074	39.0729	40.0098	38.9817	38.5711	38.6413	41.6794	39.5211	37.2089	37.6324	36.455	38.9907	37.6425	36.9655	38.6848	38.5903	38.3991	38.3466	39.266	39.6933	39.5882	37.9987	37.961	38.8089	37.0585	38.3573	37.9753	38.7771	40.9821	39.7244	36.5832	39.1904	39.5108	40.5576	43.3641	38.3491	37.8556
91	38.2654	1.58992	43.1698	40.4253	37.4557	40.1762	39.0984	38.3985	38.8828	38.3215	39.0492	36.9925	40.9642	38.587	39.3995	38.3726	38.2282	38.0691	40.7353	39.095	36.7668	37.3729	36.0248	38.5137	37.3472	36.5048	38.3641	38.2352	37.6664	37.7483	38.8629	39.4401	39.2724	37.596	37.6267	38.235	36.7261	37.9586	37.7975	38.3615	40.6334	39.086	36.0997	39.0786	39.014	39.7558	42.7757	38.095	37.3834
92	37.8532	1.55161	42.8217	39.916	36.9488	40.1954	38.6313	38.1627	38.4687	37.8497	38.6769	36.5785	40.8431	38.149	38.7805	37.8144	37.9989	37.5433	39.7642	38.6992	36.3741	37.1903	35.7019	38.1143	37.1026	36.1462	38.0976	37.871	37.0503	37.1958	38.5061	39.2244	39.0078	37.286	37.3497	37.7161	36.6081	37.635	37.7357	37.9467	40.287	38.3542	35.6891	38.975	38.4756	38.9479	42.1236	37.9041	36.8645
93	37.55	1.50183	42.5708	39.3926	36.4819	40.4224	38.2363	38.011	38.2036	37.4828	38.3961	36.2775	40.71	37.7938	38.2668	37.3491	37.9265	37.1267	38.9084	38.3943	36.1105	37.135	35.551	37.8844	36.9576	35.9651	37.9421	37.5653	36.6764	36.7856	38.2421	39.0978	38.8369	37.0877	37.2014	37.3512	36.7388	37.4349	37.8391	37.589	40.0001	37.6704	35.4475	38.9275	37.9916	38.2523	41.5109	37.8085	36.3998
94	37.3874	1.44625	42.3587	38.8737	36.0871	40.7703	37.9435	37.927	38.0919	37.2266	38.2341	36.1137	40.5483	37.5348	37.9471	36.9807	37.9901	36.8388	38.2893	38.1915	35.9843	37.2114	35.5705	37.8145	36.9307	35.9711	37.9058	37.3498	36.5861	36.5553	38.0949	39.0851	38.7397	36.9748	37.2279	37.164	37.0475	37.3573	38.1108	37.329	39.7865	37.1263	35.3968	38.9547	37.6104	37.7328	40.997	37.8152	36.1012
95	37.3346	1.39142	42.1227	38.368	35.7685	41.1172	37.7322	37.8574	38.0901	37.0559	38.1743	36.0501	40.3186	37.3576	37.8291	36.6729	38.1129	36.6377	37.942	38.0507	35.9201	37.3634	35.697	37.8038	36.9898	36.1015	37.9494	37.196	36.7254	36.4888	38.0449	39.1706	38.6421	36.8852	37.4088	37.0953	37.384	37.3437	38.4925	37.1603	39.6076	36.7268	35.4699	39.0226	37.314	37.3615	40.5715	37.902	35.9716
96	37.3195	1.34508	41.8324	37.8909	35.4913	41.3585	37.5519	37.7613	38.1394	36.9407	38.1616	36.0181	39.9785	37.2458	37.841	36.3759	38.1996	36.4431	37.8033	37.9179	35.8078	37.4923	35.8326	37.725	37.06	36.2728	38.0291	37.0371	36.98	36.5567	38.0289	39.3007	38.4689	36.7406	37.6601	37.0387	37.6005	37.3021	38.8666	37.0208	39.3953	36.4151	35.5558	39.0527	37.0445	37.0526	40.1798	38.0125	35.9222
97	37.2742	1.31689	41.5075	37.4821	35.2049	41.4471	37.3627	37.6495	38.2125	36.8693	38.1388	35.9586	39.5145	37.1982	37.9007	36.0591	38.1839	36.1911	37.77	37.7701	35.5602	37.502	35.8832	37.502	37.0565	36.443	38.13	36.8149	37.2374	36.7461	37.9664	39.4179	38.1907	36.4778	37.8738	36.9	37.6212	37.1481	39.1	36.8248	39.092	36.132	35.5568	38.9628	36.7526	36.7263	39.7824	38.0713	35.8617
98	37.1693	1.31916	41.2116	37.1935	34.8628	41.4025	37.1633	37.5669	38.3199	36.8476	38.0817	35.8494	38.9578	37.2263	37.9744	35.7263	38.0506	35.8776	37.7601	37.6387	35.1552	37.3332	35.8183	37.1658	36.9248	36.6265	38.2661	36.5315	37.4458	37.0537	37.7944	39.4897	37.8397	36.0746	37.966	36.6414	37.4641	36.8423	39.1033	36.5081	38.6848	35.8567	35.4344	38.7122	36.4402	36.3456	39.3932	38.0145	35.744
99	37.023	1.36424	41.0315	37.0634	34.4396	41.2854	36.9968	37.5626	38.4818	36.8782	38.0012	35.7065	38.3738	37.3477	38.0657	35.4153	37.8358	35.5505	37.7488	37.582	34.6617	36.9922	35.6875	36.8346	36.6605	36.8616	38.4662	36.2434	37.6263	37.4715	37.4883	39.512	37.4926	35.5728	37.9129	36.2897	37.2072	36.4068	38.857	36.0718	38.2157	35.6127	35.2104	38.3163	36.1614	35.9309	39.0654	37.8065	35.5925
100	36.8852	1.45665	41.032	37.102	33.935	41.164	36.921	37.667	38.71	36.956	37.922	35.565	37.834	37.576	38.187	35.174	37.597	35.269	37.768	37.646	34.198	36.555	35.577	36.637	36.311	37.173	38.764	36.023	37.839	37.972	37.077	39.483	37.243	35.057	37.751	35.903	36.954	35.922	38.421	35.602	37.773	35.437	34.936	37.847	35.991	35.552	38.842	37.452	35.488
all values Left	mean	std	steps
1	-13.7129	1.93148	-8.246	-12.439	-9.762	-11.614	-12.577	-8.399	-12.367	-12.074	-12.548	-8.955	-12.895	-13.603	-13.449	-12.221	-14.966	-15.524	-16.188	-15.615	-16.522	-13.92	-15.523	-11.892	-15.495	-12.778	-11.263	-12.171	-13.122	-10.03	-10.926	-13.349	-12.698	-12.292	-16.684	-16.323	-13.451	-11.401	-14.015	-14.586	-14.459	-12.179	-11.642	-15.023	-14.194	-12.685	-13.517	-15.347	-13.481
2	-12.7562	2.01875	-7.05622	-11.5505	-8.51336	-10.4407	-11.4582	-7.35934	-11.1838	-10.8725	-11.3811	-7.67611	-11.6138	-12.7995	-12.5388	-11.1856	-13.7715	-14.1456	-15.4407	-14.513	-15.5277	-13.2045	-14.5982	-11.0565	-14.5443	-11.9175	-10.206	-11.2998	-12.3365	-8.99522	-9.98255	-12.2892	-11.5389	-11.0537	-16.2921	-15.3062	-12.2344	-10.2288	-13.0834	-13.5965	-13.5593	-11.2939	-10.8313	-13.95	-13.4779	-11.7797	-12.1823	-15.204	-13.1191
3	-11.628	2.06684	-5.7364	-10.5163	-7.26021	-9.19088	-10.211	-6.32478	-9.92567	-9.55691	-10.124	-6.41787	-10.3053	-11.8318	-11.4939	-10.1408	-12.3868	-12.582	-14.4328	-13.2844	-14.1337	-12.2074	-13.4105	-10.1641	-13.3633	-11.0302	-8.96936	-10.3224	-11.4292	-7.78546	-8.88081	-11.1719	-10.2741	-9.63327	-15.5034	-14.1166	-10.8382	-8.89348	-11.9019	-12.3466	-12.5345	-10.2652	-9.90079	-12.732	-12.4944	-10.7674	-10.6969	-14.767	-12.6034
4	-10.4113	2.08462	-4.2593	-9.44164	-6.00591	-7.92891	-8.92894	-5.32748	-8.65945	-8.24236	-8.89318	-5.16233	-9.03391	-10.7476	-10.3888	-9.143	-10.955	-10.9172	-13.2432	-12.0308	-12.4728	-11.0337	-12.0736	-9.24348	-12.0502	-10.1307	-7.63436	-9.30991	-10.4998	-6.49752	-7.70339	-10.0418	-8.99318	-8.16336	-14.3549	-12.8523	-9.38997	-7.51664	-10.5567	-10.9118	-11.5114	-9.13445	-8.87458	-11.4837	-11.3045	-9.73067	-9.20109	-14.0671	-11.946
5	-9.16588	2.09744	-2.59611	-8.40188	-4.71091	-6.65358	-7.65714	-4.33348	-7.40922	-6.98527	-7.73391	-3.85246	-7.79984	-9.57403	-9.25282	-8.19353	-9.57718	-9.2194	-11.9557	-10.796	-10.715	-9.79099	-10.6788	-8.25897	-10.7084	-9.17137	-6.25206	-8.2929	-9.60191	-5.18766	-6.50747	-8.90182	-7.7403	-6.72393	-12.932	-11.5723	-7.97015	-6.21178	-9.11883	-9.37626	-10.5496	-7.92697	-7.74825	-10.2926	-9.98457	-8.71178	-7.7941	-13.1724	-11.1565
6	-7.91321	2.13512	-0.73896	-7.39982	-3.32652	-5.321	-6.38438	-3.26141	-6.13703	-5.78427	-6.60918	-2.41976	-6.54375	-8.326	-8.06518	-7.23969	-8.27491	-7.52149	-10.6351	-9.55858	-9.00573	-8.55424	-9.26139	-7.14905	-9.40485	-8.07303	-4.82994	-7.25411	-8.71203	-3.85421	-5.31817	-7.71303	-6.50485	-5.32623	-11.3481	-10.29	-6.60096	-5.03045	-7.64059	-7.81687	-9.62577	-6.65061	-6.49667	-9.186	-8.59881	-7.67738	-6.48787	-12.1656	-10.2336
7	-6.63466	2.21767	1.29718	-6.35758	-1.81382	-3.87118	-5.0597	-2.01527	-4.76776	-4.58536	-5.42391	-0.806848	-5.1817	-7.003	-6.77464	-6.20052	-6.99909	-5.81115	-9.30427	-8.25082	-7.41682	-7.34333	-7.79918	-5.86652	-8.14109	-6.76739	-3.34718	-6.14033	-7.75318	-2.45858	-4.12003	-6.41491	-5.23673	-3.9293	-9.71555	-8.97433	-5.25148	-3.9487	-6.15018	-6.28042	-8.65888	-5.28818	-5.09121	-8.13152	-7.18958	-6.53712	-5.21061	-11.1017	-9.16582
8	-5.28564	2.34765	3.47592	-5.17337	-0.151	-2.25545	-3.61565	-0.522192	-3.2278	-3.30645	-4.08645	1.01085	-3.64199	-5.58433	-5.32518	-4.99666	-5.66509	-4.05416	-7.93687	-6.79821	-5.92918	-6.12898	-6.23627	-4.38798	-6.85912	-5.2189	-1.77282	-4.89029	-6.6436	-0.944323	-2.86052	-4.95	-3.86748	-2.47061	-8.11964	-7.55753	-3.86075	-2.88561	-4.64764	-4.77226	-7.55263	-3.80736	-3.51089	-7.06019	-5.76428	-5.21286	-3.85456	-9.98724	-7.93076
9	-3.81404	2.51278	5.75131	-3.7543	1.65815	-0.449242	-1.98529	1.24538	-1.46605	-1.86573	-2.53627	3.02301	-1.89189	-4.04352	-3.67864	-3.57268	-4.18764	-2.21225	-6.47454	-5.14088	-4.45536	-4.84925	-4.51639	-2.7067	-5.47808	-3.43288	-0.0830606	-3.45268	-5.32198	0.741737	-1.47368	-3.28288	-2.33627	-0.896242	-6.57927	-5.96409	-2.36354	-1.73413	-3.10701	-3.25462	-6.23613	-2.18039	-1.75077	-5.89615	-4.29352	-3.66619	-2.31954	-8.79202	-6.50686
10	-2.17565	2.69303	8.08736	-2.03727	3.59591	1.54445	-0.123455	3.26818	0.534636	-0.205636	-0.743364	5.19027	0.0713636	-2.35609	-1.82245	-1.91218	-2.50573	-0.257182	-4.84573	-3.24164	-2.89127	-3.435	-2.61655	-0.833182	-3.92491	-1.45318	1.73391	-1.79091	-3.75936	2.63409	0.100091	-1.40873	-0.603	0.825273	-5.04845	-4.14218	-0.713182	-0.393364	-1.485	-1.67536	-4.67791	-0.388273	0.178636	-4.56736	-2.73045	-1.89636	-0.537182	-7.47218	-4.88727
11	-0.344486	2.86441	10.4524	-0.00852525	5.63485	3.69764	1.97551	5.49277	2.74461	1.69455	1.28227	7.45151	2.23876	-0.504424	0.236818	-0.0318384	-0.593364	1.81369	-2.99212	-1.098	-1.16236	-1.83853	-0.55003	1.21097	-2.15315	0.659384	3.67073	0.0986465	-1.95678	4.73407	1.88755	0.65097	1.34079	2.70273	-3.44573	-2.07149	1.10991	1.20725	0.265465	0.0209596	-2.87961	1.57521	2.25429	-3.02403	-1.03177	0.066798	1.5128	-5.99868	-3.08453
12	1.67824	3.00427	12.8084	2.28911	7.72833	5.96833	4.27889	7.84911	5.10656	3.82	3.492	9.74278	4.57867	1.51833	2.474	2.03478	1.542	3.97733	-0.886778	1.25667	0.757	-0.0483333	1.647	3.396	-0.159667	2.85311	5.70167	2.18667	0.0653333	7.01167	3.87	2.856	3.47067	4.728	-1.69	0.235889	3.101	3.09233	2.18033	1.88567	-0.858556	3.68733	4.43544	-1.25356	0.824222	2.16078	3.79733	-4.34567	-1.13089
13	3.86423	3.09481	15.1218	4.766	9.822	8.30027	6.72506	10.2522	7.53073	6.13691	5.82627	12.0103	7.03485	3.69591	4.85764	4.2353	3.87164	6.19594	1.45764	3.762	2.86464	1.92421	3.92164	5.66312	2.02427	5.09467	7.78464	4.43048	2.26727	9.40864	5.99797	5.14555	5.73355	6.87927	0.291636	2.73282	5.23694	5.23136	4.2687	3.92106	1.32894	5.90273	6.66209	0.722	2.83521	4.33485	6.24594	-2.51039	0.930606
14	6.16037	3.13051	17.3749	7.31111	11.8678	10.6245	9.23372	12.6161	9.94342	8.55436	8.20518	14.2135	9.54858	5.98536	7.31618	6.50696	6.31145	8.42652	3.99443	6.3463	5.09082	4.05194	6.21518	7.96188	4.35358	7.35617	9.86409	6.77422	4.58968	11.8521	8.20354	7.44791	8.05812	9.11546	2.48836	5.34394	7.47514	7.55046	6.50758	6.09904	3.62997	8.16585	8.86786	2.85641	4.97893	6.58412	8.77703	-0.506838	3.05511
15	8.50481	3.11263	19.5556	9.82246	13.8318	12.8842	11.7233	14.8767	12.2864	10.9999	10.5727	16.3284	12.0601	8.32315	9.78082	8.78649	8.79082	10.6282	6.64013	8.94224	7.37518	6.28215	8.47873	10.2397	6.76624	9.61173	11.8962	9.14562	6.96717	14.2701	10.4146	9.70339	10.3705	11.3856	4.86082	7.992	9.75645	9.93331	8.85677	8.37021	5.97843	10.4247	10.995	5.08591	7.21881	8.87481	11.2947	1.63989	5.19778
16	10.8398	3.05133	21.6525	12.2261	15.7036	15.0505	14.1333	16.9963	14.5302	13.4105	12.8945	18.3516	14.5263	10.6453	12.1965	11.0182	11.2515	12.7663	9.30985	11.4948	9.67373	8.55509	10.6846	12.4472	9.20073	11.8355	13.8595	11.4733	9.34512	16.6021	12.5808	11.8758	12.6136	13.6416	7.339	10.6069	12.0182	12.2805	11.2683	10.6798	8.32055	12.6388	13.0198	7.343	9.50497	11.1417	13.7328	3.88555	7.32248
17	13.1209	2.96429	23.6599	14.4837	17.4931	17.1133	16.4244	18.9848	16.662	15.7365	15.1604	20.2941	16.9219	12.9036	14.5266	13.1656	13.6527	14.8181	11.9295	13.9549	11.9597	10.8172	12.8192	14.5426	11.6055	14.0083	15.7414	13.7092	11.6797	18.8116	14.6813	13.948	14.7463	15.8519	9.83245	13.1356	14.2212	14.5202	13.69	12.9726	10.6178	14.7868	14.9479	9.56073	11.7778	13.3397	16.0523	6.17233	9.41073
18	15.3187	2.86816	25.5745	16.5866	19.2162	19.0628	18.5834	20.8682	18.6835	17.9445	17.3711	22.1697	19.2312	15.0658	16.7532	15.2155	15.9633	16.7788	14.44	16.2795	14.2179	13.0266	14.88	16.5043	13.9452	16.1088	17.5351	15.8248	13.9439	20.8825	16.7106	15.9144	16.7459	17.9875	12.2521	15.5474	16.3499	16.617	16.0746	15.1903	12.8386	16.8581	16.7719	11.7074	13.9965	15.448	18.2364	8.43991	11.4558
19	17.4182	2.77604	27.3955	18.546	20.902	20.9046	20.619	22.674	20.6021	20.0224	19.5299	23.9935	21.4456	17.1145	18.8748	17.1678	18.1603	18.6553	16.8055	18.4544	16.4241	15.1537	16.8708	18.3323	16.1933	18.1284	19.2465	17.812	16.1306	22.8098	18.6665	17.7771	18.6234	20.0256	14.5235	17.8268	18.3775	18.5745	18.3794	17.2853	14.9598	18.8515	18.5013	13.7869	16.134	17.4633	20.2815	10.6483	13.457
20	19.4144	2.69553	29.1229	20.3875	22.5693	22.6652	22.5433	24.4297	22.4216	21.9678	21.635	25.7761	23.5607	19.0545	20.9014	19.0314	20.229	20.4614	19.0165	20.4806	18.5481	17.178	18.7966	20.0427	18.3386	20.0624	20.8891	19.6725	18.243	24.5881	20.549	19.5535	20.4011	21.9508	16.5998	19.9656	20.2897	20.421	20.5729	19.2373	16.9697	20.7731	20.1562	15.7982	18.1784	19.3934	22.1973	12.7812	15.4077
21	21.3102	2.62614	30.7486	22.1372	24.2281	24.3658	24.3657	26.1521	24.1472	23.7866	23.6788	27.5255	25.58	20.8961	22.8435	20.8197	22.1678	22.2105	21.0858	22.3636	20.5766	19.0932	20.6575	21.6616	20.3817	21.9093	22.4675	21.4226	20.2777	26.2204	22.3644	21.2612	22.0964	23.7528	18.4718	21.9611	22.0961	22.1886	22.6385	21.047	18.8724	22.6196	21.7545	17.7356	20.1264	21.2508	23.996	14.8426	17.304
22	23.1041	2.56225	32.2615	23.8177	25.8729	26.0176	26.0988	27.8428	25.7867	25.4868	25.6415	29.2428	27.5107	22.653	24.7122	22.545	23.9787	23.9081	23.0363	24.1148	22.5074	20.9052	22.4535	23.2143	22.3218	22.893	23.9851	23.0884	22.2228	27.7116	24.12	22.9174	23.7235	25.4287	20.1696	23.8158	23.8108	23.9012	24.5706	22.7255	20.6851	24.3795	23.3078	19.5992	21.9746	23.0517	25.6882	16.8476	19.1453
23	24.8181	2.49829	33.6619	25.4574	27.4903	27.6167	27.7538	29.4881	27.3498	27.078	27.507	30.9187	29.3538	24.3367	26.506	24.2149	25.669	25.5549	24.8898	25.7363	24.346	22.6228	24.1777	24.7151	24.1479	24.6391	25.4393	24.6963	24.0814	29.0801	25.8172	24.534	25.2913	26.984	21.748	25.5362	25.4444	25.567	26.3692	24.3024	22.427	26.0427	24.8183	21.3941	23.724	24.8081	27.2847	18.8127	20.9324
24	26.4515	2.42923	34.9494	27.0753	29.063	29.1531	29.3298	31.0691	28.8309	28.5522	29.2596	32.5355	31.1026	25.9558	28.2117	25.8299	27.2387	27.1527	26.6595	27.2281	26.0853	24.2469	25.8183	26.1608	25.8392	26.9554	26.8251	26.2612	25.8477	30.3452	27.444	26.1143	26.802	28.4272	23.2565	27.1303	26.9992	27.1803	28.0404	25.7888	24.1046	27.5995	26.2818	23.1265	25.3777	26.5253	28.7911	20.7428	22.6641
25	27.9904	2.35208	36.1275	28.6708	30.5757	30.6129	30.8144	32.5672	30.2215	29.9184	30.9067	34.0811	32.7447	27.5136	29.8265	27.3868	28.7113	28.7039	28.3498	28.5924	27.7282	25.774	27.3641	27.5426	27.3768	28.4777	28.1407	27.7854	27.5078	31.5312	28.9852	27.6508	28.2495	29.7635	24.7346	28.6046	28.474	28.7296	29.5932	27.1935	25.7189	29.041	27.6969	24.797	26.9366	28.1957	30.2091	22.6284	24.3392
26	29.4375	2.26933	37.2011	30.2318	32.015	31.9793	32.2042	33.9664	31.5193	31.1808	32.4455	35.5412	34.263	29.0058	31.3494	28.886	30.1087	30.2184	29.9512	29.837	29.2634	27.202	28.8048	28.8522	28.7489	29.912	29.3878	29.2624	29.0531	32.6602	30.426	29.1292	29.6308	30.9995	26.1905	29.9637	29.8705	30.1998	31.0346	28.5185	27.2594	30.3615	29.0633	26.4055	28.3992	29.8079	31.5372	24.4495	25.9526
27	30.7893	2.18465	38.1797	31.7331	33.3707	33.2356	33.4931	35.2558	32.7345	32.3397	33.8724	36.8933	35.6392	30.4216	32.7788	30.3281	31.4462	31.6984	31.4505	30.9702	30.6855	28.5318	30.1345	30.0817	29.9606	31.2517	30.5706	30.6842	30.4801	33.7469	31.7566	30.5327	30.9516	32.1406	27.6166	31.2119	31.1893	31.5703	32.3647	29.7723	28.7082	31.5598	30.3723	27.9566	29.7724	31.3458	32.7702	26.1828	27.4945
28	32.0472	2.10185	39.0698	33.1505	34.64	34.3696	34.6904	36.4279	33.8832	33.3962	35.1872	38.1243	36.8698	31.7542	34.1182	31.7149	32.726	33.1449	32.8388	32.0032	31.9917	29.7802	31.3604	31.2247	31.0416	32.4983	31.6961	32.0406	31.7922	34.7987	32.9898	31.8455	32.219	33.1936	29.0023	32.3579	32.4369	32.8276	33.582	30.9701	30.0626	32.6359	31.6144	29.4545	31.0697	32.8075	33.9137	27.8103	28.9577
29	33.2133	2.02295	39.8768	34.4648	35.8188	35.3762	35.8049	37.4774	34.9772	34.3595	36.3905	39.2194	37.9527	33.0001	35.3716	33.0372	33.9456	34.5586	34.1053	32.95	33.177	30.9547	32.4991	32.2821	32.0192	33.6504	32.7706	33.3239	32.9952	35.8139	34.1352	33.0559	33.4388	34.1648	30.3419	33.4122	33.6159	33.9614	34.6854	32.131	31.3311	33.5947	32.787	30.8939	32.3097	34.1887	34.9691	29.3221	30.341
30	34.2919	1.94675	40.6053	35.6671	36.8993	36.2626	36.8439	38.3913	36.0167	35.2397	37.4726	40.1612	38.8896	34.1647	36.5405	34.2774	35.0994	35.9345	35.2459	33.8236	34.2401	32.0623	33.5632	33.2655	32.9207	34.7002	33.7972	34.5275	34.0976	36.7833	35.1978	34.1602	34.6088	35.0579	31.6375	34.3868	34.7208	34.9653	35.6708	33.27	32.5241	34.4459	33.8867	32.2564	33.5138	35.4897	35.9392	30.7198	31.6443
31	35.2868	1.87101	41.2574	36.759	37.8698	37.0397	37.8058	39.1668	36.9897	36.0415	38.425	40.9237	39.6875	35.2565	37.6157	35.42	36.1739	37.2572	36.2616	34.6302	35.1855	33.1085	34.5588	34.1892	33.7714	35.6483	34.7744	35.654	35.1126	37.6921	36.1767	35.162	35.7182	35.8757	32.8924	35.2857	35.7452	35.8396	36.5451	34.3967	33.6494	35.2026	34.9106	33.5263	34.6938	36.7116	36.8143	32.0098	32.8737
32	36.1976	1.79402	41.8301	37.7481	38.7192	37.7138	38.6799	39.8038	37.877	36.7621	39.2388	41.4875	40.3498	36.2811	38.5815	36.4517	37.1503	38.5079	37.1579	35.368	36.0168	34.0929	35.4872	35.0609	34.5872	36.5007	35.6914	36.6988	36.0506	38.5197	37.0695	36.0673	36.7461	36.6191	34.1055	36.1075	36.673	36.5938	37.315	35.5111	34.7097	35.8712	35.854	34.6946	35.8538	37.8511	37.5783	33.1925	34.0348
33	37.0202	1.71623	42.3176	38.6412	39.4359	38.2906	39.4499	40.3007	38.6705	37.3954	39.9063	41.8456	40.879	37.2331	39.4225	37.3655	38.0108	39.6626	37.9439	36.0372	36.7365	35.0065	36.3426	35.8767	35.3688	37.2584	36.5305	37.6509	36.9118	39.2443	37.8704	36.8839	37.6642	37.2798	35.2669	36.8408	37.4871	37.237	37.9838	36.6031	35.708	36.4523	36.6988	35.753	36.9886	38.9053	38.2138	34.2736	35.1254
34	37.7465	1.64159	42.7077	39.4413	40.01	38.77	40.1003	40.659	39.354	37.933	40.431	41.9997	41.272	38.098	40.125	38.1577	38.745	40.6963	38.628	36.634	37.341	35.8347	37.121	36.6183	36.1	37.9187	37.275	38.4973	37.687	39.8423	38.572	37.617	38.445	37.8493	36.361	37.472	38.1733	37.7747	38.5533	37.6543	36.633	36.944	37.4283	36.6923	38.0833	39.8683	38.7023	35.2577	36.13
35	38.3634	1.57687	42.9814	40.1433	40.4249	39.1348	40.6159	40.8819	39.9102	38.3573	40.816	41.9612	41.529	38.8535	40.6622	38.8148	39.341	41.5934	39.21	37.1465	37.8185	36.5599	37.81	37.2623	36.7578	38.4722	37.9015	39.2204	38.3583	40.2931	39.1627	38.2672	39.0511	38.3139	37.3485	37.9848	38.7238	38.2078	39.024	38.6365	37.4724	37.3395	38.0326	37.5138	39.1109	40.735	39.0333	36.1349	37.0324
36	38.862	1.53091	43.1218	40.7378	40.6859	39.3805	40.9771	40.9744	40.3282	38.6649	41.0878	41.7538	41.6537	39.4955	41.0338	39.3182	39.7986	42.3422	39.6885	37.5647	38.1793	37.1618	38.412	37.7832	37.3177	38.9102	38.4024	39.7954	38.9031	40.5816	39.6326	38.8385	39.4688	38.6565	38.2089	38.3624	39.1374	38.5323	39.3926	39.5128	38.219	37.6327	38.5079	38.2222	40.0381	41.5058	39.2077	36.8951	37.8223
37	39.2332	1.51187	43.1311	41.2107	40.7929	39.5071	41.1681	40.9455	40.5982	38.8433	41.2566	41.4121	41.6545	40.0114	41.2318	39.6479	40.1076	42.9298	40.0619	37.8769	38.4242	37.6194	38.9212	38.1644	37.7557	39.2222	38.7687	40.1991	39.304	40.6982	39.9757	39.3255	39.6893	38.8641	38.9207	38.5939	39.4108	38.7491	39.6496	40.25	38.8688	37.8117	38.8553	38.8192	40.828	42.1841	39.2373	37.5284	38.4909
38	39.4697	1.52434	43.0281	41.5451	40.7599	39.5283	41.184	40.8106	40.7152	38.8873	41.3348	40.9778	41.5441	40.3898	41.2522	39.7933	40.2549	43.34	40.3296	38.0794	38.5558	37.9094	39.3311	38.4018	38.0513	39.4023	39.0035	40.412	39.5513	40.6538	40.1891	39.7128	39.7165	38.933	39.4665	38.6766	39.5446	38.8591	39.7859	40.8228	39.4205	37.8715	39.084	39.3061	41.4423	42.7736	39.1459	38.0256	39.031
39	39.5735	1.56201	42.8393	41.7256	40.6096	39.4617	41.027	40.5845	40.6792	38.8014	41.3434	40.4936	41.3249	40.6206	41.1	39.7675	40.2387	43.5492	40.4865	38.1717	38.5835	38.0157	39.6338	38.5025	38.1772	39.4604	39.1201	40.425	39.6424	40.4777	40.27	39.9858	39.5742	38.8707	39.8403	38.6136	39.5462	38.8617	39.7991	41.2186	39.872	37.8119	39.2146	39.6827	41.8404	43.2687	38.9637	38.3829	39.4388
40	39.5503	1.61533	42.5913	41.7458	40.3598	39.3265	40.7384	40.2812	40.5055	38.5995	41.3106	39.9929	41.0049	40.7085	40.7956	39.6061	40.0724	43.537	40.5437	38.1641	38.5208	37.9633	39.8226	38.4858	38.1451	39.4175	39.1295	40.2385	39.5811	40.207	40.2431	40.1425	39.2964	38.6968	40.0454	38.4158	39.4295	38.7702	39.7031	41.4373	40.2178	37.6395	39.2766	39.9434	41.987	43.6599	38.7234	38.5797	39.7102
41	39.4078	1.6731	42.3041	41.6132	40.0136	39.1358	40.3453	39.9073	40.2208	38.3054	41.2576	39.4922	40.5834	40.672	40.3677	39.3483	39.773	43.2948	40.5092	38.0604	38.388	37.7798	39.8899	38.3733	37.9695	39.2869	39.0363	39.861	39.3712	39.8655	40.1276	40.1922	38.9173	38.4373	40.085	38.0979	39.2047	38.6027	39.5151	41.4975	40.4314	37.3588	39.2961	40.077	41.8632	43.9201	38.4454	38.6364	39.8425
42	39.1553	1.72542	41.9976	41.3546	39.5807	38.8933	39.8674	39.4647	39.8545	37.9403	41.1871	38.9961	40.0545	40.5385	39.8452	39.0199	39.3545	42.826	40.3809	37.8533	38.2029	37.4957	39.8254	38.1835	37.6661	39.0715	38.8386	39.3103	39.0057	39.474	39.9367	40.1361	38.4761	38.1197	39.9628	37.6825	38.8791	38.3838	39.2456	41.4151	40.4751	36.9762	39.2818	40.0742	41.478	44.0149	38.1697	38.5752	39.8383
43	38.8084	1.76121	41.6963	40.9974	39.0984	38.6135	39.3404	38.9604	39.4422	37.5192	41.0985	38.5187	39.4361	40.3308	39.2523	38.6467	38.8344	42.1474	40.1516	37.5335	37.973	37.1327	39.6204	37.9275	37.2595	38.7833	38.542	38.6247	38.4999	39.0597	39.6933	39.974	38.0202	37.7738	39.6885	37.2221	38.4824	38.1449	38.899	41.2072	40.3253	36.5129	39.2218	39.9139	40.8639	43.917	37.9488	38.4091	39.7012
44	38.4013	1.76469	41.4169	40.5576	38.627	38.3381	38.8345	38.4293	39.0233	37.0661	40.993	38.0937	38.8032	40.0696	38.6255	38.2877	38.2576	41.2976	39.8218	37.1201	37.7039	36.7095	39.2737	37.6281	36.799	38.4556	38.1812	37.8758	37.9086	38.6687	39.4354	39.721	37.607	37.4532	39.2761	36.818	38.0692	37.9227	38.4908	40.9018	39.9672	36.0323	39.1145	39.5781	40.0822	43.6126	37.8236	38.135	39.4376
45	37.9951	1.72047	41.164	40.0604	38.2293	38.1213	38.4304	37.9418	38.6497	36.637	40.875	37.7538	38.2752	39.7887	38.022	38.0284	37.696	40.3518	39.4163	36.679	37.428	36.2659	38.8207	37.3263	36.3688	38.1619	37.821	37.2019	37.3341	38.3524	39.2174	39.4183	37.2887	37.2358	38.755	36.6057	37.7139	37.7689	38.066	40.5472	39.4132	35.6397	38.9996	39.0958	39.2444	43.1192	37.8088	37.7467	39.0783
46	37.6605	1.62837	40.9315	39.5423	37.9361	37.9885	38.1812	37.5533	38.3739	36.3151	40.746	37.5085	37.9471	39.5335	37.5089	37.9227	37.2353	39.4268	38.987	36.3054	37.2168	35.8744	38.3585	37.0821	36.0651	37.9695	37.527	36.7459	36.8811	38.1487	39.0933	39.1295	37.0861	37.1865	38.1915	36.6514	37.4746	37.745	37.6844	40.209	38.7255	35.4255	38.9304	38.5584	38.4847	42.5025	37.886	37.2631	38.6766
47	37.4442	1.50998	40.7066	39.0259	37.7248	37.9145	38.0853	37.2768	38.2216	36.1311	40.5949	37.3411	37.828	39.3371	37.102	37.962	36.9095	38.6574	38.6056	36.0712	37.1292	35.617	38.0104	36.9463	35.9467	37.9025	37.3241	36.5771	36.6029	38.0586	39.0875	38.913	36.9721	37.3145	37.6907	36.9181	37.3667	37.8925	37.393	39.9387	38.0132	35.3994	38.9369	38.0637	37.8952	41.8623	37.9995	36.7522	38.2869
48	37.3404	1.39782	40.4576	38.5206	37.5435	37.8435	38.0943	37.0917	38.1708	36.0564	40.3868	37.2364	37.8425	39.2	36.7753	38.0805	36.691	38.139	38.3261	35.9684	37.1815	35.5367	37.8411	36.9344	36.0006	37.9297	37.176	36.6617	36.494	38.0345	39.1814	38.7875	36.8809	37.5528	37.3408	37.2692	37.3444	38.2014	37.2027	39.7379	37.3926	35.4845	39.0003	37.6687	37.4782	41.2898	38.0675	36.3308	37.9651
49	37.2997	1.31364	40.1451	38.0379	37.3516	37.7421	38.1483	36.9668	38.1608	36.0251	40.0755	37.1951	37.9045	39.1002	36.4745	38.1835	36.5023	37.8741	38.1454	35.9088	37.3274	35.6082	37.8102	37.0053	36.1525	38.0029	37.0133	36.8966	36.5247	37.9977	39.3164	38.7075	36.7298	37.7941	37.1615	37.5412	37.3205	38.5999	37.0628	39.5585	36.9213	35.5672	39.0502	37.3645	37.1555	40.8197	38.0172	36.0736	37.7271
50	37.2583	1.26375	39.7324	37.6088	37.1498	37.6302	38.2251	36.8854	38.1334	35.9751	39.6399	37.2293	37.9801	39.028	36.1597	38.1971	36.2675	37.7826	38.0138	35.7808	37.4705	35.7562	37.8012	37.074	36.3245	38.098	36.7808	37.1617	36.6764	37.8735	39.4328	38.5963	36.4532	37.9387	37.095	37.6293	37.2047	38.9588	36.8901	39.327	36.5743	35.5536	39.0006	37.0973	36.8376	40.4216	37.8065	35.9626	37.529
51	37.1712	1.24629	39.1935	37.2826	36.9869	37.5572	38.3414	36.8506	38.0681	35.8775	39.1015	37.3585	38.0757	38.9943	35.8243	38.0948	35.9658	37.7668	37.8763	35.4997	37.5082	35.8736	37.6876	37.0436	36.492	38.2227	36.4898	37.386	36.9448	37.6203	39.4976	38.3894	36.0272	37.9392	37.0394	37.5238	36.9434	39.1392	36.6112	38.9881	36.2873	35.4113	38.7972	36.8146	36.472	40.0351	37.434	35.9162	37.3031
52	37.0341	1.26311	38.5347	37.102	36.9248	37.5725	38.5193	36.8672	37.9839	35.7417	38.5203	37.5939	38.2019	39.0094	35.4994	37.9009	35.6362	37.7583	37.7257	35.063	37.3722	35.8768	37.4199	36.8643	36.6852	38.4032	36.2085	37.5726	37.3242	37.2463	39.5094	38.0826	35.5079	37.8132	36.9049	37.2909	36.5428	39.0645	36.2078	38.5468	36.0107	35.1733	38.4411	36.508	36.0622	39.6392	36.9488	35.8508	37.0045
53	36.8813	1.3211	37.8141	37.0852	36.9825	37.6953	38.7591	36.9318	37.9094	35.5999	37.9679	37.9013	38.3233	39.0804	35.2343	37.6688	35.3391	37.75	37.6133	34.5671	37.0569	35.7773	37.0726	36.5584	36.9408	38.6722	36.0095	37.774	37.7941	36.8052	39.4654	37.7313	34.9914	37.6204	36.6547	37.0309	36.0691	38.7522	35.7442	38.0742	35.7482	34.8962	37.9899	36.2225	35.6667	39.2704	36.4422	35.7279	36.6329
54	36.7598	1.4144	37.1439	37.2015	37.1245	37.8952	39.0076	37.0397	37.8702	35.4897	37.5133	38.202	38.3556	39.2107	35.0701	37.4505	35.1258	37.778	37.5979	34.1308	36.6295	35.648	36.7757	36.1957	37.2646	39.0353	35.9385	38.0423	38.3029	36.3723	39.355	37.4171	34.5515	37.4212	36.313	36.8337	35.6297	38.283	35.3426	37.6729	35.5353	34.621	37.539	36.0289	35.3689	38.9833	36.0272	35.5775	36.2397
55	36.6962	1.5153	36.6287	37.3574	37.2687	38.078	39.1675	37.158	37.8897	35.4394	37.2065	38.4016	38.2044	39.3688	35.0261	37.2685	35.0004	37.8537	37.7064	33.8305	36.1886	35.5719	36.6337	35.875	37.5945	39.433	35.9733	38.3736	38.7628	36.0095	39.1735	37.2217	34.2084	37.2506	35.9348	36.7292	35.3297	37.757	35.1061	37.4368	35.4065	34.3672	37.1797	35.9787	35.2186	38.7998	35.7705	35.4886	35.9097
56	36.6693	1.59259	36.2811	37.4369	37.3163	38.1473	39.1494	37.2136	37.952	35.435	37.035	38.4264	37.8096	39.486	35.068	37.0994	34.891	37.9209	37.896	33.66	35.819	35.6034	36.657	35.6819	37.8148	39.7623	36.0337	38.6871	39.0774	35.7237	38.9007	37.1763	33.9287	37.1039	35.577	36.6546	35.205	37.2579	35.049	37.3802	35.3789	34.1297	36.9434	36.0524	35.183	38.6842	35.6368	35.513	35.7157
57	36.6168	1.63381	36.023	37.3677	37.1983	38.05	38.9098	37.1316	37.9859	35.4094	36.9071	38.2499	37.1605	39.4948	35.1232	36.8824	34.6825	37.8851	38.0567	33.5415	35.5633	35.7307	36.7565	35.631	37.8234	39.9293	36.0373	38.8725	39.1723	35.4649	38.501	37.2187	33.6533	36.9383	35.2921	36.505	35.194	36.8289	35.0873	37.4201	35.4175	33.8817	36.7819	36.1493	35.1714	38.5501	35.5454	35.6022	35.6567
58	36.472	1.64444	35.758	37.1348	36.8818	37.7771	38.4487	36.8701	37.9193	35.3006	36.7104	37.8826	36.2733	39.3395	35.1423	36.5582	34.314	37.6718	38.0755	33.3805	35.3767	35.8673	36.8087	35.6489	37.5877	39.8755	35.9361	38.8529	39.0042	35.1673	37.9495	37.2395	33.3387	36.6974	35.0694	36.2033	35.1781	36.4667	35.112	37.4441	35.4385	33.6065	36.6202	36.1488	35.0894	38.3087	35.4418	35.6345	35.6422
59	36.1979	1.63781	35.4222	36.7584	36.3627	37.3541	37.7984	36.4376	37.7167	35.077	36.3959	37.3434	35.1769	38.9855	35.1153	36.0931	33.7677	37.2431	37.8956	33.1174	35.1915	35.9192	36.7401	35.6473	37.1329	39.5953	35.7155	38.6209	38.5748	34.7761	37.2421	37.1585	32.9668	36.3472	34.864	35.7434	35.064	36.1383	35.0688	37.3825	35.3619	33.2942	36.4077	35.988	34.8769	37.9184	35.3032	35.5015	35.5684
60	35.7908	1.63009	34.9875	36.2705	35.6549	36.8251	37.0034	35.8783	37.3732	34.7261	35.961	36.6519	33.905	38.431	35.0425	35.4811	33.0405	36.606	37.519	32.7344	34.9566	35.8363	36.5369	35.5779	36.5043	39.1304	35.3807	38.2174	37.9365	34.2562	36.3894	36.9433	32.5279	35.891	34.6378	35.1613	34.8217	35.8155	34.9471	37.2204	35.1456	32.9307	36.1306	35.6715	34.5115	37.3816	35.1185	35.1696	35.3859
61	35.2653	1.63741	34.4423	35.6887	34.7925	36.2312	36.1089	35.229	36.9051	34.2551	35.4238	35.8189	32.4842	37.7083	34.9199	34.7464	32.143	35.813	36.9832	32.2323	34.65	35.6004	36.2077	35.4222	35.7448	38.5238	34.9518	37.6779	37.1607	33.6053	35.4199	36.5988	32.004	35.3585	34.374	34.4943	34.4505	35.4923	34.7304	36.9636	34.7792	32.5039	35.7919	35.2313	33.9823	36.7311	34.8741	34.6575	35.0874
62	34.6427	1.67272	33.7857	35.0121	33.8169	35.5896	35.1456	34.5075	36.3536	33.6862	34.8178	34.8447	30.9252	36.8639	34.7241	33.939	31.0914	34.9273	36.3418	31.6178	34.2595	35.2229	35.7668	35.1787	34.8944	37.8154	34.4511	37.0266	36.3151	32.8467	34.3777	36.15	31.3736	34.7928	34.062	33.7632	33.9605	35.1691	34.3919	36.6402	34.3017	32.0152	35.394	34.7105	33.3041	36.0134	34.5499	33.9992	34.6847
63	33.9369	1.74089	33.0122	34.2147	32.7555	34.8891	34.1166	33.7091	35.7377	33.0372	34.1729	33.7222	29.2311	35.9304	34.415	33.1066	29.8919	33.9787	35.6451	30.9062	33.7685	34.7367	35.2348	34.851	33.9923	37.0218	33.8793	36.2702	35.4267	32.0002	33.3121	35.6138	30.63	34.2214	33.6999	32.9663	33.3709	34.8439	33.8946	36.2565	33.7734	31.4632	34.9206	34.1398	32.5087	35.2751	34.1095	33.2234	34.1942
64	33.144	1.83903	32.0985	33.2526	31.6162	34.0999	32.9953	32.8098	35.0542	32.3019	33.4849	32.4402	27.4152	34.9102	33.9568	32.2701	28.5319	32.9485	34.9051	30.117	33.1699	34.1622	34.6236	34.4264	33.0522	36.1359	33.213	35.3993	34.4826	31.0645	32.2477	34.9755	29.778	33.6462	33.2974	32.0843	32.6873	34.5165	33.1931	35.7768	33.2426	30.8355	34.3336	33.516	31.612	34.5353	33.5067	32.3603	33.6144
65	32.2458	1.96014	31.0146	32.0996	30.3977	33.1965	31.7539	31.7821	34.2895	31.4524	32.7158	30.9887	25.5002	33.7855	33.3195	31.4175	26.9959	31.792	34.1086	29.2593	32.4728	33.4929	33.9193	33.8719	32.0542	35.1417	32.4175	34.4004	33.4538	30.0158	31.168	34.1941	28.823	33.0464	32.8635	31.0912	31.8944	34.1707	32.2431	35.1369	32.7161	30.1107	33.5847	32.8092	30.596	33.767	32.7265	31.4151	32.9196
66	31.2193	2.09841	29.7336	30.7515	29.0903	32.1619	30.3771	30.6017	33.4333	30.4533	31.8195	29.3649	23.4902	32.5381	32.4778	30.508	25.2794	30.4722	33.2172	28.3268	31.6875	32.6989	33.0958	33.1489	30.9603	34.0228	31.4579	33.2693	32.3217	28.8253	30.0362	33.2218	27.766	32.3858	32.3973	29.9718	30.9598	33.7714	31.0201	34.2806	32.1527	29.266	32.6349	31.9841	29.4287	32.9145	31.7567	30.3817	32.0651
67	30.0456	2.24717	28.2397	29.224	27.688	30.983	28.8693	29.255	32.4527	29.271	30.751	27.574	21.4243	31.168	31.429	29.5053	23.389	28.9687	32.194	27.301	30.811	31.746	32.12	32.225	29.7473	32.7653	30.308	32.0133	31.0843	27.47	28.8113	32.021	26.605	31.618	31.872	28.7197	29.8447	33.2637	29.531	33.1777	31.4943	28.28	31.463	31.0133	28.09	31.9213	30.5993	29.226	31.0087
68	28.7118	2.39561	26.5285	27.5571	26.1889	29.6484	27.2415	27.7412	31.3155	27.8729	29.4565	25.6329	19.3677	29.6714	30.1672	28.3886	21.342	27.2859	31.0137	26.1589	29.8145	30.5928	30.9467	31.0822	28.4026	31.3581	28.9453	30.6445	29.7546	25.9377	27.4482	30.5602	25.325	30.6962	31.2334	27.3328	28.5211	32.5816	27.8061	31.8219	30.6924	27.1278	30.0643	29.8829	26.5841	30.7463	29.2698	27.91	29.7262
69	27.2221	2.53243	24.6142	25.7978	24.6022	28.1718	25.5039	26.0764	30.0253	26.2844	27.9418	23.5776	17.3895	28.0567	28.7125	27.1032	19.196	25.4538	29.6692	24.9032	28.6813	29.2071	29.572	29.7169	26.9198	29.8004	27.3913	29.1713	28.3473	24.2282	25.9161	28.8598	23.9308	29.582	30.4408	25.8218	26.9794	31.6614	25.8801	30.2119	29.7113	25.8111	28.4492	28.5952	24.9367	29.3719	27.7942	26.4199	28.2144
70	25.5867	2.6474	22.5321	23.9796	22.9262	26.5691	23.6669	24.2956	28.5996	24.5212	26.2138	21.4608	15.558	26.3315	27.0734	25.6092	16.991	23.5125	28.1643	23.5418	27.3918	27.5842	28.0036	28.1439	25.3016	28.1089	25.6624	27.5989	26.8747	22.362	24.208	26.9482	22.4365	28.2474	29.4535	24.205	25.2299	30.4689	23.794	28.3645	28.5253	24.3349	26.6421	27.1681	23.1842	27.7999	26.2046	24.7579	26.4928
71	23.8241	2.73629	20.3299	22.1209	21.1569	24.8675	21.7495	22.4342	27.0536	22.6055	24.2927	19.339	13.915	24.507	25.269	23.9273	14.7532	21.4993	26.5155	22.0861	25.9449	25.7485	26.2676	26.3792	23.5613	26.3123	23.7828	25.933	25.342	20.366	22.3373	24.8671	20.8618	26.6848	28.2448	22.5018	23.3066	29.0108	21.5933	26.33	27.1217	22.7138	24.6746	25.6272	21.3575	26.0476	24.5345	22.9468	24.5916
72	21.9592	2.80252	18.0536	20.2386	19.2958	23.0975	19.7782	20.5216	25.4176	20.5755	22.2205	17.2542	12.4685	22.5997	23.3262	22.0987	12.5024	19.4433	24.7542	20.5396	24.357	23.7403	24.4001	24.4643	21.7164	24.4439	21.7896	24.1806	23.7545	18.2691	20.3262	22.6671	19.2226	24.9176	26.8084	20.7286	21.2728	27.333	19.3246	24.1885	25.5404	20.9701	22.5819	24.0046	19.4747	24.1445	22.8147	21.0198	22.537
73	20.0178	2.85257	15.7445	18.3454	17.3543	21.2796	17.7848	18.5916	23.7075	18.475	20.0485	15.2284	11.1975	20.6358	21.2764	20.1686	10.2562	17.3548	22.9142	18.9015	22.6568	21.6112	22.4413	22.4317	19.7834	22.5291	19.7214	22.3501	22.1171	16.1063	18.1998	20.4042	17.5284	22.9791	25.1616	18.9013	19.1945	25.4996	17.0245	21.9928	23.8269	19.1332	20.3992	22.3403	17.5456	22.1305	21.071	18.9883	20.3547
74	18.0227	2.89403	13.4353	16.4465	15.3476	19.4251	15.7949	16.6698	21.9364	16.3268	17.8149	13.2698	10.0542	18.6389	19.1514	18.1815	8.035	15.2417	21.0225	17.1687	20.88	19.4106	20.4318	20.3193	17.7748	20.5844	17.6161	20.4606	20.434	13.9127	15.9762	18.1302	15.7828	20.9174	23.3415	17.0408	17.1202	23.5777	14.708	19.7798	22.019	17.2271	18.1564	20.6581	15.5819	20.0404	19.3179	16.8599	18.0802
75	15.9898	2.9332	11.1545	14.5395	13.2936	17.5504	13.8336	14.7638	20.1096	14.1243	15.5382	11.3843	8.97508	16.6307	16.9783	16.1707	5.86336	13.1156	19.0931	15.3359	19.0611	17.1905	18.402	18.1709	15.6979	18.6252	15.5036	18.5323	18.7128	11.7269	13.6693	15.8814	13.9822	18.7684	21.3834	15.1603	15.0739	21.6157	12.3725	17.5729	20.1432	15.2639	15.8646	18.9682	13.5882	17.8922	17.5628	14.6424	15.7388
76	13.9312	2.97245	8.93324	12.6233	11.2152	15.6688	11.9232	12.8723	18.2245	11.8647	13.2355	9.57303	7.89379	14.6312	14.7744	14.1672	3.76882	10.9901	17.1315	13.4033	17.2131	14.9949	16.3765	16.0203	13.5621	16.6607	13.4001	16.5869	16.9635	9.58891	11.2771	13.6656	12.1226	16.5715	19.3147	13.2564	13.0578	19.6448	10.0263	15.3852	18.2132	13.2492	13.5307	17.2688	11.568	15.692	15.8059	12.3484	13.3527
77	11.8589	3.00837	6.8062	10.7127	9.14079	13.7881	10.0821	10.9963	16.2766	9.56782	10.941	7.82632	6.75661	12.658	12.5496	12.1944	1.77845	8.86618	15.1396	11.3821	15.3295	12.84	14.368	13.8882	11.3837	14.6861	11.3034	14.6338	15.1921	7.54192	8.81121	11.4753	10.2067	14.3668	17.1569	11.3243	11.067	17.6809	7.69772	13.2202	16.2306	11.1887	11.1614	15.5492	9.52006	13.4376	14.0369	10.0216	10.949
78	9.78703	3.03167	4.81711	8.82967	7.10567	11.908	8.31933	9.14067	14.2599	7.273	8.704	6.12756	5.53744	10.7193	10.32	10.2531	-0.085	6.75156	13.1073	9.281	13.4	10.7202	12.3817	11.7927	9.165	12.689	9.20433	12.6672	13.4026	5.63711	6.29544	9.31433	8.24833	12.183	14.923	9.354	9.09789	15.7229	5.42822	11.082	14.1862	9.09167	8.75856	13.7976	7.44889	11.1231	12.254	7.75989	8.56033
79	7.73367	3.02771	3.02048	7.00021	5.15491	10.0152	6.649	7.31288	12.1635	5.04773	6.59009	4.4597	4.235	8.81364	8.10582	8.31958	-1.78091	4.65282	11.0101	7.10291	11.4168	8.62627	10.4189	9.74712	6.91558	10.6601	7.10109	10.6679	11.5935	3.92558	3.78306	7.20191	6.27773	10.0267	12.6165	7.34897	7.16806	13.7547	3.27609	8.97879	12.0731	6.98027	6.33258	12.0018	5.38142	8.75752	10.4645	5.66348	6.23164
80	5.72118	2.98298	1.46384	5.25078	3.33894	8.09464	5.07855	5.52809	9.98022	2.96245	4.64082	2.8148	2.86201	6.94091	5.92891	6.36226	-3.29891	2.57788	8.82185	4.86197	9.37955	6.55747	8.47182	7.74761	4.67413	8.60388	5.00394	8.62522	9.76559	2.43323	1.35599	5.16603	4.34573	7.89073	10.25	5.34103	5.29832	11.7502	1.30389	6.92656	9.89704	4.89591	3.91047	10.1568	3.37009	6.37863	8.6792	3.80514	4.01257
81	3.77576	2.88817	0.183081	3.60589	1.69245	6.13845	3.61961	3.79549	7.70177	1.08445	2.89045	1.20419	1.44767	5.11624	3.82209	4.36203	-4.62764	0.550677	6.52932	2.58167	7.30055	4.52422	6.53536	5.78891	2.50447	6.54505	2.93979	6.55623	7.92645	1.15793	-0.893354	3.23064	2.51109	5.76175	7.82518	3.3773	3.50332	9.69277	-0.441364	4.9573	7.67909	2.89518	1.54109	8.25253	1.47408	4.03552	6.9053	2.22306	1.95676
82	1.92536	2.74392	-0.835818	2.08027	0.239273	4.16164	2.29027	2.12018	5.36945	-0.539182	1.36318	-0.347727	0.0275455	3.37336	1.833	2.32591	-5.76436	-1.38373	4.136	0.305909	5.20055	2.54882	4.62536	3.876	0.481455	4.52891	0.956	4.50991	6.09491	0.0477273	-2.88345	1.42155	0.826545	3.62591	5.355	1.515	1.80536	7.58118	-1.94027	3.10336	5.466	1.04109	-0.706727	6.28127	-0.251091	1.78036	5.15291	0.902818	0.118273
83	0.200387	2.55769	-1.63083	0.692596	-1.0127	2.20873	1.10293	0.517788	3.06344	-1.89727	0.0609091	-1.81929	-1.35609	1.74621	0.00927273	0.29203	-6.72045	-3.17107	1.68375	-1.88367	3.11255	0.664848	2.77279	2.03182	-1.32913	2.60678	-0.882818	2.55643	4.29897	-0.950717	-4.55355	-0.231152	-0.662909	1.47467	2.886	-0.186071	0.235899	5.41983	-3.19833	1.40597	3.30749	-0.609333	-2.76022	4.26263	-1.75806	-0.325253	3.45004	-0.209545	-1.46513
84	-1.37169	2.34718	-2.25607	-0.549657	-2.07415	0.329364	0.0530101	-0.991949	0.883535	-3.00727	-1.04527	-3.19864	-2.65852	0.260273	-1.61836	-1.67375	-7.52609	-4.75765	-0.734162	-3.88061	1.10255	-1.0821	1.01527	0.283879	-2.88815	0.832172	-2.50018	0.76401	2.56704	-1.87617	-5.88399	-1.70227	-1.92424	-0.661556	0.492	-1.67868	-1.17374	3.22499	-4.24243	-0.0938788	1.25685	-2.00236	-4.55743	2.24166	-3.02925	-2.21688	1.83202	-1.16777	-2.77792
85	-2.775	2.13629	-2.78536	-1.66424	-2.98055	-1.432	-0.883394	-2.39903	-1.08173	-3.91182	-2.01264	-4.48936	-3.84445	-1.08518	-3.04736	-3.4987	-8.22773	-6.10958	-3.00682	-5.58973	-0.741	-2.64897	-0.607909	-1.34742	-4.19248	-0.755394	-3.85073	-0.817879	0.922273	-2.75876	-6.90045	-2.99509	-2.96827	-2.70879	-1.74173	-2.94764	-2.40827	1.04673	-5.10906	-1.37882	-0.633303	-3.11527	-6.07024	0.27397	-4.07618	-3.85536	0.321818	-2.01633	-3.832
86	-4.01508	1.94799	-3.30162	-2.69123	-3.78479	-3.05867	-1.73436	-3.70972	-2.78464	-4.67582	-2.91882	-5.70598	-4.89538	-2.31185	-4.30773	-5.13772	-8.88082	-7.22419	-5.04586	-6.96533	-2.34718	-4.01896	-2.07942	-2.85961	-5.27602	-2.14447	-4.95073	-2.16976	-0.602505	-3.62408	-7.66355	-4.15039	-3.8413	-4.58661	-3.74173	-4.0137	-3.47798	-1.04514	-5.84327	-2.47209	-2.33128	-3.99315	-7.31479	-1.58736	-4.92969	-5.2403	-1.07484	-2.81229	-4.67266
87	-5.1198	1.79675	-3.88362	-3.67911	-4.54694	-4.55136	-2.53008	-4.94915	-4.2231	-5.38	-3.84582	-6.8707	-5.82232	-3.45709	-5.45045	-6.58075	-9.546	-8.1294	-6.81384	-8.02276	-3.69527	-5.21595	-3.40136	-4.27683	-6.19488	-3.35094	-5.85097	-3.29778	-1.97859	-4.49689	-8.26088	-5.22542	-4.60176	-6.22372	-5.47382	-4.93016	-4.4262	-2.9871	-6.5077	-3.44053	-3.83642	-4.71139	-8.34244	-3.31278	-5.63252	-6.40946	-2.3738	-3.61296	-5.37486
88	-6.13731	1.68529	-4.59021	-4.67118	-5.32336	-5.92064	-3.30545	-6.15615	-5.43033	-6.106	-4.86655	-8.01515	-6.65939	-4.56727	-6.53973	-7.87536	-10.2816	-8.87648	-8.322	-8.83618	-4.81909	-6.2993	-4.6	-5.64424	-7.00427	-4.42406	-6.61564	-4.2617	-3.19809	-5.40991	-8.78964	-6.28464	-5.31636	-7.62082	-6.95655	-5.77864	-5.332	-4.73294	-7.17255	-4.38142	-5.17412	-5.357	-9.24085	-4.91027	-6.25906	-7.42494	-3.60809	-4.45621	-6.04033
89	-7.12465	1.61026	-5.449	-5.70189	-6.15967	-7.18467	-4.11444	-7.36367	-6.46533	-6.929	-6.027	-9.173	-7.45944	-5.68933	-7.633	-9.075	-11.137	-9.53711	-9.63056	-9.52033	-5.788	-7.34644	-5.71833	-7.01356	-7.76367	-5.41556	-7.31833	-5.14022	-4.28189	-6.40211	-9.35789	-7.38367	-6.05367	-8.79878	-8.253	-6.62922	-6.26489	-6.28611	-7.89444	-5.39944	-6.39111	-6.023	-10.0893	-6.39011	-6.87544	-8.38867	-4.82544	-5.36522	-6.75789
90	-8.13855	1.56606	-6.44989	-6.79359	-7.09406	-8.37418	-5.01514	-8.59948	-7.41435	-7.91064	-7.344	-10.3613	-8.28226	-6.86582	-8.77818	-10.2255	-12.1495	-10.2004	-10.835	-10.2017	-6.68755	-8.41987	-6.80797	-8.42699	-8.53924	-6.39635	-8.03115	-6.02907	-5.28528	-7.50391	-10.0434	-8.55088	-6.88182	-9.80621	-9.456	-7.55811	-7.27639	-7.7004	-8.72045	-6.58101	-7.54545	-6.79212	-10.9593	-7.77194	-7.55134	-9.38931	-6.06174	-6.34425	-7.60593
91	-9.21639	1.54325	-7.53918	-7.94755	-8.14709	-9.51782	-6.04	-9.86082	-8.37609	-9.039	-8.74964	-11.5655	-9.17818	-8.12036	-9.97127	-11.3568	-13.2825	-10.948	-12.005	-10.9791	-7.60391	-9.54864	-7.90827	-9.89955	-9.38627	-7.42682	-8.80918	-7.01709	-6.27682	-8.71973	-10.8789	-9.77936	-7.85364	-10.7074	-10.6638	-8.61864	-8.37645	-9.01964	-9.68064	-7.96791	-8.68627	-7.70727	-11.8948	-9.07673	-8.34991	-10.4584	-7.33609	-7.39109	-8.62664
92	-10.3581	1.53231	-8.63007	-9.13024	-9.30309	-10.6251	-7.16016	-11.1068	-9.40546	-10.2573	-10.1356	-12.7328	-10.1637	-9.43864	-11.1683	-12.4719	-14.4631	-11.8175	-13.1641	-11.8925	-8.59118	-10.7361	-9.02706	-11.3903	-10.3328	-8.52567	-9.66727	-8.14855	-7.3	-10.0108	-11.8407	-11.0206	-8.97445	-11.563	-11.9246	-9.81957	-9.52883	-10.2676	-10.7673	-9.49048	-9.82303	-8.75164	-12.8942	-10.3104	-9.29784	-11.5772	-8.6409	-8.49535	-9.80097
93	-11.5203	1.52352	-9.61835	-10.2738	-10.4995	-11.6815	-8.28538	-12.2652	-10.4908	-11.4707	-11.3582	-13.7854	-11.2146	-10.7649	-12.2941	-13.5479	-15.5951	-12.7945	-14.2852	-12.9214	-9.66936	-11.962	-10.1346	-12.8259	-11.3582	-9.65179	-10.5763	-9.40465	-8.34259	-11.2836	-12.8551	-12.1956	-10.1901	-12.4181	-13.2308	-11.1102	-10.6577	-11.4501	-11.9255	-11.0468	-10.9127	-9.85252	-13.9087	-11.4592	-10.3642	-12.6969	-9.94604	-9.63645	-11.0449
94	-12.625	1.51415	-10.4014	-11.2877	-11.6277	-12.6371	-9.2903	-13.2479	-11.5633	-12.5678	-12.2744	-14.6418	-12.2567	-12.0107	-13.2541	-14.5364	-16.5735	-13.8225	-15.3069	-14.007	-10.8103	-13.1726	-11.1708	-14.1169	-12.384	-10.7187	-11.4738	-10.7037	-9.3373	-12.4065	-13.8131	-13.2146	-11.3949	-13.2932	-14.5143	-12.3797	-11.6662	-12.5405	-13.0679	-12.5113	-11.8846	-10.9065	-14.8607	-12.4902	-11.4546	-13.7352	-11.2036	-10.7652	-12.2317
95	-13.5758	1.51229	-10.889	-12.0793	-12.5628	-13.4143	-10.0498	-13.9704	-12.5171	-13.4416	-12.7724	-15.227	-13.1884	-13.0772	-13.9485	-15.3689	-17.3065	-14.8157	-16.1522	-15.0667	-11.9372	-14.2898	-12.0497	-15.1768	-13.2861	-11.6214	-12.2708	-11.9223	-10.1933	-13.2457	-14.5925	-13.9906	-12.4607	-14.176	-15.6739	-13.488	-12.4553	-13.4843	-14.0912	-13.7559	-12.6674	-11.7996	-15.6557	-13.3618	-12.4415	-14.591	-12.3577	-11.8014	-13.226
96	-14.2777	1.53538	-11.0042	-12.5698	-13.1906	-13.9314	-10.463	-14.3652	-13.2296	-14.005	-12.7879	-15.4764	-13.9093	-13.8749	-14.3046	-15.9724	-17.7199	-15.6734	-16.747	-15.9966	-12.9413	-15.225	-12.6785	-15.9351	-13.9222	-12.2641	-12.8693	-12.9233	-10.8269	-13.6949	-15.0805	-14.4529	-13.2563	-15.0235	-16.5977	-14.3118	-12.9436	-14.2201	-14.8866	-14.6776	-13.1957	-12.4269	-16.2024	-14.0382	-13.202	-15.1653	-13.3591	-12.6546	-13.912
97	-14.6557	1.60162	-10.6908	-12.7094	-13.421	-14.1236	-10.4735	-14.3898	-13.5879	-14.2072	-12.3166	-15.3477	-14.3369	-14.3303	-14.2817	-16.2796	-17.7606	-16.2959	-17.0286	-16.6891	-13.718	-15.885	-12.9809	-16.3533	-14.1798	-12.5699	-13.1859	-13.5836	-11.1662	-13.69	-15.195	-14.5544	-13.6767	-15.7693	-17.1774	-14.7591	-13.0838	-14.6849	-15.3642	-15.2144	-13.4164	-12.714	-16.4335	-14.4899	-13.6355	-15.376	-14.1789	-13.2574	-14.2171
98	-14.6687	1.71706	-9.93998	-12.4863	-13.2104	-13.9542	-10.0828	-14.0351	-13.5159	-14.0245	-11.433	-14.8361	-14.4247	-14.4003	-13.8811	-16.2331	-17.4047	-16.6094	-16.9419	-17.052	-14.1767	-16.1859	-12.926	-16.4184	-14.0284	-12.4962	-13.1701	-13.8308	-11.1558	-13.2176	-14.9101	-14.275	-13.6567	-16.342	-17.3315	-14.7696	-12.8613	-14.8238	-15.4738	-15.3434	-13.3042	-12.6463	-16.3102	-14.6839	-13.6834	-15.1701	-14.7962	-13.5865	-14.1335
99	-14.3148	1.86656	-8.80806	-11.9302	-12.5787	-13.4254	-9.35294	-13.3359	-12.9938	-13.4581	-10.2665	-13.9889	-14.1678	-14.0872	-13.1618	-15.7942	-16.6518	-16.5734	-16.4602	-17.0109	-14.25	-16.0692	-12.5382	-16.1299	-13.5242	-12.0477	-12.8163	-13.6578	-10.7702	-12.3209	-14.2649	-13.6367	-13.1829	-16.6704	-17.0336	-14.3223	-12.2887	-14.6024	-15.2086	-15.0756	-12.876	-12.2656	-15.8287	-14.5915	-13.3473	-14.5377	-15.1918	-13.6517	-13.7236
100	-13.6304	2.01979	-7.401	-11.105	-11.614	-12.577	-8.399	-12.367	-12.074	-12.548	-8.955	-12.895	-13.603	-13.449	-12.221	-14.966	-15.524	-16.188	-15.615	-16.522	-13.92	-15.523	-11.892	-15.495	-12.778	-11.263	-12.171	-13.122	-10.03	-11.081	-13.349	-12.698	-12.292	-16.684	-16.323	-13.451	-11.401	-14.015	-14.586	-14.459	-12.179	-11.642	-15.023	-14.194	-12.685	-13.517	-15.347	-13.481	-13.099
[truncated: 63 more columns]

## Sheet: Rotation RKneeFlex A1FaCoM
all values Right	mean	std	steps
1	-0.191818	1.52098	2.832	0.489	-1.208	-0.969	3.116	-1.7	1.551	1.137	1.947	-0.497	0.266	-0.68	3.098	2.955	-0.376	0.484	-0.745	-0.569	-0.22	-2.607	-1.301	0.27	-1.082	-0.671	1.021	2.739	-1.434	-0.087	4.453	2.271	1.053	0.669	-2.279	-0.523	-1.437	1.205	-1.54	-1.931	-2.206	-1.554	-0.639	-1.11	0.505	-1.586	-1.664	-1.892	-0.372
2	1.32895	1.83868	2.91512	2.51827	1.19555	-0.487364	4.51326	-0.208162	3.96724	3.48355	3.92842	0.694808	1.70318	0.157192	5.83982	5.65522	1.22427	1.92683	0.744253	1.96883	1.95209	-1.35373	-0.556455	1.93245	0.933354	0.112909	2.93947	5.21306	0.0926061	2.00455	7.24502	4.2953	2.36618	2.27864	-1.38118	0.726778	-0.437273	2.7486	-0.743879	-1.36275	-1.27555	-0.506111	0.847182	0.0949899	1.45032	0.19	-0.193364	-0.0120101	0.451485
3	3.16987	2.23728	3.24283	5.1083	4.01965	0.257737	6.23383	1.54438	6.70906	5.92267	6.24938	2.18102	3.42136	1.31832	9.058	8.63096	3.1921	3.60925	2.52302	4.78562	4.44203	0.297141	0.369909	3.95231	3.4204	1.15927	5.11675	7.964	2.11178	4.5397	10.1845	6.82912	3.83618	4.36079	-0.231515	2.13522	0.875333	4.66502	0.453646	-0.641717	0.163182	1.02522	2.66955	1.52107	2.68401	2.39697	1.70045	2.24762	1.27888
4	5.32307	2.64443	4.05585	8.11282	7.04433	1.40885	8.27909	3.51315	9.64991	8.32109	8.8473	4.03027	5.44336	2.84424	12.5802	11.7335	5.51788	5.57167	4.55512	7.71703	7.10173	2.32845	1.59418	6.31488	6.22876	2.63718	7.43197	10.8795	4.56503	7.42518	13.1562	9.73818	5.48427	6.85076	1.22018	3.78467	2.55391	6.92291	2.16891	0.388242	2.17018	3.10767	4.79627	3.21509	4.29527	4.92264	3.97309	4.75424	2.374
5	7.7151	2.99279	5.46035	11.3507	10.0557	3.0111	10.6004	5.60485	12.6533	10.5625	11.6029	6.22952	7.71536	4.68671	16.1943	14.7833	8.13118	7.77883	6.73389	10.5883	9.78497	4.63107	3.15127	8.92508	9.1827	4.59791	9.76425	13.8335	7.32105	10.4943	16.0267	12.8406	7.28755	9.61603	2.94973	5.71867	4.56961	9.40053	4.35818	1.81966	4.66291	5.66389	7.14667	5.172	6.27222	7.61621	6.49236	7.36614	3.97006
6	10.232	3.24187	7.41321	14.6226	12.858	5.00376	13.114	7.71003	15.5757	12.5447	14.3688	8.68672	10.1363	6.75323	19.6838	17.5946	10.937	10.1531	8.91841	13.2279	12.3624	7.06258	4.99382	11.6656	12.1186	6.97545	12.0047	16.6982	10.2329	13.5725	18.6606	15.9342	9.19218	12.4851	4.87776	7.90922	6.8487	11.9549	6.88134	3.64737	7.47836	8.55	9.62227	7.34326	8.54018	10.33	9.08791	9.95866	6.11315
7	12.7416	3.37778	9.77609	17.7276	15.2958	7.26203	15.7052	9.715	18.2816	14.1935	16.988	11.2738	12.5766	8.94412	22.8468	20.0185	13.8142	12.5821	10.9498	15.5055	14.7175	9.47006	7.03655	14.3999	14.8732	9.64818	14.0429	19.3571	13.133	16.4961	20.9475	18.8183	11.1231	15.267	6.898	10.2877	9.28991	14.4329	9.56739	5.80194	10.4151	11.5907	12.1127	9.6393	10.9889	12.9213	11.5779	12.4084	8.70527
8	15.1083	3.41478	12.3448	20.4928	17.2738	9.61839	18.24	11.4993	20.6627	15.477	19.3052	13.8445	14.885	11.15	25.5145	21.9749	16.6161	14.9314	12.6733	17.3603	16.7673	11.6908	9.16364	16.9814	17.302	12.4545	15.7821	21.7082	15.8577	19.1255	22.8234	21.326	12.9765	17.7826	8.88176	12.7626	11.7618	16.6846	12.2228	8.19081	13.2421	14.5861	14.5033	11.9314	13.4784	15.2612	13.7785	14.6112	11.5916
9	17.2085	3.38997	14.885	22.7764	18.7406	11.8832	20.5898	12.9591	22.6377	16.4028	21.1882	16.2505	16.9243	13.2523	27.568	23.4349	19.1864	17.0841	13.9697	18.787	18.4688	13.5852	11.2178	19.2859	19.3121	15.2021	17.1636	23.6711	18.2794	21.3452	24.2622	23.3344	14.6456	19.8933	10.6798	15.2228	14.1221	18.584	14.6517	10.6893	15.7345	17.3434	16.6979	14.0757	15.8558	17.2539	15.5443	16.5083	14.521
10	18.9433	3.34344	17.1757	24.4549	19.6705	13.8845	22.6333	14.039	24.1497	16.9925	22.5414	18.3655	18.5955	15.1443	28.9508	24.3914	21.3837	18.9583	14.7763	19.7902	19.7979	15.0746	13.0334	21.2196	20.8584	17.706	18.1731	25.1905	20.3059	23.0685	25.2529	24.7649	16.0532	21.5036	12.1542	17.558	16.2588	20.0405	16.7014	13.1469	17.7136	19.705	18.6264	15.9513	17.9713	18.8368	16.8195	18.0765	17.2312
11	20.243	3.30415	19.0419	25.4313	20.0588	15.5036	24.2663	14.7255	25.1674	17.259	23.3079	20.0887	19.8308	16.7429	29.6648	24.8497	23.1028	20.5013	15.0755	20.3638	20.7393	16.1485	14.4886	22.7064	21.9258	19.8184	18.8208	26.233	21.873	24.2509	25.7917	25.5857	17.1579	22.5568	13.2219	19.6397	18.102	20.9965	18.2761	15.4295	19.0556	21.4984	20.2374	17.475	19.6955	19.9773	17.6294	19.3042	19.5183
12	21.0695	3.28954	20.3694	25.6663	19.9321	16.6798	25.4123	15.0299	25.6921	17.2068	23.4848	21.3238	20.582	17.9818	29.7637	24.8356	24.2901	21.6703	14.8859	20.511	21.2933	16.8411	15.531	23.6919	22.5198	21.438	19.1249	26.7923	22.9398	24.8903	25.893	25.818	17.934	23.0352	13.8647	21.3977	19.6103	21.4362	19.3252	17.4404	19.699	22.7031	21.491	18.5924	20.9369	20.6743	18.009	20.1811	21.246
13	21.4193	3.3078	21.1041	25.2013	19.3597	17.3855	26.0342	14.978	25.7674	16.844	23.1226	22.0835	20.7959	18.815	29.338	24.4092	24.9344	22.4269	14.2585	20.2662	21.4788	17.2037	16.1331	24.1498	22.6689	22.471	19.1089	26.8983	23.4887	25.0276	25.5951	25.5407	18.3356	22.9683	14.108	22.7673	20.7573	21.3931	19.8322	19.1088	19.6105	23.3133	22.3618	19.2746	21.6543	20.9628	17.9405	20.7103	22.3544
14	21.3286	3.35932	21.2513	24.1476	18.4361	17.6031	26.1515	14.6044	25.4783	16.1878	22.3026	22.402	20.5363	19.2288	28.4906	23.6523	25.0581	22.7422	13.2636	19.6888	21.3351	17.2838	16.3567	24.0915	22.4234	22.971	18.8149	26.6092	23.5401	24.7447	24.9585	24.8642	18.3878	22.4279	13.9945	23.7162	21.5322	20.9365	19.791	20.3866	18.9298	23.3842	22.8459	19.5208	21.8448	20.9077	17.4878	20.9144	22.8589
15	20.8641	3.44048	20.8707	22.6432	17.2721	17.395	25.8339	13.9504	24.9224	15.3091	21.157	22.3459	19.8615	19.2386	27.3186	22.6466	24.7689	22.6666	11.9892	18.856	20.916	17.1572	16.2463	23.5682	21.8536	22.9955	18.304	25.9951	23.1589	24.1404	24.0601	23.9024	18.1124	21.5122	13.5766	24.2473	21.9549	20.1556	19.2781	21.2462	17.7928	23.0181	22.9707	19.3667	21.5872	20.5891	16.7201	20.8286	22.7905
16	20.1062	3.54432	20.0591	20.8125	15.9716	16.8661	25.1706	13.0617	24.178	14.2741	19.8114	21.9981	18.8546	18.8835	25.903	21.4538	24.1842	22.2774	10.5301	17.8527	20.2799	16.8964	15.8663	22.647	21.0238	22.637	17.6247	25.1281	22.4202	23.3078	22.9804	22.7525	17.5451	20.33	12.9163	24.3973	22.0696	19.143	18.4045	21.6678	16.3492	22.3317	22.7854	18.8552	20.9876	20.0906	15.7219	20.4982	22.3152
17	19.1381	3.66407	18.921	18.7475	14.6207	16.1186	24.2473	12.0201	23.3225	13.119	18.3744	21.4451	17.5985	18.22	24.3118	20.1305	23.3919	21.6353	8.99181	16.7645	19.4831	16.5598	15.2876	21.4396	20.0164	22	16.832	24.0774	21.4299	22.3176	21.7875	21.4855	16.7345	18.9789	12.0783	24.2226	21.9276	18.0048	17.2734	21.7169	14.729	21.4232	22.3452	18.074	20.1382	19.4894	14.5715	19.9712	21.5818
18	18.0264	3.79757	17.5472	16.4978	13.2576	15.2307	23.1357	10.8854	22.4078	11.8764	16.9261	20.7628	16.1595	17.3091	22.6081	18.7104	22.4623	20.8025	7.43326	15.6409	18.5776	16.1756	14.5775	20.0342	18.8877	21.178	15.9567	22.896	20.2638	21.2187	20.531	20.1466	15.7375	17.5256	11.1165	23.779	21.5723	16.8085	15.9781	21.4724	13.0283	20.3688	21.704	17.0913	19.1238	18.8446	13.3278	19.2919	20.709
19	16.8228	3.94794	16.0089	14.1002	11.9038	14.249	21.8911	9.69618	21.4669	10.5803	15.5114	20.0112	14.5882	16.2083	20.8615	17.2222	21.4435	19.8397	5.88055	14.5024	17.6162	15.7406	13.7892	18.5051	17.6805	20.2429	15.019	21.6322	18.9743	20.048	19.2476	18.7662	14.6092	16.0145	10.0794	23.121	21.0454	15.5908	14.5999	21.0218	11.3036	19.221	20.9277	15.9553	18.0145	18.204	12.0209	18.4965	19.7781
20	15.5632	4.11871	14.3545	11.5947	10.5729	13.1955	20.5451	8.47093	20.5249	9.26226	14.1579	19.2269	12.93	14.9652	19.1375	15.6935	20.3607	18.797	4.34941	13.3477	16.6386	15.2384	12.9619	16.9074	16.4226	19.2371	14.0212	20.3235	17.6037	18.8301	17.9658	17.3682	13.3965	14.4796	8.99315	22.2896	20.3798	14.3695	13.2024	20.4519	9.58473	18.0016	20.0789	14.705	16.8566	17.5905	10.6624	17.6106	18.8335
21	14.2695	4.31145	12.6121	9.01406	9.26979	12.0759	19.1187	7.21807	19.5997	7.94721	12.883	18.4251	11.2189	13.6183	17.4757	14.1525	19.2272	17.7122	2.8548	12.1731	15.665	14.6441	12.1238	15.2796	15.1307	18.1825	12.9515	18.9876	16.1856	17.5801	16.6966	15.9711	12.1299	12.9457	7.867	21.3364	19.5941	13.1489	11.8273	19.8339	7.87391	16.73	19.1923	13.378	15.6681	17.0129	9.26027	16.65	17.8977
22	12.9522	4.52412	10.801	6.39355	7.98755	10.8954	17.6321	5.9427	18.6952	6.65679	11.6872	17.6131	9.46382	12.1923	15.8933	12.6205	18.0458	16.6079	1.411	10.9742	14.7031	13.9259	11.2867	13.6495	13.8206	17.0968	11.7955	17.6409	14.745	16.3073	15.4457	14.585	10.8143	11.4217	6.70109	20.2843	18.699	11.9239	10.4958	19.2083	6.14991	15.421	18.2829	12.0003	14.4447	16.4682	7.81591	15.6181	16.9747
23	11.6143	4.74965	8.93778	3.789	6.71456	9.66689	16.1044	4.64789	17.8	5.41056	10.5563	16.7921	7.655	10.6999	14.3867	11.1108	16.8117	15.4928	0.0371111	9.73444	13.751	13.0594	10.441	12.0358	12.5008	15.997	10.5382	16.295	13.299	15.023	14.2213	13.2117	9.437	9.90133	5.48733	19.1479	17.699	10.6798	9.20689	18.5873	4.398	14.075	17.3463	10.5837	13.1678	15.939	6.32	14.506	16.0513
24	10.2515	4.97333	7.036	1.2733	5.44864	8.4066	14.543	3.33544	16.885	4.21771	9.46498	15.9414	5.77536	9.1394	12.9421	9.62225	15.511	14.3658	-1.23945	8.43343	12.7906	12.029	9.56282	10.4406	11.1657	14.8891	9.16119	14.9444	11.8485	13.7308	13.0214	11.8476	7.96245	8.37015	4.21509	17.9418	16.5901	9.39208	7.94461	17.9561	2.62064	12.6756	16.3632	9.13039	11.821	15.3927	4.75109	13.2876	15.1028
25	8.85607	5.17186	5.11215	-1.06064	4.19394	7.12876	12.9409	2.00727	15.9163	3.08415	8.38455	15.0281	3.827	7.52197	11.5348	8.13412	14.1197	13.2138	-2.38579	7.05558	11.7844	10.8163	8.62045	8.84891	9.79582	13.7718	7.62939	13.5662	10.3687	12.4185	11.8287	10.485	6.36155	6.82018	2.87827	16.6747	15.3594	8.02615	6.68373	17.2828	0.845909	11.1947	15.2976	7.63179	10.3833	14.7846	3.094	11.9201	14.0895
26	7.41914	5.31505	3.19406	-3.09761	2.95564	5.85044	11.2855	0.671939	14.8499	2.00985	7.28895	14.0092	1.83336	5.87005	10.1339	6.60962	12.6061	11.994	-3.37025	5.57327	10.6732	9.39135	7.56036	7.23267	8.35996	12.6337	5.91026	12.1145	8.81905	11.0499	10.6178	9.11176	4.618	5.25781	1.48115	15.3446	13.974	6.54397	5.4152	16.522	-0.878	9.60056	14.1049	6.07452	8.82428	14.0684	1.35482	10.3712	12.9688
27	5.93755	5.3688	1.32722	-4.73376	1.74817	4.59406	9.56306	-0.647535	13.6353	0.990192	6.15911	12.8256	-0.143	4.21933	8.70797	5.02513	10.9388	10.6398	-4.16506	3.96814	9.39242	7.73278	6.32982	5.5629	6.82583	11.4465	4.00266	10.5344	7.15922	9.5723	9.35891	7.70964	2.758	3.69355	0.0423636	13.9346	12.3873	4.93143	4.1407	15.6099	-2.48127	7.88122	12.7366	4.45279	7.11459	13.2007	-0.408455	8.63208	11.7058
28	4.42028	5.30191	-0.422364	-5.91527	0.590636	3.38564	7.76973	-1.90509	12.227	0.0303636	4.98618	11.4125	-2.00773	2.61473	7.24136	3.39309	9.11673	9.09409	-4.75082	2.26927	7.89018	5.86109	4.89927	3.82718	5.18555	10.1766	1.96718	8.79227	5.365	7.943	8.03218	6.26255	0.855909	2.14327	-1.39264	12.408	10.5584	3.20491	2.85036	14.4788	-3.88864	6.045	11.1572	2.78327	5.26427	12.1285	-2.10782	6.72755	10.2705
29	2.8894	5.0923	-1.97649	-6.6517	-0.488758	2.25258	5.92248	-3.03979	10.5942	-0.848182	3.76619	9.70864	-3.649	1.10528	5.74818	1.76471	7.16346	7.32863	-5.12917	0.543586	6.14452	3.82283	3.26291	2.04078	3.46753	8.79991	-0.0793939	6.89267	3.43757	6.15236	6.62937	4.77448	-0.982273	0.649909	-2.75848	10.7129	8.47827	1.4031	1.54895	13.0778	-5.04173	4.12967	9.36382	1.10664	3.32817	10.7978	-3.64382	4.70182	8.66282
30	1.38711	4.73251	-3.25819	-7.0023	-1.43502	1.22581	4.06887	-3.98605	8.74011	-1.61433	2.52345	7.69143	-4.96436	-0.248394	4.2753	0.21803	5.1509	5.36741	-5.31512	-1.11462	4.19952	1.7178	1.45445	0.268212	1.73577	7.31691	-1.98218	4.87994	1.42752	4.24115	5.16004	3.27706	-2.63755	-0.715737	-3.98318	8.82044	6.18903	-0.388242	0.28501	11.3676	-5.91	2.221	7.39488	-0.494889	1.39639	9.19655	-4.91782	2.64276	6.90503
31	-0.0269518	4.23532	-4.21124	-7.04527	-2.19827	0.329697	2.27839	-4.70258	6.74336	-2.23133	1.31567	5.42164	-5.88764	-1.38158	2.87736	-1.18088	3.18136	3.29127	-5.34797	-2.60815	2.17473	-0.308424	-0.419364	-1.37858	0.0960303	5.76418	-3.60012	2.83491	-0.53497	2.30073	3.65748	1.82064	-3.99391	-1.88509	-4.99018	6.708	3.78282	-2.04261	-0.867182	9.35948	-6.48782	0.419667	5.32236	-1.92806	-0.422121	7.36827	-5.86109	0.674636	5.05618
32	-1.28616	3.63458	-4.81909	-6.87064	-2.75874	-0.420657	0.633869	-5.17028	4.70319	-2.67919	0.208131	3.05345	-6.39709	-2.24453	1.60842	-2.3756	1.3539	1.23463	-5.27416	-3.85924	0.234515	-2.09611	-2.19482	-2.78877	-1.35489	4.19955	-4.83828	0.866152	-2.29199	0.449455	2.16647	0.462212	-4.97136	-2.81079	-5.71818	4.432	1.40027	-3.43982	-1.82897	7.11186	-6.78673	-1.17256	3.25739	-3.08983	-2.02488	5.39927	-6.44636	-1.07044	3.20982
33	-2.33376	2.98145	-5.10131	-6.57176	-3.12409	-1.02059	-0.779121	-5.40117	2.7181	-2.95748	-0.746475	0.775384	-6.51691	-2.81949	0.505939	-3.32115	-0.252586	-0.652424	-5.13939	-4.81254	-1.46455	-3.51515	-3.70682	-3.87711	-2.5463	2.68991	-5.65659	-0.913576	-3.71138	-1.19352	0.748929	-0.747818	-5.54536	-3.47914	-6.13512	2.11644	-0.786424	-4.48552	-2.54432	4.74533	-6.83964	-2.482	1.32827	-3.90015	-3.33759	3.39279	-6.67545	-2.48944	1.46206
34	-3.13361	2.33333	-5.11133	-6.231	-3.32133	-1.482	-1.89967	-5.43033	0.874	-3.077	-1.51667	-1.26033	-6.317	-3.122	-0.413	-3.99533	-1.58833	-2.24967	-4.98067	-5.43967	-2.809	-4.499	-4.834	-4.60967	-3.43267	1.295	-6.05733	-2.409	-4.72	-2.533	-0.515	-1.776	-5.742	-3.906	-6.251	-0.0933333	-2.629	-5.131	-2.99367	2.42467	-6.695	-3.48	-0.358	-4.337	-4.31967	1.444	-6.577	-3.517	-0.1
35	-3.66972	1.74971	-4.92765	-5.92064	-3.37956	-1.82976	-2.71083	-5.31191	-0.755576	-3.05664	-2.08955	-2.93903	-5.89	-3.19617	-1.12909	-4.39733	-2.62827	-3.48412	-4.82182	-5.74306	-3.71358	-5.04153	-5.47918	-5.00017	-3.99903	0.0611818	-6.08214	-3.53561	-5.29885	-3.48473	-1.54459	-2.59685	-5.61536	-4.12649	-6.08858	-2.05867	-4.00215	-5.38072	-3.19643	0.312687	-6.40382	-4.17822	-1.70536	-4.42421	-4.95874	-0.347606	-6.20636	-4.12807	-1.38015
36	-3.9613	1.28202	-4.63581	-5.67739	-3.32553	-2.09119	-3.22412	-5.10461	-2.0969	-2.91959	-2.4618	-4.17813	-5.35727	-3.10688	-1.65379	-4.54497	-3.35957	-4.32348	-4.67333	-5.75925	-4.18739	-5.18207	-5.68191	-5.09216	-4.24988	-1.00009	-5.7951	-4.27355	-5.46876	-4.05342	-2.2737	-3.22012	-5.28864	-4.17361	-5.71321	-3.66889	-4.87812	-5.28169	-3.19321	-1.46151	-6.03364	-4.61133	-2.68515	-4.21081	-5.27302	-1.90036	-5.68364	-4.33686	-2.38015
37	-4.03531	0.971278	-4.31518	-5.50545	-3.17645	-2.29182	-3.46664	-4.85655	-3.08609	-2.69945	-2.63582	-4.92709	-4.80882	-2.917	-2.00236	-4.46818	-3.77591	-4.76755	-4.53473	-5.54982	-4.26682	-4.99282	-5.48718	-4.93655	-4.20018	-1.86682	-5.27845	-4.62064	-5.28718	-4.27109	-2.66736	-3.64164	-4.85582	-4.06945	-5.18082	-4.84	-5.25709	-4.90973	-3.02055	-2.81245	-5.61664	-4.824	-3.28055	-3.76745	-5.29473	-3.13891	-5.10709	-4.191	-3.10182
38	-3.92111	0.822517	-4.01746	-5.37588	-2.93457	-2.45549	-3.4686	-4.59542	-3.67908	-2.43747	-2.61731	-5.18964	-4.30264	-2.67338	-2.19367	-4.19475	-3.8852	-4.83762	-4.38889	-5.16483	-4.02164	-4.55625	-4.96791	-4.58608	-3.86568	-2.49591	-4.62434	-4.60897	-4.84092	-4.20588	-2.73493	-3.84624	-4.38636	-3.8176	-4.55003	-5.46156	-5.17424	-4.35332	-2.70406	-3.6858	-5.17009	-4.83667	-3.49661	-3.17785	-5.06334	-3.99879	-4.55109	-3.74682	-3.55885
39	-3.64253	0.788499	-3.75408	-5.23952	-2.57986	-2.58652	-3.25442	-4.32585	-3.85498	-2.16326	-2.39577	-5.02517	-3.84991	-2.39658	-2.2323	-3.73412	-3.69065	-4.55957	-4.20075	-4.62622	-3.528	-3.93378	-4.21018	-4.09463	-3.26778	-2.84382	-3.91374	-4.30033	-4.22039	-3.93755	-2.51533	-3.81503	-3.89745	-3.40531	-3.87685	-5.56933	-4.70091	-3.69272	-2.23598	-4.04889	-4.68127	-4.68222	-3.35494	-2.51553	-4.59914	-4.43409	-4.04409	-3.05492	-3.77294
40	-3.21156	0.817158	-3.49588	-5.03345	-2.0693	-2.65703	-2.83455	-4.02858	-3.61576	-1.86988	-1.9657	-4.51642	-3.41464	-2.07342	-2.09936	-3.07342	-3.22285	-4.00064	-3.91576	-3.93203	-2.84636	-3.18182	-3.30636	-3.50036	-2.42558	-2.87927	-3.1977	-3.75836	-3.49697	-3.53609	-2.05224	-3.52727	-3.36345	-2.81118	-3.18982	-5.21867	-3.92373	-2.98139	-1.59939	-3.904	-4.10745	-4.35133	-2.88336	-1.81852	-3.93324	-4.42945	-3.56082	-2.16182	-3.75845
41	-2.62008	0.894388	-3.17776	-4.69152	-1.34498	-2.60651	-2.20158	-3.66165	-2.98022	-1.50773	-1.30702	-3.73548	-2.92682	-1.65069	-1.7517	-2.19122	-2.49183	-3.19382	-3.47293	-3.0593	-2.01018	-2.31137	-2.32836	-2.81168	-1.34451	-2.58891	-2.47774	-3.02952	-2.70762	-3.03909	-1.37667	-2.959	-2.73345	-2.00572	-2.47942	-4.51578	-2.91827	-2.23406	-0.764869	-3.29416	-3.39645	-3.81911	-2.11082	-1.08169	-3.06545	-4.00139	-3.03573	-1.09808	-3.52542
42	-1.84218	1.02649	-2.71328	-4.14752	-0.347182	-2.35075	-1.32963	-3.16399	-1.9732	-0.992929	-0.389293	-2.74592	-2.30427	-1.04515	-1.13648	-1.0621	-1.49725	-2.14404	-2.80357	-1.97356	-1.01888	-1.28977	-1.3	-2.00758	-0.0158889	-1.97364	-1.70574	-2.12573	-1.84453	-2.44527	-0.495273	-2.09212	-1.94655	-0.953778	-1.70282	-3.57856	-1.72485	-1.40999	0.306727	-2.2937	-2.49464	-3.05189	-1.05852	-0.25899	-1.98178	-3.19409	-2.39355	0.135424	-3.08367
43	-0.840771	1.21405	-2.014	-3.33964	0.971848	-1.80142	-0.171242	-2.46142	-0.612394	-0.239182	0.819394	-1.56688	-1.46018	-0.160788	-0.196818	0.339636	-0.229242	-0.834667	-1.84003	-0.637455	0.158	-0.0567576	-0.188909	-1.03691	1.58112	-1.03818	-0.798061	-1.02673	-0.86503	-1.72091	0.604091	-0.914273	-0.943182	0.38303	-0.792091	-2.49167	-0.343909	-0.436939	1.65227	-0.976061	-1.34973	-2.019	0.263455	0.721818	-0.66103	-2.06427	-1.56582	1.56385	-2.445
44	0.430708	1.44763	-0.993616	-2.21782	2.65516	-0.882414	1.34825	-1.47391	1.11049	0.827808	2.34678	-0.168384	-0.318182	1.09553	1.11864	2.0554	1.3213	0.763465	-0.505152	0.999889	1.57148	1.45628	1.06182	0.175242	3.47166	0.212727	0.346818	0.310242	0.303404	-0.80303	1.9434	0.590576	0.336636	2.04395	0.332	-1.28867	1.25912	0.777606	3.30068	0.613727	0.0819091	-0.702111	1.86058	1.95225	0.916374	-0.655939	-0.489091	3.2282	-1.60361
45	2.01365	1.71518	0.428444	-0.739667	4.70878	0.465333	3.29878	-0.134556	3.19878	2.26444	4.208	1.49733	1.182	2.78967	2.84567	4.11478	3.157	2.67978	1.257	2.96389	3.28267	3.317	2.516	1.70044	5.66411	1.775	1.80644	1.93533	1.71967	0.380667	3.55822	2.44133	1.945	4.069	1.747	0.038	3.135	2.31378	5.26378	2.46056	1.827	0.914778	3.746	3.50433	2.76933	1.01767	0.884	5.17333	-0.551
46	3.94205	2.00619	2.32991	1.11945	7.125	2.28	5.72682	1.605	5.64282	4.10909	6.39973	3.47391	3.11864	4.95064	4.99645	6.53318	5.27018	4.944	3.46973	5.26227	5.35345	5.58291	4.26182	3.59018	8.14882	3.67245	3.61309	3.89818	3.42373	1.89045	5.49873	4.65036	3.95218	6.49036	3.51864	1.525	5.333	4.22891	7.54591	4.57427	3.92609	2.842	5.931	5.42027	4.90636	2.96355	2.60409	7.43345	0.726091
47	6.23487	2.31204	4.76962	3.36112	9.89837	4.57209	8.64488	3.77511	8.44044	6.38186	8.90667	5.79591	5.50082	7.56744	7.56036	9.32723	7.63609	7.57792	6.14333	7.90181	7.83427	8.29046	6.32891	5.88814	10.919	5.88918	5.78878	6.2437	5.44533	3.76888	7.82303	7.21491	6.35618	9.32174	5.69852	3.26311	7.89212	6.57305	10.1494	6.98447	6.36882	5.11889	8.41873	7.73366	7.32871	5.20258	4.64536	10.0337	2.25191
48	8.90091	2.6242	7.77814	5.97297	13.0077	7.32565	12.0287	6.38337	11.5879	9.08435	11.7066	8.48583	8.338	10.5946	10.512	12.4968	10.2277	10.5874	9.27143	10.8854	10.7446	11.4387	8.74745	8.61234	13.9692	8.44245	8.34845	9.01442	7.80428	6.04155	10.5843	10.1182	9.15982	12.5595	8.31948	5.31	10.8376	9.37473	13.0706	9.71977	9.15882	7.71267	11.2126	10.4623	10.0344	7.75567	6.999	12.9868	4.08676
49	11.9343	2.93055	11.3423	8.94055	16.4156	10.4912	15.8171	9.41942	15.0686	12.1997	14.7765	11.547	11.6027	13.9674	13.8113	16.0184	13.0315	13.9519	12.8224	14.2028	14.0675	14.9822	11.538	11.7525	17.2913	11.3425	11.2907	12.2365	10.5099	8.72336	13.8068	13.3311	12.3471	16.1697	11.3869	7.732	14.1708	12.6238	16.2893	12.7929	12.285	10.5997	14.3182	13.6037	13.0101	10.6426	9.66082	16.2822	6.24318
50	15.3087	3.21506	15.3937	12.2438	20.0706	13.9909	19.9225	12.8554	18.8428	15.691	18.0787	14.9557	15.2321	17.6063	17.4037	19.8431	16.0359	17.6236	16.7291	17.8165	17.7548	18.8339	14.7011	15.2684	20.8701	14.578	14.5925	15.8935	13.5622	11.8099	17.4645	16.8119	15.8811	20.0807	14.8666	10.5718	17.8646	16.268	19.7613	16.1923	15.7176	13.7474	17.7298	17.1284	16.223	13.871	12.6171	19.8788	8.72797
51	18.9785	3.45801	19.8129	15.8547	23.9128	17.7374	24.2438	16.6436	22.843	19.5092	21.5694	18.6748	19.1435	21.4254	21.223	23.9	19.2268	21.5355	20.8952	21.662	21.7385	22.8842	18.2078	19.0908	24.6641	18.1098	18.2168	19.9155	16.9457	15.2731	21.4847	20.5181	19.7015	24.1924	18.692	13.839	21.8694	20.2237	23.4228	19.8857	19.4087	17.1302	21.4213	20.9733	19.6281	17.4333	15.8402	23.6994	11.5319
52	22.8712	3.64322	24.4476	19.707	27.8732	21.6342	28.6686	20.7172	26.9879	23.5693	25.202	22.6363	23.2525	25.3441	25.1852	28.1055	22.581	25.5948	25.2098	25.6591	25.9313	27.0072	22.0066	23.1343	28.5953	21.8736	22.1189	24.1769	20.6245	19.0406	25.7522	24.3783	23.7255	28.3847	22.7652	17.5023	26.0923	24.3904	27.1956	23.821	23.2991	20.726	25.3285	25.0493	23.1708	21.2764	19.3097	27.6375	14.6237
53	26.8985	3.75957	29.1425	23.7238	31.8694	25.598	33.0705	24.9922	31.1833	27.776	28.9286	26.7481	27.4823	29.2909	29.2131	32.3632	26.0671	29.6968	29.5604	29.7228	30.2301	31.0923	26.0234	27.3033	32.5587	25.7969	26.2365	28.5375	24.5413	23.0388	30.1317	28.3007	27.8567	32.539	26.9897	21.4832	30.4112	28.6585	31.0053	27.9187	27.3176	24.5026	29.3522	29.2462	26.7976	25.3083	22.9959	31.5873	17.9571
54	30.9686	3.79829	33.7439	27.84	35.8043	29.5631	37.3243	29.3676	35.3258	32.0333	32.6891	30.9223	31.7559	33.1957	33.2323	36.5696	29.6415	33.7318	33.8308	33.7613	34.5236	35.0518	30.1625	31.4929	36.4472	29.8112	30.4762	32.8616	28.6178	27.1992	34.4897	32.2031	31.991	36.5498	31.2767	25.6719	34.7039	32.913	34.7777	32.0729	31.3785	28.4048	33.3859	33.4376	30.458	29.4265	26.8326	35.4537	21.4841
55	34.9879	3.76124	38.1157	31.9801	39.5872	33.4655	41.3381	33.725	39.3341	36.23	36.4097	35.0655	35.9872	36.9973	37.1649	40.6438	33.2369	37.6023	37.9211	37.6915	38.6966	38.821	34.3115	35.594	40.1814	33.8457	34.713	37.0199	32.7519	31.4255	38.7032	36.0084	36.0245	40.3493	35.5276	29.945	38.8717	37.0401	38.4419	36.1631	35.3869	32.351	37.3298	37.4912	34.0911	33.5167	30.7188	39.1649	25.1471
56	38.8755	3.66643	42.1717	36.0593	43.1617	37.2391	45.0651	37.951	43.1708	40.2609	40.0199	39.0812	40.108	40.6599	40.9453	44.5469	36.7749	41.2593	41.7742	41.4713	42.6713	42.3803	38.355	39.518	43.7228	37.821	38.8097	40.9177	36.8257	35.6027	42.6888	39.6617	39.883	43.9124	39.6373	34.1669	42.8617	40.9492	41.9563	40.0851	39.249	36.2308	41.1203	41.3028	37.6528	37.4713	34.548	42.6911	28.8683
57	42.5786	3.53648	45.8796	40.0195	46.5076	40.8401	48.486	41.9721	46.8238	44.0584	43.4774	42.9033	44.07	44.1686	44.5417	48.2606	40.2001	44.6917	45.376	45.0872	46.4075	45.7398	42.1912	43.2201	47.0569	41.6397	42.6558	44.5151	40.7409	39.6316	46.3987	43.1433	43.5175	47.2349	43.5219	38.228	46.6521	44.5973	45.3174	43.7881	42.8929	39.9803	44.7373	44.8242	41.1261	41.219	38.2276	46.0327	32.5795
58	46.0739	3.38144	49.2357	43.8267	49.6002	44.2533	51.5923	45.7402	50.2648	47.5918	46.758	46.5074	47.8533	47.4982	47.9425	51.7574	43.4831	47.8944	48.718	48.5095	49.8796	48.9041	45.7903	46.6715	50.1603	45.2646	46.1832	47.8051	44.4342	43.4544	49.81	46.4425	46.9305	50.3058	47.1467	42.0767	50.221	47.9692	48.5327	47.2623	46.3264	43.5697	48.1708	48.0486	44.4926	44.7325	41.7184	49.1887	36.224
59	49.3427	3.20034	52.2374	47.4478	52.4076	47.4664	54.3695	49.2169	53.4491	50.8405	49.8321	49.8825	51.4132	50.6037	51.1258	54.9955	46.5974	50.8465	51.7647	51.6827	53.0603	51.8537	49.129	49.8435	53.0094	48.6803	49.3744	50.7895	47.8791	47.0431	52.9125	49.5341	50.0994	53.102	50.5108	45.6982	53.5359	51.061	51.5815	50.5032	49.5364	46.9726	51.3965	50.9758	47.7138	48.0025	44.9889	52.1324	39.7733
60	52.3579	2.99477	54.8727	50.8303	54.9082	50.4467	56.7987	52.3758	56.3362	53.7781	52.6517	53.0055	54.7005	53.43	54.053	57.9417	49.4979	53.5123	54.485	54.5528	55.9165	54.5484	52.1766	52.7147	55.5877	51.8712	52.2322	53.4661	51.0582	50.3707	55.6902	52.3761	52.9874	55.5912	53.61	49.0782	56.5543	53.8656	54.4123	53.4951	52.4902	50.142	54.3796	53.6101	50.7314	51.0075	48.0045	54.8186	43.2158
61	55.0797	2.77521	57.1254	53.9093	57.0747	53.1433	58.8574	55.1811	58.8863	56.3765	55.163	55.8184	57.6676	55.9257	56.6804	60.5605	52.1316	55.8575	56.842	57.0716	58.4197	56.9473	54.897	55.2595	57.87	54.8074	54.7468	55.8257	53.9312	53.3995	58.1219	54.9226	55.5621	57.7447	56.4238	52.1827	59.2406	56.3536	56.967	56.2052	55.1446	53.0193	57.0865	55.9386	53.484	53.7137	50.7169	57.2003	46.5136
62	57.4727	2.55812	58.989	56.6247	58.8941	55.5184	60.5443	57.6045	61.0725	58.6184	57.3293	58.2838	60.2755	58.0724	58.9723	62.8319	54.451	57.8609	58.8138	59.2112	60.549	59.0258	57.2588	57.4653	59.8331	57.4506	56.9106	57.8615	56.4602	56.0906	60.1848	57.1392	57.8023	59.5416	58.9224	54.9642	61.5709	58.4977	59.1997	58.6035	57.4639	55.5583	59.4922	57.9526	55.9269	56.0897	53.0853	59.2397	49.6033
63	59.5138	2.35882	60.4712	58.94	60.3668	57.5477	61.8703	59.6338	62.8804	60.4983	59.1346	60.3879	62.4997	59.8696	60.9064	64.7438	56.4313	59.5081	60.3883	60.9592	62.2902	60.7743	59.25	59.3325	61.4625	59.7654	58.7248	59.5744	58.6224	58.4164	61.8582	59.0077	59.6958	60.9705	61.0833	57.3811	63.5288	60.2826	61.0792	60.6738	59.4225	57.7332	61.5783	59.6501	58.0243	58.1135	55.0899	60.9142	52.4265
64	61.1875	2.18942	61.5861	60.8464	61.5047	59.1975	62.8392	61.2663	64.3044	62.0039	60.5633	62.1157	64.327	61.3228	62.4739	66.2912	58.0441	60.7747	61.5687	62.3144	63.6385	62.1737	60.8682	60.8632	62.7502	61.7221	60.1949	60.9655	60.4093	60.3576	63.1273	60.5216	61.2362	62.0288	62.8986	59.401	65.1058	61.7067	62.5713	62.4067	61.0011	59.532	63.3294	61.027	59.7411	59.7764	56.7306	62.2132	54.9375
65	62.4934	2.05676	62.3464	62.354	62.3202	60.4789	63.4634	62.5079	65.3495	63.1657	61.6455	63.4571	65.7536	62.4448	63.6772	67.4764	59.3152	61.683	62.3765	63.2898	64.5993	63.2388	62.117	62.0631	63.6996	63.299	61.328	62.0339	61.8242	61.9054	63.9861	61.6811	62.4212	62.7257	64.364	60.9701	66.3005	62.7742	63.7002	63.7964	62.1866	60.9211	64.7366	62.0797	61.1058	61.0779	58.0155	63.1391	57.1079
66	63.4391	1.96125	62.769	63.4875	62.8289	61.3865	63.7608	63.3739	66.0314	63.9939	62.3894	64.4089	66.7815	63.2541	64.5285	68.3092	60.2539	62.2458	62.8455	63.911	65.1914	63.9739	63.0037	62.9426	64.3241	64.4825	62.1349	62.7794	62.8782	63.0585	64.4381	62.4909	63.2586	63.0843	65.4775	62.1286	67.1195	63.4891	64.4865	64.8384	62.9799	61.9496	65.7975	62.8153	62.1263	62.0241	58.9569	63.7059	58.9274
67	64.0396	1.89854	62.875	64.28	63.05	61.9297	63.7557	63.8857	66.3717	64.5057	62.8123	64.9793	67.415	63.7727	65.045	68.803	60.878	62.481	63.0127	64.2107	65.443	64.3983	63.544	63.5157	64.6427	65.27	62.6283	63.21	63.5893	63.825	64.4977	62.965	63.767	63.132	66.238	62.896	67.574	63.8673	64.9557	65.5377	63.393	62.6413	66.518	63.2513	62.8143	62.627	59.576	63.935	60.406
68	64.3091	1.86016	62.6884	64.7511	63.0076	62.1296	63.4776	64.0653	66.3938	64.7217	62.9365	65.187	67.6349	64.0229	65.2377	68.9738	61.2115	62.4173	62.9143	64.2213	65.374	64.5343	63.737	63.7996	64.6743	65.6452	62.8247	63.323	63.9827	64.2006	64.1891	63.107	63.9473	62.8948	66.6359	63.3098	67.6623	63.9365	65.1361	65.9053	63.4263	63.0284	66.892	63.4103	63.1872	62.8886	59.8767	63.8532	61.5274
69	64.2805	1.83874	62.2298	64.9534	62.7245	62.0118	62.9574	63.9325	66.12	64.6619	62.7893	65.0571	67.4824	64.0243	65.1535	68.8362	61.2793	62.0861	62.5811	63.9688	65.0315	64.3997	63.6335	63.8086	64.4357	65.6532	62.852	63.1542	64.0869	64.229	63.5493	62.9536	63.8495	62.3944	66.7063	63.4109	67.424	63.7211	65.05	65.9599	63.1303	63.144	66.9464	63.3136	63.2653	62.8507	59.9062	63.4893	62.3547
70	63.9725	1.83368	61.5173	64.911	62.2149	61.5988	62.2192	63.5093	65.5678	64.339	62.3934	64.6161	66.9729	63.7911	64.8239	68.4053	61.1002	61.515	62.0375	63.4727	64.437	64.0061	63.2517	63.5556	63.9365	65.312	62.4267	62.721	63.9279	63.9353	62.6182	62.522	63.4881	61.6493	66.469	63.2347	66.8779	63.2378	64.7118	65.7206	62.5316	63.016	66.6906	62.9784	63.0675	62.5344	59.6836	62.8669	62.9059
71	63.4021	1.84306	60.568	64.6411	61.4912	60.9067	61.2809	62.8141	64.7537	63.759	61.7624	63.8672	66.1245	63.3321	64.2701	67.6958	60.6876	60.7254	61.3045	62.7426	63.6054	63.3569	62.6092	63.0444	63.179	64.6342	61.8306	62.0401	63.5233	63.3447	61.4327	61.8236	62.8765	60.6718	65.9427	62.8077	66.0405	62.501	64.1299	65.2028	61.6513	62.658	66.1355	62.4176	62.6078	61.9569	59.2225	61.9999	63.1869
72	62.5807	1.86893	59.3971	64.1481	60.5589	59.9471	60.1564	61.8564	63.6877	62.9227	60.9045	62.8353	64.9575	62.6524	63.5064	66.7179	60.0485	59.7355	60.412	61.7787	62.5449	62.4522	61.7181	62.2728	62.1601	63.63	61.0082	61.1265	62.8764	62.4741	60.0215	60.865	62.0201	59.4736	65.1433	62.1446	64.9229	61.5182	63.3072	64.4186	60.5087	62.0718	65.2922	61.6333	61.8981	61.1318	58.5318	60.903	63.1917
73	61.516	1.91075	58.0137	63.4297	59.4238	58.7295	58.8564	60.6369	62.3819	61.8321	59.8315	61.5435	63.4897	61.753	62.5376	65.4737	59.1865	58.5581	59.3969	60.5762	61.2606	61.2944	60.5874	61.2368	60.876	62.3155	59.9375	59.9907	61.9779	61.3373	58.4081	59.654	60.9237	58.0644	64.0804	61.248	63.5343	60.2915	62.2424	63.3735	59.126	61.252	64.1729	60.6219	60.9471	60.0759	57.6215	59.5891	62.9086
74	60.2158	1.96466	56.4206	62.479	58.0996	57.2663	57.3832	59.1766	60.8545	60.4883	58.5606	60.0056	61.7357	60.6334	61.358	63.974	58.1052	57.1978	58.2885	59.1444	59.7497	59.8854	59.2221	59.9507	59.3461	60.7109	58.6261	58.6427	60.8347	59.9468	56.6062	58.1978	59.5867	56.4511	62.761	60.0999	61.8838	58.8425	60.9303	62.0838	57.5292	60.1827	62.7875	59.3872	59.7612	58.8076	56.4997	58.0696	62.3097
75	58.6857	2.02592	54.617	61.2888	56.588	55.5652	55.7354	57.475	59.1119	58.8932	57.0947	58.2329	59.7099	59.2899	59.9577	62.221	56.8017	55.6512	57.0962	57.4844	58.0081	58.2235	57.6235	58.4127	57.577	58.8396	57.0729	57.0892	59.4428	58.3131	54.6253	56.502	58.0031	54.6387	61.1903	58.7279	59.982	57.1797	59.3676	60.5484	55.7412	58.8889	61.1429	57.9235	58.3429	57.3487	55.171	56.3508	61.3795
76	56.9252	2.0913	52.5974	59.8504	54.8865	53.6137	53.9102	55.5303	57.1555	57.0273	55.4214	56.2399	57.428	57.7113	58.3275	60.2203	55.2575	53.8951	55.8174	55.5967	56.0327	56.2952	55.7905	56.6181	55.5763	56.7304	55.2733	55.3344	57.7984	56.4438	52.4675	54.5739	56.1693	52.6228	59.3668	57.129	57.8406	55.3073	57.5375	58.7649	53.7754	57.3727	59.2436	56.2265	56.6787	55.7152	53.6342	54.4275	60.1398
77	54.9363	2.1592	50.3525	58.1567	52.9888	51.422	51.9049	53.3429	54.9826	54.8963	53.5489	54.0392	54.908	55.8878	56.4618	57.9738	53.4709	51.9264	54.43	53.4849	53.8242	54.1093	53.7196	54.5587	53.348	54.4064	53.2238	53.3818	55.8998	54.3449	50.1382	52.4254	54.0822	50.4037	57.2865	55.2957	55.4691	53.2249	55.4465	56.7318	51.6355	55.6349	57.0939	54.2892	54.7707	53.9153	51.8873	52.3037	58.5922
78	52.7173	2.23012	47.8671	56.2057	50.8843	48.9911	49.711	50.9139	52.5859	52.5002	51.4748	51.6368	52.162	53.8116	54.3537	55.4768	51.4336	49.7372	52.8951	51.1501	51.3797	51.6714	51.407	52.2273	50.8907	51.883	50.919	51.2303	53.7451	52.0157	47.6357	50.067	51.736	47.9792	54.949	53.219	52.8687	50.9261	53.102	54.4468	49.319	53.6799	54.6953	52.1022	52.6183	51.946	49.928	49.9819	56.7303
79	50.2572	2.30598	45.1285	53.9967	48.5539	46.3138	47.3126	48.2399	49.9515	49.8311	49.1895	49.0293	49.1815	51.4687	51.9935	52.7232	49.1299	47.3073	51.1624	48.5846	48.6897	48.9797	48.8215	49.6135	48.1936	49.1535	48.3508	48.8673	51.329	49.4464	44.9567	47.5023	49.0985	45.337	52.3569	50.8863	50.034	48.3986	50.5072	51.9068	46.7946	51.5117	52.0478	49.654	50.2118	49.7938	47.7364	47.4492	54.5452
80	47.5451	2.38691	42.1317	51.526	45.9749	43.3814	44.6963	45.3096	47.0595	46.8786	46.6824	46.2121	45.9892	48.8483	49.3705	49.7042	46.5336	44.6126	49.1774	45.7775	45.7462	46.0273	45.9624	46.7068	45.2401	46.2232	45.512	46.2717	48.6399	46.6208	42.0918	44.7328	46.1805	42.4663	49.5114	48.282	46.9541	45.6296	47.6583	49.1053	44.0539	49.1207	49.149	46.9288	47.5373	47.4352	45.3162	44.6889	52.0294
81	44.5626	2.46712	38.8808	48.7773	43.1321	40.1885	41.8437	42.1082	43.8892	43.6333	43.9376	43.1618	42.5997	45.9372	46.4691	46.4054	43.6144	41.6326	46.8933	42.7135	42.5402	42.8127	42.8105	43.5046	42.0134	43.0751	42.3954	43.4238	45.6637	43.5213	39.0351	41.7576	42.9795	39.3589	46.4117	45.3869	43.6125	42.6113	44.546	46.0372	41.0703	46.4833	45.9937	43.9194	44.5807	44.8411	42.6568	41.6838	49.1372
82	41.2993	2.54292	35.3855	45.7306	40.0232	36.7358	38.747	38.6279	40.4266	40.0907	40.9388	39.8815	39.0303	42.7492	43.2706	42.8151	40.3445	38.3543	44.2753	39.38	39.0659	39.3405	39.3537	40.0088	38.5096	39.6925	38.9928	40.3091	42.3877	40.1337	35.785	38.5788	39.4944	36.0106	43.0575	42.189	39.9989	39.342	41.1586	42.6984	37.8161	43.581	42.5778	40.6221	41.3305	41.9867	39.7528	38.4166	45.882
83	37.7502	2.60839	31.659	42.3688	36.6583	33.0364	35.3972	34.8712	36.6668	36.259	37.6799	36.3742	35.2943	39.2989	39.7629	38.9303	36.7071	34.7733	41.2974	35.7705	35.3226	35.6234	35.5925	36.2297	34.748	36.0647	35.3031	36.9224	38.8089	36.4528	32.3439	35.199	35.7277	32.4265	39.4468	38.6616	36.1127	35.8311	37.4925	39.0827	34.2769	40.3821	38.9055	37.0301	37.7842	38.8551	36.6042	34.8769	42.2719
84	33.923	2.65761	27.7251	38.6815	33.0602	29.1166	31.7875	30.8559	32.6169	32.1674	34.167	32.651	31.4025	35.6049	35.9259	34.7605	32.7008	30.8948	37.9427	31.8941	31.324	31.6877	31.5435	32.1882	30.7642	32.1942	31.3338	33.2663	34.9415	32.4946	28.7258	31.622	31.6919	28.6254	35.5736	34.8511	31.9622	32.0976	33.5567	35.1912	30.4593	36.917	34.9861	33.1474	33.9556	35.4382	33.2115	31.0748	38.3193
85	29.8759	2.73438	23.6304	34.6848	29.2716	25.0121	27.9253	26.6248	28.2991	27.8682	30.411	28.7342	27.3784	31.6996	31.7704	30.3417	28.3495	26.7445	34.206	27.7766	27.1111	27.5681	27.2471	27.9266	26.6121	28.1025	27.1107	29.3794	30.8152	28.3009	24.9639	27.8661	27.4295	24.6443	31.4461	30.8003	27.5797	28.1705	29.3762	31.0425	26.3918	33.203	30.8453	28.9976	29.8756	31.7515	29.5791	27.0428	34.049
86	25.5613	2.6812	19.4391	30.4169	25.3494	20.7841	23.8544	22.2472	23.7641	23.4404	26.4392	24.6552	23.2729	27.6239	27.3475	25.7439	23.7237	22.3823	30.091	23.4682	22.7478	23.3136	22.7635	23.5034	22.367	23.8349	22.6923	25.3327	26.4766	23.9336	21.119	23.9697	23.0143	20.5418	27.1081	26.563	23.0223	24.0927	24.9972	26.6816	22.1355	29.2619	26.5248	24.6338	25.5969	27.8199	25.7191	22.841	29.5085
87	21.1479	2.64061	15.2308	25.9374	21.3697	16.5156	19.6515	17.8218	19.1088	18.9814	22.3173	20.4742	19.1648	23.4367	22.726	21.0741	18.9345	17.9057	25.6185	19.0388	18.3032	18.9932	18.1756	18.9871	18.1364	19.4645	18.1657	21.1938	21.9787	19.4744	17.2709	19.9952	18.5407	16.388	22.6177	22.2047	18.3631	19.9207	20.4893	22.1874	17.7936	25.1219	22.0781	20.1606	21.1943	23.6791	21.6615	18.5611	24.77
88	16.697	2.56257	11.1078	21.3424	17.4327	12.3046	15.4039	13.4516	14.4553	14.6033	18.1488	16.2801	15.1474	19.2151	17.9874	16.4569	14.1155	13.4349	20.8848	14.5928	13.8505	14.6897	13.578	14.4476	14.0186	15.0821	13.6269	17.0362	17.4019	15.0107	13.4984	16.0213	14.1085	12.2665	18.0565	17.8033	13.6966	15.7205	15.9574	17.6702	13.4844	20.8357	17.5735	15.7225	16.759	19.3939	17.4735	14.3128	19.9481
89	12.3133	2.44629	7.216	16.7537	13.6349	8.295	11.2022	9.24467	9.92133	10.4338	14.0549	12.1637	11.314	15.0518	13.2217	12.0048	9.41578	9.10489	15.996	10.2407	9.47533	10.4898	9.075	9.95278	10.0939	10.784	9.19067	12.9357	12.8323	10.6357	9.87711	12.1387	9.837	8.28456	13.5313	13.4417	9.15633	11.5673	11.5351	13.24	9.322	16.4827	13.0947	11.4536	12.3867	15.049	13.243	10.2141	15.1703
90	8.12753	2.28202	3.73271	12.2954	10.076	4.68698	7.16631	5.34024	5.65713	6.59533	10.1529	8.21408	7.80091	11.0611	8.54748	7.84784	5.02121	5.0598	11.0877	6.12594	5.30794	6.5078	4.85318	5.62962	6.45154	6.72727	5.0398	8.98442	8.39075	6.482	6.49826	8.46006	5.92	4.58163	9.16967	9.21833	4.9533	7.59623	7.3544	9.02274	5.47091	12.1558	8.75403	7.49149	8.17963	10.744	9.09318	6.40165	10.5434
91	4.31574	2.05881	0.838182	8.10855	6.85627	1.72109	3.46809	1.93091	1.86909	3.24373	6.57636	4.59991	4.71127	7.38573	4.15036	4.14764	1.18518	1.49045	6.35027	2.44	1.55582	2.91773	1.13845	1.72309	3.21273	3.10655	1.41636	5.32473	4.26818	2.76155	3.48518	5.12673	2.54855	1.33382	5.13573	5.287	1.37391	4.00027	3.57573	5.17136	2.08182	7.989	4.73282	3.99982	4.30464	6.63627	5.18645	3.031	6.20473
92	1.09179	1.78214	-1.32606	4.35703	4.0716	-0.408384	0.310939	-0.788586	-1.22179	0.54601	3.47685	1.52567	2.15827	4.19061	0.306576	1.07705	-1.82479	-1.39172	2.0478	-0.603404	-1.52442	-0.0681515	-1.80318	-1.44647	0.527172	0.154273	-1.43295	2.15027	0.742616	-0.270636	0.986606	2.30536	-0.0846364	-1.28518	1.64424	1.936	-1.31033	0.992333	0.395737	1.86486	-0.674909	4.24533	1.28727	1.15721	0.981414	2.9553	1.73864	0.253475	2.358
93	-1.35332	1.4859	-2.70234	1.18848	1.80966	-1.62597	-2.12502	-2.70057	-3.45742	-1.38466	0.996071	-0.816717	0.219727	1.62519	-2.68088	-1.22998	-3.81657	-3.42703	-1.51319	-2.84205	-3.72415	-2.26543	-3.77482	-3.6409	-1.46917	-1.95773	-3.34925	-0.356212	-1.91979	-2.41464	-0.865283	0.144879	-1.86136	-3.15583	-1.0793	-0.645333	-2.96476	-1.2587	-2.00496	-0.722838	-2.66109	1.15778	-1.33939	-0.891172	-1.5914	-0.0498788	-1.04209	-1.81713	-0.739
94	-2.92571	1.22305	-3.34439	-1.30245	0.13803	-2.0077	-3.75197	-3.80409	-4.78679	-2.53597	-0.788152	-2.33491	-1.092	-0.220364	-4.62073	-2.73124	-4.7547	-4.57058	-4.07803	-4.23273	-4.98055	-3.58597	-4.74591	-4.82955	-2.70406	-3.19536	-4.31155	-2.10536	-3.60452	-3.59382	-1.99785	-1.28291	-2.79891	-4.25479	-2.88445	-2.35667	-3.64991	-2.68273	-3.52312	-2.48391	-3.82991	-1.09167	-3.03191	-2.08576	-3.32812	-2.20609	-3.03982	-3.12606	-2.79336
95	-3.66572	1.04482	-3.4063	-3.06864	-0.940051	-1.74463	-4.60395	-4.18652	-5.25562	-2.9758	-1.8901	-3.06981	-1.83764	-1.3216	-5.51409	-3.48961	-4.78494	-4.91743	-5.53536	-4.84945	-5.41755	-4.07976	-4.85609	-5.18672	-3.20869	-3.65245	-4.42375	-3.1347	-4.37645	-3.85318	-2.43724	-2.00358	-3.04491	-4.67227	-3.76373	-3.25444	-3.57952	-3.33802	-4.18519	-3.43387	-4.24936	-2.47944	-3.85352	-2.49345	-4.27919	-3.49042	-4.26273	-3.68883	-3.79821
96	-3.72145	0.978675	-3.0852	-4.10121	-1.50326	-1.06255	-4.80209	-3.96034	-4.97767	-2.8059	-2.40235	-3.15199	-2.126	-1.70138	-5.52879	-3.63248	-4.17493	-4.6572	-5.94857	-4.83132	-5.28436	-3.92946	-4.34464	-4.97977	-3.12648	-3.49127	-3.85051	-3.56803	-4.41484	-3.30864	-2.31023	-2.11721	-2.80427	-4.57912	-3.85827	-3.51278	-3.01164	-3.40145	-4.16185	-3.72587	-4.10018	-3.10889	-3.98927	-2.30133	-4.58565	-4.01512	-4.80882	-3.59832	-3.987
97	-3.28059	1.01481	-2.54033	-4.41555	-1.66973	-0.155061	-4.5033	-3.21976	-4.08827	-2.13312	-2.43536	-2.73964	-2.07036	-1.41548	-4.88964	-3.30176	-3.19633	-3.99697	-5.49067	-4.3047	-4.83782	-3.38836	-3.45809	-4.43476	-2.66806	-2.86691	-2.75061	-3.54627	-3.91639	-2.09055	-1.80133	-1.75618	-2.25482	-4.17488	-3.39482	-3.335	-2.15973	-3.10103	-3.71724	-3.58876	-3.61182	-3.13	-3.64818	-1.74945	-4.40488	-3.95845	-4.799	-3.02027	-3.62518
98	-2.50382	1.12514	-1.83144	-4.02997	-1.56909	0.855465	-3.84208	-2.03243	-2.71203	-1.06431	-2.08048	-1.97235	-1.77364	-0.512848	-3.78255	-2.61227	-2.04097	-3.08687	-4.35374	-3.34589	-4.23703	-2.69215	-2.36718	-3.6433	-2.03225	-1.88455	-1.24602	-3.17285	-3.00754	-0.325394	-1.099	-1.04439	-1.50318	-3.62112	-2.59485	-2.88133	-1.15433	-2.63634	-3.10655	-3.23834	-2.97909	-2.67567	-2.99488	-1.04044	-3.83816	-3.49048	-4.30864	-2.16553	-2.9463
99	-1.48577	1.30104	-0.88003	-2.95658	-1.31582	1.92819	-2.89667	-0.441323	-0.945707	0.304707	-1.41393	-0.952172	-1.30691	0.991051	-2.34224	-1.6311	-0.810606	-2.00091	-2.68719	-1.98605	-3.515	-1.98661	-1.13355	-2.56375	-1.35397	-0.588909	0.588263	-2.48052	-1.73683	1.88315	-0.344414	-0.0814848	-0.560091	-2.99261	-1.61121	-2.242	-0.0440606	-2.11851	-2.49449	-2.78933	-2.30364	-1.83122	-2.13155	-0.286061	-2.91105	-2.71888	-3.34809	-1.23528	-2.074
100	-0.247127	1.5595	0.489	-1.208	-0.969	3.116	-1.7	1.551	1.137	1.947	-0.497	0.266	-0.68	3.098	-0.666	-0.376	0.484	-0.745	-0.569	-0.22	-2.607	-1.301	0.27	-1.082	-0.671	1.021	2.739	-1.434	-0.087	4.453	0.394	1.053	0.669	-2.279	-0.523	-1.437	1.205	-1.54	-1.931	-2.206	-1.554	-0.639	-1.11	0.505	-1.586	-1.664	-1.892	-0.372	-1.004
all values Left	mean	std	steps
1	7.93188	2.87562	15.346	6.356	14.205	8.212	10.57	9.609	9.588	9.128	7.552	15.91	10.944	5.997	8.604	10.722	8.298	11.431	4.827	8.351	6.4	5.94	5.274	7.689	7.744	7.499	9.422	7.024	6.377	10.858	7.745	8.391	9.716	8.706	3.065	8.422	8.438	10.857	8.827	5.917	4.865	11.62	9.556	7.986	5.665	4.265	13.278	2.293	2.499
2	10.8475	3.28582	19.368	9.35759	18.2498	11.4829	13.9958	12.7879	12.5342	12.264	10.7262	19.6324	14.3735	8.68124	11.7574	13.5479	11.4551	15.1166	7.43886	11.365	9.30973	8.27706	7.87594	10.4984	10.5355	10.3359	12.729	9.63039	9.10654	14.1757	10.7899	11.3995	13.0913	11.8892	5.037	11.4947	11.5671	13.8754	11.8051	8.6823	7.40576	14.7844	12.5832	10.7507	8.32451	6.54722	16.7566	4.10507	4.52338
3	14.1068	3.68693	23.625	12.683	22.5516	15.1199	17.7355	16.3229	15.7476	15.7285	14.2816	23.4846	18.0893	11.7342	15.2821	16.5666	14.9589	19.0857	10.4012	14.7817	12.6543	10.978	10.8923	13.6035	13.6629	13.541	16.459	12.5861	12.229	17.9265	14.1437	14.7488	16.8396	15.4774	7.36609	14.9574	15.1111	17.179	15.1159	11.7926	10.2382	18.2501	16.0074	13.7725	11.3281	9.13314	20.5428	6.22232	6.85734
4	17.6658	4.05481	28.0212	16.2933	27.0015	19.0623	21.7246	20.1515	19.1821	19.4701	18.1383	27.3934	22.0142	15.14	19.1322	19.7575	18.7498	23.238	13.7067	18.5443	16.3666	14.0482	14.2918	16.9958	17.0944	17.08	20.5229	15.879	15.7015	22.0225	17.7595	18.3898	20.8759	19.388	10.0966	18.7724	18.9922	20.7138	18.7321	15.2198	13.3298	21.978	19.7728	17.0126	14.6767	12.0132	24.5403	8.65776	9.53176
5	21.4618	4.36548	32.4472	20.1262	31.473	23.2348	25.8815	24.1964	22.7879	23.425	22.2095	31.2922	26.0673	18.8632	23.2347	23.0996	22.7476	27.4683	17.3206	22.5751	20.343	17.4632	18.0108	20.6602	20.7711	20.9093	24.8001	19.4802	19.457	26.3475	21.5826	22.2494	25.0882	23.5277	13.2414	22.8727	23.1123	24.4088	22.6066	18.9165	16.6551	25.9028	23.7958	20.4206	18.3444	15.1597	28.6363	11.403	12.5697
6	25.4184	4.59752	36.7766	24.115	35.8342	27.5436	30.1136	28.3737	26.5224	27.5137	26.4175	35.1142	30.1732	22.8431	27.5041	26.5666	26.8622	31.6724	21.1793	26.7906	24.465	21.1758	21.9692	24.5543	24.6223	24.9739	29.159	23.3366	23.4334	30.7689	25.5365	26.2416	29.3556	27.8067	16.7771	27.1619	27.3639	28.1935	26.6685	22.8228	20.1922	29.9304	27.9713	23.9486	22.2712	18.5512	32.7191	14.4284	15.9692
7	29.4494	4.73402	40.8836	28.1958	39.9755	31.88	34.3157	32.5879	30.3359	31.6505	30.6863	38.8118	34.2523	26.9953	31.8405	30.1133	30.9902	35.7459	25.2013	31.0925	28.6181	25.1179	26.0752	28.5953	28.5795	29.1888	33.4642	27.3759	27.5618	35.1499	29.532	30.271	33.5583	32.1324	20.6345	31.5204	31.633	31.9983	30.8172	26.8677	23.9118	33.9544	32.1764	27.5508	26.3673	22.1629	36.689	17.6902	19.6977
8	33.464	4.76785	44.6843	32.2933	43.8355	36.1277	38.3967	36.7298	34.1608	35.7416	34.9317	42.3632	38.2238	31.2144	36.1356	33.6713	35.019	39.6154	29.2999	35.3672	32.7011	29.1994	30.2294	32.6707	32.5754	33.4366	37.5893	31.502	31.7466	39.3701	33.4832	34.2402	37.5935	36.4016	24.7125	35.8265	35.8047	35.7483	34.9348	30.9645	27.763	37.8786	36.2791	31.1749	30.5244	25.9377	40.4799	21.1395	23.6946
9	37.3783	4.70791	48.1461	36.3267	47.3881	40.1984	42.3085	40.6997	37.9164	39.6955	39.0801	45.7526	42.0269	35.3789	40.3007	37.1657	38.8615	43.2499	33.3818	39.5052	36.6291	33.3132	34.3253	36.6655	36.5345	37.5811	41.4471	35.6	35.8758	43.3497	37.3135	38.0676	41.4014	40.5081	28.8947	39.9895	39.7804	39.3775	38.9102	35.0168	31.6689	41.6459	40.1647	34.7628	34.6249	29.7823	44.0716	24.7231	27.8661
10	41.1323	4.5779	51.2678	40.2409	50.6223	44.0419	46.0351	44.4363	41.5388	43.4528	43.0895	48.9452	45.6364	39.3891	44.291	40.5457	42.4815	46.6455	37.3602	43.4365	40.351	37.3465	38.2693	40.4952	40.3766	41.5025	45.0028	39.564	39.8553	47.0437	40.9778	41.7086	44.9633	44.3747	33.0639	43.9659	43.5038	42.8532	42.6768	38.9282	35.5346	45.239	43.7698	38.2771	38.5653	33.5921	47.4671	28.3777	32.0854
11	44.6918	4.40177	54.0491	44.0037	53.5262	47.6246	49.5574	47.9116	44.9909	46.9946	46.932	51.891	49.0395	43.1924	48.0863	43.7841	45.8724	49.7914	41.1879	47.1245	43.8621	41.2099	42.005	44.1183	44.0437	45.1277	48.2515	43.326	43.6306	50.4321	44.4619	45.1464	48.2731	47.976	37.1106	47.7339	46.9592	46.1786	46.22	42.6361	39.2861	48.6464	47.0836	41.7028	42.2849	37.2842	50.6549	32.0296	36.2173
12	48.037	4.18879	56.4796	47.5819	56.0813	50.9133	52.8389	51.1054	48.2343	50.31	50.568	54.5413	52.2074	46.764	51.665	46.8542	49.027	52.6546	44.8494	50.544	47.175	44.8524	45.507	47.5039	47.511	48.4316	51.1947	46.8552	47.1752	53.5032	47.7512	48.3667	51.316	51.3126	40.965	51.2699	50.1451	49.3586	49.5399	46.1147	42.8739	51.8417	50.1101	45.0198	45.7639	40.8051	53.5942	35.6223	40.1617
13	51.1418	3.94032	58.5521	50.9237	58.2726	53.873	55.8319	53.9913	51.24	53.3518	53.9254	56.8657	55.0958	50.0767	54.9673	49.7101	51.8935	55.198	48.3222	53.6665	50.2696	48.2485	48.7534	50.6481	50.7663	51.4053	53.8293	50.1298	50.4623	56.2398	50.8118	51.3416	54.0631	54.3769	44.586	54.5356	53.0515	52.3632	52.6208	49.3674	46.2849	54.7897	52.8468	48.1872	48.9922	44.1206	56.2328	39.1247	43.8615
14	53.9703	3.65881	60.2717	53.9655	60.093	56.4705	58.476	56.5419	53.9509	56.0951	56.9725	58.8502	57.6438	53.0936	57.9671	52.3003	54.4515	57.3916	51.5448	56.4582	53.1271	51.3572	51.7165	53.5289	53.775	54.0396	56.1454	53.1138	53.455	58.6191	53.5816	54.0378	56.4809	57.1442	47.9802	57.4874	55.6528	55.1237	55.4325	52.3615	49.4765	57.4575	55.2822	51.1459	51.9413	47.1895	58.5037	42.5248	47.2799
15	56.4855	3.35615	61.6471	56.6494	61.5446	58.6859	60.7435	58.7415	56.3185	58.5044	59.6667	60.4933	59.8223	55.7786	60.6275	54.5787	56.6712	59.2168	54.4547	58.893	55.7019	54.1468	54.3687	56.1196	56.5018	56.3247	58.1372	55.7662	56.1152	60.6182	56.0158	56.428	58.5415	59.5832	51.1198	60.0927	57.9188	57.583	57.9415	55.0528	52.3916	59.8216	57.4052	53.8368	54.5764	49.966	60.379	45.8022	50.376
16	58.6561	3.04839	62.6821	58.94	62.6302	60.512	62.6275	60.5699	58.3195	60.5571	61.9813	61.8031	61.6236	58.1085	62.9279	56.5079	58.537	60.6652	57.008	60.9501	57.9601	56.5892	56.6908	58.3931	58.9165	58.2399	59.8066	58.0376	58.4164	62.2162	58.0957	58.4965	60.226	61.6555	53.962	62.3091	59.8097	59.7083	60.1098	57.404	54.9808	61.8637	59.1953	56.2006	56.8471	52.4123	61.8525	48.9075	53.0937
17	60.4678	2.753	63.3816	60.8291	63.36	61.9488	64.1208	62.0492	59.951	62.2389	63.901	62.794	63.0451	60.0766	64.8556	58.0935	60.0405	61.743	59.1757	62.6173	59.8872	58.6682	58.6799	60.3267	60.9881	59.8067	61.1542	59.9312	60.3399	63.4004	59.8099	60.2332	61.5267	63.3714	56.4629	64.138	61.335	61.4772	61.939	59.3889	57.2159	63.5691	60.6643	58.2199	58.7502	54.5033	62.9221	51.7524	55.4287
18	61.9136	2.48296	63.7579	62.3265	63.7413	62.9972	65.2267	63.1909	61.2196	63.5404	65.4201	63.4856	64.0947	61.6729	66.4058	59.3435	61.1784	62.4727	60.945	63.8807	61.4805	60.381	60.3282	61.9058	62.6928	61.0338	62.1703	61.4499	61.8772	64.1658	61.1563	61.6246	62.433	64.7298	58.5896	65.5778	62.5033	62.8801	63.4269	60.9876	59.0829	64.9202	61.8085	59.8866	60.2848	56.235	63.6011	54.2966	57.3822
19	62.9965	2.2489	63.8292	63.4563	63.7995	63.6761	65.9608	64.0051	62.1329	64.4589	66.5398	63.8999	64.7886	62.9023	67.5816	60.2672	61.9562	62.8866	62.3144	64.7494	62.7361	61.729	61.6396	63.1247	64.0147	61.9315	62.8555	62.6047	63.0268	64.519	62.1379	62.6704	62.9644	65.7296	60.3212	66.6302	63.3171	63.9245	64.5675	62.1866	60.5793	65.9162	62.6324	61.208	61.4535	57.6144	63.9115	56.5149	58.9674
20	63.728	2.05854	63.6218	64.2505	63.5729	64.019	66.3444	64.5086	62.7048	65.0033	67.2642	64.0579	65.1499	63.7817	68.3936	60.882	62.3882	63.0188	63.2974	65.2563	63.6521	62.7189	62.6319	63.9904	64.9475	62.5123	63.2283	63.4103	63.7966	64.4769	62.7652	63.3911	63.1598	66.3726	61.6528	67.3048	63.7881	64.6316	65.3628	62.9867	61.7146	66.5739	63.1508	62.192	62.2652	58.6523	63.8821	58.3939	60.2019
21	64.1279	1.9133	63.1573	64.7402	63.0943	64.0457	66.4016	64.7217	62.9503	65.192	67.6015	63.9772	65.2077	64.3289	68.8562	61.2115	62.497	62.9029	63.92	65.4322	64.2404	63.3632	63.3175	64.514	65.498	62.7911	63.303	63.8912	64.1976	64.0639	63.0568	63.8062	63.0482	66.6706	62.594	67.6154	63.942	65.0284	65.8232	63.3941	62.5029	66.9046	63.3861	62.8503	62.7355	59.3668	63.5446	59.9388	61.1061
22	64.2179	1.81144	62.4497	64.9537	62.3897	63.776	66.1554	64.6637	62.885	65.05	67.5621	63.6696	64.9946	64.568	68.9864	61.2798	62.3148	62.5665	64.2161	65.311	64.5233	63.682	63.7123	64.7033	65.6797	62.852	63.0981	64.0749	64.243	63.3149	63.0332	63.9378	62.6545	66.6412	63.1724	67.5804	63.8055	65.1423	65.9647	63.4194	62.9612	66.9168	63.3602	63.2002	62.8856	59.7816	62.9265	61.1666	61.7017
23	64.0223	1.7535	61.522	64.9258	61.4787	63.2307	65.6242	64.3471	62.5571	64.603	67.16	63.1426	64.5384	64.523	68.799	61.1054	61.872	62.032	64.2187	64.9203	64.522	63.6992	63.8323	64.5998	65.5096	62.5831	62.631	63.989	63.9706	62.2832	62.7133	63.8073	61.9993	66.3046	63.427	67.2199	63.3971	64.9934	65.8076	63.1106	63.144	66.6203	63.0916	63.2617	62.7387	59.92	62.0443	62.0989	62.0106
24	63.5567	1.73857	60.3853	64.6741	60.3757	62.4251	64.8252	63.7778	61.983	63.8489	66.3866	62.4	63.8585	64.2164	68.2883	60.7015	61.1791	61.3187	63.9542	64.2807	64.2325	63.4346	63.6899	64.2181	65.0027	62.0135	61.9183	63.6532	63.4055	61.0044	62.1126	63.4286	61.0988	65.6794	63.3757	66.5526	62.7315	64.5953	65.368	62.4947	63.0819	66.0258	62.5941	63.0528	62.3153	59.8026	60.914	62.7522	62.0532
25	62.8386	1.76809	59.0411	64.2032	59.0925	61.3695	63.7727	62.9568	61.1723	62.824	65.2908	61.4413	62.9655	63.667	67.4937	60.0749	60.2738	60.4564	63.4424	63.4054	63.6831	62.9064	63.2934	63.564	64.169	61.2625	60.9742	63.0778	62.5644	59.5051	61.2388	62.8128	59.9644	64.7797	63.0723	65.5932	61.821	63.9546	64.6619	61.5932	62.7916	65.1447	61.8756	62.5872	61.6306	59.4456	59.5501	63.121	61.8462
26	61.8756	1.84139	57.4926	63.5117	57.6334	60.0718	62.4808	61.8857	60.1353	61.5435	63.8904	60.2645	61.8542	62.8842	66.4293	59.2291	59.1734	59.4797	62.6887	62.3027	62.8736	62.1251	62.6445	62.6388	63.0151	60.2741	59.8094	62.2627	61.4608	57.8062	60.096	61.9653	58.6076	63.6141	62.5358	64.3523	60.6743	63.0691	63.7026	60.4259	62.2772	63.9891	60.9396	61.8762	60.7006	58.855	57.9614	63.2245	61.4004
27	60.6722	1.95339	55.7416	62.5927	55.9966	58.5376	60.9507	60.5659	58.889	60.021	62.2013	58.8594	60.5066	61.8705	65.1009	58.1678	57.8857	58.4105	61.6893	60.9758	61.8053	61.0923	61.7456	61.4444	61.5514	59.0458	58.4333	61.2043	60.1072	55.9193	58.6833	60.8902	57.0368	62.1899	61.7736	62.8388	59.3011	61.9277	62.4974	59.0158	61.5349	62.5685	59.7825	60.9283	59.5418	58.0326	56.1476	63.0537	60.7249
28	59.2359	2.0954	53.7865	61.4391	54.1795	56.7655	59.2015	58.999	57.4412	58.2675	60.2368	57.2191	58.9232	60.6219	63.5083	56.8883	56.4107	57.2616	60.4574	59.4215	60.4809	59.8285	60.5997	59.987	59.8149	57.5766	56.8524	59.8988	58.5138	53.8529	57.0214	59.5867	55.2577	60.5106	60.7866	61.0629	57.7115	60.5375	61.0471	57.3896	60.5655	60.8891	58.3983	59.7498	58.1764	57.0006	54.1201	62.5951	59.8233
29	57.5684	2.25824	51.6228	60.0429	52.1795	54.7547	57.2347	57.1797	55.7898	56.2974	58.013	55.3358	57.0971	59.1343	61.6548	55.3847	54.7395	56.0331	58.9922	57.6358	58.9002	58.3349	59.2076	58.2741	57.8315	55.8627	55.0706	58.3418	56.6885	51.6123	55.1158	58.0492	53.2731	58.572	59.5795	59.0356	55.9113	58.8955	59.3494	55.5704	59.3737	58.9558	56.7828	58.3429	56.6246	55.7639	51.8793	61.8389	58.7025
30	55.6707	2.43724	49.2459	58.3964	49.9887	52.5057	55.0479	55.0935	53.9359	54.1225	55.547	53.2006	55.0224	57.4067	59.5463	53.6381	52.8605	54.7067	57.2948	55.6161	57.0618	56.6119	57.5665	56.3141	55.6282	53.8891	53.0915	56.5201	54.637	49.1974	52.979	56.2744	51.0809	56.3594	58.1555	56.7597	53.8927	56.9984	57.3919	53.571	57.9626	56.7724	54.9195	56.6962	54.8931	54.324	49.4234	60.7823	57.3551
31	53.5417	2.62964	46.6536	56.4973	47.5917	50.0199	52.6335	52.7428	51.8705	51.7495	52.8528	50.7998	52.6895	55.4384	57.1819	51.6419	50.7641	53.2489	55.3658	53.3637	54.9658	54.6564	55.6697	54.107	53.2228	51.6579	50.9129	54.4381	52.3601	46.6054	50.6226	54.2594	48.6778	53.8812	56.5097	54.2476	51.6569	54.8455	55.1786	51.3903	56.3273	54.3402	52.8046	54.81	52.99	52.6781	46.7369	59.427	55.7872
32	51.1752	2.83513	43.8472	54.345	44.9743	47.2905	49.9775	50.1248	49.5757	49.1749	49.939	48.125	50.0872	53.2298	54.5566	49.3862	48.4345	51.6144	53.2094	50.874	52.613	52.4647	53.5098	51.6469	50.6264	49.1654	48.5205	52.0976	49.8489	43.8298	48.0525	51.9989	46.0531	51.1449	54.6353	51.5003	49.1963	52.4402	52.7113	49.0171	54.4635	51.659	50.4327	52.6839	50.9084	50.8244	43.8012	57.7554	54.0029
33	48.5616	3.05447	40.8285	51.9364	42.1262	44.3052	47.0595	47.2292	47.0533	46.3944	46.8105	45.1761	47.2008	50.7682	51.6635	46.8457	45.8479	49.7527	50.8253	48.1369	50.0037	50.0296	51.0795	48.9378	47.839	46.4042	45.8926	49.4874	47.0886	40.8624	45.2698	49.4833	43.1948	48.1505	52.5222	48.5094	46.4971	49.784	49.9851	46.4441	52.3895	48.7262	47.7879	50.3083	48.6291	48.7604	40.5971	55.759	51.9977
34	45.6866	3.28601	37.601	49.2577	39.034	41.049	43.8583	44.0467	44.287	43.4	43.479	41.9603	44.011	48.033	48.492	43.991	42.981	47.6173	48.2053	45.145	47.132	47.336	48.366	45.9633	44.8477	43.367	43.01	46.5943	44.0617	37.6987	42.2743	46.703	40.093	44.897	50.158	45.26	43.55	46.8723	46.9927	43.648	50.102	45.536	44.859	47.67	46.1233	46.4783	37.106	53.4453	49.76
35	42.5307	3.52297	34.1694	46.2893	35.6714	37.5036	40.3596	40.5722	41.2595	40.1667	39.9488	38.4904	40.5032	44.9806	45.0016	40.7942	39.7915	45.174	45.3379	41.8744	43.972	44.3644	45.3467	42.7041	41.6357	40.0462	39.8442	43.4043	40.7538	34.3379	39.0674	43.6402	36.728	41.3836	47.5047	41.7373	40.3518	43.6939	43.7311	40.6011	47.5811	42.071	41.6438	44.7552	43.363	43.9665	33.3233	50.805	47.2704
36	39.0922	3.75839	30.5506	43.014	32.0441	33.6904	36.5584	36.8116	37.9626	36.7098	36.2499	34.7874	36.6653	41.6136	41.2064	37.2374	36.2946	42.3963	42.2067	38.3347	40.5482	41.0982	42.0373	39.1526	38.188	36.4376	36.4071	39.9111	37.1585	30.7862	35.6518	40.3075	33.1157	37.6092	44.5642	37.9366	36.9081	40.2386	40.1943	37.2764	44.8049	38.352	38.1359	41.5521	40.3271	41.2163	29.2684	47.826	44.5105
37	35.3755	3.98076	26.788	39.4272	28.1577	29.6355	32.4622	32.7911	34.4021	33.0389	32.3927	30.8838	32.5013	37.9296	37.1092	33.3175	32.4915	39.2663	38.8	34.5294	36.8696	37.5308	38.4429	35.3248	34.4975	32.5469	32.713	36.1242	33.2927	27.0642	32.0356	36.7071	29.2736	33.5774	41.3296	33.8661	33.2364	36.5045	36.3807	33.6613	41.7629	34.3967	34.335	38.058	37.0075	38.2255	24.9868	44.502	41.4645
38	31.4228	4.19005	22.9596	35.54	24.0554	25.3913	28.094	28.5588	30.5893	29.1756	28.3956	26.8225	28.0458	33.9481	32.7328	29.0543	28.3995	35.7753	35.1117	30.484	32.9595	33.6673	34.5787	31.2574	30.5728	28.3942	28.8033	32.0697	29.1914	23.2164	28.2347	32.8458	25.2369	29.3088	37.806	29.5496	29.3626	32.5046	32.3037	29.7659	38.4551	30.2307	30.2595	34.285	33.4129	34.9944	20.5605	40.8364	38.1219
39	27.2203	4.32188	19.1636	31.3758	19.8149	21.0357	23.5006	24.1885	26.5516	25.1489	24.3038	22.6642	23.356	29.7062	28.1345	24.5097	24.0675	31.9261	31.1393	26.241	28.8521	29.5199	30.474	27.0055	26.4323	24.0298	24.7424	27.7906	24.9016	19.3173	24.2723	28.7555	21.0655	24.8505	34.0159	25.0278	25.3266	28.2553	28.0022	25.6219	34.8929	25.8916	25.9551	30.2626	29.559	31.5097	16.1092	36.845	34.4879
40	22.8669	4.38603	15.512	26.9822	15.5263	16.6625	18.8007	19.7735	22.356	21.0144	20.1905	18.4864	18.5334	25.2709	23.4076	19.7878	19.5833	27.7384	26.9311	21.8598	24.5926	25.1563	26.1793	22.6475	22.1465	19.5335	20.5986	23.341	20.4973	15.4505	20.2232	24.4986	16.8322	20.2717	30.0019	20.3635	21.182	23.8272	23.546	21.2982	31.0957	21.4346	21.5101	26.0403	25.4714	27.7924	11.7697	32.5305	30.5803
41	18.4575	4.37177	12.1237	22.4411	11.2819	12.3672	14.1098	15.4168	18.1103	16.8566	16.1475	14.3817	13.673	20.7447	18.6685	15.0142	15.0621	23.2635	22.5493	17.4104	20.2466	20.6491	21.7574	18.2927	17.8	14.9905	16.4457	18.7847	16.0638	11.6973	16.171	20.1586	12.6233	15.6682	25.8168	15.6415	16.9862	19.3032	19.0278	16.9087	27.0795	16.9298	17.0489	21.6895	21.2015	23.8637	7.68383	27.9826	26.4338
42	14.0804	4.26071	9.1222	17.8759	7.20394	8.25982	9.55042	11.2284	13.9441	12.7654	12.2685	10.4659	8.89528	16.2471	14.0358	10.3176	10.6268	18.5843	18.0721	12.9666	15.8943	16.0888	17.2728	14.0561	13.4855	10.4987	12.3601	14.1997	11.6933	8.1444	12.2106	15.8284	8.54921	11.1578	21.5252	10.9724	12.8023	14.7947	14.5532	12.5881	22.8821	12.4632	12.7057	17.2967	16.8287	19.7709	4.01944	23.2887	22.1174
43	9.85478	4.03766	6.59982	13.4097	3.46809	4.48873	5.28097	7.3257	9.98103	8.82745	8.65573	6.88148	4.38885	11.8971	9.63345	5.85952	6.41236	13.8084	13.5988	8.61964	11.6146	11.572	12.7852	10.0234	9.30791	6.21273	8.43882	9.68845	7.499	4.89927	8.46006	11.6111	4.75445	6.88333	17.2027	6.52815	8.73964	10.4256	10.2396	8.45873	18.585	8.15327	8.61315	12.947	12.4412	15.5945	0.949515	18.5568	17.7245
44	5.93696	3.67769	4.62435	9.17283	0.283091	1.24752	1.5162	3.87263	6.36205	5.16436	5.42409	3.79139	0.439707	7.82573	5.61364	1.89632	2.59273	9.07833	9.24824	4.51206	7.50773	7.22206	8.37367	6.29128	5.41954	2.3796	4.8323	5.4218	3.67027	2.1063	5.06774	7.63882	1.42264	3.06231	12.9284	2.60308	4.98936	6.33226	6.24482	4.6651	14.2754	4.19342	4.94398	8.73887	8.17398	11.4299	-1.3861	13.8903	13.3715
45	2.51864	3.16817	3.21456	5.32311	-2.16633	-1.28367	-1.52033	1.04589	3.24667	1.969	2.692	1.33578	-2.63211	4.20033	2.159	-1.28733	-0.615	4.59556	5.17733	0.866	3.728	3.22367	4.19633	2.99156	2.03056	-0.723778	1.738	1.67611	0.457	-0.0817778	2.209	4.08333	-1.262	-0.0501111	8.799	-0.474778	1.78167	2.68567	2.75278	1.37667	10.064	0.845	1.88933	4.83344	4.25389	7.40233	-2.91111	9.39456	9.20411
46	-0.205029	2.54484	2.34327	2.01455	-3.79127	-3.01145	-3.67645	-1.03718	0.780182	-0.488636	0.606182	-0.405818	-4.62073	1.19945	-0.493636	-3.49182	-2.94073	0.628364	1.591	-2.06236	0.544818	-0.177909	0.528182	0.285727	-0.641364	-2.91709	-0.668636	-1.26136	-1.92009	-1.55955	0.0391818	1.13418	-3.17173	-2.26627	5.00727	-2.51882	-0.702091	-0.317273	-0.0611818	-1.23482	6.12355	-1.65818	-0.400182	1.43973	0.940091	3.69009	-3.62709	5.21118	5.39282
47	-2.10918	1.90181	1.94489	-0.645818	-4.62876	-3.95555	-4.91053	-2.34583	-0.962798	-2.13573	-0.846	-1.41637	-5.52482	-1.04455	-2.30618	-4.64728	-4.34891	-2.54163	-1.2952	-4.08158	-1.86518	-2.73563	-2.3243	-1.68398	-2.46399	-4.14282	-2.31355	-3.22472	-3.35427	-2.30621	-1.37026	-1.05106	-4.28094	-3.51839	1.76164	-3.52631	-2.36176	-2.50698	-2.06403	-3.04461	2.68585	-3.22236	-1.83719	-1.23668	-1.54858	0.509303	-3.62257	1.575	2.12695
48	-3.18483	1.38867	1.91682	-2.60318	-4.80482	-4.21136	-5.27849	-2.93516	-2.00631	-2.99536	-1.71082	-1.72219	-5.52099	-2.47658	-3.31582	-4.86185	-4.90418	-4.70963	-3.33798	-5.16106	-3.38645	-4.30732	-4.17803	-2.84813	-3.44195	-4.47837	-3.24985	-4.23973	-3.86191	-2.41153	-2.05105	-2.41118	-4.68545	-3.89997	-0.733818	-3.68005	-3.22101	-3.80538	-3.23443	-4.02705	-0.0198384	-3.93276	-2.45273	-3.09225	-3.13575	-1.96073	-3.07045	-1.20512	-0.426141
49	-3.5301	1.15749	2.12452	-3.83888	-4.48118	-3.88818	-4.903	-2.90206	-2.4537	-3.18591	-2.093	-1.38039	-4.84576	-3.10445	-3.64309	-4.38224	-4.78527	-5.82009	-4.52364	-5.45636	-4.04282	-4.92409	-5.06955	-3.25515	-3.69245	-4.08194	-3.60864	-4.46494	-3.54464	-2.04633	-2.11261	-3.01482	-4.56682	-3.62306	-2.38836	-3.24509	-3.43055	-4.26976	-3.69258	-4.27845	-1.87315	-3.98473	-2.408	-4.15879	-3.9013	-3.64818	-2.19979	-3.00888	-2.19064
50	-3.30859	1.21718	2.41788	-4.36369	-3.79442	-3.07339	-3.92291	-2.35077	-2.41924	-2.86255	-2.10773	-0.43697	-3.69285	-2.98221	-3.43809	-3.48311	-4.20818	-5.97404	-4.95091	-5.23155	-3.99991	-4.76581	-5.21258	-3.07352	-3.3817	-3.11877	-3.53021	-4.1029	-2.5298	-1.407	-1.69537	-3.03473	-4.13597	-2.92575	-3.259	-2.46059	-3.21384	-4.10161	-3.65696	-4.0053	-2.90722	-3.58636	-1.93758	-4.56507	-4.01573	-4.59735	-1.23528	-3.86251	-3.22205
51	-2.68437	1.41743	2.66475	-4.19613	-2.81515	-1.81858	-2.4506	-1.38553	-1.98292	-2.16655	-1.86009	1.10705	-2.19368	-2.17418	-2.83209	-2.37279	-3.34582	-5.33632	-4.75468	-4.73424	-3.51118	-4.07284	-4.86961	-2.53084	-2.63977	-1.72149	-3.10324	-3.30362	-0.94196	-0.660616	-0.919343	-2.65558	-3.55855	-1.99263	-3.51264	-1.48678	-2.78341	-3.57336	-3.35341	-3.4397	-3.22797	-2.88973	-1.26089	-4.4671	-3.66186	-4.90478	-0.342909	-3.95867	-3.66104
52	-1.7839	1.66887	2.79891	-3.35003	-1.57473	-0.161727	-0.588061	-0.103303	-1.23009	-1.20482	-1.42964	3.25315	-0.456424	-0.774182	-1.90909	-1.16945	-2.29109	-4.09012	-4.05967	-4.103	-2.82609	-3.08855	-4.24209	-1.84864	-1.55879	0.0226061	-2.34764	-2.13376	1.11006	0.0932121	0.105667	-2.03191	-2.90536	-0.929152	-3.34336	-0.396394	-2.27624	-2.94376	-2.928	-2.77561	-2.99882	-1.99273	-0.514909	-3.97639	-2.97121	-4.69058	0.430788	-3.55245	-3.66276
53	-0.660822	1.96947	2.88022	-1.837	-0.0780606	1.88994	1.57417	1.45019	-0.229071	-0.0397273	-0.839818	5.96103	1.42603	1.12991	-0.7	0.0954747	-1.06491	-2.37058	-2.94314	-3.34179	-2.11155	-1.94668	-3.37497	-1.14789	-0.174374	2.08381	-1.22233	-0.592212	3.54071	0.836768	1.29401	-1.23585	-2.15264	0.230242	-2.90482	0.82197	-1.71584	-2.34435	-2.38475	-2.072	-2.35368	-0.941364	0.265485	-3.1302	-1.99014	-4.01769	1.19625	-2.85951	-3.34677
54	0.704384	2.33042	3.11406	0.293747	1.67258	4.32573	3.93991	3.30068	1.02183	1.328	-0.0393636	9.12467	3.36174	3.48636	0.816091	1.47067	0.379182	-0.236253	-1.41983	-2.36645	-1.41609	-0.661606	-2.19133	-0.422818	1.5233	4.47165	0.351818	1.36983	6.26538	1.63159	2.6199	-0.235485	-1.22164	1.51014	-2.28464	2.26641	-1.0078	-1.78308	-1.59457	-1.23405	-1.35076	0.27897	1.14559	-1.90216	-0.678828	-2.87453	2.17567	-1.986	-2.74586
55	2.36299	2.72898	3.76691	2.90918	3.63091	7.06755	6.376	5.48355	2.58355	2.95582	1.07845	12.5802	5.23873	6.213	2.69282	3.04764	2.11082	2.25927	0.518545	-1.07045	-0.691	0.827091	-0.576364	0.440545	3.52973	7.16382	2.405	3.78636	9.18336	2.59627	4.10436	1.08627	-0.0309091	2.97791	-1.50409	4.05518	0.0237273	-1.17527	-0.375909	-0.0644545	-0.00990909	1.72264	2.25627	-0.234364	1.02773	-1.24	3.58364	-0.896182	-1.78973
56	4.34165	3.10914	5.01256	5.81356	5.705	9.991	8.752	7.97011	4.51133	4.89	2.585	16.1264	6.95478	9.18733	4.946	4.89289	4.126	5.00711	2.84567	0.609667	0.179	2.622	1.53267	1.62644	5.76978	10.0667	4.87133	6.60244	12.1813	3.83522	5.76211	2.856	1.46033	4.70078	-0.51	6.20856	1.53656	-0.371111	1.385	1.60756	1.68167	3.43	3.71456	1.88467	3.12944	0.857889	5.48689	0.511778	-0.349889
57	6.6025	3.41399	6.86037	8.79978	7.78809	12.9622	10.9534	10.6646	6.77421	7.11809	4.47182	19.5579	8.42674	12.2593	7.53736	6.99956	6.337	7.85466	5.45213	2.64436	1.35073	4.78102	4.0747	3.27781	8.11835	13.055	7.62161	9.66752	15.1289	5.37696	7.56601	5.10009	3.22018	6.68612	0.829	8.63164	3.55018	0.776838	3.66412	3.8094	3.72312	5.392	5.54745	4.36801	5.53228	3.31251	7.81554	2.2914	1.65042
58	9.04357	3.61591	9.19355	11.6714	9.769	15.8411	12.8811	13.4292	9.27258	9.51991	6.60673	22.6818	9.58248	15.2515	10.3452	9.31033	8.57773	10.6401	8.18142	4.92482	2.85964	7.25994	6.89591	5.40706	10.456	15.9915	10.5105	12.7998	17.8849	7.17161	9.46158	7.73009	5.16564	8.89339	2.55391	11.1879	5.96158	2.33812	6.33842	6.44515	6.0543	7.55791	7.70936	7.06915	8.08373	5.97121	10.4433	4.38918	4.16255
59	11.5357	3.708	11.81	14.2554	11.5302	18.4975	14.467	16.1005	11.8733	11.9728	8.87991	25.3363	10.36	17.9857	13.2497	11.7231	10.6824	13.2049	10.8867	7.31491	4.66509	9.95377	9.82809	7.92697	12.67	18.741	13.3736	15.8106	20.3224	9.10684	11.3723	10.5939	7.188	11.2446	4.63318	13.7137	8.60204	4.28604	9.21642	9.36818	8.57678	9.83694	10.0991	9.82333	10.601	8.6861	13.1992	6.67537	7.02293
60	13.9404	3.70789	14.46	16.4336	12.9714	20.8282	15.6863	18.5209	14.4285	14.327	11.1708	27.4047	10.7195	20.3255	16.105	14.0982	12.4856	15.4284	13.4348	9.6677	6.68436	12.737	12.7117	10.7022	14.6484	21.1974	16.0538	18.549	22.3574	11.0301	13.1937	13.5028	9.15524	13.64	6.98664	16.0507	11.2758	6.54341	12.073	12.3994	11.1764	12.1012	12.5762	12.4762	12.9012	11.3185	15.8777	9.00556	10.0165
61	16.1241	3.65462	16.8835	18.1239	14.039	22.7553	16.5515	20.5518	16.7746	16.4385	13.3485	28.8286	10.6388	22.2006	18.7495	16.3128	13.8568	17.2522	15.7129	11.8284	8.80745	15.4618	15.3878	13.5474	16.2993	23.272	18.4289	20.8926	23.9403	12.7634	14.8236	16.2565	10.9169	15.9747	9.50364	18.0646	13.7863	9.00924	14.6828	15.3266	13.7153	14.211	14.9915	14.8908	14.8248	13.7369	18.2794	11.229	12.9321
62	17.9761	3.59775	18.8692	19.2955	14.7202	24.2249	17.084	22.0879	18.7851	18.2004	15.2957	29.6051	10.1104	23.5867	21.0355	18.2754	14.7241	18.6701	17.6521	13.6672	10.8824	17.9821	17.7232	16.2399	17.5767	24.9045	20.4114	22.7441	25.0609	14.1692	16.19	18.6796	12.3398	18.1526	12.0405	19.6553	15.9654	11.5438	16.8571	17.9519	16.0666	16.0507	17.1972	16.9635	16.2822	15.8505	20.2509	13.1851	15.5727
63	19.4186	3.57755	20.2915	19.9425	15.026	25.2078	17.292	23.0622	20.3822	19.5393	16.9223	29.78	9.15036	24.4779	22.8485	19.9273	15.0665	19.687	19.216	15.1128	12.7417	20.1788	19.6368	18.6049	18.473	26.0559	21.9398	24.05	25.7197	15.1726	17.2529	20.6421	13.3496	20.088	14.4459	20.7577	17.7038	13.9889	18.4584	20.1415	18.1481	17.5412	19.0579	18.6259	17.2732	17.6152	21.6893	14.7096	17.7862
64	20.4032	3.61485	21.0871	20.0745	14.9814	25.7072	17.163	23.4526	21.5165	20.4036	18.1557	29.436	7.77027	24.8809	24.1259	21.226	14.9006	20.298	20.3591	16.1576	14.2559	21.9375	21.0902	20.5159	18.9855	26.7143	22.9751	24.8002	25.9261	15.7352	17.9697	22.0582	13.9353	21.7078	16.6041	21.3435	18.9391	16.1993	19.4045	21.7972	19.9005	18.6305	20.4713	19.8405	17.8355	18.9964	22.5373	15.7931	19.4728
65	20.9193	3.70989	21.2589	19.7368	14.62	25.7671	16.7291	23.2924	22.1804	20.7702	18.9491	28.6702	6.04631	24.823	24.8514	22.1322	14.2785	20.5041	21.0978	16.8352	15.3626	23.2089	22.0725	21.8957	19.1576	26.9029	23.5013	25.0288	25.7138	15.8515	18.3433	22.882	14.1263	22.9581	18.445	21.4338	19.6451	18.0984	19.679	22.8701	21.2771	19.2915	21.3801	20.6019	17.9906	20.0025	22.8638	16.4136	20.5867
66	20.9908	3.85135	20.8707	19.0113	13.9821	25.472	16.027	22.6605	22.4148	20.6511	19.2922	27.5762	4.08114	24.3665	25.0592	22.624	13.2735	20.3324	21.4437	17.1944	16.0574	23.9526	22.5912	22.7217	19.0202	26.6781	23.5398	24.8132	25.1406	15.5359	18.3745	23.1134	13.9663	23.8138	19.9272	21.0903	19.8259	19.6239	19.3302	23.3651	22.2467	19.5243	21.7815	20.9415	17.7547	20.6311	22.7433	16.547	21.1257
67	20.6696	4.02351	20.0277	17.9957	13.12	24.917	15.12	21.6637	22.2903	20.092	19.207	26.2337	1.98233	23.592	24.835	22.72	11.977	19.835	21.4297	17.289	16.364	24.1607	22.678	23.0243	18.6263	26.1103	23.155	24.2537	24.2827	14.8273	18.0853	22.804	13.509	24.282	21.024	20.398	19.523	20.7373	18.46	23.3453	22.8013	19.365	21.721	20.923	17.1727	20.904	22.2797	16.2117	21.128
68	20.0233	4.20965	18.843	16.7954	12.0944	24.178	14.0628	20.414	21.8907	19.1489	18.717	24.7092	-0.148646	22.5698	24.2686	22.4757	10.4866	19.0806	21.1079	17.1732	16.2981	23.8671	22.3675	22.8768	18.0381	25.2737	22.4202	23.4473	23.2237	13.7894	17.5114	22.0263	12.8083	24.3985	21.6996	19.4541	18.8169	21.4234	17.2064	22.9154	22.9662	18.8552	21.2787	20.6273	16.3182	20.8584	21.5892	15.4631	20.6694
69	19.1395	4.39601	17.4141	15.5007	10.9744	23.3311	12.8907	19.0229	21.3029	17.9402	17.9223	23.0641	-2.19827	21.3795	23.4841	21.9526	8.91827	18.1499	20.5392	16.9236	15.9526	23.1428	21.7549	22.3814	17.3072	24.2397	21.4407	22.4704	22.0373	12.4896	16.7003	20.922	11.9439	24.2155	22.0187	18.3537	17.8073	21.7021	15.7065	22.1888	22.794	18.083	20.5454	20.1402	15.2708	20.543	20.773	14.3808	19.8504
70	18.0908	4.5729	15.8165	14.1703	9.79945	22.4255	11.6366	17.5853	20.5987	16.5373	16.8892	21.3596	-4.03876	20.0641	22.5549	21.21	7.33045	17.1167	19.7837	16.5978	15.3982	22.0778	20.9115	21.643	16.4734	23.0672	20.2877	21.3777	20.778	10.9889	15.7078	19.6043	10.9689	23.7835	22.0343	17.1729	16.5903	21.632	14.0757	21.2572	22.3452	17.1122	19.6086	19.5416	14.1005	20.0114	19.902	13.0411	18.7734
71	16.935	4.73666	14.1001	12.8346	8.5883	21.4937	10.3346	16.162	19.8344	14.9918	15.6768	19.6574	-5.55343	18.6547	21.5324	20.3102	5.74973	16.0348	18.8986	16.2256	14.7036	20.762	19.9009	20.7452	15.5644	21.804	19.0126	20.2076	19.4852	9.33416	14.5875	18.158	9.92497	23.1518	21.8008	15.9594	15.2526	21.2956	12.3907	20.1875	21.6747	15.9899	18.5457	18.8938	12.8551	19.313	19.016	11.532	17.5209
72	15.7141	4.88854	12.2936	11.5121	7.34952	20.5601	9.01519	14.7864	19.0438	13.35	14.3329	18.0036	-6.65785	17.1791	20.4436	19.307	4.19264	14.9342	17.9377	15.8061	13.9243	19.2793	18.7751	19.7588	14.5948	20.4886	17.6568	18.9843	18.1894	7.56164	13.385	16.6361	8.8333	22.366	21.3661	14.738	13.8669	20.783	10.6962	19.0333	20.8635	14.7543	17.4161	18.2452	11.5526	18.4885	18.1353	9.90744	16.1422
73	14.4556	5.03168	10.4175	10.2138	6.08827	19.6428	7.70236	13.4865	18.239	11.6493	12.8935	16.4233	-7.31391	15.6644	19.3025	18.2448	2.67464	13.8195	16.9456	15.3239	13.1012	17.6973	17.5747	18.7148	13.5597	19.1415	16.2534	17.7252	16.9055	5.70691	12.1299	15.0772	7.702	21.4579	20.7672	13.5174	12.4885	20.1808	9.01355	17.8176	19.9781	13.4422	16.2511	17.6239	10.2014	17.5665	17.2658	8.17955	14.6635
74	13.1739	5.17103	8.48929	8.9417	4.8077	18.7458	6.4176	12.267	17.4257	9.90427	11.3782	14.9187	-7.53825	14.1379	18.1129	17.1572	1.211	12.6871	15.9509	14.7571	12.2636	16.0651	16.3258	17.6316	12.4463	17.7819	14.8268	16.4416	15.6394	3.80178	10.8265	13.5111	6.53003	20.4557	20.0302	12.2953	11.1473	19.5493	7.33316	16.5527	19.0546	12.0795	15.0571	17.0391	8.81005	16.5647	16.4017	6.35375	13.104
75	11.8724	5.31211	6.523	7.68679	3.50967	17.8592	5.18005	11.1192	16.6002	8.10827	9.78982	13.4819	-7.40407	12.6205	16.87	16.0568	-0.177364	11.5352	14.9664	14.0757	11.4262	14.4158	15.0445	16.527	11.2387	16.4232	13.3945	15.1457	14.3991	1.88651	9.4626	11.9537	5.30885	19.3727	19.1716	11.0593	9.85216	18.9207	5.63242	15.2517	18.1065	10.6783	13.8201	16.4883	7.37556	15.4863	15.5283	4.42858	11.4629
76	10.5467	5.45551	4.53912	6.43879	2.19591	16.9551	3.99985	10.0228	15.7387	6.24936	8.13355	12.0931	-7.03173	11.1249	15.5601	14.9463	-1.46055	10.3542	13.9956	13.2544	10.5821	12.7772	13.7462	15.4126	9.91521	15.0608	11.9583	13.8421	13.1842	0.0166061	8.0063	10.4031	4.02782	18.2223	18.201	9.78739	8.59127	18.2938	3.90436	13.9131	17.1269	9.24118	12.5205	15.9542	5.88606	14.3144	14.6129	2.40324	9.73273
77	9.18953	5.59232	2.57106	5.19855	0.873636	16.0004	2.88072	8.94964	14.8079	4.32064	6.42773	10.7232	-6.58541	9.65021	14.159	13.8185	-2.60364	9.12232	13.0229	12.2772	9.71282	11.1601	12.4383	14.2903	8.45328	13.6732	10.4955	12.52	11.9792	-1.73714	6.42498	8.84627	2.68236	17.0145	17.1186	8.44765	7.34385	17.6416	2.15906	12.5197	16.0906	7.76042	11.1418	15.4036	4.32515	13.0168	13.6172	0.315394	7.91196
78	7.79318	5.70022	0.675222	3.96978	-0.436667	14.9533	1.81833	7.87333	13.7607	2.333	4.705	9.33989	-6.19089	8.17633	12.637	12.6468	-3.574	7.82422	12.0137	11.128	8.791	9.55533	11.115	13.155	6.81244	12.2147	8.96733	11.1438	10.7593	-3.28656	4.703	7.272	1.27767	15.7489	15.918	7.00167	6.09122	16.9234	0.425444	11.0431	14.9553	6.223	9.65933	14.7909	2.678	11.5484	12.5076	-1.72478	6.01644
79	6.35396	5.74499	-1.07118	2.75782	-1.69327	13.7647	0.808576	6.77321	12.5367	0.34	3.01918	7.91918	-5.92424	6.66764	10.9556	11.3812	-4.32618	6.44391	10.909	9.78336	7.75545	7.938	9.75664	11.9865	4.97539	10.6285	7.334	9.66006	9.49615	-4.54233	2.864	5.68264	-0.164909	14.4141	14.5628	5.4263	4.83215	16.0831	-1.246	9.45258	13.6707	4.62245	8.04721	14.0684	0.960879	9.88376	11.2613	-3.57003	4.08612
80	4.87833	5.69045	-2.58062	1.57832	-2.83827	12.3897	-0.138121	5.63644	11.0704	-1.56509	1.42264	6.46182	-5.81286	5.10048	9.11673	9.96197	-4.85945	4.95271	9.63962	8.22679	6.55491	6.27699	8.33248	10.7508	2.97357	8.87828	5.57033	8.02356	8.16682	-5.44452	0.978657	4.08803	-1.59612	12.9812	13.0125	3.73081	3.56324	15.0498	-2.78638	7.73868	12.1827	2.97297	6.2918	13.1918	-0.763788	8.02541	9.86914	-5.0897	2.17362
81	3.38291	5.50439	-3.75928	0.452515	-3.81615	10.7966	-0.999091	4.45399	9.28065	-3.271	-0.0198182	4.99963	-5.85179	3.48582	7.14464	8.33972	-5.18427	3.35075	8.1481	6.45833	5.15636	4.55163	6.81115	9.40906	0.905061	6.96689	3.67524	6.22255	6.75719	-5.97637	-0.850232	2.50136	-2.94924	11.4166	11.2187	1.94872	2.27687	13.7625	-4.12581	5.90577	10.4452	1.31227	4.41637	12.1064	-2.41085	6.00212	8.33082	-6.1879	0.347818
82	1.89957	5.17315	-4.56855	-0.589818	-4.58191	8.99118	-1.741	3.23045	7.18227	-4.67064	-1.23582	3.58645	-6.01491	1.87218	5.11336	6.50527	-5.32827	1.68409	6.40527	4.50545	3.55127	2.767	5.18555	7.95055	-1.09218	4.93818	1.69191	4.29655	5.27673	-6.20064	-2.50718	0.957727	-4.15182	9.68636	9.15727	0.148636	0.995091	12.1837	-5.21264	4.00727	8.48709	-0.289545	2.48809	10.7572	-3.88309	3.87809	6.66427	-6.84491	-1.30545
83	0.477153	4.70024	-5.01747	-1.50166	-5.10561	7.03133	-2.32911	2.00391	4.87694	-5.68827	-2.16664	2.27307	-6.2543	0.328909	3.12782	4.50105	-5.32864	0.0243939	4.44625	2.44121	1.76518	0.967404	3.48379	6.40329	-2.87345	2.8739	-0.273909	2.3377	3.75966	-6.19777	-3.87795	-0.474364	-5.1267	7.75414	6.85782	-1.56103	-0.224535	10.3024	-6.022	2.12009	6.37755	-1.74867	0.604121	9.13279	-5.08945	1.76594	4.92495	-7.11715	-2.70289
84	-0.823659	4.10997	-5.14599	-2.23752	-5.38421	5.00703	-2.74687	0.836556	2.52164	-6.29373	-2.78845	1.10469	-6.50309	-1.07597	1.28909	2.42727	-5.23209	-1.54431	2.38784	0.39397	-0.106273	-0.75603	1.76706	4.82196	-4.31604	0.884747	-2.06379	0.466909	2.25108	-6.03513	-4.88114	-1.71273	-5.80694	5.62873	4.40655	-3.05768	-1.30318	8.14383	-6.55117	0.342949	4.21859	-2.95439	-1.12834	7.27903	-5.96941	-0.189545	3.19376	-7.08637	-3.77752
85	-1.94241	3.44648	-5.03076	-2.77788	-5.44827	3.02273	-2.99627	-0.210576	0.287758	-6.50164	-3.11591	0.106394	-6.69033	-2.28055	-0.322636	0.428485	-5.08445	-2.93924	0.399152	-1.472	-1.90464	-2.28924	0.138273	3.27282	-5.34842	-0.913576	-3.52936	-1.19352	0.813424	-5.77097	-5.48852	-2.69636	-6.16555	3.39409	1.94282	-4.23364	-2.17036	5.79479	-6.81291	-1.22524	2.14782	-3.81309	-2.61645	5.28564	-6.50212	-1.85367	1.55248	-6.83836	-4.4957
86	-2.83389	2.76777	-4.76419	-3.13091	-5.35509	1.16636	-3.08912	-1.09056	-1.67953	-6.37291	-3.19627	-0.710525	-6.75688	-3.24282	-1.65755	-1.35083	-4.92118	-4.09197	-1.35318	-3.01609	-3.46245	-3.52847	-1.30733	1.82096	-5.94871	-2.41993	-4.59618	-2.54226	-0.471242	-5.4579	-5.72178	-3.41197	-6.22948	1.17646	-0.353909	-5.01561	-2.77831	3.40533	-6.83953	-2.51391	0.295101	-4.30264	-3.79704	3.25947	-6.68886	-3.12911	0.0754343	-6.47489	-4.85958
87	-3.47363	2.13375	-4.43647	-3.32228	-5.16291	-0.490727	-3.04573	-1.77155	-3.27161	-6.00364	-3.10082	-1.34155	-6.668	-3.93921	-2.69064	-2.79012	-4.76218	-4.95593	-2.74592	-4.15264	-4.65127	-4.41356	-2.50009	0.509909	-6.14113	-3.55047	-5.23955	-3.4963	-1.51965	-5.13566	-5.6461	-3.87291	-6.03752	-0.875212	-2.31645	-5.37134	-3.1131	1.1486	-6.67391	-3.49606	-1.24337	-4.44264	-4.6254	1.30655	-6.55049	-3.96433	-1.18242	-6.09526	-4.90396
88	-3.86431	1.59812	-4.11752	-3.37967	-4.92227	-1.87609	-2.88752	-2.25606	-4.41121	-5.494	-2.899	-1.79285	-6.414	-4.367	-3.40918	-3.85245	-4.616	-5.50985	-3.69879	-4.85827	-5.40036	-4.92879	-3.39418	-0.635091	-5.97288	-4.28518	-5.47482	-4.06103	-2.26327	-4.83758	-5.34727	-4.11609	-5.63973	-2.64615	-3.829	-5.36088	-3.22164	-0.810394	-6.3837	-4.18385	-2.40573	-4.27727	-5.11939	-0.483515	-6.17794	-4.3407	-2.18652	-5.75318	-4.72473
89	-4.02484	1.20317	-3.83489	-3.32856	-4.665	-2.92467	-2.65278	-2.54378	-5.05411	-4.94	-2.642	-2.08122	-6.01122	-4.542	-3.807	-4.52233	-4.477	-5.76033	-4.18611	-5.15633	-5.701	-5.10889	-3.974	-1.59544	-5.52256	-4.62278	-5.35167	-4.27044	-2.66533	-4.58222	-4.92467	-4.177	-5.09233	-4.049	-4.826	-5.05389	-3.14556	-2.34944	-6.01844	-4.61133	-3.16111	-3.87267	-5.30778	-2.024	-5.66222	-4.29678	-2.93044	-5.46989	-4.414
90	-3.98351	0.969863	-3.57028	-3.18539	-4.40055	-3.58997	-2.38644	-2.63892	-5.21691	-4.41991	-2.34673	-2.22089	-5.50712	-4.49258	-3.87082	-4.81113	-4.31636	-5.74604	-4.26503	-5.10512	-5.55973	-5.02175	-4.24309	-2.33441	-4.89883	-4.59751	-4.95203	-4.19502	-2.73493	-4.362	-4.46175	-4.08006	-4.45442	-5.01634	-5.25655	-4.53886	-2.91524	-3.4181	-5.60854	-4.82224	-3.50519	-3.30918	-5.22504	-3.23846	-5.09651	-3.91591	-3.43254	-5.233	-4.05716
91	-3.76591	0.87883	-3.26364	-2.95309	-4.11555	-3.84755	-2.10973	-2.54609	-4.94236	-3.95736	-1.99091	-2.21064	-4.94882	-4.24727	-3.64609	-4.74927	-4.08618	-5.52445	-4.00909	-4.78164	-5.08245	-4.72036	-4.21582	-2.78236	-4.19245	-4.273	-4.36536	-3.91645	-2.512	-4.14582	-3.98127	-3.83036	-3.77927	-5.506	-5.19618	-3.89991	-2.54645	-3.976	-5.17009	-4.83891	-3.42918	-2.66282	-4.90827	-4.06218	-4.55109	-3.25609	-3.71282	-5.01145	-3.70536
92	-3.3864	0.882365	-2.82596	-2.61349	-3.77406	-3.69552	-1.80705	-2.26086	-4.34878	-3.52482	-1.50927	-2.0239	-4.36173	-3.81809	-3.14673	-4.38247	-3.72182	-5.13943	-3.498	-4.25836	-4.35291	-4.26029	-3.9077	-2.91604	-3.46719	-3.7141	-3.66594	-3.50519	-2.04137	-3.88392	-3.46287	-3.41485	-3.09058	-5.52288	-4.72082	-3.19925	-2.03016	-4.01067	-4.69095	-4.68983	-2.99086	-1.97803	-4.38387	-4.45103	-4.05302	-2.36915	-3.78568	-4.77281	-3.35923
93	-2.84322	0.952239	-2.16067	-2.12719	-3.32076	-3.14967	-1.42227	-1.76666	-3.51352	-3.05718	-0.809636	-1.61754	-3.73866	-3.19524	-2.37982	-3.75245	-3.15636	-4.60956	-2.79432	-3.58933	-3.46491	-3.68752	-3.33867	-2.7201	-2.74325	-2.96657	-2.89676	-2.99739	-1.35467	-3.51212	-2.85871	-2.81118	-2.37458	-5.12577	-3.92373	-2.46194	-1.34131	-3.55377	-4.13061	-4.36778	-2.22664	-1.2577	-3.66314	-4.39269	-3.57876	-1.29517	-3.66409	-4.48355	-2.96745
94	-2.11698	1.08804	-1.17358	-1.43979	-2.68609	-2.23373	-0.870303	-1.03948	-2.48506	-2.47255	0.216545	-0.938758	-3.03948	-2.358	-1.34382	-2.88164	-2.31655	-3.93203	-1.93136	-2.80364	-2.49455	-3.01897	-2.52836	-2.19197	-1.98594	-2.04036	-2.05909	-2.38964	-0.458182	-2.95321	-2.1103	-1.98836	-1.58464	-4.41467	-2.88636	-1.66276	-0.446848	-2.67255	-3.43936	-3.84876	-1.16061	-0.464364	-2.74091	-3.90761	-3.06652	-0.0406364	-3.36361	-4.10788	-2.45033
95	-1.17468	1.29381	0.224101	-0.494455	-1.80118	-0.966939	-0.0664545	-0.0489596	-1.26259	-1.68545	1.66473	0.065303	-2.20657	-1.2823	-0.0281818	-1.76937	-1.13455	-3.08512	-0.906101	-1.89412	-1.474	-2.2403	-1.4833	-1.33717	-1.11947	-0.912788	-1.1173	-1.64515	0.660909	-2.12693	-1.15852	-0.909333	-0.650727	-3.49519	-1.65145	-0.73496	0.690727	-1.44547	-2.56623	-3.10001	0.194616	0.468182	-1.60044	-3.04379	-2.44437	1.4188	-2.88944	-3.60358	-1.72504
96	0.0241913	1.56514	2.11713	0.755657	-0.602545	0.643667	1.06134	1.23572	0.188687	-0.615727	3.596	1.44203	-1.17767	0.0570909	1.57536	-0.393778	0.451364	-2.03689	0.315444	-0.818212	-0.377818	-1.3067	-0.196333	-0.160212	-0.0512424	0.461354	-0.0127576	-0.697253	2.02546	-0.958606	0.054596	0.466424	0.507	-2.4402	-0.217727	0.401404	2.10706	0.0656465	-1.46124	-2.09112	1.84428	1.61742	-0.222081	-1.85941	-1.64683	3.12717	-2.23833	-2.91488	-0.723051
97	1.51981	1.89301	4.57261	2.34127	0.969182	2.60227	2.56606	2.83933	1.91627	0.799909	6.02836	3.2207	0.109818	1.68827	3.46918	1.2723	2.48809	-0.752818	1.78861	0.486273	0.849455	-0.154455	1.35173	1.33439	1.30209	2.13339	1.31218	0.527697	3.6727	0.60903	1.58185	2.18027	1.96518	-1.27745	1.45355	1.82482	3.82548	1.83364	-0.0822121	-0.803606	3.80282	3.05436	1.41394	-0.396121	-0.613212	5.13418	-1.4053	-1.98967	0.606
98	3.34518	2.26759	7.62728	4.2736	2.95433	4.9107	4.48404	4.77255	3.96229	2.60891	8.934	5.40851	1.71214	3.64079	5.64309	3.25947	4.99827	0.803687	3.57802	2.08376	2.27091	1.28603	3.1763	3.14513	2.99408	4.15424	2.90573	2.09005	5.65485	2.61521	3.46415	4.27445	3.78773	0.00118182	3.41773	3.60392	5.85438	3.86492	1.59763	0.77796	6.08267	4.83318	3.32479	1.3374	0.70299	7.47863	-0.38203	-0.791606	2.28464
99	5.52402	2.67882	11.2712	6.55574	5.36933	7.56706	6.83196	7.02747	6.35955	4.85236	12.2542	7.99155	3.6671	5.93948	8.06964	5.59489	7.985	2.65811	5.74862	4.039	3.95055	3.07822	5.28852	5.27649	5.05318	6.56923	4.80176	4.03163	8.03194	5.08519	5.73051	6.78212	6.02458	1.4294	5.727	5.79487	8.19768	6.18543	3.59266	2.66422	8.68706	6.99224	5.51507	3.34981	2.32812	10.1885	0.843263	0.700576	4.30575
100	8.07021	3.11407	15.434	9.186	8.212	10.57	9.609	9.588	9.128	7.552	15.91	10.944	5.997	8.604	10.722	8.298	11.431	4.827	8.351	6.4	5.94	5.274	7.689	7.744	7.499	9.422	7.024	6.377	10.858	8.034	8.391	9.716	8.706	3.065	8.422	8.438	10.857	8.827	5.917	4.865	11.62	9.556	7.986	5.665	4.265	13.278	2.293	2.499	6.642
[truncated: 63 more columns]

## Sheet: Rotation RAnkleFlex A1FaCoM
all values Right	mean	std	steps
1	-6.40763	1.52181	-5.137	-8.761	-9.066	-4.967	-7.787	-5.949	-8.135	-8.349	-7.903	-5.722	-6.71	-6.916	-9.781	-8.732	-6.098	-6.709	-6.445	-8.327	-7.433	-5.192	-4.206	-6.216	-7.539	-3.974	-8.291	-7.973	-7.181	-6.921	-8.638	-8.358	-6.401	-7.816	-4.634	-3.965	-6.192	-7.443	-5.221	-4.608	-4.986	-6.06	-7.253	-5.646	-5.121	-7.15	-6.853	-7.869	-3.913
2	-7.74572	1.23217	-6.38505	-9.89618	-9.68323	-6.30555	-8.92012	-7.34565	-9.16103	-9.09716	-8.88127	-7.12615	-8.02991	-8.13593	-9.96185	-9.33489	-7.47798	-8.17357	-7.93329	-9.19224	-8.49873	-6.92013	-5.91964	-7.71116	-8.77232	-5.76418	-9.41234	-8.91091	-8.43203	-8.27076	-9.22677	-9.53382	-7.66482	-8.95463	-6.31509	-5.72589	-7.55424	-8.78614	-6.95283	-6.2233	-6.85791	-7.746	-8.21424	-7.14092	-6.57309	-8.42442	-8.19209	-8.85069	-5.42809
3	-8.74954	0.858567	-7.53581	-10.419	-9.80327	-7.53066	-9.64265	-8.46274	-9.67725	-9.47124	-9.3141	-8.31827	-9.04409	-9.09953	-9.44267	-9.42497	-8.4471	-9.29591	-9.02905	-9.61558	-9.12445	-8.26178	-7.44909	-8.7871	-9.50073	-7.39073	-10.1178	-9.35318	-9.28025	-9.07097	-9.30469	-10.0834	-8.70664	-9.59387	-7.76709	-7.31789	-8.67518	-9.67257	-8.42837	-7.75692	-8.373	-9.05911	-8.91615	-8.38272	-7.76065	-9.25048	-9.23773	-9.45429	-7.02912
4	-9.28464	0.525994	-8.33361	-10.2427	-9.39797	-8.44324	-9.812	-9.22042	-9.58012	-9.43739	-9.0757	-9.0993	-9.61327	-9.69267	-8.20791	-8.91082	-8.86888	-9.94897	-9.63621	-9.50821	-9.26391	-9.13606	-8.63164	-9.34936	-9.70727	-8.61691	-10.3562	-9.19973	-9.62218	-9.21373	-8.78506	-9.91536	-9.41436	-9.60582	-8.86727	-8.565	-9.42673	-9.98397	-9.44906	-9.01739	-9.34909	-9.80833	-9.25709	-9.24994	-8.51067	-9.54791	-9.87864	-9.623	-8.42173
5	-9.27492	0.594987	-8.59857	-9.37815	-8.48886	-8.90488	-9.34655	-9.57612	-8.8397	-8.98402	-8.16004	-9.33398	-9.63727	-9.86265	-6.37621	-7.81914	-8.67143	-10.0274	-9.71946	-8.85484	-8.88936	-9.52116	-9.38691	-9.33617	-9.36028	-9.28527	-10.0892	-8.42506	-9.37952	-8.68652	-7.70422	-9.03142	-9.686	-8.94176	-9.56545	-9.35033	-9.712	-9.66363	-9.9208	-9.86889	-9.70545	-9.88744	-9.13979	-9.63798	-8.70985	-9.27718	-10.0332	-9.30655	-9.34239
6	-8.70476	1.00959	-8.2422	-7.94012	-7.17033	-8.82485	-8.25365	-9.50352	-7.53164	-8.15741	-6.66918	-8.95887	-9.07636	-9.56972	-4.14152	-6.28898	-7.83975	-9.47516	-9.29507	-7.73813	-8.01997	-9.39338	-9.68136	-8.71798	-8.46132	-9.31518	-9.33072	-7.10445	-8.53675	-7.56682	-6.19502	-7.54945	-9.43636	-7.66216	-9.83712	-9.57922	-9.44973	-8.72628	-9.80365	-10.2156	-9.41136	-9.25411	-8.50267	-9.46234	-8.29388	-8.44824	-9.65291	-8.49133	-9.64267
7	-7.62768	1.4461	-7.27342	-6.11173	-5.58524	-8.18291	-6.64367	-9.01558	-5.80358	-7.05258	-4.77567	-7.99624	-7.98109	-8.81085	-1.70964	-4.49209	-6.43342	-8.33333	-8.4417	-6.29652	-6.75218	-8.76518	-9.49155	-7.54855	-7.10561	-8.68518	-8.16803	-5.37964	-7.18018	-5.98464	-4.4217	-5.65764	-8.64873	-5.92385	-9.66591	-9.181	-8.61755	-7.28079	-9.09797	-9.99015	-8.50427	-7.963	-7.36664	-8.71412	-7.28215	-7.14727	-8.77691	-7.24958	-9.24764
8	-6.15699	1.80467	-5.79539	-4.08364	-3.87471	-7.04881	-4.68339	-8.17717	-3.82274	-5.77115	-2.67591	-6.55606	-6.48445	-7.63738	0.72997	-2.57318	-4.58771	-6.73302	-7.29441	-4.66549	-5.21388	-7.72821	-8.82127	-5.96227	-5.45229	-7.45382	-6.73125	-3.40458	-5.46324	-4.09252	-2.53386	-3.5517	-7.40964	-3.9191	-9.07685	-8.16189	-7.28797	-5.49946	-7.88934	-9.16976	-7.11655	-6.17667	-5.83597	-7.48129	-5.78484	-5.51479	-7.53755	-5.70797	-8.12603
9	-4.43705	2.06478	-3.97214	-2.02939	-2.15857	-5.56987	-2.53956	-7.08891	-1.74314	-4.39518	-0.550747	-4.79297	-4.74736	-6.14631	3.02188	-0.652091	-2.48002	-4.83768	-6.00498	-2.95246	-3.51897	-6.42511	-7.74745	-4.11512	-3.65573	-5.76909	-5.14846	-1.32542	-3.54367	-2.04527	-0.648202	-1.40533	-5.86818	-1.83044	-8.16197	-6.62011	-5.60645	-3.56049	-6.34079	-7.8221	-5.44055	-4.10089	-4.04985	-5.91788	-3.96153	-3.70361	-6.10445	-3.98675	-6.41188
10	-2.61263	2.23505	-1.98709	-0.102273	-0.541273	-3.91991	-0.363545	-5.85791	0.307455	-2.98718	1.44882	-2.86218	-2.91545	-4.45673	5.05255	1.16482	-0.287273	-2.80236	-4.70091	-1.25255	-1.76727	-4.98564	-6.40864	-2.15218	-1.83755	-3.82073	-3.51891	0.729455	-1.55609	0.00827273	1.14318	0.638909	-4.17045	0.190091	-7.047	-4.715	-3.72691	-1.62091	-4.61945	-6.09645	-3.66727	-1.926	-2.13827	-4.18709	-1.98418	-1.85155	-4.60691	-2.18655	-4.37673
11	-0.81034	2.3312	-0.00685859	1.57591	0.890808	-2.24167	1.71765	-4.57569	2.22501	-1.61363	3.20384	-0.905899	-1.11436	-2.68139	6.75755	2.79462	1.84699	-0.75796	-3.47008	0.340424	-0.0525758	-3.49419	-4.94791	-0.202444	-0.0874444	-1.78436	-1.91895	2.65521	0.384535	1.94509	2.76724	2.47512	-2.42482	2.02376	-5.84564	-2.60878	-1.77236	0.190303	-2.8564	-4.15656	-1.96	0.171889	-0.213273	-2.42499	-0.00971717	-0.0710909	-3.116	-0.395576	-2.24197
12	0.868818	2.37033	1.83678	2.93033	2.07911	-0.639111	3.60411	-3.31844	3.93667	-0.339111	4.64533	0.940889	0.556	-0.925778	8.119	4.18567	3.81578	1.18622	-2.36422	1.75178	1.54767	-2.00044	-3.473	1.62256	1.52167	0.195	-0.408778	4.375	2.17733	3.67533	4.17789	4.04067	-0.719	3.58833	-4.63433	-0.480333	0.161333	1.784	-1.15811	-2.13656	-0.445	2.07433	1.63567	-0.735333	1.84033	1.55767	-1.689	1.315	-0.188333
13	2.35447	2.37091	3.45348	3.94055	3.00436	0.808848	5.22548	-2.14194	5.40679	0.783939	5.75382	2.595	2.00209	0.725818	9.15773	5.32391	5.54033	2.93939	-1.40721	2.94612	2.98045	-0.544697	-2.05464	3.23518	2.93476	1.99727	0.964697	5.85	3.74145	5.15082	5.35661	5.31845	0.860818	4.84603	-3.455	1.547	1.99209	3.11764	0.39003	-0.145303	0.781818	3.712	3.34027	0.807212	3.47964	2.99473	-0.414364	2.89609	1.65818
14	3.61219	2.35177	4.7994	4.63727	3.68595	2.03207	6.56015	-1.08546	6.64117	1.72402	6.53866	4.02642	3.19991	2.2199	9.91391	6.21887	6.96049	4.42578	-0.605909	3.92157	4.22136	0.834051	-0.738091	4.57658	4.12081	3.56873	2.17438	7.07273	5.03789	6.36642	6.30545	6.33015	2.26882	5.8008	-2.33561	3.38256	3.66003	4.18418	1.70801	1.72888	1.722	5.06133	4.85721	2.15161	4.84973	4.233	0.666182	4.31542	3.23358
15	4.64002	2.3307	5.87263	5.07764	4.17056	3.01522	7.62694	-0.175485	7.66943	2.50063	7.06512	5.24131	4.146	3.52093	10.4304	6.89972	8.09977	5.63281	0.0469394	4.70078	5.26691	2.106	0.446909	5.62926	5.08208	4.88164	3.2242	8.05761	6.0734	7.34282	7.05032	7.11309	3.48109	6.48468	-1.303	4.97144	5.13809	5.00739	2.77218	3.41819	2.40245	6.14133	6.16833	3.27753	5.95065	5.2847	1.54682	5.55344	4.49321
16	5.45711	2.31872	6.69588	5.32127	4.50755	3.79333	8.46412	0.579061	8.51642	3.13964	7.40282	6.26491	4.86091	4.6107	10.7371	7.39479	9.00706	6.58727	0.573576	5.32182	6.12918	3.26115	1.492	6.39527	5.83979	5.946	4.11988	8.83291	6.86212	8.11509	7.62821	7.70991	4.49236	6.95309	-0.374364	6.29967	6.42491	5.62415	3.59782	4.87397	2.87482	6.99533	7.27636	4.18312	6.81473	6.17818	2.24355	6.61055	5.48191
17	6.09697	2.31904	7.30066	5.41176	4.75808	4.41646	9.1143	1.20379	9.2168	3.64712	7.61694	7.12595	5.37791	5.48658	10.8589	7.74838	9.71899	7.33683	1.01845	5.84099	6.83421	4.29988	2.402	6.92504	6.44124	6.795	4.88233	9.42645	7.4451	8.72397	8.07418	8.16045	5.31373	7.27073	0.443879	7.38244	7.52403	6.09083	4.2124	6.10361	3.19073	7.66844	8.19906	4.91006	7.47852	6.9473	2.79282	7.50764	6.25561
18	6.59361	2.33131	7.71634	5.36664	4.95713	4.92846	9.61752	1.72526	9.80116	4.0446	7.7686	7.85036	5.73791	6.16002	10.8317	7.98832	10.2718	7.93265	1.40466	6.30022	7.41136	5.23361	3.19073	7.26684	6.93563	7.46864	5.53912	9.86442	7.8628	9.19748	8.41981	8.49303	5.97591	7.4832	1.15276	8.24644	8.44127	6.45097	4.65533	7.12726	3.39309	8.20111	8.95521	5.49212	7.98911	7.62152	3.233	8.25901	6.87339
19	6.98265	2.35567	7.97127	5.207	5.13218	5.364	10.0129	2.16936	10.2953	4.375	7.89773	8.46864	5.97782	6.65782	10.7127	8.14791	10.6971	8.41382	1.74364	6.73082	7.91118	6.06809	3.88109	7.47491	7.35855	8.00764	6.12027	10.1885	8.15573	9.55773	8.699	8.73555	6.52091	7.62891	1.768	8.932	9.21255	6.74255	4.977	7.97518	3.522	8.631	9.58664	5.95773	8.40264	8.23164	3.57809	8.88045	7.384
20	7.29962	2.39173	8.09726	4.96594	5.31216	5.75163	10.331	2.56692	10.7367	4.68251	8.03541	9.01373	6.13636	7.01471	10.5427	8.2694	11.0265	8.8274	2.05319	7.14041	8.378	6.81205	4.50364	7.58929	7.72384	8.44473	6.64492	10.4448	8.36058	9.84045	8.94917	8.93948	6.99182	7.74744	2.30633	9.47244	9.88467	6.99865	5.23064	8.70377	3.62345	8.98278	10.1477	6.34096	8.76378	8.80921	3.84464	9.40709	7.82579
21	7.57506	2.43798	8.12532	4.67406	5.51548	6.11125	10.588	2.94122	11.1628	4.99454	8.21091	9.50961	6.26182	7.25867	10.3522	8.38621	11.2937	9.21882	2.36034	7.53558	8.83258	7.48038	5.09518	7.64491	8.05259	8.81291	7.10659	10.6644	8.51684	10.0857	9.19471	9.14015	7.42082	7.87159	2.77215	9.92578	10.4763	7.24177	5.46409	9.37463	3.73064	9.29678	10.6634	6.68007	9.095	9.37791	4.06636	9.87152	8.23473
22	7.83143	2.49134	8.09067	4.36927	5.74118	6.46042	10.7989	3.30536	11.5924	5.32655	8.43473	9.97706	6.382	7.4297	10.1684	8.51748	11.5249	9.61697	2.6823	7.92212	9.28709	8.08227	5.673	7.68879	8.36564	9.152	7.5043	10.8693	8.65118	10.3206	9.44618	9.34918	7.82282	8.02397	3.17482	10.3207	10.9913	7.4753	5.71567	10.0234	3.85173	9.593	11.1401	6.99615	9.39579	9.94855	4.27291	10.2885	8.64364
23	8.08189	2.54755	8.031	4.097	5.98233	6.81156	10.9864	3.67167	12.0254	5.69033	8.70267	10.4293	6.497	7.55956	10.0077	8.67433	11.7286	10.0326	3.03089	8.285	9.748	8.61911	6.24	7.75244	8.67233	9.494	7.84767	11.0683	8.78689	10.566	9.715	9.57	8.198	8.20433	3.52667	10.6682	11.4437	7.68956	6.00522	10.6641	3.994	9.87856	11.5747	7.29511	9.66056	10.521	4.473	10.6636	9.06367
24	8.33088	2.59958	7.9723	3.89309	6.2447	7.16905	11.1574	4.05045	12.4492	6.09326	8.99869	10.8668	6.60309	7.65596	9.87803	8.86023	11.9038	10.4642	3.42436	8.61437	10.2098	9.0909	6.79973	7.84475	8.97185	9.84618	8.13944	11.2675	8.94307	10.8308	10.0079	9.79236	8.53164	8.39778	3.83991	10.9816	11.8465	7.88234	6.33059	11.2941	4.16918	10.1486	11.9608	7.57444	9.90017	11.0831	4.66791	10.9846	9.49773
25	8.57661	2.63631	7.93433	3.78491	6.54003	7.52882	11.303	4.44706	12.8438	6.53497	9.30009	11.2824	6.69945	7.73264	9.77864	9.06212	12.0444	10.8958	3.88194	8.91876	10.651	9.49294	7.34027	7.96324	9.25273	10.208	8.36294	11.462	9.11182	11.1104	10.3218	9.99918	8.804	8.60009	4.12991	11.2687	12.1978	8.04876	6.67742	11.9002	4.381	10.385	12.2825	7.8293	10.1236	11.6134	4.85791	11.2252	9.91418
26	8.81249	2.64322	7.93462	3.81558	6.87035	7.88679	11.4101	4.86423	13.1792	7.01454	9.58895	11.6611	6.79545	7.80696	9.69945	9.25051	12.1368	11.2974	4.42026	9.18955	11.038	9.80604	7.81673	8.09342	9.50042	10.5631	8.50114	11.6286	9.26671	11.3838	10.643	10.1768	9.00718	8.81624	4.41048	11.5262	12.4769	8.17514	7.03073	12.4567	4.63218	10.563	12.5182	8.05484	10.3221	12.0868	5.048	11.3778	10.2535
27	9.03425	2.60475	7.99065	4.02779	7.23157	8.25105	11.4666	5.3098	13.4215	7.5274	9.85173	11.9737	6.91182	7.89149	9.6303	9.40486	12.1739	11.6339	5.0509	9.41452	11.3475	10.0142	8.19018	8.22093	9.70123	10.8889	8.55451	11.7376	9.38703	11.6203	10.9473	10.3116	9.16718	9.04782	4.69288	11.7378	12.6535	8.26707	7.39074	12.9144	4.94273	10.6732	12.646	8.24788	10.4856	12.482	5.26909	11.454	10.482
28	9.24437	2.50769	8.12373	4.43718	7.62973	8.629	11.4692	5.80073	13.5477	8.07273	10.0915	12.1846	7.07882	7.99255	9.57091	9.53609	12.1547	11.886	5.78082	9.60609	11.5741	10.1348	8.46173	8.34273	9.85364	11.1597	8.55455	11.7715	9.46855	11.7938	11.2185	10.3984	9.32909	9.29318	4.99473	11.882	12.7078	8.34545	7.74973	13.2218	5.34264	10.722	12.6566	8.41236	10.6178	12.7675	5.55345	11.4709	10.5834
29	9.45056	2.34723	8.35373	5.02258	8.07747	9.02869	11.4325	6.36131	13.5462	8.65901	10.3115	12.2611	7.34118	8.11342	9.53179	9.68025	12.0962	12.0454	6.60138	9.79934	11.7205	10.1998	8.64936	8.46764	9.9777	11.3599	8.55792	11.7395	9.51615	11.8998	11.4485	10.4575	9.53636	9.56492	5.34106	11.9476	12.6487	8.42842	8.09883	13.3577	5.84009	10.727	12.5635	8.56905	10.7372	12.9145	5.92382	11.4446	10.5695
30	9.67027	2.12898	8.69597	5.74364	8.59503	9.46433	11.3892	7.01155	13.4322	9.29833	10.5295	12.1992	7.73582	8.26938	9.53967	9.88098	12.0377	12.1312	7.48643	10.0318	11.8133	10.2577	8.77536	8.62581	10.1187	11.4965	8.63765	11.675	9.55774	11.9657	11.6489	10.5253	9.82909	9.89511	5.75258	11.9364	12.519	8.5536	8.45652	13.3165	6.43191	10.7343	12.4007	8.76268	10.8749	12.9271	6.40564	11.4078	10.4677
31	9.93083	1.86884	9.15742	6.564	9.19824	9.94497	11.3803	7.75324	13.2666	10.0019	10.7812	12.0457	8.28309	8.48564	9.62845	10.1669	12.0308	12.1869	8.40894	10.3353	11.9155	10.3699	8.89173	8.86767	10.338	11.6055	8.8607	11.6279	9.64812	12.0363	11.8469	10.6385	10.2455	10.3171	6.247	11.8413	12.3788	8.77024	8.85597	13.1252	7.11736	10.7963	12.2144	9.04476	11.0702	12.8484	7.01109	11.4198	10.3268
32	10.2622	1.59215	9.72976	7.45497	9.88304	10.4721	11.4524	8.58148	13.114	10.7727	11.0966	11.8974	8.98918	8.77792	9.82715	10.5568	12.1151	12.2756	9.34339	10.7359	12.1054	10.6009	9.07336	9.23552	10.6794	11.7351	9.2603	11.6579	9.85158	12.1606	12.0739	10.8287	10.8018	10.8472	6.84382	11.708	12.3032	9.11572	9.33194	12.8397	7.89573	10.9654	12.0642	9.45719	11.352	12.7468	7.73491	11.5383	10.2094
33	10.6861	1.33018	10.3942	8.38842	10.6299	11.0474	11.6483	9.48542	13.0306	11.6022	11.4859	11.8442	9.84027	9.14591	10.146	11.0609	12.3133	12.4591	10.2651	11.247	12.4381	10.9941	9.38518	9.76131	11.1611	11.9325	9.84281	11.818	10.2109	12.3864	12.3603	11.1169	11.4864	11.4763	7.55842	11.613	12.3627	9.61475	9.90845	12.5479	8.75809	11.2749	12.0104	10.0235	11.7327	12.689	8.57091	11.7911	10.1711
34	11.2116	1.11113	11.1277	9.343	11.413	11.6693	11.9873	10.4453	13.0503	12.483	11.945	11.94	10.799	9.58433	10.582	11.668	12.629	12.7783	11.1537	11.8687	12.931	11.5557	9.867	10.4443	11.781	12.231	10.589	12.137	10.732	12.741	12.7423	11.518	12.264	12.178	8.386	11.6237	12.604	10.274	10.591	12.3527	9.688	11.726	12.09	10.7357	12.211	12.725	9.511	12.1767	10.253
35	11.8332	0.951299	11.9036	10.3006	12.2032	12.3279	12.4552	11.4378	13.1858	13.4058	12.467	12.2091	11.8103	10.086	11.1224	12.3455	13.047	13.2338	11.9912	12.5828	13.5728	12.2598	10.5487	11.2563	12.5099	12.6487	11.467	12.6288	11.3988	13.2387	13.25	12.0233	13.088	12.9141	9.31745	11.7857	13.0397	11.0785	11.3572	12.3287	10.6662	12.2874	12.3149	11.5688	12.7696	12.8965	10.5366	12.6683	10.4964
36	12.5227	0.84855	12.6937	11.2329	12.9761	13.0133	13.0186	12.4322	13.4353	14.3512	13.0386	12.6507	12.7965	10.6298	11.7282	13.0499	13.5411	13.7847	12.7575	13.3363	14.307	13.0559	11.3942	12.1512	13.2962	13.1613	12.4421	13.2681	12.1814	13.8539	13.8936	12.5916	13.8936	13.6412	10.3308	12.1194	13.6215	11.9982	12.1606	12.5015	11.6642	12.9134	12.6548	12.4933	13.3672	13.1971	11.5981	13.2234	10.8745
37	13.2416	0.789812	13.4635	12.1135	13.708	13.713	13.6332	13.3905	13.7824	15.2811	13.631	13.2442	13.6836	11.1881	12.358	13.7336	14.072	14.3777	13.4311	14.0519	15.0615	13.8732	12.3637	13.0753	14.0818	13.7457	13.4696	14.0144	13.0286	14.5397	14.649	13.1824	14.6221	14.319	11.4134	12.625	14.2875	12.9786	12.9526	12.8504	12.6506	13.551	13.0704	13.4608	13.9521	13.5946	12.6293	13.7957	11.3475
38	13.9456	0.760917	14.1835	12.9192	14.3691	14.4036	14.2553	14.2709	14.1912	16.1381	14.2017	13.9484	14.416	11.735	12.9649	14.352	14.5951	14.9556	13.9884	14.6669	15.7583	14.6349	13.399	13.972	14.8154	14.3777	14.4871	14.8093	13.8762	15.2362	15.4521	13.7593	15.2341	14.9158	12.5333	13.3006	14.9725	13.949	13.6921	13.3278	13.575	14.1417	13.5158	14.4051	14.4781	14.0562	13.5605	14.3415	11.8662
39	14.5896	0.75497	14.837	13.6289	14.9354	15.0475	14.845	15.0387	14.6174	16.8484	14.7117	14.699	14.9645	12.2433	13.5116	14.8745	15.0607	15.445	14.4118	15.1496	16.3373	15.2703	14.4162	14.786	15.4513	15.0256	15.423	15.5827	14.6589	15.882	16.2226	14.2892	15.7145	15.4095	13.6244	14.0868	15.6118	14.8446	14.3392	13.8808	14.389	14.6499	13.9528	15.2594	14.903	14.5497	14.3445	14.8268	12.3872
40	15.1371	0.770641	15.4122	14.2192	15.3986	15.6055	15.3622	15.6669	15.0185	17.3812	15.1388	15.4206	15.3153	12.6922	13.9746	15.2859	15.4409	15.8086	14.6902	15.4914	16.7643	15.7398	15.3309	15.4731	15.9563	15.6485	16.2133	16.2649	15.3222	16.4245	16.894	14.7452	16.0668	15.7866	14.6176	14.9087	16.149	15.6122	14.8776	14.4578	15.0621	15.0527	14.3518	15.973	15.2075	15.0416	14.9609	15.2232	12.8742
41	15.5641	0.804956	15.8924	14.6733	15.7621	16.0452	15.7736	16.1371	15.3629	17.7336	15.4752	16.0377	15.4707	13.0646	14.3454	15.5824	15.7277	16.0359	14.8194	15.695	17.0277	16.0245	16.077	16.0052	16.3171	16.2019	16.8177	16.8115	15.8326	16.8318	17.4239	15.1105	16.3007	16.0428	15.4617	15.6756	16.5463	16.2168	15.3019	15.0073	15.5745	15.3407	14.6946	16.5184	15.3879	15.4977	15.4084	15.5143	13.2901
42	15.8601	0.851057	16.2631	14.9861	16.031	16.3474	16.0587	16.4452	15.6273	17.9169	15.7157	16.5018	15.4478	13.348	14.6198	15.7573	15.9196	16.1314	14.8053	15.7653	17.1389	16.1394	16.6239	16.3673	16.5336	16.6499	17.2244	17.2079	16.1796	17.0909	17.7946	15.373	16.4244	16.1804	16.1264	16.31	16.7911	16.646	15.6199	15.477	15.9196	15.5196	14.9696	16.8967	15.4589	15.8836	15.6916	15.6986	13.5966
43	16.0275	0.899852	16.5172	15.1646	16.2053	16.5084	16.2195	16.5981	15.8003	17.9485	15.8645	16.8015	15.2776	13.5478	14.7994	15.8079	16.0205	16.1047	14.6653	15.7128	17.1204	16.1132	16.9741	16.5638	16.6121	16.978	17.4442	17.4579	16.3719	17.1997	18.006	15.5296	16.447	16.1995	16.6022	16.7673	16.8884	16.9148	15.8474	15.8322	16.1067	15.5993	15.1679	17.1249	15.4374	16.1734	15.8204	15.7784	13.7895
44	16.0724	0.944812	16.6502	15.2233	16.2767	16.533	16.2671	16.6038	15.8751	17.8455	15.9228	16.9377	14.9985	13.6733	14.8865	15.729	16.0376	15.9675	14.4232	15.5469	16.9914	15.9735	17.1405	16.6013	16.5518	17.1853	17.4771	17.5697	16.4215	17.1697	18.0641	15.5815	16.3752	16.1004	16.8963	17.038	16.8481	17.0413	15.9874	16.0548	16.1538	15.5827	15.2776	17.2115	15.3344	16.3552	15.8105	15.7507	13.8616
45	15.9983	0.984435	16.6659	15.1787	16.2306	16.4342	16.1976	16.4832	15.8377	17.6169	15.8764	16.9256	14.631	13.7249	14.8717	15.5023	15.9667	15.7229	14.1038	15.2686	16.758	15.7378	17.135	16.4889	16.345	17.272	17.331	17.5457	16.342	17.0183	17.9708	15.529	16.206	15.8811	17.021	17.1362	16.669	17.0376	16.0193	16.1404	16.072	15.4611	15.2773	17.1563	15.1479	16.4227	15.677	15.6022	13.8053
46	15.8001	1.02107	16.5724	15.0362	16.0483	16.2295	15.9857	16.2566	15.6646	17.2614	15.703	16.7676	14.1772	13.681	14.735	15.1112	15.7857	15.3646	13.7125	14.8665	16.409	15.414	16.9542	16.2202	15.9826	17.2231	17.0145	17.3754	16.1378	16.75	17.7164	15.3643	15.9135	15.5384	16.9795	17.081	16.3359	16.9044	15.919	16.0795	15.8459	15.227	15.1324	16.9514	14.8603	16.3626	15.4169	15.312	13.6228
47	15.468	1.05685	16.366	14.7864	15.7142	15.9285	15.6136	15.921	15.3302	16.7736	15.3832	16.4542	13.6545	13.508	14.4623	14.5454	15.4695	14.8812	13.2332	14.3257	15.9334	15.0035	16.6069	15.7819	15.4628	17.0333	16.5288	17.0466	15.7985	16.3545	17.2882	15.0688	15.4898	15.0687	16.7716	16.8674	15.8448	16.6253	15.6698	15.8476	15.4732	14.8551	14.8104	16.5896	14.4499	16.1526	15.0205	14.8696	13.3204
48	14.9951	1.09402	16.0377	14.4137	15.2197	15.5332	15.0759	15.4556	14.8245	16.1498	14.9088	15.9775	13.073	13.1697	14.0472	13.8165	15.0111	14.2604	12.643	13.6456	15.3297	14.4988	16.0939	15.1695	14.7883	16.6956	15.8912	16.5581	15.3128	15.8244	16.6947	14.628	14.9285	14.4698	16.3979	16.5046	15.2053	16.1934	15.2664	15.4344	14.9449	14.3536	14.3017	16.0754	13.9115	15.7678	14.4715	14.2747	12.8895
49	14.3781	1.13539	15.5749	13.9034	14.5603	15.0341	14.3577	14.8382	14.148	15.3855	14.2831	15.3411	12.4243	12.638	13.4867	12.9323	14.4181	13.4912	11.919	12.8257	14.6018	13.8798	15.4154	14.3917	13.9634	16.2153	15.1162	15.9158	14.6773	15.1659	15.9492	14.0355	14.2278	13.7289	15.8664	15.9927	14.4309	15.6057	14.7042	14.84	14.2525	13.728	13.6149	15.416	13.2426	15.1907	13.7672	13.5236	12.3386
50	13.6099	1.18784	14.9522	13.2461	13.7193	14.407	13.4293	14.0539	13.2921	14.4727	13.5066	14.5502	11.6779	11.8798	12.7689	11.8749	13.6936	12.5576	11.0278	11.8502	13.7341	13.1104	14.5755	13.4553	12.9659	15.5973	14.1989	15.1191	13.8883	14.3962	15.0614	13.2858	13.3808	12.812	15.1751	15.3402	13.5135	14.8487	13.9624	14.0634	13.388	12.9758	12.754	14.6127	12.4328	14.4166	12.912	12.5982	11.6795
51	12.6653	1.26522	14.1169	12.4188	12.6555	13.6132	12.239	13.0855	12.2182	13.3838	12.5454	13.5991	10.7752	10.8498	11.8487	10.5927	12.8115	11.4112	9.91641	10.6783	12.6762	12.1243	13.573	12.3433	11.7388	14.8402	13.1197	14.1311	12.9365	13.5203	14.0042	12.3512	12.3554	11.6432	14.31	14.5602	12.4032	13.8904	12.9987	13.0933	12.3407	12.0736	11.6932	13.6367	11.4524	13.4351	11.8996	11.4484	10.923
52	11.4975	1.38726	12.9873	11.3751	11.306	12.5986	10.7105	11.8995	10.8559	12.0658	11.349	12.4621	9.63909	9.49321	10.6571	9.01612	11.729	9.9917	8.51876	9.24158	11.3596	10.8358	12.3842	11.0099	10.195	13.9185	11.8518	12.8814	11.8005	12.5003	12.7109	11.1779	11.0865	10.1339	13.2397	13.6473	11.0179	12.6738	11.7504	11.8983	11.0872	10.978	10.3795	12.4257	10.2587	12.2276	10.7053	10.0095	10.0726
53	10.0389	1.57718	11.4573	10.0608	9.58781	11.2939	8.73314	10.448	9.10338	10.4615	9.86112	11.0859	8.18455	7.74358	9.11936	7.04294	10.3901	8.21806	6.75574	7.44711	9.69555	9.15256	10.9605	9.37955	8.23165	12.7822	10.3534	11.2867	10.4353	11.2775	11.0904	9.68897	9.484	8.1972	11.9259	12.5569	9.25942	11.1205	10.1442	10.4258	9.58427	9.62189	8.74348	10.8897	8.78797	10.7567	9.274	8.20646	9.10561
54	8.2023	1.84781	9.40199	8.40588	7.40124	9.60933	6.22306	8.65697	6.85241	8.48795	8.00034	9.38913	6.31964	5.53012	7.13921	4.57043	8.71082	5.98576	4.53905	5.19115	7.5597	6.95465	9.22027	7.34833	5.78734	11.3665	8.54524	9.2363	8.76965	9.76873	9.02845	7.79324	7.43991	5.77428	10.3081	11.2089	7.00139	9.12478	8.07694	8.58586	7.76764	7.90567	6.67955	8.91622	6.95851	8.94945	7.52145	5.94186	7.95845
55	5.92072	2.15168	6.74782	6.30955	4.719	7.43709	3.28173	6.43618	4.11618	6.04491	5.69327	7.26427	4.00473	2.87218	4.63973	1.66355	6.59136	3.28736	1.87964	2.47745	4.90873	4.21164	7.04791	4.83545	2.96645	9.58627	6.30827	6.64936	6.70227	7.85655	6.46518	5.42982	4.88555	2.973	8.288	9.494	4.23009	6.58145	5.47536	6.25464	5.54745	5.709	4.14655	6.41036	4.71355	6.72027	5.34782	3.21227	6.52209
56	3.23295	2.35069	3.64889	3.721	1.74278	4.72656	0.247667	3.79844	1.16289	3.14433	2.98867	4.634	1.388	0.015	1.731	-1.35167	4.01822	0.369111	-0.962222	-0.423111	1.936	1.142	4.372	1.934	0.0936667	7.34	3.56433	3.60867	4.13056	5.44367	3.53156	2.69333	1.956	0.119444	5.75833	7.22722	1.19733	3.51911	2.46867	3.40522	2.908	2.95811	1.322	3.428	2.14367	4.03667	2.73	0.263556	4.72233
57	0.363389	2.30433	0.504323	0.820667	-1.13116	1.66882	-2.47365	1.00866	-1.59105	0.0587576	0.163949	1.62386	-1.134	-2.65577	-1.24306	-4.06783	1.20984	-2.36082	-3.57834	-3.08277	-0.948788	-1.83128	1.34309	-1.00997	-2.44274	4.57591	0.453626	0.435667	1.12591	2.60455	0.563677	-0.0896364	-0.924273	-2.40512	2.76321	4.41567	-1.6663	0.248	-0.558808	0.287465	0.105455	-0.0198889	-1.41433	0.274434	-0.435556	1.07985	-0.0829091	-2.50365	2.48888
58	-2.33096	2.00205	-2.26103	-2.00555	-3.524	-1.29973	-4.60106	-1.48779	-3.79618	-2.78333	-2.39476	-1.38009	-3.16382	-4.84761	-3.90882	-6.20091	-1.45218	-4.57539	-5.64318	-5.17691	-3.32864	-4.33588	-1.57673	-3.56961	-4.35297	1.59682	-2.59939	-2.45282	-1.94067	-0.338182	-2.02094	-2.52873	-3.333	-4.34661	-0.375727	1.311	-4.00145	-2.76691	-3.20785	-2.64073	-2.41091	-2.78533	-3.70555	-2.59685	-2.66276	-1.75318	-2.62836	-4.77288	-0.0940909
59	-4.54141	1.56339	-4.38289	-4.40588	-5.22743	-3.75819	-6.02357	-3.3189	-5.29626	-5.05149	-4.41763	-3.95423	-4.48709	-6.44405	-6.03924	-7.66279	-3.66394	-6.1321	-7.04534	-6.60426	-4.95039	-6.19305	-4.01273	-5.47153	-5.52796	-1.149	-5.12921	-4.74739	-4.59208	-2.97676	-3.89147	-4.3773	-5.05773	-5.60694	-3.21139	-1.63033	-5.63161	-5.17481	-5.25718	-5.01	-4.36909	-5.01289	-5.35779	-4.81978	-4.31797	-4.10176	-4.61491	-6.41937	-2.70979
60	-6.11921	1.16019	-5.77899	-6.19961	-6.22407	-5.48098	-6.74891	-4.36878	-6.11895	-6.60643	-5.80917	-5.85049	-5.07036	-7.45625	-7.563	-8.52598	-5.29911	-7.02804	-7.86812	-7.4424	-5.754	-7.38715	-5.79091	-6.66812	-6.03407	-3.29591	-6.93656	-6.31018	-6.5827	-5.02242	-4.89673	-5.55979	-6.04936	-6.20898	-5.42836	-4.02367	-6.5317	-6.88217	-6.66753	-6.71	-5.69345	-6.57956	-6.31942	-6.26825	-5.34246	-5.80261	-5.94545	-7.46109	-4.9887
61	-7.05258	0.95374	-6.49324	-7.36373	-6.58033	-6.41606	-6.85873	-4.68058	-6.36097	-7.44527	-6.58518	-6.95939	-5.02427	-7.94806	-8.52009	-8.89594	-6.35418	-7.33912	-8.25042	-7.7997	-5.83036	-8.00055	-6.89227	-7.20691	-5.99155	-4.68327	-8.00058	-7.13491	-7.8553	-6.35391	-5.06455	-6.11045	-6.367	-6.25452	-6.92191	-5.69833	-6.77436	-7.92367	-7.51012	-7.74412	-6.41927	-7.52133	-6.63782	-6.95027	-5.7763	-6.85536	-6.64609	-7.98391	-6.665
62	-7.42617	1.00238	-6.65127	-7.97364	-6.42049	-6.62815	-6.5157	-4.40266	-6.17252	-7.64243	-6.81361	-7.33765	-4.54645	-8.03137	-9.01876	-8.90002	-6.88281	-7.18207	-8.35612	-7.8049	-5.35809	-8.15928	-7.37936	-7.20583	-5.55632	-5.316	-8.38987	-7.3017	-8.4548	-6.98124	-4.55915	-6.12203	-6.13845	-5.88181	-7.72373	-6.65178	-6.49364	-8.4071	-7.90201	-8.18236	-6.63309	-7.95856	-6.42615	-6.9728	-5.71785	-7.3413	-6.79882	-8.10019	-7.71682
63	-7.36707	1.19135	-6.40737	-8.14924	-5.90732	-6.25796	-5.89695	-3.73306	-5.71894	-7.31973	-6.59095	-7.12905	-3.84882	-7.81563	-9.19497	-8.66931	-6.95947	-6.69261	-8.32782	-7.57563	-4.54188	-7.98753	-7.361	-6.82132	-4.89861	-5.30036	-8.21948	-6.95867	-8.46868	-7.00533	-3.6177	-5.71385	-5.53109	-5.23033	-7.92812	-6.97556	-5.85561	-8.46365	-7.97493	-8.13244	-6.44627	-8.03433	-5.83918	-6.51003	-5.29398	-7.3757	-6.51945	-7.93013	-8.26242
64	-7.01017	1.40566	-5.91173	-8.01936	-5.21627	-5.48818	-5.15655	-2.878	-5.14782	-6.63391	-6.03545	-6.49173	-3.09791	-7.39682	-9.18527	-8.31473	-6.67018	-6.00091	-8.25355	-7.20355	-3.57055	-7.60873	-6.969	-6.21673	-4.16945	-4.80545	-7.63109	-6.28827	-8.018	-6.58409	-2.49036	-5.01855	-4.72273	-4.42264	-7.66264	-6.806	-5.03482	-8.22573	-7.85373	-7.72845	-5.96882	-7.885	-5.04436	-5.765	-4.64145	-7.08309	-5.93509	-7.58109	-8.43636
65	-6.48204	1.60351	-5.28537	-7.69436	-4.49591	-4.52893	-4.40679	-2.0102	-4.56141	-5.77944	-5.30293	-5.59135	-2.38882	-6.84075	-9.09539	-7.90653	-6.15086	-5.22173	-8.16373	-6.75274	-2.58712	-7.14907	-6.34445	-5.52638	-3.46972	-4.02164	-6.7741	-5.47052	-7.23816	-5.88185	-1.3917	-4.16764	-3.86691	-3.54809	-7.07197	-6.28089	-4.16752	-7.80926	-7.65614	-7.10454	-5.30227	-7.61056	-4.18491	-4.91932	-3.89357	-6.57909	-5.16436	-7.13426	-8.37821
66	-5.87334	1.77507	-4.60351	-7.25476	-3.84371	-3.52018	-3.71006	-1.2393	-4.0104	-4.87791	-4.50136	-4.56767	-1.75027	-6.17489	-8.98536	-7.47108	-5.4981	-4.41285	-8.04651	-6.24838	-1.67464	-6.66184	-5.61482	-4.83974	-2.84284	-3.12018	-5.78326	-4.64415	-6.25415	-5.04361	-0.461343	-3.26388	-3.06127	-2.65729	-6.29539	-5.58378	-3.33152	-7.29644	-7.43244	-6.36948	-4.53045	-7.27611	-3.35797	-4.10197	-3.12775	-5.95906	-4.31	-6.63813	-8.20615
67	-5.23306	1.91594	-3.901	-6.737	-3.29833	-2.54833	-3.08267	-0.613	-3.51	-3.99433	-3.701	-3.51467	-1.165	-5.40133	-8.859	-6.99967	-4.78333	-3.60133	-7.86733	-5.68	-0.856	-6.15867	-4.866	-4.198	-2.285	-2.223	-4.761	-3.89	-5.16233	-4.169	0.242667	-2.375	-2.344	-1.769	-5.446	-4.81567	-2.564	-6.72333	-7.18533	-5.59167	-3.701	-6.88033	-2.608	-3.375	-2.38667	-5.279	-3.44	-6.10833	-7.99
68	-4.57452	2.01819	-3.19129	-6.13797	-2.84826	-1.64983	-2.50503	-0.133414	-3.04735	-3.14777	-2.92255	-2.48129	-0.598182	-4.51356	-8.67518	-6.46014	-4.04217	-2.79339	-7.58253	-5.02603	-0.112515	-5.62672	-4.13855	-3.60213	-1.76111	-1.39645	-3.76757	-3.2267	-4.0169	-3.31273	0.724828	-1.53088	-1.70582	-0.88399	-4.60412	-4.02856	-1.87576	-6.0951	-6.89617	-4.80429	-2.82545	-6.39433	-1.946	-2.74117	-1.67239	-4.553	-2.59745	-5.52985	-7.73485
69	-3.89589	2.07507	-2.48562	-5.44415	-2.45632	-0.830141	-1.93972	0.226121	-2.59661	-2.32729	-2.14964	-1.48839	-0.00345455	-3.50927	-8.38248	-5.81695	-3.28804	-1.97239	-7.14683	-4.2788	0.594273	-5.04436	-3.44291	-3.03072	-1.22673	-0.642636	-3.527	-2.63148	-2.84169	-2.48897	1.03485	-0.728242	-1.09109	0.00633333	-3.80658	-3.23689	-1.24552	-5.40447	-6.5344	-4.01868	-1.91545	-5.78211	-1.3567	-2.17099	-0.967303	-3.77803	-1.79255	-4.88212	-7.40424
70	-3.16709	2.09182	-1.79088	-4.65164	-2.07691	-0.0865758	-1.34933	0.509212	-2.13373	-1.51964	-1.36167	-0.545788	0.649455	-2.40067	-7.93891	-5.04142	-2.535	-1.12873	-6.53561	-3.44676	1.28791	-4.40161	-2.78536	-2.45885	-0.653697	0.0590909	-2.06909	-2.07827	-1.64927	-1.697	1.24733	0.032	-0.468727	0.902152	-3.056	-2.44067	-0.648273	-4.64352	-6.07455	-3.23824	-0.987364	-5.023	-0.816636	-1.6237	-0.25297	-2.96	-1.02427	-4.16376	-6.95055
71	-2.40104	2.06759	-1.11464	-3.76994	-1.6656	0.590222	-0.709051	0.763131	-1.63854	-0.724051	-0.557232	0.342596	1.35455	-1.22048	-7.32379	-4.12494	-1.79847	-0.271374	-5.76322	-2.54393	1.98009	-3.70238	-2.16536	-1.87273	-0.0382424	0.725636	-1.17202	-1.53445	-0.46101	-0.933061	1.43692	0.745636	0.178909	1.78407	-2.33606	-1.63011	-0.0631212	-3.80875	-5.51095	-2.45402	-0.0626364	-4.128	-0.302879	-1.05687	0.476465	-2.11782	-0.289727	-3.39196	-6.34103
72	-1.60592	2.01197	-0.470051	-2.81858	-1.18105	1.21093	-0.016202	1.01701	-1.10125	0.0468485	0.253768	1.16531	2.08127	-0.0207071	-6.54318	-3.08921	-1.08402	0.580101	-4.88493	-1.60018	2.66161	-2.96521	-1.57873	-1.27155	0.609545	1.35982	-0.472788	-0.973545	0.686182	-0.201091	1.65129	1.41594	0.862182	2.62569	-1.6297	-0.808333	0.506576	-2.90822	-4.85029	-1.66317	0.835	-3.14022	0.207576	-0.445879	1.21068	-1.26858	0.419909	-2.58369	-5.57491
73	-0.804942	1.93609	0.126364	-1.825	-0.593182	1.77609	0.708545	1.28336	-0.531273	0.774455	1.05155	1.89964	2.78164	1.13573	-5.62945	-1.987	-0.397364	1.39145	-3.98218	-0.659091	3.31382	-2.22191	-1.02345	-0.665091	1.27409	1.95764	0.112818	-0.385727	1.74591	0.481	1.90536	2.04591	1.57345	3.401	-0.932273	0.002	1.04645	-1.96509	-4.10618	-0.878909	1.68482	-2.124	0.724818	0.197273	1.92982	-0.425545	1.10555	-1.76191	-4.68309
74	-0.0296927	1.84932	0.652556	-0.830576	0.0857071	2.28343	1.42289	1.5574	0.0392323	1.44248	1.8044	2.51988	3.40409	2.18845	-4.64182	-0.887485	0.253697	2.12473	-3.10584	0.236061	3.90352	-1.49917	-0.501455	-0.0687273	1.92922	2.50764	0.590313	0.221364	2.67605	1.08873	2.18721	2.62606	2.28409	4.07853	-0.255394	0.784222	1.54791	-1.01669	-3.30915	-0.118586	2.46455	-1.15011	1.23709	0.84697	2.61097	0.388364	1.757	-0.95604	-3.71979
75	0.688404	1.75789	1.08314	0.122848	0.824485	2.7229	2.07985	1.81881	0.581121	2.03505	2.48049	3.00556	3.91173	3.08948	-3.65091	0.148859	0.855828	2.75048	-2.26304	1.05077	4.38606	-0.823545	-0.0192727	0.499929	2.53904	2.99309	0.961424	0.818212	3.43944	1.60094	2.46629	3.13291	2.95391	4.62971	0.374939	1.52644	2.00239	-0.110465	-2.50013	0.590253	3.15764	-0.261222	1.7243	1.48289	3.2413	1.13597	2.36464	-0.194374	-2.75376
76	1.3205	1.66576	1.39109	0.991636	1.57497	3.06148	2.63688	2.04727	1.07076	2.53333	3.04579	3.34652	4.28918	3.79936	-2.72309	1.07294	1.39318	3.24203	-1.45197	1.76018	4.72982	-0.220485	0.410545	1.01421	3.06718	3.39864	1.22706	1.36018	4.00973	2.00727	2.71267	3.53918	3.54409	5.03373	0.935455	2.20667	2.39709	0.700545	-1.72121	1.21306	3.76173	0.509	2.16418	2.07745	3.79967	1.77918	2.91882	0.495606	-1.84091
77	1.84359	1.57624	1.55311	1.73391	2.27823	3.26546	3.06091	2.23357	1.48707	2.93672	3.46832	3.54166	4.527	4.28931	-1.91612	1.84085	1.84849	3.6018	-0.680747	2.34379	4.92558	0.293141	0.77	1.44419	3.47151	3.70664	1.39524	1.80852	4.37759	2.30909	2.90199	3.83221	4.02355	5.28998	1.40727	2.796	2.71482	1.36983	-1.00458	1.72598	4.27082	1.12989	2.52767	2.59234	4.26094	2.28979	3.40173	1.09209	-1.02042
78	2.23916	1.49263	1.55233	2.31867	2.87367	3.31322	3.32911	2.36411	1.80889	3.23267	3.72833	3.59489	4.622	4.54467	-1.276	2.422	2.20567	3.83567	0.0262222	2.775	4.974	0.697778	1.041	1.76078	3.71944	3.908	1.473	2.13967	4.55122	2.518	3.00922	4.01267	4.362	5.408	1.77067	3.26156	2.93467	1.87056	-0.383111	2.11644	4.67	1.58822	2.78633	2.98844	4.60111	2.648	3.79	1.56289	-0.332
79	2.48876	1.41757	1.38197	2.72691	3.31097	3.19436	3.43203	2.42279	2.01506	3.40594	3.81642	3.511	4.57791	4.56518	-0.828818	2.80403	2.44855	3.9363	0.633788	3.02573	4.87336	0.971606	1.193	1.93694	3.79021	3.98118	1.45864	2.33618	4.5447	2.63945	3.01427	4.07882	4.51227	5.38876	2.00655	3.57067	3.03709	2.18818	0.104364	2.36958	4.93091	1.89067	2.92409	3.2323	4.79785	2.831	4.03664	1.87439	0.188091
80	2.58042	1.35566	1.05454	2.94485	3.56608	2.91941	3.37761	2.39158	2.08686	3.44142	3.73375	3.29128	4.43355	4.36999	-0.578515	2.99041	2.55983	3.88365	1.11031	3.08821	4.62564	1.10681	1.205	1.95312	3.6691	3.91155	1.34605	2.3823	4.36767	2.66873	2.90673	4.01688	4.47573	5.23283	2.09718	3.70256	3.01697	2.30992	0.420778	2.47543	5.04855	2.04278	2.93976	3.31655	4.82928	2.81515	4.11155	2.011	0.525788
81	2.50525	1.30943	0.600929	2.96458	3.63531	2.50623	3.17988	2.24613	2.0063	3.31475	3.4831	2.93066	4.22164	3.9866	-0.512545	2.98373	2.52149	3.66465	1.42201	2.96907	4.233	1.10773	1.05882	1.80594	3.34641	3.68573	1.1258	2.26436	4.03301	2.60127	2.68802	3.81897	4.25864	4.94288	2.03418	3.65056	2.87548	2.23274	0.544828	2.44144	4.99591	2.04544	2.83773	3.26425	4.6816	2.59073	3.99864	1.97383	0.664182
82	2.26312	1.27671	0.0550909	2.78473	3.52473	1.97345	2.85418	1.97264	1.76855	3.00045	3.063	2.44527	3.96273	3.44436	-0.617091	2.77864	2.32027	3.271	1.52936	2.67145	3.693	0.984	0.746818	1.50436	2.82045	3.29955	0.786727	1.97573	3.55382	2.43445	2.36882	3.487	3.85864	4.51755	1.83191	3.414	2.61382	1.97264	0.474818	2.27827	4.74573	1.903	2.62455	3.089	4.33809	2.16573	3.69536	1.76318	0.605182
83	1.85662	1.25409	-0.557727	2.40821	3.23962	1.3416	2.39949	1.56503	1.3792	2.48556	2.46847	1.85015	3.64873	2.7642	-0.88497	2.37186	1.94561	2.69336	1.41232	2.19897	3.01179	0.751808	0.272727	1.06569	2.10204	2.75382	0.320737	1.5233	2.947	2.17561	1.95527	3.01579	3.26745	3.9506	1.50561	2.98778	2.23121	1.56024	0.213859	1.98202	4.27709	1.61522	2.3073	2.77725	3.78638	1.55779	3.20418	1.37776	0.350212
84	1.29651	1.24001	-1.21564	1.84497	2.79752	0.63302	1.80565	1.01291	0.844677	1.77374	1.70516	1.16982	3.24455	1.98027	-1.30785	1.77261	1.38756	1.92214	1.07162	1.56515	2.20003	0.433152	-0.343091	0.525283	1.21614	2.054	-0.275101	0.930515	2.24845	1.84291	1.44768	2.39636	2.494	3.23454	1.05052	2.414	1.73297	1.03297	-0.228667	1.54386	3.58436	1.223	1.89603	2.30806	3.0374	0.806091	2.53218	0.824333	-0.0879394
85	0.613442	1.23681	-1.88312	1.13518	2.23367	-0.135424	1.06997	0.318242	0.17103	0.89903	0.789879	0.425606	2.71964	1.13373	-1.86909	1.013	0.648788	0.967212	0.522424	0.796364	1.28582	0.0445455	-1.05927	-0.0634242	0.211576	1.21727	-0.987909	0.245818	1.5053	1.45145	0.856879	1.62809	1.57773	2.36855	0.464545	1.734	1.12936	0.431485	-0.826485	0.970333	2.68155	0.761333	1.40082	1.67209	2.13018	-0.0333636	1.70164	0.128273	-0.687455
86	-0.162603	1.22119	-2.51632	0.323212	1.58126	-0.937909	0.224596	-0.475697	-0.614949	-0.0687677	-0.241364	-0.355646	2.06836	0.273434	-2.49742	0.150626	-0.229485	-0.127222	-0.208081	-0.0684848	0.312636	-0.396374	-1.812	-0.641909	-0.836384	0.281273	-1.76601	-0.464485	0.760152	1.02252	0.218838	0.729	0.581364	1.3701	-0.227576	0.994444	0.434364	-0.208091	-1.53649	0.288121	1.61827	0.266667	0.829455	0.884737	1.12496	-0.898212	0.750727	-0.664737	-1.40255
87	-0.955632	1.19317	-3.05742	-0.545636	0.865081	-1.73198	-0.663828	-1.28705	-1.45606	-1.03305	-1.3109	-1.12144	1.31509	-0.573374	-3.08648	-0.732949	-1.16411	-1.26852	-1.06788	-0.965212	-0.669909	-0.866879	-2.514	-1.15726	-1.82016	-0.686364	-2.49971	-1.13818	0.0349394	0.576	-0.411202	-0.256091	-0.424727	0.278798	-0.984848	0.236111	-0.335212	-0.852434	-2.2887	-0.439333	0.482091	-0.233333	0.194152	0.0089798	0.0923333	-1.731	-0.265727	-1.48815	-2.15767
88	-1.70233	1.13251	-3.43294	-1.41073	0.125212	-2.45324	-1.51815	-2.02342	-2.26185	-1.88161	-2.31388	-1.7967	0.507818	-1.40091	-3.54	-1.55006	-2.03024	-2.31539	-1.96015	-1.8117	-1.59718	-1.35576	-3.08255	-1.60518	-2.64045	-1.59891	-3.09252	-1.71909	-0.680152	0.121273	-0.980182	-1.243	-1.37473	-0.822697	-1.74518	-0.507	-1.13609	-1.47594	-2.97297	-1.13479	-0.629	-0.72	-0.477818	-0.85397	-0.902394	-2.46718	-1.28064	-2.2647	-2.84882
89	-2.33792	1.02949	-3.581	-2.20067	-0.596889	-3.00967	-2.25811	-2.59411	-2.91967	-2.52244	-3.14244	-2.321	-0.289	-2.18911	-3.804	-2.22444	-2.68744	-3.11933	-2.77833	-2.504	-2.38367	-1.84178	-3.459	-2.00433	-3.22656	-2.362	-3.47544	-2.17067	-1.37522	-0.320333	-1.44044	-2.12167	-2.191	-1.79556	-2.421	-1.22011	-1.88567	-2.05178	-3.487	-1.734	-1.61	-1.19533	-1.14233	-1.61122	-1.79089	-3.061	-2.206	-2.912	-3.39867
90	-2.79437	0.889974	-3.48769	-2.84061	-1.24408	-3.31586	-2.79008	-2.90026	-3.30601	-2.92074	-3.71961	-2.66104	-0.981091	-2.88992	-3.84539	-2.67342	-3.02476	-3.59252	-3.41091	-2.92304	-2.91591	-2.26097	-3.55445	-2.31285	-3.52873	-2.84618	-3.57221	-2.47479	-1.97213	-0.698394	-1.74847	-2.78376	-2.75655	-2.48249	-2.91461	-1.88011	-2.45985	-2.51544	-3.78715	-2.17331	-2.32127	-1.674	-1.7147	-2.17333	-2.48053	-3.49985	-2.92182	-3.34313	-3.76115
91	-2.99513	0.741817	-3.189	-3.25636	-1.74909	-3.319	-3.01255	-2.86164	-3.33445	-3.05036	-3.985	-2.76991	-1.50309	-3.45273	-3.62055	-2.81373	-2.95791	-3.65855	-3.76055	-2.95973	-3.05045	-2.49245	-3.29173	-2.39255	-3.50018	-2.962	-3.31445	-2.61145	-2.32009	-0.949909	-1.86773	-3.14164	-2.99436	-2.74836	-3.12355	-2.403	-2.70364	-2.76791	-3.83273	-2.38836	-2.686	-2.14	-2.05636	-2.46164	-2.84682	-3.755	-3.32745	-3.48527	-3.89027
92	-2.88104	0.637256	-2.77017	-3.40321	-2.05931	-3.05643	-2.85623	-2.47631	-3.02814	-2.91125	-3.89954	-2.63219	-1.82736	-3.86822	-3.0887	-2.59357	-2.5004	-3.27846	-3.78949	-2.57473	-2.66818	-2.41389	-2.61836	-2.09757	-3.11024	-2.66145	-2.72895	-2.545	-2.25171	-1.07209	-1.78352	-3.14552	-2.87518	-2.52351	-2.95058	-2.62233	-2.53009	-2.71727	-3.58446	-2.31623	-2.67591	-2.51111	-2.02403	-2.43187	-2.77751	-3.77548	-3.33809	-3.32007	-3.73039
93	-2.47943	0.629356	-2.36615	-3.35761	-2.15141	-2.66473	-2.35159	-1.91783	-2.60313	-2.59727	-3.47902	-2.27085	-1.98409	-4.19929	-2.32821	-2.05435	-1.81395	-2.52185	-3.57614	-1.90703	-1.79136	-1.98012	-1.62745	-1.46801	-2.40053	-2.09055	-2.04246	-2.27845	-1.73213	-1.22042	-1.52874	-2.82764	-2.49482	-1.86312	-2.36188	-2.48811	-2.04264	-2.34404	-3.05271	-1.93096	-2.34718	-2.72222	-1.59403	-2.10938	-2.29144	-3.5393	-2.997	-2.91427	-3.24348
94	-1.96532	0.73878	-2.15458	-3.35464	-2.048	-2.36945	-1.70391	-1.53509	-2.41194	-2.34548	-2.84588	-1.84836	-2.04936	-4.57891	-1.64009	-1.39997	-1.18836	-1.64576	-3.36297	-1.32345	-0.681545	-1.28509	-0.640273	-0.839848	-1.50952	-1.63118	-1.63676	-1.94945	-1.03121	-1.64573	-1.19397	-2.37073	-2.10227	-0.982818	-1.46927	-2.09967	-1.55582	-1.75409	-2.34036	-1.29624	-1.85827	-2.80367	-0.973364	-1.61815	-1.65709	-3.13818	-2.57518	-2.39761	-2.49891
95	-1.62976	0.963096	-2.31999	-3.65518	-1.86939	-2.40838	-1.2611	-1.6658	-2.70919	-2.43595	-2.26088	-1.65546	-2.177	-5.14051	-1.39876	-0.977566	-0.949869	-1.06082	-3.42618	-1.23192	0.194788	-0.570677	-0.097	-0.66197	-0.666788	-1.677	-1.8033	-1.83164	-0.637111	-2.48221	-0.929465	-2.08315	-2.02645	-0.242333	-0.56597	-1.75256	-1.44276	-1.1854	-1.65136	-0.627354	-1.44918	-2.93322	-0.554364	-1.1892	-1.31351	-2.81794	-2.45736	-1.91471	-1.83824
96	-1.73377	1.24955	-2.96237	-4.37245	-1.83223	-2.89335	-1.32442	-2.41496	-3.50396	-2.99985	-2.04119	-1.92778	-2.56109	-5.93876	-1.78603	-1.09685	-1.29154	-1.10443	-3.8939	-1.80425	0.393879	-0.178172	-0.289727	-1.19349	-0.175636	-2.37245	-2.56409	-2.16664	-0.923131	-3.66024	-0.938333	-2.23179	-2.46845	-0.00923232	-0.0447576	-1.79144	-1.90548	-0.948303	-1.24852	-0.28002	-1.39609	-3.31822	-0.675576	-1.0984	-1.58446	-2.84173	-2.87009	-1.6144	-1.66188
97	-2.37056	1.49663	-4.07945	-5.44827	-2.1207	-3.78676	-1.96782	-3.64706	-4.65097	-3.969	-2.36615	-2.70173	-3.29055	-6.93706	-2.73973	-1.83473	-2.18679	-1.84527	-4.74218	-2.93439	-0.244091	-0.383242	-1.21845	-2.39424	-0.287273	-3.60264	-3.7533	-3.00318	-1.92867	-5.01327	-1.36555	-2.87464	-3.41282	-0.450485	-0.190182	-2.363	-2.90155	-1.26709	-1.34855	-0.564788	-1.87755	-4.02133	-1.40718	-1.50788	-2.50239	-3.32055	-3.79445	-1.63376	-2.16073
98	-3.46375	1.63385	-5.57876	-6.73118	-2.77812	-4.99442	-3.07118	-5.15352	-5.97053	-5.21003	-3.19014	-3.85832	-4.32309	-8.02724	-4.08124	-3.04903	-3.499	-3.12965	-5.87845	-4.40648	-1.57136	-1.23058	-2.68382	-4.04962	-1.05205	-5.15445	-5.18069	-4.23712	-3.44473	-6.38891	-2.20247	-3.8853	-4.74291	-1.4957	-1.02061	-3.38244	-4.27385	-2.16879	-2.00712	-1.55752	-2.89373	-4.98389	-2.60339	-2.39975	-3.89978	-4.22497	-5.08309	-2.04185	-3.27406
99	-4.8517	1.63883	-7.23999	-8.01673	-3.75218	-6.38906	-4.46102	-6.72406	-7.26408	-6.586	-4.35933	-5.2466	-5.56964	-9.04736	-5.60218	-4.53867	-5.072	-4.74244	-7.14643	-5.98986	-3.316	-2.57287	-4.43691	-5.87174	-2.34177	-6.79482	-6.65642	-5.70203	-5.20327	-7.64133	-3.35055	-5.10421	-6.29436	-2.95998	-2.35109	-4.70844	-5.85548	-3.54446	-3.13779	-3.11667	-4.34755	-6.10456	-4.07348	-3.65809	-5.53939	-5.45952	-6.52455	-2.81781	-4.8203
100	-6.33772	1.50193	-8.761	-9.066	-4.967	-7.787	-5.949	-8.135	-8.349	-7.903	-5.722	-6.71	-6.916	-9.781	-7.09	-6.098	-6.709	-6.445	-8.327	-7.433	-5.192	-4.206	-6.216	-7.539	-3.974	-8.291	-7.973	-7.181	-6.921	-8.638	-4.7	-6.401	-7.816	-4.634	-3.965	-6.192	-7.443	-5.221	-4.608	-4.986	-6.06	-7.253	-5.646	-5.121	-7.15	-6.853	-7.869	-3.913	-6.541
all values Left	mean	std	steps
1	15.2014	1.03804	15.765	14.357	14.692	15.101	15.011	16.027	15.287	15.857	13.229	12.281	13.984	14.991	14.707	14.919	14.744	12.218	14.953	15.832	15.294	16.686	15.915	16.065	16.805	16.111	16.484	15.489	15.745	16.635	15.003	15.093	15.002	16.34	16.901	15.739	16.354	15.592	15.595	15.555	14.903	14.224	16.26	14.332	16.103	15.106	14.215	13.312	15.032
2	14.6267	1.07951	14.9085	13.8261	13.8434	14.3844	14.3753	15.2363	14.7521	15.1821	12.5988	11.3909	13.3813	14.4354	13.9965	14.3007	14.0711	11.4215	14.4286	15.1975	14.8445	16.2045	15.347	15.5523	16.3621	15.3745	15.8128	14.8961	15.0709	15.8615	14.5143	14.4463	14.3661	15.7721	16.5604	15.0572	15.8119	15.1399	15.0517	15.0457	14.4182	13.504	15.64	13.7597	15.6678	14.5873	13.4064	12.8849	14.6019
3	13.9013	1.13432	13.7649	13.1483	12.7505	13.4959	13.5634	14.2957	14.0619	14.3561	11.8814	10.204	12.608	13.7231	13.126	13.5507	13.242	10.4382	13.7618	14.4375	14.2924	15.5596	14.6135	14.8755	15.7827	14.5002	14.9833	14.1517	14.2907	14.9415	13.8668	13.6655	13.577	15.0397	16.0751	14.2391	15.1063	14.5242	14.3275	14.3705	13.8111	12.6079	14.8793	13.0571	15.0336	13.9149	12.4016	12.3441	14.0218
4	13.0076	1.21785	12.2722	12.3019	11.3451	12.4074	12.5437	13.1789	13.2079	13.3754	11.0231	8.66327	11.6158	12.835	12.0831	12.6435	12.2332	9.21015	12.9539	13.5279	13.6097	14.7554	13.7254	14.0413	15.069	13.4701	13.9564	13.2477	13.4055	13.8432	13.0507	12.7285	12.59	14.1298	15.4522	13.2653	14.2114	13.7182	13.4149	13.5213	13.0808	11.5091	13.9593	12.2098	14.1978	13.094	11.1453	11.6984	13.2872
5	11.9081	1.35418	10.3487	11.242	9.52615	11.077	11.2508	11.8348	12.1526	12.2088	9.94891	6.69694	10.3328	11.7489	10.8176	11.537	10.9972	7.67013	11.9911	12.4182	12.7501	13.793	12.672	13.0282	14.2032	12.2594	12.662	12.1677	12.3759	12.4961	12.0339	11.5833	11.3258	13.009	14.7045	12.0803	13.0766	12.6813	12.2891	12.4878	12.207	10.1538	12.8243	11.1908	13.1525	12.1214	9.56509	10.958	12.397
6	10.5436	1.57008	7.8908	9.91075	7.18282	9.44364	9.58802	10.2002	10.8423	10.7954	8.57509	4.26305	8.67164	10.4298	9.25809	10.1688	9.46836	5.73796	10.835	11.0391	11.6455	12.6539	11.4159	11.7771	13.1403	10.8318	11.0083	10.8736	11.1406	10.7999	10.7539	10.1513	9.69339	11.6312	13.8315	10.5988	11.6279	11.3499	10.9016	11.2483	11.1487	8.46197	11.3913	9.95528	11.8741	10.9757	7.56586	10.1267	11.3489
7	8.83694	1.87721	4.86482	8.23697	4.33736	7.42164	7.44148	8.18942	9.20536	9.05155	6.81109	1.48455	6.52748	8.825	7.30373	8.45373	7.54836	3.36048	9.41806	9.28891	10.2088	11.2944	9.88964	10.195	11.8201	9.12027	8.88509	9.30039	9.61518	8.64155	9.1213	8.33718	7.59973	9.92818	12.7962	8.70579	9.76833	9.63764	9.17576	9.76039	9.84358	6.33136	9.55267	8.43264	10.3116	9.61	5.05752	9.18406	10.1183
8	6.7167	2.23699	1.47982	6.12215	1.26691	4.97121	4.78588	5.7094	7.15186	6.86918	4.60091	-1.29868	3.85321	6.85376	4.84255	6.29683	5.14045	0.656566	7.64756	7.05039	8.326	9.64148	7.999	8.17159	10.1653	7.01454	6.22679	7.3552	7.68426	5.98558	7.04198	6.05645	5.01885	7.79178	11.5268	6.28725	7.3876	7.43888	6.99355	7.96053	8.19803	3.74518	7.2039	6.54338	8.38606	7.9457	2.11718	8.07629	8.65653
9	4.18442	2.53787	-1.82103	3.52967	-1.61094	2.25012	1.83683	2.7967	4.62661	4.18736	2.04745	-3.73205	0.832939	4.43645	1.91782	3.70574	2.30373	-2.04025	5.41721	4.31818	5.88709	7.58787	5.65212	5.6411	8.07995	4.41767	3.14852	4.93217	5.26075	3.00101	4.48538	3.35206	2.12633	5.12711	9.92355	3.39026	4.4678	4.71031	4.29023	5.75907	6.09629	0.913818	4.35018	4.24607	6.01168	5.88752	-0.909475	6.71486	6.88808
10	1.39277	2.6355	-4.611	0.652	-3.95773	-0.371727	-0.999091	-0.256909	1.75782	1.16745	-0.529818	-5.62045	-2.14173	1.65909	-1.15227	0.918727	-0.637364	-4.37636	2.71618	1.33273	2.93618	5.05082	2.88291	2.72073	5.51164	1.40264	-0.006	2.04518	2.43309	0.0533636	1.63127	0.499091	-0.706091	2.03473	7.86336	0.335818	1.24	1.65073	1.23518	3.13064	3.48082	-1.776	1.22991	1.66982	3.19636	3.393	-3.59464	4.99445	4.71436
11	-1.35973	2.45392	-6.65439	-2.13216	-5.61015	-2.50976	-3.35703	-3.03222	-1.08126	-1.78691	-2.736	-6.92195	-4.71134	-1.14545	-3.94136	-1.68855	-3.26245	-6.15109	-0.202828	-1.48121	-0.200364	2.12554	-0.0384545	-0.227566	2.60297	-1.68793	-2.82676	-1.02183	-0.474646	-2.4369	-1.12582	-2.11015	-3.10882	-1.1078	5.261	-2.43598	-1.87065	-1.32386	-1.76908	0.297939	0.532687	-3.98706	-1.7449	-0.853556	0.19901	0.633838	-5.66934	2.85584	2.1079
12	-3.74521	2.05193	-7.89522	-4.48689	-6.546	-3.93433	-5.048	-5.22322	-3.44978	-4.271	-4.288	-7.68389	-6.68656	-3.593	-6.158	-3.83467	-5.29	-7.33211	-2.90911	-3.72933	-3.068	-0.841778	-2.71633	-2.73489	-0.262778	-4.40978	-5.02633	-3.83178	-3.06811	-4.16044	-3.41044	-4.17567	-4.86333	-3.85089	2.241	-4.60267	-4.49133	-3.84478	-4.336	-2.27444	-2.29244	-5.54567	-4.19644	-2.98456	-2.55544	-2.00444	-7.06956	0.352889	-0.717889
13	-5.54839	1.57575	-8.38779	-6.24285	-6.83909	-4.601	-6.03812	-6.70785	-5.18306	-6.00945	-5.03109	-7.99397	-8.031	-5.45855	-7.65391	-5.40933	-6.57664	-7.99964	-5.07582	-5.19391	-5.29673	-3.44321	-4.84855	-4.56279	-2.667	-6.47018	-6.48655	-6.05788	-5.07239	-4.99673	-5.03139	-5.56227	-5.90864	-5.91927	-0.770182	-6.02994	-6.43879	-5.73573	-6.268	-4.28485	-4.62142	-6.41427	-5.91333	-4.53373	-4.74542	-4.17261	-7.85655	-2.23358	-3.36518
14	-6.70904	1.19558	-8.25162	-7.38146	-6.62691	-4.60312	-6.3792	-7.49088	-6.26076	-7.01018	-5.10691	-7.95093	-8.79637	-6.67945	-8.53027	-6.4157	-7.21645	-8.29059	-6.56113	-5.845	-6.83527	-5.40263	-6.3047	-5.64547	-4.3257	-7.78344	-7.2137	-7.57385	-6.37397	-5.00461	-5.93235	-6.26445	-6.29948	-7.24631	-3.32291	-6.72299	-7.69692	-6.96829	-7.524	-5.64992	-6.3044	-6.65039	-6.84829	-5.46216	-6.25869	-5.67898	-8.12587	-4.54287	-5.50328
15	-7.28024	1.05374	-7.65636	-7.97785	-6.07582	-4.11142	-6.24015	-7.64892	-6.73788	-7.32709	-4.70273	-7.65231	-9.13547	-7.28909	-8.89818	-6.90869	-7.31273	-8.35461	-7.42584	-5.79515	-7.73282	-6.67021	-7.08636	-6.04546	-5.20211	-8.38777	-7.29685	-8.39274	-6.9851	-4.37297	-6.20235	-6.36267	-6.16203	-7.88542	-5.20118	-6.7779	-8.35122	-7.65384	-8.15149	-6.40352	-7.35568	-6.37358	-7.07136	-5.81802	-7.12723	-6.53296	-8.03141	-6.33659	-6.99734
16	-7.37014	1.15101	-6.79539	-8.14924	-5.35173	-3.32809	-5.80755	-7.28836	-6.70655	-7.07945	-4.03618	-7.18173	-9.20952	-7.37455	-8.89164	-6.94685	-6.99745	-8.31382	-7.79748	-5.23273	-8.10555	-7.3107	-7.28091	-5.89991	-5.39412	-8.35718	-6.892	-8.55821	-7.00533	-3.35255	-5.97676	-5.99009	-5.64536	-7.91945	-6.36809	-6.32885	-8.50858	-7.93503	-8.22133	-6.63303	-7.88476	-5.74282	-6.71464	-5.68515	-7.42658	-6.82215	-7.71242	-7.54467	-7.84306
17	-7.11586	1.35248	-5.84622	-8.02116	-4.58691	-2.44733	-5.23784	-6.60231	-6.28792	-6.42291	-3.28582	-6.58895	-9.15046	-7.05212	-8.64782	-6.6516	-6.41127	-8.23858	-7.80813	-4.36348	-8.08645	-7.42144	-7.02724	-5.38147	-5.05303	-7.86285	-6.18388	-8.21711	-6.58893	-2.1978	-5.3899	-5.31009	-4.893	-7.52195	-6.89173	-5.58569	-8.33401	-7.94495	-7.89524	-6.45223	-8.03024	-4.92573	-6.01744	-5.22174	-7.31388	-6.65305	-7.26813	-8.18626	-8.18868
18	-6.6459	1.5604	-4.93004	-7.70109	-3.86536	-1.61773	-4.64293	-5.75411	-5.61836	-5.51855	-2.56255	-5.89044	-9.04476	-6.44985	-8.28127	-6.13301	-5.67545	-8.14918	-7.57877	-3.37197	-7.80336	-7.12844	-6.48485	-4.67161	-4.36297	-7.06081	-5.35142	-7.51129	-5.89599	-1.11597	-4.58279	-4.48618	-4.02309	-6.84769	-6.89282	-4.72314	-7.9531	-7.8031	-7.31528	-5.97396	-7.92771	-4.06252	-5.17759	-4.56501	-6.92018	-6.15039	-6.76187	-8.42697	-8.17118
19	-6.06383	1.74221	-4.10164	-7.26764	-3.21818	-0.920455	-4.08055	-4.86118	-4.82455	-4.5	-1.90709	-5.08382	-8.92445	-5.70573	-7.86264	-5.48491	-4.87464	-8.03009	-7.20355	-2.39755	-7.37909	-6.56736	-5.81218	-3.92182	-3.50109	-6.09227	-4.53273	-6.57027	-5.06791	-0.230273	-3.67891	-3.65773	-3.11609	-6.03073	-6.51518	-3.85418	-7.46	-7.59873	-6.60027	-5.30227	-7.687	-3.24709	-4.33955	-3.82155	-6.35573	-5.43309	-6.21864	-8.41255	-7.90727
20	-5.43475	1.8922	-3.36696	-6.75688	-2.62909	-0.37303	-3.56909	-3.98631	-4.00336	-3.45673	-1.31036	-4.16311	-8.76906	-4.92224	-7.41645	-4.77646	-4.05536	-7.84784	-6.74823	-1.50679	-6.90018	-5.86896	-5.11885	-3.22351	-2.60447	-5.06936	-3.7947	-5.50011	-4.20237	0.417838	-2.76391	-2.89636	-2.20791	-5.17263	-5.90318	-3.03673	-6.90208	-7.37022	-5.82892	-4.52318	-7.3746	-2.51285	-3.58348	-3.06466	-5.70183	-4.606	-5.62824	-8.26484	-7.48636
21	-4.78621	2.0089	-2.70298	-6.17049	-2.06061	0.0401818	-3.09875	-3.14777	-3.20264	-2.43427	-0.741182	-3.12918	-8.53018	-4.15224	-6.93073	-4.04217	-3.23964	-7.56138	-6.23846	-0.706879	-6.40164	-5.1297	-4.46255	-2.60888	-1.75287	-4.06365	-3.14094	-4.36631	-3.35212	0.844606	-1.8833	-2.21948	-1.3047	-4.33649	-5.17555	-2.29398	-6.28969	-7.11519	-5.04219	-3.68484	-7.0059	-1.861	-2.92477	-2.33277	-4.99656	-3.7463	-4.96642	-8.06138	-6.96923
22	-4.12148	2.08868	-2.07767	-5.48858	-1.473	0.355273	-2.64327	-2.33488	-2.41873	-1.45227	-0.158818	-2.00067	-8.15679	-3.41055	-6.36982	-3.29512	-2.42218	-7.12897	-5.66318	0.0291818	-5.88345	-4.39973	-3.85536	-2.05933	-0.972818	-3.527	-2.55209	-3.19821	-2.53448	1.11133	-1.04661	-1.60345	-0.401	-3.5473	-4.40918	-1.62206	-5.61748	-6.81161	-4.25561	-2.80027	-6.55336	-1.27882	-2.33939	-1.62636	-4.245	-2.89985	-4.22794	-7.82712	-6.38715
23	-3.4215	2.13493	-1.46578	-4.70933	-0.837333	0.618333	-2.17767	-1.53467	-1.62222	-0.52	0.476	-0.815333	-7.61411	-2.694	-5.697	-2.549	-1.583	-6.52956	-5.00033	0.733	-5.325	-3.69689	-3.28233	-1.522	-0.254667	-2.60533	-2.001	-2.01	-1.74833	1.30711	-0.252889	-1.00533	0.510333	-2.80111	-3.633	-1.00011	-4.87689	-6.42778	-3.47356	-1.88111	-5.98544	-0.743	-1.78822	-0.927667	-3.44489	-2.08711	-3.42989	-7.53944	-5.74411
24	-2.67965	2.1477	-0.859556	-3.84129	-0.146515	0.868364	-1.6809	-0.746202	-0.806899	0.357909	1.17264	0.370465	-6.89371	-1.98724	-4.87191	-1.8189	-0.721636	-5.77811	-4.24254	1.42664	-4.70173	-3.0294	-2.71824	-0.954808	0.422323	-1.40895	-1.45536	-0.819475	-0.989707	1.5021	0.493556	-0.397939	1.41748	-2.07966	-2.85464	-0.402051	-4.06313	-5.94218	-2.69095	-0.944283	-5.27439	-0.230303	-1.22883	-0.219283	-2.608	-1.31069	-2.59159	-7.15165	-5.02724
25	-1.90897	2.12598	-0.26397	-2.9033	0.581818	1.12473	-1.14248	0.0183636	0.0186061	1.17227	1.89991	1.49439	-6.01436	-1.27709	-3.90445	-1.11048	0.144545	-4.92697	-3.39888	2.11755	-4.01809	-2.40003	-2.14445	-0.342364	1.06706	-0.681273	-0.890818	0.341455	-0.261364	1.73182	1.19309	0.234636	2.29355	-1.3693	-2.06755	0.184152	-3.18145	-5.3537	-1.90194	-0.0119091	-4.42391	0.281364	-0.631333	0.503939	-1.75373	-0.570273	-1.73794	-6.60876	-4.22585
26	-1.12453	2.07545	0.297263	-1.92056	1.30767	1.39239	-0.569172	0.74097	0.836535	1.89964	2.61282	2.49821	-5.02485	-0.564848	-2.82936	-0.429131	0.987818	-4.04869	-2.48316	2.79503	-3.28582	-1.80545	-1.55548	0.309303	1.67873	-0.0579394	-0.299364	1.43291	0.419889	1.9997	1.85049	0.901273	3.11067	-0.669242	-1.26491	0.748192	-2.25044	-4.66876	-1.11453	0.891778	-3.46822	0.798909	0.00260606	1.23125	-0.896859	0.141929	-0.902253	-5.90961	-3.34538
27	-0.354562	2.00138	0.795141	-0.933354	1.98191	1.66094	0.0080202	1.40558	1.61649	2.51491	3.25791	3.33482	-4.00327	0.129636	-1.705	0.217515	1.76818	-3.19395	-1.52891	3.43855	-2.53418	-1.2439	-0.956545	0.985909	2.24799	0.456657	0.308636	2.41116	1.03039	2.28492	2.45992	1.59342	3.83821	0.000959596	-0.461273	1.27813	-1.29984	-3.90285	-0.343717	1.74583	-2.46634	1.30891	0.651737	1.94317	-0.0528687	0.831323	-0.119828	-5.07559	-2.40635
28	0.37042	1.90917	1.20427	0.0176364	2.56036	1.90891	0.557182	1.99673	2.32418	2.998	3.79445	3.97164	-3.02636	0.773636	-0.598364	0.816727	2.45109	-2.37136	-0.582182	4.01127	-1.79473	-0.713273	-0.359636	1.66673	2.76127	0.864636	0.901091	3.23591	1.54845	2.55555	3.00109	2.28409	4.44445	0.614636	0.323364	1.76609	-0.372364	-3.09782	0.387455	2.52691	-1.48182	1.79127	1.29545	2.61727	0.747636	1.492	0.583636	-4.15282	-1.44027
29	1.02187	1.80435	1.50328	0.890131	3.00745	2.12173	1.05399	2.50063	2.93033	3.33891	4.20245	4.38558	-2.15859	1.33309	0.430364	1.3569	3.01236	-1.57835	0.314848	4.46921	-1.09327	-0.219071	0.220364	2.31789	3.20197	1.16548	1.43245	3.87522	1.96315	2.78444	3.44472	2.93579	4.90752	1.15002	1.07827	2.20186	0.48004	-2.29512	1.04472	3.21925	-0.563465	2.22312	1.91044	3.2413	1.46363	2.11187	1.18191	-3.19913	-0.490879
30	1.5756	1.69459	1.68351	1.6427	3.29852	2.28961	1.47677	2.9099	3.40108	3.53636	4.473	4.56748	-1.45152	1.78324	1.33027	1.81668	3.44182	-0.820343	1.12766	4.78497	-0.454	0.229192	0.76203	2.90216	3.55504	1.3613	1.86639	4.30357	2.2743	2.94651	3.77102	3.51245	5.21918	1.58335	1.78818	2.56648	1.19787	-1.53087	1.59281	3.82117	0.253525	2.57433	2.45626	3.79522	2.05257	2.68334	1.63793	-2.26984	0.390323
31	2.01245	1.58826	1.75688	2.24352	3.42209	2.397	1.80394	3.21327	3.70473	3.59418	4.601	4.52321	-0.939727	2.10809	2.05827	2.17991	3.74182	-0.117121	1.83145	4.95273	0.104182	0.615333	1.23727	3.37088	3.80609	1.46427	2.18073	4.52924	2.49255	3.0173	3.98042	3.98509	5.38491	1.89442	2.42964	2.84085	1.7487	-0.835727	2.02012	4.32285	0.931515	2.81755	2.89212	4.25409	2.49255	3.19227	1.9183	-1.40852	1.16812
32	2.31607	1.49372	1.74524	2.67293	3.38427	2.4297	2.01369	3.39716	3.82072	3.517	4.595	4.27684	-0.632535	2.30224	2.58682	2.43221	3.91255	0.498798	2.40485	4.97336	0.561818	0.921222	1.61742	3.67404	3.94689	1.47706	2.3583	4.57249	2.62491	2.97948	4.07215	4.32564	5.408	2.06679	2.97427	3.0039	2.1203	-0.244525	2.31463	4.7027	1.44143	2.93848	3.18317	4.59441	2.76622	3.61726	2.011	-0.659182	1.81519
33	2.47255	1.41897	1.66538	2.9172	3.20321	2.36718	2.08686	3.44761	3.75951	3.30627	4.47809	3.85907	-0.520424	2.36897	2.90882	2.55704	3.93691	0.996657	2.81955	4.8443	0.894909	1.12829	1.87412	3.79559	3.96039	1.39292	2.38352	4.44233	2.6677	2.82655	4.03486	4.50385	5.2887	2.08515	3.38918	3.04166	2.29893	0.203636	2.46251	4.94943	1.79381	2.93779	3.31073	4.79454	2.84772	3.92943	1.91726	-0.0657677	2.30923
34	2.4711	1.37095	1.521	2.96767	2.892	2.185	2.005	3.34167	3.52433	2.965	4.283	3.29067	-0.588	2.306	3.031	2.53633	3.798	1.34767	3.048	4.569	1.088	1.212	1.983	3.71733	3.82767	1.20467	2.243	4.15067	2.616	2.56467	3.85733	4.505	5.03	1.95167	3.645	2.95533	2.27767	0.473667	2.46633	5.04733	1.99833	2.82	3.29367	4.83267	2.719	4.09133	1.63633	0.353333	2.642
35	2.30249	1.35158	1.3009	2.82215	2.44321	1.86809	1.76317	3.05348	3.11433	2.49264	4.03418	2.59368	-0.826081	2.08479	2.93645	2.35676	3.471	1.51558	3.08579	4.141	1.13127	1.149	1.92036	3.42886	3.53903	0.900182	1.92239	3.71123	2.46708	2.20393	3.54033	4.32503	4.62445	1.68492	3.712	2.74614	2.06702	0.550202	2.33904	4.9686	2.05544	2.58639	3.153	4.69547	2.38088	4.07591	1.16797	0.595333	2.81188
36	1.97014	1.35768	0.98704	2.48296	1.8533	1.41655	1.36717	2.56889	2.52429	1.91045	3.73709	1.80227	-1.22348	1.69515	2.63373	2.00788	2.96136	1.47374	2.93954	3.56585	1.044	0.92604	1.70073	2.92563	3.09324	0.470717	1.44212	3.139	2.22631	1.74664	3.08013	3.97355	4.07342	1.29233	3.60055	2.41434	1.69503	0.433242	2.08125	4.68563	1.96805	2.25097	2.88166	4.36673	1.84832	3.87364	0.526667	0.657061	2.81834
37	1.48229	1.38032	0.576545	1.96173	1.11773	0.821273	0.823545	1.88945	1.75855	1.24282	3.35827	0.959364	-1.76745	1.13836	2.12482	1.48	2.25745	1.21864	2.61182	2.85273	0.840545	0.539545	1.33618	2.21727	2.49064	-0.0882727	0.833091	2.46373	1.91109	1.19491	2.47109	3.44118	3.36882	0.770273	3.31282	1.96364	1.19782	0.126182	1.68382	4.17873	1.74391	1.82618	2.45836	3.83382	1.15273	3.48591	-0.251909	0.528818	2.66164
38	0.863656	1.40482	0.0893737	1.2908	0.267424	0.0971515	0.138505	1.04396	0.834374	0.510455	2.86336	0.109596	-2.40399	0.438606	1.431	0.773283	1.35964	0.760202	2.10685	2.01824	0.542364	-0.000838384	0.850939	1.32828	1.74111	-0.768758	0.143848	1.73092	1.53606	0.568707	1.71121	2.73067	2.50718	0.126808	2.86227	1.40372	0.615404	-0.359333	1.14811	3.44445	1.40229	1.32052	1.86991	3.10549	0.343848	2.91348	-1.10696	0.214263	2.34549
39	0.144149	1.40401	-0.446384	0.508172	-0.629848	-0.698909	-0.662646	0.0963232	-0.211909	-0.261364	2.24073	-0.726141	-3.02016	-0.363818	0.600818	-0.0778485	0.301	0.120606	1.43224	1.09173	0.169545	-0.672364	0.289121	0.307535	0.859707	-1.53041	-0.56297	0.984939	1.11848	-0.0827374	0.803667	1.87173	1.5043	-0.607677	2.276	0.74497	-0.0144343	-0.998657	0.49603	2.50013	0.973455	0.739909	1.12534	2.21836	-0.520859	2.16152	-1.95092	-0.273475	1.88717
40	-0.617538	1.367	-0.989333	-0.345242	-1.49491	-1.48673	-1.51036	-0.862242	-1.30088	-1.025	1.50873	-1.54164	-3.50267	-1.20291	-0.293182	-0.997333	-0.840636	-0.660606	0.62897	0.114727	-0.261909	-1.413	-0.293364	-0.767545	-0.093697	-2.28476	-1.22545	0.253364	0.679697	-0.701242	-0.198636	0.919182	0.398909	-1.38303	1.59527	-0.000181818	-0.658818	-1.73091	-0.220909	1.40339	0.494667	0.0985455	0.273303	1.22985	-1.38306	1.26948	-2.69018	-0.918455	1.30667
41	-1.35698	1.28778	-1.4943	-1.21376	-2.24561	-2.18079	-2.3151	-1.7282	-2.32184	-1.70791	0.711273	-2.3124	-3.79188	-1.98012	-1.16573	-1.87311	-1.93927	-1.51758	-0.255152	-0.860818	-0.729727	-2.14667	-0.843182	-1.78808	-1.0399	-2.93175	-1.7897	-0.465121	0.229354	-1.2338	-1.20744	-0.062303	-0.728515	-2.1224	0.863364	-0.803495	-1.2912	-2.47129	-0.932667	0.250111	-0.00306061	-0.574939	-0.601707	0.208333	-2.17833	0.286152	-3.22895	-1.64641	0.622162
42	-2.0102	1.16299	-1.91906	-2.02523	-2.78624	-2.68997	-2.96003	-2.41498	-3.16002	-2.24827	-0.0901818	-2.98851	-3.85331	-2.59864	-1.93409	-2.58186	-2.85345	-2.36066	-1.1527	-1.76688	-1.21845	-2.78457	-1.32858	-2.63442	-1.88943	-3.39599	-2.22188	-1.17423	-0.217646	-1.62819	-2.1072	-1.00945	-1.73567	-2.72985	0.119	-1.60015	-1.89004	-3.11269	-1.57281	-0.846717	-0.493091	-1.23248	-1.40635	-0.78397	-2.84419	-0.727586	-3.47752	-2.37544	-0.132879
43	-2.51403	1.00096	-2.23239	-2.70588	-3.01255	-2.91945	-3.32015	-2.87361	-3.73582	-2.61073	-0.817545	-3.52348	-3.64261	-2.99464	-2.51527	-3.0077	-3.47145	-3.08882	-1.97921	-2.51391	-1.71345	-3.25839	-1.75645	-3.23379	-2.54676	-3.60476	-2.50509	-1.8267	-0.617121	-1.84609	-2.78376	-1.85555	-2.45618	-3.10403	-0.607	-2.28785	-2.40758	-3.57609	-2.07709	-1.77388	-0.967273	-1.78227	-2.04924	-1.68961	-3.35882	-1.6963	-3.39276	-3.02082	-0.917727
44	-2.80132	0.833062	-2.41539	-3.18396	-2.85315	-2.80006	-3.3129	-3.06454	-3.98656	-2.76764	-1.39591	-3.91644	-3.11484	-3.12752	-2.81945	-3.03551	-3.70655	-3.59891	-2.62445	-2.98209	-2.17055	-3.51217	-2.131	-3.53282	-2.91028	-3.46249	-2.61661	-2.28357	-0.905788	-1.85776	-3.14491	-2.51888	-2.74573	-3.12054	-1.30336	-2.69577	-2.74399	-3.81685	-2.37382	-2.41925	-1.43836	-2.08015	-2.43352	-2.41537	-3.70033	-2.5274	-3.02336	-3.5186	-1.69159
45	-2.81487	0.729327	-2.47756	-3.39911	-2.33967	-2.35667	-2.97711	-2.97622	-3.87344	-2.689	-1.778	-4.23856	-2.34389	-2.991	-2.766	-2.64756	-3.492	-3.81811	-2.96611	-3.025	-2.484	-3.46989	-2.379	-3.48111	-2.888	-2.94778	-2.52	-2.35611	-1.051	-1.67178	-3.13889	-2.912	-2.52733	-2.69689	-1.945	-2.67433	-2.79	-3.792	-2.39122	-2.70333	-1.90778	-1.98933	-2.49522	-2.83567	-3.81589	-3.12022	-2.50144	-3.82589	-2.379
46	-2.55185	0.736258	-2.45264	-3.38518	-1.68482	-1.80027	-2.55455	-2.67909	-3.41891	-2.35509	-1.96527	-4.62655	-1.64009	-2.68845	-2.31236	-1.98491	-2.81136	-3.73691	-2.90027	-2.53773	-2.489	-3.04855	-2.34709	-3.04891	-2.47673	-2.23673	-2.22936	-1.94773	-1.16073	-1.35591	-2.80255	-2.97145	-1.85555	-1.88836	-2.42364	-2.25773	-2.50145	-3.46964	-2.09355	-2.61182	-2.32927	-1.51009	-2.24482	-2.83555	-3.66773	-3.37109	-1.98727	-3.89682	-2.87464
47	-2.12569	0.799748	-2.39155	-3.3371	-1.24748	-1.49055	-2.40996	-2.38041	-2.76249	-1.91709	-2.03655	-5.20628	-1.39771	-2.47988	-1.63673	-1.31206	-1.90409	-3.48104	-2.41436	-1.57818	-2.12482	-2.23436	-1.92221	-2.28923	-1.89469	-1.69753	-1.90385	-1.23937	-1.47758	-1.03866	-2.33501	-2.71497	-0.956091	-0.928192	-2.61745	-1.70974	-1.94997	-2.87735	-1.51281	-2.22443	-2.62728	-0.881545	-1.77751	-2.40344	-3.29671	-3.22742	-1.64471	-3.66601	-3.08445
48	-1.76409	0.916483	-2.37294	-3.52524	-1.33382	-1.73448	-2.78025	-2.36504	-2.19042	-1.65391	-2.126	-6.02088	-1.80753	-2.64979	-1.07436	-0.954505	-1.17427	-3.31804	-1.70579	-0.453727	-1.45964	-1.19441	-1.2307	-1.35995	-1.55047	-1.68015	-1.82982	-0.697556	-2.18484	-0.907667	-2.06477	-2.28924	-0.209	-0.20199	-2.47155	-1.42519	-1.3412	-2.14182	-0.819677	-1.72118	-2.76529	-0.511182	-1.2991	-1.76361	-2.90913	-2.80589	-1.62826	-3.10201	-2.99407
49	-1.72065	1.15855	-2.51797	-4.11045	-2.01109	-2.58327	-3.6457	-2.80809	-2.03312	-1.823	-2.43291	-7.02642	-2.80082	-3.28964	-0.992909	-1.14588	-1.01864	-3.48155	-1.19527	0.342636	-0.713091	-0.311061	-0.674182	-0.518909	-1.78333	-2.28191	-2.23436	-0.764424	-3.26458	-1.15009	-2.26439	-1.97955	-0.000818182	-0.0692727	-2.08755	-1.69021	-0.978364	-1.48591	-0.341758	-1.36373	-2.83097	-0.717091	-1.08515	-1.33876	-2.79482	-2.44282	-2.02427	-2.36336	-2.73412
50	-2.15178	1.46681	-2.93511	-5.07668	-3.14945	-3.87415	-4.8469	-3.679	-2.45232	-2.49591	-3.08109	-8.11185	-4.18775	-4.29061	-1.55773	-1.90499	-1.58436	-4.04071	-1.27451	0.390485	-0.225727	-0.00588889	-0.678455	-0.100364	-2.65205	-3.36672	-3.13803	-1.57311	-4.56612	-1.82559	-2.97447	-2.08203	-0.498121	-0.653677	-1.75073	-2.53316	-1.12552	-1.17894	-0.425798	-1.43304	-3.04029	-1.53036	-1.34465	-1.48371	-3.12716	-2.49712	-2.81781	-1.7751	-2.58293
51	-3.06341	1.69605	-3.65943	-6.29421	-4.57203	-5.40255	-6.19653	-4.84821	-3.38467	-3.57373	-4.04873	-9.10984	-5.74657	-5.50567	-2.67045	-3.109	-2.75382	-4.95036	-2.05835	-0.425909	-0.306455	-0.499303	-1.43439	-0.383768	-4.00568	-4.73883	-4.42748	-2.96182	-5.93073	-2.86191	-4.05419	-2.71724	-1.62552	-1.82503	-1.78891	-3.81159	-1.8643	-1.43497	-1.21812	-2.09458	-3.56907	-2.79076	-2.10431	-2.27817	-3.91038	-3.12064	-3.96557	-1.69365	-2.79493
52	-4.3291	1.76461	-4.67712	-7.57709	-6.069	-6.94682	-7.47021	-6.183	-4.64273	-4.90755	-5.25055	-9.79348	-7.23727	-6.782	-4.123	-4.607	-4.31	-6.10748	-3.35573	-1.888	-1.04755	-1.67879	-2.80982	-1.36021	-5.60591	-6.21036	-5.91373	-4.66509	-7.21733	-4.14679	-5.32361	-3.80255	-3.16491	-3.3603	-2.34209	-5.35215	-3.1123	-2.25682	-2.626	-3.29376	-4.40585	-4.29418	-3.26536	-3.58033	-5.06085	-4.21327	-5.38527	-2.26815	-3.45012
53	-5.76265	1.65788	-5.90417	-8.70123	-7.43324	-8.28455	-8.49365	-7.51092	-6.04751	-6.34645	-6.57782	-9.94508	-8.49955	-7.95139	-5.70009	-6.21866	-6.01436	-7.34171	-4.9084	-3.68679	-2.32318	-3.27731	-4.53785	-2.82065	-7.20655	-7.57898	-7.36145	-6.40383	-8.29192	-5.55735	-6.63797	-5.19739	-4.87582	-5.04512	-3.33118	-6.95944	-4.70965	-3.50599	-4.41646	-4.87451	-5.4491	-5.85964	-4.67591	-5.16558	-6.42601	-5.5799	-6.89508	-3.4231	-4.50415
54	-7.15975	1.39348	-7.13419	-9.47544	-8.51761	-9.23909	-9.17757	-8.60488	-7.41403	-7.71636	-7.87491	-9.42111	-9.46287	-8.85758	-7.16327	-7.73753	-7.60027	-8.4448	-6.47342	-5.53627	-3.92818	-5.04701	-6.32094	-4.55733	-8.59391	-8.65245	-8.55209	-7.89272	-9.03323	-6.94203	-7.85655	-6.72085	-6.52782	-6.67025	-4.62091	-8.39977	-6.42967	-5.03564	-6.28586	-6.60621	-6.58456	-7.31076	-6.13682	-6.77475	-7.7851	-6.9919	-8.24503	-4.97775	-5.84243
55	-8.31764	1.0288	-8.09355	-9.79682	-9.24655	-9.68027	-9.48155	-9.23964	-8.52736	-8.83909	-8.95073	-8.20791	-10.105	-9.366	-8.27727	-8.98173	-8.83791	-9.24291	-7.80645	-7.16982	-5.64418	-6.73236	-7.86109	-6.32491	-9.62091	-9.27227	-9.33527	-8.89273	-9.30782	-8.13282	-8.84027	-8.11927	-7.93345	-8.04973	-6.06964	-9.45364	-8.00064	-6.65127	-7.92118	-8.18182	-7.67073	-8.49945	-7.42255	-8.15145	-8.92882	-8.217	-9.19864	-6.66709	-7.25564
56	-9.07029	0.699034	-8.55378	-9.62	-9.579	-9.51333	-9.37356	-9.25156	-9.19956	-9.562	-9.656	-6.41744	-10.412	-9.353	-8.873	-9.813	-9.594	-9.61533	-8.744	-8.41667	-7.236	-8.10844	-8.96667	-7.85267	-10.2118	-9.31633	-9.612	-9.25444	-9.00011	-8.98922	-9.48133	-9.14767	-8.98	-9.05167	-7.488	-9.97156	-9.19056	-8.13389	-9.09633	-9.33678	-8.55922	-9.30933	-8.33956	-9.11356	-9.72278	-9.09756	-9.61511	-8.17422	-8.47556
57	-9.30953	0.705053	-8.3818	-8.93893	-9.49055	-8.71936	-8.85028	-8.58372	-9.30772	-9.72182	-9.88209	-4.23331	-10.3727	-8.74609	-8.80409	-10.1175	-9.76936	-9.48326	-9.2093	-9.20985	-8.48255	-9.02623	-9.57345	-8.91937	-10.3152	-8.72373	-9.31018	-8.92595	-8.09708	-9.40694	-9.68067	-9.62048	-9.62136	-9.5837	-8.65164	-9.8711	-9.86932	-9.3014	-9.69939	-9.9066	-9.1244	-9.63876	-8.75522	-9.55817	-10.0792	-9.5494	-9.42343	-9.29832	-9.27931
58	-8.99513	1.08038	-7.55076	-7.81006	-8.99555	-7.37982	-7.96812	-7.28136	-8.8023	-9.29455	-9.61264	-1.85103	-10.0145	-7.58973	-8.08464	-9.79321	-9.41064	-8.83597	-9.1587	-9.52773	-9.30745	-9.40018	-9.66073	-9.38848	-9.90209	-7.52255	-8.42382	-7.94318	-6.70233	-9.31324	-9.36015	-9.42382	-9.83318	-9.54373	-9.42673	-9.11642	-9.96585	-10.0253	-9.66209	-9.80039	-9.25421	-9.41073	-8.56409	-9.41527	-9.91339	-9.511	-8.60418	-9.93848	-9.51388
59	-8.14899	1.53625	-6.14292	-6.35333	-8.15848	-5.64148	-6.8249	-5.50189	-7.72301	-8.31055	-8.84136	0.548071	-9.41208	-6.02748	-6.76136	-8.83578	-8.59109	-7.7509	-8.5747	-9.34894	-9.67482	-9.17213	-9.19952	-9.19357	-9.00705	-5.85368	-7.04436	-6.43268	-4.97829	-8.69918	-8.51566	-8.53873	-9.60212	-8.88332	-9.709	-7.78762	-9.45187	-10.2153	-8.98072	-8.9929	-8.85204	-8.62458	-7.74199	-8.67208	-9.2178	-8.93782	-7.22734	-10.0418	-9.10091
60	-6.86206	1.93581	-4.32152	-4.7108	-7.07782	-3.66694	-5.52085	-3.45945	-6.19394	-6.89055	-7.62391	2.8144	-8.66043	-4.22391	-4.96245	-7.3779	-7.44818	-6.35599	-7.50932	-8.69209	-9.56136	-8.3349	-8.20821	-8.33151	-7.73496	-3.89649	-5.32336	-4.57257	-3.08853	-7.64677	-7.24221	-7.06306	-8.96215	-7.67292	-9.41227	-6.0732	-8.40028	-9.80813	-7.77402	-7.56403	-7.88878	-7.37261	-6.39781	-7.42632	-8.11324	-7.85667	-5.45299	-9.59562	-8.07618
61	-5.26523	2.23566	-2.28452	-3.00603	-5.85791	-1.60491	-4.13336	-1.33903	-4.36655	-5.19573	-6.06773	4.83642	-7.85564	-2.31609	-2.86655	-5.57788	-6.14209	-4.77742	-6.08309	-7.65036	-8.96291	-6.97709	-6.79591	-6.87176	-6.22358	-1.80421	-3.413	-2.52164	-1.16639	-6.29624	-5.68855	-5.17773	-8.01227	-6.0347	-8.51718	-4.15621	-6.95655	-8.80173	-6.21485	-5.68042	-6.42142	-5.80736	-4.6787	-5.81788	-6.75948	-6.38352	-3.47636	-8.65842	-6.55291
62	-3.50631	2.43627	-0.231343	-1.35294	-4.58785	0.421879	-2.72334	0.702949	-2.41365	-3.37664	-4.30427	6.54882	-7.08592	-0.419273	-0.657455	-3.59255	-4.81064	-3.1156	-4.42802	-6.36067	-7.94509	-5.25082	-5.12058	-5.02224	-4.59719	0.287576	-1.44324	-0.435232	0.68104	-4.81325	-3.99479	-3.08461	-6.87867	-4.12256	-7.10882	-2.19949	-5.29285	-7.29374	-4.49303	-3.57175	-4.62262	-4.08691	-2.75283	-4.00514	-5.30388	-4.65876	-1.47581	-7.36369	-4.71303
63	-1.71896	2.55521	1.68714	0.157293	-3.34194	2.31294	-1.36026	2.54032	-0.478374	-1.56245	-2.45764	7.92991	-6.41186	1.36421	1.51145	-1.55808	-3.54927	-1.45858	-2.65328	-4.94445	-6.64027	-3.31327	-3.32755	-2.99584	-2.94907	2.2661	0.474788	1.55309	2.37288	-3.33099	-2.26324	-0.965667	-5.67155	-2.08296	-5.34691	-0.340121	-3.54919	-5.45222	-2.77467	-1.42622	-2.65613	-2.34206	-0.780566	-2.13227	-3.83244	-2.8024	0.405657	-5.86399	-2.74121
64	-0.0121506	2.61344	3.36936	1.45455	-2.17473	3.99909	-0.116818	4.08764	1.32927	0.141182	-0.643818	8.99555	-5.87355	2.95673	3.526	0.413091	-2.41473	0.106727	-0.870636	-3.48018	-5.19373	-1.314	-1.53027	-0.956182	-1.36009	4.04727	2.24327	3.34591	3.85355	-1.93655	-0.586273	1.03145	-4.46191	-0.0468182	-3.39455	1.32145	-1.83482	-3.43955	-1.19445	0.614818	-0.650364	-0.672545	1.10673	-0.318818	-2.39973	-0.924455	2.06127	-4.30691	-0.790182
65	1.53477	2.63149	4.76543	2.50158	-1.1247	5.44703	0.964737	5.31115	2.93667	1.65482	1.04845	9.78239	-5.4847	4.31082	5.302	2.22651	-1.43345	1.50804	0.824051	-2.01439	-3.71882	0.612253	0.188333	0.97003	0.114677	5.58333	3.78436	4.88476	5.10004	-0.682182	0.967323	2.79427	-3.28833	1.87864	-1.37909	2.73073	-0.240192	-1.39732	0.156414	2.44888	1.29062	0.84997	2.8143	1.3488	-1.06815	0.883	3.46461	-2.79483	1.02366
66	2.87543	2.62906	5.87263	3.29968	-0.217909	6.66388	1.8721	6.21845	4.32112	2.92991	2.56409	10.3313	-5.22731	5.41636	6.78618	3.81042	-0.613273	2.70723	2.36328	-0.585394	-2.28482	2.3627	1.75827	2.69847	1.43505	6.86258	5.06167	6.15781	6.10909	0.391434	2.35041	4.25355	-2.17803	3.61559	0.598909	3.87291	1.16245	0.572879	1.23636	4.01588	3.08799	2.17645	4.28306	2.82415	0.100283	2.56015	4.61153	-1.4233	2.61817
67	3.99416	2.62354	6.71567	3.88167	0.543	7.679	2.62467	6.85167	5.49333	3.951	3.866	10.6733	-5.05567	6.284	7.985	5.13067	0.053	3.69833	3.71	0.774	-0.941	3.863	3.129	4.17867	2.58733	7.89633	6.083	7.183	6.90233	1.266	3.54067	5.389	-1.158	5.11833	2.453	4.764	2.33033	2.39067	2.04733	5.3	4.68933	3.288	5.493	4.097	1.07733	4.069	5.52567	-0.254333	3.94833
68	4.89602	2.62646	7.32872	4.29706	1.16836	8.51642	3.24024	7.26876	6.48006	4.71473	4.92073	10.8324	-4.92172	6.93436	8.92245	6.19038	0.586364	4.49856	4.85385	2.029	0.265636	5.07423	4.26152	5.39638	3.58271	8.71185	6.86212	7.99437	7.51777	1.94574	4.53353	6.20639	-0.249758	6.37822	4.10855	5.44415	3.25764	4.00096	2.62641	6.32588	6.07144	4.18312	6.45671	5.17814	1.8651	5.38511	6.24969	0.684434	5.00375
69	5.611	2.63997	7.74343	4.59724	1.69076	9.21112	3.72652	7.53155	7.30954	5.27236	5.74855	10.8418	-4.7733	7.41558	9.65755	7.02352	1.03709	5.14453	5.80201	3.17152	1.332	5.99784	5.17755	6.37378	4.43434	9.33821	7.44094	8.63314	7.99209	2.44279	5.34064	6.76982	0.54797	7.4102	5.56018	5.95902	3.96255	5.38259	3.02371	7.13695	7.23519	4.90436	7.20448	6.09505	2.48621	6.50521	6.83404	1.39486	5.80542
70	6.17166	2.66186	7.99103	4.82561	2.13491	9.79155	4.10924	7.70482	8.00718	5.66345	6.36955	10.7499	-4.55597	7.76045	10.2281	7.68248	1.42764	5.67964	6.57697	4.20055	2.262	6.66109	5.90936	7.14633	5.161	9.80506	7.85682	9.13294	8.35839	2.78267	5.99252	7.14945	1.24155	8.23894	6.81173	6.3517	4.47721	6.54227	3.28661	7.77688	8.19906	5.48291	7.77555	6.88221	2.98118	7.45036	7.32067	1.89115	6.39158
71	6.61172	2.6886	8.10605	5.0118	2.53106	10.2826	4.43278	7.83884	8.60136	5.92818	6.81864	10.597	-4.23177	7.99479	10.6663	8.20786	1.77018	6.14347	7.21052	5.12764	3.06782	7.1052	6.49391	7.75196	5.79139	10.1503	8.14942	9.51553	8.65044	2.99116	6.5303	7.40542	1.84633	8.90155	7.86918	6.66176	4.84533	7.50135	3.45168	8.2788	8.97949	5.94642	8.22344	7.57193	3.37967	8.23849	7.7429	2.2308	6.80057
72	6.96657	2.71811	8.12187	5.18291	2.90333	10.7206	4.73968	7.96381	9.12993	6.10173	7.13209	10.4136	-3.77507	8.15145	11.0047	8.63937	2.08464	6.57156	7.74652	5.95839	3.77164	7.38301	6.97694	8.23639	6.35585	10.4172	8.35427	9.80973	8.90626	3.10353	6.99601	7.57588	2.37467	9.43444	8.75309	6.92463	5.11936	8.3009	3.55982	8.68595	9.62987	6.32779	8.59944	8.19303	3.68555	8.88614	8.13129	2.45399	7.06721
73	7.27075	2.74977	8.079	5.36518	3.26427	11.1427	5.05373	8.11636	9.61718	6.23155	7.347	10.2282	-3.168	8.27155	11.2775	9.02973	2.39882	6.97773	8.23264	6.70009	4.40273	7.54473	7.39073	8.63564	6.86045	10.6407	8.51027	10.059	9.15418	3.16045	7.42082	7.703	2.83155	9.87745	9.50527	7.16936	5.35064	9.00618	3.65718	9.029	10.2075	6.66482	8.939	8.77673	3.92382	9.43164	8.51364	2.57218	7.23273
74	7.55028	2.78236	8.01573	5.57112	3.62636	11.5678	5.39018	8.31588	10.0814	6.352	7.50282	10.0601	-2.40823	8.38736	11.5125	9.41728	2.72927	7.36526	8.69867	7.36658	4.99736	7.62374	7.74921	8.98711	7.2981	10.8484	8.64391	10.2955	9.40691	3.19698	7.81913	7.82476	3.22694	10.2647	10.162	7.4071	5.58611	9.67038	3.76726	9.33754	10.7375	6.97876	9.25231	9.35079	4.13238	9.91106	8.90254	2.61947	7.34099
75	7.81957	2.8142	7.95839	5.79648	3.99955	11.9969	5.76003	8.56194	10.5308	6.46836	7.61809	9.92034	-1.51393	8.51748	11.7194	9.82037	3.08927	7.7463	9.16037	7.96836	5.577	7.66527	8.07352	9.32907	7.67407	11.0494	8.77748	10.5415	9.67545	3.25124	8.19109	7.9687	3.57288	10.6061	10.7344	7.62814	5.85359	10.3209	3.89267	9.62991	11.2253	7.27588	9.53183	9.92669	4.33252	10.3401	9.30544	2.629	7.40683
76	8.08493	2.84173	7.92767	6.036	4.39009	12.4177	6.17203	8.84424	10.9642	6.57718	7.70455	9.81258	-0.520242	8.67273	11.8975	10.2408	3.49864	8.11482	9.62855	8.50736	6.14564	7.7173	8.38309	9.67939	7.99633	11.2503	8.93055	10.8071	9.96776	3.36155	8.52376	8.14355	3.88218	10.9131	11.2318	7.82642	6.16003	10.9643	4.04188	9.91152	11.6675	7.554	9.77906	10.5047	4.52724	10.7214	9.71497	2.61627	7.44236
77	8.34687	2.8584	7.94228	6.29879	4.80039	12.8114	6.62293	9.14227	11.3743	6.67591	7.78073	9.73012	0.509343	8.85652	12.0405	10.6701	3.97718	8.44993	10.1009	8.98358	6.70727	7.79772	8.68673	10.0407	8.26016	11.4478	9.09736	11.0888	10.282	3.56138	8.796	8.33733	4.17021	11.1954	11.6711	8.00157	6.49472	11.5908	4.22264	10.177	12.0547	7.80839	10.0076	11.0726	4.7174	11.038	10.0783	2.59734	7.4641
78	8.60174	2.85258	8.02156	6.59511	5.23733	13.1493	7.10989	9.43567	11.7424	6.769	7.863	9.65911	1.53078	9.05633	12.136	11.0849	4.542	8.75589	10.559	9.39367	7.257	7.90722	8.983	10.4047	8.44278	11.6189	9.25267	11.3662	10.6057	3.88122	8.99956	8.541	4.45033	11.4516	12.061	8.14056	6.84233	12.1812	4.43878	10.407	12.3681	8.03433	10.2173	11.6086	4.90256	11.2642	10.3514	2.62056	7.49289
79	8.8454	2.80946	8.1907	6.92479	5.71618	13.3985	7.62821	9.71021	12.0381	6.87745	7.96364	9.59612	2.52342	9.24364	12.174	11.4548	5.21218	9.03982	10.9676	9.72373	7.74891	8.03627	9.26045	10.7522	8.5363	11.7331	9.37536	11.6081	10.9162	4.351	9.15882	8.75727	4.73364	11.6698	12.3823	8.24121	7.19555	12.697	4.69545	10.5775	12.5825	8.22855	10.3983	12.0868	5.09333	11.4	10.5203	2.74403	7.55367
80	9.0777	2.71502	8.46827	7.28354	6.25979	13.5354	8.1802	9.96082	12.2248	7.02673	8.08345	9.54643	3.48624	9.39794	12.1547	11.7537	5.98455	9.28458	11.298	9.95958	8.13909	8.16729	9.50491	11.0565	8.5577	11.7713	9.45994	11.7868	11.1953	4.98581	9.31757	8.98891	5.03942	11.8306	12.6066	8.32218	7.55268	13.0821	5.01651	10.6812	12.6755	8.39418	10.5462	12.4854	5.32109	11.4607	10.5845	3.01583	7.66247
81	9.3041	2.55984	8.87516	7.68105	6.88533	13.5477	8.77517	10.1893	12.262	7.26209	8.23618	9.52811	4.42606	9.52882	12.0955	11.9643	6.84227	9.48766	11.5425	10.1047	8.42464	8.29251	9.70303	11.2893	8.55586	11.7415	9.51064	11.8965	11.4308	5.76986	9.51883	9.23455	5.39303	11.9247	12.7056	8.40321	7.90307	13.299	5.42647	10.7224	12.6355	8.54988	10.6696	12.7721	5.61366	11.4623	10.5535	3.47197	7.83512
82	9.53749	2.34744	9.40855	8.12973	7.59882	13.4496	9.425	10.4025	12.1678	7.62318	8.44927	9.57282	5.35009	9.67064	12.037	12.0886	7.75573	9.67136	11.7032	10.1821	8.62391	8.41682	9.85364	11.4483	8.59618	11.677	9.55064	11.964	11.6339	6.65573	9.80136	9.50182	5.81409	11.9506	12.678	8.51291	8.24891	13.3409	5.93045	10.727	12.4975	8.73382	10.7906	12.9174	5.99309	11.4276	10.4495	4.11045	8.09464
83	9.79892	2.09029	10.0503	8.64548	8.39894	13.2897	10.1409	10.6268	12.0096	8.13418	8.74336	9.71119	6.26832	9.86239	12.0319	12.1539	8.70027	9.87032	11.8032	10.2316	8.75755	8.56081	9.97655	11.5624	8.74762	11.6287	9.62576	12.0349	11.8323	7.60551	10.203	9.81979	6.32033	11.8961	12.5602	8.69562	8.6147	13.2198	6.52484	10.7363	12.3097	8.99339	10.9449	12.9262	6.48402	11.4046	10.3167	4.89357	8.45767
84	10.1153	1.80852	10.7768	9.24272	9.27982	13.13	10.9226	10.8976	11.879	8.80345	9.11918	9.96266	7.1962	10.1355	12.1203	12.2109	9.64991	10.1149	11.9041	10.3096	8.87155	8.76631	10.1148	11.6804	9.06223	11.6575	9.80309	12.1593	12.0586	8.59405	10.7418	10.2287	6.93479	11.776	12.4145	8.99374	9.03508	12.9717	7.20999	10.8018	12.1306	9.37703	11.1688	12.8438	7.09453	11.4614	10.2085	5.78838	8.93146
85	10.512	1.53027	11.5609	9.91779	10.2218	13.0328	11.7616	11.2382	11.8553	9.62209	9.571	10.3293	8.1447	10.5116	12.325	12.3251	10.5798	10.4326	12.0876	10.4837	9.03973	9.08033	10.329	11.8511	9.56245	11.818	10.1345	12.3864	12.3435	9.60585	11.4082	10.753	7.67145	11.6501	12.3175	9.43788	9.54173	12.6681	7.98458	10.9742	12.0286	9.91527	11.4845	12.7409	7.8183	11.6491	10.172	6.76524	9.50679
86	11.0041	1.28589	12.3723	10.652	11.2017	13.0343	12.6509	11.6515	11.987	10.5574	10.091	10.8018	9.12598	11.0004	12.649	12.5525	11.47	10.8458	12.4148	10.8065	9.32955	9.54412	10.6625	12.1146	10.2416	12.1416	10.6267	12.7457	12.7245	10.6354	12.1696	11.383	8.51842	11.5895	12.3476	10.0452	10.1537	12.4115	8.83966	11.2852	12.056	10.6006	11.8998	12.6864	8.65078	11.984	10.242	7.78456	10.1709
87	11.5933	1.09659	13.1772	11.4205	12.1904	13.1493	13.5804	12.1343	12.2934	11.5583	10.6564	11.3577	10.148	11.5931	13.0761	12.9298	12.301	11.3641	12.9071	11.2948	9.78445	10.1727	11.1336	12.4893	11.0715	12.6408	11.2654	13.2502	13.2328	11.6723	12.9818	12.0925	9.46109	11.656	12.5609	10.8125	10.8718	12.2984	9.76032	11.7351	12.2315	11.4083	12.4123	12.7375	9.58672	12.4515	10.4401	8.81744	10.9025
88	12.2625	0.965041	13.9392	12.1958	13.1533	13.3773	14.528	12.6745	12.7699	12.5597	11.2365	11.963	11.1985	12.2592	13.5792	13.4287	13.0506	11.9858	13.5519	11.9341	10.4243	10.9517	11.7414	12.9686	12.0207	13.2892	12.0246	13.8734	13.8796	12.6992	13.7889	12.8422	10.4843	11.8768	12.9704	11.706	11.6543	12.3878	10.7216	12.2928	12.5418	12.3119	12.9895	12.9214	10.5957	13.0108	10.7678	9.84609	11.6633
89	12.9789	0.878387	14.6353	12.9547	14.0483	13.706	15.4464	13.2532	13.3927	13.487	11.803	12.5759	12.2447	12.9567	14.117	13.9979	13.697	12.6897	14.2998	12.6837	11.236	11.8378	12.4587	13.5318	13.0479	14.0447	12.8577	14.5666	14.6412	13.6938	14.5254	13.5863	11.5737	12.2602	13.546	12.679	12.4512	12.6797	11.7011	12.9134	12.9511	13.268	13.5826	13.2339	11.637	13.6086	11.196	10.8582	12.4127
90	13.6985	0.821639	15.2522	13.6747	14.8401	14.1028	16.2738	13.8351	14.1163	14.26	12.3205	13.1544	13.2354	13.6398	14.6395	14.5841	14.202	13.4214	15.0683	13.4832	12.1919	12.7698	13.2359	14.1552	14.0904	14.8471	13.7027	15.2681	15.4521	14.6247	15.1505	14.2817	12.6922	12.8002	14.2283	13.661	13.2182	13.1221	12.6683	13.5452	13.4098	14.2136	14.1422	13.6421	12.6473	14.1893	11.6761	11.8441	13.1076
91	14.375	0.788217	15.774	14.3276	15.5005	14.5249	16.9525	14.3801	14.8691	14.8538	12.7694	13.6663	14.1078	14.2636	15.101	15.1279	14.5624	14.1097	15.776	14.2602	13.225	13.6911	14.0162	14.8107	15.0751	15.624	14.4955	15.9154	16.2297	15.4556	15.6463	14.8945	13.7725	13.4768	14.9346	14.5841	13.9186	13.6596	13.575	14.1321	13.8696	15.0824	14.6281	14.1124	13.5605	14.7131	12.1695	12.7865	13.7105
92	14.9668	0.777745	16.1834	14.8902	16.0097	14.93	17.4536	14.8593	15.5675	15.2506	13.134	14.0949	14.8161	14.7964	15.4752	15.5733	14.7688	14.699	16.3602	14.949	14.2529	14.5434	14.749	15.4537	15.9321	16.3051	15.1804	16.4554	16.906	16.152	16.0148	15.4009	14.7475	14.245	15.5952	15.3924	14.5254	14.2393	14.3752	14.638	14.2924	15.821	15.011	14.6116	14.3317	15.1478	12.6431	13.651	14.1983
93	15.4453	0.790361	16.4707	15.3535	16.3596	15.2849	17.7758	15.2552	16.1486	15.4503	13.406	14.4327	15.3408	15.2214	15.7541	15.8917	14.823	15.1619	16.7859	15.5011	15.1893	15.2772	15.3893	16.0384	16.6105	16.8467	15.7202	16.8565	17.4376	16.6863	16.2656	15.7866	15.5683	15.0332	16.149	16.0452	15.0236	14.8083	15.0398	15.0407	14.6567	16.3985	15.2739	15.1053	14.941	15.4708	13.0688	14.3765	14.5649
94	15.7957	0.820758	16.6308	15.72	16.5547	15.5655	17.9316	15.5596	16.5784	15.4666	13.5911	14.6776	15.6892	15.5336	15.9365	16.0771	14.7379	15.4914	17.0425	15.8834	15.965	15.8595	15.9035	16.5239	17.0893	17.2353	16.1005	17.1065	17.8068	17.0485	16.4068	16.0469	16.2075	15.7593	16.5552	16.5245	15.4111	15.3135	15.5496	15.3304	14.9492	16.81	15.4188	15.5583	15.3871	15.6786	13.4183	14.9265	14.817
95	16.0162	0.860613	16.6657	15.9949	16.6062	15.7583	17.939	15.7707	16.8427	15.3281	13.698	14.8319	15.8793	15.7278	16.0276	16.1351	14.5377	15.6901	17.1431	16.0914	16.5432	16.2721	16.2767	16.8891	17.3732	17.4755	16.3264	17.2036	18.0139	17.2484	16.447	16.1841	16.6578	16.3558	16.8006	16.8379	15.6986	15.7119	15.8979	15.5124	15.1602	17.0701	15.4609	15.9355	15.6743	15.7738	13.6718	15.2987	14.9665
96	16.112	0.902815	16.5838	16.1787	16.53	15.8588	17.8137	15.8935	16.9471	15.0722	13.7191	14.8974	15.9324	15.8	16.0337	16.0766	14.2492	15.7624	17.1113	16.1456	16.9232	16.5141	16.5079	17.1311	17.4717	17.5757	16.4126	17.1611	18.065	17.3107	16.3935	16.1984	16.9281	16.785	16.8911	17.0073	15.9011	15.9834	16.0927	15.5964	15.2769	17.1931	15.4164	16.2125	15.8117	15.7541	13.8227	15.5071	15.0176
97	16.0872	0.944372	16.3831	16.2677	16.3446	15.8572	17.5638	15.9253	16.9048	14.7245	13.626	14.8611	15.8676	15.7501	15.9486	15.9118	13.8863	15.7182	16.967	16.0745	17.1174	16.5963	16.6027	17.2505	17.3903	17.5374	16.3725	16.9964	17.9619	17.2618	16.2453	16.0901	17.0305	17.04	16.8373	17.0473	16.0134	16.1215	16.1509	15.5858	15.2761	17.1819	15.2924	16.3786	15.8139	15.6057	13.8638	15.5712	14.9655
98	15.9383	0.986301	16.0543	16.2501	16.0559	15.7317	17.1856	15.8489	16.7156	14.2947	13.3778	14.7033	15.6934	15.5639	15.7474	15.6405	13.4415	15.5694	16.7142	15.9016	17.1381	16.5287	16.5657	17.2441	17.1346	17.3487	16.2107	16.7124	17.694	17.1064	15.9889	15.857	16.9664	17.1344	16.6363	16.9606	16.013	16.1172	16.0839	15.4727	15.1196	17.0274	15.0846	16.4275	15.6955	15.3058	13.7897	15.5098	14.798
99	15.6553	1.03117	15.5842	16.1065	15.649	15.4548	16.6746	15.6418	16.3683	13.7918	12.94	14.4127	15.4057	15.2215	15.4054	15.2554	12.8931	15.3181	16.3393	15.6395	16.995	16.3063	16.3908	17.0995	16.704	16.9975	15.9204	16.2975	17.2482	16.8346	15.6078	15.4955	16.7362	17.0854	16.2706	16.7332	15.8771	15.9475	15.8889	15.2492	14.7719	16.7195	14.7706	16.3436	15.4642	14.8424	13.604	15.3324	14.497
100	15.2294	1.08279	14.946	15.82	15.101	15.011	16.027	15.287	15.857	13.229	12.281	13.984	14.991	14.707	14.919	14.744	12.218	14.953	15.832	15.294	16.686	15.915	16.065	16.805	16.111	16.484	15.489	15.745	16.635	16.435	15.093	15.002	16.34	16.901	15.739	16.354	15.592	15.595	15.555	14.903	14.224	16.26	14.332	16.103	15.106	14.215	13.312	15.032	14.052
[truncated: 63 more columns]

## Sheet: Rotation LHipFlex A1FaCoM
all values Right	mean	std	steps
1	-6.86233	2.00834	-8.009	-2.053	-2.005	-5.945	-4.19	-8.053	-7.624	-5.092	-4.808	-4.975	-8.108	-8.214	-3.456	-4.296	-7.714	-7.993	-8.051	-5.074	-6.642	-8.984	-6.132	-8.334	-2.338	-7.151	-5.432	-5.665	-6.763	-6.801	-5.616	-5.797	-5.861	-7.088	-8.797	-5.828	-6.685	-7.406	-7.623	-3.048	-7.371	-7.509	-7.984	-7.642	-5.745	-7.34	-6.966	-2.935	-7.752
2	-6.20097	2.17754	-7.56401	-0.552121	-0.90204	-5.02288	-3.42788	-7.42815	-7.09143	-4.38727	-4.0002	-4.53393	-7.55818	-7.72219	-2.54942	-3.59417	-7.0474	-7.36696	-7.29251	-4.12552	-5.87955	-8.37475	-5.74655	-7.61903	-1.25679	-6.61882	-4.42652	-4.90161	-5.9699	-6.11212	-5.0399	-4.91188	-5.29791	-5.89061	-8.40421	-5.71089	-5.73009	-6.70713	-6.96905	-2.34971	-6.51236	-6.52422	-7.23936	-7.13237	-4.84488	-6.58282	-6.16673	-2.18489	-7.50879
3	-5.25731	2.31268	-6.79627	1.05867	0.333253	-3.87109	-2.43129	-6.42468	-6.31867	-3.38125	-2.96669	-3.75094	-6.69255	-6.84419	-1.53603	-2.67973	-6.05377	-6.42314	-6.19659	-2.91129	-4.85288	-7.41229	-4.96618	-6.59149	0.032	-5.70064	-3.22615	-3.91536	-4.93428	-5.18606	-4.25211	-3.85224	-4.46773	-4.45484	-7.66012	-5.24733	-4.50139	-5.7499	-5.98309	-1.37785	-5.30055	-5.17044	-6.20673	-6.33563	-3.57058	-5.54221	-5.04527	-1.27229	-6.87667
4	-4.10598	2.40825	-5.75748	2.69564	1.64388	-2.5417	-1.2607	-5.14552	-5.37264	-2.14515	-1.80527	-2.68085	-5.585	-5.66209	-0.472818	-1.57445	-4.8183	-5.25303	-4.88885	-1.49867	-3.63709	-6.21024	-3.84936	-5.34994	1.42061	-4.47091	-1.93924	-2.78164	-3.7543	-4.10218	-3.29718	-2.73	-3.40709	-2.90206	-6.65082	-4.45567	-3.07355	-4.64358	-4.7527	-0.189424	-3.85836	-3.60367	-4.96482	-5.30636	-2.01491	-4.30545	-3.69527	-0.247545	-5.87455
5	-2.81466	2.48261	-4.54718	4.36885	3.04426	-1.10676	0.0489192	-3.69584	-4.27597	-0.714545	-0.570939	-1.41707	-4.305	-4.28035	0.626091	-0.274313	-3.41856	-3.93077	-3.45349	0.067798	-2.26858	-4.8603	-2.49118	-3.97844	2.87024	-3.052	-0.601869	-1.54582	-2.4921	-2.91767	-2.19478	-1.57358	-2.16491	-1.29962	-5.46591	-3.40611	-1.51491	-3.45875	-3.38295	1.13868	-2.31473	-1.96033	-3.58691	-4.09756	-0.281616	-2.93636	-2.19418	0.883162	-4.59358
6	-1.41097	2.56109	-3.25849	6.15203	4.60082	0.367727	1.49825	-2.13787	-3.00352	0.916162	0.743343	-0.0364646	-2.88427	-2.77898	1.80321	1.23651	-1.88638	-2.48815	-1.90457	1.78118	-0.736758	-3.39243	-0.970818	-2.51151	4.41096	-1.54673	0.819303	-0.207939	-1.15293	-1.6357	-0.935475	-0.332364	-0.776455	0.356162	-4.14727	-2.17667	0.144333	-2.19137	-1.94391	2.55252	-0.723545	-0.294778	-2.09873	-2.72577	1.56349	-1.44758	-0.567182	2.15394	-3.15658
7	0.121614	2.66071	-1.93421	8.13045	6.38306	1.84627	3.1087	-0.485061	-1.50309	2.76885	2.19388	1.43491	-1.31664	-1.18179	3.13327	2.9777	-0.207727	-0.920939	-0.210242	3.66197	0.997636	-1.77545	0.678636	-0.932697	6.10458	0.00345455	2.38852	1.27036	0.302485	-0.207455	0.521364	1.08927	0.755727	2.1257	-2.68136	-0.814667	1.91064	-0.776182	-0.436788	4.04094	0.959182	1.423	-0.485273	-1.175	3.50358	0.200273	1.20336	3.6183	-1.64245
8	1.82543	2.7845	-0.548242	10.359	8.42227	3.34575	4.90603	1.28235	0.274404	4.85163	3.85668	3.01864	0.428455	0.53096	4.68536	4.95859	1.65967	0.795727	1.66965	5.7397	2.97248	0.0458687	2.46736	0.804364	8.00301	1.62655	4.1616	2.94082	1.92985	1.43373	2.22588	2.77882	2.45455	4.08212	-1.02597	0.673333	3.81442	0.873556	1.19717	5.62723	2.82127	3.27622	1.29358	0.580202	5.55999	2.06652	3.155	5.3286	-0.0438485
9	3.74298	2.9235	0.965081	12.8525	10.6996	4.91923	6.90878	3.1912	2.35265	7.13829	5.785	4.76494	2.38773	2.39738	6.49667	7.17408	3.7558	2.69415	3.75894	8.02519	5.20279	2.11645	4.427	2.75293	10.132	3.39018	6.16578	4.84106	3.77449	3.3387	4.21117	4.78542	4.35018	6.27609	0.857303	2.33	5.89097	2.81877	3.03177	7.356	4.93327	5.35644	3.28239	2.56473	7.76564	4.19409	5.31391	7.30412	1.72579
10	5.89597	3.06069	2.67282	15.5881	13.1597	6.61691	9.11727	5.25936	4.71364	9.581	7.99036	6.72882	4.58536	4.456	8.56118	9.60245	6.08627	4.80082	6.05073	10.4883	7.66682	4.44564	6.58536	4.94591	12.4819	5.36091	8.393	6.98136	5.85873	5.52518	6.481	7.10418	6.46327	8.70845	2.98827	4.217	8.15636	5.07355	5.116	9.27255	7.31964	7.72	5.50982	4.79136	10.1412	6.58382	7.679	9.53282	3.74336
11	8.2739	3.17551	4.61462	18.4925	15.7226	8.46125	11.5119	7.48623	7.30636	12.124	10.4444	8.93624	7.01555	6.7244	10.8366	12.1981	8.612	7.12193	8.5036	13.0639	10.3141	7.00532	8.94755	7.36835	15.0075	7.56527	10.804	9.33591	8.16487	7.96124	8.99624	9.67297	8.79673	11.3335	5.35888	6.39444	10.6026	7.60779	7.45917	11.4037	9.94618	10.3666	7.97967	7.24415	12.6764	9.18791	10.2165	11.9733	6.05176
12	10.834	3.25156	6.78822	21.4547	18.3037	10.4483	14.0561	9.84811	10.0624	14.7097	13.0873	11.3764	9.643	9.18256	13.256	14.8966	11.2751	9.64522	11.0529	15.673	13.0777	9.73567	11.488	9.97189	17.6448	9.982	13.3353	11.8533	10.6449	10.5807	11.6879	12.395	11.325	14.081	7.932	8.81733	13.2023	10.3524	10.03	13.7459	12.73	13.1781	10.663	9.88	15.3294	11.9283	12.861	14.5608	8.62667
13	13.512	3.28179	9.15536	24.3703	20.8329	12.5508	16.6976	12.3058	12.9083	17.28	15.8357	13.9782	12.4135	11.7798	15.7381	17.6297	14.0111	12.3371	13.63	18.2403	15.8847	12.5586	14.1665	12.6982	20.3191	12.5545	15.9134	14.4724	13.2392	13.3061	14.4794	15.1692	14.0041	16.868	10.6475	11.4363	15.9165	13.2246	12.7668	16.2641	15.5677	16.053	13.4996	12.6421	18.0389	14.721	15.541	17.2176	11.3919
14	16.2362	3.26635	11.6495	27.1617	23.2572	14.7082	19.3706	14.8225	15.7663	19.7897	18.5928	16.6827	15.2395	14.4518	18.2029	20.338	16.7462	15.1361	16.1716	20.7005	18.6675	15.3884	16.9108	15.4751	22.9473	15.1896	18.4777	17.1272	15.884	16.0662	17.3031	17.9002	16.7565	19.6096	13.4397	14.1839	18.6925	16.1443	15.585	18.9064	18.3565	18.8957	16.4191	15.4765	20.7359	17.4871	18.1794	19.8668	14.2534
15	18.9384	3.2114	14.1931	29.7858	25.5485	16.8421	22.0106	17.3581	18.5656	22.2117	21.2697	19.4101	18.0481	17.1326	20.5887	22.9732	19.4136	17.9827	18.6239	23.0103	21.3712	18.1448	19.6585	18.2152	25.4525	17.8122	20.9814	19.7573	18.5073	18.7988	20.1068	20.5091	19.5148	22.2301	16.2512	16.9756	21.4654	19.0357	18.375	21.6045	21.0284	21.6207	19.3512	18.3261	23.3506	20.1592	20.7206	22.4422	17.1121
16	21.5574	3.12661	16.7051	32.2196	27.6991	18.885	24.5609	19.8706	21.2426	24.5364	23.8031	22.0678	20.7826	19.7608	22.8525	25.486	21.9672	20.7963	20.9434	25.1338	23.9586	20.7732	22.3378	20.8319	27.7733	20.3493	23.3808	22.3084	21.0331	21.4544	22.8506	22.938	22.2083	24.6718	19.0248	19.7187	24.1646	21.8247	21.0422	24.2654	23.5273	24.1507	22.2273	21.1256	25.8269	22.6898	23.1326	24.8942	19.8751
17	24.047	3.02462	19.1174	34.4517	29.7169	20.7947	26.9773	22.3281	23.7586	26.7572	26.1553	24.6026	23.4098	22.2903	24.9689	27.8531	24.3613	23.4619	23.1265	27.0714	26.3996	23.2421	24.8845	23.2828	29.892	22.7412	25.6583	24.7408	23.4172	23.9986	25.5045	25.1648	24.7741	26.9029	21.7076	22.3287	26.7252	24.4684	23.52	26.7953	25.8161	26.439	24.9845	23.8248	28.1257	25.0558	25.4023	27.1877	22.4795
18	26.3773	2.91665	21.3868	36.4888	31.6	22.5579	29.2375	24.6983	26.0968	28.8608	28.3154	26.9867	25.9064	24.6884	26.9347	30.0575	26.5623	25.9197	25.1791	28.8297	28.6746	25.5346	27.2545	25.5458	31.8053	24.9519	27.8057	27.0316	25.6285	26.4048	28.0439	27.1891	27.1708	28.9184	24.2665	24.7371	29.0917	26.9422	25.7737	29.1299	27.8866	28.491	27.5761	26.388	30.2229	27.2397	27.5186	29.3039	24.8878
19	28.5354	2.81167	23.5031	38.3599	33.3492	24.1789	31.338	26.9524	28.2602	30.8359	30.2854	29.2076	28.2627	26.9325	28.77	32.0916	28.561	28.163	27.1066	30.4141	30.7837	27.6449	29.4262	27.6141	33.5227	26.9643	29.8164	29.1758	27.6548	28.6598	30.4447	29.0352	29.3743	30.7331	26.6867	26.902	31.2339	29.2297	27.8048	31.2349	29.7535	30.34	29.9771	28.7902	32.109	29.2465	29.4747	31.2379	27.0886
20	30.5198	2.71591	25.4801	40.0923	34.9654	25.6747	33.2865	29.0677	30.2558	32.6809	32.0727	31.2621	30.4831	29.0183	30.4945	33.9552	30.3646	30.199	28.914	31.8294	32.7299	29.569	31.3967	29.4964	35.0619	28.7748	31.6882	31.1854	29.5031	30.7585	32.6897	30.7355	31.3725	32.3685	28.9611	28.79	33.1518	31.3273	29.6435	33.1049	31.4397	32.0128	32.1801	31.0169	33.7889	31.0983	31.266	32.9946	29.0923
21	32.3345	2.63238	27.3411	41.7049	36.4443	27.0744	35.0983	31.032	32.0808	34.4012	33.6855	33.1497	32.5809	30.9595	32.1177	35.6516	31.988	32.0414	30.6024	33.0848	34.5105	31.3007	33.1733	31.2064	36.4388	30.3902	33.4223	33.0571	31.1867	32.6898	34.7666	32.3135	33.161	33.8521	31.0798	30.4387	34.853	33.2399	31.322	34.7517	32.9615	33.5479	34.1887	33.0598	35.2757	32.8003	32.8915	34.581	30.9108
22	33.9843	2.56242	29.1066	43.2111	37.7831	28.4089	36.7844	32.8449	33.7319	36.0021	35.1282	34.8595	34.5587	32.7724	33.6425	37.1874	33.4461	33.7047	32.1795	34.1953	36.1201	32.8359	34.7656	32.7591	37.6642	31.8284	35.0194	34.7812	32.7228	34.4535	36.6711	33.7785	34.7428	35.201	33.0317	31.864	36.3423	34.9776	32.8637	36.193	34.3235	34.9603	36.0064	34.9151	36.5813	34.3491	34.356	36.0023	32.5528
23	35.4766	2.50607	30.7901	44.6257	38.9803	29.7036	38.3587	34.5117	35.2212	37.4916	36.4044	36.3924	36.402	34.4653	35.0717	38.573	34.7554	35.2073	33.6526	35.1766	37.554	34.1806	36.175	34.1618	38.7419	33.11	36.4796	36.3553	34.1274	36.0537	38.4018	35.1333	36.126	36.4171	34.8073	33.0833	37.625	36.5476	34.2842	37.4458	35.537	36.2563	37.637	36.5766	37.7166	35.7407	35.668	37.2619	34.0477
24	36.8171	2.46454	32.4037	45.9624	40.0434	30.9837	39.8361	36.045	36.5675	38.879	37.5226	37.7424	38.1039	36.0404	36.4112	39.8237	35.934	36.5735	35.0272	36.0388	38.8122	35.3485	37.3792	35.4118	39.6714	34.235	37.8103	37.7788	35.4103	37.4973	39.9612	36.3836	37.3074	37.5003	36.3972	34.1217	38.7083	37.9508	35.5909	38.5301	36.6179	37.4413	39.0849	38.0406	38.6905	36.9711	36.825	38.3623	35.4026
25	38.0167	2.43668	33.9632	47.2316	40.9887	32.2679	41.2222	37.4635	37.785	40.1693	38.4935	38.9097	39.6979	37.5063	37.662	40.9546	36.9953	37.8218	36.306	36.7889	39.8892	36.3453	38.3986	36.5045	40.4576	35.2241	39.0233	39.0477	36.5745	38.7891	41.3528	37.5321	38.321	38.4612	37.802	35.0077	39.601	39.1888	36.7886	39.4627	37.6015	38.5293	40.3515	39.3098	39.5092	38.0399	37.851	39.3048	36.6245
26	39.0844	2.42131	35.4834	48.4332	41.8287	33.5614	42.5095	38.7862	38.8788	41.3615	39.3263	39.8993	41.2126	38.8806	38.8168	41.9733	37.9574	38.9508	37.4889	37.4355	40.7727	37.1737	39.2479	37.4392	41.1015	36.0935	40.1252	40.1665	37.6223	39.9313	42.5773	38.5818	39.1948	39.3103	39.0273	35.7604	40.3171	40.2633	37.885	40.2534	38.5176	39.5336	41.4383	40.3933	40.1741	38.9504	38.7641	40.0943	37.7212
27	40.0283	2.41741	36.9772	49.5537	42.5726	34.8706	43.6853	40.0296	39.8426	42.4502	40.0246	40.7196	42.6672	40.1811	39.8621	42.8822	38.8277	39.9435	38.575	37.99	41.455	37.8397	39.9435	38.2224	41.6044	36.8543	41.1251	41.1458	38.5623	40.9221	43.6351	39.5323	39.9657	40.0594	40.0846	36.3849	40.8707	41.1845	38.8957	40.9049	39.3889	40.4571	42.356	41.308	40.7065	39.7068	39.5815	40.7411	38.7023
28	40.8564	2.42331	38.4556	50.5657	43.2229	36.1935	44.7359	41.2059	40.6676	43.4287	40.6001	41.3818	44.0693	41.4207	40.7812	43.6815	39.6152	40.7923	39.5678	38.4719	41.9348	38.3621	40.5016	38.8642	41.9778	37.5045	42.0312	41.9945	39.4055	41.7635	44.5308	40.3774	40.6702	40.7194	40.9923	36.881	41.2686	41.9754	39.8337	41.419	40.2195	41.302	43.1207	42.0774	41.1395	40.3139	40.3147	41.2691	39.5664
29	41.5723	2.43774	39.9203	51.4406	43.7757	37.5125	45.65	42.3201	41.3474	44.2834	41.0546	41.8993	45.4089	42.6014	41.5606	44.3692	40.3247	41.4914	40.4652	38.898	42.2166	38.7642	40.9358	39.3736	42.2412	38.0417	42.8438	42.7234	40.1648	42.4651	45.265	41.1095	41.3345	41.2983	41.7631	37.2302	41.5195	42.6593	40.7013	41.799	40.9924	42.071	43.7459	42.723	41.5064	40.7811	40.9687	41.6939	40.3065
30	42.1775	2.45677	41.3571	52.152	44.221	38.8055	46.4202	43.3557	41.8784	45.007	41.3884	42.2882	46.6575	43.7112	42.1965	44.9388	40.9619	42.0433	41.2586	39.2917	42.3267	39.0877	41.262	39.7599	42.4131	38.4744	43.548	43.3468	40.8495	43.0492	45.8437	41.7254	41.9671	41.8042	42.4028	37.4389	41.6477	43.2515	41.4936	42.0427	41.6815	42.7812	44.2415	43.2593	41.8336	41.1232	41.5423	42.0298	40.9122
31	42.6731	2.47438	42.7376	52.6746	44.5462	40.0401	47.0398	44.2905	42.2766	45.5961	41.6088	42.5708	47.7705	44.7223	42.6922	45.3873	41.5351	42.4562	41.9358	39.6655	42.3134	39.3757	41.5035	40.0467	42.5137	38.8155	44.1258	43.8749	41.4678	43.5409	46.2756	42.2198	42.5558	42.239	42.9084	37.5277	41.6945	43.7638	42.2002	42.1488	42.2554	43.4363	44.6186	43.7021	42.1387	41.3593	42.0226	42.2979	41.3762
32	43.0585	2.48239	44.0272	52.9837	44.7349	41.1775	47.502	45.1017	42.5561	46.0478	41.7253	42.7774	48.6973	45.6003	43.0558	45.7009	42.0523	42.7471	42.4696	40.017	42.2297	39.6619	41.6832	40.2511	42.5554	39.0756	44.5536	44.3162	42.0177	43.9603	46.5733	42.59	43.0729	42.5944	43.273	37.5414	41.7062	44.1969	42.8025	42.1292	42.6835	44.0221	44.8899	44.0581	42.4278	41.5094	42.3903	42.5205	41.6926
33	43.3301	2.47377	45.1864	53.0592	44.7669	42.1649	47.8063	45.7628	42.7393	46.3607	41.7437	42.9441	49.3895	46.31	43.2979	45.863	42.5119	42.9317	42.8193	40.3272	42.1138	39.9508	41.811	40.3675	42.5465	39.2651	44.8002	44.6788	42.4844	44.3104	46.7519	42.8254	43.4887	42.8483	43.4802	37.5387	41.7173	44.5307	43.2752	42.0122	42.9426	44.5027	45.0646	44.3163	42.6861	41.5926	42.6206	42.7106	41.8536
34	43.4781	2.44652	46.176	52.891	44.625	42.936	47.9543	46.24	42.8497	46.5393	41.663	43.0923	49.807	46.817	43.425	45.859	42.8973	43.0113	42.943	40.5723	41.978	40.2123	41.873	40.372	42.487	39.382	44.8387	44.963	42.8427	44.586	46.8327	42.911	43.773	42.9803	43.514	37.568	41.729	44.7337	43.5883	41.829	43.014	44.8333	45.146	44.4503	42.8753	41.618	42.69	42.8593	41.848
35	43.4867	2.40424	46.955	52.4703	44.3066	43.4273	47.9503	46.5106	42.9063	46.5972	41.473	43.2187	49.9002	47.0924	43.4156	45.6896	43.1782	42.9702	42.8071	40.7233	41.8068	40.3852	41.8216	40.2351	42.3652	39.4	44.6588	45.1516	43.0568	44.7673	46.8407	42.8341	43.8889	42.9845	43.3539	37.6481	41.7149	44.7776	43.7101	41.6109	42.8793	44.9731	45.1262	44.4338	42.9494	41.5818	42.5775	42.9432	41.6405
36	43.3501	2.35703	47.4881	51.8451	43.8204	43.5899	47.8027	46.5826	42.9183	46.5516	41.1617	43.2907	49.6889	47.1155	43.2505	45.3631	43.3213	42.7863	42.3951	40.7477	41.5654	40.3915	41.6222	39.929	42.1624	39.2935	44.2739	45.2364	43.0983	44.849	46.8018	42.6105	43.8387	42.865	43.021	37.7701	41.63	44.6482	43.614	41.38	42.5718	44.8878	44.9919	44.2595	42.8793	41.4838	42.3123	42.9268	41.2406
37	43.0654	2.31646	47.7608	51.0665	43.1843	43.394	47.5215	46.4849	42.8792	46.411	40.7207	43.2665	49.1931	46.8802	42.9115	44.8896	43.2926	42.4384	41.7222	40.6135	41.2152	40.166	41.242	39.4375	41.8595	39.0338	43.7115	45.1999	42.9526	44.8207	46.7285	42.2416	43.6274	42.6335	42.5357	37.9	41.4198	44.3442	43.291	41.1314	42.1232	44.546	44.7205	43.9333	42.653	41.3215	41.9231	42.7711	40.64
38	42.6362	2.29511	47.7796	50.1849	42.4212	42.8474	47.1144	46.2581	42.766	46.1634	40.1554	43.1002	48.4738	46.3974	42.4029	44.2882	43.0702	41.9229	40.8283	40.3178	40.7351	39.6946	40.6627	38.765	41.4642	38.5927	43.0011	45.0177	42.6217	44.6656	46.6082	41.7323	43.2659	42.3152	41.9183	37.956	41.0412	43.8692	42.7522	40.8376	41.5639	43.9183	44.2929	43.4653	42.2687	41.0858	41.43	42.452	39.8349
39	42.0788	2.30087	47.5768	49.2432	41.5657	42.0105	46.5885	45.946	42.5482	45.7893	39.4906	42.7447	47.624	45.7051	41.7526	43.5979	42.6534	41.2729	39.7708	39.9049	40.1472	39.02	39.8892	37.9571	41.0287	37.9586	42.1699	44.6689	42.1185	44.367	46.4113	41.0981	42.7773	41.962	41.1809	37.8642	40.4927	43.2368	42.0298	40.4747	40.9332	43.0879	43.7144	42.8769	41.7358	40.7733	40.853	41.9851	38.8338
40	41.4366	2.33054	47.2102	48.2774	40.6678	41.0383	45.9662	45.5859	42.2132	45.3121	38.8023	42.1834	46.754	44.8675	41.0191	42.8776	42.1211	40.5898	38.6238	39.4545	39.5108	38.2556	38.9826	37.1009	40.6402	37.165	41.2508	44.1654	41.48	43.935	46.1169	40.3804	42.2051	41.6474	40.3423	37.6063	39.8346	42.4893	41.2145	40.039	40.301	42.1587	43.0273	42.216	41.1188	40.4061	40.2388	41.4276	37.6919
41	40.7767	2.37243	46.7553	47.3207	39.7937	40.0777	45.2858	45.2104	41.7904	44.786	38.1714	41.4512	45.9688	43.9726	40.2762	42.198	41.5809	39.9712	37.4688	39.0555	38.9003	37.5053	38.0608	36.2914	40.3963	36.3098	40.2992	43.5648	40.7739	43.4117	45.7375	39.6475	41.6181	41.4334	39.442	37.2374	39.1626	41.7193	40.4065	39.5641	39.7622	41.2627	42.3078	41.5577	40.504	40.0421	39.6645	40.8585	36.5416
42	40.1792	2.41394	46.2868	46.4042	39.0293	39.25	44.6044	44.8515	41.3433	44.2892	37.6728	40.6399	45.339	43.1286	39.5926	41.6289	41.1427	39.482	36.3832	38.789	38.3844	36.8521	37.2499	35.6048	40.3936	35.5331	39.4061	42.9612	40.0863	42.8603	45.3132	38.9798	41.1101	41.3595	38.5392	36.8636	38.5749	41.0377	39.6929	39.1238	39.4058	40.5327	41.6364	40.9927	39.98	39.7485	39.2277	40.3552	35.5419
43	39.7186	2.44981	45.861	45.5563	38.4645	38.6372	43.9857	44.5436	40.95	43.9145	37.3692	39.8581	44.8939	42.4343	39.032	41.2415	40.8998	39.143	35.4364	38.7175	38.0225	36.3575	36.6491	35.1018	40.7073	34.953	38.714	42.4676	39.5139	42.3577	44.8912	38.4507	40.7965	41.445	37.7119	36.588	38.1632	40.527	39.1341	38.794	39.2921	40.0713	41.0859	40.6162	39.6265	39.5672	39.0273	39.9791	34.7598
44	39.4561	2.48249	45.5115	44.8078	38.1765	38.2905	43.5172	44.3453	40.6884	43.7622	37.3068	39.2092	44.6261	41.9714	38.6632	41.1143	40.9166	38.9574	34.6955	38.8711	37.8606	36.0604	36.3244	34.8454	41.3682	34.6277	38.4075	42.1848	39.1619	41.9976	44.5222	38.1247	40.7921	41.6841	37.0568	36.4617	38.013	40.2436	38.7714	38.6297	39.4303	39.9302	40.7182	40.5293	39.5095	39.5098	39.1358	39.7672	34.2108
45	39.4284	2.51934	45.2573	44.199	38.1916	38.2566	43.3022	44.3214	40.6141	43.9097	37.513	38.8018	44.5	41.81	38.5627	41.2814	41.2242	38.9442	34.2041	39.2369	37.935	35.9807	36.299	34.8863	42.3186	34.557	38.601	42.1717	39.1139	41.884	44.2629	38.0487	41.171	42.0544	36.668	36.4841	38.1907	40.2031	38.6162	38.6698	39.778	40.1164	40.5797	40.7792	39.6568	39.5723	39.581	39.7346	33.881
46	39.6442	2.56657	45.1255	43.7799	38.4836	38.5729	43.4118	44.535	40.7585	44.3765	37.9863	38.7286	44.5146	41.9888	38.7851	41.7141	41.8184	39.1484	33.9803	39.7775	38.2696	36.1287	36.5829	35.2332	43.4261	34.7133	39.2685	42.4397	39.4059	42.1018	44.1764	38.246	41.9533	42.5237	36.6095	36.636	38.709	40.4053	38.6536	38.9362	40.2605	40.614	40.6859	41.3139	40.0616	39.7497	40.3486	39.8826	33.7434
47	40.074	2.6203	45.1447	43.5942	38.9819	39.2366	43.8138	45.0359	41.1315	45.1018	38.686	39.0363	44.6952	42.4849	39.3179	42.3314	42.6579	39.6138	34.0394	40.4339	38.8385	36.5035	37.1184	35.8448	44.5186	35.0422	40.2697	42.946	40.0056	42.6822	44.3045	38.7151	43.0127	43.0452	36.8968	36.917	39.4991	40.8311	38.8686	39.432	40.7797	41.3973	41.0148	42.0142	40.6919	40.038	41.3194	40.2061	33.7843
48	40.6546	2.6617	45.3103	43.664	39.5806	40.1745	44.3784	45.811	41.6935	45.9532	39.53	39.6865	45.0579	43.1978	40.0677	43.0101	43.6589	40.3373	34.3759	41.1184	39.5451	37.086	37.8455	36.6242	45.4262	35.5355	41.3808	43.5976	40.8009	43.5703	44.6336	39.4108	44.1912	43.5557	37.4877	37.3179	40.4123	41.4143	39.247	40.1239	41.2761	42.3373	41.5042	42.7278	41.4829	40.4217	42.3546	40.681	34.0474
49	41.2937	2.66987	45.5692	43.9774	40.1596	41.2495	44.9401	46.7594	42.3552	46.7716	40.4145	40.5536	45.5543	43.9844	40.89	43.6141	44.7044	41.231	34.9386	41.7365	40.2517	37.8139	38.6625	37.4222	46.0343	36.1723	42.3738	44.2704	41.6298	44.6277	45.086	40.2278	45.3141	43.9714	38.28	37.826	41.2705	42.0368	39.753	40.9305	41.7125	43.2647	42.0598	43.309	42.3304	40.8663	43.3001	41.2522	34.5394
50	41.8832	2.63448	45.8225	44.4705	40.6047	42.2923	45.3514	47.7203	42.9969	47.4099	41.2356	41.4575	46.0689	44.7011	41.6311	44.0318	45.6674	42.1353	35.6254	42.1993	40.8095	38.5592	39.4398	38.0703	46.3021	36.8908	43.0831	44.8264	42.3277	45.6635	45.5363	41.0195	46.2292	44.1968	39.1287	38.3969	41.9103	42.5697	40.311	41.7361	42.0599	43.9958	42.5793	43.6408	43.1083	41.3142	44.0173	41.8366	35.1976
51	42.3135	2.56108	45.9533	45.0167	40.8295	43.1093	45.5152	48.5335	43.49	47.7434	41.8928	42.2191	46.4742	45.2316	42.1431	44.1935	46.4133	42.849	36.2999	42.4327	41.0854	39.1389	40.0387	38.4338	46.2464	37.5961	43.437	45.1209	42.7678	46.4842	45.8359	41.6307	46.8254	44.1482	39.8743	38.9463	42.2	42.9011	40.7928	42.4262	42.2835	44.4086	42.9553	43.651	43.6894	41.6797	44.4198	42.3116	35.8874
52	42.4952	2.47322	45.8703	45.4406	40.7893	43.5559	45.3891	49.0844	43.7228	47.7187	42.3166	42.7044	46.6785	45.4999	42.329	44.0737	46.839	43.2074	36.8132	42.3877	40.9984	39.3911	40.346	38.4466	45.9079	38.1767	43.4427	45.0516	42.8754	46.9505	45.8616	41.9401	47.0377	43.7814	40.385	39.3657	42.061	42.951	41.0484	42.8952	42.3407	44.465	43.0802	43.3153	43.9882	41.8559	44.5052	42.5291	36.445
53	42.3788	2.40361	45.5322	45.6026	40.4752	43.5945	44.9679	49.3117	43.6236	47.3615	42.4924	42.8601	46.6486	45.4703	42.1673	43.6865	46.9112	43.1606	37.035	42.0475	40.5503	39.2544	40.2984	38.1121	45.3305	38.5349	43.148	44.5868	42.6285	47.0216	45.5475	41.8921	46.8519	43.1113	40.5997	39.535	41.4946	42.6787	40.9789	43.0517	42.1964	44.1957	42.8835	42.6541	43.9809	41.752	44.3255	42.3918	36.7509
54	41.9502	2.3772	44.9335	45.4388	39.9058	43.263	44.2725	49.2052	43.1721	46.7246	42.4198	42.6783	46.4045	45.148	41.6814	43.0721	46.6345	42.7346	36.8936	41.4356	39.7892	38.7536	39.8874	37.4834	44.5657	38.6197	42.6069	43.7466	42.0476	46.717	44.8954	41.4875	46.298	42.1953	40.5064	39.3539	40.5528	42.0874	40.5435	42.8343	41.8437	43.6628	42.3409	41.7186	43.6684	41.3165	43.9331	41.8831	36.7539
55	41.2325	2.39929	44.1019	44.9522	39.1234	42.6416	43.3386	48.7857	42.3981	45.8767	42.1155	42.1908	45.9824	44.5732	40.9239	42.2838	46.0465	42.0004	36.3924	40.6113	38.7846	37.9745	39.1514	36.6314	43.6695	38.4285	41.8643	42.6019	41.1788	46.0896	43.9561	40.7731	45.4456	41.1154	40.1238	38.786	39.335	41.2193	39.7692	42.2334	41.3025	42.914	41.477	40.5851	43.0732	40.5525	43.3564	41.0555	36.4473
56	40.278	2.45795	43.089	44.1977	38.183	41.8232	42.2102	48.0968	41.3759	44.8922	41.6114	41.4539	45.415	43.8063	39.9607	41.3751	45.2094	41.0449	35.5927	39.648	37.6177	37.0127	38.152	35.6212	42.7023	37.995	40.9514	41.252	40.0894	45.2037	42.8146	39.8297	44.38	39.9569	39.4903	37.8484	37.9547	40.1376	38.7389	41.2886	40.611	41.9709	40.3543	39.3353	42.241	39.5197	42.61	40.0036	35.8907
57	39.1558	2.53505	41.9604	43.2596	37.1388	40.8835	40.93	47.1986	40.197	43.8453	40.9401	40.5438	44.7307	42.9011	38.8531	40.3895	44.1848	39.9492	34.5752	38.6075	36.3746	35.9421	36.9562	34.5122	41.7163	37.3594	39.8925	39.8024	38.8579	44.1249	41.5675	38.7495	43.1834	38.7873	38.6555	36.6758	36.515	38.9127	37.5609	40.0795	39.8103	40.888	39.058	38.0496	41.2292	38.3091	41.6923	38.8231	35.1272
58	37.9356	2.61555	40.771	42.2131	36.0315	39.8732	39.5437	46.1528	38.9443	42.7945	40.1251	39.5402	43.9589	41.8887	37.6585	39.3623	43.018	38.7775	33.4171	37.5225	35.1208	34.8011	35.6536	33.3428	40.7429	36.5937	38.7113	38.335	37.5502	42.9184	40.3032	37.6081	41.9372	37.6477	37.6728	35.381	35.1015	37.6082	36.3276	38.7009	38.9401	39.6907	37.6766	36.7841	40.0888	37.0088	40.6183	37.5845	34.2185
59	36.67	2.68962	39.5573	41.0997	34.879	38.8246	38.0875	45.0099	37.6863	41.7608	39.1843	38.5071	43.1055	40.7877	36.4227	38.311	41.7408	37.5771	32.1802	36.4064	33.8958	33.6033	34.3045	32.1312	39.7853	35.7453	37.4445	36.8962	36.214	41.6399	39.0802	36.451	40.6739	36.5475	36.5962	34.0623	33.7666	36.273	35.0947	37.2474	38.0074	38.398	36.2786	35.5538	38.8595	35.6795	39.4202	36.3302	33.2205
60	35.3906	2.75063	38.3322	39.9251	33.6842	37.7557	36.5703	43.8	36.4533	40.723	38.1339	37.4845	42.167	39.6088	35.1736	37.2334	40.3776	36.3766	30.9066	35.2601	32.7134	32.3544	32.9521	30.8911	38.8174	34.8489	36.131	35.4938	34.8808	40.3288	37.9142	35.2979	39.3848	35.4668	35.4706	32.7812	32.5183	34.9399	33.8769	35.795	37.0048	37.0213	34.9004	34.3407	37.5756	34.3538	38.1555	35.0776	32.1791
61	34.1075	2.79435	37.0873	38.6759	32.4396	36.6697	34.982	42.5134	35.2396	39.6276	36.9941	36.4832	41.1305	38.3548	33.9253	36.1053	38.9447	35.1823	29.6073	34.0702	31.5671	31.0665	31.6214	29.6388	37.7967	33.9282	34.7938	34.1063	33.5586	38.9979	36.7855	34.1463	38.0448	34.3674	34.3277	31.5583	31.3336	33.6178	32.6581	34.3866	35.9215	35.57	33.5465	33.1065	36.2593	33.0465	36.8456	33.8249	31.1259
62	32.8137	2.81861	35.8006	37.3379	31.1406	35.5561	33.3116	41.1193	34.0197	38.4182	35.7884	35.485	39.9856	37.0237	32.6818	34.9028	37.454	33.9881	28.2766	32.8154	30.4364	29.7606	30.3101	28.3917	36.6719	32.9927	33.442	32.7054	32.2362	37.6357	35.6526	32.9802	36.6288	33.2074	33.1851	30.3774	30.1736	32.2906	31.4062	33.0432	34.7499	34.0591	32.1998	31.82	34.9152	31.7542	35.4847	32.5562	30.0734
63	31.4921	2.8227	34.4498	35.9023	29.7822	34.3945	31.5549	39.5912	32.7613	37.0548	34.5339	34.4567	38.7278	35.6046	31.4368	33.6059	35.9039	32.7794	26.8991	31.4693	29.2898	28.4569	29.0024	27.1579	35.4044	32.0317	32.0719	31.2697	30.8897	36.2203	34.4676	31.7814	35.1139	31.9532	32.0454	29.1928	28.996	30.936	30.0817	31.7628	33.4759	32.4962	30.8309	30.4696	33.5223	30.4565	34.0651	31.247	29.0174
64	30.1219	2.80839	33.0222	34.3685	28.3655	33.1531	29.7196	37.9179	31.4361	35.5196	33.2341	33.3571	37.3602	34.0901	30.1792	32.2022	34.2844	31.5391	25.4602	30.0172	28.0916	27.1626	27.6765	25.9339	33.9755	31.0241	30.6649	29.7813	29.496	34.7238	33.1916	30.5371	33.4808	30.5843	30.8989	27.948	27.7595	29.538	28.6537	30.5232	32.0741	30.873	29.4155	29.0375	32.052	29.1256	32.5789	29.8805	27.9404
65	28.6846	2.78043	31.5176	32.739	26.8958	31.8036	27.8261	36.0969	30.0294	33.8468	31.8819	32.1499	35.8907	32.4827	28.8891	30.6918	32.5886	30.246	23.9516	28.4581	26.8172	25.8586	26.308	24.7012	32.3894	29.9441	29.1971	28.2287	28.0357	33.123	31.8063	29.2332	31.7204	29.0996	29.723	26.5833	26.4404	28.0761	27.1291	29.2846	30.5217	29.1671	27.9389	27.5052	30.5072	27.7334	31.023	28.4508	26.8183
66	27.1688	2.7429	29.9465	31.0123	25.3859	30.3248	25.9033	34.1322	28.5411	32.0753	30.4611	30.8092	34.3247	30.7889	27.5414	29.0934	30.8112	28.8807	22.3806	26.8082	25.4488	24.5281	24.8744	23.4348	30.6806	28.7692	27.6502	26.6127	26.4942	31.4134	30.3098	27.859	29.8365	27.5149	28.487	25.0816	25.0292	26.5194	25.5332	28.0045	28.8106	27.3724	26.3965	25.8815	28.8843	26.2616	29.3983	26.9604	25.6313
67	25.574	2.69942	28.328	29.195	23.853	28.722	23.986	32.053	26.9783	30.2527	28.962	29.321	32.664	29.0287	26.116	27.432	28.947	27.4277	20.7677	25.093	23.979	23.1687	23.366	22.116	28.9013	27.488	26.015	24.946	24.8723	29.609	28.709	26.418	27.852	25.8543	27.163	23.45	23.526	24.8543	23.8973	26.6513	26.96	25.4987	24.798	24.1927	27.1737	24.705	27.714	25.4163	24.37
68	23.9106	2.65178	26.684	27.3049	22.3151	27.0236	22.1099	29.9107	25.3595	28.4275	27.3906	27.6933	30.9091	27.2318	24.6102	25.7336	27.0018	25.8837	19.1382	23.343	22.4183	21.7878	21.7845	20.7316	27.0951	26.087	24.3022	23.2444	23.1925	27.7258	27.0183	24.9312	25.8008	24.1497	25.7274	21.7278	21.9398	23.0963	22.2455	25.2064	25.013	23.5778	23.1606	22.4694	25.3798	23.0588	25.9889	23.8264	23.0236
69	22.2133	2.6066	25.0363	25.3784	20.7913	25.2713	20.3039	27.7561	23.7178	26.6343	25.7697	25.9547	29.0773	25.4332	23.0531	24.0229	24.995	24.2548	17.5202	21.5916	20.7919	20.399	20.1519	19.2767	25.291	24.569	23.877	21.5379	21.493	25.7947	25.2635	23.4312	23.739	22.4352	24.1837	19.9656	20.307	21.2796	20.5912	23.6676	23.0337	21.6433	21.5089	20.7399	23.5287	21.3332	24.2487	22.2007	21.608
70	20.4736	2.5523	23.4028	23.4653	19.301	23.5088	18.5895	25.6309	22.0943	24.8898	24.1277	24.1479	27.1949	23.6695	21.481	22.324	22.9595	22.559	15.9383	19.8711	19.1256	19.0159	18.4853	17.7563	23.5057	22.9359	20.9761	19.8437	19.8136	23.8534	23.482	21.9395	21.714	20.7371	22.5529	18.2107	18.6647	19.444	18.9438	22.054	21.0685	19.7313	19.8681	19.0257	21.6612	19.5545	22.5191	20.5568	20.1352
71	18.7491	2.50555	21.7999	21.6128	17.8597	21.7744	16.9747	23.5642	20.5152	23.197	22.4952	22.3183	25.2989	21.9663	19.9249	20.6612	20.9378	20.8315	14.4108	18.2043	17.4462	17.649	16.8071	16.1844	21.7497	21.2014	19.0245	18.1738	18.1836	21.9404	21.7066	20.4652	19.7591	19.0734	20.8772	16.4947	17.0444	17.6219	17.3096	20.4002	19.1554	17.8763	18.262	17.3451	19.8135	17.7536	20.8213	18.9165	18.6183
72	17.056	2.46637	20.2445	19.8501	16.4779	20.091	15.4544	21.5758	18.9902	21.5523	20.898	20.5063	23.4285	20.3312	18.4055	19.0591	18.968	19.1204	12.9487	16.5966	15.786	16.3034	15.1422	14.5827	20.026	19.3954	17.326	16.5326	16.6156	20.0756	19.9702	19.0084	17.8857	17.4518	19.208	14.834	15.4674	15.8394	15.6992	18.7421	17.3145	16.0912	16.6979	15.7153	18.0141	15.9529	19.1725	17.3013	17.069
73	15.4073	2.43658	18.7536	18.1865	15.1518	18.4636	14.0154	19.6636	17.5235	19.9484	19.3479	18.7364	21.611	18.7619	16.9328	17.5331	17.0785	17.4634	11.5594	15.0443	14.1687	14.9864	13.5167	12.9815	18.3323	17.5594	15.6883	14.9257	15.1175	18.2645	18.2965	17.5628	16.0879	15.8816	17.5837	13.23	13.9435	14.1153	14.1163	17.1072	15.5559	14.376	15.172	14.1486	16.2891	14.1699	17.5803	15.7307	15.4992
74	13.8109	2.41644	17.3471	16.6062	13.8714	16.8876	12.6396	17.8033	16.1123	18.381	17.8547	17.0109	19.865	17.2482	15.5067	16.0855	15.2843	15.8772	10.2418	13.533	12.6084	13.7016	11.9479	11.4194	16.6685	15.7392	14.111	13.356	13.6821	16.5061	16.6992	16.1265	14.3523	14.3768	16.0302	11.6838	12.4785	12.4556	12.5574	15.5	13.8905	12.7422	13.6751	12.6454	14.649	12.4212	16.0409	14.2153	13.9271
75	12.2712	2.40536	16.0437	15.0829	12.63	15.3673	11.3096	15.9742	14.7526	16.8496	16.4295	15.3271	18.2014	15.7778	14.1142	14.7213	13.5925	14.3651	8.98678	12.056	11.1182	12.4513	10.4505	9.92955	15.0483	13.9741	12.6011	11.828	12.3019	14.799	15.1758	14.7081	12.6683	12.9538	14.5604	10.1929	11.0805	10.8637	11.0187	13.922	12.3255	11.1893	12.1975	11.2019	13.0841	10.7199	14.5478	12.7611	12.3762
76	10.7926	2.40181	14.8526	13.5985	11.4286	13.9157	10.0148	14.1645	13.4427	15.3618	15.0853	13.6859	16.6195	14.3399	12.7425	13.4379	11.9978	12.9325	7.78852	10.6132	9.71091	11.2461	9.038	8.53033	13.496	12.2919	11.1564	10.347	10.9755	13.1485	13.718	13.3154	11.0352	11.6303	13.1796	8.768	9.75355	9.34082	9.50442	12.3717	10.8636	9.719	10.7362	9.81579	11.5763	9.08173	13.0996	11.3683	10.8668
77	9.37955	2.40366	13.7744	12.1496	10.2678	12.5484	8.74559	12.3783	12.1909	13.9214	13.8146	12.0959	15.1035	12.9343	11.3877	12.2243	10.4869	11.5757	6.64581	9.20538	8.39106	10.0962	7.72509	7.23383	12.0383	10.7159	9.77109	8.922	9.70982	11.5675	12.3147	11.9531	9.45955	10.4114	11.8927	7.42244	8.49839	7.88455	8.0188	10.8536	9.51127	8.33256	9.29967	8.48865	10.1061	7.5237	11.6991	10.0434	9.41788
78	8.03747	2.40901	12.8009	10.743	9.14844	11.2814	7.49678	10.6317	11.0042	12.5388	12.6081	10.5718	13.641	11.5652	10.0563	11.0658	9.04611	10.286	5.557	7.83767	7.15733	9.01011	6.516	6.03967	10.7007	9.265	8.44733	7.56333	8.51756	10.0787	10.9604	10.6293	7.96	9.29444	10.697	6.16522	7.31567	6.49244	6.57711	9.38	8.274	7.02533	7.911	7.22556	8.66878	6.062	10.346	8.79256	8.04667
79	6.77278	2.41497	11.917	9.38745	8.06797	10.1248	6.27155	8.94461	9.88155	11.2251	11.4623	9.12558	12.2283	10.2252	8.761	9.951	7.66927	9.05545	4.52121	6.52076	6.01245	7.99288	5.41264	4.94418	9.4933	7.95445	7.19533	6.27855	7.41303	8.70055	9.64979	9.35327	6.568	8.2697	9.58991	4.99967	6.20655	5.16261	5.2033	7.96133	7.15982	5.78533	6.593	6.03415	7.26785	4.71145	9.04418	7.61842	6.77373
80	5.58828	2.41836	11.0986	8.09755	7.02165	9.06841	5.07845	7.34006	8.82047	9.99108	10.3765	7.76481	10.8583	8.90469	7.51706	8.875	6.36982	7.88182	3.53907	5.26326	4.95839	7.04342	4.401	3.95269	8.40672	6.76518	6.02792	5.06921	6.40614	7.44342	8.37746	8.13082	5.28964	7.31549	8.56588	3.92033	5.16512	3.89382	3.91888	6.60729	6.15309	4.60333	5.36024	4.91108	5.91141	3.48821	7.79509	6.51301	5.61118
81	4.48596	2.41422	10.3104	6.88676	5.99695	8.08432	3.92413	5.84141	7.81662	8.84399	9.34488	6.50345	9.53391	7.59466	6.34021	7.83732	5.16562	6.77021	2.61058	4.07331	3.99176	6.15414	3.46691	3.07291	7.42	5.68491	4.95216	3.935	5.49396	6.30285	7.13895	6.95991	4.124	6.40736	7.61239	2.91256	4.17685	2.68618	2.74341	5.32354	5.24245	3.47933	4.21945	3.84554	4.61422	2.40236	6.60491	5.46641	4.57524
82	3.46129	2.3975	9.50691	5.76145	4.98127	7.13545	2.81327	4.45836	6.86027	7.78136	8.35664	5.33664	8.26264	6.28564	5.23945	6.83627	4.06145	5.72427	1.74009	2.964	3.09691	5.31291	2.58545	2.30727	6.50382	4.69909	3.962	2.87409	4.66073	5.263	5.92555	5.83127	3.06073	5.51673	6.71345	1.957	3.21973	1.53945	1.688	4.11055	4.40609	2.416	3.16718	2.82855	3.39218	1.45282	5.48382	4.46627	3.64664
83	2.50564	2.36344	8.64216	4.71861	3.96971	6.19014	1.74897	3.18695	5.92975	6.79576	7.39564	4.24533	7.046	4.97594	4.22479	5.86342	3.04422	4.73712	0.936485	1.94508	2.25591	4.50231	1.729	1.6478	5.62784	3.79318	3.03931	1.88121	3.87626	4.30033	4.73066	4.73815	2.08173	4.61425	5.85155	1.03778	2.27497	0.454818	0.755717	2.96832	3.61718	1.42	2.18491	1.8612	2.25646	0.621485	4.44291	3.50456	2.80415
84	1.60682	2.30953	7.68554	3.74888	2.95548	5.21927	0.742162	2.01642	5.00272	5.87742	6.44448	3.20049	5.88036	3.67171	3.30752	4.907	2.08714	3.79492	0.205111	1.01514	1.44939	3.7046	0.871545	1.07802	4.76558	2.94609	2.16263	0.944485	3.09933	3.38567	3.55127	3.67542	1.161	3.67657	5.00588	0.138889	1.32461	-0.57399	-0.0583838	1.88818	2.84591	0.481111	1.24358	0.953909	1.2163	-0.120939	3.49655	2.57636	2.03033
85	0.759687	2.2369	6.62555	2.83845	1.94233	4.19664	-0.198364	0.944061	4.06797	5.01079	5.49209	2.17603	4.76127	2.39542	2.49327	3.95112	1.16388	2.88039	-0.460727	0.17403	0.658545	2.90676	-0.000909091	0.575061	3.89627	2.12982	1.31294	0.0552727	2.2863	2.50064	2.38791	2.64291	0.273727	2.6927	4.16091	-0.742333	0.365364	-1.55009	-0.766939	0.856121	2.06873	-0.395	0.319545	0.118788	0.273303	-0.818091	2.65555	1.67952	1.30627
86	-0.0643243	2.14254	5.46334	1.97421	0.941747	3.10955	-1.0608	-0.0282525	3.12818	4.17498	4.53534	1.1606	3.68491	1.18195	1.77267	2.97954	0.264727	1.97752	-1.07553	-0.576343	-0.128727	2.10717	-0.881636	0.110707	3.0074	1.32036	0.490596	-0.786697	1.40397	1.63564	1.25225	1.64458	-0.592091	1.66779	3.30636	-1.60722	-0.597515	-2.46699	-1.3892	-0.133889	1.27055	-1.20611	-0.594394	-0.630172	-0.583707	-1.50976	1.91845	0.813141	0.610727
87	-0.848441	2.03682	4.22529	1.15012	-0.0375657	1.97238	-1.83522	-0.896313	2.19467	3.34669	3.57775	0.154263	2.64991	0.0683737	1.13291	1.97378	-0.606444	1.08087	-1.66056	-1.24455	-0.918879	1.31877	-1.74918	-0.344101	2.09454	0.509273	-0.290596	-1.57918	0.441828	0.790758	0.165606	0.692788	-1.43945	0.622455	2.44006	-2.45389	-1.54739	-3.30786	-1.9406	-1.07223	0.443909	-1.96222	-1.49655	-1.27791	-1.37438	-2.22036	1.26336	-0.0240505	-0.0709091
88	-1.60204	1.92568	2.96185	0.366636	-0.996333	0.827212	-2.52055	-1.67085	1.27964	2.497	2.62242	-0.836939	1.65445	-0.918182	0.562182	0.933091	-1.4413	0.181576	-2.23888	-1.85673	-1.71655	0.554455	-2.583	-0.794576	1.15755	-0.307818	-1.01967	-2.317	-0.587364	-0.0286364	-0.851758	-0.204909	-2.27636	-0.417	1.57173	-3.27967	-2.46209	-4.06236	-2.42467	-1.95594	-0.409545	-2.68533	-2.37664	-1.83736	-2.11179	-2.95573	0.651545	-0.828455	-0.754
89	-2.32826	1.81778	1.73311	-0.368333	-1.93478	-0.260222	-3.12867	-2.36533	0.393556	1.59978	1.67644	-1.79856	0.685	-1.76933	0.0463333	-0.137556	-2.233	-0.726667	-2.82878	-2.43889	-2.526	-0.174667	-3.374	-1.23344	0.196556	-1.126	-1.69433	-3.00367	-1.65922	-0.819667	-1.78744	-1.04833	-3.112	-1.42533	0.712667	-4.07722	-3.31967	-4.724	-2.83322	-2.78733	-1.293	-3.40322	-3.222	-2.33611	-2.81678	-3.69633	0.051	-1.59611	-1.46133
90	-3.03131	1.72017	0.58304	-1.0473	-2.85323	-1.22885	-3.68739	-3.01066	-0.456556	0.646778	0.751556	-2.72058	-0.268636	-2.49826	-0.441424	-1.22667	-2.98597	-1.64943	-3.43978	-3.0126	-3.34055	-0.865838	-4.117	-1.65519	-0.780909	-1.93855	-2.33207	-3.64942	-2.7299	-1.58273	-2.64062	-1.84103	-3.94927	-2.38496	-0.123333	-4.83056	-4.09727	-5.28809	-3.16202	-3.57398	-2.205	-4.13278	-4.01727	-2.8157	-3.51613	-4.40909	-0.562636	-2.33358	-2.2157
91	-3.71282	1.63589	-0.470636	-1.67564	-3.74527	-2.04127	-4.22673	-3.63555	-1.26645	-0.343818	-0.143818	-3.59173	-1.22845	-3.12855	-0.937182	-2.31727	-3.70518	-2.58273	-4.06291	-3.59336	-4.15327	-1.52127	-4.81882	-2.05509	-1.75945	-2.73291	-2.95845	-4.26655	-3.748	-2.31864	-3.41909	-2.588	-4.77636	-3.28991	-0.920455	-5.518	-4.77773	-5.76409	-3.40664	-4.32	-3.12736	-4.875	-4.73864	-3.30982	-4.22082	-5.06409	-1.19518	-3.04618	-3.03055
92	-4.36886	1.56545	-1.43302	-2.25645	-4.59254	-2.70385	-4.77128	-4.25679	-2.02809	-1.34184	-1.00187	-4.41795	-2.21818	-3.68019	-1.46276	-3.38305	-4.39773	-3.52264	-4.66741	-4.18723	-4.95636	-2.14504	-5.48345	-2.41782	-2.71518	-3.49655	-3.58566	-4.86391	-4.6673	-3.02179	-4.13679	-3.29485	-5.57245	-4.14244	-1.66679	-6.10611	-5.35606	-6.16785	-3.56635	-5.02368	-4.03309	-5.61189	-5.36679	-3.83117	-4.91949	-5.64012	-1.82545	-3.72987	-3.90503
93	-4.99167	1.50957	-2.31709	-2.77873	-5.36694	-3.2508	-5.33468	-4.88297	-2.73874	-2.31666	-1.8152	-5.20629	-3.244	-4.15639	-2.01615	-4.39966	-5.07951	-4.46488	-5.20582	-4.78481	-5.738	-2.74963	-6.12345	-2.73034	-3.62617	-4.21327	-4.19933	-5.43988	-5.45437	-3.68333	-4.81012	-3.96352	-6.323	-4.95422	-2.35988	-6.58967	-5.84442	-6.51906	-3.65272	-5.69006	-4.89891	-6.31144	-5.90318	-4.36956	-5.59017	-6.12639	-2.41418	-4.38149	-4.813
94	-5.57441	1.47174	-3.11467	-3.21845	-6.03448	-3.72221	-5.92079	-5.51773	-3.40548	-3.23588	-2.57782	-5.95661	-4.293	-4.54606	-2.57827	-5.34712	-5.77082	-5.39539	-5.63164	-5.37436	-6.49527	-3.35355	-6.74409	-2.99442	-4.47948	-4.87191	-4.781	-5.98291	-6.09361	-4.30082	-5.45288	-4.58355	-7.01891	-5.74245	-3.00473	-6.982	-6.27227	-6.84012	-3.69439	-6.31415	-5.71836	-6.957	-6.37027	-4.90558	-6.20976	-6.52964	-2.92118	-5.00676	-5.71309
95	-6.11107	1.45737	-3.77796	-3.54658	-6.56244	-4.13793	-6.52554	-6.16017	-4.0373	-4.0593	-3.27928	-6.65792	-5.34245	-4.8264	-3.13761	-6.20548	-6.47059	-6.28954	-5.92475	-5.94539	-7.22803	-3.97683	-7.33918	-3.2297	-5.27052	-5.46591	-5.31789	-6.47485	-6.58993	-4.87152	-6.06941	-5.13609	-7.63636	-6.5187	-3.61239	-7.3	-6.67924	-7.15277	-3.71832	-6.87946	-6.48964	-7.53478	-6.79273	-5.41531	-6.76542	-6.87336	-3.32155	-5.61463	-6.56055
96	-6.58733	1.47232	-4.21703	-3.72521	-6.91451	-4.48938	-7.12765	-6.78466	-4.61995	-4.73679	-3.90796	-7.28901	-6.351	-4.9634	-3.68715	-6.95105	-7.14009	-7.11139	-6.09034	-6.47237	-7.92061	-4.61871	-7.88964	-3.43337	-5.99016	-5.96791	-5.78232	-6.89409	-6.96219	-5.37318	-6.64995	-5.60139	-8.12191	-7.26844	-4.19209	-7.54278	-7.09197	-7.4647	-3.73683	-7.35921	-7.18536	-8.01589	-7.18348	-5.86157	-7.24792	-7.17003	-3.60764	-6.21072	-7.30948
97	-6.96741	1.52248	-4.32421	-3.702	-7.05661	-4.73776	-7.67658	-7.32991	-5.09912	-5.20912	-4.44709	-7.81258	-7.24409	-4.91852	-4.18591	-7.54139	-7.71076	-7.79724	-6.1303	-6.89221	-8.53009	-5.2423	-8.35109	-3.5423	-6.60655	-6.30573	-6.11467	-7.20509	-7.2133	-5.75627	-7.16521	-5.95155	-8.39536	-7.94906	-4.74518	-7.67833	-7.47418	-7.74712	-3.73442	-7.71358	-7.73445	-8.355	-7.52873	-6.19282	-7.62036	-7.39291	-3.76	-6.78545	-7.88791
98	-7.19057	1.61224	-4.00754	-3.42548	-6.95723	-4.81786	-8.08393	-7.70603	-5.39234	-5.40915	-4.85208	-8.17083	-7.91745	-4.65888	-4.56164	-7.91101	-8.10096	-8.24785	-6.01781	-7.11582	-8.97636	-5.7732	-8.64373	-3.45755	-7.05957	-6.37991	-6.2477	-7.33924	-7.30937	-5.95848	-7.55583	-6.14409	-8.36236	-8.49027	-5.24676	-7.63344	-7.72958	-7.92635	-3.66493	-7.88518	-8.03718	-8.50122	-7.7723	-6.33786	-7.81337	-7.48688	-3.73218	-7.28862	-8.20733
99	-7.18259	1.74166	-3.23074	-2.85918	-6.58766	-4.65579	-8.24159	-7.82348	-5.41206	-5.28201	-5.05231	-8.29183	-8.26727	-4.16765	-4.72976	-7.98653	-8.22102	-8.35847	-5.68955	-7.05358	-9.15833	-6.10545	-8.665	-3.07672	-7.2674	-6.10191	-6.11596	-7.21197	-7.19069	-5.92352	-7.75101	-6.12542	-7.94036	-8.80161	-5.63555	-7.32322	-7.73721	-7.91262	-3.46173	-7.79799	-7.98882	-8.39722	-7.8337	-6.21354	-7.74224	-7.37288	-3.46818	-7.63887	-8.17406
100	-6.87871	1.90173	-2.053	-2.005	-5.945	-4.19	-8.053	-7.624	-5.092	-4.808	-4.975	-8.108	-8.214	-3.456	-4.602	-7.714	-7.993	-8.051	-5.074	-6.642	-8.984	-6.132	-8.334	-2.338	-7.151	-5.432	-5.665	-6.763	-6.801	-5.616	-7.671	-5.861	-7.088	-8.797	-5.828	-6.685	-7.406	-7.623	-3.048	-7.371	-7.509	-7.984	-7.642	-5.745	-7.34	-6.966	-2.935	-7.752	-7.715
all values Left	mean	std	steps
1	40.3714	2.71208	45.127	43.681	44.736	46.393	41.497	46.116	38.886	39.857	44.939	44.411	40.18	42.584	42.169	43.852	39.758	34.694	39.668	38.963	36.208	37.002	35.666	43.235	35.385	41.056	43.694	40.543	43.705	44.668	38.822	43.898	43.117	37.58	36.879	39.669	41.222	38.939	39.885	40.695	41.304	41.578	42.53	40.874	40.101	41.145	40.729	33.786	41.349
2	41.0198	2.75532	45.5227	44.0311	45.2342	47.3748	42.1563	46.9024	39.7759	40.7526	45.4198	45.0381	41.0168	43.2136	42.8677	44.8843	40.5613	35.342	40.3224	39.6892	36.6731	37.7023	36.4209	44.379	35.9893	42.1171	44.3592	41.3928	44.7691	45.1348	39.5793	45.0298	43.6286	38.4068	37.2606	40.6014	41.8565	39.3644	40.679	41.2036	42.2319	42.1375	43.172	41.6928	40.5091	42.1783	41.3314	34.0513	41.7553
3	41.6491	2.75166	45.6999	44.5374	45.5035	48.2585	42.8294	47.4768	40.6659	41.6255	45.9484	45.4321	41.7304	43.7878	43.5123	45.801	41.4858	36.0308	41.0187	40.3742	37.3302	38.51	37.2324	45.344	36.6931	42.9244	44.8759	42.1512	45.7715	45.5743	40.4191	45.9958	44.02	39.2528	37.7492	41.4257	42.4343	39.896	41.5037	41.6549	43.1659	42.6373	43.5888	42.5265	40.9647	43.1462	41.9222	34.5339	42.1638
4	42.1526	2.69801	45.6089	45.0675	45.4848	48.9147	43.3822	47.7451	41.4508	42.3254	46.3921	45.541	42.186	44.2295	43.9795	46.4868	42.3504	36.6226	41.6594	40.8726	38.0859	39.3013	37.9325	45.9998	37.4088	43.3821	45.1156	42.6785	46.5412	45.8415	41.1824	46.6825	44.1926	39.9659	38.3069	41.9863	42.8364	40.4411	42.2419	42.0196	43.9227	42.9768	43.6969	43.2515	41.4006	43.9089	42.3623	35.1788	42.5235
5	42.4367	2.61164	45.2403	45.4622	45.1628	49.267	43.694	47.673	42.0441	42.7483	46.6495	45.3535	42.3034	44.4785	44.1885	46.8591	42.9689	36.984	42.1523	41.0739	38.7837	39.9398	38.3775	46.2971	38.0292	43.4818	44.9927	42.8864	46.9634	45.8233	41.7241	47.0168	44.0735	40.4314	38.8571	42.1753	42.9739	40.8683	42.7863	42.2632	44.3743	43.0588	43.4591	43.7635	41.7269	44.3694	42.5033	35.8581	42.7774
6	42.4351	2.52612	44.6103	45.593	44.5516	49.2883	43.6798	47.2802	42.3945	42.8441	46.6743	44.8952	42.0646	44.4757	44.107	46.8837	43.2141	37.0201	42.419	40.9175	39.2512	40.3077	38.4848	46.2521	38.4518	43.266	44.4756	42.74	46.9987	45.4583	41.9404	46.9715	43.6308	40.5926	39.298	41.9339	42.7954	41.047	43.0404	42.3424	44.4757	42.815	42.8862	43.9982	41.8412	44.5117	42.2564	36.4147	42.8708
7	42.1199	2.47534	43.757	45.4032	43.6848	48.9925	43.3073	46.6203	42.4871	42.6117	46.4774	44.2191	41.5005	44.1687	43.7448	46.5687	43.051	36.7038	42.4063	40.408	39.3635	40.3342	38.2439	45.9079	38.6137	42.7899	43.5913	42.2506	46.669	44.7553	41.7844	46.563	42.886	40.4427	39.5162	41.2672	42.2926	40.8879	42.9332	42.2196	44.2503	42.2273	42.0228	43.9314	41.6565	44.382	41.6235	36.7314	42.7594
8	41.5017	2.47594	42.7302	44.8995	42.6051	48.4137	42.5968	45.7614	42.3264	42.0855	46.0945	43.3844	40.6714	43.5345	43.1421	45.9545	42.5204	36.0708	42.0934	39.5975	39.0833	40.0018	37.6964	45.312	38.5019	42.1012	42.4146	41.4594	46.027	43.772	41.2701	45.8437	41.906	40.0047	39.4105	40.2406	41.4989	40.3651	42.4402	41.8845	43.7573	41.3253	40.939	43.5674	41.1318	44.0346	40.6785	36.7623	42.4182
9	40.624	2.52363	41.5784	44.1382	41.3579	47.6055	41.6156	44.7761	41.9363	41.3237	45.5595	42.4326	39.6447	42.5925	42.3537	45.1027	41.7007	35.1918	41.5003	38.5572	38.4607	39.3402	36.9107	44.5197	38.1414	41.2349	41.047	40.4282	45.1353	42.5982	40.458	44.8905	40.7793	39.3205	38.9341	38.9612	40.4737	39.5189	41.5898	41.3552	43.0466	40.1749	39.7174	42.9322	40.2844	43.5019	39.5293	36.5041	41.8441
10	39.5513	2.60107	40.3475	43.2015	39.9884	46.63	40.4558	43.7364	41.3526	40.4027	44.9069	41.3856	38.4851	41.4013	41.4363	44.0715	40.6824	34.1418	40.6849	37.3712	37.5913	38.4067	35.9526	43.5913	37.5783	40.2164	39.5918	39.2335	44.0581	41.3326	39.4393	43.7838	39.5916	38.4417	38.1126	37.5435	39.2864	38.4416	40.4519	40.6695	42.1531	38.863	38.4385	42.0735	39.1857	42.7998	38.2729	35.9826	41.0488
11	38.3537	2.6893	39.0763	42.1613	38.5378	45.5414	39.2049	42.697	40.6049	39.3995	44.1613	40.2576	37.2499	40.0429	40.4363	42.9041	39.5424	32.9865	39.7222	36.1224	36.568	37.2728	34.8813	42.5917	36.8652	39.0707	38.1267	37.9463	42.8585	40.062	38.3084	42.5961	38.4071	37.4238	37.0257	36.0898	38.0034	37.2411	39.1202	39.874	41.1114	37.4762	37.1652	41.0468	37.9309	41.9393	36.9755	35.2543	40.0595
12	37.0923	2.77319	37.787	41.0562	37.0237	44.3763	37.9338	41.6743	39.7071	38.374	43.333	39.0558	35.9836	38.5977	39.392	41.6306	38.343	31.7729	38.6767	34.872	35.455	36.0098	33.7413	41.578	36.0521	37.83	36.6937	36.6173	41.5903	38.8388	37.1342	41.3777	37.2597	36.3214	35.779	34.6817	36.6761	36.0027	37.6866	38.9996	39.9429	36.0797	35.9238	39.9006	36.6048	40.9222	35.6729	34.3776	38.9112
13	35.807	2.8435	36.4899	39.8907	35.4421	43.1434	36.683	40.6451	38.6883	37.3644	42.416	37.7816	34.7088	37.1268	38.3211	40.2741	37.1272	30.5283	37.5847	33.6548	34.2737	34.6814	32.5559	40.5804	35.1786	36.5303	35.2953	35.2819	40.2911	37.6718	35.9551	40.1421	36.1491	35.1777	34.4781	33.3612	35.3409	34.7734	36.2294	38.0617	38.6782	34.7053	34.7084	38.6719	35.2605	39.7658	34.3734	33.408	37.6375
14	34.5155	2.89632	35.1882	38.6515	33.782	41.8212	35.4568	39.555	37.5669	36.3736	41.4038	36.4282	33.4389	35.6615	37.2229	38.8501	35.9183	29.2589	36.4602	32.4807	33.0386	33.3369	31.3372	39.5948	34.272	35.1997	33.9082	33.9569	38.9724	36.5355	34.7831	38.8736	35.0466	34.0223	33.2035	32.1254	34.0168	33.559	34.8023	37.0535	37.3297	33.3542	33.4864	37.3939	33.9265	38.5262	33.0676	32.3903	36.2673
15	33.2163	2.93163	33.8725	37.3249	32.035	40.3794	34.2301	38.3495	36.3669	35.3825	40.2848	34.9848	32.1727	34.2023	36.072	37.37	34.7136	27.9562	35.3046	31.3401	31.7563	32.0115	30.0993	38.5908	33.3505	33.8527	32.5042	32.6384	37.6226	35.3847	33.6058	37.5481	33.9088	32.8699	31.9842	30.9451	32.6955	32.3343	33.4358	35.9634	35.9056	32.0074	32.22	36.0864	32.6134	37.2413	31.7265	31.3569	34.8247
16	31.8958	2.95054	32.5275	35.9023	30.2039	38.7991	32.9688	36.9835	35.1099	34.3585	39.0532	33.4486	30.8998	32.734	34.8433	35.8285	33.5031	26.6062	34.1051	30.2107	30.445	30.7091	28.8602	37.5196	32.4106	32.4905	31.063	31.3034	36.2203	34.1708	32.4032	36.1434	32.6932	31.7194	30.8144	29.7752	31.352	31.0633	32.1394	34.7836	34.4197	30.6341	30.8902	34.7488	31.3116	35.9084	30.3275	30.3227	33.331
17	30.5352	2.9544	31.1386	34.3834	28.3054	37.0746	31.6426	35.4577	33.8072	33.2614	37.7104	31.8225	29.605	31.2339	33.5162	34.2214	32.271	25.1955	32.8402	29.059	29.1268	29.4145	27.6321	36.3283	31.4319	31.098	29.5669	29.9262	34.7383	32.8573	31.1585	34.6382	31.3691	30.5557	29.6571	28.5701	29.9682	29.7101	30.8943	33.5003	32.8821	29.2118	29.4859	33.3581	29.9932	34.5195	28.8609	29.2878	31.8098
18	29.1164	2.94447	29.6982	32.7703	26.3664	35.2008	30.2341	33.7975	32.4563	32.0565	36.2638	30.1174	28.2637	29.6744	32.0778	32.5393	30.9995	23.7189	31.4825	27.8472	27.8161	28.1089	26.4184	34.98	30.3916	29.6506	28.0036	28.4876	33.1538	31.4307	29.8589	33.0133	29.9174	29.3512	28.4598	27.2911	28.529	28.2578	29.6614	32.0875	31.2876	27.7247	27.9826	31.8943	28.6287	33.0675	27.3276	28.2375	30.2729
19	27.6261	2.92176	28.2085	31.0619	24.4238	33.1895	28.7421	32.0413	31.0422	30.719	34.7199	28.357	26.8513	28.0382	30.5301	30.7768	29.6671	22.1851	30.0172	26.5518	26.5065	26.768	25.2055	33.4598	29.2651	28.1279	26.3769	26.9703	31.4625	29.8915	28.4907	31.2635	28.3485	28.0743	27.1735	25.9225	27.003	26.7142	28.3985	30.5217	29.6228	26.1707	26.3818	30.3573	27.1923	31.547	25.7347	27.1486	28.7184
20	26.0591	2.88769	26.6837	29.2644	22.5167	31.09	27.1731	30.2355	29.5504	29.2361	33.081	26.5716	25.3574	26.3282	28.8934	28.9291	28.254	20.6144	28.4429	25.1592	25.1781	25.3692	23.9682	31.78	28.0372	26.5183	24.703	25.3701	29.6779	28.2485	27.0508	29.4013	26.6878	26.7001	25.7645	24.4596	25.3686	25.1067	27.0686	28.7946	27.8734	24.5642	24.7082	28.7426	25.6715	29.9585	24.091	26.0008	27.1335
21	24.421	2.84388	25.1432	27.3966	20.6759	28.9552	25.5444	28.4275	27.976	27.6169	31.3525	24.7975	23.7957	24.5585	27.1943	27.0018	26.7494	19.0305	26.7764	23.6676	23.8205	23.8988	22.6846	29.9861	26.7018	24.8255	23.0005	23.7038	27.8176	26.5178	25.5548	27.4534	24.9654	25.2162	24.2222	22.9077	23.6345	23.4657	25.6511	26.924	26.0373	22.9245	22.9917	27.0415	24.0639	28.3082	22.407	24.7822	25.5041
22	22.7358	2.79507	23.6049	25.4882	18.9253	26.8303	23.8885	26.6508	26.3362	25.8902	29.5419	23.0685	22.1987	22.7602	25.4599	25.014	25.1532	17.4593	25.0439	22.094	22.4357	22.3582	21.3412	28.137	25.2537	23.877	21.2954	22.0066	25.9058	24.73	24.0308	25.4565	23.2175	23.6277	22.5691	21.2873	21.8314	21.8122	24.1386	24.958	24.1408	21.2737	21.262	25.2597	22.3711	26.6128	20.7007	23.4897	23.8217
23	21.0128	2.74053	22.0813	23.59	17.2763	24.7497	22.247	24.922	24.6658	24.098	27.67	21.4038	20.6026	20.9693	23.716	22.9977	23.475	15.9234	23.2767	20.4593	21.035	20.7603	19.929	26.277	23.6906	22.0431	19.6043	20.3191	23.9816	22.9287	22.5061	23.4557	21.4767	21.9628	20.85	19.6333	19.9987	20.1588	22.5447	22.9606	22.2233	19.6373	19.5422	23.4239	20.6066	24.8927	18.996	22.1262	22.0879
24	19.2807	2.68447	20.5856	21.7492	15.7252	22.7362	20.6489	23.2439	22.9962	22.2849	25.7707	19.8061	19.0352	19.2174	21.9912	20.9942	21.7383	14.4395	21.5091	18.7892	19.6341	19.1205	18.4497	24.4301	22.0185	19.5527	17.938	18.674	22.0836	21.1454	20.9961	21.494	19.7648	20.2696	19.1152	17.9821	18.1714	18.5139	20.9005	20.9789	20.3179	18.037	17.8513	21.5741	18.8002	23.172	17.3169	20.7007	20.3144
25	17.5774	2.63376	19.1202	19.9952	14.2595	20.7984	19.1042	21.6133	21.3571	20.49	23.8902	18.2716	17.5121	17.5264	20.3112	19.041	19.9948	13.0163	19.774	17.1121	18.2463	17.4593	16.9135	22.6095	20.2583	17.8373	16.3014	17.0873	20.2323	19.4124	19.5055	19.6004	18.0945	18.597	17.4083	16.3625	16.3762	16.8833	19.2424	19.0514	18.4607	16.4784	16.2059	19.7448	16.9805	21.4731	15.6852	19.2233	18.5229
26	15.9133	2.58883	17.6876	18.3394	12.8614	18.9246	17.6172	20.0229	19.765	18.7364	22.058	16.788	16.0413	15.9043	18.6977	17.1659	18.2925	11.6595	18.0957	15.4592	16.8791	15.7985	15.3388	20.8219	18.4449	16.1794	14.6994	15.5662	18.4338	17.7494	18.0295	17.7841	16.4737	16.9801	15.749	14.7918	14.6322	15.2805	17.5992	17.1979	16.6712	14.957	14.6181	17.9641	15.1676	19.817	14.1138	17.7113	16.7353
27	14.2982	2.55059	16.2878	16.7677	11.5124	17.0943	16.1898	18.4685	18.2291	17.0265	20.294	15.3442	14.6136	14.3466	17.1614	15.384	16.6572	10.3733	16.4792	13.8518	15.5373	14.1696	13.7505	19.066	16.6257	14.5805	13.135	14.1099	16.6873	16.1645	16.5619	16.0388	14.9153	15.4417	14.1457	13.2769	12.95	13.7056	15.9822	15.4286	14.9508	13.4629	13.0932	16.2572	13.3799	18.2181	12.6116	16.1753	14.9747
28	12.736	2.51985	14.9244	15.2545	10.2005	15.2894	14.8151	16.9495	16.7611	15.3576	18.6107	13.9299	13.2102	12.8456	15.7076	13.7025	15.0968	9.147	14.9155	12.3035	14.2278	12.5915	12.1808	17.3402	14.8463	13.0474	11.613	12.7111	14.991	14.6512	15.1099	14.3523	13.436	13.9902	12.5955	11.8255	11.3344	12.1535	14.3945	13.7549	13.3018	11.9876	11.6295	14.6338	11.6328	16.6745	11.1746	14.6299	13.26
29	11.23	2.49606	13.6036	13.7804	8.91585	13.5035	13.4907	15.4708	15.371	13.7305	17.0104	12.5486	11.8242	11.3992	14.3402	12.1129	13.6126	7.97466	13.393	10.8282	12.9525	11.0782	10.6657	15.6519	13.138	11.5816	10.1387	11.3653	13.3494	13.1991	13.6833	12.7146	12.0521	12.6315	11.0965	10.4449	9.78807	10.6218	12.8344	12.1834	11.7303	10.5285	10.2234	13.0841	9.93888	15.1779	9.81122	13.094	11.6042
30	9.78494	2.47805	12.3361	12.3408	7.65252	11.745	12.2252	14.0388	14.0576	12.1535	15.4802	11.2024	10.4591	10.0115	13.0539	10.6091	12.2053	6.8551	11.9053	9.43748	11.7172	9.64378	9.22991	14.023	11.5242	10.1784	8.722	10.0793	11.7742	11.8002	12.2872	11.1252	10.7736	11.3735	9.65409	9.14062	8.31218	9.1144	11.3045	10.7172	10.239	9.09633	8.87814	11.5901	8.32147	13.7254	8.52817	11.5871	10.0149
31	8.40706	2.46478	11.1321	10.9416	6.41264	10.0318	11.0259	12.6634	12.8144	10.6408	14.0056	9.88158	9.12767	8.68918	11.8357	9.17652	10.8704	5.787	10.4525	8.13418	10.5321	8.30158	7.89	12.4837	10.0256	8.83618	7.37273	8.86406	10.2862	10.4493	10.9285	9.59009	9.60191	10.2075	8.27991	7.91076	6.9023	7.63839	9.81636	9.36588	8.83242	7.71555	7.59533	10.1331	6.79509	12.3182	7.32579	10.1287	8.49355
32	7.10331	2.45475	10.002	9.59158	5.20445	8.38315	9.89185	11.3548	11.6378	9.20436	12.579	8.5771	7.84514	7.43682	10.6704	7.80594	9.59945	4.76887	9.03546	6.91658	9.40791	7.06094	6.65252	11.0708	8.65389	7.56156	6.09824	7.73238	8.90531	9.14081	9.61749	8.12594	8.53061	9.13025	6.98555	6.75528	5.55501	6.21198	8.38089	8.13888	7.51152	6.408	6.38292	8.70835	5.37583	10.9583	6.19487	8.73977	7.04527
33	5.87911	2.44558	8.94947	8.30361	4.03367	6.82355	8.82047	10.1237	10.5239	7.85164	11.1957	7.28001	6.62831	6.25509	9.548	6.50945	8.38636	3.80154	7.66033	5.78888	8.35209	5.9196	5.51255	9.79565	7.40704	6.36893	4.89906	6.69737	7.6421	7.87007	8.36112	6.75382	7.54012	8.13205	5.77845	5.67304	4.26909	4.85825	7.00713	7.02731	6.26137	5.18721	5.24207	7.3192	4.07807	9.64473	5.12313	7.44041	5.67655
34	4.73789	2.43402	7.96533	7.09167	2.906	5.374	7.80733	8.97767	9.467	6.59	9.856	5.98333	5.48867	5.143	8.465	5.30533	7.233	2.885	6.33833	4.752	7.367	4.872	4.47	8.65167	6.275	5.26667	3.775	5.75933	6.49467	6.63033	7.159	5.488	6.606	7.19767	4.66	4.65233	3.044	3.599	5.70333	6.024	5.07	4.059	4.16133	5.97333	2.917	8.38033	4.09833	6.245	4.39067
35	3.68057	2.4165	7.02745	5.96297	1.82727	4.04452	6.84247	7.91557	8.45653	5.42782	8.57191	4.6867	4.4359	4.09945	7.42491	4.20004	6.15155	2.02151	5.0774	3.80539	6.45164	3.90944	3.53955	7.618	5.24434	4.25356	2.72758	4.90574	5.44878	5.4131	6.00242	4.33633	5.69894	6.30973	3.62755	3.67377	1.88014	2.4521	4.4703	5.11591	3.93479	3.02218	3.13141	4.68489	1.89625	7.17004	3.11278	5.16003	3.19127
36	2.69938	2.38921	6.11012	4.91598	0.806576	2.82145	5.90354	6.92985	7.47582	4.342	7.343	3.39926	3.47954	3.11682	6.41982	3.18256	5.13445	1.21861	3.88666	2.92536	5.58964	3.01246	2.72121	6.66484	4.30182	3.31341	1.74597	4.11028	4.48256	4.21338	4.88353	3.28424	4.78448	5.44863	2.65736	2.71547	0.777727	1.42667	3.30804	4.28005	2.85834	2.04948	2.14953	3.46968	1.00507	6.02213	2.16191	4.18453	2.08347
37	1.78458	2.34843	5.19209	3.94118	-0.147273	1.69482	4.96773	6.01173	6.50664	3.30427	6.16618	2.14555	2.62645	2.19755	5.438	2.22791	4.16845	0.483	2.78	2.09382	4.76464	2.15564	2.01318	5.75891	3.43136	2.42509	0.816909	3.334	3.56773	3.02855	3.79609	2.31709	3.83609	4.59582	1.73091	1.75927	-0.266273	0.524364	2.21109	3.48845	1.84264	1.11145	1.22445	2.33873	0.216727	4.94655	1.24473	3.30436	1.06818
38	0.929423	2.29232	4.259	3.02619	-1.02221	0.664848	4.02383	5.14662	5.53664	2.28827	5.03673	0.960535	1.87297	1.33712	4.46527	1.30949	3.23718	-0.187394	1.7664	1.29115	3.95736	1.31089	1.40242	4.87115	2.60965	1.56862	-0.0659394	2.53325	2.68478	1.86236	2.73886	1.411	2.84012	3.73861	0.832727	0.79499	-1.25724	-0.261737	1.1661	2.71041	0.884545	0.188788	0.368323	1.30112	-0.506434	3.9552	0.359253	2.50228	0.13804
39	0.112114	2.21763	3.30094	2.15926	-1.80767	-0.267576	3.07527	4.3148	4.56219	1.28127	3.95082	-0.120859	1.21097	0.529697	3.48427	0.415273	2.32291	-0.804222	0.848131	0.501152	3.15309	0.45501	0.869697	3.97839	1.80754	0.738172	-0.901394	1.67196	1.8231	0.733465	1.71787	0.542061	1.79936	2.86952	-0.0462727	-0.176364	-2.19159	-0.940737	0.16402	1.92388	-0.014899	-0.723788	-0.406061	0.359162	-1.20546	3.07017	-0.492455	1.76156	-0.718384
40	-0.667684	2.12889	2.30676	1.33276	-2.50227	-1.10391	2.134	3.4937	3.5867	0.283091	2.90627	-1.07473	0.622545	-0.223545	2.47791	-0.452333	1.41582	-1.38494	0.0213939	-0.286545	2.34636	-0.416424	0.389909	3.06636	1.00527	-0.057303	-1.68645	0.735727	0.980273	-0.336273	0.744848	-0.305545	0.734455	1.99279	-0.908636	-1.14358	-3.05824	-1.53921	-0.791667	1.11379	-0.849545	-1.62336	-1.08688	-0.497152	-1.91279	2.29097	-1.30439	1.06527	-1.512
41	-1.41267	2.03133	1.26187	0.545677	-3.11764	-1.85058	1.21224	2.65697	2.61357	-0.701182	1.90182	-1.89658	0.092899	-0.919303	1.436	-1.28643	0.509545	-1.94911	-0.715899	-1.07776	1.54673	-1.28577	-0.065303	2.12977	0.199758	-0.804859	-2.417	-0.27201	0.161768	-1.32543	-0.172182	-1.13494	-0.327	1.11895	-1.755	-2.08592	-3.84305	-2.06985	-1.69413	0.273242	-1.62171	-2.49921	-1.67482	-1.28651	-2.64552	1.60609	-2.07939	0.388758	-2.25703
42	-2.13086	1.93123	0.160071	-0.195525	-3.68218	-2.52527	0.320556	1.78033	1.65038	-1.65827	0.926909	-2.60186	-0.404414	-1.55	0.359636	-2.08066	-0.403182	-2.51514	-1.37836	-1.87797	0.767818	-2.13067	-0.514606	1.16658	-0.610848	-1.49656	-3.09761	-1.33409	-0.628475	-2.22672	-1.03292	-1.95139	-1.35809	0.260707	-2.58336	-2.98126	-4.53776	-2.53356	-2.54271	-0.595828	-2.34707	-3.33882	-2.18942	-2.02321	-3.39599	0.982899	-2.82768	-0.279848	-2.97193
43	-2.82815	1.83541	-0.986152	-0.880939	-4.22673	-3.15864	-0.534333	0.848515	0.709333	-2.57736	-0.0300909	-3.2137	-0.908091	-2.109	-0.742455	-2.83573	-1.32909	-3.09748	-1.98909	-2.68891	0.0202727	-2.93642	-0.957273	0.178152	-1.41988	-2.14282	-3.73882	-2.41342	-1.39045	-3.04664	-1.84103	-2.76382	-2.33945	-0.566667	-3.39118	-3.80585	-5.13436	-2.92288	-3.34345	-1.49542	-3.05685	-4.12545	-2.66948	-2.72521	-4.13415	0.384333	-3.54688	-0.955667	-3.67512
44	-3.50813	1.74866	-2.15884	-1.51471	-4.77658	-3.77591	-1.34757	-0.128455	-0.200808	-3.45082	-0.985364	-3.75047	-1.44207	-2.60248	-1.857	-3.5551	-2.26764	-3.69889	-2.57399	-3.50345	-0.689364	-3.69873	-1.38621	-0.827273	-2.21952	-2.76872	-4.35306	-3.45644	-2.1266	-3.79739	-2.60178	-3.57745	-3.26415	-1.34443	-4.17045	-4.5338	-5.63512	-3.23131	-4.10311	-2.41889	-3.77332	-4.83485	-3.15531	-3.41734	-4.82347	-0.215333	-4.23192	-1.6608	-4.36986
45	-4.1696	1.67253	-3.33344	-2.10267	-5.34567	-4.392	-2.111	-1.11978	-1.07178	-4.279	-1.964	-4.21233	-2.00544	-3.05033	-2.96	-4.245	-3.214	-4.30311	-3.15389	-4.31533	-1.362	-4.41856	-1.79833	-1.83267	-2.99789	-3.39689	-4.948	-4.41033	-2.83256	-4.49533	-3.32111	-4.388	-4.13433	-2.06622	-4.905	-5.15444	-6.05633	-3.455	-4.81778	-3.34744	-4.50333	-5.44967	-3.66956	-4.11544	-5.43689	-0.831667	-4.88656	-2.41489	-5.05322
46	-4.80636	1.60879	-4.47182	-2.63782	-5.93791	-5.01364	-2.82291	-2.09418	-1.89609	-5.06609	-2.983	-4.58764	-2.57827	-3.46918	-4.01782	-4.91991	-4.16609	-4.87545	-3.74364	-5.11545	-1.99718	-5.09836	-2.18418	-2.81218	-3.74127	-4.018	-5.52064	-5.23845	-3.5	-5.15664	-4.00073	-5.17945	-4.962	-2.73564	-5.56691	-5.67582	-6.41918	-3.59464	-5.49418	-4.25318	-5.23827	-5.97455	-4.206	-4.81045	-5.96055	-1.46064	-5.52073	-3.22964	-5.71664
47	-5.41007	1.56188	-5.52855	-3.09915	-6.54897	-5.64436	-3.49132	-3.02131	-2.66724	-5.81682	-4.029	-4.85263	-3.14823	-3.86415	-5.01109	-5.60064	-5.11173	-5.36809	-4.34562	-5.892	-2.60973	-5.74657	-2.52918	-3.74298	-4.43423	-4.61033	-6.05836	-5.92035	-4.12327	-5.79074	-4.6292	-5.93409	-5.76527	-3.36217	-6.138	-6.12373	-6.74574	-3.66686	-6.13217	-5.11584	-5.95344	-6.43391	-4.74525	-5.48126	-6.39414	-2.0739	-6.14151	-4.101	-6.35318
48	-5.97274	1.53874	-6.45987	-3.45866	-7.15648	-6.28179	-4.12503	-3.86376	-3.37368	-6.52236	-5.08173	-4.9732	-3.70796	-4.23303	-5.91845	-6.29413	-6.02836	-5.74315	-4.94768	-6.64503	-3.21682	-6.37364	-2.8217	-4.61205	-5.06904	-5.16144	-6.54242	-6.45546	-4.70246	-6.39393	-5.18639	-6.643	-6.55627	-3.95755	-6.60845	-6.53647	-7.05838	-3.70175	-6.71623	-5.93191	-6.62449	-6.85136	-5.26566	-6.10516	-6.75788	-2.63179	-6.74109	-4.99563	-6.94282
49	-6.47997	1.54292	-7.22118	-3.68288	-7.70755	-6.89482	-4.70512	-4.57473	-4.00361	-7.16309	-6.105	-4.91161	-4.21361	-4.56409	-6.71736	-6.96955	-6.88218	-5.99124	-5.53982	-7.37291	-3.84045	-6.98124	-3.07109	-5.41536	-5.63758	-5.65012	-6.95091	-6.8607	-5.22218	-6.94476	-5.6517	-7.29482	-7.319	-4.52627	-6.99136	-6.94942	-7.37064	-3.7237	-7.22345	-6.69721	-7.23827	-7.23818	-5.73421	-6.66664	-7.07258	-3.09682	-7.26942	-5.87197	-7.4653
50	-6.902	1.57319	-7.7688	-3.72467	-8.10988	-7.41827	-5.17107	-5.0981	-4.53806	-7.70664	-7.03218	-4.63658	-4.58855	-4.82376	-7.37073	-7.56546	-7.61755	-6.1216	-6.10979	-8.05658	-4.48582	-7.55951	-3.29855	-6.14117	-6.10399	-6.02578	-7.24585	-7.14672	-5.64157	-7.39538	-5.99468	-7.85909	-8.00752	-5.0546	-7.30255	-7.35009	-7.66502	-3.74135	-7.61693	-7.37449	-7.77771	-7.57645	-6.10264	-7.15862	-7.32468	-3.45407	-7.63887	-6.69239	-7.89948
51	-7.18457	1.62761	-8.06189	-3.5319	-8.24209	-7.75336	-5.42539	-5.37006	-4.91593	-8.09936	-7.76364	-4.12912	-4.73251	-4.95933	-7.81582	-8.00338	-8.14064	-6.12931	-6.62163	-8.64291	-5.12182	-8.08184	-3.48624	-6.7428	-6.37524	-6.21958	-7.34652	-7.28966	-5.90157	-7.67587	-6.16138	-8.26852	-8.53955	-5.49252	-7.54091	-7.65471	-7.87916	-3.72877	-7.84445	-7.86906	-8.19973	-7.79915	-6.30554	-7.55103	-7.46387	-3.692	-7.74505	-7.40908	-8.20892
52	-7.25709	1.70583	-8.06245	-3.06427	-8.002	-7.81036	-5.37233	-5.33242	-5.05136	-8.27318	-8.19309	-3.40455	-4.54903	-4.91873	-7.97627	-8.19785	-8.34264	-5.97882	-6.98973	-9.037	-5.67845	-8.48552	-3.54736	-7.13985	-6.34379	-6.16606	-7.163	-7.23497	-5.94461	-7.70791	-6.09124	-8.43582	-8.81155	-5.76064	-7.67591	-7.74388	-7.92458	-3.62691	-7.83452	-8.0623	-8.45112	-7.81836	-6.2617	-7.78085	-7.41621	-3.77888	-7.52303	-7.95094	-8.34027
53	-7.05637	1.80525	-7.73971	-2.31146	-7.35518	-7.55082	-4.96432	-4.95701	-4.88056	-8.16009	-8.23527	-2.51104	-4.02157	-4.66085	-7.789	-8.06864	-8.13609	-5.6062	-7.12121	-9.13927	-6.05191	-8.68056	-3.38161	-7.24668	-5.9443	-5.80722	-6.653	-6.92383	-5.72962	-7.40985	-5.7606	-8.27673	-8.74367	-5.77589	-7.63809	-7.51267	-7.71577	-3.3648	-7.50643	-7.86106	-8.4844	-7.57245	-5.89304	-7.76697	-7.09497	-3.66404	-6.95444	-8.23189	-8.23144
54	-6.54283	1.91383	-7.07684	-1.31334	-6.34252	-6.9923	-4.20545	-4.26085	-4.36625	-7.71445	-7.845	-1.51587	-3.1931	-4.15961	-7.22718	-7.57591	-7.48809	-4.95097	-6.93245	-8.86945	-6.13127	-8.56995	-2.89818	-6.98837	-5.16982	-5.13579	-5.8357	-6.32486	-5.24648	-6.72206	-5.15838	-7.72776	-8.30224	-5.48116	-7.34627	-6.92986	-7.18722	-2.86812	-6.80217	-7.20708	-8.24129	-7.03112	-5.14104	-7.43949	-6.43604	-3.29932	-6.05038	-8.16228	-7.81969
55	-5.72384	2.01079	-6.10391	-0.150273	-5.06509	-6.206	-3.15782	-3.30855	-3.51836	-6.93882	-7.02845	-0.472818	-2.13118	-3.42609	-6.31355	-6.74609	-6.45664	-4.00218	-6.38564	-8.21027	-5.83655	-8.098	-2.06609	-6.33009	-4.10136	-4.20918	-4.79155	-5.46364	-4.52818	-5.64691	-4.29845	-6.77655	-7.52027	-4.86473	-6.73973	-6.05309	-6.32164	-2.09164	-5.73127	-6.12	-7.67173	-6.21364	-4.00427	-6.76809	-5.44455	-2.675	-4.88255	-7.64418	-7.06773
56	-4.65435	2.08155	-4.91122	1.10389	-3.62367	-5.253	-1.88778	-2.19578	-2.40156	-5.894	-5.858	0.604333	-0.879	-2.488	-5.124	-5.65878	-5.168	-2.80689	-5.51567	-7.22667	-5.142	-7.27033	-0.944	-5.297	-2.86433	-3.107	-3.61333	-4.41378	-3.62344	-4.25944	-3.21889	-5.489	-6.48567	-3.96844	-5.799	-4.98822	-5.178	-1.04967	-4.38489	-4.70911	-6.76867	-5.174	-2.55167	-5.78767	-4.19467	-1.83378	-3.55644	-6.70311	-5.99811
57	-3.40874	2.13314	-3.60536	2.43072	-2.07694	-4.15064	-0.423636	-0.998455	-1.10899	-4.647	-4.43691	1.75505	0.561859	-1.36227	-3.738	-4.39816	-3.72391	-1.42644	-4.39914	-6.02539	-4.06645	-6.15584	0.357	-3.98382	-1.55284	-1.8903	-2.35621	-3.2474	-2.56324	-2.66302	-1.96709	-3.98921	-5.28273	-2.86726	-4.54155	-3.82808	-3.85838	0.192283	-2.89469	-3.12819	-5.59161	-3.96067	-0.887515	-4.58226	-2.77418	-0.839404	-2.15104	-5.45916	-4.69978
58	-2.03902	2.18526	-2.25361	3.87503	-0.436636	-2.87109	1.24424	0.267576	0.290303	-3.25791	-2.88455	3.05006	2.20933	-0.0431818	-2.21727	-3.01064	-2.16609	0.0992121	-3.10297	-4.68736	-2.73609	-4.85397	1.74473	-2.51467	-0.184576	-0.573394	-1.02091	-1.98697	-1.35067	-0.934576	-0.573273	-2.39073	-3.94591	-1.61967	-3.07355	-2.59606	-2.45182	1.55888	-1.35397	-1.49345	-4.22958	-2.58627	0.907212	-3.22655	-1.22688	0.270273	-0.681394	-4.04955	-3.28464
59	-0.549493	2.25363	-0.84896	5.50764	1.31694	-1.36318	3.13754	1.64614	1.78112	-1.72682	-1.22991	4.55615	4.0818	1.48588	-0.553909	-1.50207	-0.463727	1.76409	-1.64813	-3.23388	-1.23609	-3.43622	3.19573	-0.980263	1.2863	0.877212	0.433303	-0.590626	0.0456162	0.884899	0.963323	-0.743152	-2.45652	-0.254515	-1.46827	-1.23776	-0.988747	3.00652	0.248515	0.161889	-2.7403	-1.034	2.79616	-1.74919	0.451808	1.50769	0.898051	-2.55873	-1.81817
60	1.09225	2.34398	0.671606	7.38362	3.20985	0.419939	5.25971	3.21062	3.39136	-0.0264545	0.548273	6.31111	6.18235	3.2433	1.293	0.143364	1.42645	3.58702	-0.00958586	-1.63173	0.394091	-1.92053	4.74785	0.599818	2.92565	2.51355	2.06027	1.00948	1.6783	2.79515	2.6674	0.978061	-0.77203	1.23918	0.243	0.333111	0.575141	4.53308	1.99234	1.88348	-1.12964	0.72097	4.78905	-0.120232	2.29122	2.92097	2.66023	-0.984081	-0.28599
61	2.93285	2.45161	2.3913	9.51221	5.25936	2.49873	7.5787	5.025	5.18712	1.88045	2.49218	8.3127	8.48652	5.23618	3.36755	1.95718	3.53227	5.59545	1.85582	0.171727	2.15955	-0.276394	6.46136	2.28085	4.78488	4.37803	3.90318	2.86985	3.59748	4.83536	4.56788	2.84345	1.14427	2.91548	2.06855	2.18976	2.31379	6.17097	3.95776	3.77194	0.645939	2.70282	6.91836	1.72215	4.3253	4.57406	4.66652	0.739636	1.38464
62	5.00396	2.56342	4.36165	11.8531	7.46476	4.85303	10.0454	7.11321	7.22046	4.02191	4.644	10.5231	10.9431	7.45824	5.68245	3.96839	5.84991	7.80105	3.98259	2.21782	4.091	1.54709	8.38261	4.14364	6.88178	6.48884	5.98194	5.01825	5.81833	7.04522	6.68372	4.92573	3.30918	4.82416	4.04255	4.35759	4.28689	7.968	6.18529	5.91664	2.64013	4.92264	9.21061	3.82679	6.56233	6.5071	6.93346	2.69806	3.27503
63	7.30672	2.6615	6.58031	14.3321	9.80294	7.43182	12.6032	9.45927	9.4923	6.39918	7.02091	12.8812	13.4871	9.88597	8.204	6.19114	8.33864	10.1789	6.3734	4.51312	6.21773	3.60759	10.5323	6.23743	9.20024	8.82591	8.27679	7.43169	8.30488	9.43328	9.01755	7.26118	5.71085	6.97972	6.20127	6.81748	6.51566	9.97077	8.66457	8.34164	4.88562	7.36309	11.6672	6.20224	8.98264	8.72605	9.42262	4.9761	5.43638
64	9.81001	2.72918	9.00827	16.868	12.2358	10.1678	15.192	12.0136	11.9684	8.98245	9.59691	15.3108	16.0676	12.4723	10.8738	8.618	10.9317	12.671	8.99736	7.02973	8.54864	5.93455	12.8945	8.56291	11.6951	11.34	10.74	10.0459	10.9901	11.9757	11.5477	9.83027	8.30882	9.35609	8.55982	9.50945	8.98236	12.2094	11.3325	11.0019	7.393	9.98109	14.2562	8.80518	11.535	11.2074	12.0617	7.52227	7.87036
65	12.4559	2.75627	11.5739	19.385	14.7273	12.9892	17.7511	14.7019	14.5951	11.7171	12.3135	17.7353	18.6327	15.1531	13.6267	11.2238	13.557	15.2049	11.7735	9.70991	11.0624	8.47431	15.4205	11.0753	14.2804	13.9689	13.3131	12.7825	13.7943	14.6292	14.2077	12.5726	11.0406	11.9058	11.1057	12.3512	11.6353	14.652	14.0978	13.8055	10.1388	12.7208	16.9229	11.5581	14.1526	13.8675	14.7564	10.2849	10.5231
66	15.176	2.74227	14.1931	21.8254	17.2384	15.8202	20.2444	17.4351	17.3115	14.5335	15.0983	20.0924	21.1209	17.8621	16.3907	13.9565	16.1477	17.7099	14.6257	12.4793	13.7153	11.169	18.0464	13.7011	16.883	16.6461	15.934	15.5661	16.6449	17.3377	16.9359	15.4085	13.8406	14.5646	13.8079	15.2616	14.3995	17.2518	16.8662	16.6538	13.0615	15.5301	19.6037	14.3743	16.7688	16.6212	17.4306	13.2092	13.3079
67	17.9023	2.69215	16.778	24.1493	19.731	18.592	22.6497	20.1277	20.0303	17.357	17.879	22.339	23.5143	20.542	19.1	16.7597	18.647	20.124	17.4793	15.259	16.451	13.953	20.698	16.362	19.449	19.3077	18.532	18.3317	19.4847	20.043	19.6663	18.246	16.653	17.2547	16.622	18.1637	17.1827	19.948	19.5603	19.455	16.0837	18.353	22.235	17.1723	19.3217	19.382	20.0153	16.204	16.129
68	20.5704	2.61609	19.2552	26.3431	22.1703	21.2426	24.9568	22.7085	22.6653	20.1139	20.5798	24.4478	25.8279	23.1406	21.6934	19.5736	21.0056	22.4031	20.271	17.971	19.2062	16.7435	23.2863	18.9813	21.9352	21.8973	21.0331	21.0263	22.2711	22.688	22.3298	20.9907	19.4148	19.8912	19.4874	20.9883	19.889	22.6616	22.1194	22.1272	19.1279	21.1256	24.7567	19.8814	21.7661	22.0736	22.4575	19.1717	18.8962
69	23.1291	2.52776	21.58	28.4088	24.5258	23.7362	27.158	25.1267	25.1713	22.7697	23.1589	26.4141	28.0761	25.6211	24.1283	22.2945	23.2244	24.5202	22.9548	20.5618	21.9029	19.4541	25.7398	21.4872	24.3107	24.3717	23.3961	23.6123	24.9708	25.2222	24.866	23.5712	22.0765	22.3987	22.3217	23.6837	22.4391	25.3005	24.4944	24.5957	22.1181	23.8003	27.122	22.4507	24.0806	24.6384	24.7253	22.0371	21.5375
70	25.5415	2.43907	23.7435	30.3465	26.7689	26.0552	29.2395	27.3598	27.5218	25.2982	25.5854	28.2521	30.2662	27.9585	26.3682	24.8316	25.3083	26.464	25.4975	23.0005	24.4747	22.0214	28.0158	23.8271	26.5596	26.7082	25.5895	26.065	27.5586	27.6171	27.235	25.942	24.6139	24.7156	25.0504	26.2182	24.7819	27.781	26.6599	26.8225	24.9845	26.3419	29.2992	24.8542	26.2537	27.036	26.8079	24.7434	24.0078
71	27.7864	2.3584	25.7624	32.1543	28.8772	28.2023	31.1919	29.4035	29.6983	27.6873	27.8425	29.9786	32.3838	30.1358	28.402	27.1593	27.2632	28.2361	27.8773	25.2695	26.8744	24.41	30.0942	25.9614	28.6734	28.8994	27.6011	28.37	30.0096	29.8579	29.4136	28.0873	27.0146	26.8046	27.6096	28.5709	26.8993	30.0476	28.6167	28.8085	27.6681	28.7256	31.272	27.078	28.2754	29.244	28.7134	27.2606	26.2855
72	29.8562	2.29069	27.662	33.8339	30.8372	30.1845	33.0144	31.2608	31.7041	29.9382	29.9362	31.6047	34.3957	32.1458	30.2364	29.2733	29.0935	29.8417	30.0895	27.3629	29.0773	26.6026	31.9715	27.8843	30.6467	30.9502	29.4374	30.5154	32.3044	31.9397	31.3904	30.0161	29.2682	28.6517	29.9559	30.7303	28.8058	32.0764	30.3812	30.6005	30.1469	30.9373	33.0327	29.1217	30.1382	31.2562	30.4552	29.5932	28.3564
73	31.7511	2.23856	29.4634	35.3837	32.6485	31.9995	34.7137	32.9349	33.5459	32.0633	31.8867	33.1353	36.2636	33.9884	31.8864	31.1826	30.8014	31.2846	32.1335	29.2775	31.0785	28.6003	33.6576	29.6047	32.4791	32.8559	31.1115	32.4836	34.4299	33.8661	33.161	31.7504	31.3646	30.2634	32.0685	32.6936	30.5352	33.8693	31.9717	32.2394	32.4138	32.9685	34.5897	30.9994	31.8333	33.0777	32.0485	31.744	30.2184
74	33.4761	2.20391	31.1802	36.8007	34.3151	33.6434	36.294	34.4414	35.2188	34.0689	33.7068	34.5717	37.9511	35.6667	33.3673	32.9092	32.3949	32.5712	34.0074	31.0071	32.8845	30.4141	35.1701	31.1356	34.1718	34.6116	32.6398	34.281	36.3801	35.645	34.7285	33.3162	33.2932	31.6646	33.9479	34.4792	32.1212	35.4422	33.4071	33.7449	34.4727	34.8156	35.9635	32.7248	33.3693	34.7165	33.5067	33.7112	31.8942
75	35.0369	2.18436	32.8262	38.0816	35.849	35.1274	37.7647	35.7821	36.7134	35.9438	35.3988	35.9199	39.4317	37.1874	34.696	34.4693	33.8815	33.713	35.7065	32.5474	34.5049	32.0605	36.5238	32.4986	35.7252	36.2146	34.0384	35.911	38.1533	37.287	36.1007	34.7377	35.0438	32.8708	35.601	36.0963	33.5828	36.8127	34.691	35.1306	36.3274	36.4728	37.1656	34.2943	34.7529	36.178	34.8364	35.495	33.401
76	36.438	2.17837	34.4195	39.2264	37.2677	36.4699	39.1297	36.9632	38.0247	37.6849	36.9681	37.1813	40.6885	38.5605	35.8908	35.8841	35.2669	34.7222	37.2145	33.902	35.9425	33.5446	37.7294	33.7094	37.1326	37.6646	35.317	37.3814	39.7516	38.8052	37.2786	36.0218	36.6084	33.9027	37.0328	37.5468	34.9303	37.9899	35.8394	36.4021	37.9825	37.9359	38.2055	35.7039	35.9922	37.4572	36.0396	37.1028	34.756
77	37.6897	2.18405	35.9748	40.2441	38.5902	37.6851	40.3966	37.9946	39.1541	39.3091	38.4305	38.3537	41.7473	39.801	36.9659	37.1758	36.5531	35.6149	38.5377	35.0834	37.1905	34.8731	38.7895	34.7763	38.4133	38.9575	36.479	38.6968	41.1785	40.2085	38.2877	37.168	37.9887	34.7877	38.2503	38.8314	36.1686	39.0038	36.8758	37.5653	39.4424	39.2074	39.0906	36.9495	37.0957	38.5627	37.1245	38.5603	35.9773
78	38.8026	2.20027	37.5063	41.1517	39.8327	38.7787	41.5668	38.8874	40.1071	40.845	39.806	39.4262	42.6391	40.9237	37.941	38.3537	37.74	36.3981	39.6754	36.099	38.251	36.043	39.7043	35.7128	39.5787	40.0966	37.5263	39.86	42.4366	41.5028	39.158	38.1837	39.19	35.5451	39.261	39.952	37.3043	39.8694	37.8248	38.6349	40.7073	40.2957	39.8251	38.0306	38.0763	39.5	38.1028	39.8968	37.0822
79	39.7852	2.2265	39.0245	41.959	41.0077	39.7454	42.6367	39.6509	40.8928	42.3115	41.1082	40.3841	43.3891	41.936	38.8203	39.4111	38.8192	37.0787	40.6155	36.9535	39.1246	37.0517	40.4785	36.5348	40.6353	41.0932	38.467	40.8692	43.5289	42.6873	39.9256	39.081	40.2258	36.1827	40.0634	40.9156	38.3508	40.5934	38.7138	39.6228	41.7816	41.2165	40.4221	38.9504	38.9517	40.278	38.9812	41.1401	38.0871
80	40.6468	2.26219	40.5266	42.6752	42.1212	40.5765	43.594	40.2912	41.5227	43.7259	42.3482	41.2116	44.0154	42.8404	39.6152	40.3348	39.8021	37.6662	41.3473	37.6558	39.8423	37.9028	41.1129	37.2462	41.5931	41.9563	39.3116	41.7261	44.4562	43.7518	40.6261	39.8734	41.1142	36.7004	40.6903	41.742	39.3214	41.1763	39.5618	40.5315	42.6789	41.9925	40.9058	39.7134	39.7371	40.9131	39.7609	42.2924	39.0077
81	41.3913	2.30487	41.9876	43.2976	43.164	41.2655	44.426	40.8118	42.0022	45.0825	43.5165	41.9008	44.5347	43.6371	40.3308	41.1142	40.6849	38.1735	41.8696	38.2149	40.4202	38.606	41.6089	37.835	42.4564	42.6971	40.0725	42.4401	45.2124	44.6693	41.2865	40.5709	41.8671	37.095	41.1523	42.4553	40.2221	41.6213	40.3685	41.3583	43.4083	42.645	41.3051	40.3244	40.4426	41.4257	40.4316	43.3374	39.8559
82	42.0212	2.35003	43.3714	43.8241	44.1155	41.8136	45.1264	41.213	42.358	46.3555	44.5845	42.4527	44.9607	44.3244	40.973	41.747	41.4609	38.6195	42.1854	38.6465	40.8725	39.1712	41.9778	38.3098	43.2195	43.3297	40.7617	43.0334	45.8081	45.4155	41.9154	41.1816	42.4892	37.359	41.4552	43.0756	41.0521	41.932	41.1158	42.1168	43.9911	43.1923	41.6505	40.7932	41.0716	41.8322	40.9812	44.2408	40.6356
83	42.5371	2.38962	44.6384	44.2498	44.9524	42.2314	45.6918	41.4975	42.6193	47.5041	45.5144	42.8731	45.3027	44.9008	41.5503	42.2369	42.1111	39.0212	42.3185	38.9855	41.214	39.6103	42.2388	38.6875	43.8669	43.8652	41.3863	43.5319	46.2534	45.9735	42.5028	41.7149	42.9764	37.4982	41.6198	43.6148	41.8054	42.1071	41.7782	42.8178	44.4409	43.6472	41.964	41.135	41.6226	42.1512	41.4041	44.9639	41.3421
84	42.9397	2.41374	45.7445	44.5604	45.6462	42.5257	46.1193	41.6746	42.8165	48.4772	46.2671	43.1714	45.562	45.3586	42.0706	42.5958	42.6015	39.3981	42.3173	39.2729	41.4671	39.9412	42.411	38.9792	44.3759	44.3121	41.9438	43.9564	46.5612	46.3372	43.0221	42.173	43.3174	37.5416	41.6864	44.077	42.4687	42.1476	42.3247	43.4644	44.7711	44.0151	42.2609	41.3695	42.0809	42.4073	41.6949	45.4822	41.9654
85	43.2277	2.41226	46.647	44.7382	46.1622	42.7188	46.4082	41.7522	42.9789	49.2258	46.8045	43.3559	45.7266	45.682	42.5322	42.8418	42.8881	39.7566	42.2377	39.5505	41.6554	40.1827	42.5123	39.1955	44.7169	44.6788	42.4207	44.3104	46.7467	46.5132	43.4444	42.55	43.4931	37.5375	41.7045	44.4495	43.0215	42.0737	42.7272	44.0417	44.9942	44.288	42.5403	41.5172	42.4281	42.6233	41.8471	45.7761	42.4965
86	43.3955	2.3797	47.3029	44.7644	46.4752	42.8373	46.564	41.7339	43.1244	49.708	47.0944	43.4246	45.774	45.8584	42.9173	42.9864	42.9288	40.0902	42.1217	39.8353	41.791	40.3398	42.5553	39.3398	44.8584	44.9648	42.7965	44.5878	46.8316	46.5202	43.74	42.825	43.4925	37.5404	41.715	44.702	43.4354	41.9159	42.9625	44.5142	45.1162	44.4436	42.7795	41.5972	42.6385	42.8021	41.8509	45.8275	42.9146
87	43.432	2.31964	47.686	44.6226	46.5889	42.9009	46.6018	41.6104	43.2429	49.8945	47.1135	43.3585	45.6773	45.8717	43.1944	43.0182	42.6924	40.3806	41.9845	40.1092	41.8635	40.395	42.5485	39.3992	44.7789	45.1534	43.0355	44.7691	46.8414	46.3792	43.885	42.9748	43.3088	37.5889	41.727	44.7947	43.6708	41.707	43.005	44.8382	45.1371	44.4534	42.9267	41.6155	42.6826	42.9265	41.6951	45.6655	43.1782
88	43.3302	2.24415	47.7959	44.3106	46.5275	42.9203	46.5367	41.3736	43.299	49.7758	46.8551	43.1351	45.4174	45.7219	43.3296	42.9217	42.1693	40.6047	41.8134	40.3235	41.8394	40.3155	42.4925	39.3463	44.4753	45.236	43.1088	44.8488	46.8029	46.1127	43.8631	42.9916	42.9548	37.6846	41.7199	44.7148	43.7047	41.4774	42.8635	44.9739	45.044	44.3078	42.9436	41.574	42.5639	42.9594	41.3661	45.3126	43.2602
89	43.0876	2.16944	47.6573	43.8366	46.3297	42.8923	46.3717	41.0133	43.2509	49.36	46.332	42.7441	44.9909	45.4167	43.288	42.6753	41.389	40.7354	41.5686	40.4073	41.678	40.0653	42.376	39.1513	43.9699	45.1943	42.9987	44.816	46.7294	45.7369	43.6746	42.8797	42.4513	37.809	41.651	44.4602	43.5177	41.2378	42.5562	44.8878	44.8138	44.0113	42.8117	41.4694	42.2988	42.8511	40.8516	44.8051	43.1362
90	42.7064	2.11207	47.325	43.2173	46.0377	42.7966	46.0956	40.5262	43.051	48.6795	45.5766	42.1958	44.4272	44.9658	43.0335	42.2638	40.3853	40.7418	41.2109	40.2907	41.328	39.6284	42.1814	38.7835	43.304	45.0032	42.7055	44.6532	46.6082	45.2635	43.3363	42.6503	41.8172	37.9182	41.4489	44.0328	43.1104	40.9632	42.1133	44.5493	44.4207	43.5738	42.5245	41.2987	41.9145	42.5695	40.1555	44.1891	42.8089
91	42.1961	2.08821	46.8761	42.4746	45.6907	42.6039	45.7016	39.9267	42.6374	47.846	44.6877	41.5256	43.7681	44.386	42.5991	41.6998	39.2502	40.5954	40.7188	39.9376	40.7804	39.003	41.8895	38.2037	42.5058	44.6425	42.2397	44.3444	46.409	44.7156	42.8684	42.3289	41.0648	37.9424	41.0704	43.443	42.5055	40.625	41.5639	43.933	43.8478	43.0125	42.0872	41.0523	41.43	42.118	39.2794	43.5052	42.303
92	41.5851	2.10644	46.3935	41.6405	45.3207	42.2963	45.2135	39.2572	42.0224	46.967	43.7675	40.7961	43.0734	43.7124	42.0588	41.0409	38.0665	40.2976	40.1169	39.3706	40.0339	38.2201	41.5045	37.4411	41.6056	44.1265	41.632	43.9016	46.1103	44.1476	42.3103	41.9688	40.2153	37.8224	40.511	42.723	41.7559	40.2107	40.9453	43.1131	43.1447	42.3689	41.5289	40.7288	40.8643	41.552	38.2536	42.7853	41.6685
93	40.9307	2.16155	45.9436	40.7617	44.9588	41.8939	44.6886	38.5884	41.2648	46.1532	42.9283	40.0762	42.4108	43.0004	41.5221	40.3795	36.9196	39.8924	39.4684	38.6629	39.1401	37.3608	41.0744	36.5798	40.6506	43.517	40.9428	43.3694	45.7256	43.644	41.7254	41.6474	39.311	37.5524	39.8346	41.9514	40.9452	39.741	40.3237	42.1928	42.3957	41.7118	40.9131	40.3552	40.2616	40.9563	37.1639	42.066	40.9858
94	40.3093	2.23926	45.5683	39.8998	44.6379	41.4534	44.2074	37.9977	40.4558	45.483	42.273	39.4292	41.8496	42.3175	41.1002	39.8029	35.8856	39.4545	38.8513	37.9118	38.2117	36.5238	40.6817	35.7581	39.722	42.9119	40.2536	42.8135	45.2964	43.3009	41.2019	41.4302	38.4126	37.1903	39.1442	41.2385	40.1678	39.2789	39.7892	41.3005	41.69	41.1272	40.325	39.9939	39.6947	40.4192	36.1334	41.4161	40.3584
95	39.7996	2.32445	45.2908	39.1348	44.404	41.0487	43.865	37.5554	39.6957	44.9943	41.8895	38.9153	41.4534	41.7328	40.8858	39.3616	35.0309	39.0663	38.3373	37.2079	37.3772	35.7933	40.4218	35.1094	38.9487	42.4279	39.6568	42.3138	44.871	43.2088	40.8496	41.3588	37.6016	36.835	38.5453	40.6763	39.5013	38.9054	39.4274	40.5668	41.1088	40.7075	39.848	39.7116	39.2561	40.0111	35.2594	40.9156	39.894
96	39.4701	2.40815	45.1384	38.552	44.3144	40.7519	43.7606	37.3184	39.0903	44.6864	41.8473	38.6023	41.2646	41.3149	40.9414	39.0683	34.4076	38.8028	37.988	36.6223	36.7402	35.2347	40.3888	34.7095	38.4967	42.1656	39.2457	41.9678	44.5019	43.4308	40.7821	41.453	36.9757	36.5777	38.1365	40.3215	38.9997	38.6794	39.2971	40.0937	40.7209	40.5416	39.5595	39.5471	39.0402	39.7767	34.5857	40.6263	39.6928
[truncated: 4 more rows]
[truncated: 63 more columns]

## Sheet: Rotation LKneeFlex A1FaCoM
all values Right	mean	std	steps
[truncated: 201 more rows]
[truncated: 63 more columns]

[truncated: 35 more sheets: Rotation LAnkleFlex A1FaCoM, Rotation RHipAbAd A1FaCoM, Rotation RHipRot A1FaCoM, Rotation RAnklePron A1FaCoM, Rotation LHipAbAd A1FaCoM, Rotation LHipRot A1FaCoM, Rotation LAnklePron A1FaCoM, Rotation PelvicTil A1FaCoM, Rotation PelvicObl A1FaCoM, Rotation PelvicRot A1FaCoM, LProgression A1FaCoM, RProgression A1FaCoM, Rotation TrunkTilt A1FaCoM, Rotation TrunkFlex A1FaCoM, Rotation TrunkRot A1FaCoM, Moment RHipFlex A1FaCoM, Moment RHipAbAd A1FaCoM, Moment RHipRot A1FaCoM, Moment RKneeFlex A1FaCoM, Moment RKneeAbAd A1FaCoM …]
