# Supplementary material for: Lower limb muscle fatigue after uphill walking in children with unilateral spastic cerebral palsy
Source: PLoS One. 2022 Dec 6;17(12):e0278657. doi: 10.1371/journal.pone.0278657 (PMC9725134; doi:10.1371/journal.pone.0278657)
Supplement: S3 File — (ZIP) [file pone.0278657.s005.zip › Kinematics-individual files-part3/F21A1_ComfM010001.xlsx]

## Sheet: gait A1ComfM
Calculated gait parameters	mean	std	VC	max	min
Walking.Speed [m/s]	1.42	0	0	1.42	1.42
Cadans [1/m]	120.82	10.21	5.07	146.34	105.26
L.Stride.Time [s]	1	0.02	0.02	1.05	0.91	1.03	1.01	1.02	1.03	1.01	1.01	1.02	1.02	1.01	1.04	1.03	1	1.03	1.01	1.01	1.02	1.01	1	1.01	1.04	1.03	1.04	1.04	1	1.02	0.99	0.99	1.01	1.02	1	0.99	0.98	0.99	1.01	1.02	1.01	1.01	1.04	1.03	1.02	1.03	1.04	1.05	1.02
L.Step.Time [s]	0.46	0.02	0.04	0.49	0.41	0.48	0.47	0.48	0.49	0.47	0.46	0.48	0.46	0.48	0.49	0.47	0.47	0.49	0.45	0.46	0.47	0.45	0.46	0.48	0.48	0.49	0.47	0.48	0.45	0.49	0.45	0.44	0.47	0.48	0.47	0.45	0.45	0.46	0.47	0.46	0.46	0.46	0.48	0.47	0.48	0.48	0.48	0.49	0.46
L.Stance.Time [s]	0.63	0.02	0.03	0.69	0.56	0.64	0.63	0.64	0.64	0.65	0.64	0.64	0.65	0.63	0.66	0.66	0.63	0.65	0.65	0.64	0.66	0.65	0.61	0.65	0.66	0.64	0.66	0.65	0.63	0.63	0.63	0.64	0.64	0.66	0.63	0.64	0.62	0.62	0.65	0.65	0.64	0.65	0.69	0.66	0.63	0.65	0.68	0.68	0.65
L.Swing.Time [s]	0.37	0.01	0.04	0.39	0.32	0.39	0.38	0.38	0.39	0.36	0.37	0.38	0.37	0.38	0.38	0.37	0.37	0.38	0.36	0.37	0.36	0.36	0.39	0.36	0.38	0.39	0.38	0.39	0.37	0.39	0.36	0.35	0.37	0.36	0.37	0.35	0.36	0.37	0.36	0.37	0.37	0.36	0.35	0.37	0.39	0.38	0.36	0.37	0.37
L.Stance.Swing [1]	0.58	0.02	0.04	0.64	0.51	0.609	0.603	0.594	0.609	0.554	0.578	0.594	0.569	0.603	0.576	0.561	0.587	0.585	0.554	0.578	0.545	0.554	0.639	0.554	0.576	0.609	0.576	0.6	0.587	0.619	0.571	0.547	0.578	0.545	0.587	0.547	0.581	0.597	0.554	0.569	0.578	0.554	0.507	0.561	0.619	0.585	0.529	0.544	0.569
L.Bipedal [s]	0.1	0.01	0.12	0.13	0.07	0.11	0.09	0.1	0.1	0.1	0.1	0.11	0.09	0.09	0.1	0.08	0.1	0.11	0.11	0.1	0.11	0.09	0.08	0.11	0.1	0.12	0.13	0.1	0.09	0.1	0.11	0.1	0.08	0.1	0.1	0.09	0.09	0.08	0.11	0.09	0.11	0.1	0.12	0.09	0.1	0.11	0.1	0.1	0.1
L.Stride.Length [m]	1.42	0.05	0.04	1.56	1.16	1.454	1.478	1.474	1.484	1.406	1.459	1.43	1.491	1.416	1.454	1.46	1.422	1.42	1.445	1.439	1.377	1.434	1.517	1.42	1.47	1.454	1.435	1.475	1.432	1.453	1.404	1.411	1.458	1.42	1.441	1.413	1.439	1.404	1.36	1.461	1.427	1.455	1.349	1.493	1.506	1.419	1.414	1.459	1.461
L.Step.Length [m]	0.81	0.03	0.03	0.87	0.65	0.783	0.809	0.786	0.805	0.78	0.776	0.804	0.827	0.825	0.826	0.835	0.812	0.83	0.808	0.782	0.782	0.825	0.856	0.806	0.8	0.79	0.775	0.816	0.815	0.839	0.802	0.76	0.847	0.819	0.829	0.815	0.815	0.808	0.794	0.828	0.792	0.847	0.738	0.841	0.84	0.828	0.811	0.841	0.81
L.Step.Width [m]	0.15	0.05	0.35	0.27	0.01	0.234	0.137	0.196	0.144	0.153	0.198	0.165	0.106	0.136	0.178	0.168	0.157	0.165	0.096	0.208	0.203	0.152	0.156	0.104	0.219	0.183	0.142	0.075	0.115	0.175	0.097	0.212	0.258	0.118	0.129	0.076	0.124	0.147	0.156	0.091	0.104	0.193	0.171	0.217	0.11	0.041	0.033	0.201	0.154
L.foot.clear [cm]	2.82	0.37	0.13	4.28	1.89	2.598	3.127	2.922	2.479	3.785	2.635	2.594	2.628	2.459	2.92	3.026	2.597	2.33	2.978	2.918	2.493	3.536	2.906	3.204	2.474	2.564	2.767	2.894	2.649	3.425	3.091	3.031	2.635	2.398	2.715	2.59	2.857	2.835	2.498	2.614	2.87	2.533	2.29	2.731	2.711	2.524	2.781	2.597	2.437
R.Stride.Time [s]	1	0.03	0.03	1.06	0.93	1.02	1.01	1.02	1.03	1.02	1	1.04	0.99	1.03	1.05	1	1.01	1.05	1	1.01	1.03	0.99	0.99	1.04	1.02	1.06	1.03	1.03	0.98	1.03	1	0.98	1.01	1.01	1.01	0.98	0.98	1	1.03	1.01	1.01	1.02	1.04	1.01	1.03	1.04	1.04	1.05	1.01
R.Step.Time [s]	0.54	0.01	0.03	0.57	0.5	0.55	0.54	0.54	0.54	0.54	0.55	0.54	0.56	0.53	0.55	0.56	0.53	0.54	0.56	0.55	0.55	0.56	0.54	0.53	0.56	0.54	0.57	0.56	0.55	0.53	0.54	0.55	0.54	0.54	0.53	0.54	0.53	0.53	0.54	0.56	0.55	0.55	0.56	0.56	0.54	0.55	0.56	0.56	0.56
R.Stance.Time [s]	0.56	0.02	0.04	0.61	0.48	0.59	0.56	0.58	0.59	0.57	0.56	0.59	0.55	0.57	0.59	0.55	0.57	0.6	0.56	0.56	0.58	0.54	0.54	0.59	0.58	0.61	0.6	0.58	0.54	0.59	0.56	0.54	0.55	0.58	0.57	0.54	0.54	0.54	0.58	0.55	0.57	0.56	0.6	0.56	0.58	0.59	0.58	0.59	0.56
R.Swing.Time [s]	0.44	0.01	0.02	0.46	0.41	0.43	0.45	0.44	0.44	0.45	0.44	0.45	0.44	0.46	0.46	0.45	0.44	0.45	0.44	0.45	0.45	0.45	0.45	0.45	0.44	0.45	0.43	0.45	0.44	0.44	0.44	0.44	0.46	0.43	0.44	0.44	0.44	0.46	0.45	0.46	0.44	0.46	0.44	0.45	0.45	0.45	0.46	0.46	0.45
R.Stance.Swing [1]	0.79	0.04	0.05	0.94	0.72	0.729	0.804	0.759	0.746	0.789	0.786	0.763	0.8	0.807	0.78	0.818	0.772	0.75	0.786	0.804	0.776	0.833	0.833	0.763	0.759	0.738	0.717	0.776	0.815	0.746	0.786	0.815	0.836	0.741	0.772	0.815	0.815	0.852	0.776	0.836	0.772	0.821	0.733	0.804	0.776	0.763	0.793	0.78	0.804
R.Bipedal [s]	0.09	0.01	0.11	0.13	0.06	0.09	0.09	0.1	0.1	0.11	0.09	0.1	0.09	0.1	0.11	0.1	0.1	0.11	0.09	0.09	0.11	0.09	0.07	0.12	0.1	0.1	0.09	0.09	0.08	0.1	0.09	0.09	0.1	0.12	0.1	0.1	0.09	0.09	0.11	0.09	0.09	0.1	0.13	0.1	0.09	0.1	0.12	0.12	0.09
R.Stride.Length [m]	1.42	0.05	0.03	1.55	1.17	1.452	1.496	1.464	1.431	1.463	1.403	1.468	1.418	1.454	1.451	1.445	1.402	1.466	1.465	1.377	1.39	1.487	1.469	1.477	1.464	1.45	1.435	1.433	1.43	1.44	1.453	1.371	1.448	1.431	1.426	1.439	1.411	1.373	1.428	1.462	1.401	1.458	1.389	1.507	1.431	1.431	1.429	1.492	1.469
R.Step.Length [m]	0.61	0.04	0.06	0.74	0.51	0.671	0.669	0.687	0.678	0.626	0.683	0.626	0.664	0.591	0.628	0.625	0.61	0.59	0.636	0.657	0.595	0.608	0.662	0.614	0.671	0.664	0.66	0.66	0.617	0.615	0.601	0.651	0.611	0.601	0.612	0.597	0.624	0.596	0.565	0.634	0.635	0.608	0.612	0.651	0.666	0.591	0.603	0.618	0.651
R.Step.Width [m]	0.16	0.05	0.3	0.38	0.02	0.16	0.236	0.136	0.211	0.174	0.161	0.208	0.17	0.187	0.153	0.15	0.139	0.21	0.163	0.114	0.215	0.216	0.234	0.192	0.123	0.164	0.172	0.174	0.192	0.133	0.129	0.155	0.106	0.183	0.226	0.177	0.084	0.113	0.181	0.108	0.157	0.161	0.1	0.102	0.16	0.217	0.147	0.136	0.12
R.foot.clear [cm]	3.02	0.46	0.15	4.79	2.07	3.566	2.581	2.796	3.723	3.17	2.857	3.487	2.816	2.711	2.511	2.937	3.291	3.018	3.177	2.597	3.39	3.438	2.907	2.733	3.095	3.235	2.908	2.719	2.605	3.699	3.401	3.707	3.024	2.662	3.007	3.87	2.687	2.101	3.027	2.522	2.592	4.69	3.596	2.99	2.906	2.903	2.887	3.192	2.813
Asym.step.time [%]	15.47	3.72	0.24	26.26	4.08	13.592	13.861	11.765	9.709	13.861	17.822	11.765	19.608	9.901	11.538	17.476	12	9.709	21.782	17.822	15.686	21.782	16	9.901	15.385	9.709	19.231	15.385	20	7.843	18.182	22.222	13.861	11.765	12	18.182	16.327	14.141	13.861	19.608	17.822	17.822	15.385	17.476	11.765	13.592	15.385	13.333	19.608
Asym.step.length [%]	27.2	6.64	0.24	43.2	11.41	15.341	18.885	13.439	17.17	21.987	12.769	24.84	21.779	33.142	27.17	28.797	28.472	33.756	23.827	17.436	27.126	30.287	25.557	27.157	17.556	17.33	16.069	21.164	27.667	30.84	28.579	15.534	32.332	30.733	30.013	30.879	26.613	30.141	33.68	26.493	22.128	32.764	18.676	25.446	23.08	33.302	29.429	30.666	21.729
Mox file gait parameters	mean	std
L.Stride.Time	0.999961	0.024291
L.Stance.Time	0.644023	0.0190511
L.Swing.Time	0.355915	0.0113675
L.Stance.Swing	0.643997	0.00874791
L.Step.Length	0.833713	0.0263928
L.Step.Width	0.18338	0.0552033
R.Stride.Time	1.00002	0.0245906
R.Stance.Time	0.595669	0.021035
R.Swing.Time	0.404331	0.0104758
R.Stance.Swing	0.59557	0.00994094
R.Step.Length	0.586292	0.037364
R.Step.Width	0.184277	0.0390319
	mean	std	VC	max	min
step lateral CoM displacement {m}	0.0291757	0.0187467	0.642544	0.154886	0.00474245	0.01777	0.0147494	0.0380779	0.0162657	0.0154327	0.0197923	0.0296275	0.00997279	0.0146649	0.0300694	0.0146805	0.0208848	0.0321923	0.0233971	0.0376274	0.014545	0.0209515	0.0192304	0.0202983	0.0191162	0.0203514	0.0197621	0.017096	0.0236378	0.0291631	0.0248718	0.0174342	0.0293482	0.037987	0.0527392	0.0177605	0.0135773	0.0430659	0.0157812	0.0526749	0.0296487	0.0332499	0.0263266	0.0342425	0.0428926	0.0122215	0.0139268	0.023625	0.033701
step vertical CoM displacement {m}	0.0764702	0.0259514	0.339367	0.117795	0.0383345	0.100926	0.0580333	0.0841932	0.0577596	0.098628	0.058595	0.0901561	0.0569066	0.0853492	0.0535633	0.10098	0.0507754	0.090858	0.0521926	0.0987844	0.0536447	0.0992539	0.0595835	0.101239	0.0508852	0.103568	0.0581905	0.103895	0.0473433	0.0962398	0.0500367	0.106084	0.0498098	0.107101	0.0469778	0.0830777	0.0459212	0.0814715	0.0498793	0.108354	0.0584344	0.104781	0.0467788	0.10146	0.0518428	0.106367	0.0583907	0.105112	0.057981
step forward CoM displacement {m}	0.040237	0.0142525	0.354213	0.0941567	0.0140095	0.0420138	0.0388406	0.0437708	0.0307839	0.0391974	0.0281756	0.0444862	0.0369352	0.0594778	0.0296585	0.0408092	0.024575	0.0507024	0.0430359	0.0425141	0.0241441	0.0494204	0.0455216	0.0555058	0.0305885	0.0550874	0.0181041	0.0426752	0.0247422	0.0632407	0.051036	0.038758	0.0148979	0.040656	0.0365468	0.0712898	0.0457262	0.0566369	0.0231211	0.0509647	0.0409094	0.0600395	0.0283578	0.0451736	0.0246143	0.0471034	0.0459677	0.0524256	0.0518621
stance lateral CoM displacement {m}	0.0345336	0.0228427	0.661463	0.173102	0.00729971	0.01777	0.0147494	0.0447653	0.0162657	0.0154327	0.0197923	0.0350844	0.00997279	0.0189326	0.0303277	0.0146805	0.0208848	0.0415797	0.0378464	0.0422885	0.0235201	0.0249166	0.0192304	0.0202983	0.0191162	0.0203514	0.0197621	0.017096	0.0236378	0.0365634	0.0418014	0.0193994	0.0309965	0.0469929	0.0570328	0.0235628	0.0152816	0.0500209	0.032276	0.0596039	0.0434834	0.0399253	0.0286843	0.0402524	0.0437843	0.0122215	0.0139268	0.0317843	0.0582943
stance vertical CoM displacement {m}	0.0883467	0.015103	0.170951	0.117795	0.0495785	0.100926	0.0762703	0.0841932	0.0800514	0.098628	0.0779102	0.0901561	0.0713329	0.0853492	0.0785113	0.10098	0.0671335	0.090858	0.0778551	0.0987844	0.0782845	0.0992539	0.0785865	0.101239	0.0782467	0.103568	0.0771883	0.103895	0.0729816	0.0962398	0.0768577	0.106084	0.0736081	0.107101	0.0621821	0.0830777	0.0593679	0.0814715	0.0755206	0.108354	0.0825567	0.104781	0.0764356	0.10146	0.0785569	0.106367	0.0843209	0.105112	0.0855461
stance forward CoM displacement {m}	0.0490268	0.0110108	0.224588	0.112848	0.0286065	0.0420138	0.0443455	0.0466747	0.0521884	0.048409	0.0496219	0.0444862	0.0425172	0.0594778	0.0460293	0.0408092	0.0382938	0.0507024	0.0452688	0.0425141	0.0632085	0.0494204	0.0455216	0.0555058	0.041879	0.0550874	0.0452419	0.0426752	0.0449506	0.0632407	0.051036	0.038758	0.0518427	0.040656	0.0365468	0.0712898	0.0457262	0.0566369	0.0590251	0.0563331	0.0752262	0.0600395	0.0427052	0.0451736	0.0471289	0.0471034	0.0459677	0.0524256	0.0518621
[truncated: 213 more columns]

## Sheet: MoS A1ComfM
	mean	std	step:1	step:2
MoS_ML_L	0.126	0.029	0.12982	0.142894	0.107094	0.148504	0.124043	0.123896	0.172242	0.124402	0.130956	0.111199	0.108929	0.10588	0.147321	0.108013	0.113823	0.14799	0.159061	0.170399	0.10967	0.0985907	0.133262	0.143505	0.146293	0.144838	0.119694	0.0977068	0.111538	0.110977	0.128752	0.175177	0.142688	0.0947142	0.103001	0.13283	0.121928	0.119256	0.131985	0.068695	0.115129	0.140616	0.163406	0.120723	0.118913	0.124857	0.150399	0.151571	0.139747
MoS_ML_R	0.098	0.035	0.0926694	0.131321	0.0990808	0.108707	0.115175	0.111633	0.0815647	0.0918125	0.109994	0.104859	0.112938	0.106825	0.0681906	0.142305	0.116287	0.0990141	0.0883311	0.0669021	0.120415	0.113231	0.0989435	0.0379651	0.0843069	0.120839	0.0851369	0.13553	0.170143	0.0926167	0.0838171	0.0448982	0.0938224	0.0989678	0.121003	0.0741073	0.0870686	0.126018	0.132296	0.136652	0.0866782	0.0273348	0.0152147	0.116603	0.112827	0.0811392	0.0764139	0.0709428	0.0727567
MoS_ML	0.112	0.035	0.12982	0.0926694	0.142894	0.131321	0.107094	0.0990808	0.148504	0.108707	0.124043	0.115175	0.123896	0.111633	0.172242	0.0815647	0.124402	0.0918125	0.130956	0.109994	0.111199	0.104859	0.108929	0.112938	0.10588	0.106825	0.147321	0.0681906	0.108013	0.142305	0.113823	0.116287	0.14799	0.0990141	0.159061	0.0883311	0.170399	0.0669021	0.10967	0.120415	0.0985907	0.113231	0.133262	0.0989435	0.143505	0.0379651	0.146293	0.0843069	0.144838
MoS_BF_L	-0.278	0.023	-0.270672	-0.28727	-0.290559	-0.311047	-0.27692	-0.295221	-0.264274	-0.262999	-0.304036	-0.266935	-0.265062	-0.283303	-0.273642	-0.255442	-0.281016	-0.238961	-0.229215	-0.288733	-0.295909	-0.259066	-0.29688	-0.26323	-0.246755	-0.277637	-0.304523	-0.293812	-0.288281	-0.263714	-0.260926	-0.273146	-0.253591	-0.285729	-0.277733	-0.255295	-0.222862	-0.278721	-0.253385	-0.238966	-0.244743	-0.303333	-0.251751	-0.230099	-0.258512	-0.269438	-0.271264	-0.264953	-0.267928
MoS_BF_R	-0.377	0.02	-0.357614	-0.365966	-0.35471	-0.344353	-0.354459	-0.368982	-0.355341	-0.385662	-0.368812	-0.36437	-0.374973	-0.366262	-0.370931	-0.391969	-0.384551	-0.365689	-0.397484	-0.389284	-0.329549	-0.353299	-0.337757	-0.360317	-0.36038	-0.395451	-0.36173	-0.382231	-0.379665	-0.381674	-0.351854	-0.379616	-0.395099	-0.406198	-0.38701	-0.36747	-0.378207	-0.36981	-0.370774	-0.31866	-0.378172	-0.368407	-0.366909	-0.367305	-0.350346	-0.400115	-0.380757	-0.362483	-0.377463
MoS_BF	-0.328	0.054	-0.270672	-0.357614	-0.28727	-0.365966	-0.290559	-0.35471	-0.311047	-0.344353	-0.27692	-0.354459	-0.295221	-0.368982	-0.264274	-0.355341	-0.262999	-0.385662	-0.304036	-0.368812	-0.266935	-0.36437	-0.265062	-0.374973	-0.283303	-0.366262	-0.273642	-0.370931	-0.255442	-0.391969	-0.281016	-0.384551	-0.238961	-0.365689	-0.229215	-0.397484	-0.288733	-0.389284	-0.295909	-0.329549	-0.259066	-0.353299	-0.29688	-0.337757	-0.26323	-0.360317	-0.246755	-0.36038	-0.277637
[truncated: 211 more columns]

## Sheet: Force A1ComfM
	mean	std	CV	steps
Fv_R_max_1	15.6553	0.695409	0.0444201	17.0128	17.0968	15.6875	15.7332	16.1323	15.9519	15.2153	15.0452	15.1014	16.2192	15.1686	15.8114	16.5646	16.1711	14.8126	16.1576	15.5817	15.0782	13.8874	15.7228	15.9888	16.529	15.2873	15.0547	15.8087	15.8097	14.9379	13.832	15.3702	15.1325	14.9475	16.6744	15.6792	15.5643	15.8287	16.4762	15.7879	15.9927	15.9601	15.5659	15.4862	0	0	0	0	0
Fv_L_max_1	16.8004	0.547883	0.0326113	16.4262	16.1714	16.4421	16.5452	17.4663	16.3793	17.7303	17.1673	16.1905	16.9976	16.9135	16.4804	16.0234	17.1248	16.4484	16.5959	17.1657	17.0998	16.4389	16.4309	16.5683	17.6726	17.4094	16.8034	16.1172	17.061	17.1061	16.3215	16.8628	17.2242	16.3899	16.8726	15.2393	17.6181	17.4835	17.1321	17.4957	0	0	0	0	0	0	0	0	0
Fv_tot_max_1	16.1985	0.850173	0.0524848	17.0128	17.0968	15.6875	15.7332	16.1323	15.9519	15.2153	15.0452	15.1014	16.2192	15.1686	15.8114	16.5646	16.1711	14.8126	16.1576	15.5817	15.0782	13.8874	15.7228	15.9888	16.529	15.2873	15.0547	15.8087	15.8097	14.9379	13.832	15.3702	15.1325	14.9475	16.6744	15.6792	15.5643	15.8287	16.4762	15.7879	15.9927	15.9601	15.5659	15.4862	16.4262	16.1714	16.4421	16.5452	17.4663
Fv_R_max_2	7.57432	0.629007	0.0830446	8.63277	8.4947	8.35972	8.48949	7.28201	8.47211	7.33663	7.27975	8.01869	6.77232	6.79007	7.82117	8.45234	7.40717	7.99403	7.53896	7.5561	7.21569	7.48249	6.96831	7.69216	9.17415	8.35173	7.60273	7.57833	6.89857	7.51487	7.47418	7.25225	7.18151	7.40051	7.12783	6.72298	6.70489	7.43649	8.00459	6.59528	8.28787	7.49763	6.89112	6.79302	0	0	0	0	0
Fv_L_max_2	9.31969	0.822873	0.088294	10.661	9.32945	9.17777	11.0588	10.5522	9.3663	8.58835	10.6786	8.3642	8.31515	8.26931	9.21081	9.38765	9.54548	9.98094	10.4382	9.35755	8.89998	10.5286	8.50874	10.0325	9.66409	9.66169	9.43693	9.93644	9.54784	8.08038	8.95929	9.79107	8.41644	8.67774	8.78559	7.98467	7.92316	9.44915	8.86591	9.39679	0	0	0	0	0	0	0	0	0
Fv_tot_max_2	8.40225	1.13646	0.135257	8.63277	8.4947	8.35972	8.48949	7.28201	8.47211	7.33663	7.27975	8.01869	6.77232	6.79007	7.82117	8.45234	7.40717	7.99403	7.53896	7.5561	7.21569	7.48249	6.96831	7.69216	9.17415	8.35173	7.60273	7.57833	6.89857	7.51487	7.47418	7.25225	7.18151	7.40051	7.12783	6.72298	6.70489	7.43649	8.00459	6.59528	8.28787	7.49763	6.89112	6.79302	10.661	9.32945	9.17777	11.0588	10.5522
Fv_R_min	6.28587	0.239781	0.038146	5.77642	6.05231	5.83113	6.20839	6.29851	6.23646	6.55517	6.31406	6.668	6.33769	6.17938	6.4345	6.30862	6.26155	6.4585	6.27537	6.78917	6.3915	6.68734	6.45689	6.42589	6.06399	6.3059	6.23847	6.0084	6.20233	6.31313	6.39878	5.99587	6.69647	6.45904	6.47435	6.27042	5.83257	6.61167	6.29223	6.03403	6.37752	6.10897	5.97192	6.11791	0	0	0	0	0
Fv_L_min	5.78566	0.361729	0.0625217	5.56827	6.04211	6.19026	5.49276	5.5434	5.90185	5.75264	5.39909	5.86519	5.75482	5.67008	6.28195	6.455	5.84995	6.2895	6.364	5.74103	5.90096	5.5258	5.80774	4.97402	5.07407	5.53167	5.73222	6.07216	5.78505	6.23868	6.37256	5.92776	5.26153	5.4385	5.52166	5.24304	5.6689	5.97596	5.9451	5.91019	0	0	0	0	0	0	0	0	0
Fv_tot_min	6.04859	0.392737	0.0649303	5.77642	6.05231	5.83113	6.20839	6.29851	6.23646	6.55517	6.31406	6.668	6.33769	6.17938	6.4345	6.30862	6.26155	6.4585	6.27537	6.78917	6.3915	6.68734	6.45689	6.42589	6.06399	6.3059	6.23847	6.0084	6.20233	6.31313	6.39878	5.99587	6.69647	6.45904	6.47435	6.27042	5.83257	6.61167	6.29223	6.03403	6.37752	6.10897	5.97192	6.11791	5.56827	6.04211	6.19026	5.49276	5.5434
Fh_R_max	1.72553	0.212041	0.122885	1.97928	2.1952	1.75776	1.97153	1.94068	1.86718	1.88464	1.59724	1.67307	1.6743	1.44865	1.97435	2.10397	1.67176	1.57256	1.74239	1.91324	1.64814	1.43408	1.78638	1.80793	2.24019	1.60965	1.6117	1.77607	1.58347	1.39378	1.36794	1.64882	1.7266	1.55556	1.84784	1.60125	1.57107	1.51042	1.91347	1.6259	1.83325	1.73018	1.59236	1.36286	0	0	0	0	0
Fh_L_max	2.27619	0.38607	0.169613	2.34698	2.18557	2.5712	2.58042	2.77324	2.14866	2.35804	2.47181	1.80111	2.07224	2.27983	2.3182	2.02475	2.60715	2.35571	2.49038	2.59329	2.15019	2.34225	2.41963	1.46552	2.7058	2.62442	2.19353	2.23794	2.59038	2.11845	2.19473	2.32581	2.27722	1.81376	2.03047	0.716532	2.3857	2.48568	2.28398	2.87836	0	0	0	0	0	0	0	0	0
Fh_tot_max	1.98674	0.411863	0.207306	1.97928	2.1952	1.75776	1.97153	1.94068	1.86718	1.88464	1.59724	1.67307	1.6743	1.44865	1.97435	2.10397	1.67176	1.57256	1.74239	1.91324	1.64814	1.43408	1.78638	1.80793	2.24019	1.60965	1.6117	1.77607	1.58347	1.39378	1.36794	1.64882	1.7266	1.55556	1.84784	1.60125	1.57107	1.51042	1.91347	1.6259	1.83325	1.73018	1.59236	1.36286	2.34698	2.18557	2.5712	2.58042	2.77324
Fh_R_min	-1.74372	0.181356	-0.104005	-1.87992	-1.70986	-1.72741	-2.02504	-1.88505	-2.11851	-1.68022	-1.85176	-2.00539	-1.65559	-1.70125	-1.6874	-1.70294	-1.95522	-1.98341	-1.78386	-1.71092	-1.38929	-1.61555	-1.67355	-2.00875	-1.89438	-2.05045	-1.851	-1.76271	-1.68139	-1.91013	-1.65781	-1.51051	-1.69038	-1.72383	-1.5589	-1.6042	-1.44598	-1.90075	-1.78511	-1.37558	-1.64033	-1.54682	-1.57886	-1.57244	0	0	0	0	0
Fh_L_min	-2.09719	0.193537	-0.0922839	-1.73162	-2.28368	-2.05624	-2.35971	-2.3713	-2.2557	-2.04638	-2.32169	-1.98994	-1.94384	-2.0782	-2.0732	-2.19505	-2.14995	-2.25939	-2.14251	-2.2409	-1.89656	-2.09402	-2.2229	-1.93483	-2.15187	-2.32122	-2.36569	-2.1047	-2.14909	-1.865	-2.2122	-2.21776	-2.0402	-1.71707	-1.8423	-1.68286	-1.74757	-2.32281	-2.03662	-2.1716	0	0	0	0	0	0	0	0	0
Fh_tot_min	-1.91139	0.25721	-0.134567	-1.87992	-1.70986	-1.72741	-2.02504	-1.88505	-2.11851	-1.68022	-1.85176	-2.00539	-1.65559	-1.70125	-1.6874	-1.70294	-1.95522	-1.98341	-1.78386	-1.71092	-1.38929	-1.61555	-1.67355	-2.00875	-1.89438	-2.05045	-1.851	-1.76271	-1.68139	-1.91013	-1.65781	-1.51051	-1.69038	-1.72383	-1.5589	-1.6042	-1.44598	-1.90075	-1.78511	-1.37558	-1.64033	-1.54682	-1.57886	-1.57244	-1.73162	-2.28368	-2.05624	-2.35971	-2.3713
brakeingImpulse_R	0.24508	0.0331757	0.135367	0.219228	0.265983	0.194107	0.259655	0.277866	0.28688	0.259616	0.211421	0.238191	0.262291	0.189812	0.262455	0.299751	0.245696	0.2223	0.249103	0.283111	0.241202	0.17317	0.2582	0.265271	0.312347	0.203416	0.221501	0.293336	0.279933	0.228114	0.217666	0.227592	0.271638	0.230171	0.267949	0.239922	0.220925	0.213484	0.273266	0.277057	0.242624	0.263726	0.212436	0.185872	0	0	0	0	0
brakeingImpulse_L	0.376444	0.0742173	0.197154	0.342965	0.332285	0.444317	0.42566	0.405121	0.371094	0.414872	0.371974	0.280096	0.354578	0.426792	0.412753	0.375096	0.430506	0.379639	0.422174	0.430017	0.305735	0.341006	0.389162	0.257665	0.398238	0.457745	0.427536	0.361236	0.487824	0.317126	0.420639	0.391353	0.421687	0.289282	0.328517	0.0825422	0.341387	0.387609	0.401255	0.50093	0	0	0	0	0	0	0	0	0
brakeingImpulse_tot	0.307394	0.0866351	0.281838	0.219228	0.265983	0.194107	0.259655	0.277866	0.28688	0.259616	0.211421	0.238191	0.262291	0.189812	0.262455	0.299751	0.245696	0.2223	0.249103	0.283111	0.241202	0.17317	0.2582	0.265271	0.312347	0.203416	0.221501	0.293336	0.279933	0.228114	0.217666	0.227592	0.271638	0.230171	0.267949	0.239922	0.220925	0.213484	0.273266	0.277057	0.242624	0.263726	0.212436	0.185872	0.342965	0.332285	0.444317	0.42566	0.405121
propulsionImpulse_R	0.328352	0.0301262	0.0917496	0.332846	0.299296	0.30769	0.372906	0.350911	0.391912	0.317781	0.350605	0.378113	0.322737	0.339866	0.317527	0.33485	0.365038	0.351656	0.337798	0.310058	0.287736	0.317015	0.319649	0.374198	0.33315	0.383959	0.342867	0.309907	0.326512	0.356394	0.316328	0.280225	0.310908	0.337159	0.292284	0.30539	0.302491	0.370205	0.348909	0.281273	0.287176	0.284304	0.309394	0.303414	0	0	0	0	0
propulsionImpulse_L	0.343619	0.0371081	0.107992	0.319431	0.398179	0.326063	0.420979	0.404822	0.368574	0.338176	0.398001	0.314464	0.32708	0.331122	0.348745	0.386229	0.352885	0.369999	0.375454	0.339342	0.295824	0.350939	0.348927	0.344361	0.323203	0.383933	0.384462	0.320735	0.315786	0.306426	0.347108	0.378217	0.285155	0.27275	0.305171	0.310884	0.274026	0.363987	0.316747	0.365728	0	0	0	0	0	0	0	0	0
propulsionImpulse_tot	0.335594	0.0342658	0.102105	0.332846	0.299296	0.30769	0.372906	0.350911	0.391912	0.317781	0.350605	0.378113	0.322737	0.339866	0.317527	0.33485	0.365038	0.351656	0.337798	0.310058	0.287736	0.317015	0.319649	0.374198	0.33315	0.383959	0.342867	0.309907	0.326512	0.356394	0.316328	0.280225	0.310908	0.337159	0.292284	0.30539	0.302491	0.370205	0.348909	0.281273	0.287176	0.284304	0.309394	0.303414	0.319431	0.398179	0.326063	0.420979	0.404822
relHorImp_R	-0.083272	0.0453467	-0.544561	-0.113618	-0.0333123	-0.113583	-0.113251	-0.073046	-0.105032	-0.0581646	-0.139184	-0.139922	-0.0604466	-0.150054	-0.0550715	-0.0350993	-0.119341	-0.129356	-0.0886949	-0.0269471	-0.0465335	-0.143845	-0.0614498	-0.108926	-0.0208024	-0.180543	-0.121366	-0.0165719	-0.0465792	-0.12828	-0.0986618	-0.0526331	-0.0392697	-0.106988	-0.0243352	-0.0654683	-0.0815651	-0.156721	-0.0756433	-0.00421621	-0.0445516	-0.0205777	-0.096958	-0.117542	0	0	0	0	0
relHorImp_L	0.0328242	0.0704647	2.14673	0.0235337	-0.0658942	0.118254	0.00468086	0.000298764	0.0025205	0.0766958	-0.0260271	-0.0343687	0.0274981	0.0956701	0.0640077	-0.0111325	0.0776215	0.00963927	0.04672	0.0906748	0.00991051	-0.0099336	0.0402353	-0.0866968	0.0750357	0.0738122	0.0430742	0.0405011	0.172038	0.0106993	0.07353	0.0131355	0.136532	0.0165328	0.023346	-0.228342	0.0673618	0.0236216	0.0845079	0.135201	0	0	0	0	0	0	0	0	0
relHorImp_tot	-0.0282007	0.0824258	-2.92283	-0.113618	-0.0333123	-0.113583	-0.113251	-0.073046	-0.105032	-0.0581646	-0.139184	-0.139922	-0.0604466	-0.150054	-0.0550715	-0.0350993	-0.119341	-0.129356	-0.0886949	-0.0269471	-0.0465335	-0.143845	-0.0614498	-0.108926	-0.0208024	-0.180543	-0.121366	-0.0165719	-0.0465792	-0.12828	-0.0986618	-0.0526331	-0.0392697	-0.106988	-0.0243352	-0.0654683	-0.0815651	-0.156721	-0.0756433	-0.00421621	-0.0445516	-0.0205777	-0.096958	-0.117542	0.0235337	-0.0658942	0.118254	0.00468086	0.000298764
antRatio_R	-1.02275	0.148188	-0.144892	-0.949799	-0.778905	-0.982734	-1.02714	-0.971336	-1.1346	-0.89153	-1.15935	-1.19863	-0.98883	-1.17437	-0.85466	-0.809394	-1.16956	-1.26126	-1.0238	-0.894256	-0.842942	-1.12654	-0.936841	-1.11108	-0.845634	-1.27385	-1.14847	-0.992476	-1.06184	-1.37046	-1.2119	-0.916116	-0.979023	-1.10817	-0.843632	-1.00184	-0.920379	-1.25842	-0.932914	-0.846044	-0.894762	-0.894021	-0.991526	-1.15378	0	0	0	0	0
antRatio_L	-0.958022	0.260483	-0.271897	-0.737808	-1.04489	-0.79972	-0.914468	-0.855065	-1.04982	-0.867833	-0.939269	-1.10484	-0.938038	-0.911556	-0.894316	-1.08411	-0.824636	-0.959112	-0.860314	-0.864115	-0.882046	-0.894019	-0.918696	-1.32024	-0.795282	-0.88447	-1.07849	-0.940462	-0.829643	-0.880362	-1.00796	-0.953543	-0.895918	-0.94669	-0.907325	-2.34862	-0.732519	-0.934478	-0.891696	-0.754456	0	0	0	0	0	0	0	0	0
antRatio_tot	-0.992047	0.210211	-0.211896	-0.949799	-0.778905	-0.982734	-1.02714	-0.971336	-1.1346	-0.89153	-1.15935	-1.19863	-0.98883	-1.17437	-0.85466	-0.809394	-1.16956	-1.26126	-1.0238	-0.894256	-0.842942	-1.12654	-0.936841	-1.11108	-0.845634	-1.27385	-1.14847	-0.992476	-1.06184	-1.37046	-1.2119	-0.916116	-0.979023	-1.10817	-0.843632	-1.00184	-0.920379	-1.25842	-0.932914	-0.846044	-0.894762	-0.894021	-0.991526	-1.15378	-0.737808	-1.04489	-0.79972	-0.914468	-0.855065
Fvert [N]	Fvert Mean	Fvert Std	Left steps																																				Right steps
1	3.41663	1.3302	3.15513	3.14838	5.3502	4.19682	3.1532	4.48356	5.75949	3.40749	1.02876	4.5914	4.79691	6.29804	4.81033	5.38729	3.91273	4.60249	3.80418	2.31578	2.28933	5.08485	2.37576	4.01118	5.99731	6.05298	4.31362	6.56351	2.44713	5.26307	4.22305	5.15376	2.59236	2.892	1.12465	3.80078	3.78109	5.05527	6.23302	2.44013	2.41465	2.02742	2.37351	3.1494	3.43773	1.73649	1.84816	2.77945	3.89811
2	4.83527	1.49138	5.13557	4.84778	6.98936	6.13375	4.89015	5.95794	7.23416	5.19416	2.30705	6.05349	6.17969	7.92185	6.23596	7.13519	5.55356	6.37207	5.51472	4.13446	3.91862	6.56332	3.81547	5.87278	7.6214	7.55651	5.87926	8.11238	4.07947	6.70625	5.72754	6.74962	4.26205	4.80404	2.37083	5.73303	5.32092	6.53726	7.82063	3.67029	3.71728	2.97721	3.4692	4.46266	4.88198	2.82528	2.92737	4.02994	5.69442
3	6.3367	1.5605	7.072	6.46365	8.4383	7.75929	6.57175	7.25169	8.67498	6.80816	3.89709	7.45565	7.50368	9.4508	7.51956	8.77338	7.09201	7.99952	7.15722	6.17049	5.60781	8.01929	5.31975	7.56893	9.18731	9.07349	7.38786	9.54707	5.70109	8.00415	7.14104	8.27729	5.91713	6.74697	3.94382	7.53413	6.78084	7.96488	9.36046	4.98097	5.07368	4.04586	4.70285	6.07018	6.50885	4.16876	4.26581	5.52459	7.64057
4	7.86226	1.56334	8.73191	7.99455	9.87193	9.22313	8.18198	8.51615	10.1114	8.30237	5.52807	8.72251	8.93926	10.8581	8.7381	10.2824	8.52954	9.45161	8.70801	8.08196	7.12106	9.45764	6.78597	9.09649	10.6855	10.49	8.7718	10.8804	7.21239	9.30613	8.53642	9.75887	7.30794	8.46037	5.43375	9.08482	8.23567	9.32407	10.8268	6.34779	6.44868	5.25542	6.06316	7.82559	8.35035	5.71123	5.78003	7.14777	9.68148
5	9.38407	1.52252	10.1297	9.47877	11.253	10.6095	9.70301	9.74293	11.5683	9.73258	7.01528	9.97616	10.3364	12.1538	10.0073	11.6742	9.91582	10.7441	10.2147	9.75456	8.5011	10.8269	8.15225	10.6977	12.1317	11.8953	10.1469	12.1267	8.68421	10.6065	9.96803	11.2043	8.65927	9.99309	6.66523	10.5109	9.76876	10.6203	12.1941	7.80361	7.95147	6.54885	7.57563	9.66706	10.1107	7.42143	7.45314	8.7682	11.4901
6	10.8456	1.44404	11.6862	10.851	12.4781	11.8625	11.2057	10.9394	12.9269	11.1207	8.45726	11.2323	11.6782	13.3355	11.2278	12.9632	11.2422	11.9644	11.6712	11.2981	9.84779	12.1318	9.56189	11.9564	13.418	13.0595	11.3412	13.3005	10.0824	11.7919	11.4345	12.5591	9.90458	11.4253	7.86637	11.9329	11.2339	11.8971	13.5022	9.37029	9.54545	8.0096	9.14883	11.4478	11.7212	9.10723	9.05524	10.2593	13.0364
7	12.1699	1.33549	12.3262	12.0928	13.5521	12.9891	12.633	12.082	14.1449	12.4554	9.80692	12.3991	12.8493	14.3309	12.3319	14.0644	12.4741	13.0836	12.9733	12.6844	11.148	13.275	10.9207	13.2576	14.5645	14.1142	12.4329	14.3387	11.4623	12.9012	12.6839	13.6778	11.0676	12.7466	9.08962	13.1917	12.6226	13.0669	14.6383	11.0259	11.1723	9.48547	10.708	12.96	13.0775	10.6971	10.5907	11.6091	14.2883
8	13.3621	1.23943	13.3222	13.2074	14.5099	14.0112	13.9697	13.1759	15.2971	13.6402	11.1337	13.5421	13.9567	15.1677	13.2975	15.0665	13.5705	14.1237	14.1092	13.9113	12.373	14.2761	12.2048	14.4667	15.5734	15.0471	13.4289	15.2873	12.7205	13.9341	13.851	14.8331	12.2093	13.8901	10.2248	14.3683	13.9246	14.1354	15.6737	12.6832	12.8012	10.9919	12.1448	14.2529	14.1841	12.0736	11.9921	12.7785	15.2272
9	14.3595	1.14254	14.2302	14.1716	15.3168	14.8904	15.1443	14.1482	16.2305	14.7608	12.365	14.5685	14.9789	15.8471	14.2004	15.9034	14.51	15.0205	15.1089	14.9796	13.5203	15.1425	13.4074	15.5443	16.3718	15.7719	14.2788	16.0359	13.8633	14.8191	14.9105	16.05	13.2681	14.9103	11.3134	15.4081	15.088	15.101	16.4989	14.2342	14.3107	12.4289	13.423	15.1884	15.0304	13.2005	13.0101	13.6981	15.8598
10	15.1393	1.05112	15.0416	14.9792	15.9015	15.6178	16.1212	14.9912	16.999	15.6996	13.4684	15.4304	15.7537	16.2844	14.9611	16.5223	15.2974	15.7175	15.9605	15.8502	14.5183	15.7757	14.4341	16.4457	16.9598	16.3537	15.0124	16.59	14.9105	15.5225	15.71	16.4308	14.2116	15.734	12.3154	16.2784	16.0518	15.9079	17.0868	15.4955	15.5616	13.6578	14.4247	15.7969	15.5955	14.0749	13.8707	14.3627	16.1727
11	15.6911	0.981022	15.7137	15.5847	16.274	16.1449	16.8423	15.6428	17.4988	16.4274	14.4224	16.1153	16.3556	16.4804	15.5409	16.9471	15.8886	16.24	16.5864	16.5023	15.3353	16.1934	15.2827	17.101	17.3041	16.6729	15.5602	16.941	15.7735	16.0145	16.3195	16.9921	15.0608	16.34	13.2219	16.9656	16.7868	16.5695	17.41	16.3751	16.4398	14.6044	15.1221	16.0905	15.8888	14.6682	14.4767	14.7969	16.2192
12	16.0136	0.925417	16.1768	15.9804	16.4421	16.456	17.2964	16.1121	17.7303	16.9254	15.1705	16.6461	16.7475	16.4648	15.8944	17.1248	16.2797	16.5399	16.988	16.9111	15.9371	16.4175	15.9354	17.506	17.4094	16.8034	15.9314	17.061	16.452	16.282	16.71	17.1936	15.6893	16.7232	14.0026	17.4082	17.2697	16.9419	17.4957	16.8839	16.9369	15.2582	15.5452	16.1323	15.9519	15.0373	14.8483	15.0324	16.0415
13	16.1242	0.878682	16.4262	16.1714	16.3861	16.5452	17.4663	16.3608	17.7048	17.1673	15.7256	16.9404	16.9135	16.2263	16.0234	17.0682	16.4484	16.5959	17.1657	17.0998	16.3041	16.4309	16.3686	17.6726	17.2721	16.724	16.1172	16.9477	16.8961	16.3215	16.8628	17.2242	16.1501	16.8726	14.61	17.6181	17.4835	17.1321	17.328	17.0128	17.0968	15.6017	15.7332	15.9877	15.7952	15.2153	15.0301	15.1014	15.6716
14	16.0295	0.831452	16.4139	16.1392	16.1124	16.3834	17.3445	16.3793	17.4337	17.1431	16.0678	16.9976	16.8537	15.7761	15.9358	16.7699	16.3956	16.4177	17.1193	17.0241	16.4389	16.2405	16.5683	17.5895	16.9153	16.447	16.0979	16.6171	17.1061	16.1457	16.774	17.0251	16.3884	16.7735	15.0327	17.5809	17.414	17.095	16.9242	16.8342	16.9416	15.6875	15.7111	15.6816	15.4307	15.2147	15.0452	15.0108	15.1605
15	15.7456	0.790682	16.1373	15.8954	15.657	16.0048	16.9565	16.1875	16.9639	16.8667	16.1905	16.8436	16.5907	15.1551	15.6724	16.2836	16.1411	16.0453	16.8664	16.7198	16.3263	15.8693	16.5007	17.2512	16.4022	15.998	15.8913	16.1316	17.0741	15.7881	16.481	16.6123	16.3899	16.4385	15.2393	17.3084	17.0971	16.8572	16.3143	16.4128	16.551	15.5284	15.4916	15.2252	14.8778	15.0375	14.8892	14.7603	14.524
16	15.2933	0.764768	15.6644	15.4925	15.0563	15.45	16.3457	15.8157	16.3046	16.4031	16.1043	16.5058	16.1651	14.4455	15.2591	15.6392	15.7264	15.4895	16.4486	16.1898	15.9808	15.3485	16.2003	16.7286	15.7282	15.4087	15.5299	15.477	16.8218	15.2678	16.0423	16.0513	16.1731	15.918	15.2135	16.8317	16.5782	16.452	15.478	15.7788	15.9562	15.1512	15.0868	14.599	14.1717	14.7021	14.5674	14.3553	13.8178
17	14.7045	0.755245	15.0408	14.9547	14.3042	14.73	15.5478	15.3174	15.4959	15.7805	15.8327	16.0229	15.5823	13.6102	14.7056	14.8652	15.1769	14.7812	15.867	15.5156	15.4475	14.7012	15.6999	16.0961	14.9709	14.7262	15.0646	14.7129	16.3975	14.609	15.4558	15.3567	15.7871	15.2556	14.9908	16.2274	15.8917	15.9117	14.5932	14.9649	15.1784	14.5706	14.5148	13.9182	13.3684	14.2262	14.1001	13.8471	13.0945
18	14.0122	0.748221	14.2579	14.2847	13.4834	13.849	14.6028	14.6763	14.6053	15.032	15.3993	15.4034	14.8596	12.7526	14.0673	14.0168	14.5066	14.0761	15.1627	14.7092	14.7782	13.9719	15.0476	15.3116	14.147	13.9605	14.4535	13.8793	15.8266	13.8864	14.7508	14.5548	15.238	14.474	14.6023	15.4744	15.0568	15.266	13.642	14.0128	14.2519	13.8436	13.8065	13.1599	12.5322	13.646	13.5137	13.2376	12.3262
19	13.2494	0.73922	13.4119	13.5503	12.6065	12.9128	13.5677	13.962	13.6212	14.1634	14.8384	14.6859	14.0642	11.8991	13.3759	13.1034	13.7698	13.2772	14.3783	13.8063	13.9797	13.1483	14.2504	14.4186	13.2333	13.1459	13.7734	12.9721	15.1188	13.0564	13.9718	13.6708	14.5543	13.5814	14.0644	14.6219	14.1381	14.5386	12.6402	13.0064	13.2633	13.0108	13.0402	12.3878	11.6695	13.0112	12.8586	12.6014	11.6108
20	12.4644	0.726633	12.5034	12.7539	11.7072	11.9543	12.5305	13.2172	12.7152	13.2293	14.1658	13.9151	13.2168	11.0636	12.6558	12.1997	13.0068	12.484	13.5393	12.8559	13.1113	12.3064	13.3733	13.5071	12.3617	12.3221	13.0646	12.1294	14.3226	12.2845	13.1871	12.7731	13.7758	12.6976	13.3983	13.7365	13.1873	13.7476	11.6452	12.0237	12.2448	12.1447	12.2431	11.6503	10.8279	12.3235	12.1577	11.9569	10.9133
21	11.6656	0.712936	11.572	11.9561	10.8739	10.9881	11.1439	12.4438	11.7561	12.273	13.4334	13.1201	12.3861	10.2872	11.9437	11.3145	12.2535	11.7086	12.6691	11.8886	12.1659	11.485	12.4655	12.6057	11.4322	11.5007	12.3188	11.2894	13.4616	11.482	12.3898	11.8883	12.8962	11.7902	12.6347	12.8068	12.2333	12.9702	10.6779	11.0649	11.2452	11.2808	11.4212	10.9101	10.0328	11.6395	11.4291	11.2859	10.2403
22	10.8946	0.692384	10.6919	11.1245	10.0564	10.062	10.4524	11.6969	10.8933	11.3034	12.6661	12.3147	11.5544	9.57924	11.2627	10.4645	11.4747	10.9599	11.7977	10.9294	11.1887	10.6835	11.5529	11.6617	10.5659	10.7097	11.6087	10.4773	12.6881	10.7414	11.5821	11.0232	12.0112	10.8436	11.8321	11.9072	11.2955	12.1648	9.77308	10.1727	10.3455	10.4217	10.6749	10.209	9.28551	10.9458	10.7158	10.6585	9.61248
23	10.1577	0.666991	9.83781	10.2997	9.31625	9.15201	9.59889	10.9628	10.0791	10.3847	11.8769	11.5484	10.7613	8.94256	10.6233	9.65334	10.7259	10.2518	10.9512	10.0637	10.2474	9.93995	10.6318	10.7239	9.75945	9.96624	10.9066	9.72944	11.8602	10.0832	10.7986	10.2284	11.1317	9.9823	11.015	11.0295	10.41	11.3702	8.96764	9.34812	9.50726	9.62027	9.94137	9.56277	8.61455	10.291	10.0296	10.0362	9.02264
24	9.46242	0.640776	9.05362	9.54187	8.65487	8.37977	8.75868	10.2479	9.35338	9.4634	11.0963	10.8108	10.0517	8.31015	10.0128	8.90764	10.0137	9.57663	10.1303	9.2632	9.34507	9.25586	9.76558	9.8386	8.95876	9.2542	10.2198	9.01427	11.0695	9.47595	9.83372	9.48347	10.2839	9.17036	10.1989	10.2205	9.59973	10.6367	8.2268	8.61512	8.76133	8.87392	9.25195	8.95423	8.01114	9.67548	9.38665	9.45418	8.49188
25	8.83033	0.613633	8.3312	8.84193	8.086	7.65121	7.994	9.60454	8.69362	8.62525	10.3698	10.1173	9.36197	7.87662	9.4303	8.2455	9.34241	8.94925	9.37553	8.55904	8.51826	8.61663	8.93452	9.00585	8.25198	8.56622	9.57906	8.38125	10.3465	8.91691	9.26236	8.77378	9.48027	8.4553	9.41525	9.45853	8.86702	9.92803	7.63942	7.96728	8.09853	8.18255	8.6189	8.42589	7.49492	9.10928	8.79435	8.92183	8.04644
26	8.26187	0.58555	7.68332	8.23334	7.59742	7.02536	7.36136	8.97249	8.10893	7.84517	9.68249	9.46247	8.74061	7.48326	8.92353	7.66929	8.7354	8.36131	8.69333	7.94532	7.77923	8.03305	8.16581	8.26093	7.62018	7.97358	8.96232	7.78844	9.64027	8.40958	8.67418	8.13716	8.73105	7.77916	8.71681	8.78436	8.22926	9.28154	7.14489	7.38804	7.51182	7.57687	8.05652	7.9438	7.08768	8.59208	8.26658	8.4422	7.64968
27	7.76142	0.556781	7.12115	7.6954	7.18638	6.51815	6.82581	8.39697	7.55515	7.14237	9.05039	8.83798	8.17869	7.13107	8.4472	7.17716	8.18081	7.83739	8.04911	7.41153	7.13174	7.50546	7.46931	7.569	7.05111	7.44195	8.39493	7.29555	8.99511	7.97235	8.06291	7.52749	8.03942	7.21893	8.07942	8.15767	7.68218	8.67073	6.74201	6.89539	7.05957	7.05813	7.57789	7.54788	6.75183	8.14992	7.81267	8.03066	7.33421
28	7.33116	0.529841	6.62602	7.24517	6.84825	6.11134	6.37349	7.8554	7.09065	6.60173	8.44863	8.26236	7.67904	6.83397	8.01488	6.77523	7.69572	7.38422	7.51421	6.97055	6.59382	7.05471	6.83341	6.98176	6.58809	6.98515	7.88217	6.88702	8.40272	7.59624	7.49903	6.99407	7.4142	6.73864	7.4877	7.62056	7.21525	8.12304	6.43232	6.49436	6.69924	6.63466	7.16881	7.20978	6.50245	7.75536	7.41729	7.66544	7.07551
29	6.96462	0.504791	6.21043	6.88505	6.5885	5.81581	6.03282	7.35974	6.66687	6.15977	7.8965	7.73144	7.24699	6.60081	7.6235	6.45599	7.28372	7.01206	7.05334	6.61616	6.16204	6.68776	6.29044	6.48936	6.20355	6.57798	7.4241	6.52211	7.87484	7.24427	7.00457	6.51238	6.87704	6.32651	6.98005	7.1581	6.83899	7.64846	6.18786	6.18138	6.42064	6.30103	6.817	6.91558	6.32477	7.42116	7.08812	7.34512	6.86381
30	6.66195	0.478273	5.89573	6.58122	6.39466	5.61727	5.78241	6.93097	6.32107	5.81781	7.40593	7.24349	6.86634	6.43238	7.15893	6.20484	6.93811	6.72776	6.65165	6.30685	5.84529	6.37945	5.84735	6.07829	5.90796	6.25818	7.0392	6.23184	7.43052	6.95767	6.61029	6.10511	6.41046	6.02222	6.52259	6.77097	6.53985	7.22228	6.01475	5.95305	6.2105	6.0397	6.54748	6.67642	6.23646	7.14657	6.81779	7.09259	6.69648
31	6.42948	0.453936	5.66936	6.3497	6.26496	5.5102	5.62017	6.56708	6.05645	5.58994	6.97881	6.82896	6.54264	6.32527	6.98024	6.02092	6.66962	6.51744	6.34738	6.1037	5.64236	6.13969	5.49641	5.72711	5.70256	6.01524	6.71149	6.00751	7.0392	6.72286	6.30329	5.79578	6.03658	5.78272	6.13501	6.44498	6.30508	6.85528	5.92327	5.81496	6.08423	5.8843	6.35076	6.49938	6.23985	6.93552	6.60373	6.90736	6.56678
32	6.26339	0.431142	5.56827	6.18595	6.19643	5.49276	5.5434	6.28526	5.86885	5.44237	6.62149	6.4632	6.28019	6.28195	6.75911	5.90094	6.47217	6.40342	6.09445	5.97845	5.5341	5.96903	5.23837	5.46058	5.57404	5.8478	6.44057	5.85771	6.72555	6.54238	6.08455	5.52925	5.73838	5.62052	5.80851	6.17024	6.13468	6.54677	5.91019	5.77642	6.05231	5.83113	6.2408	6.38657	6.27535	6.78389	6.45564	6.7811	6.46846
33	6.1647	0.411509	5.60226	6.08016	6.19026	5.56244	5.54669	6.08201	5.7704	5.39909	6.33001	6.17647	6.05928	6.30116	6.59745	5.84995	6.34606	6.364	5.90457	5.90437	5.5258	5.85753	5.059	5.25413	5.53167	5.75227	6.24686	5.7854	6.49325	6.42824	5.9601	5.36053	5.55038	5.5319	5.55351	5.95091	6.02483	6.2979	5.96986	5.8377	6.10788	5.87217	6.20839	6.32527	6.36554	6.67187	6.36346	6.70311	6.39687
34	6.12777	0.392139	5.79033	6.04211	6.24386	5.71379	5.62834	5.95494	5.75264	5.45644	6.10887	5.97427	5.89256	6.37879	6.498	5.87499	6.2895	6.39981	5.79025	5.90096	5.62175	5.80774	4.97402	5.12662	5.56729	5.73222	6.12267	5.78505	6.33747	6.37304	5.92776	5.27264	5.4504	5.52166	5.37528	5.79236	5.97596	6.11721	6.08988	5.98924	6.23775	6.00873	6.24194	6.29851	6.52475	6.59452	6.31801	6.668	6.3505
35	6.15414	0.389854	6.12747	6.06627	6.35312	5.93954	5.78332	5.90185	5.8054	5.61099	5.95603	5.82898	5.77645	6.5085	6.455	5.97022	6.2983	6.50473	5.74103	5.97313	5.81325	5.8239	4.97917	5.07407	5.6762	5.77796	6.07216	5.85933	6.2554	6.37256	5.97521	5.26153	5.4385	5.59502	5.26967	5.69843	5.98301	6.00084	6.25536	6.21849	6.42587	6.23073	6.33423	6.30169	6.74525	6.55517	6.31406	6.68497	6.33769
36	6.23423	0.402284	6.59639	6.14326	6.51347	6.22865	6.00617	5.91245	5.91611	5.85259	5.87577	5.7614	5.70346	6.68128	6.45937	6.12675	6.36301	6.68053	5.74859	6.11517	6.0912	5.89607	5.07607	5.09964	5.84007	5.87722	6.09745	5.99749	6.23868	6.42063	6.09508	5.3112	5.51775	5.74207	5.24304	5.6689	6.0377	5.9451	6.45969	6.50331	6.65642	6.5074	6.49311	6.34482	7.01488	6.56268	6.35229	6.7581	6.36585
37	6.36874	0.437388	7.14056	6.27052	6.71929	6.58731	6.28608	5.98102	6.08144	6.17482	5.86519	5.75482	5.67008	6.88745	6.51677	6.35154	6.47994	6.92089	5.81687	6.32653	6.4541	6.01547	5.2678	5.19315	6.06125	6.03256	6.19405	6.20375	6.27393	6.51641	6.26452	5.41149	5.68489	5.94915	5.2861	5.69832	6.13565	5.9457	6.70287	6.82566	6.91883	6.83697	6.70061	6.43857	7.32045	6.61992	6.434	6.88688	6.43326
38	6.55213	0.489656	7.69628	6.4498	6.97161	6.99356	6.62768	6.10905	6.29351	6.55955	5.91644	5.81129	5.68342	7.12153	6.63554	6.63425	6.6497	7.24291	5.95833	6.58253	6.87862	6.17304	5.54729	5.35525	6.32978	6.23704	6.36132	6.47185	6.35014	6.6599	6.49027	5.56227	5.92022	6.20962	5.38701	5.78238	6.28042	6.00316	6.97822	7.18711	7.22596	7.19627	6.97092	6.57684	7.63651	6.7255	6.55508	7.05792	6.5267
39	6.77311	0.548998	8.288	6.68208	7.26259	7.46345	7.01296	6.29728	6.54675	7.00449	6.02807	5.92722	5.75095	7.38531	6.81294	6.97199	6.86714	7.5497	6.16408	6.87751	7.33987	6.36328	5.90003	5.58716	6.65649	6.49536	6.60526	6.81331	6.46717	6.85784	6.76682	5.75425	6.20719	6.51484	5.54363	5.91927	6.47534	6.11873	7.28212	7.55689	7.56061	7.55589	7.28195	6.74285	7.92946	6.86094	6.70887	7.26125	6.62532
40	7.01914	0.609461	8.86235	6.95643	7.58284	7.98011	7.44809	6.53583	6.8338	7.49714	6.1924	6.10429	5.87036	7.66759	7.04207	7.35657	7.13104	7.88786	6.43103	7.20571	7.81356	6.57731	6.31958	5.88545	7.02455	6.812	6.92841	7.21182	6.62409	7.10694	7.09065	5.99589	6.54775	6.84852	5.75725	6.11088	6.72576	6.29717	7.60598	7.92745	7.89	7.89347	7.59803	6.92008	8.17737	7.01474	6.87772	7.47964	6.70899
41	7.26844	0.669769	9.37934	7.26518	7.91604	8.52876	7.91546	6.82759	7.13222	8.01715	6.41079	6.32804	6.04139	7.95792	7.32273	7.76609	7.43361	8.26933	6.74775	7.54045	8.31027	6.82023	6.79868	6.25053	7.41945	7.11384	7.31192	7.639	6.81488	7.38375	7.43505	6.26709	6.91919	7.19966	6.01291	6.349	7.00782	6.53661	7.93281	8.25249	8.18311	8.14957	7.90059	7.07902	8.36172	7.16382	7.03709	7.69347	6.76072
42	7.50459	0.734629	9.83937	7.59822	8.24019	9.08295	8.39478	7.16783	7.44756	8.5554	6.67178	6.57815	6.25248	8.2468	7.63887	8.18528	7.76776	8.66976	7.10273	7.85345	8.80298	7.08573	7.32513	6.68176	7.82333	7.45027	7.74547	8.06965	7.07376	7.6769	7.81549	6.5518	7.30073	7.5503	6.30785	6.62173	7.33155	6.81542	8.31501	8.49303	8.39625	8.31362	8.15893	7.20287	8.46588	7.27592	7.17451	7.87498	6.77232
43	7.70878	0.812394	10.1899	7.94787	8.53381	9.62183	8.875	7.53729	7.75198	9.07105	6.96147	6.87367	6.50359	8.5211	7.96784	8.58693	8.12876	9.06877	7.49832	8.16133	9.27517	7.3597	7.87657	7.12556	8.233	7.82775	8.20308	8.49356	7.31549	7.9696	8.21231	6.84371	7.67686	7.88548	6.62607	6.90708	7.66616	7.13505	8.64386	8.62967	8.4947	8.35972	8.35614	7.27639	8.47211	7.33663	7.26488	7.99333	6.74418
44	7.86226	0.909482	10.4488	8.29602	8.78478	10.1052	9.33265	7.92286	8.0298	9.54503	7.27231	7.18075	6.78582	8.7689	8.3065	8.93685	8.48862	9.44756	7.90929	8.41241	9.69494	7.6402	8.40922	7.61113	8.61253	8.17896	8.65353	8.84649	7.47914	8.24542	8.60139	7.15565	8.02079	8.1832	6.94769	7.17756	8.01108	7.46735	8.8407	8.63277	8.46642	8.28383	8.47251	7.28201	8.37052	7.32323	7.27975	8.01869	6.65364
45	7.96124	1.03709	10.6059	8.62141	8.98442	10.5154	9.76147	8.30988	8.27185	9.96304	7.58037	7.48538	7.0694	8.97468	8.64125	9.22673	8.84622	9.77981	8.31818	8.62493	10.0543	7.89979	8.90173	8.10335	8.97962	8.53645	9.07651	9.15571	7.68727	8.48997	8.97382	7.42765	8.31202	8.43152	7.26181	7.42527	8.34678	7.7966	9.08947	8.50053	8.30485	8.09281	8.48949	7.21204	8.17578	7.23244	7.21815	7.93238	6.44843
46	7.99243	1.19685	10.661	8.90879	9.11987	10.8273	10.1089	8.66749	8.45718	10.3951	7.87142	7.75647	7.35553	9.12421	8.93927	9.42997	9.1762	10.0571	8.68443	8.78987	10.3227	8.13788	9.33325	8.53709	9.27922	8.86193	9.43598	9.37949	7.86763	8.69253	9.29769	7.70127	8.52626	8.62026	7.54127	7.63742	8.66011	8.11711	9.27751	8.22829	8.00947	7.82178	8.4155	7.0782	7.87957	7.08248	7.07273	7.74288	6.11478
47	7.93668	1.38744	10.6292	9.13908	9.17777	11.0112	10.3575	8.97582	8.56838	10.5557	8.10643	7.98702	7.63494	9.20762	9.17763	9.53895	9.46908	10.2609	8.98605	8.88132	10.4851	8.33428	9.67651	8.95353	9.50404	9.13835	9.70913	9.51447	8.00604	8.84136	9.55679	7.95535	8.64942	8.74412	7.77007	7.79654	8.95055	8.40438	9.3834	7.84816	7.62468	7.47651	8.22005	6.8543	7.39736	6.87139	6.77649	7.45114	5.68837
48	7.78068	1.6162	10.5126	9.28662	9.14746	11.0588	10.5098	9.20811	8.58835	10.6708	8.2787	8.17018	7.88139	9.21081	9.33207	9.54548	9.71827	10.3904	9.21675	8.89998	10.5286	8.4635	9.91464	9.30033	9.63411	9.33625	9.88278	9.54784	8.08038	8.93072	9.72822	8.18822	8.67774	8.78559	7.92419	7.89561	9.18905	8.63694	9.39679	7.34702	7.14883	6.97881	7.89756	6.48549	6.74066	6.5436	6.28928	7.00353	5.20452
49	7.51674	1.86966	10.3187	9.32945	9.02416	10.9716	10.5522	9.34298	8.50204	10.6786	8.3642	8.28104	8.07953	9.11816	9.38765	9.44757	9.89499	10.4382	9.34279	8.82877	10.442	8.50874	10.0325	9.54165	9.66169	9.43693	9.93644	9.47231	8.07522	8.95929	9.79107	8.35407	8.60202	8.73274	7.98467	7.92316	9.35886	8.79586	9.30202	6.67332	6.50104	6.3254	7.405	5.99186	5.93785	6.08382	5.63103	6.42076	4.62424
50	7.15064	2.12745	10.0454	9.25531	8.79953	10.7528	10.4889	9.3663	8.298	10.5517	8.35333	8.31515	8.21367	8.91716	9.33008	9.22594	9.98094	10.3911	9.35755	8.64012	10.2297	8.43973	10.0194	9.66409	9.57505	9.42402	9.85669	9.28522	7.97417	8.92933	9.73524	8.41644	8.42527	8.57377	7.93473	7.85884	9.44915	8.86591	9.09336	5.87877	5.68618	5.56631	6.75077	5.41	5.03047	5.5212	4.88224	5.74609	3.92574
51	6.68575	2.37529	9.70359	9.05344	8.46267	10.4074	10.3083	9.26312	7.9636	10.2823	8.22869	8.2638	8.26931	8.59686	9.15322	8.88784	9.95818	10.231	9.23953	8.31928	9.89837	8.24211	9.87282	9.64165	9.36933	9.2744	9.63671	8.98289	7.7721	8.83423	9.55173	8.33204	8.14498	8.30849	7.75829	7.68882	9.43748	8.83514	8.76303	4.97281	4.86143	4.74191	5.98213	4.73099	4.09061	4.86917	4.10392	5.02663	3.16635
52	6.12737	2.59203	9.28135	8.71166	7.99896	9.93349	10.0276	9.0275	7.51402	9.86368	7.99374	8.11787	8.22727	8.14289	8.84476	8.42147	9.80353	9.94503	8.96503	7.85715	9.44181	7.85875	9.59065	9.467	9.01887	8.97849	9.27609	8.53173	7.46218	8.65755	9.2154	8.05633	7.76079	7.91463	7.44682	7.40903	9.29796	8.69353	8.30242	4.027	3.75769	3.8861	5.14761	3.96406	3.14277	4.12428	3.23381	4.22046	2.38961
53	5.50025	2.74144	8.80006	8.23477	7.37845	9.31889	9.61971	8.65861	6.95633	9.26743	7.63925	7.87462	8.0596	7.54764	8.3785	7.81154	9.49979	9.50745	8.50061	7.21283	8.857	7.32449	9.16264	9.09093	8.5492	8.47107	8.75523	7.98053	7.05179	8.38212	8.71757	7.57605	7.27041	7.42989	7.00584	6.97973	9.0026	8.43882	7.70305	3.09825	3.3211	3.00954	4.25937	3.15039	2.22969	3.31729	2.4056	3.35353	1.66649
54	4.80996	2.80905	8.21389	7.59973	6.61972	8.57223	9.07153	8.15667	6.24758	8.53087	7.11673	7.51167	7.7277	6.8264	7.75856	7.08471	9.02732	8.8927	7.85125	6.4101	8.13851	6.60712	8.59122	8.5214	7.89938	7.81702	8.06535	7.22353	6.5372	7.98602	8.0725	6.86207	6.67532	6.83596	6.45119	6.38297	8.52821	8.06393	6.96821	2.2338	2.54073	2.15822	3.33304	2.34095	1.46565	2.52037	1.61613	2.49301	1.0482
55	4.09647	2.77389	7.51045	6.82426	5.79705	7.69436	8.38181	7.52532	5.41644	7.64747	6.45313	7.02264	7.21537	6.00829	7.0136	6.20496	8.40259	8.17751	7.02492	5.51467	7.26828	5.78275	7.89349	7.71796	7.16138	6.97633	7.22323	6.35351	5.91252	7.43725	7.26752	6.04033	5.98863	6.11083	5.81887	5.66026	7.85798	7.55669	6.12433	1.4873	1.80712	1.42461	2.44874	1.59354	0.857648	1.78312	0.976559	1.72286	0.563423
56	3.38284	2.64294	6.70608	5.93921	4.92079	6.72245	7.54561	6.79112	4.57362	6.62007	5.67705	6.38165	6.55419	5.13996	6.15207	5.26398	7.60869	7.31696	6.04758	4.5889	6.28868	4.92688	7.07285	6.8054	6.26462	6.01695	6.25934	5.38344	5.21264	6.75297	6.36084	5.12753	5.23353	5.33097	5.08171	4.87115	7.02651	6.91439	5.23824	0.867632	1.18107	0.827949	1.65637	0.97457	0.3598	1.14845	0.482554	1.06895	0.167281
57	2.71193	2.42967	5.81989	5.02151	4.02749	5.70728	6.60527	5.96714	3.77195	5.56911	4.85927	5.63473	5.79026	4.26545	5.25255	4.34963	6.69947	6.35701	5.05793	3.72278	5.27611	4.03354	6.18196	5.74789	5.34758	5.09616	5.25621	4.42953	4.48265	5.96567	5.41229	4.21889	4.46673	4.5124	4.32133	4.08645	6.07512	6.15289	4.34933	0.380043	0.678447	0.372793	0.999575	0.318571	0	0.6486	0	0.439107	0
58	2.13302	2.12064	4.94868	4.10964	3.16562	4.65378	5.5937	5.10907	3.05951	4.51981	4.05289	4.85211	4.9741	3.40991	4.34185	3.48483	5.71615	5.32373	4.07703	2.88186	4.26098	3.15196	5.27095	4.63425	4.43058	4.124	4.25985	3.49349	3.78295	5.12595	4.4444	3.36067	3.74276	3.76091	3.59547	3.3256	5.05928	5.32559	3.48679	0	0.280144	0	0.511639	0	0	0.069276	0	0	0
59	1.67598	1.73988	4.09186	3.22488	2.38698	3.65858	4.54809	4.26098	2.37507	3.55335	3.25928	4.06333	4.14739	2.63776	3.47387	2.69259	4.70331	4.33268	3.1307	2.14233	3.32117	2.38422	4.37241	3.60593	3.52905	3.19091	3.29607	2.64725	3.11182	4.28303	3.53781	2.57493	3.08349	3.05166	2.93997	2.59588	4.06326	4.49556	2.72013	0	0	0	0.0324173	0	0	0	0	0	0
60	1.2842	1.37217	3.31027	2.4379	1.73792	2.73874	3.56415	3.46499	1.76453	2.68726	2.53362	3.29684	3.33636	1.98635	2.67853	2.01549	3.75324	3.45818	2.28508	1.53324	2.46722	1.73123	3.52649	2.65749	2.72838	2.40531	2.43757	1.93131	2.4596	3.45535	2.70192	1.65185	2.47211	2.375	2.33222	1.94645	3.12144	3.69158	2.04054	0	0	0	0	0	0	0	0	0	0
61	0.958464	1.04263	2.61267	1.72797	1.2116	1.93676	2.63723	2.7306	1.20907	1.94495	1.88851	2.59598	2.59789	1.43232	1.93814	1.42603	2.88232	2.706	1.57062	1.02053	1.75739	1.21601	2.77133	1.85629	1.99538	1.70902	1.69948	1.3332	1.88065	2.68949	1.98095	1.38953	1.90898	1.78987	1.78631	1.40158	2.30094	2.93738	1.46402	0	0	0	0	0	0	0	0	0	0
62	0.685654	0.766902	2.00144	1.13419	0.783427	1.27445	1.86307	2.04859	0.7682	1.31829	1.35147	1.9388	1.97123	0.983022	1.32702	0.956643	2.1335	2.08256	1.02646	0.622543	1.21474	0.798438	2.11708	1.22011	1.37147	1.16929	1.08424	0.851273	1.38327	2.04887	1.39726	0.933982	1.41148	1.2797	1.30077	0.949874	1.62006	2.25634	0.998615	0	0	0	0	0	0	0	0	0	0
63	0.462247	0.543735	1.47137	0.655392	0.451467	0.727159	1.2605	1.43972	0.440327	0.805717	0.914963	1.38367	1.43378	0.619733	0.804327	0.590618	1.51194	1.56267	0.59379	0.282151	0.774501	0.469021	1.53487	0.681236	0.877945	0.722036	0.604853	0.492945	0.954246	1.50386	0.908799	0.5752	0.987345	0.849365	0.86976	0.593599	1.05755	1.64311	0.609908	0	0	0	0	0	0	0	0	0	0
64	0.257403	0.382486	1.01238	0.0546314	0.124641	0.316026	0.752078	0.921522	0	0.267785	0.5568	0.910709	0.99244	0.267041	0.409498	0.26519	0.979618	1.11652	0.0495025	0	0.4322	0.106269	1.02621	0	0.486655	0.380309	0.225342	0	0.600633	1.0413	0.524964	0	0.636521	0.503572	0.518122	0.255251	0.627793	1.11835	0.17276	0	0	0	0	0	0	0	0	0	0
65	0.12544	0.267835	0.621368	0	0	0	0.229939	0.517649	0	0	0.173104	0.531036	0.636383	0	0.0227901	0	0.564427	0.741803	0	0	0.0244242	0	0.623122	0	0	0	0	0	0.17104	0.648086	0.0298292	0	0.284856	0.151583	0.158835	0	0.266951	0.685704	0	0	0	0	0	0	0	0	0	0	0
66	0.0627934	0.197522	0.33377	0	0	0	0	0.134614	0	0	0	0	0.279828	0	0	0	0.226729	0.460179	0	0	0	0	0.170612	0	0	0	0	0	0	0.177655	0	0	0	0	0	0	0	0.293103	0	0	0	0	0	0	0	0	0	0	0
67	0.0346929	0.167793	0	0	0	0	0	0	0	0	0	0	0	0	0	0	0	0.123533	0	0	0	0	0	0	0	0	0	0	0	0	0	0	0	0	0	0	0	0	0	0	0	0	0	0	0	0	0	0	0
68	0.0285575	0.150559	0	0	0	0	0	0	0	0	0	0	0	0	0	0	0	0	0	0	0	0	0	0	0	0	0	0	0	0	0	0	0	0	0	0	0	0	0	0	0	0	0	0	0	0	0	0	0
69	0.0259531	0.134207	0	0	0	0	0	0	0	0	0	0	0	0	0	0	0	0	0	0	0	0	0	0	0	0	0	0	0	0	0	0	0	0	0	0	0	0	0	0	0	0	0	0	0	0	0	0	0
70	0.0231025	0.117722	0	0	0	0	0	0	0	0	0	0	0	0	0	0	0	0	0	0	0	0	0	0	0	0	0	0	0	0	0	0	0	0	0	0	0	0	0	0	0	0	0	0	0	0	0	0	0
71	0.0200693	0.101629	0	0	0	0	0	0	0	0	0	0	0	0	0	0	0	0	0	0	0	0	0	0	0	0	0	0	0	0	0	0	0	0	0	0	0	0	0	0	0	0	0	0	0	0	0	0	0
72	0.0168629	0.0858688	0	0	0	0	0	0	0	0	0	0	0	0	0	0	0	0	0	0	0	0	0	0	0	0	0	0	0	0	0	0	0	0	0	0	0	0	0	0	0	0	0	0	0	0	0	0	0
73	0.0118519	0.0660669	0	0	0	0	0	0	0	0	0	0	0	0	0	0	0	0	0	0	0	0	0	0	0	0	0	0	0	0	0	0	0	0	0	0	0	0	0	0	0	0	0	0	0	0	0	0	0
74	0.00704658	0.0475759	0	0	0	0	0	0	0	0	0	0	0	0	0	0	0	0	0	0	0	0	0	0	0	0	0	0	0	0	0	0	0	0	0	0	0	0	0	0	0	0	0	0	0	0	0	0	0
75	0.00395816	0.0349576	0	0	0	0	0	0	0	0	0	0	0	0	0	0	0	0	0	0	0	0	0	0	0	0	0	0	0	0	0	0	0	0	0	0	0	0	0	0	0	0	0	0	0	0	0	0	0
76	0.00241188	0.0213012	0	0	0	0	0	0	0	0	0	0	0	0	0	0	0	0	0	0	0	0	0	0	0	0	0	0	0	0	0	0	0	0	0	0	0	0	0	0	0	0	0	0	0	0	0	0	0
77	0	0	0	0	0	0	0	0	0	0	0	0	0	0	0	0	0	0	0	0	0	0	0	0	0	0	0	0	0	0	0	0	0	0	0	0	0	0	0	0	0	0	0	0	0	0	0	0	0
78	0	0	0	0	0	0	0	0	0	0	0	0	0	0	0	0	0	0	0	0	0	0	0	0	0	0	0	0	0	0	0	0	0	0	0	0	0	0	0	0	0	0	0	0	0	0	0	0	0
79	0	0	0	0	0	0	0	0	0	0	0	0	0	0	0	0	0	0	0	0	0	0	0	0	0	0	0	0	0	0	0	0	0	0	0	0	0	0	0	0	0	0	0	0	0	0	0	0	0
80	0	0	0	0	0	0	0	0	0	0	0	0	0	0	0	0	0	0	0	0	0	0	0	0	0	0	0	0	0	0	0	0	0	0	0	0	0	0	0	0	0	0	0	0	0	0	0	0	0
81	0	0	0	0	0	0	0	0	0	0	0	0	0	0	0	0	0	0	0	0	0	0	0	0	0	0	0	0	0	0	0	0	0	0	0	0	0	0	0	0	0	0	0	0	0	0	0	0	0
82	0	0	0	0	0	0	0	0	0	0	0	0	0	0	0	0	0	0	0	0	0	0	0	0	0	0	0	0	0	0	0	0	0	0	0	0	0	0	0	0	0	0	0	0	0	0	0	0	0
83	0	0	0	0	0	0	0	0	0	0	0	0	0	0	0	0	0	0	0	0	0	0	0	0	0	0	0	0	0	0	0	0	0	0	0	0	0	0	0	0	0	0	0	0	0	0	0	0	0
84	0	0	0	0	0	0	0	0	0	0	0	0	0	0	0	0	0	0	0	0	0	0	0	0	0	0	0	0	0	0	0	0	0	0	0	0	0	0	0	0	0	0	0	0	0	0	0	0	0
85	0.004059	0.0358481	0	0	0	0	0	0	0	0	0	0	0	0	0	0	0	0	0	0	0	0	0	0	0	0	0	0	0	0	0	0	0	0	0	0	0	0	0	0	0	0	0	0	0	0	0	0	0
86	0.00697008	0.0615581	0	0	0	0	0	0	0	0	0	0	0	0	0	0	0	0	0	0	0	0	0	0	0	0	0	0	0	0	0	0	0	0	0	0	0	0	0	0	0	0	0	0	0	0	0	0	0
87	0.00859575	0.0759157	0	0	0	0	0	0	0	0	0	0	0	0	0	0	0	0	0	0	0	0	0	0	0	0	0	0	0	0	0	0	0	0	0	0	0	0	0	0	0	0	0	0	0	0	0	0	0
88	0.0165243	0.0981996	0	0	0	0	0	0	0	0	0	0	0	0	0	0	0	0	0	0	0	0	0	0	0	0	0	0	0	0	0	0	0	0	0	0	0	0	0	0	0	0	0	0	0	0	0	0	0
89	0.0250561	0.131762	0	0	0	0	0	0	0	0	0	0	0	0	0	0	0	0	0	0	0	0	0	0	0	0	0	0	0	0	0	0	0	0	0	0	0	0	0	0	0	0	0	0	0	0	0	0	0
90	0.0302804	0.156859	0	0	0	0	0	0	0	0	0	0	0	0	0	0	0	0	0	0	0	0	0	0	0	0	0	0	0	0	0	0	0	0	0	0	0	0	0	0	0	0	0	0	0	0	0	0	0
91	0.0353606	0.182067	0	0	0	0	0	0	0	0	0	0	0	0	0	0	0	0	0	0	0	0	0	0	0	0	0	0	0	0	0	0	0	0	0	0	0	0	0	0	0	0	0	0	0	0	0	0	0
92	0.0402275	0.206623	0	0	0	0	0	0	0	0	0	0	0	0	0	0	0	0	0	0	0	0	0	0	0	0	0	0	0	0	0	0	0	0	0	0	0	0	0	0	0	0	0	0	0	0	0	0	0
93	0.0450394	0.231178	0	0	0	0	0	0	0	0	0	0	0	0	0	0	0	0	0	0	0	0	0	0	0	0	0	0	0	0	0	0	0	0	0	0	0	0	0	0	0	0	0	0	0	0	0	0	0
94	0.0512527	0.258045	0	0	0	0	0	0	0	0	0	0	0	0	0	0	0	0	0	0	0	0.0528066	0	0	0	0	0	0	0	0	0	0	0	0	0	0	0	0.0173587	0	0	0	0	0	0	0	0	0	0	0
95	0.0676197	0.294427	0	0	0	0	0	0	0	0	0	0	0.0187952	0.0212874	0	0	0	0	0	0	0	0.468413	0	0	0	0	0	0	0	0	0	0	0	0	0	0	0	0.311829	0	0	0	0	0	0	0	0	0	0	0
96	0.191955	0.376463	0	0.27693	0	0	0.2872	0.369898	0	0	0	0.626636	0.390829	0.44673	0	0	0	0.295709	0	0	0	0.815592	0	0	0.693673	0	0	0	0	0	0	0	0	0	0	0.0303662	0	0.828364	0	0	0	0	0.237725	0.307193	0	0	0.25099	0.22686	0.424787
97	0.567731	0.523589	0	0.878896	0.375202	0	0.907001	0.893347	0.556018	0	0	1.44438	0.859415	1.08308	0.714744	0.463309	0.692248	0.989055	0.352645	0	0	1.51573	0.703489	0	1.53998	0.541018	0	0.412	0.569477	0.62817	0.766694	0	0.0134898	0	0	0.778352	0.703282	1.79493	0	0	0	0.414768	0.613283	0.736004	0	0.263107	0.592773	0.628899	0.837128
98	1.22964	0.770593	0.958643	2.03421	1.1309	0.665269	2.05655	1.8324	1.55858	0	0	2.7356	1.67666	2.29792	1.85257	1.17109	1.7847	2.28222	0.995663	0.334079	0.781695	2.61433	1.96982	0.537345	2.85891	1.35222	0	1.02302	1.53529	1.47097	1.85663	0.420073	0.463469	0	0.699221	1.66054	1.73433	3.25386	0.555492	0.432534	0.581598	0.861795	1.2044	1.38893	0.477629	0.576715	1.11363	1.32018	1.39308
99	2.21592	1.10843	2.27184	3.57854	2.45384	1.69908	3.75521	3.12747	3.16191	0.836558	0.866463	4.30447	2.75504	3.93994	3.51056	2.41822	3.35484	4.04197	2.17566	1.01403	1.8304	3.93557	3.80891	1.51225	4.50642	2.67253	0.00705142	2.1238	3.01766	2.71598	3.45641	1.24947	1.36685	0.362849	1.95474	2.88533	3.23581	4.78205	1.33513	0.875408	1.16827	1.50995	2.02557	2.27437	0.986244	1.07477	1.83833	2.41843	2.07121
100	3.46118	1.4189	3.99791	5.3502	4.19682	3.1532	5.6766	4.65265	4.95884	2.03164	1.73593	5.851	3.95116	5.70833	5.38729	3.91273	5.27667	5.85329	3.86315	2.28933	3.30487	5.30718	6.02098	3.09171	6.05298	4.31362	0.698091	3.50082	4.89571	4.22305	5.15376	2.59236	2.892	1.12465	3.80078	4.20616	5.05527	6.29605	2.46315	1.48993	2.02742	2.32973	3.1494	3.43773	1.73649	1.84816	2.7866	3.89811	2.82493
Fhor [N]	Fhor Mean	Fhor Std	Left steps																																				Right steps
1	0.515038	0.338035	0.331491	0.454182	0.754873	0.6294	0.255745	0.619909	0.802909	0.213782	0.0745455	0.365527	0.813782	1.02355	0.875145	0.730036	0.552545	0.581382	0.621618	0.0117818	0.160618	0.788745	0.118055	0.265673	0.862073	1.04862	0.753255	0.990109	0.314945	1.05911	0.813655	0.749564	0.270309	0.1116	-0.000945455	0.178909	0.435327	0.827309	1.16696	0.0414909	-0.0130727	-0.0515455	0.311618	0.683291	0.799036	0.401273	0.537436	0.417927	0.888327
2	0.540127	0.406396	0.496201	0.595108	0.952098	0.843927	0.344542	0.747311	0.916273	0.361621	0.0511034	0.478782	0.910864	1.1901	0.964487	0.937197	0.672369	0.718571	0.752299	0.0520327	0.205673	0.953815	0.210473	0.416236	1.07058	1.14842	0.869829	1.22665	0.377291	1.15407	0.905887	0.879836	0.343832	0.165771	-0.0423963	0.291848	0.514856	0.930151	1.3496	-0.163656	-0.174192	-0.25121	0.148592	0.617778	0.819376	0.330037	0.481043	0.377084	0.986104
3	0.633656	0.474592	0.756948	0.80068	1.19162	1.09547	0.546604	0.90636	1.09793	0.607606	0.0597741	0.670509	1.03976	1.39945	1.06234	1.20036	0.857203	0.932486	0.934606	0.223828	0.354964	1.16793	0.38423	0.680836	1.33098	1.28996	1.0269	1.49838	0.505855	1.28018	1.03762	1.05656	0.490144	0.354311	-0.0313203	0.518674	0.666191	1.05975	1.60691	-0.309965	-0.240228	-0.365562	0.0753524	0.665321	0.931867	0.333765	0.47588	0.442596	1.12453
4	0.806925	0.514566	1.06229	1.04388	1.4652	1.36706	0.848078	1.09809	1.32987	0.90672	0.153965	0.895764	1.22266	1.62239	1.18003	1.48127	1.08861	1.19676	1.16483	0.515988	0.591764	1.39457	0.605379	1.0172	1.61605	1.4602	1.20779	1.77398	0.700043	1.44385	1.20624	1.26627	0.678957	0.642532	0.0704325	0.800167	0.882815	1.21549	1.90079	-0.295383	-0.126862	-0.313759	0.172749	0.836244	1.13356	0.463921	0.565888	0.621372	1.29698
5	1.03848	0.524226	1.35419	1.30981	1.76619	1.65167	1.20303	1.32308	1.61169	1.22156	0.322513	1.15458	1.45423	1.85755	1.35561	1.77334	1.35829	1.48834	1.44143	0.843435	0.866965	1.62336	0.814714	1.41471	1.92913	1.67695	1.42557	2.04989	0.941676	1.64451	1.42173	1.50809	0.899102	0.957767	0.20823	1.09586	1.16343	1.40678	2.20712	-0.103135	0.163724	-0.100256	0.419283	1.07736	1.3531	0.704701	0.7431	0.857462	1.45593
6	1.29653	0.514276	1.70651	1.59277	2.06318	1.9446	1.60355	1.58251	1.88747	1.55399	0.545923	1.44244	1.72494	2.08308	1.5773	2.07914	1.66132	1.80343	1.76631	1.16781	1.16908	1.87362	1.01706	1.74785	2.21867	1.87413	1.66335	2.29376	1.20434	1.8513	1.69295	1.77425	1.12477	1.27499	0.346761	1.42285	1.48497	1.65021	2.49622	0.234481	0.571295	0.243716	0.752437	1.33818	1.55675	0.994102	0.9504	1.09834	1.58531
7	1.54047	0.488289	1.8691	1.86419	2.30482	2.21505	2.00291	1.82416	2.09298	1.88856	0.803745	1.69671	1.95674	2.23614	1.77495	2.32946	1.94993	2.08566	2.08629	1.47755	1.4966	2.10283	1.19907	2.10024	2.43491	2.02655	1.90534	2.45827	1.49741	2.01867	1.93286	1.98791	1.36516	1.58566	0.486969	1.74145	1.81563	1.88661	2.70061	0.659126	1.02013	0.630788	1.1078	1.5733	1.71944	1.29247	1.16731	1.32539	1.66098
8	1.74459	0.458615	2.10785	2.06418	2.46913	2.41342	2.34186	1.99572	2.23705	2.15509	1.09722	1.89009	2.12518	2.30997	1.90459	2.50137	2.163	2.30313	2.3339	1.76039	1.81036	2.27505	1.34448	2.38813	2.56691	2.12884	2.09154	2.55571	1.76538	2.1231	2.12015	2.15424	1.59862	1.83158	0.617989	2.02537	2.09639	2.06483	2.82939	1.08394	1.44157	1.01199	1.42839	1.77739	1.82963	1.55852	1.37484	1.51359	1.6743
9	1.88309	0.433697	2.26531	2.16361	2.5561	2.52388	2.57912	2.0916	2.32425	2.34349	1.37027	2.00667	2.23067	2.3182	1.98629	2.58833	2.29252	2.43828	2.49412	1.97625	2.05591	2.38127	1.43351	2.57975	2.62442	2.18551	2.19488	2.59038	1.95693	2.17847	2.24961	2.26165	1.75337	1.9801	0.706743	2.22289	2.29614	2.18412	2.87836	1.45482	1.78627	1.3399	1.70066	1.90594	1.86718	1.75681	1.51398	1.6348	1.6276
10	1.95033	0.421957	2.33678	2.18557	2.5712	2.57445	2.72083	2.14296	2.35804	2.44104	1.57161	2.06478	2.27983	2.27064	2.02475	2.60715	2.35571	2.49038	2.58059	2.10028	2.21064	2.41963	1.46374	2.68062	2.61593	2.19353	2.23794	2.57058	2.0702	2.19473	2.31679	2.27722	1.81376	2.03047	0.716532	2.33573	2.42338	2.25868	2.85221	1.73777	2.03528	1.58066	1.88688	1.94068	1.82322	1.86638	1.59487	1.67307	1.53307
11	1.94778	0.422701	2.34698	2.15478	2.51904	2.58042	2.77324	2.14866	2.31073	2.47181	1.69852	2.07224	2.27446	2.16955	2.01104	2.56069	2.35526	2.46449	2.59329	2.15019	2.30129	2.39051	1.46552	2.7058	2.53478	2.14089	2.23145	2.48698	2.11845	2.15523	2.32581	2.25333	1.81129	2.02293	0.667852	2.3857	2.48568	2.28398	2.75112	1.91567	2.17127	1.71866	1.97153	1.88839	1.7158	1.88464	1.59724	1.63541	1.41022
12	1.88403	0.425626	2.30987	2.07657	2.40012	2.5272	2.73999	2.09433	2.1996	2.44077	1.76965	2.01995	2.20557	2.01628	1.94217	2.44888	2.29082	2.37621	2.5331	2.14152	2.34225	2.26693	1.46115	2.66618	2.39335	2.04442	2.17034	2.35487	2.1131	2.05545	2.26458	2.19096	1.77815	1.97711	0.610265	2.37423	2.47256	2.24625	2.58652	1.97928	2.1952	1.75776	1.96262	1.7745	1.56874	1.83127	1.53512	1.53979	1.27456
13	1.77638	0.421006	2.21757	1.95375	2.23941	2.41753	2.63093	1.98715	2.03164	2.34549	1.80111	1.92042	2.09186	1.83098	1.8365	2.28586	2.1739	2.24003	2.40723	2.08179	2.32711	2.13194	1.44952	2.55987	2.22222	1.91615	2.05396	2.19155	2.0517	1.91581	2.14657	2.0868	1.71414	1.8929	0.566618	2.29359	2.38652	2.15105	2.38637	1.92641	2.12592	1.71066	1.88154	1.61796	1.40084	1.72235	1.42501	1.4052	1.13495
14	1.63367	0.412833	2.07134	1.80299	2.04986	2.25819	2.46615	1.84526	1.84944	2.19429	1.78948	1.78945	1.95807	1.62695	1.7035	2.08918	2.01727	2.06485	2.23736	2.01644	2.2536	1.95307	1.42047	2.41465	2.02756	1.76416	1.90792	1.99676	1.94524	1.75369	1.9847	1.966	1.62046	1.78241	0.525368	2.16009	2.24784	2.03005	2.14475	1.79037	1.98455	1.59467	1.74602	1.43336	1.21273	1.57197	1.27354	1.24051	0.998368
15	1.46339	0.39983	1.88475	1.61984	1.83594	2.05199	2.24916	1.67441	1.63927	1.99711	1.73764	1.63627	1.80436	1.4065	1.54149	1.87051	1.82871	1.86312	2.0542	1.88411	2.12908	1.74308	1.37382	2.21084	1.81596	1.5808	1.73703	1.788	1.80924	1.5647	1.79238	1.82127	1.50484	1.6582	0.479984	1.98862	2.06671	1.88474	1.86331	1.60534	1.80128	1.42544	1.55971	1.23213	1.01448	1.39577	1.0948	1.04981	0.852842
16	1.27605	0.381349	1.6708	1.415	1.61232	1.80784	1.9943	1.48267	1.40764	1.77288	1.65655	1.46564	1.64168	1.19276	1.35743	1.62629	1.61713	1.64515	1.85944	1.71871	1.94843	1.51121	1.30999	1.96467	1.58222	1.38429	1.53648	1.56222	1.65325	1.35778	1.58811	1.66493	1.37341	1.51666	0.431831	1.78274	1.84636	1.70845	1.54301	1.38377	1.58349	1.21827	1.34521	1.02362	0.823845	1.22115	0.904963	0.857759	0.706319
17	1.08891	0.356903	1.4277	1.20083	1.38545	1.53652	1.72289	1.29755	1.186	1.52821	1.55322	1.29836	1.48022	0.983831	1.17012	1.37198	1.4008	1.42553	1.65611	1.54008	1.72139	1.27036	1.2268	1.70127	1.36345	1.20269	1.32647	1.35135	1.47769	1.16093	1.3756	1.50529	1.2299	1.3577	0.375742	1.56396	1.60538	1.51376	1.26995	1.14742	1.34633	0.991196	1.13347	0.851266	0.648711	1.05964	0.724751	0.692629	0.566506
18	0.911585	0.330803	1.15544	0.983377	1.18481	1.25866	1.45453	1.11519	0.9968	1.27943	1.43312	1.14009	1.3356	0.810305	1.00551	1.13728	1.19028	1.24023	1.46177	1.352	1.47697	1.05074	1.12633	1.41745	1.166	1.03698	1.10396	1.16496	1.29421	1.00819	1.17073	1.35738	1.07611	1.19328	0.308795	1.32957	1.36501	1.32567	1.03394	0.919258	1.11638	0.777103	0.94053	0.689658	0.483602	0.906633	0.55847	0.538314	0.422877
19	0.743054	0.310403	0.900296	0.787582	1.00303	1.00958	1.20275	0.948828	0.823745	1.03623	1.30634	0.9966	1.21143	0.664679	0.85914	0.920881	0.999149	1.04999	1.28227	1.16248	1.22675	0.854083	1.00773	1.14789	0.973091	0.878455	0.906311	0.989145	1.11344	0.877355	0.977868	1.22173	0.929646	1.03877	0.234782	1.10598	1.1482	1.15631	0.818223	0.716565	0.911233	0.580851	0.76322	0.52964	0.308929	0.748316	0.401417	0.387478	0.284517
20	0.581236	0.300048	0.673363	0.61023	0.834508	0.791771	0.980505	0.79634	0.681	0.816216	1.17316	0.8676	1.09178	0.538264	0.721591	0.731986	0.824786	0.876203	1.10927	0.977302	0.991318	0.682239	0.884199	0.917636	0.803745	0.727091	0.734886	0.842382	0.946648	0.777286	0.800098	1.09273	0.802889	0.91739	0.159374	0.908801	0.955198	0.999559	0.619907	0.536018	0.71758	0.401408	0.580229	0.359232	0.1351	0.567592	0.238996	0.234525	0.142687
21	0.422554	0.297078	0.48067	0.461798	0.687518	0.603009	0.722358	0.654515	0.531673	0.626273	1.04106	0.752455	0.972701	0.430249	0.587987	0.560446	0.669033	0.712075	0.940483	0.800257	0.770566	0.525641	0.768871	0.723545	0.630345	0.578909	0.57809	0.7034	0.786295	0.677631	0.627739	0.961727	0.694926	0.820721	0.0895941	0.723335	0.777081	0.859849	0.437398	0.359973	0.52724	0.231271	0.384343	0.171008	-0.0197798	0.382464	0.0684731	0.0866375	0.00773792
22	0.274244	0.296405	0.326876	0.331539	0.539942	0.433925	0.602513	0.524275	0.3814	0.452989	0.920868	0.637509	0.837012	0.325731	0.451393	0.394731	0.515787	0.552524	0.772145	0.633955	0.574298	0.369016	0.663623	0.552764	0.464127	0.428673	0.442868	0.565273	0.651699	0.573692	0.450779	0.812909	0.614914	0.732027	0.0388518	0.555299	0.600408	0.715438	0.272958	0.190329	0.3463	0.0658573	0.203175	-0.00880882	-0.150538	0.207271	-0.0908298	-0.0369107	-0.111602
23	0.136608	0.290209	0.186448	0.211776	0.395749	0.270301	0.456735	0.391002	0.220055	0.291655	0.814838	0.509727	0.681966	0.214929	0.313036	0.232028	0.368444	0.404626	0.601867	0.485808	0.40583	0.211206	0.553255	0.402655	0.305709	0.281436	0.311699	0.433745	0.507857	0.464677	0.275752	0.648127	0.553956	0.639301	0.00824646	0.393966	0.419909	0.558899	0.130182	0.0280343	0.16856	-0.0850303	0.0339414	-0.165042	-0.258804	0.0604283	-0.228566	-0.150533	-0.219937
24	0.00949392	0.278955	0.0564893	0.103895	0.259989	0.138337	0.307792	0.256148	0.0676	0.133195	0.707706	0.364927	0.525027	0.0863574	0.177332	0.0881344	0.229484	0.272587	0.435099	0.338047	0.251326	0.0567249	0.426782	0.266509	0.152927	0.142255	0.183854	0.305818	0.36061	0.354419	0.0745939	0.478491	0.495134	0.528793	-0.0184834	0.241781	0.244113	0.40269	-0.00303526	-0.116207	0.0114564	-0.217359	-0.112559	-0.301101	-0.358708	-0.0647229	-0.344771	-0.255333	-0.322639
25	-0.104535	0.266877	-0.0587702	0.00590579	0.141413	0.0246948	0.168211	0.136865	-0.0672727	0.00251129	0.585271	0.216709	0.366348	-0.00778788	0.0484645	-0.0249196	0.10302	0.157312	0.287491	0.194606	0.114929	-0.0841939	0.277769	0.140036	0.0274182	0.0147091	0.0733471	0.190764	0.220066	0.248888	-0.0344661	0.316255	0.426691	0.417458	-0.0576507	0.0991983	0.0857559	0.251002	-0.114321	-0.23935	-0.124392	-0.328857	-0.237611	-0.413486	-0.451881	-0.173399	-0.445385	-0.353372	-0.423076
26	-0.206785	0.256122	-0.150294	-0.0803421	0.0396915	-0.0679741	0.0494342	0.0235363	-0.175509	-0.10409	0.443584	0.0740545	0.224334	-0.0924365	-0.0644441	-0.112932	-0.00797631	0.0518441	0.15934	0.0637311	0.00153774	-0.200024	0.123411	0.0304364	-0.0781636	-0.0892909	-0.0191249	0.0784727	0.0870404	0.151179	-0.131039	0.176109	0.349778	0.306248	-0.105612	-0.019198	-0.044852	0.119565	-0.213862	-0.344426	-0.24157	-0.414609	-0.339978	-0.513036	-0.533461	-0.271087	-0.532765	-0.443565	-0.530073
27	-0.297643	0.247086	-0.2235	-0.163419	-0.0474637	-0.145948	-0.0569772	-0.0774533	-0.262109	-0.196696	0.297465	-0.0615636	0.0973067	-0.166496	-0.167267	-0.188144	-0.1089	-0.039582	0.0386419	-0.0486637	-0.0922871	-0.291907	-0.0198345	-0.0664	-0.170273	-0.177673	-0.0967785	-0.0163273	-0.0278481	0.0685495	-0.221869	0.0453091	0.267966	0.204422	-0.155811	-0.119523	-0.149263	0.00188173	-0.294249	-0.428743	-0.333327	-0.477395	-0.4215	-0.593684	-0.608582	-0.358939	-0.607261	-0.524126	-0.633371
28	-0.376866	0.240914	-0.292271	-0.239079	-0.11875	-0.207684	-0.150142	-0.165177	-0.314473	-0.26861	0.147215	-0.181636	-0.0122132	-0.225321	-0.245679	-0.24975	-0.19417	-0.114476	-0.0588512	-0.141327	-0.172734	-0.363802	-0.148461	-0.148036	-0.238	-0.243491	-0.168306	-0.0875273	-0.130309	0.00747107	-0.291795	-0.0634	0.179443	0.102888	-0.212542	-0.202111	-0.226463	-0.0981818	-0.344655	-0.491919	-0.411225	-0.522716	-0.48896	-0.665959	-0.674461	-0.447936	-0.675347	-0.60206	-0.73386
29	-0.445129	0.241045	-0.350953	-0.298819	-0.169496	-0.245423	-0.216779	-0.229939	-0.341564	-0.320682	0.00479688	-0.278236	-0.0981548	-0.265149	-0.295744	-0.293025	-0.256541	-0.172192	-0.132255	-0.218812	-0.240087	-0.417591	-0.253573	-0.213291	-0.283927	-0.290109	-0.233024	-0.140109	-0.219875	-0.0350009	-0.339965	-0.146345	0.0874028	0.0070674	-0.272367	-0.271445	-0.26974	-0.172853	-0.371506	-0.538072	-0.477317	-0.558341	-0.552952	-0.738736	-0.739461	-0.537283	-0.740141	-0.682328	-0.828561
30	-0.503775	0.250113	-0.385333	-0.343641	-0.203766	-0.264207	-0.259112	-0.270032	-0.353855	-0.346853	-0.112771	-0.348291	-0.163429	-0.290516	-0.334723	-0.319133	-0.29712	-0.21519	-0.185022	-0.286588	-0.283783	-0.455588	-0.330029	-0.258127	-0.3108	-0.321691	-0.282974	-0.174327	-0.288387	-0.0619666	-0.371928	-0.200218	-0.000505418	-0.0654197	-0.327343	-0.32123	-0.283694	-0.222114	-0.384771	-0.578963	-0.544792	-0.595859	-0.618455	-0.815988	-0.809569	-0.628094	-0.807114	-0.761245	-0.913778
31	-0.555106	0.26786	-0.391473	-0.373235	-0.226387	-0.275446	-0.282435	-0.296546	-0.363964	-0.351777	-0.198525	-0.391709	-0.215367	-0.310021	-0.347595	-0.334493	-0.319266	-0.249762	-0.220808	-0.328104	-0.302193	-0.477273	-0.377693	-0.283036	-0.325727	-0.346691	-0.319387	-0.199727	-0.338972	-0.08867	-0.398379	-0.230709	-0.068162	-0.124634	-0.362966	-0.347831	-0.283217	-0.250181	-0.394732	-0.626103	-0.61746	-0.633413	-0.689388	-0.895556	-0.901302	-0.717426	-0.877788	-0.838096	-0.988019
32	-0.600304	0.288728	-0.376885	-0.394769	-0.244992	-0.288934	-0.296324	-0.317734	-0.375273	-0.350408	-0.254877	-0.420309	-0.260739	-0.329491	-0.364918	-0.346524	-0.330087	-0.275706	-0.251657	-0.347519	-0.304383	-0.487141	-0.400417	-0.288473	-0.335582	-0.368036	-0.347195	-0.220873	-0.373726	-0.120955	-0.422433	-0.252309	-0.11592	-0.174444	-0.378739	-0.354473	-0.281238	-0.266043	-0.406441	-0.687076	-0.691372	-0.675901	-0.763046	-0.972585	-0.925954	-0.800751	-0.948544	-0.911756	-1.05109
33	-0.642165	0.3109	-0.357009	-0.416734	-0.264735	-0.308446	-0.307956	-0.336574	-0.386236	-0.351166	-0.292488	-0.438909	-0.304808	-0.352233	-0.383577	-0.358435	-0.335188	-0.299718	-0.277133	-0.355182	-0.30322	-0.491521	-0.408525	-0.286	-0.343	-0.388	-0.369442	-0.239491	-0.399696	-0.157016	-0.443266	-0.266473	-0.14637	-0.223743	-0.38585	-0.351023	-0.28339	-0.275522	-0.420388	-0.754517	-0.768855	-0.727343	-0.839729	-1.04417	-0.976269	-0.876096	-1.01832	-0.979428	-1.10632
34	-0.682537	0.332313	-0.342127	-0.441091	-0.288764	-0.334406	-0.319018	-0.354261	-0.398982	-0.357394	-0.318552	-0.450727	-0.344273	-0.379739	-0.405218	-0.373679	-0.338721	-0.318752	-0.296927	-0.355824	-0.308545	-0.495661	-0.41057	-0.2856	-0.355091	-0.407636	-0.38923	-0.258964	-0.422206	-0.196588	-0.463236	-0.279436	-0.176327	-0.275188	-0.396588	-0.346509	-0.290521	-0.281176	-0.437994	-0.82457	-0.849739	-0.786685	-0.914345	-1.10745	-1.05077	-0.937636	-1.08167	-1.04276	-1.1603
35	-0.720396	0.349511	-0.340107	-0.470677	-0.31744	-0.364404	-0.330597	-0.371835	-0.414473	-0.369573	-0.337158	-0.461364	-0.378156	-0.41468	-0.424363	-0.391981	-0.342452	-0.332345	-0.313997	-0.356555	-0.322645	-0.503626	-0.4142	-0.292909	-0.374473	-0.429273	-0.407958	-0.281436	-0.443921	-0.236222	-0.48113	-0.295491	-0.214311	-0.323953	-0.417266	-0.344823	-0.301398	-0.287431	-0.455251	-0.90018	-0.931689	-0.855393	-0.981976	-1.16337	-1.14162	-0.991921	-1.13432	-1.10146	-1.21657
36	-0.75938	0.36735	-0.351699	-0.502359	-0.348098	-0.396019	-0.343588	-0.38936	-0.430382	-0.386429	-0.352527	-0.4678	-0.40322	-0.456521	-0.437071	-0.410424	-0.343816	-0.346107	-0.326769	-0.363088	-0.346925	-0.516761	-0.423392	-0.309909	-0.397927	-0.448909	-0.426252	-0.302327	-0.46702	-0.272059	-0.495828	-0.309436	-0.259867	-0.368254	-0.448115	-0.347781	-0.313174	-0.29645	-0.468476	-0.979607	-1.01015	-0.927515	-1.04606	-1.2151	-1.24678	-1.04784	-1.18091	-1.16472	-1.27688
37	-0.80287	0.388737	-0.372423	-0.534707	-0.381221	-0.431873	-0.361491	-0.40762	-0.446836	-0.408127	-0.368088	-0.468927	-0.418281	-0.503088	-0.446175	-0.429526	-0.34245	-0.367236	-0.33797	-0.377757	-0.380005	-0.531436	-0.439765	-0.331055	-0.427036	-0.470255	-0.441534	-0.326055	-0.490674	-0.304597	-0.507038	-0.317909	-0.31339	-0.40243	-0.486117	-0.353969	-0.323012	-0.306736	-0.481582	-1.06411	-1.08469	-1.00834	-1.1119	-1.27372	-1.36922	-1.1152	-1.23163	-1.2441	-1.34141
38	-0.854809	0.415078	-0.399394	-0.570707	-0.423034	-0.474694	-0.389939	-0.42951	-0.468782	-0.435279	-0.386283	-0.467236	-0.427055	-0.55458	-0.462452	-0.452612	-0.342792	-0.407984	-0.353372	-0.399854	-0.421112	-0.545134	-0.462769	-0.352691	-0.462473	-0.498327	-0.453924	-0.357236	-0.512868	-0.339681	-0.52199	-0.324073	-0.369303	-0.428422	-0.528416	-0.361754	-0.3323	-0.318739	-0.503547	-1.16266	-1.16843	-1.10377	-1.20134	-1.34753	-1.50655	-1.20158	-1.29838	-1.3399	-1.41222
39	-0.918349	0.444407	-0.437409	-0.614209	-0.479272	-0.536053	-0.431805	-0.459817	-0.505964	-0.473015	-0.409589	-0.467345	-0.437307	-0.615482	-0.498186	-0.490367	-0.352317	-0.457642	-0.379644	-0.431673	-0.471517	-0.562208	-0.491916	-0.377127	-0.512127	-0.541345	-0.469149	-0.404745	-0.535805	-0.389443	-0.549678	-0.335727	-0.425327	-0.456228	-0.574582	-0.374754	-0.348674	-0.335841	-0.544611	-1.27511	-1.26763	-1.21731	-1.31733	-1.4377	-1.6465	-1.29748	-1.3869	-1.45092	-1.48654
40	-0.994703	0.47134	-0.492864	-0.670045	-0.554393	-0.620408	-0.494292	-0.503244	-0.567327	-0.52942	-0.438556	-0.478345	-0.458393	-0.690137	-0.558421	-0.552436	-0.380207	-0.524884	-0.424357	-0.477241	-0.532383	-0.591779	-0.529816	-0.409309	-0.580036	-0.606982	-0.496497	-0.473982	-0.564126	-0.461437	-0.595549	-0.365291	-0.486734	-0.5012	-0.626162	-0.400435	-0.38513	-0.366837	-0.60879	-1.408	-1.37978	-1.35095	-1.44663	-1.53957	-1.77789	-1.39712	-1.48894	-1.57034	-1.55717
41	-1.07941	0.488734	-0.571418	-0.742491	-0.647329	-0.728919	-0.578804	-0.566208	-0.651	-0.609657	-0.478738	-0.506855	-0.497252	-0.780954	-0.643699	-0.639423	-0.430659	-0.612557	-0.489885	-0.541306	-0.612977	-0.645684	-0.58276	-0.457982	-0.666145	-0.679327	-0.544001	-0.563236	-0.604566	-0.551468	-0.655404	-0.417764	-0.557357	-0.576083	-0.685227	-0.446642	-0.444885	-0.420806	-0.693124	-1.54688	-1.49561	-1.48029	-1.58198	-1.63801	-1.89629	-1.48957	-1.59048	-1.69404	-1.61581
42	-1.16846	0.490725	-0.674328	-0.831593	-0.754804	-0.859282	-0.685038	-0.652207	-0.760018	-0.716987	-0.536794	-0.552982	-0.552705	-0.887609	-0.748225	-0.748305	-0.506787	-0.71782	-0.576624	-0.624528	-0.715305	-0.728379	-0.659871	-0.529782	-0.768236	-0.771145	-0.616734	-0.670782	-0.676414	-0.655672	-0.730816	-0.490818	-0.644671	-0.681998	-0.760864	-0.519108	-0.532994	-0.496431	-0.819678	-1.67352	-1.59867	-1.59769	-1.71382	-1.72727	-2.00104	-1.56808	-1.68752	-1.81428	-1.6508
43	-1.25642	0.474967	-0.786278	-0.938248	-0.87359	-1.00871	-0.810671	-0.759935	-0.886909	-0.844121	-0.617524	-0.624273	-0.626212	-1.00706	-0.86577	-0.872318	-0.612625	-0.839198	-0.688413	-0.738215	-0.83858	-0.835314	-0.768044	-0.617855	-0.886927	-0.889964	-0.712579	-0.799564	-0.754605	-0.770056	-0.8204	-0.584818	-0.756675	-0.811571	-0.857992	-0.616151	-0.641508	-0.594464	-0.945364	-1.78034	-1.67133	-1.68424	-1.83613	-1.8048	-2.07993	-1.63634	-1.77366	-1.91781	-1.65559
44	-1.33617	0.439628	-0.905131	-1.06157	-1.00326	-1.17162	-0.95101	-0.889813	-1.02664	-0.988969	-0.723736	-0.7156	-0.718565	-1.13559	-1.00107	-1.00658	-0.742873	-0.973813	-0.823836	-0.862236	-0.975425	-0.966067	-0.905692	-0.730345	-1.01604	-1.01858	-0.827484	-0.931418	-0.82241	-0.891913	-0.925833	-0.708782	-0.89263	-0.950831	-0.975001	-0.730529	-0.771934	-0.704724	-1.04232	-1.8538	-1.70986	-1.72741	-1.94133	-1.86198	-2.11851	-1.67667	-1.83413	-1.98749	-1.63281
45	-1.40535	0.381755	-1.0239	-1.20088	-1.14509	-1.3442	-1.11053	-1.04208	-1.17827	-1.15272	-0.851117	-0.827473	-0.825044	-1.26985	-1.15484	-1.15726	-0.901616	-1.11185	-0.984909	-1.00235	-1.1235	-1.11035	-1.06806	-0.8618	-1.17153	-1.17564	-0.960135	-1.08	-0.926853	-1.02053	-1.05139	-0.840164	-1.04716	-1.09431	-1.10871	-0.860608	-0.921784	-0.82321	-1.19091	-1.87992	-1.70787	-1.72089	-2.01826	-1.88505	-2.10831	-1.68022	-1.85176	-2.00539	-1.56843
46	-1.45855	0.305875	-1.13847	-1.35587	-1.29438	-1.51779	-1.2748	-1.20989	-1.33085	-1.39411	-1.0008	-0.952273	-0.953185	-1.40701	-1.31705	-1.31351	-1.0761	-1.2527	-1.15902	-1.15866	-1.27372	-1.2743	-1.24577	-0.996473	-1.33762	-1.34898	-1.10374	-1.22944	-1.04994	-1.15286	-1.19026	-0.996145	-1.2042	-1.2376	-1.24877	-1.00138	-1.08636	-0.952521	-1.34411	-1.8553	-1.66252	-1.67023	-2.02504	-1.86707	-2.04674	-1.65071	-1.82565	-1.97099	-1.45268
47	-1.4883	0.228884	-1.2533	-1.52291	-1.4416	-1.68007	-1.43701	-1.38737	-1.47591	-1.51181	-1.15809	-1.08687	-1.10277	-1.54827	-1.48196	-1.46736	-1.25617	-1.3908	-1.33718	-1.309	-1.42171	-1.45683	-1.42413	-1.14909	-1.51055	-1.53456	-1.25374	-1.37976	-1.18905	-1.28388	-1.34115	-1.16318	-1.35179	-1.37891	-1.3883	-1.14318	-1.26362	-1.08892	-1.49631	-1.78836	-1.58387	-1.57789	-2.004	-1.79429	-1.90287	-1.58729	-1.73809	-1.88544	-1.3043
48	-1.49223	0.197492	-1.35468	-1.69599	-1.58753	-1.82802	-1.60179	-1.56378	-1.61616	-1.66942	-1.32389	-1.23044	-1.26454	-1.69062	-1.64426	-1.61516	-1.43744	-1.52821	-1.51975	-1.4635	-1.55891	-1.64707	-1.59091	-1.30647	-1.67782	-1.72542	-1.40743	-1.53035	-1.3307	-1.41047	-1.50214	-1.349	-1.48174	-1.50254	-1.50984	-1.28225	-1.43765	-1.22725	-1.65068	-1.67891	-1.46512	-1.41965	-1.93173	-1.64268	-1.684	-1.4623	-1.5769	-1.71939	-1.14089
49	-1.47181	0.266623	-1.43632	-1.86679	-1.73255	-1.96884	-1.76025	-1.73439	-1.75149	-1.82433	-1.48563	-1.36733	-1.43666	-1.826	-1.80093	-1.75128	-1.60522	-1.66393	-1.69526	-1.61322	-1.677	-1.83959	-1.73271	-1.4662	-1.84478	-1.91276	-1.55956	-1.6902	-1.46945	-1.54001	-1.67184	-1.53902	-1.5883	-1.61535	-1.59959	-1.41751	-1.60666	-1.36277	-1.80362	-1.51142	-1.27686	-1.21362	-1.78213	-1.42727	-1.43198	-1.27915	-1.3742	-1.48815	-0.954365
50	-1.43439	0.398996	-1.50725	-2.02528	-1.86398	-2.10059	-1.9101	-1.89507	-1.88593	-1.9778	-1.63408	-1.50085	-1.61346	-1.94441	-1.94789	-1.89503	-1.75728	-1.79379	-1.86623	-1.74337	-1.7904	-2.01103	-1.84029	-1.63607	-1.99907	-2.0946	-1.71032	-1.85164	-1.60185	-1.683	-1.84197	-1.71696	-1.66562	-1.71752	-1.6569	-1.54251	-1.78348	-1.49407	-1.94758	-1.3185	-1.03697	-1.00935	-1.5645	-1.18162	-1.17114	-1.074	-1.16221	-1.23673	-0.75006
51	-1.38018	0.550946	-1.5752	-2.15991	-1.96445	-2.21666	-2.0612	-2.039	-1.99558	-2.12156	-1.78637	-1.63627	-1.78268	-2.0309	-2.0738	-2.02382	-1.90686	-1.91686	-2.02036	-1.83128	-1.89918	-2.12488	-1.90979	-1.79616	-2.13489	-2.23656	-1.85401	-1.99213	-1.72249	-1.83298	-1.9939	-1.86675	-1.71013	-1.7999	-1.68286	-1.6402	-1.95152	-1.62749	-2.06263	-1.12055	-0.81069	-0.819267	-1.31679	-0.917829	-0.904058	-0.860729	-0.936858	-0.989653	-0.555065
52	-1.3075	0.699796	-1.63954	-2.24964	-2.02673	-2.30658	-2.18916	-2.15913	-2.04638	-2.24134	-1.89798	-1.76424	-1.92207	-2.0732	-2.16126	-2.11413	-2.0408	-2.02174	-2.13949	-1.88205	-1.99189	-2.19429	-1.93483	-1.92938	-2.24504	-2.32135	-1.97296	-2.096	-1.81835	-1.97853	-2.11764	-1.97538	-1.71707	-1.8423	-1.66516	-1.7028	-2.10952	-1.76439	-2.13836	-0.911169	-0.511306	-0.631651	-1.05897	-0.658583	-0.640439	-0.636806	-0.688416	-0.736555	-0.376338
53	-1.22348	0.825487	-1.69172	-2.28368	-2.05624	-2.35607	-2.28996	-2.23709	-2.03998	-2.31379	-1.96064	-1.86309	-2.01329	-2.07192	-2.19505	-2.14995	-2.15098	-2.09778	-2.2137	-1.89656	-2.05932	-2.2229	-1.91851	-2.05553	-2.30491	-2.36404	-2.05818	-2.14909	-1.865	-2.09719	-2.1948	-2.0402	-1.67913	-1.83392	-1.59367	-1.74049	-2.22887	-1.88776	-2.1716	-0.681297	-0.388737	-0.454284	-0.793776	-0.43354	-0.418426	-0.420145	-0.471739	-0.505602	-0.217094
54	-1.13022	0.919612	-1.72782	-2.27246	-2.03101	-2.35971	-2.35106	-2.2557	-1.97791	-2.32169	-1.98994	-1.92153	-2.06341	-2.02356	-2.17319	-2.13546	-2.22507	-2.13956	-2.2409	-1.84887	-2.09402	-2.18269	-1.87724	-2.14333	-2.32122	-2.36569	-2.1047	-2.14642	-1.85347	-2.17671	-2.21776	-2.03711	-1.60967	-1.78819	-1.48648	-1.74757	-2.30251	-1.98114	-2.1449	-0.456512	-0.185891	-0.308536	-0.542828	-0.253333	-0.268051	-0.241769	-0.282755	-0.320891	-0.0860977
55	-1.02926	0.96932	-1.73162	-2.21043	-1.91701	-2.31311	-2.3713	-2.21155	-1.84102	-2.26466	-1.98121	-1.94384	-2.0782	-1.90326	-2.1129	-2.04913	-2.25939	-2.14251	-2.19636	-1.72515	-2.07253	-2.0292	-1.82079	-2.15187	-2.28838	-2.29029	-2.08536	-2.04931	-1.78767	-2.2122	-2.18095	-1.93556	-1.52454	-1.70188	-1.37067	-1.69443	-2.32281	-2.03662	-2.02464	-0.278704	-0.0501025	-0.206235	-0.344511	-0.116684	-0.160241	-0.112053	-0.130041	-0.183574	0.00506446
56	-0.913143	0.962875	-1.67387	-2.06367	-1.69792	-2.19796	-2.33597	-2.10913	-1.62245	-2.12944	-1.89043	-1.92136	-2.03423	-1.69645	-2.0018	-1.85744	-2.24284	-2.08905	-2.0382	-1.51809	-1.95865	-1.77145	-1.73041	-2.05082	-2.16356	-2.09509	-1.96016	-1.831	-1.65599	-2.17859	-2.06271	-1.71869	-1.41197	-1.56184	-1.23716	-1.55612	-2.25744	-2.03577	-1.80361	-0.14961	0.00942222	-0.119067	-0.199354	-0.0230121	-0.069604	-0.0244788	-0.0165657	-0.0817515	0.0163556
57	-0.784832	0.892099	-1.5388	-1.82575	-1.4039	-1.99487	-2.2118	-1.92946	-1.32753	-1.91604	-1.68638	-1.81122	-1.90346	-1.41924	-1.81701	-1.57674	-2.14294	-1.95211	-1.78149	-1.24775	-1.73418	-1.43303	-1.59032	-1.83256	-1.94131	-1.82195	-1.72005	-1.52305	-1.44385	-2.04619	-1.84767	-1.42084	-1.24914	-1.34518	-1.0765	-1.33518	-2.08178	-1.95115	-1.50479	-0.0506839	0.0328369	-0.0385697	-0.0935159	0.00424077	0	0.028661	0	-0.0200661	0
58	-0.641866	0.773848	-1.33769	-1.51947	-1.08457	-1.70225	-1.98308	-1.6646	-1.01502	-1.62279	-1.39037	-1.60124	-1.68653	-1.10448	-1.55468	-1.24218	-1.94244	-1.7104	-1.45364	-0.934618	-1.41467	-1.06746	-1.40155	-1.53729	-1.64653	-1.47802	-1.38948	-1.16424	-1.17212	-1.81478	-1.54616	-1.09784	-1.03584	-1.0825	-0.881787	-1.0595	-1.80844	-1.77183	-1.16863	0	0.0288292	0	-0.0228694	0	0	0.00439669	0	0	0
59	-0.489635	0.637185	-1.07337	-1.18366	-0.779879	-1.37151	-1.67187	-1.33117	-0.713727	-1.2818	-1.04766	-1.31456	-1.4118	-0.800358	-1.2543	-0.901528	-1.65179	-1.39341	-1.09304	-0.630886	-1.06511	-0.734116	-1.17349	-1.23475	-1.3082	-1.11736	-1.01906	-0.821236	-0.872396	-1.51067	-1.21023	-0.779727	-0.79812	-0.801639	-0.671602	-0.769623	-1.48417	-1.51538	-0.84666	0	0	0	-0.00108503	0	0	0	0	0	0
60	-0.344408	0.497972	-0.788382	-0.865689	-0.510557	-1.02757	-1.32614	-0.980226	-0.464982	-0.934009	-0.71805	-0.999818	-1.11563	-0.531614	-0.957437	-0.601841	-1.31481	-1.04309	-0.744468	-0.366313	-0.719482	-0.437097	-0.924626	-0.931836	-0.984782	-0.792291	-0.677051	-0.525673	-0.58384	-1.16766	-0.862139	-0.3808	-0.57014	-0.527596	-0.466559	-0.509584	-1.14267	-1.21317	-0.549189	0	0	0	0	0	0	0	0	0	0
61	-0.217645	0.371782	-0.513916	-0.568038	-0.28558	-0.705767	-0.959159	-0.658808	-0.251836	-0.619497	-0.419674	-0.712382	-0.830257	-0.297954	-0.678633	-0.339078	-0.961341	-0.693018	-0.431987	-0.150157	-0.414185	-0.205054	-0.678132	-0.656473	-0.676491	-0.4826	-0.394166	-0.282673	-0.346628	-0.825253	-0.532207	-0.266109	-0.378028	-0.299782	-0.2916	-0.295242	-0.817134	-0.906219	-0.298559	0	0	0	0	0	0	0	0	0	0
62	-0.114337	0.271454	-0.273551	-0.324755	-0.113705	-0.441209	-0.62745	-0.388324	-0.0850364	-0.359316	-0.178156	-0.453091	-0.569966	-0.120874	-0.451945	-0.141486	-0.633122	-0.389887	-0.192899	-0.00614454	-0.175622	-0.0394496	-0.455678	-0.4316	-0.410673	-0.240509	-0.179833	-0.107255	-0.161944	-0.526361	-0.258085	-0.0910909	-0.227973	-0.124914	-0.155969	-0.122607	-0.524906	-0.628101	-0.115259	0	0	0	0	0	0	0	0	0	0
63	-0.0363004	0.203183	-0.0877747	-0.143345	0.000417264	-0.230628	-0.3665	-0.181211	0.0272545	-0.164339	-0.0102926	-0.249273	-0.337481	-0.00191772	-0.262521	-0.0117032	-0.363608	-0.158197	-0.0221019	0.0499721	-0.00359063	0.0643251	-0.270572	-0.241091	-0.211964	-0.0617273	-0.0339383	0.00216364	-0.0271451	-0.279577	-0.0550623	0.0178182	-0.115937	-0.00801561	-0.0571161	0.00168485	-0.28025	-0.39149	0.00987713	0	0	0	0	0	0	0	0	0	0
64	0.0063993	0.158024	0.0355388	-0.0111851	0.0125289	-0.0849273	-0.161873	-0.0372149	0	-0.0395868	0.0916149	-0.0990909	-0.15556	0.0337851	-0.122782	0.0397223	-0.157311	-0.0036843	-0.000282645	0	0.0976612	0.0238017	-0.130336	0	-0.0698182	0.0498364	0.0220529	0	0.0566628	-0.0969967	0.0688397	0	-0.0375537	0.0597868	0.00710579	0.0388529	-0.107593	-0.210526	0.0177653	0	0	0	0	0	0	0	0	0	0
65	0.0152831	0.128809	0.105339	0	0	0	-0.0360905	0.0508064	0	0	0.0510298	0.000363636	-0.0303343	0	-0.00672617	0	-0.0215445	0.0825791	0	0	0.00641653	0	-0.0357137	0	0	0	0	0	0.0283792	0.0247833	0.00478567	0	0.000376125	0.0339295	0.0118143	0	-0.0117502	-0.0801765	0	0	0	0	0	0	0	0	0	0	0
66	0.0114095	0.110085	0.132596	0	0	0	0	0.0257513	0	0	0	0	0.0217025	0	0	0	0.0307218	0.114459	0	0	0	0	-0.00280367	0	0	0	0	0	0	0.0208871	0	0	0	0	0	0	0	-0.00987236	0	0	0	0	0	0	0	0	0	0	0
67	0.00464592	0.0901986	0	0	0	0	0	0	0	0	0	0	0	0	0	0	0	0.0395758	0	0	0	0	0	0	0	0	0	0	0	0	0	0	0	0	0	0	0	0	0	0	0	0	0	0	0	0	0	0	0
68	0.00303314	0.0762362	0	0	0	0	0	0	0	0	0	0	0	0	0	0	0	0	0	0	0	0	0	0	0	0	0	0	0	0	0	0	0	0	0	0	0	0	0	0	0	0	0	0	0	0	0	0	0
69	0.000748313	0.0680698	0	0	0	0	0	0	0	0	0	0	0	0	0	0	0	0	0	0	0	0	0	0	0	0	0	0	0	0	0	0	0	0	0	0	0	0	0	0	0	0	0	0	0	0	0	0	0
70	-0.00149018	0.061767	0	0	0	0	0	0	0	0	0	0	0	0	0	0	0	0	0	0	0	0	0	0	0	0	0	0	0	0	0	0	0	0	0	0	0	0	0	0	0	0	0	0	0	0	0	0	0
71	-0.00362444	0.0555001	0	0	0	0	0	0	0	0	0	0	0	0	0	0	0	0	0	0	0	0	0	0	0	0	0	0	0	0	0	0	0	0	0	0	0	0	0	0	0	0	0	0	0	0	0	0	0
72	-0.00521309	0.0498943	0	0	0	0	0	0	0	0	0	0	0	0	0	0	0	0	0	0	0	0	0	0	0	0	0	0	0	0	0	0	0	0	0	0	0	0	0	0	0	0	0	0	0	0	0	0	0
73	-0.00634266	0.0446526	0	0	0	0	0	0	0	0	0	0	0	0	0	0	0	0	0	0	0	0	0	0	0	0	0	0	0	0	0	0	0	0	0	0	0	0	0	0	0	0	0	0	0	0	0	0	0
74	-0.00526825	0.037268	0	0	0	0	0	0	0	0	0	0	0	0	0	0	0	0	0	0	0	0	0	0	0	0	0	0	0	0	0	0	0	0	0	0	0	0	0	0	0	0	0	0	0	0	0	0	0
75	-0.00348353	0.0307657	0	0	0	0	0	0	0	0	0	0	0	0	0	0	0	0	0	0	0	0	0	0	0	0	0	0	0	0	0	0	0	0	0	0	0	0	0	0	0	0	0	0	0	0	0	0	0
76	-0.00225083	0.0198788	0	0	0	0	0	0	0	0	0	0	0	0	0	0	0	0	0	0	0	0	0	0	0	0	0	0	0	0	0	0	0	0	0	0	0	0	0	0	0	0	0	0	0	0	0	0	0
77	0	0	0	0	0	0	0	0	0	0	0	0	0	0	0	0	0	0	0	0	0	0	0	0	0	0	0	0	0	0	0	0	0	0	0	0	0	0	0	0	0	0	0	0	0	0	0	0	0
78	0	0	0	0	0	0	0	0	0	0	0	0	0	0	0	0	0	0	0	0	0	0	0	0	0	0	0	0	0	0	0	0	0	0	0	0	0	0	0	0	0	0	0	0	0	0	0	0	0
79	0	0	0	0	0	0	0	0	0	0	0	0	0	0	0	0	0	0	0	0	0	0	0	0	0	0	0	0	0	0	0	0	0	0	0	0	0	0	0	0	0	0	0	0	0	0	0	0	0
80	0	0	0	0	0	0	0	0	0	0	0	0	0	0	0	0	0	0	0	0	0	0	0	0	0	0	0	0	0	0	0	0	0	0	0	0	0	0	0	0	0	0	0	0	0	0	0	0	0
81	0	0	0	0	0	0	0	0	0	0	0	0	0	0	0	0	0	0	0	0	0	0	0	0	0	0	0	0	0	0	0	0	0	0	0	0	0	0	0	0	0	0	0	0	0	0	0	0	0
82	0	0	0	0	0	0	0	0	0	0	0	0	0	0	0	0	0	0	0	0	0	0	0	0	0	0	0	0	0	0	0	0	0	0	0	0	0	0	0	0	0	0	0	0	0	0	0	0	0
83	0	0	0	0	0	0	0	0	0	0	0	0	0	0	0	0	0	0	0	0	0	0	0	0	0	0	0	0	0	0	0	0	0	0	0	0	0	0	0	0	0	0	0	0	0	0	0	0	0
84	0	0	0	0	0	0	0	0	0	0	0	0	0	0	0	0	0	0	0	0	0	0	0	0	0	0	0	0	0	0	0	0	0	0	0	0	0	0	0	0	0	0	0	0	0	0	0	0	0
85	0.00106008	0.00936234	0	0	0	0	0	0	0	0	0	0	0	0	0	0	0	0	0	0	0	0	0	0	0	0	0	0	0	0	0	0	0	0	0	0	0	0	0	0	0	0	0	0	0	0	0	0	0
86	0.00175636	0.0155117	0	0	0	0	0	0	0	0	0	0	0	0	0	0	0	0	0	0	0	0	0	0	0	0	0	0	0	0	0	0	0	0	0	0	0	0	0	0	0	0	0	0	0	0	0	0	0
87	0.00199202	0.017593	0	0	0	0	0	0	0	0	0	0	0	0	0	0	0	0	0	0	0	0	0	0	0	0	0	0	0	0	0	0	0	0	0	0	0	0	0	0	0	0	0	0	0	0	0	0	0
88	0.00327881	0.0197159	0	0	0	0	0	0	0	0	0	0	0	0	0	0	0	0	0	0	0	0	0	0	0	0	0	0	0	0	0	0	0	0	0	0	0	0	0	0	0	0	0	0	0	0	0	0	0
89	0.00430958	0.0228707	0	0	0	0	0	0	0	0	0	0	0	0	0	0	0	0	0	0	0	0	0	0	0	0	0	0	0	0	0	0	0	0	0	0	0	0	0	0	0	0	0	0	0	0	0	0	0
90	0.00422984	0.0223099	0	0	0	0	0	0	0	0	0	0	0	0	0	0	0	0	0	0	0	0	0	0	0	0	0	0	0	0	0	0	0	0	0	0	0	0	0	0	0	0	0	0	0	0	0	0	0
91	0.00393238	0.02083	0	0	0	0	0	0	0	0	0	0	0	0	0	0	0	0	0	0	0	0	0	0	0	0	0	0	0	0	0	0	0	0	0	0	0	0	0	0	0	0	0	0	0	0	0	0	0
92	0.00333441	0.0183259	0	0	0	0	0	0	0	0	0	0	0	0	0	0	0	0	0	0	0	0	0	0	0	0	0	0	0	0	0	0	0	0	0	0	0	0	0	0	0	0	0	0	0	0	0	0	0
93	0.00245929	0.0158589	0	0	0	0	0	0	0	0	0	0	0	0	0	0	0	0	0	0	0	0	0	0	0	0	0	0	0	0	0	0	0	0	0	0	0	0	0	0	0	0	0	0	0	0	0	0	0
94	0.00192782	0.0177996	0	0	0	0	0	0	0	0	0	0	0	0	0	0	0	0	0	0	0	-0.00355262	0	0	0	0	0	0	0	0	0	0	0	0	0	0	0	0.0146182	0	0	0	0	0	0	0	0	0	0	0
95	0.00622615	0.0391769	0	0	0	0	0	0	0	0	0	0	0.0150376	0.0179789	0	0	0	0	0	0	0	-0.00868283	0	0	0	0	0	0	0	0	0	0	0	0	0	0	0	0.255502	0	0	0	0	0	0	0	0	0	0	0
96	0.0991299	0.154556	0	0.20169	0	0	0.210922	0.337062	0	0	0	0.453364	0.306865	0.366551	0	0	0	0.176907	0	0	0	0.193671	0	0	0.5032	0	0	0	0	0	0	0	0	0	0	0.0131475	0	0.53552	0	0	0	0	0.236071	0.29259	0	0	0.240945	0.187369	0.366915
97	0.293268	0.236175	0	0.394369	0.207797	0	0.456659	0.633965	0.169964	0	0	0.697491	0.528935	0.624635	0.303339	0.282126	0.313945	0.387818	0.202645	0	0	0.416645	0.154305	0	0.741945	0.349455	0	0.2706	0.230682	0.438444	0.357603	0	0.00269036	0	0	0.32862	0.392564	0.805554	0	0	0	0.326772	0.515717	0.563448	0	0.251429	0.458512	0.431537	0.637782
98	0.447196	0.276115	0.152489	0.535179	0.367442	0.190471	0.670138	0.886681	0.259891	0	0	0.831455	0.706139	0.854386	0.468621	0.418811	0.478017	0.543132	0.358284	0.101578	0.281101	0.565271	0.214744	0.0449455	0.888891	0.537636	0	0.410145	0.33612	0.639821	0.544264	0.143855	0.0893166	0	0.113562	0.433027	0.598749	0.98346	0.134375	0.273485	0.179042	0.484431	0.725708	0.75678	0.319294	0.443729	0.596819	0.648694	0.846302
99	0.516696	0.302255	0.184154	0.626682	0.492952	0.240841	0.851381	1.02826	0.338636	0.200259	0.132686	0.8762	0.795419	1.02476	0.584047	0.492564	0.611731	0.657175	0.464358	0.148235	0.393879	0.65352	0.284194	0.0244	0.975382	0.658273	0.00147071	0.501145	0.383447	0.744463	0.653332	0.224091	0.115218	0.0192094	0.151566	0.500517	0.721392	1.07717	0.195945	0.36627	0.131745	0.516351	0.766436	0.812417	0.424916	0.546937	0.589479	0.79495	0.954268
100	0.543321	0.333221	0.232036	0.754873	0.6294	0.255745	1.04655	1.11018	0.466273	0.275473	0.2304	0.914291	0.849	1.19769	0.730036	0.552545	0.805091	0.778309	0.555273	0.160618	0.468964	0.746636	0.460982	0.0204182	1.04862	0.753255	0.1456	0.573236	0.461709	0.813655	0.749564	0.270309	0.1116	-0.000945455	0.178909	0.590418	0.827309	1.16313	0.265745	0.373018	-0.0515455	0.435018	0.683291	0.799036	0.401273	0.537436	0.493345	0.888327	1.00929
[truncated: 32 more columns]

## Sheet: Work A1ComfM
Wext_pos COM hip markers left steps	0.764029	0.750818	0.831403	0.792425	2.22244	0.290642	1.58849	1.64533	0	0	0	1.35331	1.0464	0.0306071	0.28926	1.13535	1.35775	2.24076	0.332947	0	0.53455	0.977422	0.953219	0.859433	0.202253	0	0.141523	0.171914	2.39539	0
Wext_pos COM hip markers right steps	4.31557	1.57969	4.64284	4.70412	3.57534	7.37468	6.83994	2.59618	6.33037	3.87286	3.744	6.66764	4.4307	3.29404	5.5404	3.009	5.85341	4.9561	4.6032	4.10353	3.74987	4.64797	2.3058	1.46506	2.33706	1.94242	5.30275
Wext_neg COM hip markers left steps	-25.5153	2.70395	-21.5984	-25.5427	-22.4884	-27.1907	-25.9357	-30.1001	-26.5072	-23.0837	-24.5635	-25.0554	-25.3454	-30.0139	-31.2732	-26.9153	-22.5034	-24.0262	-27.5524	-27.0931	-26.9746	-28.4607	-24.0991	-22.9731	-24.8695	-20.9405	-26.2203	-20.5445	-25.7382	-26.8192
Wext_neg COM hip markers right steps	-16.9881	2.86626	-10.7119	-18.1893	-20.633	-16.4598	-14.3462	-20.8568	-14.742	-17.9413	-19.2739	-12.5977	-18.486	-17.5259	-15.0429	-21.9642	-16.076	-17.6602	-19.7366	-19.1348	-19.3621	-15.0737	-19.3425	-15.8172	-15.2923	-11.8295	-16.6065
Wext_pos COM HBM2 left steps
Wext_pos COM HBM2 right steps
Wext_neg COM HBM2 left steps
Wext_neg COM HBM2 right steps
Wext_pos Force left steps	0.411652	0.569569	0.295583	0.474049	0.394306	0	0.793843	0.900092	0	0	0	0.397842	0.149977	0	0	1.00841	1.28318	1.77896	0	0	0.175228	0.0811208	1.66732	0.325129	0.0290496	0	0.146853	0	1.62532	0
Wext_pos Force right steps	5.02171	1.77782	6.30533	5.03887	4.25142	7.91587	7.9815	3.12081	5.84465	4.59337	3.24202	8.24716	3.98708	2.95887	5.35655	4.69277	7.16033	5.3847	5.82338	4.53479	5.51583	4.72824	2.44951	2.70515	2.00384	4.34916	7.35169
Wext_neg Force left steps	-27.4536	6.20378	-28.0224	-23.3902	-30.2062	-34.2494	-28.1061	-27.0492	-33.6389	-22.8976	-22.2834	-28.1596	-34.7293	-45.8128	-34.9758	-24.8013	-19.2747	-20.6049	-33.477	-26.9076	-28.5678	-35.9013	-17.0796	-24.5864	-24.4184	-22.6206	-20.8925	-25.7176	-25.4521	-24.8766
Wext_neg Force right steps	-11.6068	3.47865	-6.8823	-12.0514	-15.0341	-10.6141	-7.0188	-15.1013	-11.1575	-12.3239	-17.344	-5.27486	-14.6106	-15.8594	-9.7182	-15.088	-7.88466	-12.5757	-13.355	-13.5416	-12.3988	-9.99955	-16.3728	-9.05606	-13.0397	-5.25331	-8.61512

## Sheet: EMG A1ComfM
	LEFT
	EMG LRectusFem		EMG LVastusLat		EMG LSemitendi		EMG LBicepsFem		EMG LGastrocMed		EMG LSoleus		EMG LTibialisA		EMG LPeroneusLong		EMG RRectusFem		EMG RVastusLat		EMG RSemitendi		EMG RBicepsFem		EMG RGastrocMed		EMG RSoleus		EMG RTibialisA		EMG RPeroneusLong		EMG LTensorLatae		EMG RTensorLatae
%	mean	std	mean	std	mean	std	mean	std	mean	std	mean	std	mean	std	mean	std	mean	std	mean	std	mean	std	mean	std	mean	std	mean	std	mean	std	mean	std	mean	std	mean	std
1	0.451953	0.784503	0.850227	0.404049	0.678638	0.458996	0.600008	0.382681		0.559899	0.0989899	0.141187	0.0604638	0.0998762	0.0751914	2.68036	0.0516638		0.600194	0.639375	0.392716	0.321279	0.678645	0.596315	0.991356	0.987146		0.601683	0.0698153	0.0690287	0.0676242	0.0842744	0.0657819	0.0552939	0.0809143
2	0.477775	0.811593	0.85516	0.439187	0.669674	0.44816	0.592728	0.380439		0.564931	0.103447	0.139092	0.0684459	0.101032	0.0745449	2.67148	0.0522819		0.615273	0.664958	0.428388	0.35207	0.662116	0.588022	0.991312	0.98692		0.595269	0.0740789	0.0791258	0.0709861	0.0844827	0.0661118	0.0558837	0.0814074
3	0.510026	0.836792	0.860948	0.482002	0.656827	0.440736	0.584984	0.378379		0.571286	0.107952	0.136704	0.0802982	0.101198	0.0752848	2.66133	0.0529304		0.632089	0.694015	0.469639	0.389466	0.641673	0.578972	0.991265	0.986717		0.587839	0.0794278	0.0965724	0.0766891	0.0841927	0.0664656	0.0564719	0.081901
4	0.546105	0.860168	0.86749	0.533877	0.640706	0.436979	0.577496	0.37665		0.579567	0.112445	0.133763	0.0967705	0.100597	0.0770594	2.653	0.0537013		0.649988	0.727793	0.515275	0.431634	0.618101	0.569336	0.991214	0.986538		0.5799	0.0858779	0.121107	0.0844701	0.0834019	0.066608	0.0570532	0.0823725
5	0.583479	0.882081	0.874589	0.593983	0.621899	0.436936	0.570842	0.375489		0.589197	0.116874	0.130225	0.11806	0.0994777	0.0796739	2.64879	0.0548851		0.66842	0.766016	0.563429	0.476635	0.592171	0.55931	0.991157	0.98638		0.571662	0.0929612	0.151074	0.0933457	0.0821678	0.0664515	0.0576192	0.082792
6	0.619758	0.902669	0.88209	0.659883	0.601018	0.440373	0.564192	0.375102		0.599179	0.121167	0.126225	0.143936	0.0979673	0.0831043	2.64439	0.0569287		0.6872	0.80737	0.612204	0.522247	0.564535	0.549185	0.991097	0.986261		0.563473	0.10038	0.183012	0.102333	0.0804881	0.0660158	0.0581674	0.0831256
7	0.653017	0.922087	0.889812	0.728606	0.578657	0.44636	0.557156	0.375751		0.608668	0.125223	0.121807	0.173577	0.0960857	0.0871184	2.63747	0.060365		0.706119	0.849368	0.660201	0.56694	0.535672	0.539245	0.991036	0.986187		0.555767	0.107854	0.214269	0.11062	0.0783611	0.0653164	0.0586957	0.083346
8	0.682134	0.940102	0.897284	0.795565	0.555346	0.453696	0.550315	0.377777		0.616988	0.128818	0.117108	0.204809	0.093816	0.0912634	2.63059	0.0655588		0.724832	0.889177	0.70633	0.609606	0.506053	0.529772	0.990975	0.986155		0.548961	0.115232	0.243412	0.117686	0.0758298	0.064495	0.0592029	0.0834393
9	0.706952	0.95618	0.903874	0.855699	0.531488	0.461677	0.543485	0.381601		0.623352	0.131679	0.112686	0.235173	0.091239	0.095349	2.62262	0.0724538		0.742948	0.924484	0.749859	0.649608	0.476101	0.520995	0.990915	0.986161		0.543328	0.122519	0.268514	0.123384	0.0728782	0.0636394	0.0596875	0.0834087
10	0.727866	0.969774	0.909443	0.905821	0.507271	0.469549	0.53576	0.387658		0.62777	0.133703	0.108773	0.262863	0.0884451	0.099154	2.60875	0.0809062		0.760124	0.953881	0.790551	0.686446	0.446251	0.513017	0.990862	0.98621		0.539261	0.129516	0.288473	0.127457	0.0695532	0.0629736	0.0601496	0.0832722
11	0.74603	0.98036	0.914382	0.944209	0.482794	0.476465	0.527281	0.396352		0.630458	0.13462	0.105416	0.286656	0.0854005	0.102325	2.58934	0.0907588		0.775884	0.976427	0.828073	0.71985	0.417052	0.505825	0.990815	0.986299		0.536915	0.135506	0.30303	0.129903	0.0659755	0.0626383	0.0605855	0.0830535
12	0.762607	0.98728	0.919333	0.969793	0.458229	0.48182	0.518765	0.407951		0.632313	0.134321	0.102525	0.305385	0.0820919	0.104641	2.56789	0.101634		0.789898	0.991971	0.861883	0.749695	0.389069	0.499306	0.990773	0.98642		0.536041	0.1401	0.312154	0.130818	0.0622537	0.062702	0.0609959	0.082773
13	0.778123	0.990201	0.924916	0.982886	0.433839	0.485227	0.510712	0.422531		0.63438	0.132984	0.0998988	0.318695	0.0786186	0.106009	2.54671	0.112737		0.80213	1.00085	0.891709	0.775935	0.362772	0.493305	0.990736	0.98657		0.536262	0.143144	0.315994	0.130389	0.0585899	0.063213	0.0613815	0.0824598
14	0.792183	0.989115	0.931336	0.984587	0.409871	0.486266	0.503081	0.439874		0.637314	0.130725	0.0973929	0.326864	0.0750463	0.106385	2.52476	0.123348		0.812545	1.00341	0.917218	0.798469	0.3385	0.487652	0.990704	0.986744		0.537318	0.144666	0.31514	0.128934	0.055318	0.0640851	0.0617417	0.0821378
15	0.804005	0.98413	0.938383	0.976145	0.386648	0.484723	0.496129	0.459667		0.641487	0.12769	0.0949679	0.330214	0.0714548	0.105795	2.50243	0.133096		0.820832	1.00009	0.937835	0.817296	0.316326	0.482261	0.990674	0.986935		0.538937	0.144758	0.310227	0.12695	0.052692	0.0651325	0.0620764	0.081821
16	0.812741	0.975506	0.945236	0.958858	0.364525	0.480595	0.489791	0.481674		0.646722	0.124075	0.0927085	0.329217	0.0679456	0.104418	2.48023	0.142025		0.826781	0.99165	0.953274	0.832707	0.296031	0.477095	0.990642	0.987131		0.540881	0.143643	0.301879	0.1247	0.0507654	0.0661345	0.0623843	0.0815172
17	0.81774	0.963739	0.950919	0.934127	0.343782	0.474028	0.483719	0.505695		0.652673	0.120009	0.0908848	0.324452	0.0645792	0.102433	2.45733	0.150411		0.830326	0.978928	0.963671	0.844926	0.277346	0.472218	0.990608	0.987341		0.543133	0.141456	0.290715	0.122377	0.0494981	0.0669821	0.0626644	0.0812434
18	0.818717	0.949381	0.954689	0.903356	0.324625	0.465286	0.47746	0.53145		0.65868	0.115522	0.0898232	0.316484	0.0613702	0.0999904	2.43064	0.158535		0.831369	0.962635	0.969173	0.854242	0.26002	0.467612	0.990572	0.987556		0.545685	0.138285	0.277441	0.119961	0.0486887	0.0675737	0.0629169	0.0810027
19	0.81591	0.932887	0.956257	0.867848	0.307226	0.454797	0.47108	0.558986		0.664463	0.110768	0.089513	0.305836	0.0583389	0.0971984	2.39928	0.166766		0.830002	0.943451	0.970182	0.861173	0.243776	0.463293	0.990526	0.987777		0.548517	0.13414	0.262685	0.117389	0.0480279	0.0680211	0.0631396	0.0808014
20	0.809804	0.91462	0.955725	0.82868	0.291624	0.443058	0.464485	0.58851		0.669523	0.105944	0.0899028	0.293048	0.0554857	0.0940668	2.36414	0.17545		0.826509	0.921968	0.967323	0.86626	0.228464	0.459275	0.990474	0.988011		0.551732	0.129196	0.246975	0.114551	0.0472762	0.0684207	0.0633377	0.080646
21	0.80077	0.894793	0.953434	0.78688	0.277779	0.430628	0.457456	0.619959		0.673505	0.101204	0.0910552	0.278621	0.0527899	0.0905914	2.32642	0.184234		0.82121	0.898446	0.961217	0.869911	0.214101	0.455614	0.990424	0.988262		0.555412	0.123685	0.230713	0.111486	0.0463293	0.0688804	0.0635162	0.0805429
22	0.789254	0.873467	0.950174	0.743392	0.265638	0.418004	0.449982	0.653173		0.676172	0.0968262	0.0926786	0.262972	0.0502981	0.0868709	2.28712	0.192549		0.814419	0.87308	0.95243	0.87254	0.200724	0.452331	0.990375	0.988525		0.559609	0.11785	0.214182	0.108304	0.0451428	0.0694323	0.0636758	0.0805094
23	0.775937	0.85058	0.946541	0.699064	0.255125	0.405528	0.442105	0.687872		0.677815	0.0929882	0.0942252	0.246527	0.0480873	0.0830034	2.24694	0.200255		0.806381	0.846076	0.941581	0.874521	0.188349	0.449507	0.990321	0.988819		0.564261	0.111929	0.19756	0.105178	0.0437158	0.0701958	0.0638164	0.0805763
24	0.761345	0.826001	0.942628	0.654607	0.246123	0.393351	0.433968	0.723531		0.678494	0.0896588	0.0955268	0.229666	0.0461787	0.0790158	2.20704	0.207358		0.797257	0.817516	0.929216	0.876227	0.176975	0.44711	0.990274	0.989136		0.569179	0.10614	0.180976	0.102346	0.0420476	0.0709952	0.0639417	0.0807475
25	0.745847	0.799631	0.938064	0.610657	0.238535	0.381523	0.426085	0.759527		0.678616	0.0867362	0.096711	0.212676	0.0445582	0.0749886	2.17007	0.213715		0.787203	0.787424	0.91589	0.87785	0.166593	0.445099	0.990231	0.989456		0.574096	0.100609	0.164601	0.0999331	0.0401723	0.0716661	0.0640536	0.0810012
26	0.72972	0.771473	0.932573	0.567784	0.232265	0.370023	0.418904	0.795164		0.678506	0.0841559	0.0981563	0.195807	0.0431744	0.0710414	2.13829	0.21946		0.776478	0.755919	0.90215	0.879551	0.157188	0.443315	0.990187	0.989762		0.578726	0.0954366	0.148739	0.0979602	0.0381446	0.0720646	0.0641547	0.0813158
27	0.713013	0.741664	0.925798	0.526443	0.227193	0.358805	0.412284	0.829604		0.678242	0.081782	0.100215	0.179296	0.0419726	0.0672371	2.11142	0.224492		0.765454	0.723182	0.888414	0.88154	0.148713	0.441578	0.990142	0.99004		0.582929	0.0906942	0.133786	0.0964651	0.0360103	0.0722249	0.0642465	0.0816393
28	0.695607	0.710484	0.917808	0.48698	0.223201	0.347856	0.40626	0.862058		0.677559	0.0795073	0.103128	0.163326	0.0408697	0.0636247	2.08977	0.228744		0.754594	0.689425	0.875024	0.883865	0.141141	0.439766	0.9901	0.990273		0.586689	0.0864084	0.120089	0.0953105	0.0338217	0.0721956	0.0643292	0.0818988
29	0.677705	0.678357	0.908674	0.449675	0.220142	0.337227	0.401215	0.891728		0.676776	0.0772089	0.107165	0.148052	0.0397867	0.060275	2.07503	0.2323		0.744237	0.654952	0.862158	0.886576	0.134453	0.43783	0.990062	0.990457		0.590014	0.0825344	0.107905	0.0943334	0.0316489	0.0721343	0.0644021	0.0820699
30	0.659736	0.645762	0.898375	0.414738	0.217826	0.326995	0.397225	0.917761		0.676277	0.0748176	0.112639	0.133561	0.0387373	0.0572377	2.06753	0.23509		0.734611	0.620101	0.849998	0.889728	0.12862	0.435742	0.990026	0.990595		0.592952	0.078994	0.0974784	0.0935871	0.0295559	0.072175	0.0644649	0.0821656
31	0.642111	0.61312	0.886805	0.382289	0.216071	0.317258	0.393977	0.939584		0.676243	0.0722722	0.119454	0.119909	0.037749	0.05449	2.06564	0.236977		0.725801	0.585227	0.838632	0.893294	0.123599	0.433578	0.989994	0.990704		0.595626	0.0757029	0.0888393	0.0931192	0.0275983	0.0723434	0.0645174	0.0822055
32	0.625327	0.580776	0.87422	0.352397	0.214704	0.308169	0.391629	0.956764		0.677096	0.0694878	0.12728	0.107118	0.0368693	0.0520175	2.06989	0.238168		0.717689	0.550654	0.828245	0.897238	0.11934	0.431538	0.989966	0.990787		0.597957	0.072525	0.0817645	0.0929284	0.0258201	0.0725035	0.06456	0.0821878
33	0.609829	0.549028	0.861011	0.325082	0.213541	0.300049	0.390311	0.968884		0.67922	0.0665146	0.135658	0.095202	0.0361451	0.0498529	2.08071	0.238534		0.710044	0.516697	0.81892	0.901606	0.11577	0.430049	0.989943	0.990835		0.599881	0.0693838	0.0759766	0.0930914	0.0242691	0.0724719	0.0645934	0.0821049
34	0.595465	0.518134	0.847669	0.300336	0.21247	0.293448	0.389759	0.975505		0.682022	0.0634381	0.143959	0.0842232	0.0355956	0.047998	2.09653	0.237746		0.70266	0.483648	0.810884	0.906369	0.112839	0.429947	0.989927	0.990849		0.60131	0.0662584	0.0713349	0.0935003	0.0229667	0.0720449	0.0646175	0.0819702
35	0.582015	0.488321	0.83495	0.278168	0.211411	0.289235	0.389372	0.976181		0.684959	0.0602961	0.151509	0.0742588	0.0351936	0.0464693	2.11385	0.235679		0.695432	0.451775	0.80433	0.911485	0.110546	0.432286	0.989915	0.990827		0.602173	0.0631629	0.0676761	0.0939831	0.0219254	0.0713918	0.064632	0.0817979
36	0.569345	0.459774	0.823648	0.25851	0.210382	0.288272	0.389223	0.970532		0.687568	0.0571626	0.157998	0.0653506	0.0349118	0.0454452	2.13261	0.232401		0.688404	0.421309	0.799407	0.916968	0.108912	0.437689	0.989909	0.990771		0.602488	0.0601324	0.0649113	0.0944381	0.0211645	0.0706313	0.0646377	0.0815872
37	0.557327	0.432611	0.813795	0.241271	0.209507	0.291182	0.389152	0.958442		0.689431	0.0541195	0.163322	0.0575273	0.0347548	0.0451358	2.15166	0.227817		0.681631	0.392394	0.7963	0.922883	0.108059	0.446239	0.989907	0.990684		0.602351	0.0571729	0.0629951	0.0948592	0.0206922	0.0698557	0.0646351	0.081348
38	0.54586	0.406938	0.805071	0.226344	0.209047	0.298194	0.389274	0.940091		0.69029	0.0512087	0.16746	0.0507848	0.0347957	0.0456767	2.17156	0.221905		0.675094	0.365125	0.795139	0.929217	0.10828	0.45747	0.989909	0.990574		0.60184	0.0543287	0.062003	0.0951933	0.0205663	0.0690832	0.0646246	0.0811044
39	0.535226	0.382888	0.797351	0.213552	0.209297	0.309357	0.389898	0.916057		0.690662	0.0484595	0.170469	0.0450852	0.0352107	0.046864	2.19394	0.21467		0.668831	0.339573	0.795743	0.935677	0.109967	0.470643	0.989911	0.990446		0.601165	0.0516371	0.0620091	0.0954137	0.0209432	0.0682596	0.0646066	0.0808633
40	0.525799	0.360545	0.790378	0.202657	0.210644	0.324589	0.391198	0.887268		0.691124	0.0459048	0.172629	0.0403716	0.0362252	0.0483034	2.21952	0.206163		0.662889	0.3158	0.797861	0.942085	0.113546	0.485122	0.989914	0.99031		0.600589	0.0491237	0.0630258	0.095584	0.0220721	0.0672733	0.0645818	0.0806247
41	0.517917	0.339924	0.783783	0.193412	0.213584	0.343986	0.393005	0.854809		0.692689	0.0435776	0.174323	0.03657	0.0380201	0.0495103	2.24696	0.196478		0.657147	0.293825	0.801213	0.948163	0.119609	0.500928	0.989915	0.990173		0.600184	0.0467843	0.0650426	0.0956544	0.0241616	0.066373	0.0645508	0.0803949
42	0.511679	0.321022	0.77742	0.185575	0.218673	0.367505	0.39568	0.819776		0.695979	0.0414854	0.175973	0.0335766	0.0407077	0.0503721	2.27798	0.185712		0.651509	0.273666	0.805269	0.95334	0.12871	0.518463	0.989914	0.99004		0.600044	0.0446223	0.0679675	0.0956914	0.0272061	0.0657058	0.0645137	0.0801757
43	0.506839	0.303794	0.771208	0.178914	0.226551	0.394731	0.399198	0.783282		0.701067	0.0395911	0.177945	0.0312568	0.0443216	0.0511239	2.31206	0.174183		0.646042	0.255263	0.809384	0.956925	0.141333	0.537918	0.989911	0.98991		0.600227	0.0426303	0.0714769	0.0957911	0.0310116	0.0655227	0.0644726	0.0799649
44	0.503045	0.288099	0.764827	0.173242	0.238027	0.425265	0.403057	0.746241		0.707964	0.0378359	0.180683	0.0294722	0.0487799	0.0522523	2.34579	0.16224		0.640756	0.238572	0.813087	0.958493	0.157799	0.559365	0.989906	0.98979		0.600687	0.0407786	0.0752995	0.0961328	0.0353628	0.0659973	0.0644295	0.0797633
45	0.499611	0.273833	0.757979	0.168409	0.253747	0.458507	0.407173	0.709536		0.715997	0.0361711	0.184374	0.0280929	0.0537042	0.0539527	2.37812	0.150201		0.635565	0.223528	0.815863	0.957582	0.178354	0.58259	0.989899	0.989681		0.601244	0.0390429	0.0790916	0.0967529	0.0402031	0.0670771	0.0643847	0.079579
46	0.495875	0.260949	0.750484	0.164285	0.27393	0.493579	0.411963	0.674036		0.724354	0.0345812	0.188753	0.0270016	0.0586091	0.0561004	2.41024	0.138358		0.630399	0.210068	0.817238	0.953662	0.203054	0.607232	0.98989	0.989578		0.601751	0.0374107	0.0826465	0.097672	0.0454614	0.068659	0.0643359	0.0794187
47	0.491403	0.249416	0.742147	0.160736	0.298353	0.529739	0.417412	0.640407		0.732341	0.0331476	0.193608	0.0261188	0.063085	0.0586023	2.44126	0.126976		0.625281	0.198115	0.816989	0.94634	0.231824	0.632948	0.98988	0.989474		0.602084	0.0358662	0.0859392	0.0988577	0.0510676	0.0706299	0.0642815	0.0792826
48	0.486131	0.2392	0.732914	0.157655	0.326411	0.566365	0.422773	0.60919		0.739562	0.0319751	0.198849	0.0253658	0.0667716	0.0614438	2.46933	0.116261		0.620309	0.187622	0.814955	0.935488	0.264573	0.659565	0.989868	0.989371		0.602202	0.0344091	0.0890337	0.100306	0.0568877	0.0727506	0.06422	0.0791635
49	0.480066	0.230308	0.723138	0.154912	0.357123	0.602544	0.427651	0.580787		0.745306	0.0311945	0.204277	0.0246809	0.0694479	0.0646033	2.49436	0.106352		0.61556	0.178503	0.810819	0.920913	0.301067	0.68676	0.989854	0.989275		0.60196	0.033064	0.09205	0.101931	0.062726	0.0748068	0.0641522	0.0790591
50	0.473373	0.222784	0.71317	0.152373	0.389698	0.63744	0.431916	0.555403		0.749428	0.0309387	0.209713	0.0240335	0.0713303	0.0682496	2.51638	0.0973556		0.611247	0.170672	0.804263	0.902472	0.340837	0.714115	0.989837	0.98918		0.601224	0.03182	0.0952025	0.103555	0.0684043	0.0768248	0.0640816	0.0789625
51	0.466335	0.216656	0.703226	0.149918	0.42404	0.670722	0.435295	0.533491		0.752152	0.0312693	0.215104	0.0234526	0.0729571	0.0725359	2.53393	0.0893494		0.607579	0.164035	0.794999	0.880213	0.383721	0.741258	0.989819	0.989093		0.60003	0.0306631	0.0985226	0.105042	0.0741576	0.0788045	0.0640158	0.0788704
52	0.459258	0.212005	0.693846	0.147514	0.460435	0.702119	0.437566	0.515725		0.753455	0.0320965	0.220382	0.0229633	0.0745945	0.0770483	2.54573	0.0825255		0.604597	0.158496	0.782695	0.854311	0.429702	0.767896	0.989796	0.989018		0.598352	0.0296258	0.101993	0.106199	0.0801232	0.0805865	0.0639631	0.0787818
53	0.452419	0.209044	0.685511	0.14517	0.499258	0.731718	0.43876	0.503297		0.753545	0.0333489	0.225534	0.0225584	0.0765401	0.0816796	2.55224	0.0771115		0.602152	0.154005	0.767116	0.82492	0.478814	0.793563	0.98977	0.988958		0.596113	0.0287308	0.105514	0.106854	0.0868611	0.082148	0.0639236	0.0787015
54	0.446118	0.208026	0.678188	0.143067	0.541264	0.759729	0.439029	0.497522		0.752654	0.0348993	0.230396	0.0222184	0.0791067	0.0863115	2.55469	0.0736571		0.600125	0.150534	0.748237	0.792421	0.530869	0.817838	0.989739	0.98891		0.593443	0.0279864	0.108843	0.106899	0.0953093	0.083476	0.0639046	0.0786269
55	0.440596	0.209178	0.672072	0.14159	0.587086	0.786444	0.43848	0.499638		0.750785	0.0366184	0.23452	0.0219644	0.0827952	0.0909114	2.55393	0.0732148		0.598207	0.148041	0.726266	0.757326	0.585264	0.840481	0.989706	0.988877		0.590563	0.0274092	0.111689	0.106266	0.106152	0.0845876	0.0638897	0.078554
56	0.436139	0.212687	0.668143	0.141331	0.63655	0.811919	0.437225	0.509738		0.747808	0.0384448	0.237459	0.0219513	0.087981	0.095644	2.55067	0.0765542		0.596118	0.146534	0.70166	0.72034	0.640916	0.861375	0.989666	0.988851		0.587623	0.0270032	0.113823	0.104865	0.119574	0.0855501	0.0639068	0.0784752
57	0.433098	0.218596	0.667131	0.143018	0.688383	0.836453	0.435479	0.526649		0.743887	0.0403693	0.238541	0.0224634	0.0957383	0.100874	2.54606	0.0836136		0.593656	0.146118	0.675197	0.68239	0.696215	0.880503	0.989616	0.988831		0.584774	0.0267374	0.114957	0.1027	0.135316	0.086757	0.0639745	0.0783887
58	0.431919	0.226774	0.669451	0.147451	0.741178	0.86028	0.433422	0.54815		0.739308	0.0423347	0.237173	0.0236921	0.106174	0.106702	2.54087	0.0934153		0.590772	0.147097	0.647939	0.644551	0.749277	0.89798	0.989554	0.988814		0.58205	0.0266421	0.114879	0.0997603	0.152102	0.0886983	0.0641206	0.0782963
59	0.43321	0.237194	0.67553	0.155235	0.793168	0.883166	0.431073	0.571461		0.734387	0.0443955	0.233138	0.0256731	0.118112	0.112976	2.53493	0.10474		0.587615	0.150068	0.621145	0.6078	0.798705	0.914025	0.989489	0.988799		0.579448	0.0266951	0.113463	0.0962096	0.168555	0.0919144	0.0642766	0.078207
60	0.437503	0.250099	0.685267	0.166759	0.842115	0.904686	0.428501	0.593728		0.729566	0.0464382	0.226853	0.0283859	0.130211	0.119395	2.52834	0.116142		0.584598	0.155847	0.595992	0.572886	0.843497	0.928686	0.989439	0.988793		0.576896	0.0269817	0.110903	0.0922809	0.18379	0.0968923	0.0643005	0.0781323
61	0.444915	0.265836	0.697751	0.18176	0.885886	0.924227	0.425825	0.612927		0.725336	0.0482147	0.218802	0.0315499	0.141512	0.125649	2.52143	0.126584		0.582276	0.16487	0.573204	0.540375	0.882924	0.941793	0.989403	0.988802		0.574153	0.0276692	0.107562	0.0883028	0.196901	0.1036	0.0641996	0.0780689
62	0.454973	0.284026	0.712085	0.199521	0.923202	0.94082	0.423111	0.627896		0.721954	0.0496225	0.209547	0.0348519	0.151228	0.131357	2.51417	0.135486		0.581101	0.176709	0.552995	0.510434	0.916593	0.95294	0.989371	0.988829		0.571105	0.0289153	0.103963	0.0846594	0.207372	0.111485	0.0640571	0.0780195
63	0.466865	0.303677	0.727638	0.219078	0.953125	0.953393	0.420535	0.638099		0.719288	0.050792	0.199677	0.0381741	0.15893	0.136291	2.50708	0.14244		0.581195	0.190399	0.535225	0.482882	0.944423	0.961625	0.989338	0.98887		0.567751	0.0308074	0.100642	0.081659	0.215096	0.119746	0.0639014	0.077991
64	0.479597	0.323677	0.743893	0.239554	0.975173	0.961266	0.418346	0.643636		0.717609	0.0518722	0.189726	0.0414993	0.164538	0.140559	2.50091	0.147329		0.58237	0.204859	0.519281	0.457406	0.966229	0.967285	0.989307	0.988932		0.564265	0.0332379	0.0979236	0.0793964	0.219944	0.127505	0.0637077	0.0779758
65	0.492059	0.342749	0.760581	0.260239	0.989455	0.964212	0.416824	0.644897		0.716734	0.0529766	0.17997	0.0447759	0.168093	0.144376	2.49648	0.15021		0.584388	0.218984	0.504513	0.433657	0.981747	0.969686	0.989274	0.989014		0.560845	0.0359089	0.0957549	0.0778718	0.22187	0.134011	0.0635164	0.0779567
66	0.503726	0.359557	0.777354	0.280725	0.996486	0.962695	0.416227	0.642456		0.716304	0.0541631	0.17056	0.0479575	0.169679	0.14801	2.49461	0.151099		0.586992	0.23213	0.490619	0.411201	0.990909	0.968743	0.989251	0.989109		0.557661	0.0385377	0.0939412	0.076896	0.221117	0.13879	0.0632487	0.077938
67	0.514836	0.373407	0.793865	0.300726	0.996756	0.957573	0.416281	0.636919		0.71596	0.0552879	0.161784	0.0510018	0.169363	0.151865	2.49408	0.15014		0.590018	0.244278	0.477394	0.38977	0.993828	0.964529	0.989255	0.989219		0.554835	0.0409497	0.0921754	0.0761568	0.217862	0.141739	0.0627755	0.0779222
68	0.525599	0.384098	0.809653	0.319984	0.990841	0.949796	0.41647	0.628831		0.715584	0.0562052	0.153714	0.0537685	0.16725	0.156293	2.49285	0.147496		0.593348	0.255897	0.464653	0.369333	0.990754	0.957405	0.989294	0.989348		0.552531	0.0431121	0.0901981	0.0754623	0.2124	0.143065	0.0620525	0.0779095
69	0.535875	0.391688	0.824406	0.338106	0.979406	0.940122	0.416828	0.618799		0.714578	0.0568376	0.146324	0.0561205	0.163531	0.161414	2.49139	0.143418		0.596796	0.267561	0.452453	0.349886	0.982248	0.94795	0.98936	0.989494		0.550742	0.0451154	0.0879413	0.0746836	0.205071	0.143062	0.0611651	0.0778997
70	0.545495	0.396338	0.837705	0.354585	0.96322	0.929061	0.417382	0.607352		0.712624	0.0571058	0.139612	0.0579693	0.158414	0.167272	2.49004	0.138245		0.600011	0.27958	0.441053	0.331498	0.969043	0.936607	0.989444	0.989653		0.549599	0.0471067	0.0855009	0.0737346	0.196253	0.142077	0.0601712	0.077912
71	0.554034	0.398283	0.849462	0.36899	0.943114	0.916573	0.417715	0.594872		0.709545	0.0570088	0.133822	0.0592365	0.152059	0.173605	2.48715	0.132371		0.602636	0.292137	0.430576	0.314301	0.951943	0.923727	0.989544	0.989819		0.54926	0.0494336	0.0830563	0.0726398	0.186254	0.140476	0.0590942	0.07795
72	0.560912	0.397778	0.859796	0.380945	0.920038	0.902353	0.418394	0.581665		0.705314	0.0565568	0.129028	0.059948	0.14468	0.179578	2.48351	0.126107		0.604682	0.305132	0.42096	0.298413	0.93182	0.909849	0.989658	0.989982		0.549682	0.0522531	0.0807864	0.0713502	0.175502	0.138466	0.0579621	0.0780068
73	0.565866	0.395085	0.868664	0.390217	0.894953	0.886437	0.420091	0.568016		0.700019	0.0557253	0.125162	0.0601783	0.136525	0.184364	2.48087	0.119792		0.60651	0.317836	0.412193	0.283903	0.909575	0.895528	0.989783	0.990143		0.550774	0.0555221	0.0789207	0.069849	0.164493	0.13624	0.0568072	0.0780759
74	0.569205	0.390368	0.875707	0.39674	0.868756	0.869392	0.423145	0.554094		0.69397	0.0545014	0.122274	0.059968	0.127946	0.187665	2.47831	0.113682		0.608437	0.329423	0.404126	0.270899	0.886006	0.881209	0.989917	0.990299		0.552448	0.059209	0.0776262	0.0682031	0.153615	0.134007	0.0556612	0.0781594
75	0.57121	0.383788	0.880689	0.400519	0.842098	0.851875	0.427212	0.540107		0.687374	0.0529338	0.120466	0.0593264	0.11933	0.18937	2.4749	0.107927		0.610734	0.339234	0.396385	0.259531	0.861815	0.867174	0.990057	0.990436		0.554547	0.0631746	0.0768498	0.0665389	0.143092	0.131844	0.0545573	0.0782479
76	0.571984	0.375585	0.88343	0.401596	0.815548	0.834586	0.432127	0.526214		0.6802	0.0510903	0.119718	0.0583466	0.110935	0.189505	2.47208	0.102587		0.613411	0.346619	0.388659	0.249717	0.837641	0.853553	0.990199	0.99056		0.556917	0.0669704	0.0763667	0.0650155	0.133137	0.129681	0.0535244	0.0783359
77	0.571368	0.366112	0.883655	0.400184	0.789486	0.818173	0.437818	0.512565		0.672069	0.0490853	0.120059	0.0571181	0.103035	0.188343	2.46991	0.0976992		0.616114	0.35117	0.380741	0.241304	0.813993	0.840209	0.990342	0.990685		0.559558	0.0702745	0.0759889	0.0637421	0.123834	0.127499	0.0525873	0.0784248
78	0.56905	0.355774	0.881397	0.396605	0.764182	0.802909	0.443731	0.499337		0.662766	0.0470205	0.121551	0.0556798	0.0958844	0.186405	2.46792	0.0932159		0.618295	0.352923	0.372386	0.234146	0.791219	0.826758	0.990483	0.990805		0.56258	0.0728392	0.0754689	0.0627937	0.115115	0.12522	0.0517626	0.078507
79	0.564562	0.345015	0.876975	0.391259	0.739873	0.788622	0.449666	0.486731		0.652158	0.0449595	0.12412	0.0540802	0.0895282	0.183823	2.46707	0.089028		0.61947	0.352087	0.363557	0.228016	0.769618	0.813005	0.990621	0.990921		0.566079	0.0744905	0.0746149	0.0622349	0.106906	0.122819	0.0510595	0.0785816
80	0.557671	0.33452	0.870846	0.384644	0.716911	0.774955	0.455865	0.474963		0.640298	0.0429706	0.12755	0.0524139	0.0839388	0.180623	2.46841	0.0850607		0.61936	0.34913	0.354329	0.222675	0.749523	0.798803	0.990753	0.991036		0.570076	0.0751611	0.0733727	0.0619368	0.0992669	0.120262	0.0504826	0.0786522
81	0.548398	0.325249	0.863463	0.37722	0.695629	0.761623	0.462575	0.464163		0.627426	0.0411683	0.131476	0.0507778	0.0790155	0.176889	2.4719	0.0812367		0.617883	0.344759	0.344821	0.217979	0.731181	0.7841	0.990876	0.991156		0.574544	0.0749095	0.0717561	0.0617498	0.0921461	0.117522	0.0500325	0.0787255
82	0.537189	0.318172	0.85543	0.369313	0.676358	0.748466	0.469359	0.454355		0.61443	0.039726	0.135665	0.0492248	0.0747273	0.17269	2.47627	0.0775358		0.615049	0.339865	0.335288	0.213806	0.714811	0.769029	0.99099	0.991278		0.579417	0.0737854	0.0698226	0.061541	0.0855389	0.114551	0.0497014	0.0787963
83	0.524611	0.314063	0.847396	0.361233	0.659461	0.735338	0.476717	0.445468		0.601943	0.0388453	0.139955	0.0478174	0.0710494	0.167963	2.48081	0.0739333		0.61092	0.335304	0.325942	0.210095	0.700645	0.75388	0.991096	0.991398		0.58458	0.0718899	0.067725	0.0611292	0.0794516	0.111267	0.049483	0.078872
84	0.511418	0.313483	0.840137	0.353286	0.64525	0.722091	0.484436	0.437477		0.590575	0.0386928	0.143897	0.0466302	0.0678893	0.162658	2.48668	0.0704941		0.605675	0.332011	0.316945	0.206881	0.688977	0.738837	0.99119	0.991509		0.589894	0.0693403	0.0655981	0.0604105	0.0739255	0.107632	0.0493696	0.0789528
85	0.49839	0.317178	0.834399	0.345712	0.633895	0.708568	0.491941	0.43035		0.581022	0.0394195	0.147068	0.045689	0.0652032	0.156755	2.49198	0.0672526		0.599544	0.331445	0.308417	0.204279	0.68002	0.724143	0.991273	0.991617		0.595218	0.0661701	0.0635298	0.0594585	0.0691557	0.103682	0.0493509	0.0790316
86	0.485969	0.326584	0.83049	0.338563	0.625511	0.694522	0.499193	0.42405		0.573317	0.041435	0.149329	0.0449807	0.0629437	0.150415	2.49577	0.0641724		0.592878	0.33533	0.300453	0.202408	0.673796	0.710039	0.991345	0.991718		0.60052	0.0625147	0.0615873	0.0583896	0.0654557	0.0995806	0.0494156	0.0791029
87	0.474457	0.342993	0.82863	0.331772	0.620126	0.679618	0.506512	0.418578		0.567448	0.0448594	0.15051	0.0445423	0.0610579	0.143802	2.49947	0.0612371		0.586049	0.344666	0.293072	0.201368	0.670262	0.696734	0.991407	0.991802		0.605732	0.058704	0.0597503	0.0572956	0.0630283	0.0955198	0.0495555	0.0791697
88	0.463913	0.366681	0.828876	0.32519	0.617645	0.66367	0.514589	0.413895		0.562996	0.0495474	0.150479	0.0443846	0.0595122	0.136988	2.50379	0.0584958		0.579404	0.359509	0.286339	0.201349	0.669247	0.68437	0.991458	0.991862		0.610658	0.055118	0.0579829	0.0562744	0.0619817	0.0916882	0.0497598	0.0792362
89	0.454194	0.397058	0.831025	0.318784	0.617961	0.646724	0.52291	0.409877		0.559261	0.0552179	0.149473	0.0444868	0.0585433	0.130059	2.50697	0.0559238		0.57327	0.379112	0.280465	0.202564	0.670374	0.673103	0.991497	0.991895		0.61509	0.0520113	0.0562638	0.0554097	0.0621734	0.0880935	0.0500213	0.0793037
90	0.445192	0.432715	0.834579	0.312826	0.620925	0.629043	0.531484	0.406373		0.555737	0.0611808	0.147906	0.0447764	0.0583988	0.123133	2.50973	0.0535605		0.568003	0.401951	0.275911	0.205288	0.67326	0.662985	0.991526	0.991901		0.618956	0.0496926	0.0545414	0.0547364	0.0633803	0.0847131	0.0503328	0.0793787
91	0.43712	0.471348	0.839009	0.307993	0.626267	0.610891	0.540125	0.403284		0.5527	0.0665012	0.146051	0.0451467	0.0593121	0.116295	2.51305	0.0514948		0.56386	0.426166	0.273365	0.209869	0.677503	0.654007	0.991544	0.991867		0.622072	0.0482967	0.0528883	0.0543051	0.0653985	0.0815658	0.0506894	0.0794678
92	0.430028	0.510874	0.843212	0.305132	0.633728	0.592544	0.5484	0.400536		0.549662	0.0710846	0.144354	0.0454347	0.0613462	0.10962	2.51713	0.0497816		0.561039	0.450508	0.273546	0.216456	0.682662	0.646122	0.991551	0.991786		0.624314	0.0479195	0.0515289	0.0541918	0.0679516	0.0786557	0.0510869	0.0795854
93	0.424019	0.549897	0.846235	0.30495	0.642961	0.574197	0.555532	0.398113		0.546735	0.0752281	0.143375	0.0455709	0.0644734	0.103162	2.52109	0.0483976		0.55967	0.47469	0.276885	0.224788	0.688298	0.639234	0.991545	0.991662		0.625739	0.0485682	0.0506681	0.0543843	0.0707792	0.0758875	0.0515226	0.0797332
94	0.419149	0.587596	0.84771	0.307926	0.653363	0.555984	0.561204	0.395923		0.544306	0.0789858	0.143196	0.0455604	0.0685151	0.0970072	2.52476	0.0474335		0.559851	0.498812	0.283501	0.234404	0.693964	0.63311	0.991527	0.991504		0.626416	0.0500882	0.0504059	0.054819	0.0736338	0.0733032	0.0519916	0.0799185
95	0.415385	0.623482	0.847915	0.314229	0.663925	0.537942	0.565255	0.393853		0.542862	0.082503	0.143477	0.0455954	0.0732945	0.0912806	2.52829	0.0469134		0.561652	0.522823	0.293191	0.244729	0.698897	0.627584	0.991499	0.991316		0.626321	0.0524003	0.0508128	0.0554338	0.0763193	0.0710145	0.0524911	0.0801498
96	0.412634	0.657667	0.847407	0.323781	0.673478	0.520198	0.56751	0.39177		0.542249	0.0860309	0.144007	0.0460173	0.0787013	0.0860153	2.53035	0.0468255		0.565159	0.546722	0.305632	0.255411	0.702162	0.622404	0.991461	0.991101		0.625397	0.055365	0.0519327	0.0562114	0.0787903	0.0691061	0.0530178	0.080434
97	0.411712	0.690448	0.847155	0.336859	0.680717	0.502982	0.568175	0.389583		0.542874	0.0897419	0.1443	0.0472682	0.0843171	0.081284	2.53142	0.0470895		0.570403	0.570381	0.320957	0.266889	0.702735	0.617118	0.991413	0.990869		0.623533	0.0587716	0.0539679	0.0570401	0.080939	0.0676663	0.0535698	0.0807749
98	0.414512	0.722002	0.848065	0.354504	0.684463	0.486598	0.567412	0.3872		0.544549	0.0936142	0.143699	0.049742	0.0895427	0.0772609	2.53212	0.047601		0.577653	0.593412	0.339563	0.280471	0.699607	0.611422	0.991359	0.990633		0.620624	0.0623103	0.0573652	0.0578785	0.0826802	0.0668294	0.0541425	0.0811711
99	0.423465	0.752184	0.85076	0.377883	0.684029	0.471378	0.565116	0.384713		0.547138	0.0975939	0.142031	0.0538297	0.0936987	0.0741086	2.53152	0.0482631		0.587414	0.616038	0.36275	0.298085	0.692089	0.605105	0.991298	0.990397		0.616523	0.0658893	0.0619366	0.0591746	0.0839309	0.066652	0.0547324	0.0816172
100	0.440322	0.780929	0.85507	0.407291	0.679268	0.457861	0.561678	0.38224		0.550575	0.101627	0.139603	0.0600503	0.0965471	0.0719902	2.53047	0.0491486		0.599801	0.639116	0.392084	0.321909	0.679964	0.597914	0.99123	0.990155		0.611022	0.0695212	0.0675547	0.0615993	0.0846795	0.0669539	0.0553333	0.0821016
	RIGHT
	EMG RVastusLat		EMG RSemitendi		EMG RBicepsFem		EMG RGastrocMed		EMG RSoleus		EMG RTibialisA		EMG RPeroneusLong		EMG LTensorLatae		EMG RTensorLatae		EMG LRectusFem		EMG LVastusLat		EMG LSemitendi		EMG LBicepsFem		EMG LGastrocMed		EMG LSoleus		EMG LTibialisA		EMG LPeroneusLong		EMG RRectusFem
%	mean	std	mean	std	mean	std	mean	std	mean	std	mean	std	mean	std	mean	std	mean	std	mean	std	mean	std	mean	std	mean	std	mean	std	mean	std	mean	std	mean	std	mean	std
1	0.537578	0.821994	0.987629	0.985589		0.609958	0.15014	0.748119	0.78527	0.0964518	0.0845377	0.0645901	0.076865		0.594085	0.0278522	0.104143	0.0994262	0.757141	0.477047	0.495661		0.427943	0.210823	0.677437	0.143106	0.548439	0.0920558	2.54393	0.0726667		0.736912	0.0389122	0.235444	0.0218825	0.0860409
2	0.592326	0.844348	0.9876	0.985577		0.609319	0.148023	0.725874	0.749863	0.10614	0.0855916	0.0645957	0.0767754		0.592679	0.0275046	0.107436	0.0988823	0.782838	0.478379	0.500179		0.42264	0.212715	0.671845	0.141713	0.594222	0.096167	2.5371	0.0758737		0.734899	0.040919	0.239163	0.0219199	0.0895866
3	0.647882	0.865256	0.987563	0.985571		0.608345	0.146914	0.70103	0.712734	0.117839	0.0867078	0.064645	0.0766833		0.591421	0.0273835	0.110319	0.0976569	0.807592	0.480463	0.512282		0.418593	0.216877	0.668434	0.141733	0.643553	0.10031	2.53119	0.0823321		0.732214	0.0432255	0.241413	0.0224641	0.0933328
4	0.702516	0.884378	0.987514	0.985564		0.606824	0.146902	0.674553	0.674896	0.130963	0.0882301	0.0647729	0.0765834		0.590252	0.0275026	0.112543	0.0956903	0.831657	0.483511	0.530675		0.416001	0.223256	0.667971	0.143891	0.69488	0.104679	2.52801	0.0915521		0.728847	0.0457333	0.241765	0.0237428	0.0984098
5	0.754732	0.901847	0.987459	0.985564		0.604735	0.148367	0.647514	0.637389	0.145315	0.0908092	0.064929	0.0764761		0.58918	0.0279347	0.113841	0.0929813	0.855229	0.487361	0.553038		0.415172	0.231767	0.671052	0.148957	0.747354	0.109432	2.52863	0.102232		0.724726	0.0483311	0.239741	0.0259676	0.106066
6	0.803381	0.917896	0.98742	0.985571		0.602297	0.151923	0.62116	0.601138	0.160149	0.0949779	0.0649638	0.076385		0.588178	0.0288034	0.114037	0.0896416	0.878063	0.491394	0.576256		0.416742	0.242424	0.677964	0.157534	0.799155	0.11431	2.53359	0.113298		0.720359	0.0510763	0.235048	0.0290765	0.115825
7	0.847499	0.932454	0.987397	0.985592		0.59991	0.158283	0.596536	0.566826	0.174276	0.100772	0.0648689	0.0763117		0.587013	0.0301683	0.113121	0.0858277	0.899771	0.495401	0.597766		0.421276	0.25557	0.688332	0.169726	0.847455	0.119482	2.54259	0.123922		0.71627	0.0538039	0.2282	0.0327895	0.126417
8	0.8864	0.945358	0.987379	0.98563		0.598089	0.167655	0.574228	0.534893	0.187404	0.107799	0.0647265	0.0762495		0.585384	0.0319224	0.111267	0.081935	0.919582	0.499062	0.615956		0.428768	0.271372	0.701223	0.185142	0.890244	0.12488	2.55471	0.133388		0.712582	0.0560476	0.219767	0.036564	0.136984
9	0.919693	0.956283	0.987361	0.985685		0.597328	0.179538	0.554349	0.505379	0.199011	0.115665	0.0645805	0.076205		0.583174	0.0339206	0.108966	0.0783409	0.936469	0.502196	0.629779		0.438757	0.289401	0.715839	0.203075	0.926417	0.130351	2.56904	0.141255		0.709519	0.0576131	0.210275	0.0400656	0.146704
10	0.947055	0.964634	0.987348	0.985757		0.597817	0.19303	0.536648	0.478064	0.208586	0.123613	0.0643874	0.0761852		0.580458	0.0360882	0.106662	0.0753759	0.949365	0.504955	0.638854		0.450634	0.308668	0.731583	0.222632	0.954933	0.13574	2.58491	0.147226		0.707553	0.0585783	0.20025	0.0432358	0.154747
11	0.968187	0.969872	0.987331	0.985843		0.599275	0.207112	0.520583	0.452678	0.21596	0.130828	0.0642054	0.0761794		0.577419	0.038302	0.10456	0.0732177	0.957367	0.508188	0.64339		0.463276	0.328107	0.748001	0.24297	0.975416	0.140939	2.60417	0.151248		0.706582	0.0589652	0.190224	0.0461536	0.160928
12	0.98284	0.971694	0.98732	0.985934		0.601519	0.220799	0.505639	0.428915	0.220909	0.136766	0.0639775	0.0761703		0.574249	0.0404559	0.102746	0.0718818	0.960312	0.511825	0.643866		0.475506	0.346469	0.764743	0.263545	0.988284	0.145961	2.62589	0.153354		0.706328	0.0588925	0.180504	0.0488666	0.165349
13	0.991071	0.970033	0.98733	0.986033		0.604433	0.233547	0.491498	0.406427	0.223289	0.141077	0.063579	0.0761597		0.571144	0.0425068	0.101019	0.0711535	0.958806	0.515228	0.640802		0.487007	0.362597	0.781538	0.283968	0.994072	0.151002	2.64694	0.153574		0.706666	0.0587359	0.17133	0.0515184	0.167915
14	0.99303	0.965138	0.987375	0.986146		0.607743	0.245399	0.477995	0.385034	0.22312	0.143653	0.0629322	0.0761521		0.568307	0.0444966	0.0990221	0.0707558	0.953747	0.518006	0.63476		0.497975	0.37587	0.798014	0.303878	0.99329	0.156164	2.66519	0.152001		0.70697	0.0586447	0.162778	0.0540696	0.168662
15	0.989117	0.957385	0.987443	0.986269		0.611299	0.256786	0.465028	0.364688	0.220511	0.144593	0.062117	0.0761518		0.565855	0.0464163	0.0966897	0.0704445	0.945911	0.520678	0.626307		0.508511	0.386147	0.813707	0.322916	0.986493	0.161518	2.68245	0.148882		0.706853	0.058547	0.154927	0.056289	0.167703
16	0.979873	0.947297	0.987528	0.986397		0.615015	0.268151	0.452584	0.345402	0.215549	0.144241	0.0611995	0.0761531		0.563913	0.0483056	0.0941034	0.0700876	0.936093	0.52299	0.616015		0.518591	0.393403	0.828091	0.340659	0.974311	0.167289	2.69753	0.144478		0.70606	0.0583177	0.147667	0.0579717	0.165142
17	0.966015	0.935361	0.987628	0.986537		0.618456	0.279777	0.440901	0.327251	0.208569	0.142984	0.060202	0.0761709		0.562574	0.0502809	0.091255	0.0695895	0.92476	0.524645	0.604399		0.528037	0.397709	0.841024	0.356662	0.957491	0.173337	2.70914	0.139106		0.704085	0.0578925	0.141047	0.0590936	0.161087
18	0.948363	0.921813	0.987741	0.986683		0.621236	0.291847	0.430143	0.310311	0.199926	0.141127	0.059148	0.0762156		0.561956	0.0525926	0.08829	0.068937	0.911605	0.526296	0.591827		0.536357	0.399258	0.852408	0.37049	0.936898	0.178901	2.72014	0.133133		0.700747	0.0572267	0.135244	0.0596555	0.155726
19	0.927842	0.907288	0.987864	0.986826		0.623404	0.304215	0.42028	0.29467	0.190016	0.138936	0.0580672	0.0762794		0.56209	0.0553461	0.0854737	0.0680526	0.89636	0.528759	0.578628		0.543092	0.398312	0.862218	0.381802	0.913485	0.18341	2.73212	0.12691		0.696291	0.0562577	0.130381	0.0597157	0.149285
20	0.905295	0.892548	0.987994	0.98696		0.625226	0.31616	0.411299	0.280474	0.17928	0.136517	0.0569878	0.0763505		0.562806	0.0585092	0.082876	0.0669305	0.879512	0.531618	0.56504		0.548024	0.395139	0.870393	0.390455	0.88825	0.186618	2.74201	0.120659		0.690684	0.0549602	0.126557	0.0593648	0.14195
21	0.881516	0.87782	0.988131	0.987082		0.627038	0.326905	0.403043	0.267868	0.168186	0.133888	0.0559418	0.0764269		0.563986	0.062068	0.0806812	0.0656659	0.861784	0.535058	0.551223		0.551433	0.389951	0.876816	0.396408	0.862046	0.188243	2.74799	0.114563		0.684352	0.0533279	0.123889	0.0586661	0.134
22	0.857238	0.863341	0.988272	0.987192		0.629123	0.335809	0.395161	0.25689	0.157104	0.131107	0.054955	0.0765086		0.565572	0.0658342	0.0789934	0.0643812	0.843789	0.539118	0.53732		0.55358	0.382969	0.88126	0.399637	0.835484	0.188265	2.75106	0.108717		0.677577	0.0514158	0.122384	0.0576273	0.125748
23	0.833032	0.849362	0.988413	0.987291		0.631563	0.342313	0.387331	0.247465	0.146271	0.128262	0.0540522	0.076591		0.567536	0.0693781	0.0776613	0.0631952	0.826267	0.543141	0.523488		0.554398	0.374534	0.883525	0.400235	0.809097	0.186921	2.74987	0.103172		0.669999	0.0493166	0.121943	0.0562916	0.117459
24	0.809356	0.835489	0.988552	0.987384		0.634023	0.346079	0.379302	0.239433	0.135884	0.12538	0.0532505	0.0766694		0.569854	0.0723686	0.076503	0.0622774	0.80982	0.547041	0.509848		0.553736	0.364972	0.883337	0.398414	0.78327	0.184548	2.74403	0.0979441		0.661322	0.0471378	0.122505	0.0547103	0.109398
25	0.786635	0.82129	0.988689	0.987471		0.636011	0.347156	0.370898	0.232553	0.126029	0.122499	0.0525602	0.0767374		0.572661	0.0745788	0.0753801	0.0616863	0.794555	0.550792	0.496587		0.551309	0.354609	0.880708	0.394489	0.758254	0.181408	2.73507	0.0930454		0.651542	0.0449493	0.124071	0.0529724	0.101788
26	0.76521	0.806756	0.98882	0.987561		0.637031	0.345834	0.362075	0.226555	0.116703	0.119604	0.0519861	0.0768032		0.575966	0.0758331	0.0740858	0.0613755	0.780234	0.554424	0.483923		0.546663	0.343924	0.87599	0.388891	0.734273	0.177616	2.72458	0.0884346		0.640413	0.0428515	0.126659	0.0512147	0.0947763
27	0.745322	0.791807	0.988944	0.987653		0.636815	0.342606	0.35291	0.221229	0.107892	0.116675	0.0515293	0.0768676		0.579728	0.0760171	0.0724992	0.0612195	0.766562	0.558144	0.47208		0.539562	0.33367	0.869533	0.382097	0.711649	0.173237	2.71389	0.0840204		0.627884	0.0409979	0.13005	0.0495283	0.0883993
28	0.727174	0.776461	0.98906	0.987744		0.635222	0.338223	0.34356	0.216408	0.0996229	0.113569	0.0511842	0.0769273		0.583891	0.0751796	0.0706364	0.0611038	0.753253	0.562285	0.461212		0.530247	0.324778	0.861851	0.374562	0.690717	0.168418	2.7044	0.0797552		0.614726	0.039537	0.133923	0.0479805	0.0826853
29	0.710885	0.760983	0.989167	0.987826		0.632207	0.333575	0.334257	0.212002	0.091858	0.110197	0.050944	0.0769853		0.588322	0.0734753	0.0685538	0.0608503	0.740141	0.566906	0.451375		0.519116	0.318218	0.853721	0.366624	0.671796	0.163212	2.69716	0.0756697		0.601697	0.0386456	0.138044	0.0466328	0.077574
30	0.696666	0.745584	0.989265	0.987906		0.62784	0.329449	0.325179	0.208008	0.0846702	0.106592	0.0508027	0.0770521		0.592924	0.0710921	0.0663622	0.0602808	0.726973	0.572823	0.442551		0.506766	0.314755	0.845841	0.358581	0.655165	0.157533	2.69389	0.0718227		0.589355	0.0385903	0.142027	0.0455053	0.0731206
31	0.684815	0.730453	0.989352	0.987981		0.622355	0.326841	0.316503	0.204537	0.078241	0.102731	0.0507511	0.0771216		0.597695	0.0681429	0.064232	0.0593674	0.713572	0.579241	0.434697		0.493955	0.315095	0.838873	0.350731	0.641106	0.151372	2.69265	0.0682841		0.578467	0.0396628	0.145298	0.0445574	0.0692862
32	0.675604	0.715808	0.989429	0.988045		0.616011	0.327236	0.308322	0.201731	0.0728922	0.0986551	0.0507801	0.0771916		0.602528	0.0649092	0.0622796	0.0582166	0.699791	0.585773	0.427735		0.481386	0.320143	0.833354	0.34323	0.629851	0.144773	2.69212	0.065142		0.569498	0.0419594	0.14769	0.0438119	0.0660696
33	0.669174	0.701788	0.989496	0.988096		0.60916	0.332078	0.300691	0.199796	0.0689528	0.0945763	0.0508818	0.0772578		0.607357	0.0616968	0.0604951	0.0569523	0.685442	0.592504	0.421623		0.469473	0.331119	0.829671	0.336113	0.621574	0.137881	2.69302	0.0623452		0.562436	0.0454224	0.149259	0.0433269	0.0635099
34	0.665532	0.688539	0.989553	0.988134		0.602204	0.342248	0.293665	0.19889	0.0667241	0.0906892	0.0510477	0.0773189		0.612157	0.0587349	0.0588402	0.0557244	0.670254	0.599252	0.416366		0.458484	0.34909	0.828028	0.329336	0.616277	0.130862	2.69467	0.0598351		0.557122	0.0500334	0.149879	0.0431445	0.0616199
35	0.664474	0.676318	0.9896	0.988155		0.59553	0.357954	0.287339	0.199151	0.0660778	0.0871686	0.0512695	0.0773786		0.616821	0.056105	0.0572432	0.0546813	0.65414	0.60595	0.411862		0.448388	0.374328	0.82836	0.322799	0.614011	0.123916	2.6942	0.0576296		0.55292	0.0556544	0.149521	0.0432809	0.0604065
36	0.665597	0.665231	0.989638	0.988153		0.589536	0.37829	0.281947	0.20072	0.0666527	0.0840762	0.0515407	0.0774388		0.621187	0.0539189	0.0556628	0.0538894	0.637234	0.613033	0.407964		0.439059	0.405945	0.830448	0.31651	0.614618	0.117234	2.69393	0.0556822		0.549269	0.0617687	0.148622	0.0436039	0.0600674
37	0.668408	0.65531	0.989666	0.988119		0.584573	0.401572	0.277977	0.203798	0.068038	0.0813432	0.0518562	0.0774984		0.625075	0.0521399	0.0541597	0.0533438	0.619787	0.620621	0.404568		0.430462	0.44233	0.834079	0.310817	0.617944	0.110943	2.69504	0.0539524		0.54607	0.067501	0.147373	0.0439772	0.0607399
38	0.672532	0.646606	0.989685	0.988047		0.580958	0.426085	0.276038	0.208594	0.0699257	0.0788804	0.0522121	0.0775689		0.62829	0.0509907	0.0529239	0.0531283	0.60203	0.628293	0.401578		0.422701	0.481317	0.838391	0.306367	0.623705	0.105035	2.6967	0.05245		0.543128	0.0723274	0.145878	0.04435	0.0624174
39	0.677638	0.639038	0.989694	0.987942		0.578951	0.450777	0.276725	0.215168	0.0719986	0.0765791	0.0526048	0.0776635		0.630834	0.0507302	0.0520533	0.053219	0.584167	0.635414	0.398903		0.415946	0.520926	0.842164	0.303982	0.63153	0.0994501	2.6982	0.0511173		0.540316	0.0763801	0.144696	0.044705	0.0650168
40	0.683338	0.632484	0.989693	0.987795		0.578589	0.47527	0.28048	0.223322	0.0741525	0.0743536	0.0530305	0.0777854		0.632659	0.0514119	0.0515846	0.0534773	0.566368	0.641671	0.39649		0.410304	0.559855	0.844644	0.304358	0.640962	0.0941973	2.70032	0.0499819		0.537831	0.0797564	0.144237	0.0450671	0.0683909
41	0.689103	0.626766	0.989682	0.987611		0.579934	0.499525	0.287419	0.232667	0.0762296	0.072191	0.0534854	0.0779392		0.633869	0.0528491	0.0515628	0.0538628	0.548735	0.646894	0.394299		0.405884	0.597259	0.845535	0.307936	0.651389	0.0892863	2.70356	0.0491363		0.536081	0.0827171	0.144535	0.045559	0.072327
42	0.694157	0.621696	0.989662	0.987402		0.582983	0.52361	0.297421	0.242783	0.078205	0.0701775	0.0539679	0.0781327		0.634647	0.0548579	0.0520113	0.0543465	0.531361	0.650523	0.392251		0.402712	0.632736	0.845116	0.314946	0.66184	0.0847475	2.70629	0.0486141		0.53514	0.0856142	0.145423	0.0464533	0.0766691
43	0.697473	0.617005	0.989635	0.98718		0.587619	0.547489	0.310356	0.253465	0.080141	0.0684078	0.0544748	0.078379		0.634849	0.057265	0.0531901	0.0548978	0.51438	0.652563	0.390242		0.401129	0.666452	0.844099	0.325461	0.671124	0.0806598	2.70845	0.0484354		0.535327	0.0887287	0.146625	0.0481264	0.0813128
44	0.697958	0.612396	0.9896	0.986947		0.59389	0.570966	0.326335	0.265125	0.0820131	0.0670425	0.0550035	0.0786802		0.634224	0.0599413	0.0556661	0.0555178	0.497968	0.653654	0.388227		0.402083	0.698726	0.8434	0.339781	0.678051	0.0770525	2.71221	0.0485979		0.536818	0.0920682	0.147536	0.0510485	0.0860048
45	0.694703	0.607475	0.989559	0.986712		0.601981	0.594005	0.345717	0.279053	0.0836067	0.0662128	0.0555511	0.0790318		0.632569	0.0627181	0.0598491	0.0563908	0.482361	0.653737	0.386103		0.407045	0.729602	0.843929	0.358746	0.681601	0.0740046	2.71711	0.0489791		0.539491	0.0955257	0.147679	0.0555775	0.0903008
46	0.687073	0.601896	0.989512	0.986477		0.612104	0.617154	0.369491	0.297158	0.0847685	0.0659874	0.0561139	0.0794334		0.629535	0.0656835	0.0656085	0.0578876	0.467968	0.652575	0.383885		0.417759	0.759112	0.846221	0.382999	0.681082	0.0717159	2.72171	0.0495071		0.542947	0.0990369	0.146899	0.0620753	0.0938084
47	0.674855	0.59544	0.989461	0.986245		0.624402	0.641348	0.398881	0.321159	0.085439	0.0661827	0.056686	0.0798832		0.624821	0.0691572	0.0724427	0.0604445	0.455402	0.65062	0.381629		0.435581	0.787242	0.850153	0.412965	0.676176	0.0702847	2.72727	0.0500884		0.547557	0.102556	0.145284	0.0707891	0.096366
48	0.658279	0.588017	0.989406	0.986025		0.638782	0.667792	0.434232	0.351965	0.0855464	0.0665263	0.0572617	0.0803612		0.618584	0.0736088	0.0823311	0.0645613	0.445475	0.64784	0.37946		0.460493	0.813811	0.855292	0.449407	0.666998	0.0697144	2.73298	0.0506654		0.553123	0.106057	0.14301	0.0823048	0.0979648
49	0.63792	0.579679	0.989348	0.985818		0.654815	0.697675	0.474687	0.389238	0.0851067	0.0666996	0.0578346	0.0808424		0.61115	0.0793178	0.0972342	0.0704742	0.43895	0.643884	0.37752		0.49094	0.838674	0.861439	0.493398	0.65398	0.0701601	2.73623	0.0512214		0.559783	0.10962	0.140226	0.0972433	0.0986847
50	0.614452	0.570562	0.989287	0.985628		0.672014	0.731645	0.519315	0.431469	0.0841353	0.066541	0.0583982	0.081307		0.602934	0.0860665	0.117884	0.0779966	0.436173	0.639333	0.37608		0.525079	0.861904	0.868418	0.545778	0.63765	0.0717658	2.73817	0.0519979		0.5679	0.113453	0.136925	0.115381	0.0986332
51	0.588591	0.560933	0.989221	0.985463		0.68991	0.769417	0.566638	0.476592	0.0826487	0.0660651	0.058945	0.0817227		0.594257	0.0931437	0.144041	0.0865977	0.437158	0.63487	0.375387		0.560763	0.883679	0.875909	0.606054	0.618565	0.0745696	2.74105	0.0535667		0.577362	0.117494	0.133133	0.136541	0.0979621
52	0.560975	0.551118	0.989152	0.985334		0.708225	0.809634	0.614781	0.522649	0.0806713	0.0653766	0.0594733	0.0820543		0.585612	0.100067	0.173065	0.0954389	0.441396	0.630424	0.375676		0.595566	0.904252	0.883665	0.671893	0.597414	0.0785849	2.74416	0.0570884		0.587156	0.12147	0.128815	0.160816	0.0967071
53	0.53216	0.541418	0.989082	0.98524		0.726647	0.849903	0.662253	0.567895	0.0782857	0.0646271	0.0599815	0.0822743		0.577399	0.106741	0.202457	0.103747	0.447877	0.625808	0.377132		0.627724	0.923568	0.891575	0.73994	0.574818	0.0834856	2.7461	0.0632767		0.596737	0.125127	0.124113	0.187656	0.0949118
54	0.50257	0.532126	0.989014	0.985182		0.744808	0.887768	0.708027	0.611129	0.0754991	0.0639535	0.060467	0.0823723		0.570006	0.113435	0.230832	0.110947	0.455561	0.620805	0.38015		0.656388	0.941291	0.899013	0.805709	0.551256	0.0886409	2.7455	0.0723012		0.605474	0.128335	0.119249	0.215627	0.0926505
55	0.472644	0.523508	0.988951	0.98516		0.76244	0.921233	0.751362	0.651566	0.072357	0.0634014	0.0609284	0.0823537		0.563863	0.120382	0.256027	0.116683	0.46374	0.615039	0.385124		0.680979	0.956955	0.90546	0.864596	0.527102	0.0935786	2.74066	0.083584		0.612586	0.130914	0.114615	0.243278	0.0900807
56	0.44283	0.515657	0.988895	0.985179		0.779152	0.948805	0.791807	0.688733	0.0689396	0.0629853	0.0613665	0.0822341		0.559298	0.127255	0.276561	0.120752	0.471635	0.608237	0.392528		0.701826	0.970062	0.910984	0.913457	0.502597	0.097964	2.73022	0.0966479		0.617723	0.132693	0.110337	0.269062	0.0872822
57	0.413661	0.508537	0.988845	0.985232		0.794505	0.969626	0.828979	0.722319	0.0653334	0.0627655	0.0617799	0.0820322		0.556318	0.133387	0.292119	0.123158	0.478502	0.600469	0.402556		0.720138	0.979946	0.915907	0.950522	0.477888	0.101494	2.71408	0.110598		0.621581	0.133504	0.10657	0.291555	0.0842947
58	0.385678	0.501988	0.988801	0.985316		0.808326	0.983685	0.862515	0.752235	0.0616922	0.0627507	0.0621686	0.0817736		0.554711	0.138318	0.302631	0.123973	0.483864	0.592124	0.415292		0.736775	0.986125	0.920889	0.974961	0.453161	0.104046	2.69374	0.124545		0.624864	0.133314	0.103203	0.309641	0.0811128
59	0.35938	0.495816	0.98876	0.98543		0.820557	0.991298	0.892103	0.778342	0.0582235	0.0629631	0.062533	0.0814857		0.554209	0.141743	0.308121	0.12341	0.487261	0.583737	0.430701		0.752126	0.988346	0.926662	0.987068	0.428667	0.10564	2.67152	0.137688		0.628181	0.132145	0.100064	0.322866	0.0777579
60	0.335095	0.489877	0.988724	0.985576		0.830979	0.99285	0.917266	0.80058	0.0551973	0.0632972	0.0628728	0.0811847		0.554502	0.143698	0.309176	0.12193	0.488297	0.575981	0.448514		0.766087	0.986631	0.933229	0.987882	0.404693	0.106356	2.65011	0.149502		0.632149	0.130078	0.0971625	0.331196	0.0742882
61	0.312899	0.484137	0.988687	0.98574		0.839386	0.988808	0.937516	0.819044	0.0528171	0.06361	0.0631856	0.0808854		0.555354	0.144379	0.306379	0.119971	0.48676	0.569238	0.468547		0.77796	0.981081	0.940265	0.978645	0.381553	0.106244	2.63034	0.159824		0.637035	0.12725	0.0945773	0.334818	0.0707806
62	0.292641	0.478629	0.98865	0.985915		0.845552	0.979965	0.952626	0.834011	0.0511426	0.0637922	0.0634689	0.0806024		0.556602	0.143957	0.300241	0.117921	0.482626	0.563419	0.490715		0.786952	0.972016	0.947109	0.960655	0.359566	0.105437	2.61135	0.168796		0.64266	0.123755	0.0923168	0.33412	0.0672983
63	0.274055	0.473456	0.988612	0.986107		0.849428	0.967068	0.962645	0.845761	0.0500683	0.0638536	0.0637233	0.0803479		0.558312	0.142462	0.291223	0.116008	0.475995	0.558383	0.514798		0.792533	0.959947	0.952714	0.935317	0.339024	0.104056	2.59317	0.176608		0.648701	0.119696	0.09073	0.32961	0.0639218
64	0.256837	0.468669	0.988569	0.986311		0.85093	0.950739	0.967785	0.854848	0.0493926	0.0638862	0.0639484	0.0801267		0.560549	0.139938	0.279969	0.114089	0.467174	0.554276	0.540476		0.794474	0.945403	0.956286	0.904039	0.320137	0.102194	2.5765	0.183636		0.654774	0.11514	0.0899298	0.321789	0.0607146
65	0.24073	0.464262	0.988518	0.986526		0.850063	0.931608	0.968533	0.861755	0.048858	0.0640459	0.0641459	0.079949		0.563281	0.136352	0.267026	0.111998	0.456618	0.550709	0.567912		0.792872	0.928745	0.957615	0.868072	0.303039	0.0998678	2.55884	0.190352		0.660407	0.110143	0.0898478	0.311176	0.0576875
66	0.225592	0.460255	0.988467	0.986753		0.847086	0.910201	0.965485	0.866917	0.048233	0.0644279	0.0643212	0.0798168		0.566573	0.131827	0.252857	0.109744	0.444802	0.546552	0.59726		0.788129	0.91034	0.956763	0.828516	0.287772	0.0970882	2.53658	0.196809		0.665268	0.10491	0.090481	0.298325	0.054831
67	0.211407	0.456643	0.98842	0.986997		0.842408	0.886767	0.959232	0.870695	0.0473851	0.0651067	0.0644779	0.0797416		0.570493	0.126537	0.237872	0.107368	0.432276	0.541241	0.62841		0.780558	0.890335	0.9543	0.786437	0.274305	0.0938742	2.50918	0.202849		0.6689	0.0997896	0.0917955	0.283759	0.0521645
68	0.198217	0.453435	0.988371	0.987268		0.836288	0.861545	0.950343	0.87346	0.0462627	0.0660927	0.0646149	0.0797464		0.574961	0.120783	0.222368	0.10493	0.419567	0.534761	0.661334		0.770569	0.868701	0.950929	0.742755	0.262573	0.0902837	2.47713	0.208659		0.671159	0.0950412	0.0933958	0.26795	0.0497031
69	0.186029	0.450642	0.988323	0.98757		0.828992	0.834706	0.939428	0.875524	0.0448676	0.0672247	0.0647348	0.0798594		0.579846	0.114851	0.206503	0.102625	0.407057	0.526956	0.695775		0.758839	0.845374	0.947113	0.698329	0.252482	0.0864288	2.43981	0.214413		0.672393	0.0908816	0.0948659	0.251357	0.0475171
70	0.174844	0.448297	0.988283	0.987876		0.82076	0.806295	0.927027	0.877253	0.0432266	0.0683244	0.0648406	0.0800648		0.585076	0.108979	0.190447	0.10068	0.39487	0.517747	0.73111		0.745915	0.820329	0.942943	0.653893	0.243925	0.0824122	2.39727	0.219881		0.672961	0.0873532	0.0961787	0.234383	0.0456734
71	0.164668	0.446324	0.988244	0.988176		0.811728	0.776381	0.913735	0.878835	0.0413621	0.0692062	0.0649346	0.0803383		0.590403	0.103317	0.174357	0.0991792	0.383051	0.507824	0.766694		0.732106	0.793534	0.938322	0.610073	0.236802	0.0783833	2.35278	0.224989		0.673152	0.0843434	0.0974867	0.217359	0.0441351
72	0.155474	0.444559	0.988204	0.988463		0.802031	0.745069	0.900065	0.880433	0.0393214	0.0697529	0.0650191	0.0806518		0.595508	0.0979596	0.158516	0.0981184	0.371583	0.497784	0.80191		0.717619	0.765036	0.932762	0.567378	0.230988	0.0744556	2.30935	0.229737		0.673284	0.0816648	0.099169	0.200557	0.0428534
73	0.147213	0.442811	0.988165	0.988714		0.791968	0.712529	0.886366	0.88224	0.0371632	0.0700431	0.0650953	0.0809419		0.600175	0.0929562	0.143301	0.0973657	0.360393	0.487831	0.835818		0.702516	0.735024	0.926014	0.526245	0.226342	0.0706954	2.26858	0.233804		0.673369	0.0791939	0.101612	0.184199	0.0417863
74	0.139857	0.440973	0.988131	0.988915		0.781947	0.679017	0.873005	0.884299	0.0349419	0.0702553	0.0651615	0.0811451		0.604456	0.0883676	0.129108	0.0968244	0.349418	0.478207	0.867571		0.686701	0.703771	0.918231	0.487003	0.222733	0.0671203	2.23212	0.237117		0.673149	0.0767629	0.104886	0.168418	0.0408057
75	0.133379	0.438966	0.9881	0.989077		0.772214	0.644842	0.8602	0.886623	0.032715	0.0705733	0.0652178	0.0812624		0.608271	0.0841512	0.116239	0.0964124	0.338717	0.469077	0.896316		0.670406	0.671648	0.909434	0.449878	0.219991	0.0637554	2.20109	0.239699		0.672662	0.0742361	0.109334	0.153317	0.0398207
76	0.127749	0.436841	0.988072	0.989211		0.763037	0.610364	0.848061	0.889356	0.0305515	0.0710698	0.0652636	0.0813133		0.611725	0.0802383	0.104906	0.0961516	0.328383	0.460419	0.921207		0.654063	0.639085	0.899271	0.415064	0.217936	0.0606099	2.17573	0.241386		0.672325	0.0715283	0.115162	0.13894	0.038859
77	0.122916	0.434749	0.988047	0.989322		0.75452	0.575957	0.836777	0.892481	0.0285247	0.0717512	0.0652988	0.0813152		0.614921	0.0765859	0.0951523	0.0960437	0.31849	0.452195	0.941666		0.638062	0.606517	0.887762	0.382718	0.216382	0.057727	2.15594	0.242199		0.672363	0.0686637	0.12216	0.125363	0.0379645
78	0.118834	0.4329	0.988029	0.989399		0.746522	0.541941	0.8265	0.895975	0.0266827	0.0724558	0.0653234	0.0812581		0.617893	0.0731057	0.0869541	0.0962364	0.309233	0.444829	0.957477		0.622784	0.574294	0.875308	0.352915	0.215162	0.0551178	2.14363	0.242352		0.673109	0.0656587	0.129984	0.112614	0.0371853
79	0.115446	0.431781	0.988018	0.989445		0.738838	0.50859	0.81736	0.899944	0.0250887	0.0729089	0.0653388	0.0811393		0.620425	0.0696865	0.0801237	0.096683	0.30103	0.438222	0.968271		0.608434	0.542693	0.862264	0.325681	0.21411	0.0527903	2.1381	0.241637		0.674846	0.0625282	0.13827	0.100718	0.0365789
80	0.112719	0.432185	0.988012	0.989464		0.731434	0.476181	0.809535	0.904404	0.0237892	0.072884	0.0653447	0.0809805		0.622429	0.0663228	0.0745973	0.097252	0.294458	0.432336	0.973647		0.594843	0.512001	0.849064	0.301033	0.213117	0.0507246	2.13883	0.239892		0.677095	0.0593818	0.146374	0.0896924	0.0361527
81	0.110629	0.435038	0.988011	0.989451		0.724232	0.444923	0.803149	0.909312	0.0228067	0.0725066	0.0653423	0.0807938		0.623788	0.0630133	0.0703677	0.0977881	0.290339	0.427208	0.973108		0.581766	0.482436	0.836391	0.278978	0.21211	0.0489539	2.14552	0.236999		0.679326	0.0563458	0.153864	0.0796072	0.0358555
82	0.109213	0.441007	0.988016	0.9894		0.717225	0.415017	0.798346	0.914801	0.022178	0.0718676	0.0653319	0.0805725		0.624461	0.0597458	0.0673603	0.0983158	0.28957	0.42295	0.966224		0.569123	0.454175	0.824797	0.259458	0.211124	0.0474945	2.15601	0.232808		0.681228	0.0534642	0.160469	0.0704638	0.0356639
83	0.10861	0.450122	0.988025	0.98932		0.710543	0.386593	0.795309	0.920897	0.0219522	0.0710409	0.0653142	0.0803266		0.62454	0.0565322	0.0655339	0.0987823	0.292731	0.419839	0.952775		0.556786	0.427318	0.814336	0.242377	0.210291	0.0463698	2.16781	0.227089		0.68222	0.050763	0.165967	0.0622826	0.0355897
84	0.109115	0.461874	0.988035	0.989223		0.704227	0.359754	0.79404	0.92741	0.0221599	0.0700224	0.0652893	0.0800831		0.624268	0.053427	0.0648778	0.0991696	0.300126	0.418475	0.93297		0.544896	0.401972	0.804948	0.227611	0.209865	0.0457171	2.18318	0.219911		0.682293	0.0482443	0.170378	0.0550747	0.0357435
85	0.111121	0.47553	0.988046	0.989115		0.698212	0.334596	0.794424	0.934031	0.0229079	0.0688643	0.0652585	0.0798475		0.623791	0.0504807	0.0652761	0.0994358	0.311867	0.418882	0.907534		0.533946	0.378262	0.796524	0.214968	0.21019	0.0454465	2.20245	0.211386		0.68223	0.0458974	0.173812	0.0488401	0.0363175
86	0.11505	0.490562	0.988056	0.988996		0.692547	0.311184	0.796274	0.940454	0.0243385	0.0676109	0.0652218	0.0796192		0.623401	0.047714	0.0667127	0.0994279	0.327931	0.420881	0.877526		0.524414	0.356252	0.788994	0.204176	0.211681	0.045283	2.22479	0.201594		0.682726	0.0437318	0.176409	0.0435517	0.0375563
87	0.121449	0.506897	0.988065	0.988875		0.687167	0.289536	0.799284	0.946185	0.0265447	0.066421	0.0651794	0.079391		0.623338	0.0451515	0.0690424	0.0990852	0.348229	0.424729	0.844129		0.516626	0.335969	0.782128	0.19498	0.214817	0.0451003	2.25354	0.190685		0.684556	0.0418102	0.178596	0.0391913	0.0396341
88	0.130911	0.524872	0.988073	0.988763		0.681885	0.269657	0.803019	0.950661	0.0295095	0.0653919	0.0651319	0.0791718		0.623567	0.0427991	0.0719819	0.0985335	0.372557	0.430047	0.808482		0.510594	0.317416	0.775674	0.187148	0.220242	0.0451727	2.28805	0.1789		0.688384	0.0401334	0.180758	0.0357115	0.0426703
89	0.143873	0.5447	0.988079	0.98866		0.676669	0.251523	0.806931	0.953426	0.033103	0.064869	0.0650812	0.0789658		0.624091	0.0406392	0.0752966	0.0978524	0.400437	0.43607	0.771648		0.506024	0.300538	0.769323	0.180458	0.228603	0.0459492	2.32458	0.166555		0.694242	0.0386573	0.183068	0.0330117	0.0467065
90	0.160627	0.566425	0.988084	0.988562		0.671585	0.235076	0.810531	0.954121	0.0371476	0.0650034	0.0650278	0.0787762		0.62496	0.03865	0.0785761	0.0972449	0.431335	0.442455	0.734576		0.502326	0.285209	0.76272	0.174725	0.240575	0.0478593	2.36234	0.15394		0.701787	0.0373328	0.185909	0.0309472	0.0516047
91	0.18149	0.589777	0.988088	0.98847		0.666567	0.220286	0.813383	0.952377	0.0415491	0.0658024	0.0649706	0.0785974		0.626018	0.0368023	0.0815478	0.09689	0.464665	0.448978	0.69811		0.498691	0.271375	0.755578	0.16982	0.25677	0.050879	2.40128	0.14138		0.710124	0.0361603	0.189599	0.0293643	0.0569189
92	0.206615	0.614337	0.988091	0.988387		0.661545	0.20711	0.815114	0.947801	0.046385	0.0672262	0.0649074	0.0784455		0.627081	0.0350869	0.08412	0.096838	0.499605	0.45514	0.663035		0.494434	0.259016	0.747637	0.165606	0.277411	0.0548055	2.43821	0.129202		0.718208	0.0351675	0.193874	0.0281227	0.0620996
93	0.23588	0.639813	0.988092	0.988306		0.656557	0.195469	0.815391	0.940027	0.0516732	0.0692109	0.0648369	0.0783218		0.62798	0.0335168	0.0863759	0.0970869	0.535397	0.460893	0.629932		0.489291	0.248067	0.738866	0.161965	0.30222	0.0592434	2.47131	0.117681		0.725461	0.0344184	0.198618	0.0270912	0.0666366
94	0.268954	0.666088	0.988092	0.988222		0.651731	0.185303	0.813873	0.928794	0.0573423	0.0716405	0.0647597	0.078215		0.628496	0.0321013	0.0884895	0.0976425	0.571348	0.466278	0.599296		0.483129	0.238464	0.729432	0.158777	0.33054	0.0639843	2.49984	0.10706		0.731481	0.0339714	0.203764	0.0261679	0.0702338
95	0.305497	0.69276	0.98809	0.98814		0.647264	0.176528	0.810199	0.913848	0.0631266	0.0742597	0.0646783	0.0781106		0.628438	0.0308308	0.0906969	0.0984266	0.606493	0.47097	0.571517		0.476029	0.230173	0.719667	0.155907	0.361463	0.0689006	2.52339	0.0975606		0.735783	0.0339433	0.209248	0.0252959	0.0728972
96	0.345223	0.719414	0.988086	0.988067		0.643367	0.169006	0.804026	0.895068	0.0688169	0.0769004	0.0645988	0.0780077		0.627654	0.0297197	0.093227	0.0993306	0.640059	0.474485	0.546924		0.468419	0.223192	0.709761	0.153223	0.394224	0.0739041	2.53964	0.0893919		0.738405	0.0343712	0.214778	0.0244873	0.0749719
97	0.388066	0.745838	0.988079	0.988002		0.640211	0.162644	0.794982	0.8725	0.0744623	0.0794103	0.0645296	0.07791		0.626163	0.0287718	0.0960895	0.100202	0.671908	0.476372	0.526074		0.460678	0.217559	0.700195	0.150637	0.428911	0.0790065	2.54844	0.0826735		0.739662	0.0352043	0.220399	0.0237785	0.0771695
98	0.434363	0.77184	0.988071	0.987947		0.637812	0.157404	0.782708	0.846312	0.0806256	0.081588	0.0644713	0.0778151		0.62418	0.0279603	0.0992098	0.100887	0.70202	0.47667	0.509735		0.453027	0.213441	0.691406	0.148116	0.465862	0.0840469	2.55118	0.0776265		0.739888	0.0364255	0.225916	0.0231837	0.0798945
99	0.483981	0.796817	0.988058	0.987903		0.635994	0.153228	0.767082	0.816734	0.0875327	0.08331	0.0644327	0.0777192		0.621869	0.0272896	0.10246	0.101269	0.730275	0.47647	0.499091		0.445831	0.211087	0.683532	0.145695	0.504975	0.0888288	2.54939	0.0747583		0.739408	0.0380623	0.23125	0.0227095	0.0830887
100	0.536431	0.820429	0.988045	0.987876		0.634496	0.150078	0.748107	0.784111	0.0957858	0.084677	0.064396	0.0776221		0.619394	0.0267585	0.105679	0.10122	0.757235	0.477033	0.495677		0.439296	0.210776	0.676619	0.143555	0.546725	0.0935672	2.54393	0.0746342		0.737958	0.0399992	0.236275	0.0223918	0.0866933

## Sheet: shank_angle A1ComfM
Shank angle	mean	std	steps
left	69.9007	1.74079	72.8607	68.5459	72.0899	69.7866	72.5358	71.0904	71.036	69.6494	69.1519	72.7861	70.5523	72.0123	69.4298	67.9553	67.2867	70.7093	69.0362	67.3953	71.2674	71.9749	70.5897	70.0332	68.2571	67.602	69.7932	68.852	67.7879	70.1638	72.381	68.1331	68.0185	69.4065	70.6979	71.1008	68.6112	71.2871	69.0936	76.0399	72.2145	68.9395	70.0424	69.839	70.5887	70.6955	68.6279	70.5426	69.4582
right	60.6504	1.52154	64.1097	63.7961	64.6426	64.3379	65.2309	61.9827	62.9861	61.1524	61.8402	60.6476	60.9247	59.3316	59.3705	59.5521	59.6502	59.6279	60.3982	61.3483	62.4822	61.6244	62.6548	62.3854	61.8734	59.3789	60.4186	61.0697	60.9389	60.5729	61.5507	59.4763	58.6156	61.8662	60.6809	60.6551	61.3927	60.48	58.9343	62.2436	60.8458	60.5067	60.6611	60.4351	60.8731	59.9717	60.3221	61.2955	60.9332
[truncated: 83 more columns]

## Sheet: A1ComfM kin. values
		Right	Left	Norm
hip	Max. hip flexion initial contact (°)	38.27	58.59
	Max. hip extension terminal stance phase (°)	1.76	-5.44
	Hip extending movement initial contact – terminal stance(°)	36.51	64.03
	Total hip movement (Range of motion) (°)	38.71	64.03
knee	Knee extension initial contact(°)	30.45	25.9
	Knee flexion foot flat (°)	44.47	47.01
	Knee flexion from initial contact to foot flat (°)	14.02	21.11
	Knee extension midstance (°)	22.58	6.51
	Knee extension from footflat to midstance (°)	21.89	40.5
	Max. kneeflexion swing fase (°)	48.41	70.24
	Total knee movement (Range of motion) (°)	25.84	63.73
ankle	Max. dorsal flexion terminal stance phase (°)	11.31	14.35
	Max. plantar flexion pre swing (°)	8.02	-7.91
	Ankle plantar movement from end midstance to pre swing	3.29	22.27
	Total ankle movement(Range of Motion) (°)	7.71	28.66
	Max dorsal flexion swing phase (°)	12.22	16.88
		Right	Left	Norm
hip	Peek hip flexion moment	0.62	1.57
	Peek hip abduction moment	0.72	0.72
knee	Peek knee flexion moment	0.92	1.65
	Peek knee abduction moment	0.07	0.2
ankle	Peek ankle plantair moment	1.76	1.37
		Avg.	Min.	Max.	RoM.
trunk	Trunk Tilt (°)	-22.06	-27.5	-18.98	8.52
	Trunk Flex (°)	-7.28	-28.53	11.94	40.47
	Trunk Rotation (°)	-6.79	-20.45	6.51	26.96

## Sheet: Rotation RHipFlex A1ComfM
all values Right	mean	std	steps
1	38.2691	2.46838	40.417	38.39	41.319	40.191	36.687	41.541	40.094	42.771	36.858	40.539	40.314	39.637	39.876	39.214	38.605	37.476	38.621	41.627	38.811	41.17	39.599	40.038	37.618	38.318	40.527	34.742	39.388	40.694	41.007	39.709	40.261	38.079	37.269	37.694	36.918	38.538	38.817	41.896	40.355	38.119	35.865	40.776	40.026	41.431	38.697	36.109	42.583
2	37.8691	2.49704	39.92	37.9005	40.8339	39.6721	36.029	41.1237	39.6968	42.5076	36.4554	40.0539	39.9024	39.212	39.5423	38.8627	38.3867	36.9254	38.096	41.383	37.8388	40.6736	39.3331	39.6341	37.3219	37.901	40.2862	34.46	39.036	40.4629	40.5991	39.3622	40.1006	37.8517	36.7237	37.4104	36.51	37.9111	38.0818	41.6199	40.1874	37.6734	35.4732	40.2039	39.8021	41.0589	38.3388	35.734	42.4468
3	37.4795	2.51375	39.5153	37.5251	40.3963	39.291	35.4771	40.6895	39.3156	42.1684	36.0268	39.5728	39.4686	38.7575	39.1732	38.5298	38.1181	36.3942	37.616	41.08	37.0378	40.2178	39.0473	39.2371	36.9738	37.506	39.9781	34.209	38.675	40.1485	40.1943	38.9682	39.9001	37.5927	36.1782	37.1485	36.1372	37.3394	37.3934	41.3101	39.9865	37.2219	35.1447	39.6689	39.5499	40.6803	37.9761	35.3318	42.3335
4	37.0842	2.51307	39.1432	37.1976	39.9855	38.9511	34.9736	40.2106	38.8956	41.7357	35.5712	39.0899	39.0287	38.2638	38.7472	38.2193	37.8172	35.8714	37.163	40.689	36.4642	39.751	38.6939	38.7914	36.5583	37.108	39.5981	33.952	38.286	39.7731	39.8078	38.5441	39.6662	37.2898	35.64	36.8726	35.7654	36.8429	36.8534	40.9553	39.6979	36.744	34.8446	39.2187	39.214	40.2556	37.5989	34.9241	42.1362
5	36.6722	2.49206	38.7252	36.85	39.5393	38.5616	34.4587	39.661	38.3983	41.2245	35.0987	38.5828	38.5851	37.7374	38.275	37.9289	37.5007	35.3562	36.73	40.23	36.0637	39.2347	38.2511	38.2791	36.0933	36.709	39.1522	33.663	37.869	39.3411	39.4174	38.1081	39.3903	36.9392	35.1062	36.5575	35.384	36.4163	36.5037	40.5334	39.3064	36.2389	34.5374	38.8477	38.7884	39.7843	37.2095	34.5266	41.7916
6	36.239	2.4533	38.2009	36.4399	39.007	38.0894	33.8945	39.034	37.818	40.6603	34.6108	38.0356	38.1299	37.1838	37.775	37.6521	37.1804	34.8624	36.319	39.757	35.7178	38.6663	37.7435	37.7272	35.6011	36.315	38.6469	33.323	37.438	38.8392	38.9988	37.6662	39.0438	36.5324	34.5687	36.1933	35.0024	36.0273	36.3031	40.0403	38.8364	35.7224	34.2055	38.5081	38.2964	39.2962	36.8104	34.1421	41.2956
7	35.7825	2.40239	37.5697	35.9718	38.378	37.5617	33.2799	38.353	37.181	40.0647	34.1058	37.443	37.6499	36.6024	37.2483	37.3729	36.8475	34.4122	35.928	39.311	35.3231	38.0686	37.2154	37.1765	35.0968	35.917	38.081	32.918	37.007	38.2578	38.5415	37.2098	38.6014	36.0585	34.0152	35.7772	34.6241	35.6265	36.1549	39.4941	38.3214	35.2052	33.8367	38.1528	37.7602	38.8259	36.3974	33.7642	40.6875
8	35.3	2.34489	36.8817	35.4824	37.6895	37.0228	32.6386	37.6534	36.5188	39.44	33.5796	36.8049	37.1287	35.9859	36.6749	37.0683	36.4827	34.0148	35.551	38.894	34.8344	37.4653	36.6952	36.6485	34.5809	35.493	37.4485	32.445	36.576	37.6009	38.043	36.7216	38.0601	35.5087	33.4348	35.3112	34.2422	35.1747	35.9724	38.9214	37.772	34.6789	33.4167	37.7515	37.1839	38.3792	35.9571	33.3836	40.0105
9	34.7871	2.28448	36.1988	34.9938	36.9884	36.4915	31.9942	36.9603	35.8444	38.78	33.0295	36.1239	36.5552	35.3299	36.0366	36.7089	36.0684	33.6614	35.172	38.474	34.2617	36.8556	36.176	36.135	34.0372	35.024	36.7427	31.906	36.129	36.8812	37.5015	36.1829	37.4373	34.8856	32.8306	34.7969	33.8431	34.6601	35.7147	38.3381	37.1772	34.1252	32.9371	37.2881	36.5608	37.9332	35.4733	32.9901	39.2746
10	34.239	2.22235	35.555	34.4915	36.2995	35.9432	31.3491	36.2762	35.1497	38.0755	32.452	35.4054	35.9302	34.6367	35.3321	36.2744	35.6011	33.3342	34.774	38.009	33.6375	36.224	35.6297	35.6053	33.4529	34.497	35.9616	31.306	35.641	36.119	36.9051	35.5855	36.7615	34.2042	32.2106	34.2424	33.4132	34.0964	35.3835	37.741	36.5185	33.5306	32.3965	36.7531	35.8807	37.4577	34.9348	32.5765	38.4682
11	33.6515	2.15917	34.9494	33.9307	35.6181	35.3306	30.6872	35.5872	34.4214	37.3214	31.844	34.6599	35.2646	33.9218	34.5762	35.7447	35.0777	33.0098	34.344	37.463	32.986	35.5539	35.0264	35.0301	32.8216	33.908	35.1164	30.655	35.099	35.3404	36.2432	34.9326	36.0616	33.4847	31.582	33.6538	32.9471	33.5128	34.9966	37.1171	35.7852	32.8943	31.8056	36.1429	35.1465	36.9285	34.3412	32.1334	37.5757
12	33.0203	2.09703	34.3553	33.2658	34.922	34.6124	29.9906	34.8752	33.6557	36.5202	31.1942	33.9023	34.58	33.2056	33.791	35.0963	34.4798	32.6633	33.875	36.81	32.3137	34.8393	34.348	34.391	32.1317	33.247	34.2264	29.952	34.495	34.5527	35.511	34.226	35.3473	32.7416	30.9517	33.0249	32.4453	32.938	34.5676	36.4591	34.9827	32.224	31.1842	35.463	34.3673	36.3343	33.7009	31.6388	36.59
13	32.3356	2.03931	33.7365	32.4692	34.1876	33.7668	29.2375	34.1256	32.8583	35.6699	30.4805	33.1452	33.8906	32.4963	32.9885	34.3091	33.7799	32.2638	33.36	36.028	31.6142	34.0784	33.5849	33.6694	31.3597	32.493	33.3095	29.183	33.819	33.7445	34.7121	33.4535	34.6079	31.9697	30.3189	32.3299	31.8953	32.3822	34.1001	35.7664	34.1185	31.5285	30.5469	34.7278	33.5429	35.6683	33.0119	31.0594	35.512
14	31.58	1.98929	33.0522	31.5283	33.3903	32.7835	28.4087	33.3208	32.0284	34.7592	29.6747	32.3853	33.1929	31.7783	32.1641	33.3741	32.9514	31.7735	32.777	35.104	30.8797	33.2597	32.7233	32.8374	30.4751	31.623	32.3662	28.324	33.058	32.8898	33.8615	32.5893	33.8151	31.1436	29.6661	31.5285	31.2641	31.8232	33.5985	35.0301	33.1849	30.802	29.8892	33.9583	32.6561	34.9152	32.2592	30.3615	34.3365
15	30.7321	1.94911	32.2589	30.4409	32.5003	31.6552	27.4834	32.4353	31.1492	33.7701	28.7545	31.5958	32.4616	31.019	31.3005	32.2957	31.9785	31.1569	32.097	34.026	30.1006	32.3559	31.7399	31.863	29.4568	30.625	31.3809	27.354	32.195	31.9586	32.9762	31.6072	32.9431	30.2309	28.9604	30.5882	30.5092	31.2173	33.0717	34.2303	32.1571	30.0203	29.1865	33.1632	31.6841	34.0526	31.4196	29.5214	33.0509
16	29.7744	1.91894	31.3153	29.2104	31.4842	30.3752	26.4418	31.4391	30.1914	32.6836	27.7092	30.7356	31.661	30.1804	30.3751	31.0928	30.8692	30.3878	31.294	32.794	29.2598	31.3302	30.6124	30.728	28.3016	29.507	30.3309	26.269	31.219	30.9248	32.0589	30.4947	31.9778	29.2108	28.1648	29.497	29.5964	30.5158	32.5213	33.3362	31.0086	29.1488	28.4068	32.3272	30.6032	33.0596	30.4718	28.5307	31.6412
17	28.6989	1.89735	30.189	27.8473	30.3113	28.9432	25.2754	30.3112	29.1238	31.4914	26.5428	29.7651	30.76	29.2315	29.3689	29.7933	29.6454	29.4579	30.361	31.416	28.3278	30.155	29.33	29.4378	27.0222	28.287	29.1999	25.079	30.125	29.7795	31.0927	29.2554	30.9125	28.0817	27.2493	28.2655	28.5132	29.6828	31.9328	32.3239	29.7259	28.1644	27.5278	31.4143	29.403	31.9277	29.4093	27.3939	30.1011
18	27.5097	1.88169	28.8697	26.3721	28.9634	27.3747	23.9913	29.0468	27.928	30.1972	25.2727	28.6609	29.7415	28.1589	28.2723	28.4253	28.3383	28.3745	29.299	29.919	27.271	28.8254	27.8956	28.0137	25.6405	26.982	27.9821	23.802	28.92	28.529	30.0582	27.9057	29.7487	26.8576	26.2064	26.9241	27.2722	28.7041	31.2764	31.1829	28.3121	27.0562	26.5422	30.386	28.0927	30.6615	28.2381	26.1245	28.4423
19	26.2227	1.86839	27.3726	24.82	27.4462	25.7053	22.6124	27.6567	26.6104	28.8144	23.9268	27.4226	28.6037	26.9634	27.085	27.0193	26.9808	27.1579	28.124	28.339	26.0715	27.3599	26.3332	26.4954	24.1895	25.619	26.6834	22.468	27.619	27.1859	28.9458	26.4715	28.4935	25.5615	25.0412	25.5133	25.9061	27.5855	30.5175	29.9179	26.7896	25.8311	25.4561	29.2206	26.6952	29.2784	26.9765	24.7489	26.6975
20	24.8641	1.85285	25.7394	23.2384	25.7931	23.9874	21.1778	26.1713	25.1967	27.3633	22.5372	26.0694	27.3573	25.6633	25.8153	25.6089	25.6056	25.841	26.862	26.718	24.7456	25.7995	24.6847	24.9303	22.7139	24.233	25.316	21.109	26.245	25.7697	27.7544	24.9881	27.1634	24.2192	23.7721	24.0778	24.4581	26.3476	29.6337	28.5445	25.1962	24.5168	24.285	27.9306	25.2387	27.8093	25.651	23.3026	24.918
21	23.4669	1.83033	24.0294	21.6775	24.0578	22.2848	19.7321	24.6333	23.7248	25.8736	21.1389	24.6348	26.0246	24.2874	24.4785	24.2299	24.2413	24.4616	25.545	25.103	23.3253	24.1955	23.0049	23.3725	21.2624	22.858	23.904	19.763	24.827	24.306	26.4894	23.4943	25.785	22.862	22.4226	22.6604	22.9789	25.0226	28.6225	27.0869	23.5748	23.1457	23.0582	26.5434	23.7549	26.2938	24.2934	21.8285	23.1612
22	22.0676	1.79754	22.3059	20.1818	22.3053	20.6535	18.316	23.0925	22.2455	24.3824	19.772	23.1625	24.6388	22.8736	23.1028	22.9113	22.9144	23.0635	24.208	23.535	21.86	22.6054	21.3495	21.8709	19.8721	21.525	22.4796	18.465	23.399	22.8305	25.1633	22.0278	24.3911	21.5242	21.033	21.2996	21.5217	23.6478	27.5028	25.5765	21.9743	21.7577	21.8127	25.0986	22.2798	24.7733	22.9352	20.3708	21.4765
23	20.702	1.75357	20.6297	18.7824	20.6029	19.1371	16.9632	21.5968	20.8062	22.9256	18.4664	21.7032	23.2353	21.463	21.7223	21.6767	21.6451	21.6927	22.884	22.043	20.402	21.083	19.7677	20.4582	18.5677	20.255	21.0756	17.244	21.999	21.3847	23.7993	20.624	23.0124	20.2382	19.651	20.0242	20.1343	22.2607	26.305	24.0518	20.4424	20.3943	20.5883	23.6393	20.8463	23.2853	21.6056	18.9681	19.9006
24	19.3999	1.69988	19.0488	17.4954	19.003	17.7568	15.6995	20.1836	19.4423	21.5337	17.25	20.2999	21.8536	20.0957	20.3674	20.54	20.4476	20.3863	21.601	20.641	18.9962	19.6695	18.2982	19.1538	17.3642	19.06	19.7244	16.12	20.662	20.0105	22.4266	19.3092	21.6792	19.0293	18.3209	18.8482	18.8503	20.8969	25.0664	22.5531	19.0134	19.0882	19.4172	22.2052	19.4799	21.8597	20.3291	17.6526	18.4551
25	18.1833	1.64005	17.5918	16.324	17.5394	16.5159	14.5399	18.8796	18.1786	20.2314	16.1401	18.9874	20.5335	18.8064	19.0662	19.5108	19.3319	19.1668	20.382	19.328	17.6744	18.3843	16.9671	17.9648	16.2687	17.943	18.45	15.106	19.409	18.7428	21.0746	18.0982	20.4175	17.9176	17.0807	17.7723	17.6823	19.5921	23.8242	21.1167	17.7	17.8638	18.3247	20.8269	18.2003	20.5146	19.1214	16.4498	17.1469
26	17.066	1.57863	16.2683	15.265	16.2329	15.4044	13.4956	17.696	17.0243	19.0357	15.1516	17.7838	19.3092	17.6209	17.8437	18.5954	18.3087	18.0472	19.246	18.102	16.4569	17.2275	15.7877	16.8847	15.2847	16.909	17.2695	14.202	18.259	17.6064	19.7766	16.9978	19.2504	16.9149	15.9551	16.7915	16.6259	18.3785	22.6117	19.7701	16.5055	16.7382	17.3263	19.5312	17.0229	19.262	17.9916	15.3728	15.9735
27	16.055	1.51905	15.0755	14.32	15.0927	14.4171	12.5763	16.6333	15.9804	17.9509	14.2882	16.6942	18.2041	16.5546	16.7206	17.7855	17.3864	17.0368	18.21	16.96	15.3521	16.1877	14.7596	15.9088	14.4092	15.955	16.1955	13.402	17.228	16.6124	18.5618	16.0072	18.1884	16.0201	14.9553	15.8981	15.6718	17.2765	21.4548	18.5333	15.4262	15.719	16.4298	18.3382	15.9575	18.1111	16.9425	14.4251	14.9291
28	15.1507	1.46196	14.0121	13.5002	14.1109	13.5429	11.7903	15.6824	15.0425	16.9739	13.5384	15.7122	17.2255	15.6115	15.7103	17.0669	16.5682	16.1377	17.286	15.907	14.3573	15.2459	13.877	15.0382	13.6392	15.079	15.2256	12.701	16.318	15.7558	17.4512	15.12	17.2304	15.225	14.0788	15.0825	14.8124	16.2908	20.3658	17.4184	14.4504	14.8005	15.6287	17.2576	15.0048	17.0633	15.9724	13.6045	14.0101
29	14.3498	1.40643	13.0781	12.8153	13.2806	12.7766	11.1416	14.8379	14.2057	16.095	12.8896	14.8288	16.367	14.7816	14.8207	16.4246	15.8528	15.35	16.472	14.957	13.4703	14.3864	13.1288	14.2787	12.9742	14.277	14.351	12.087	15.528	15.0219	16.4538	14.3292	16.3651	14.5174	13.3137	14.3357	14.0488	15.421	19.3552	16.4272	13.5739	13.9718	14.9142	16.2894	14.159	16.1175	15.0792	12.9049	13.2182
30	13.6467	1.35047	12.2779	12.2625	12.593	12.1169	10.6262	14.0952	13.469	15.3049	12.3286	14.0347	15.6158	14.0484	14.0538	15.8377	15.2336	14.6711	15.762	14.125	12.6937	13.6055	12.5028	13.6332	12.4088	13.552	13.5652	11.557	14.854	14.388	15.5771	13.6292	15.5756	13.8844	12.6449	13.6535	13.3783	14.658	18.4272	15.5529	12.7973	13.2248	14.2775	15.4283	13.4108	15.2718	14.2601	12.3151	12.5599
31	13.0336	1.2926	11.6205	11.8303	12.0333	11.5579	10.2293	13.4514	12.833	14.5985	11.8411	13.3238	14.9553	13.3969	13.4033	15.283	14.6968	14.0903	15.146	13.422	12.0321	12.9041	11.9808	13.098	11.9376	12.906	12.8697	11.108	14.287	13.8302	14.8224	13.0127	14.8504	13.3181	12.0601	13.0353	12.7992	13.99	17.5845	14.7873	12.1218	12.5525	13.7124	14.6669	12.7521	14.5185	13.5158	11.8195	12.036
32	12.4999	1.2329	11.1112	11.4988	11.5793	11.0837	9.92391	12.8957	12.2939	13.9735	11.409	12.6893	14.3673	12.8119	12.8557	14.7383	14.2192	13.5957	14.612	12.843	11.481	12.2859	11.5356	12.664	11.556	12.335	12.2657	10.736	13.81	13.3275	14.1812	12.4732	14.1848	12.8119	11.5529	12.4767	12.3037	13.4078	16.8268	14.1254	11.5427	11.9444	13.2126	13.9987	12.1741	13.849	12.8442	11.4002	11.6367
33	12.0312	1.17345	10.7416	11.2407	11.2047	10.6773	9.67173	12.4092	11.8422	13.4221	11.0092	12.1202	13.8345	12.2808	12.3911	14.1821	13.7678	13.1636	14.149	12.367	11.0245	11.7448	11.1328	12.3172	11.2489	11.826	11.7461	10.426	13.393	12.8638	13.6388	12.0041	13.5753	12.3548	11.1192	11.9704	11.8794	12.8988	16.1511	13.5563	11.0443	11.3885	12.7641	13.4158	11.6672	13.2553	12.235	11.0389	11.3434
34	11.6087	1.11728	10.489	11.021	10.8787	10.3173	9.43167	11.97	11.4657	12.9317	10.6167	11.599	13.3393	11.793	11.977	13.5907	13.3003	12.765	13.737	11.966	10.638	11.27	10.742	12.032	10.99	11.362	11.303	10.153	13.006	12.4233	13.181	11.5913	13.0113	11.9317	10.749	11.5017	11.503	12.44	15.5493	13.0607	10.6027	10.871	12.3457	12.908	11.2147	12.719	11.675	10.7207	11.1287
35	11.2085	1.06726	10.3203	10.7995	10.5729	9.97392	9.16205	11.5511	11.1432	12.4779	10.2099	11.1059	12.8671	11.3372	11.5781	12.9417	12.771	12.3642	13.351	11.595	10.2948	10.8397	10.3335	11.7727	10.7354	10.915	10.926	9.889	12.614	11.9872	12.7863	11.2079	12.4715	11.5165	10.4243	11.0467	11.1416	11.9962	15.0013	12.6093	10.1899	10.3767	11.9286	12.4554	10.7911	12.2097	11.1446	10.4247	10.9506
36	10.8004	1.02582	10.1936	10.5348	10.2608	9.61525	8.82399	11.1182	10.8443	12.0257	9.76781	10.6173	12.3995	10.8903	11.1526	12.2199	12.1379	11.9231	12.956	11.198	9.95739	10.4201	9.88155	11.5006	10.4371	10.446	10.5937	9.593	12.18	11.5325	12.4237	10.8148	11.9259	11.0714	10.1204	10.5751	10.7518	11.5231	14.4788	12.1636	9.77272	9.87812	11.477	12.023	10.3674	11.6865	10.6156	10.1247	10.7573
37	10.3522	0.994618	10.0637	10.1885	9.91482	9.20836	8.38764	10.6376	10.5327	11.5372	9.26755	10.1024	11.9108	10.4216	10.6613	11.4264	11.3693	11.4049	12.505	10.711	9.59282	9.97409	9.367	11.178	10.0545	9.913	10.2709	9.224	11.666	11.0356	12.0582	10.3691	11.3478	10.5599	9.80282	10.0601	10.2974	10.9695	13.9506	11.6845	9.31718	9.34418	10.9531	11.5659	9.90827	11.1105	10.055	9.79027	10.5005
38	9.83439	0.975773	9.87985	9.73021	9.50469	8.72011	7.83619	10.0782	10.1705	10.9759	8.68605	9.52988	11.3721	9.8941	10.0713	10.5825	10.4593	10.7768	11.956	10.083	9.16452	9.46688	8.77764	10.7699	9.55909	9.274	9.91685	8.74	11.057	10.4721	11.6563	9.83239	10.7248	9.958	9.42906	9.48028	9.74367	10.2893	13.3864	11.1352	8.79672	8.74421	10.3238	11.0358	9.37911	10.4468	9.43483	9.39057	10.139
39	9.2271	0.971686	9.59597	9.14379	9.00012	8.12547	7.16307	9.41049	9.72507	10.3137	8.00786	8.87607	10.7583	9.26922	9.36012	9.7169	9.4366	10.0185	11.281	9.281	8.64148	8.87315	8.10673	10.2519	8.93727	8.492	9.48841	8.116	10.365	9.82869	11.1862	9.18403	10.0554	9.25809	8.96553	8.82408	9.06861	9.46618	12.7606	10.4889	8.19469	8.06058	9.56982	10.3961	8.75015	9.67152	8.73502	8.89966	9.64741
40	8.52633	0.982057	9.17391	8.42548	8.37948	7.41627	6.37427	8.62097	9.17218	9.54003	7.23548	8.12585	10.0601	8.52694	8.52509	8.86042	8.36127	9.14527	10.486	8.297	7.99973	8.17509	7.35873	9.61173	8.18418	7.561	8.94709	7.372	9.629	9.11645	10.6185	8.42885	9.34476	8.4803	8.40052	8.095	8.27527	8.52127	12.0589	9.73248	7.50727	7.29636	8.70336	9.62309	8.00536	8.78036	7.95409	8.3087	9.01745
41	7.74851	1.00307	8.59127	7.59283	7.6361	6.60175	5.49874	7.72865	8.49705	8.6766	6.39975	7.28693	9.29767	7.68094	7.59367	8.0481	7.30529	8.20991	9.614	7.159	7.23397	7.36779	6.54715	8.85043	7.3193	6.517	8.27145	6.561	8.906	8.37039	9.94691	7.60195	8.60665	7.66336	7.74632	7.31823	7.40388	7.50297	11.2895	8.86859	6.74433	6.48945	7.77722	8.71627	7.14763	7.79758	7.11568	7.63294	8.25859
42	6.92866	1.02946	7.84952	6.69069	6.77935	5.70791	4.58637	6.78488	7.71551	7.7702	5.54727	6.39932	8.50594	6.77503	6.6263	7.3069	6.33935	7.28003	8.72	5.936	6.36842	6.46797	5.69145	7.98372	6.38918	5.42	7.46624	5.736	8.257	7.63172	9.19655	6.74493	7.86378	6.85152	7.03379	6.52797	6.51418	6.4743	10.4777	7.93004	5.94088	5.69991	6.85913	7.71182	6.20921	6.77527	6.26853	6.90619	7.38294
43	6.11284	1.05782	6.96991	5.78948	5.84558	4.78261	3.69721	5.8567	6.87433	6.86794	4.72445	5.51718	7.72121	5.86161	5.69009	6.63645	5.52582	6.42655	7.864	4.718	5.45882	5.51845	4.82836	7.03964	5.45627	4.345	6.56361	4.952	7.734	6.94758	8.40427	5.90085	7.13139	6.09345	6.30579	5.75918	5.65745	5.51709	9.65539	6.98006	5.1433	4.97827	6.01776	6.68055	5.25227	5.76391	5.46164	6.16658	6.40727
44	5.35025	1.08611	6.00318	4.96018	4.90363	3.88744	2.88756	5.01677	6.02352	6.01553	3.98906	4.68316	6.98649	5.00325	4.84403	5.99141	4.90516	5.72503	7.106	3.601	4.57124	4.57985	4.01048	6.072	4.57973	3.382	5.6124	4.268	7.346	6.37317	7.60821	5.1158	6.40198	5.43289	5.61311	5.06193	4.88709	4.71715	8.85855	6.08932	4.38799	4.35933	5.32483	5.70342	4.35077	4.81542	4.73666	5.46394	5.36438
45	4.6818	1.11049	5.02567	4.27011	4.04011	3.09333	2.217	4.33467	5.21111	5.25811	3.398	3.94744	6.34011	4.27178	4.13633	5.30733	4.46633	5.21567	6.468	2.685	3.773	3.717	3.29233	5.16044	3.823	2.598	4.68011	3.699	7.059	5.94178	6.854	4.42133	5.65156	4.882	4.99089	4.47744	4.25567	4.113	8.13344	5.32356	3.71022	3.87233	4.82211	4.86	3.58356	3.98633	4.13744	4.85844	4.32767
46	4.12395	1.12225	4.12864	3.78336	3.35045	2.48491	1.73327	3.84664	4.49109	4.60927	2.95191	3.35373	5.77464	3.69673	3.56809	4.54764	4.15009	4.86573	5.915	2.03	3.13427	2.99973	2.73091	4.38964	3.22755	1.993	3.84564	3.202	6.815	5.629	6.178	3.80336	4.87218	4.40764	4.42164	3.993	3.78136	3.66973	7.52645	4.742	3.15273	3.51682	4.482	4.20282	3.01836	3.301	3.69218	4.36809	3.41227
47	3.65978	1.11438	3.41276	3.51804	2.91331	2.12499	1.41414	3.52995	3.89368	4.02594	2.58622	2.89579	5.23526	3.24276	3.07667	3.73438	3.87953	4.59194	5.384	1.596	2.6917	2.47242	2.3597	3.83343	2.77155	1.507	3.14935	2.714	6.577	5.3614	5.56727	3.21373	4.1016	3.94865	3.85008	3.55088	3.42818	3.31394	7.04722	4.35095	2.72172	3.23803	4.20906	3.71652	2.65311	2.72673	3.37521	3.94435	2.75212
48	3.25106	1.09546	2.95439	3.41175	2.72245	1.9912	1.17746	3.31939	3.3887	3.43393	2.23234	2.50559	4.67008	2.83315	2.57712	2.93904	3.61128	4.31964	4.828	1.274	2.40512	2.10612	2.13973	3.51373	2.37876	1.073	2.55457	2.196	6.356	5.0723	4.96079	2.61375	3.41499	3.45688	3.23814	3.09582	3.13503	2.9923	6.66316	4.07813	2.36124	2.94827	3.88982	3.31391	2.41252	2.20145	3.10048	3.52001	2.43929
49	2.86575	1.08977	2.748	3.37112	2.67506	1.981	0.953636	3.15576	2.9073	2.7833	1.87579	2.10179	4.08636	2.41833	2.01955	2.24724	3.34588	4.02673	4.26	0.961	2.19345	1.82118	1.96655	3.36452	1.98491	0.666	1.99636	1.655	6.188	4.75097	4.29945	2.01576	2.88939	2.931	2.60515	2.61679	2.85445	2.70082	6.32921	3.82064	1.99258	2.58236	3.46439	2.88709	2.19833	1.68936	2.77961	3.067	2.44439
50	2.49792	1.11777	2.69709	3.3304	2.65242	1.97904	0.721303	3.02159	2.40732	2.0806	1.55322	1.64087	3.54732	2.00707	1.42021	1.72958	3.11626	3.74048	3.736	0.607	1.99273	1.55688	1.74158	3.27322	1.57509	0.307	1.43589	1.139	6.1	4.43846	3.58376	1.47236	2.57598	2.41427	2.01418	2.1532	2.57215	2.47367	6.03272	3.50514	1.57712	2.134	2.96478	2.3797	1.94947	1.20864	2.37107	2.61172	2.62714
51	2.16893	1.18184	2.68318	3.28067	2.58278	1.91119	0.501374	2.94128	1.90203	1.38666	1.31878	1.13978	3.12439	1.65867	0.845121	1.43008	2.95623	3.50506	3.314	0.21	1.79639	1.29776	1.42012	3.14716	1.17945	0.037	0.88096	0.711	6.099	4.18543	2.88315	1.04324	2.49481	1.95573	1.52885	1.76431	2.30118	2.35621	5.80594	3.1416	1.1404	1.65567	2.47834	1.8173	1.66427	0.815061	1.89314	2.21172	2.82295
52	1.91417	1.27325	2.63045	3.24833	2.46882	1.76324	0.340303	2.954	1.44439	0.785455	1.213	0.669333	2.86655	1.4273	0.371818	1.3673	2.88133	3.35809	3.036	-0.197	1.64291	1.06345	1.04118	2.94142	0.846545	-0.105	0.368848	0.424	6.177	4.02742	2.28982	0.769879	2.63909	1.59221	1.19233	1.50164	2.06718	2.38227	5.70976	2.80061	0.756	1.23418	2.09252	1.27564	1.39073	0.569727	1.40397	1.92624	2.91479
53	1.76847	1.38362	2.52706	3.26339	2.36916	1.55959	0.290293	3.08737	1.09702	0.35204	1.26259	0.312889	2.793	1.34408	0.0574242	1.53377	2.89715	3.32724	2.93	-0.566	1.5917	0.890273	0.696182	2.66326	0.619697	-0.1	-0.0498889	0.317	6.327	3.98961	1.87261	0.67404	2.98041	1.35502	1.02864	1.39897	1.89455	2.55858	5.79174	2.55905	0.497596	0.945848	1.86093	0.837758	1.18515	0.516576	0.970636	1.79784	2.86868
54	1.75667	1.50574	2.41033	3.35943	2.34462	1.34326	0.388323	3.34657	0.915525	0.135182	1.47481	0.129525	2.90553	1.41572	-0.0598788	1.89923	3.00687	3.42609	3.009	-0.852	1.69203	0.816636	0.470697	2.36244	0.528606	0.057	-0.324111	0.402	6.54	4.08666	1.66691	0.768384	3.48142	1.26029	1.04373	1.46395	1.79903	2.87033	6.05744	2.47123	0.416596	0.842758	1.81228	0.566242	1.09676	0.671606	0.650556	1.84613	2.71757
55	1.88886	1.6308	2.33518	3.56391	2.437	1.16827	0.652455	3.71782	0.938636	0.148818	1.84282	0.145364	3.18491	1.62291	0.0380909	2.41691	3.19873	3.65264	3.268	-1.015	1.96255	0.869	0.422455	2.10709	0.590455	0.357	-0.416727	0.669	6.806	4.32082	1.68118	1.04818	4.10618	1.30945	1.22627	1.68118	1.78709	3.30427	6.478	2.56145	0.534273	0.937091	1.94682	0.499818	1.149	1.01945	0.486636	2.06355	2.52555
56	2.15908	1.74664	2.35167	3.89067	2.65778	1.08867	1.07644	4.17489	1.17722	0.377	2.34822	0.359444	3.59967	1.93444	0.346	3.03989	3.46089	3.99367	3.688	-1.015	2.39067	1.05167	0.571333	1.962	0.805	0.791	-0.312	1.096	7.131	4.454	1.895	1.49133	4.82244	1.49189	1.54733	2.028	1.86133	3.859	7.00589	2.81722	0.838111	1.21067	2.25444	0.647667	1.34311	1.52067	0.501444	2.42011	2.36067
57	2.56161	1.8515	2.49027	4.34422	3.00399	1.15437	1.63709	4.68923	1.60759	0.788515	2.97611	0.757081	4.12234	2.33545	0.841394	3.73601	3.79003	4.43521	4.246	-0.806	2.94724	1.35709	0.905121	1.97362	1.16073	1.351	-0.0150606	1.66	7.533	4.99929	2.27006	2.0688	5.60242	1.79372	1.97568	2.48683	2.03091	4.54476	7.58333	3.21147	1.29619	1.63709	2.7256	1.00467	1.67312	2.13779	0.690758	2.88157	2.28233
58	3.08563	1.93818	2.76409	4.92382	3.46879	1.4127	2.31348	5.24258	2.1893	1.35109	3.71415	1.32188	4.7343	2.82761	1.49518	4.49033	4.19024	4.96818	4.915	-0.351	3.60891	1.77945	1.39527	2.155	1.64673	2.03	0.459515	2.348	8.03	5.79742	2.76709	2.75694	6.42248	2.20764	2.48576	3.05233	2.314	5.37645	8.16124	3.73042	1.87942	2.19618	3.35182	1.56391	2.13645	2.849	1.03594	3.42288	2.34145
59	3.72133	2.00083	3.17579	5.63017	4.05242	1.90024	3.0941	5.829	2.88163	2.03616	4.54623	2.03865	5.41946	3.42136	2.27694	5.30268	4.6709	5.58342	5.674	0.362	4.36803	2.32197	2.01415	2.50054	2.25621	2.823	1.09337	3.153	8.629	6.51464	3.35776	3.53649	7.26847	2.72459	3.06362	3.72496	2.72603	6.36558	8.72033	4.37335	2.57477	2.86985	4.12233	2.31706	2.734	3.64021	1.52005	4.02916	2.58069
60	4.46272	2.04248	3.72221	6.45915	4.75558	2.62651	3.97248	6.44986	3.65699	2.81456	5.44538	2.88654	6.16182	4.11828	3.15415	6.177	5.2401	6.27427	6.501	1.318	5.22639	2.98567	2.74388	2.99726	2.97821	3.714	1.85807	4.065	9.326	7.30732	4.02673	4.38808	8.13902	3.33598	3.70264	4.50054	3.27142	7.51642	9.27619	5.14075	3.37812	3.6403	5.02366	3.23845	3.46422	4.5007	2.11986	4.68729	3.0283
61	5.29906	2.06644	4.40064	7.39039	5.56909	3.5733	4.93548	7.10945	4.49648	3.659	6.38148	3.83594	6.94948	4.90712	4.09809	7.11579	5.90082	7.02873	7.384	2.474	6.17882	3.767	3.57073	3.63258	3.79145	4.68	2.72094	5.07	10.112	8.15561	4.76445	5.29558	9.03936	4.03179	4.404	5.36518	3.948	8.82218	9.8623	6.02773	4.284	4.489	6.03967	4.28336	4.31609	5.41736	2.808	5.38224	3.68685
62	6.215	2.07782	5.20039	8.39281	6.47476	4.69574	5.96145	7.81232	5.38238	4.55031	7.32929	4.84055	7.77113	5.7727	5.08694	8.11679	6.64198	7.83515	8.317	3.778	7.20909	4.64888	4.47445	4.38757	4.67024	5.696	3.64676	6.156	10.974	9.04978	5.5707	6.24294	9.97417	4.80475	5.17184	6.30035	4.74909	10.262	10.5087	7.01583	5.276	5.39745	7.15029	5.40355	5.26607	6.37518	3.55935	6.1041	4.53447
63	7.19199	2.08262	6.09961	9.43134	7.44987	5.93876	7.01964	8.56008	6.29961	5.47805	8.27104	5.86072	8.62166	6.69562	6.10406	9.17109	7.44985	8.68176	9.292	5.174	8.29258	5.60618	5.42915	5.23545	5.58927	6.744	4.60419	7.304	11.885	9.98719	6.44764	7.21795	10.946	5.64978	6.00909	7.28625	5.65827	11.8066	11.2342	8.07646	6.32772	6.34988	8.32733	6.5593	6.28361	7.36064	4.35427	6.84919	5.5284
64	8.21082	2.08579	7.06973	10.4753	8.46973	7.25018	8.08173	9.35082	7.23409	6.43755	9.19655	6.87009	9.5	7.66055	7.13736	10.2648	8.30936	9.56018	10.294	6.617	9.40127	6.61182	6.40927	6.15073	6.53345	7.806	5.57236	8.49	12.818	10.9636	7.39018	8.20973	11.9556	6.56073	6.90527	8.30291	6.65155	13.4191	12.0386	9.17809	7.41391	7.32927	9.53936	7.72336	7.34218	8.36518	5.17745	7.61927	6.61564
65	9.25548	2.09103	8.08224	11.5017	9.51489	8.58834	9.12886	10.1802	8.17965	7.427	10.1044	7.85141	10.4077	8.65893	8.17885	11.3825	9.21244	10.4675	11.31	8.069	10.5103	7.64415	7.39352	7.10806	7.49909	8.87	6.54436	9.696	13.757	11.971	8.38897	9.20778	13.0036	7.52961	7.84497	9.33915	7.70382	15.0641	12.9059	10.2902	8.51401	8.32758	10.7614	8.88352	8.41763	9.38776	6.02353	8.42428	7.74896
66	10.3162	2.10022	9.11945	12.5047	10.5778	9.93025	10.153	11.0469	9.14486	8.44867	11.0041	8.80143	11.3559	9.68821	9.22894	12.5107	10.1561	11.4083	12.328	9.51	11.6018	8.68827	8.36648	8.08899	8.49661	9.93	7.52695	10.906	14.696	13.0039	9.43321	10.2062	14.0941	8.54933	8.8221	10.3947	8.79097	16.7125	13.8142	11.3879	9.61934	9.34194	11.9776	10.0381	9.49473	10.4313	6.8953	9.27696	8.89433
67	11.3914	2.114	10.175	13.4943	11.664	11.2707	11.1623	11.9587	10.147	9.50733	11.9143	9.73433	12.36	10.7507	10.296	13.6377	11.1423	12.39	13.349	10.927	12.674	9.746	9.321	9.086	9.544	10.989	8.53533	12.121	15.641	14.0633	10.514	11.206	15.2323	9.61467	9.83767	11.48	9.89	18.343	14.7517	12.4607	10.7323	10.378	13.1823	11.194	10.5693	11.508	7.80233	10.193	10.0407
68	12.4868	2.13102	11.2656	14.4928	12.7921	12.622	12.1788	12.9309	11.2056	10.6136	12.8564	10.6747	13.4322	11.8569	11.3948	14.7541	12.1775	13.4186	14.382	12.323	13.7429	10.8333	10.2634	10.1037	10.6655	12.053	9.59099	13.35	16.605	15.1544	11.6234	12.2162	16.4205	10.7248	10.8963	12.6088	10.9957	19.9431	15.7147	13.5095	11.8586	11.4496	14.378	12.369	11.6506	12.6391	8.75558	11.1865	11.1996
69	13.6126	2.14754	12.4124	15.5258	13.9871	14.0056	13.2303	13.9812	12.3419	11.7801	13.853	11.6538	14.5804	13.0204	12.5345	15.8559	13.2676	14.4949	15.432	13.707	14.8309	11.9707	11.219	11.1556	11.8764	13.134	10.716	14.607	17.596	16.2838	12.7604	13.2501	17.6566	11.8819	12.0066	13.7944	12.1096	21.509	16.7033	14.5475	13.0037	12.5698	15.5714	13.5832	12.759	13.8374	9.76882	12.2651	12.3983
70	14.779	2.15845	13.6338	16.6127	15.2708	15.4392	14.3431	15.1193	13.5686	13.0164	14.9215	12.6984	15.8035	14.254	13.7312	16.9418	14.4187	15.6195	16.509	15.092	15.9587	13.1803	12.2185	12.2621	13.1838	14.241	11.9253	15.904	18.618	17.4597	13.9265	14.3217	18.9257	13.0864	13.1767	15.0441	13.2445	23.0356	17.7218	15.5919	14.1749	13.7522	16.7694	14.8575	13.9201	15.1086	10.8551	13.4276	13.6717
71	15.9927	2.15936	14.9456	17.7633	16.6568	16.9383	15.5342	16.3436	14.8889	14.3266	16.0674	13.8242	17.093	15.5656	14.9963	18.0113	15.6362	16.7862	17.618	16.489	17.1425	14.4741	13.2909	13.4409	14.5861	15.383	13.2238	17.245	19.671	18.6888	15.1264	15.4422	20.2075	14.3355	14.4047	16.3576	14.4101	24.5234	18.7734	16.6574	15.3758	15.0062	17.9789	16.2092	15.1554	16.4489	12.0231	14.6664	15.0505
72	17.2557	2.14785	16.3496	18.9834	18.1469	18.5119	16.8115	17.6448	16.2958	15.707	17.2901	15.0372	18.4391	16.9602	16.3328	19.0687	16.9222	17.9909	18.762	17.914	18.3854	15.8556	14.4548	14.7037	16.0765	16.565	14.6033	18.627	20.752	19.9737	16.3572	16.6168	21.4793	15.6239	15.6808	17.7272	15.6151	25.9758	19.8627	17.7555	16.607	16.3328	19.2014	17.6445	16.4763	17.8488	13.2719	15.9729	16.5597
73	18.5651	2.12441	17.8436	20.272	19.7315	20.1611	18.178	19.0048	17.7785	17.1492	18.5869	16.3305	19.8301	18.4368	17.7312	20.1218	18.2765	19.2256	19.944	19.379	19.6844	17.3213	15.7193	16.0528	17.6404	17.787	16.0481	20.046	21.86	21.3155	17.6128	17.8487	22.7221	16.9433	16.9903	19.1368	16.8595	27.3983	20.9965	18.8924	17.8657	17.722	20.4405	19.155	17.881	19.295	14.5921	17.3382	18.2115
74	19.9149	2.09142	19.4202	21.6238	21.3864	21.8812	19.6252	20.4017	19.3231	18.6365	19.9439	17.6912	21.252	19.9844	19.174	21.1795	19.696	20.4845	21.168	20.893	21.032	18.8595	17.0819	17.4823	19.2585	19.048	17.5366	21.492	22.991	22.7121	18.8824	19.1364	23.9226	18.2853	18.3152	20.5641	18.1381	28.7948	22.1746	20.0713	19.1515	19.1593	21.6969	20.7249	19.3576	20.7722	15.9731	18.7544	19.9991
75	21.2961	2.05253	21.0666	23.0294	23.0805	23.6607	21.1344	21.8135	20.9142	20.1517	21.3454	19.1014	22.6859	21.585	20.6439	22.2518	21.1755	21.7576	22.442	22.457	22.4189	20.4548	18.5307	18.9808	20.9056	20.34	19.0543	22.954	24.142	24.1516	20.1566	20.4738	25.0784	19.6445	19.646	21.9877	19.445	30.1688	23.3922	21.2909	20.4543	20.6274	22.9736	22.3333	20.8898	22.2665	17.4013	20.2173	21.8984
76	22.698	2.01185	22.7672	24.4732	24.7789	25.487	22.6812	23.22	22.537	21.6759	22.7772	20.5427	24.1121	23.2179	22.1245	23.3452	22.704	23.0431	23.771	24.065	23.8357	22.0868	20.0498	20.5292	22.5594	21.657	20.5889	24.418	25.303	25.617	21.4282	21.8502	26.1907	21.0157	20.9788	23.3915	20.7705	31.5223	24.6355	22.5423	21.7629	22.1102	24.2682	23.9561	22.459	23.7692	18.8608	21.7231	23.8691
77	24.1096	1.97346	24.5045	25.9316	26.4547	27.3426	24.2395	24.6064	24.1772	23.1974	24.2262	21.9962	25.5162	24.8636	23.6018	24.4588	24.2661	24.3441	25.161	25.698	25.2741	23.732	21.6233	22.0991	24.2021	23	22.1319	25.873	26.466	27.0885	22.6917	23.2535	27.264	22.39	22.3111	24.7657	22.1063	32.8537	25.889	23.8133	23.0635	23.5918	25.5799	25.5726	24.0456	25.2695	20.34	23.27	25.8658
78	25.5211	1.94095	26.2587	27.3793	28.0943	29.2033	25.7829	25.9654	25.8211	24.7137	25.6866	23.4449	26.8894	26.5096	25.0663	25.5879	25.8447	25.664	26.609	27.341	26.7257	25.3667	23.2363	23.6646	25.8233	24.364	23.6754	27.311	27.624	28.547	23.945	24.6681	28.3066	23.7573	23.6396	26.1059	23.4443	34.1583	27.138	25.0956	24.3487	25.059	26.9023	27.1697	25.6333	26.752	21.8314	24.8584	27.8488
79	26.9244	1.91684	28.0131	28.7971	29.6933	31.0458	27.29	27.2943	27.4576	26.2225	27.1523	24.8746	28.2283	28.1472	26.5126	26.7234	27.4235	27.0087	28.109	28.973	28.1845	26.9733	24.8735	25.2072	27.4198	25.742	25.2139	28.725	28.772	29.9755	25.1877	26.0778	29.3247	25.1085	24.9636	27.413	24.7848	35.4286	28.3705	26.3861	25.6163	26.5013	28.2245	28.7337	27.2089	28.2065	23.3282	26.4903	29.7923
80	28.313	1.90272	29.7521	30.172	31.2555	32.8464	28.7457	28.5958	29.0774	27.7224	28.6145	26.2765	29.5329	29.7712	27.938	27.8597	28.9884	28.3814	29.649	30.573	29.6449	28.5405	26.5227	26.7155	28.9901	27.125	26.7416	30.115	29.909	31.364	26.4208	27.4701	30.3226	26.434	26.2843	28.6923	26.1305	36.655	29.5772	27.6803	26.8646	27.91	29.5356	30.2565	28.7621	29.6292	24.8253	28.1628	31.682
81	29.6814	1.89893	31.4605	31.4989	32.7854	34.5825	30.1436	29.874	30.6711	29.2107	30.0591	27.6477	30.8037	31.3781	29.3412	28.9929	30.5274	29.7806	31.214	32.126	31.102	30.059	28.1741	28.1862	30.5332	28.505	28.2528	31.473	31.037	32.7034	27.6426	28.8356	31.3012	27.7268	27.5991	29.9523	27.4842	37.8242	30.7543	28.9743	28.0939	29.2769	30.8216	31.7316	30.2849	31.0165	26.3176	29.8711	33.5122
82	31.0242	1.90487	33.1257	32.7788	34.2821	36.2362	31.4845	31.1314	32.2308	30.6843	31.4746	28.9901	32.0381	32.9581	30.7201	30.1219	32.0305	31.2	32.783	33.618	32.5455	31.5233	29.8209	29.6192	32.0484	29.869	29.7395	32.787	32.155	33.9894	28.8547	30.1665	32.2566	28.9824	28.9004	31.1908	28.8444	38.9243	31.9055	30.2641	29.3021	30.5883	32.0719	33.1537	31.7713	32.3641	27.7988	31.6059	35.2846
83	32.3348	1.91919	34.7343	34.0162	35.7361	37.7932	32.7724	32.3683	33.7473	32.1359	32.8528	30.3051	33.2333	34.4913	32.0656	31.2461	33.4854	32.627	34.341	35.034	33.9645	32.9283	31.4524	31.014	33.531	31.204	31.1891	34.047	33.257	35.2163	30.0584	31.4528	33.1858	30.1945	30.184	32.3945	30.206	39.9442	33.0347	31.5437	30.4915	31.8316	33.2795	34.5162	33.2178	33.6657	29.2619	33.3561	36.9996
84	33.6035	1.94009	36.269	35.2117	37.1326	39.2393	34.0135	33.5841	35.2087	33.5499	34.1824	31.5931	34.3863	35.9546	33.3636	32.3592	34.8779	34.0447	35.863	36.358	35.346	34.2677	33.0512	32.3653	34.9734	32.491	32.5863	35.244	34.336	36.3762	31.253	32.6847	34.0849	31.3541	31.4417	33.5496	31.5598	40.8704	34.1426	32.8047	31.6628	32.9938	34.4409	35.8035	34.6197	34.9129	30.6927	35.0994	38.6555
85	34.8177	1.96507	37.7089	36.3617	38.4532	40.556	35.2091	34.7741	36.6019	34.9009	35.4505	32.8499	35.4921	37.3258	34.6043	33.45	36.1923	35.434	37.323	37.579	36.6694	35.5311	34.5938	33.6679	36.3647	33.713	33.9074	36.365	35.38	37.4568	32.4343	33.8559	34.9548	32.4506	32.6696	34.6434	32.8927	41.6861	35.2274	34.0342	32.8104	34.0623	35.5488	37.0013	35.9699	36.0947	32.0718	36.8102	40.2418
86	35.9614	1.99114	39.0289	37.4549	39.6759	41.7169	36.3553	35.9308	37.9105	36.1589	36.6436	34.0677	36.5432	38.5846	35.7752	34.5025	37.4062	36.7696	38.693	38.684	37.9224	36.7059	36.0609	34.9104	37.6873	34.858	35.1249	37.396	36.373	38.4473	33.5951	34.9604	35.7898	33.473	33.861	35.6534	34.1861	42.3726	36.2853	35.2179	33.9219	35.0305	36.59	38.0979	37.2589	37.195	33.3761	38.4543	41.7366
87	37.0156	2.01444	40.1975	38.4749	40.7755	42.6857	37.444	37.0441	39.1196	37.2938	37.7484	35.2345	37.532	39.7027	36.8663	35.4986	38.4935	38.0183	39.945	39.654	39.0891	37.776	37.4321	36.0787	38.9168	35.914	36.2058	38.322	37.296	39.3354	34.7235	35.9858	36.5791	34.4099	35.0033	36.5618	35.4167	42.9122	37.3082	36.3369	34.9811	35.8855	37.5513	39.0826	38.4737	38.1926	34.5775	39.9895	43.106
88	37.9606	2.03186	41.1803	39.404	41.7298	43.4245	38.4609	38.0949	40.2149	38.2756	38.7524	36.3345	38.4479	40.6497	37.8693	36.4188	39.4269	39.1456	41.052	40.479	40.1518	38.721	38.6843	37.1506	40.0233	36.868	37.1154	39.132	38.133	40.1134	35.7994	36.922	37.3097	35.2479	36.0745	37.3582	36.5607	43.2891	38.2848	37.373	35.9678	36.617	38.4256	39.9443	39.5954	39.0661	35.6479	41.3734	44.3149
89	38.7772	2.0418	41.9483	40.2296	42.5212	43.9047	39.391	39.0573	41.1791	39.0808	39.6427	37.3519	39.2747	41.403	38.769	37.2427	40.1796	40.1193	41.992	41.151	41.097	39.521	39.793	38.0962	40.97	37.712	37.8264	39.824	38.866	40.7721	36.7957	37.762	37.9667	35.9771	37.0497	38.0387	37.596	43.4953	39.1974	38.3124	36.8634	37.22	39.208	40.674	40.6003	39.7943	36.5582	42.5672	45.3332
90	39.4482	2.04528	42.4835	40.9458	43.1417	44.1098	40.2234	39.9091	41.9955	39.6848	40.4082	38.2708	39.9886	41.9472	39.545	37.9469	40.7274	40.9081	42.744	41.671	41.9116	40.1638	40.7366	38.8822	41.7191	38.441	38.3171	40.391	39.475	41.3087	37.683	38.5018	38.5313	36.5907	37.9012	38.5975	38.5028	43.5305	40.0229	39.1424	37.6525	37.6922	39.8965	41.2627	41.4657	40.3622	37.2811	43.5437	46.1411
91	39.9599	2.04669	42.7834	41.5494	43.5892	44.04	40.9477	40.6275	42.6478	40.0639	41.0395	39.0765	40.5652	42.28	40.1779	38.5096	41.0545	41.4871	43.294	42.046	42.5865	40.6435	41.4974	39.4772	42.2364	39.058	38.576	40.827	39.944	41.7228	38.4392	39.1308	38.9823	37.0771	38.6021	39.0284	39.2646	43.4028	40.7378	39.8502	38.3203	38.0338	40.492	41.705	42.1735	40.7598	37.7965	44.2808	46.7363
92	40.3009	2.05352	42.8609	42.0387	43.8644	43.7106	41.5526	41.191	43.1254	40.2026	41.5249	39.752	40.9841	42.415	40.649	38.9138	41.1578	41.8392	43.63	42.286	43.1088	40.9588	42.0565	39.8537	42.4929	39.57	38.6049	41.127	40.271	42.0155	39.0548	39.6339	39.2995	37.4252	39.1263	39.3234	39.8702	43.1335	41.3226	40.4222	38.8524	38.2466	40.9953	41.9951	42.709	40.9815	38.0914	44.7678	47.1251
93	40.4643	2.07429	42.7305	42.4075	43.9628	43.1495	42.0262	41.5788	43.4284	40.1023	41.8572	40.29	41.2383	42.3683	40.9417	39.1606	41.0504	41.9584	43.747	42.396	43.4594	41.112	42.3945	39.995	42.4724	39.984	38.4143	41.281	40.477	42.1904	39.5329	39.9993	39.4663	37.63	39.4499	39.4677	40.3071	42.7532	41.769	40.843	39.2389	38.3277	41.4052	42.1241	43.0603	41.0301	38.1681	44.9983	47.3141
94	40.4529	2.1162	42.4093	42.6493	43.872	42.3904	42.3605	41.7797	43.5717	39.7934	42.0395	40.691	41.328	42.1612	41.0493	39.2672	40.7612	41.8542	43.66	42.374	43.6189	41.1147	42.5021	39.9078	42.176	40.309	38.0283	41.281	40.602	42.2584	39.8827	40.2368	39.4764	37.6977	39.5644	39.4469	40.5625	42.2961	42.0843	41.1019	39.4706	38.2727	41.7143	42.0859	43.2192	40.9199	38.0527	44.9792	47.3
95	40.2832	2.18154	41.9218	42.7569	43.5821	41.4798	42.5517	41.7929	43.5826	39.3287	42.0818	40.954	41.2641	41.8301	40.9763	39.2616	40.332	41.5505	43.403	42.204	43.5748	40.9963	42.3842	39.6288	41.6414	40.552	37.4841	41.139	40.686	42.2335	40.119	40.3682	39.347	37.6442	39.4816	39.257	40.6307	41.7938	42.2825	41.1992	39.5469	38.082	41.9109	41.8858	43.1901	40.6761	37.7942	44.7387	47.0738
96	39.9849	2.26313	41.2932	42.7256	43.0978	40.4762	42.5993	41.6385	43.498	38.7753	41.9909	41.0814	41.0703	41.4237	40.7458	39.1775	39.8073	41.0845	43.029	41.864	43.3286	40.7871	42.0656	39.2148	40.9418	40.714	36.8421	40.882	40.757	42.1264	40.2477	40.425	39.1102	37.4944	39.2335	38.9083	40.5095	41.2655	42.3797	41.1491	39.4745	37.7658	41.9792	41.5473	42.9947	40.3285	37.4563	44.323	46.6253
97	39.5985	2.34697	40.5615	42.5501	42.4467	39.4401	42.5052	41.344	43.355	38.209	41.7735	41.0754	40.7788	40.9899	40.405	39.0538	39.2277	40.5006	42.605	41.336	42.9041	40.5119	41.5956	38.7431	40.1752	40.79	36.1872	40.538	40.821	41.9455	40.2674	40.4431	38.8225	37.2783	38.8651	38.4363	40.2056	40.7157	42.3858	40.9852	39.2657	37.3424	41.9043	41.12	42.6671	39.9169	37.1058	43.7988	45.9689
98	39.1688	2.42023	39.7821	42.2348	41.6804	38.4311	42.2773	40.9499	43.182	37.6962	41.4381	40.9362	40.4251	40.5744	40.0082	38.9187	38.6307	39.8571	42.205	40.624	42.3505	40.1986	41.0486	38.2991	39.4457	40.78	35.5972	40.148	40.856	41.6951	40.1806	40.4315	38.544	37.023	38.4449	37.9037	39.7458	40.1362	42.3014	40.761	38.9439	36.8477	41.6724	40.6828	42.2574	39.4883	36.7751	43.2696	45.1421
99	38.7339	2.47747	39.032	41.8066	40.8878	37.499	41.9407	40.5144	42.9903	37.2554	41.0118	40.6751	40.0406	40.2043	39.6032	38.7754	38.0436	39.2168	41.881	39.759	41.7467	39.8842	40.5106	37.9275	38.8231	40.69	35.1135	39.756	40.823	41.3782	39.9898	40.3742	38.3007	36.731	38.0422	37.3822	39.1721	39.5076	42.1318	40.5404	38.5486	36.3372	41.2845	40.3098	41.8295	39.078	36.4514	42.8452	44.2291
100	38.316	2.52041	38.39	41.319	40.191	36.687	41.541	40.094	42.771	36.858	40.539	40.314	39.637	39.876	39.214	38.605	37.476	38.621	41.627	38.811	41.17	39.599	40.038	37.618	38.318	40.527	34.742	39.388	40.694	41.007	39.709	40.261	38.079	36.392	37.694	36.918	38.538	38.817	41.896	40.355	38.119	35.865	40.776	40.026	41.431	38.697	36.109	42.583	43.377
all values Left	mean	std	steps
1	3.83096	1.46037	4.146	3.077	3.407	2.86	2.082	1.393	3.402	3.558	3.724	2.879	3.017	5.198	3.212	2.981	5.626	4.123	4.965	5.384	1.596	2.613	2.63	2.6	3.954	2.924	1.507	3.058	3.202	6.815	5.485	5.22	3.173	5.308	3.984	4.034	3.753	3.544	7.425	4.065	2.666	4.428	3.258	2.629	2.93	3.354	4.564	2.708	2.662
2	3.43222	1.43001	3.84715	2.78533	3.36919	2.70563	1.981	1.16158	3.22348	3.09088	3.10613	2.52083	2.62725	4.63042	2.79656	2.49961	4.88491	3.85569	4.6843	4.828	1.26452	2.36024	2.2182	2.28391	3.57373	2.52946	1.06478	2.49261	2.714	6.57477	5.20964	4.59524	2.58995	4.509	3.48905	3.44661	3.30855	3.24453	6.96692	3.80672	2.31262	4.15073	2.8353	2.39678	2.39882	3.087	4.1207	2.42581	2.49781
3	3.0464	1.40515	3.58339	2.69964	3.32802	2.6713	1.98088	0.937788	3.07197	2.60942	2.41862	2.16335	2.24363	4.04771	2.37343	1.95953	4.06448	3.58749	4.42109	4.26	0.939545	2.16073	1.91723	2.09261	3.39405	2.14808	0.651495	1.95311	2.196	6.35261	4.89012	3.89931	2.00984	3.748	2.95785	2.82188	2.83057	2.96793	6.59498	3.48758	1.93852	3.79875	2.33276	2.1821	1.88318	2.77	3.70058	2.45987	2.43737
4	2.66444	1.41145	3.37782	2.69209	3.279	2.64388	1.97309	0.705909	2.95909	2.10791	1.70094	1.80833	1.80703	3.51685	1.96155	1.38652	3.22845	3.32442	4.13255	3.736	0.570909	1.96445	1.64997	1.91255	3.30433	1.74564	0.290636	1.40882	1.655	6.18533	4.55564	3.17861	1.48309	3.114	2.435	2.21455	2.34258	2.68839	6.26712	3.12458	1.51797	3.33633	1.78591	1.93003	1.38118	2.367	3.249	2.65239	2.36591
5	2.31083	1.45281	3.27915	2.66355	3.24889	2.56722	1.89715	0.48999	2.928	1.62803	1.03755	1.50134	1.31578	3.10615	1.62367	0.840495	2.46906	3.10131	3.83612	3.314	0.160667	1.77643	1.38508	1.6613	3.20243	1.33842	0.0255253	0.870919	1.139	6.09996	4.26642	2.52679	1.06301	2.678	1.96991	1.69127	1.90601	2.41064	5.98276	2.78828	1.08723	2.82235	1.26252	1.64518	0.943485	1.898	2.77579	2.83719	2.20472
6	2.02535	1.52025	3.33094	2.57712	3.26779	2.45439	1.74561	0.336343	3.01524	1.23042	0.511081	1.29322	0.825556	2.86082	1.41202	0.384788	1.87073	2.94932	3.57561	3.036	-0.252909	1.63546	1.13558	1.32221	3.02813	0.973212	-0.104495	0.37304	0.711	6.10294	4.06524	2.02547	0.786788	2.476	1.59969	1.29967	1.57991	2.15829	5.78224	2.5541	0.718667	2.35201	0.837758	1.37609	0.632758	1.417	2.33652	2.90792	1.9437
7	1.84692	1.6051	3.55755	2.457	3.36903	2.36379	1.54245	0.296303	3.23591	0.971455	0.186455	1.221	0.422667	2.8	1.35579	0.0709697	1.48891	2.88233	3.39336	2.93	-0.618	1.59752	0.935273	0.948727	2.77342	0.696515	-0.0809697	-0.0383333	0.424	6.18609	3.98136	1.72218	0.676242	2.514	1.35742	1.06864	1.40745	1.95727	5.72479	2.47497	0.48303	2.00561	0.569636	1.17836	0.503182	0.987	1.99791	2.84085	1.64164
8	1.80405	1.70069	3.95448	2.35639	3.57941	2.35423	1.33039	0.405646	3.57982	0.896394	0.0932727	1.30905	0.17404	2.92405	1.45687	-0.0659596	1.35124	2.90642	3.31888	3.009	-0.886576	1.70737	0.825364	0.629909	2.47511	0.543475	0.0994242	-0.315556	0.317	6.34206	4.03494	1.63515	0.744343	2.772	1.26029	1.01027	1.4088	1.82737	5.85108	2.57337	0.428192	1.83335	0.49497	1.09952	0.580212	0.663	1.81224	2.67726	1.38353
9	1.90882	1.79877	4.49933	2.32961	3.91233	2.46344	1.16203	0.680808	4.02333	1.02839	0.227455	1.56174	0.116273	3.21284	1.69168	-0.0070101	1.45797	3.02341	3.37264	3.268	-1.015	1.98098	0.838	0.445879	2.1976	0.534909	0.427141	-0.42299	0.402	6.56149	4.23203	1.75864	0.98899	3.211	1.31007	1.12009	1.57409	1.77807	6.15856	2.83596	0.57104	1.85513	0.623212	1.16144	0.860697	0.487	1.80776	2.48605	1.2368
10	2.15654	1.88847	5.15718	2.41645	4.372	2.70091	1.08973	1.11427	4.53427	1.36036	0.560636	1.96855	0.255909	3.63509	2.03091	0.246364	1.78236	3.22145	3.55627	3.688	-0.958	2.40545	0.985	0.445909	2.00673	0.679909	0.892818	-0.343909	0.669	6.83555	4.454	2.05936	1.39182	3.793	1.49591	1.37764	1.88	1.81236	6.613	3.23627	0.896091	2.06636	0.95	1.36482	1.31109	0.483	1.98527	2.33718	1.23755
11	2.5362	1.96273	5.89852	2.63512	4.95776	3.06268	1.16197	1.68291	5.0893	1.85824	1.05912	2.51141	0.581869	4.16399	2.46309	0.676768	2.27873	3.48943	3.86021	4.246	-0.668121	2.95317	1.25955	0.64197	1.95537	0.969182	1.48817	-0.0814848	1.096	7.17161	4.74612	2.49764	1.92624	4.482	1.80347	1.75139	2.30501	1.93439	7.16229	3.76123	1.37114	2.45614	1.46861	1.70388	1.88921	0.649	2.31733	2.29133	1.39577
12	3.04137	2.02259	6.7	2.99167	5.67022	3.54289	1.42467	2.36644	5.679	2.48233	1.69244	3.17589	1.07778	4.78111	2.99311	1.25856	2.89433	3.82467	4.26867	4.915	-0.113333	3.60211	1.65444	1.01667	2.069	1.39067	2.20622	0.350889	1.66	7.58822	5.63767	3.03922	2.56956	5.248	2.22533	2.21467	2.83844	2.15844	7.74767	4.41022	1.96922	3.01511	2.17233	2.17633	2.56733	0.967	2.76633	2.40033	1.71933
13	3.65727	2.05794	7.54127	3.48464	6.50445	4.14236	1.91273	3.15385	6.30373	3.19918	2.43333	3.9493	1.72842	5.4703	3.62991	1.96652	3.59136	4.23179	4.77109	5.674	0.709636	4.34497	2.17006	1.54064	2.34676	1.93579	3.039	0.938485	2.348	8.10261	6.34864	3.66345	3.30385	6.064	2.75206	2.74855	3.48112	2.50297	8.32548	5.18358	2.67885	3.73309	3.04118	2.783	3.33018	1.422	3.30282	2.70594	2.21876
14	4.37879	2.07273	8.40606	4.11045	7.43954	4.86079	2.63494	4.03824	6.96755	3.98676	3.25167	4.81177	2.51608	6.21591	4.37062	2.77193	4.35033	4.72008	5.35906	6.501	1.77339	5.18346	2.80944	2.18788	2.77817	2.5974	3.9677	1.65605	3.153	8.72053	7.14348	4.35945	4.1108	6.909	3.37483	3.34409	4.2312	2.97781	8.88567	6.07576	3.49606	4.59733	4.03561	3.52178	4.16585	1.993	3.90921	3.2303	2.90441
15	5.19517	2.07104	9.28273	4.8627	8.44407	5.68745	3.5733	5.00598	7.67548	4.82779	4.12399	5.73371	3.41435	7.00598	5.20232	3.64769	5.1687	5.29746	6.02445	7.384	3.02721	6.11306	3.56978	2.94324	3.34866	3.35996	4.96735	2.47431	4.065	9.43715	7.99942	5.12157	4.97541	7.777	4.08319	3.99797	5.07815	3.58289	9.45235	7.06775	4.41467	5.59154	5.11064	4.38079	5.06282	2.654	4.57224	3.96826	3.77178
16	6.09151	2.05906	10.1636	5.72373	9.48321	6.60373	4.68409	6.03464	8.43009	5.70791	5.03606	6.68515	4.38579	7.82961	6.10682	4.57203	6.051	5.96545	6.75818	8.317	4.41255	7.11882	4.43748	3.79218	4.04252	4.19952	6.01358	3.36118	5.07	10.2426	8.904	5.95191	5.8823	8.673	4.86988	4.712	6.00288	4.31382	10.059	8.13076	5.416	6.70221	6.22718	5.33579	6.00645	3.38	5.27618	4.88915	4.79994
17	7.04982	2.04362	11.0412	6.66712	10.5264	7.58619	5.91373	7.09345	9.22991	6.61355	5.98131	7.64216	5.39036	8.68204	7.06474	5.52896	7.00003	6.7128	7.54752	9.292	5.87364	8.1778	5.38803	4.71255	4.83953	5.09094	7.08727	4.28514	6.156	11.1212	9.8537	6.85002	6.8193	9.603	5.72978	5.49103	6.98565	5.15994	10.7353	9.23329	6.4738	7.89567	7.35736	6.35658	6.98245	4.152	6.00903	5.94243	5.95362
18	8.05115	2.02971	11.9076	7.66394	11.5517	8.61043	7.21139	8.15477	10.0706	7.53309	6.957	8.58887	6.39683	9.56222	8.06226	6.50577	8.01436	7.52539	8.38103	10.294	7.365	9.26353	6.39382	5.67812	5.71545	6.01362	8.17141	5.22404	7.304	12.0452	10.8448	7.80851	7.77643	10.57	6.65638	6.33382	8.00559	6.10116	11.4948	10.3449	7.56296	9.13617	8.48606	7.41664	7.9803	4.953	6.7663	7.07368	7.18686
19	9.07941	2.02043	12.7609	8.69182	12.5537	9.658	8.53618	9.20027	10.9501	8.46491	7.963	9.51691	7.38336	10.4724	9.09327	7.49373	9.08527	8.38882	9.24891	11.31	8.855	10.352	7.43118	6.66236	6.64491	6.95845	9.25545	6.16618	8.49	12.9887	11.8693	8.81745	8.74318	11.576	7.64127	7.22782	9.04727	7.11309	12.3317	11.4415	8.66391	10.3935	9.60945	8.49236	8.99618	5.776	7.54909	8.23673	8.45736
20	10.1247	2.01744	13.6094	9.74015	13.5433	10.7232	9.86515	10.223	11.8751	9.42021	9.00363	10.428	8.33859	11.424	10.1559	8.48819	10.1985	9.29544	10.1464	12.328	10.3258	11.4254	8.48342	7.64479	7.60594	7.92832	10.3365	7.11432	9.696	13.9372	12.9206	9.86703	9.71211	12.62	8.67733	8.16127	10.1078	8.17172	13.2255	12.5129	9.76981	11.6481	10.7316	9.56918	10.0318	6.621	8.36694	9.40433	9.73848
21	11.1849	2.02127	14.4735	10.8156	14.543	11.8129	11.1926	11.2322	12.8614	10.4154	10.0856	11.3359	9.26838	12.4325	11.2572	9.49243	11.3375	10.2426	11.0755	13.349	11.7731	12.4802	9.5489	8.6127	8.58483	8.93731	11.4189	8.07998	10.906	14.8869	13.9992	10.9487	10.6804	13.705	9.75937	9.13079	11.1948	9.25411	14.1542	13.5609	10.8841	12.8909	11.8643	10.6439	11.0959	7.497	9.23342	10.5757	11.0241
22	12.2654	2.03176	15.3788	11.9377	15.5785	12.9475	12.5298	12.2503	13.9274	11.4705	11.2222	12.2636	10.1908	13.5098	12.4098	10.5153	12.4881	11.233	12.0431	14.382	13.2037	13.5284	10.6403	9.56318	9.58055	10.0047	12.5116	9.0807	12.121	15.8455	15.1103	12.0575	11.6533	14.838	10.8873	10.1383	12.3227	10.3452	15.1115	14.5989	12.0123	14.1231	13.0248	11.7264	12.2055	8.413	10.1648	11.7703	12.3265
23	13.3762	2.04708	16.3497	13.1263	16.6683	14.1522	13.8973	13.3054	15.0843	12.604	12.4249	13.2332	11.1348	14.6633	13.6288	11.5676	13.6377	12.2728	13.0547	15.432	14.6303	14.5894	11.7778	10.508	10.6007	11.15	13.626	10.1377	13.35	16.8252	16.261	13.1938	12.6413	16.021	12.0636	11.189	13.5052	11.443	16.0943	15.6441	13.1601	15.3512	14.2323	12.8377	13.3767	9.382	11.1763	13.0232	13.6661
24	14.5275	2.06418	17.3996	14.3993	17.8222	15.4483	15.3128	14.4234	16.3312	13.8261	13.7004	14.2677	12.13	15.8912	14.9253	12.6587	14.7764	13.368	14.1132	16.509	16.0657	15.6834	12.9845	11.4732	11.6635	12.3859	14.7716	11.2686	14.607	17.8334	17.4597	14.3605	13.657	17.257	13.2881	12.2923	14.7521	12.5536	17.1044	16.711	14.335	16.5831	15.5051	14.0034	14.6189	10.417	12.2762	14.3698	15.0614
25	15.7265	2.07988	18.5327	15.7638	19.0458	16.848	16.7915	15.6201	17.658	15.138	15.049	15.3797	13.1987	17.1848	16.3056	13.8026	15.8998	14.5248	15.2203	17.618	17.5254	16.8285	14.2752	12.4894	12.7881	13.716	15.9561	12.4827	15.904	18.8733	18.7137	15.5595	14.7137	18.533	14.5575	13.454	16.0645	13.6884	18.1467	17.8109	15.5398	17.826	16.8555	15.2444	15.9321	11.529	13.4633	15.8399	16.5267
26	16.9756	2.09195	19.7413	17.2199	20.3376	18.3525	18.3425	16.9036	19.0461	16.5314	16.4636	16.5707	14.352	18.5343	17.775	15.0089	17.0066	15.7482	16.3715	18.762	19.0238	18.0312	15.6562	13.5832	13.9915	15.1373	17.1822	13.7789	17.245	19.944	20.0258	16.7871	15.8182	19.829	15.8659	14.6698	17.4364	14.8569	19.2245	18.9497	16.7753	19.0826	18.2826	16.5713	17.3092	12.722	14.7295	17.4581	18.0653
27	18.2727	2.09993	21.0141	18.7624	21.6922	19.9516	19.9679	18.276	20.4719	17.9962	17.9325	17.839	15.5935	19.9279	19.3272	16.2802	18.0964	17.0403	17.5629	19.944	20.5718	19.2914	17.1268	14.7715	15.2824	16.6401	18.4493	15.1456	18.627	21.043	21.3969	18.0356	16.9753	21.121	17.2041	15.9297	18.853	16.0644	20.3439	20.1307	18.0385	20.3562	19.7757	17.9813	18.7385	13.988	16.0657	19.2278	19.6684
28	19.611	2.10509	22.3361	20.3808	23.1002	21.6152	21.6634	19.7282	21.9125	19.5185	19.4367	19.177	16.9075	21.3514	20.9425	17.6086	19.1742	18.4005	18.7869	21.168	22.1726	20.6006	18.6729	16.0607	16.6569	18.2091	19.7527	16.5661	20.046	22.1685	22.825	19.2947	18.1864	22.388	18.5639	17.2186	20.2924	17.3086	21.5091	21.3522	19.3279	21.6481	21.3182	19.4623	20.205	15.317	17.4625	21.1275	21.3183
29	20.9816	2.10872	23.6885	22.0605	24.5453	23.3114	23.4185	21.2407	23.3464	21.0838	20.9591	20.5687	18.2808	22.7853	22.5995	18.979	20.2481	19.8255	20.0383	22.442	23.8214	21.9509	20.2793	17.4458	18.1056	19.8228	21.085	18.0219	21.492	23.3165	24.2966	20.5562	19.4492	23.613	19.9405	18.5195	21.7319	18.585	22.7174	22.6048	20.6322	22.9612	22.8893	20.9976	21.6936	16.699	18.9116	23.1187	22.9943
30	22.3736	2.11153	25.0454	23.7854	26.0038	25.007	25.2203	22.7892	24.7583	22.678	22.4829	21.9984	19.6936	24.2103	24.2763	20.3763	21.3278	21.3099	21.3065	23.771	25.5001	23.3323	21.9254	18.9136	19.6148	21.4575	22.4438	19.5011	22.954	24.4821	25.7935	21.813	20.7565	24.792	21.3277	19.8253	23.1538	19.8857	23.9593	23.8765	21.9398	24.2936	24.4664	22.5687	23.1943	18.118	20.409	25.1534	24.6747
31	23.7767	2.11424	26.3823	25.5354	27.4505	26.6782	27.0539	24.3475	26.1413	24.2878	24.0015	23.4521	21.1288	25.6127	25.9559	21.7856	22.4241	22.842	22.5869	25.161	27.1916	24.7371	23.5871	20.4477	21.1615	23.0927	23.8267	20.9934	24.418	25.6554	27.2945	23.0614	22.0984	25.926	22.7155	21.1326	24.547	21.2025	25.2198	25.1592	23.2384	25.6441	26.0329	24.1558	24.6983	19.56	21.9505	27.1856	26.339
32	25.1813	2.11783	27.6846	27.2926	28.8665	28.3124	28.8975	25.889	27.4927	25.9002	25.5142	24.9206	22.568	26.9836	27.63	23.1949	23.5431	24.4063	23.8818	26.609	28.8741	26.1575	25.2397	22.0329	22.717	24.7131	25.227	22.4917	25.873	26.8286	28.7797	24.2992	23.4633	27.018	24.0941	22.4392	25.906	22.5259	26.4839	26.4501	24.5213	27.0051	27.5782	25.7432	26.1903	21.017	23.5346	29.183	27.9694
33	26.5795	2.12314	28.944	29.0416	30.2392	29.9064	30.7282	27.3932	28.8161	27.5048	27.0184	26.3982	23.9961	28.3201	29.2906	24.5938	24.6825	25.9857	25.1934	28.109	30.5245	27.5864	26.8645	23.6542	24.2594	26.3112	26.6361	23.9894	27.311	27.9951	30.2314	25.5274	24.8364	28.077	25.4535	23.7417	27.231	23.8514	27.738	27.7444	25.7864	28.365	29.0886	27.3176	27.6569	22.483	25.1621	31.1278	29.5507
34	27.9648	2.13107	30.16	30.766	31.5637	31.4643	32.523	28.845	30.116	29.093	28.5123	27.8777	25.4013	29.6223	30.9347	25.9777	25.837	27.564	26.528	29.649	32.126	29.019	28.45	25.296	25.774	27.8847	28.045	25.4813	28.725	29.151	31.64	26.7453	26.203	29.11	26.7843	25.04	28.5267	25.1797	28.9707	29.0383	27.0323	29.7113	30.559	28.869	29.093	23.951	26.835	33.0113	31.0733
35	29.3319	2.14185	31.3399	32.4512	32.8413	32.9902	34.2568	30.2389	31.394	30.6561	29.993	29.3467	26.7781	30.8909	32.5544	27.3429	26.9961	29.1272	27.8909	31.214	33.6609	30.4501	29.9861	26.9474	27.2536	29.4318	29.4419	26.9624	30.115	30.2964	32.9943	27.9525	27.5523	30.122	28.0806	26.3349	29.8015	26.5145	30.1744	30.3278	28.2588	31.0297	31.9814	30.3896	30.4942	25.418	28.5505	34.8337	32.5297
36	30.6763	2.155	32.4915	34.0857	34.0768	34.4818	35.9125	31.5759	32.6507	32.1869	31.4556	30.7919	28.1261	32.1227	34.1316	28.6883	28.1549	30.6635	29.2821	32.783	35.1142	31.8728	31.4671	28.5981	28.6971	30.9526	30.8129	28.427	31.473	31.4323	34.292	29.1507	28.8759	31.115	29.3373	27.6242	31.055	27.8569	31.3497	31.6068	29.4644	32.3089	33.3526	31.8733	31.8579	26.878	30.3014	36.5969	33.9146
37	31.9916	2.16884	33.62	35.6538	35.2702	35.929	37.4758	32.8605	33.8847	33.6765	32.8885	32.2039	29.4465	33.3152	35.6415	30.0126	29.3095	32.1631	30.696	34.341	36.469	33.2763	32.8879	30.2415	30.1039	32.4452	32.14	29.8673	32.787	32.5557	35.5264	30.3405	30.1665	32.085	30.5472	28.9004	32.2748	29.2052	32.5006	32.8668	30.6515	33.5425	34.6654	33.3171	33.1776	28.325	32.0767	38.2991	35.2209
38	33.2692	2.18097	34.7284	37.1358	36.4179	37.3164	38.9335	34.0985	35.0902	35.1138	34.2709	33.5728	30.7403	34.4652	37.0604	31.3112	30.4598	33.6134	32.1238	35.863	37.7129	34.6499	34.2421	31.8646	31.4715	33.9042	33.4044	31.2718	34.047	33.6603	36.6881	31.5213	31.4151	33.029	31.7002	30.1597	33.4464	30.5527	33.6302	34.0945	31.8204	34.7262	35.9068	34.7158	34.4473	29.752	33.863	39.9323	36.4393
39	34.497	2.18839	35.8157	38.5088	37.5081	38.6256	40.2692	35.291	36.2581	36.4864	35.5745	34.8856	32.0066	35.5676	38.3664	32.5738	31.6037	35	33.5473	37.323	38.831	35.9788	35.5191	33.4494	32.7953	35.3216	34.592	32.6258	35.244	34.7367	37.7635	32.6874	32.6126	33.942	32.7851	31.3942	34.5567	31.8901	34.7371	35.2758	32.9639	35.8505	37.0648	36.0624	35.6551	31.142	35.6338	41.4753	37.5556
40	35.6596	2.18741	36.8745	39.7435	38.5243	39.8334	41.4588	36.4338	37.3756	37.7791	36.7687	36.1293	33.2402	36.6149	39.532	33.7909	32.7326	36.3071	34.95	38.693	39.804	37.2473	36.7059	34.9743	34.0679	36.6859	35.69	33.9074	36.365	35.7712	38.7413	33.8321	33.7532	34.826	33.7908	32.6002	35.5836	33.2033	35.8198	36.3913	34.0697	36.9003	38.1267	37.3469	36.7893	32.476	37.36	42.8949	38.5485
41	36.7389	2.17496	37.8925	40.8061	39.4488	40.9154	42.4696	37.5183	38.4198	38.9772	37.8236	37.2875	34.4326	37.5993	40.5247	34.9531	33.8328	37.5116	36.3082	39.945	40.6215	38.4419	37.7861	36.419	35.2782	37.9779	36.6849	35.0915	37.396	36.7459	39.6094	34.9417	34.8315	35.676	34.7042	33.7716	36.5082	34.473	36.8705	37.4232	35.1205	37.8627	39.0826	38.5565	37.8282	33.731	39.002	44.1533	39.3979
42	37.7157	2.14961	38.8555	41.6637	40.2692	41.8491	43.2622	38.5301	39.3635	40.0676	38.7124	38.3457	35.5705	38.5101	41.319	36.0494	34.8861	38.5871	37.5921	41.052	41.2771	39.5459	38.7386	37.7626	36.4103	39.173	37.5671	36.1476	38.322	37.6426	40.3597	35.9955	35.8369	36.481	35.5127	34.8973	37.3191	35.6758	37.8786	38.3578	36.0965	38.7323	39.9222	39.6714	38.7509	34.879	40.5143	45.2177	40.0879
43	38.5714	2.11256	39.7466	42.2939	40.9801	42.6185	43.8071	39.454	40.1834	41.0342	39.4114	39.2935	36.6388	39.3305	41.8978	37.0717	35.8727	39.5064	38.7653	41.992	41.7733	40.5451	39.543	38.9815	37.4403	40.2407	38.3305	37.0439	39.132	38.444	40.9843	36.966	36.7593	37.228	36.208	35.9568	38.012	36.789	38.8304	39.1823	36.9791	39.5025	40.6375	40.668	39.5359	35.894	41.8531	46.0656	40.6114
44	39.2889	2.06792	40.5517	42.6875	41.5782	43.2163	44.0844	40.2796	40.8558	41.8607	39.8963	40.1176	37.6214	40.0364	42.2569	38.0117	36.7716	40.2427	39.7957	42.744	42.1187	41.4255	40.187	40.0515	38.3376	41.1439	38.977	37.7546	39.824	39.1305	41.4816	37.8247	37.5921	37.902	36.7808	36.9266	38.5811	37.7912	39.7026	39.884	37.7535	40.1708	41.2196	41.5236	40.1648	36.748	42.9818	46.6924	40.9638
45	39.8536	2.02256	41.2507	42.852	42.0619	43.6412	44.09	40.9964	41.3583	42.532	40.1476	40.8088	38.5039	40.6032	42.409	38.8553	37.56	40.7722	40.6513	43.294	42.3227	42.1772	40.6647	40.9523	39.0697	41.8463	39.5131	38.2593	40.391	39.6834	41.852	38.5517	38.3311	38.484	37.2191	37.781	39.02	38.6638	40.4711	40.4493	38.4046	40.7384	41.6637	42.2203	40.6267	37.416	43.8743	47.1041	41.1402
46	40.2529	1.98535	41.8204	42.8035	42.4248	43.894	43.8353	41.593	41.6726	43.036	40.1584	41.356	39.2712	41.0112	42.3713	39.5847	38.2135	41.0797	41.3045	43.63	42.388	42.7908	40.9748	41.6662	39.6073	42.3155	39.9464	38.546	40.827	40.0926	42.0976	39.1399	38.9685	38.952	37.5135	38.4937	39.3205	39.3915	41.1133	40.8626	38.9183	41.2087	41.9645	42.744	40.9142	37.881	44.5123	47.3078	41.1315
47	40.4776	1.966	42.2292	42.5569	42.6604	43.9689	43.3445	42.0576	41.7918	43.3708	39.9453	41.7489	39.9067	41.2542	42.1657	40.1832	38.7111	41.1635	41.7359	43.747	42.307	43.2527	41.12	42.1738	39.9241	42.5241	40.286	38.6146	41.127	40.3667	42.2256	39.5943	39.4912	39.285	37.6635	39.0404	39.4677	39.9643	41.6157	41.1136	39.2855	41.5774	42.1143	43.0827	41.0265	38.132	44.8869	47.3008	40.9394
48	40.5261	1.97257	42.4436	42.1339	42.7615	43.8527	42.6494	42.3824	41.7247	43.5472	39.5513	41.9866	40.4071	41.3327	41.8301	40.6343	39.0434	41.0379	41.9352	43.66	42.0598	43.5421	41.1126	42.4559	40.0078	42.4591	40.5397	38.4737	41.281	40.5363	42.2493	39.9241	39.887	39.465	37.6799	39.3977	39.4466	40.3695	41.9803	41.2031	39.4965	41.833	42.1063	43.2284	40.9739	38.174	44.9977	47.0738	40.5832
49	40.4091	2.00767	42.441	41.5601	42.7233	43.5365	41.7906	42.5638	41.497	43.589	39.0374	42.0777	40.7734	41.2584	41.4155	40.9235	39.2206	40.7333	41.9065	43.403	41.624	43.6432	40.9841	42.5073	39.8712	42.1243	40.7091	38.1423	41.281	40.6427	42.182	40.1446	40.1583	39.484	37.5833	39.5535	39.253	40.5946	42.2204	41.1459	39.5526	41.9605	41.9433	43.1865	40.7777	38.036	44.8629	46.6159	40.1005
50	40.1512	2.06625	42.2179	40.8674	42.5408	43.0271	40.8223	42.6017	41.1445	43.529	38.4753	42.0313	41.0037	41.056	40.9726	41.0443	39.2672	40.2924	41.6695	43.029	40.9908	43.5451	40.7653	42.3354	39.5563	41.5626	40.7892	37.6523	41.139	40.7211	42.0338	40.2599	40.3221	39.359	37.4019	39.5155	38.8976	40.6356	42.3521	40.9767	39.4609	41.9428	41.6433	42.9801	40.4668	37.767	44.5224	45.9423	39.5435
51	39.7893	2.13671	41.7991	40.1045	42.2177	42.3529	39.8034	42.4967	40.7195	43.4033	37.9364	41.8538	41.0994	40.7575	40.5507	40.9999	39.2162	39.7592	41.2568	42.605	40.1784	43.2512	40.4808	41.9667	39.1208	40.8494	40.7791	37.0528	40.882	40.7893	41.8112	40.2671	40.4043	39.122	37.1658	39.3099	38.4167	40.4888	42.3883	40.7498	39.2325	41.7645	41.2467	42.6429	40.0768	37.429	44.0366	45.0909	38.9769
52	39.3695	2.20709	41.2473	39.34	41.7835	41.5738	38.7921	42.2579	40.2831	43.2414	37.4619	41.5531	41.0619	40.3995	40.1775	40.8076	39.1064	39.1752	40.7112	42.205	39.2419	42.7923	40.1615	41.4623	38.6487	40.0857	40.6851	36.416	40.538	40.839	41.5182	40.1692	40.4363	38.831	36.891	38.9772	37.8774	40.1631	42.3326	40.5305	38.8947	41.4203	40.8198	42.2283	39.6525	37.085	43.4972	44.1605	38.4685
53	38.9372	2.2701	40.658	38.653	41.2954	40.7897	37.8406	41.9142	39.8758	43.0591	37.0446	41.1505	40.8948	40.013	39.8444	40.5049	38.9728	38.578	40.0858	41.881	38.2784	42.2271	39.8471	40.9085	38.2219	39.3728	40.5154	35.8174	40.148	40.8387	41.1631	39.9701	40.4378	38.549	36.5737	38.5758	37.3538	39.6896	42.1882	40.3469	38.4912	40.9354	40.4349	41.8013	39.2344	36.762	43.0183	43.3132	38.0503
54	38.5216	2.32225	40.1231	38.0979	40.8211	40.1197	36.9927	41.5118	39.4968	42.8537	36.6514	40.6864	40.6128	39.6076	39.5146	40.139	38.8299	37.9927	39.4426	41.627	37.4139	41.6354	39.5636	40.3862	37.8687	38.7706	40.2774	35.3073	39.756	40.7539	40.767	39.685	40.4041	38.303	36.2071	38.1731	36.8899	39.1114	41.97	40.1818	38.0596	40.3716	40.1296	41.4055	38.8424	36.445	42.6846	42.6879	37.6933
55	38.1288	2.36022	39.6806	37.6725	40.3924	39.6197	36.2753	41.089	39.1068	42.6055	36.2484	40.203	40.2407	39.1806	39.1494	39.7536	38.6665	37.4274	38.8308	41.383	36.7436	41.0822	39.3012	39.933	37.566	38.2801	39.9745	34.9025	39.388	40.5696	40.3603	39.335	40.3221	38.079	35.7954	37.8136	36.4881	38.4825	41.6996	39.9838	37.6221	39.8153	39.8866	41.0368	38.4736	36.109	42.4977	42.2919	37.3318
56	37.7453	2.38068	39.2983	37.3247	39.9897	39.2454	35.678	40.6466	38.6597	42.2883	35.8198	39.7208	39.8166	38.7234	38.7294	39.3767	38.463	36.8837	38.271	41.08	36.2727	40.5888	39.0151	39.5283	37.2578	37.8571	39.6023	34.5853	39.036	40.2938	39.967	38.9389	40.189	37.847	35.3557	37.5067	36.119	37.8659	41.3911	39.7016	37.1769	39.3327	39.6443	40.6597	38.1093	35.738	42.377	42.0103	36.9051
57	37.3514	2.38091	38.9044	36.9838	39.5543	38.8999	35.1534	40.156	38.132	41.8801	35.3703	39.2405	39.3728	38.2275	38.2656	39.0172	38.2094	36.3583	37.7615	40.689	35.9187	40.1271	38.6614	39.1155	36.8932	37.4537	39.1666	34.318	38.675	39.9467	39.5799	38.5139	40.0108	37.582	34.9098	37.2325	35.7504	37.3049	41.0391	39.3198	36.7058	38.9395	39.3372	40.2373	37.7338	35.34	42.2121	41.6958	36.3922
58	36.9347	2.36099	38.4265	36.594	39.0368	38.4991	34.6396	39.5924	37.5341	41.3845	34.9057	38.7437	38.9235	37.6992	37.775	38.676	37.9162	35.8409	37.2865	40.23	35.5718	39.646	38.2226	38.6463	36.4632	37.0475	38.6737	34.061	38.286	39.5413	39.1744	38.0775	39.7955	37.271	34.472	36.9562	35.3728	36.8175	40.6215	38.8611	36.2094	38.5962	38.9394	39.7699	37.3449	34.936	41.9189	41.2387	35.8145
59	36.4925	2.32556	37.8367	36.1405	38.4244	38.0183	34.0878	38.9524	36.896	40.825	34.4262	38.2111	38.4685	37.1438	37.2588	38.3556	37.6012	35.3317	36.835	39.757	35.1553	39.1131	37.7233	38.1151	35.9875	36.6413	38.1227	33.7827	37.869	39.0722	38.7339	37.6348	39.543	36.91	34.0392	36.6472	34.995	36.3973	40.1278	38.3581	35.7027	38.2468	38.4649	39.2868	36.9455	34.542	41.4702	40.6001	35.211
60	36.0266	2.28269	37.1655	35.6518	37.7511	37.488	33.4831	38.262	36.2421	40.2267	33.929	37.6342	37.9981	36.56	36.6981	38.0564	37.2794	34.8444	36.4062	39.311	34.6478	38.5318	37.2054	37.5558	35.4877	36.2386	37.5081	33.4604	37.438	38.5277	38.253	37.1764	39.2364	36.49	33.5994	36.2899	34.6204	36.0119	39.5727	37.8225	35.1953	37.8548	37.9385	38.8215	36.5343	34.161	40.8917	39.8163	34.6033
61	35.5375	2.23909	36.475	35.1589	37.0625	36.9506	32.8422	37.5563	35.5752	39.598	33.4112	37.0098	37.4972	35.9409	36.0752	37.7739	36.9487	34.4002	35.9991	38.894	34.071	37.9268	36.6952	37.0065	34.9766	35.8271	36.8236	33.0775	37.007	37.9055	37.7315	36.6849	38.8479	35.999	33.1433	35.8794	34.2422	35.6136	38.9847	37.2448	34.6789	37.4021	37.3706	38.3792	36.1005	33.787	40.2303	38.9609	33.983
62	35.022	2.19729	35.8134	34.6613	36.3853	36.4191	32.1918	36.8577	34.8834	38.9345	32.8696	36.3408	36.9496	35.2822	35.3879	37.4966	36.5922	34.0077	35.6081	38.474	33.4545	37.3168	36.186	36.4809	34.4498	35.384	36.0658	32.6266	36.576	37.2141	37.1603	36.1422	38.3617	35.428	32.6656	35.4164	33.8472	35.1649	38.3851	36.6075	34.1361	36.8778	36.7582	37.9377	35.6276	33.411	39.5077	38.0906	33.3333
63	34.4742	2.15623	35.195	34.1214	35.7178	35.8647	31.5424	36.1663	34.1553	38.227	32.3018	35.6319	36.3474	34.5872	34.6498	37.2044	36.1892	33.6582	35.2179	38.009	32.8164	36.6969	35.6513	35.9618	33.8912	34.8909	35.2441	32.1074	36.129	36.4704	36.5275	35.5409	37.7837	34.781	32.1668	34.9023	33.4221	34.6546	37.7716	35.8984	33.5541	36.2772	36.0896	37.4677	35.1018	33.023	38.7181	37.2157	32.6374
64	33.8894	2.11427	34.6021	33.4888	35.0395	35.2398	30.8815	35.4668	33.3926	37.4685	31.7036	34.8923	35.6945	33.872	33.8815	36.8703	35.7328	33.3342	34.8102	37.463	32.1583	36.05	35.0625	35.4151	33.2898	34.3364	34.3762	31.5242	35.641	35.699	35.8256	34.8845	37.1362	34.076	31.6492	34.3446	32.9615	34.0964	37.13	35.1207	32.9315	35.6036	35.3636	36.9454	34.5181	32.616	37.8449	36.3121	31.8905
65	33.2645	2.07226	34.0014	32.7293	34.3279	34.5057	30.1917	34.7414	32.6017	36.6608	31.0625	34.136	35.0075	33.1564	33.0962	36.4702	35.2223	33.0131	34.3701	36.81	31.4725	35.3616	34.4018	34.8156	32.6384	33.7144	33.4807	30.8852	35.099	34.9161	35.0528	34.1738	36.4483	33.335	31.1134	33.7511	32.466	33.5185	36.4523	34.2838	32.2759	34.8706	34.5898	36.3594	33.8855	32.182	36.8774	35.3415	31.0909
66	32.5916	2.03345	33.3541	31.8248	33.5602	33.6425	29.4509	33.9746	31.7773	35.8033	30.356	33.3776	34.3073	32.4471	32.2906	35.9842	34.6432	32.6706	33.8892	36.028	30.7522	34.6278	33.6601	34.1457	31.9222	33.0109	32.5616	30.1934	34.495	34.119	34.2206	33.3955	35.7417	32.572	30.5469	33.1187	31.9243	32.949	35.7378	33.3828	31.5954	34.0988	33.7731	35.7034	33.2061	31.701	35.8164	34.269	30.2269
67	31.8533	2.0017	32.617	30.771	32.7097	32.6407	28.639	33.1467	30.899	34.886	29.5583	32.62	33.603	31.727	31.45	35.39	33.968	32.277	33.36	35.104	29.988	33.8453	32.8247	33.385	31.1137	32.203	31.606	29.4393	33.819	33.288	33.347	32.5237	35.017	31.777	29.9247	32.424	31.305	32.3983	34.9763	32.3973	30.886	33.3003	32.899	34.963	32.468	31.141	34.659	33.07	29.271
68	31.0251	1.97942	31.7425	29.5646	31.7445	31.493	27.7322	32.2301	29.9335	33.8879	28.6505	31.8427	32.8813	30.963	30.5531	34.6653	33.1642	31.7954	32.7564	34.026	29.1602	32.9979	31.8743	32.492	30.1826	31.2702	30.593	28.6017	33.058	32.3945	32.4454	31.5327	34.2558	30.918	29.2196	31.6204	30.5669	31.8457	34.145	31.3	30.1261	32.4635	31.9429	34.1167	31.6458	30.468	33.3903	31.7299	28.1918
69	30.0852	1.96693	30.6939	28.2192	30.6347	30.1928	26.71	31.1958	28.8537	32.7895	27.624	31.0072	32.1094	30.1173	29.5812	33.796	32.2122	31.1912	32.0483	32.794	28.2406	32.0534	30.7872	31.442	29.1122	30.2072	29.5045	27.6577	32.195	31.4093	31.5033	30.4114	33.4297	29.96	28.4107	30.6738	29.6752	31.2492	33.2111	30.0752	29.2836	31.5544	30.8798	33.1434	30.716	29.657	31.9978	30.2479	26.9715
70	29.0224	1.96282	29.4514	26.7522	29.3594	28.7411	25.5597	30.0255	27.6486	31.5809	26.4841	30.0719	31.2499	29.1601	28.5253	32.7802	31.1175	30.4382	31.2092	31.416	27.2031	30.9732	29.552	30.2269	27.9046	29.0264	28.3331	26.5978	31.219	30.3155	30.4995	29.164	32.5173	28.885	27.4896	29.5698	28.6165	30.5609	32.1498	28.7219	28.3348	30.5365	29.6941	32.0339	29.6685	28.698	30.4712	28.6365	25.6165
71	27.8399	1.96501	28.02	25.196	27.9171	27.1558	24.2862	28.7176	26.331	30.2656	25.2475	29.008	30.2757	28.0788	27.3841	31.6305	29.9002	29.5273	30.2323	29.919	26.0341	29.7363	28.1723	28.8622	26.5761	27.7465	27.081	25.4276	30.125	29.113	29.4188	27.8078	31.5081	27.698	26.4572	28.3186	27.4008	29.7451	30.9526	27.2565	27.2704	29.385	28.3918	30.7918	28.5072	27.594	28.818	26.9213	24.1542
72	26.5537	1.97077	26.4317	23.5983	26.3328	25.4749	22.9085	27.2883	24.9294	28.8576	23.9401	27.8089	29.1763	26.8755	26.161	30.3716	28.5918	28.4651	29.121	28.339	24.7456	28.3438	26.6665	27.3778	25.1516	26.39	25.7593	24.1632	28.92	27.8112	28.2588	26.3694	30.3989	26.418	25.3232	26.9522	26.0586	28.7864	29.6264	25.7115	26.0937	28.1008	26.9949	29.4327	27.2486	26.356	27.0676	25.1409	22.6284
73	25.1901	1.97545	24.7417	22.0111	24.6525	23.7528	21.4653	25.7721	23.4826	27.3782	22.5915	26.4886	27.9568	25.5694	24.8668	29.0314	27.2259	27.2701	27.8945	26.718	23.3671	26.8232	25.0658	25.8201	23.6691	24.989	24.3865	22.8318	27.619	26.4266	27.0218	24.8843	29.1938	25.072	24.1041	25.5133	24.6315	27.6895	28.1902	24.127	24.8239	26.7077	25.532	27.9856	25.9189	25.008	25.2701	23.3423	21.0915
74	23.7829	1.97326	23.014	20.4824	22.9351	22.0543	20.0023	24.2152	22.0369	25.8586	21.234	25.0774	26.6327	24.1898	23.5244	27.6391	25.8371	25.9737	26.5826	25.103	21.944	25.222	23.4191	24.2408	22.1784	23.5802	22.9916	21.4659	26.245	24.9815	25.7178	23.3913	27.9036	23.688	22.823	24.0493	23.1678	26.4735	26.6717	22.5472	23.4891	25.252	24.0347	26.4884	24.5502	23.583	23.4855	21.5737	19.5952
75	22.369	1.95888	21.3102	19.0477	21.2442	20.4337	18.5633	22.6691	20.6339	24.3383	19.9041	23.6152	25.2366	22.775	22.1662	26.2268	24.4548	24.6124	25.2209	23.535	20.5247	23.5948	21.7799	22.6917	20.7281	22.1982	21.6058	20.1029	24.827	23.5069	24.3648	21.9281	26.5492	22.302	21.5091	22.6053	21.7196	25.1686	25.1074	21.0184	22.1253	23.7774	22.5396	24.9814	23.1755	22.122	21.7668	19.8774	18.1842
76	20.9851	1.92992	19.6856	17.7257	19.6354	18.9372	17.1834	21.1799	19.3065	22.855	18.6301	22.1487	23.8044	21.3663	20.823	24.8306	23.1071	23.2279	23.8469	22.043	19.1518	22.0051	20.2007	21.2139	19.3536	20.8708	20.2599	18.7797	23.399	22.0423	22.9917	20.5298	25.1602	20.951	20.1949	21.2218	20.334	23.8111	23.5401	19.5778	20.7749	22.3259	21.0823	23.5018	21.8252	20.669	20.1542	18.2847	16.8876
77	19.6618	1.88735	18.1764	16.5224	18.1466	17.5803	15.8913	19.7839	18.0764	21.4408	17.4375	20.7229	22.3779	20.0033	19.5237	23.4821	21.8159	21.8655	22.4952	20.641	17.8556	20.5056	18.7222	19.8356	18.0757	19.6153	18.9799	17.5277	21.999	20.6303	21.6278	19.2218	23.7695	19.668	18.9145	19.9283	19.0462	22.4374	22.0134	18.2451	19.4729	20.929	19.6897	22.0798	20.5259	19.263	18.6724	16.8055	15.7159
78	18.4223	1.83452	16.799	15.434	16.8009	16.3616	14.7037	18.5032	16.952	20.1213	16.3436	19.377	21.0018	18.7204	18.2926	22.2082	20.5963	20.5623	21.1947	19.328	16.6563	19.1304	17.372	18.572	16.9052	18.4394	17.7836	16.3698	20.662	19.3096	20.3043	18.0181	22.4073	18.475	17.7004	18.7383	17.8713	21.0826	20.564	17.0253	18.244	19.6144	18.383	20.7348	19.295	17.936	17.3307	15.4428	14.6668
79	17.2817	1.77541	15.5545	14.4609	15.6089	15.2695	13.6321	17.3466	15.9336	18.9133	15.3611	18.135	19.7144	17.5426	17.1512	21.0267	19.4592	19.3423	19.9689	18.102	15.5632	17.8887	16.1663	17.4229	15.8465	17.3477	16.6829	15.3211	19.409	18.1101	19.0535	16.9254	21.1026	17.393	16.5756	17.6519	16.8074	19.781	19.218	15.9161	17.1065	18.4036	17.1786	19.4787	18.1426	16.716	16.1271	14.2046	13.7344
80	16.2477	1.71323	14.4393	13.6129	14.5713	14.2971	12.6867	16.3099	15.0172	17.8204	14.4937	17.0078	18.5455	16.4848	16.1152	19.9483	18.4148	18.2187	18.8379	16.96	14.5755	16.7742	15.1085	16.382	14.9015	16.3405	15.6828	14.3846	18.259	17.0501	17.8996	15.9421	19.8799	16.427	15.5569	16.6635	15.8453	18.5649	17.9957	14.9102	16.071	17.307	16.0876	18.321	17.0726	15.618	15.0558	13.1023	12.9135
81	15.3219	1.64959	13.4535	12.9019	13.6828	13.437	11.8762	15.3856	14.1982	16.8383	13.7359	15.9947	17.5082	15.5499	15.1929	18.9831	17.4728	17.2009	17.818	15.907	13.6893	15.7708	14.1926	15.4468	14.0651	15.4152	14.7786	13.5555	17.228	16.1313	16.8564	15.0617	18.7584	15.57	14.6526	15.7646	14.9772	17.4557	16.9099	14.0018	15.1367	16.3249	15.112	17.2647	16.0834	14.647	14.1125	12.1528	12.2012
82	14.5016	1.5841	12.5995	12.3267	12.9366	12.6847	11.2057	14.5678	13.4755	15.9566	13.0773	15.0842	16.599	14.7273	14.3893	18.1282	16.6368	16.2925	16.916	14.957	12.907	14.8591	13.4114	14.6215	13.3357	14.5686	13.9626	12.8285	16.318	15.3435	15.9309	14.2773	17.7431	14.811	13.8611	14.9449	14.2026	16.4606	15.9543	13.1891	14.2921	15.4521	14.2462	16.3086	15.1728	13.802	13.2983	11.3727	11.5952
83	13.7817	1.5162	11.8844	11.8762	12.322	12.0385	10.6718	13.8534	12.85	15.166	12.5056	14.2652	15.8054	14.0002	13.7013	17.3709	15.906	15.4932	16.1278	14.125	12.2321	14.0281	12.7516	13.912	12.7115	13.801	13.2326	12.1924	15.528	14.6668	15.1274	13.5832	16.8282	14.135	13.1769	14.1955	13.5201	15.5793	15.1167	12.4734	13.5288	14.681	13.481	15.4512	14.3382	13.078	12.6194	10.7695	11.0923
84	13.1547	1.44613	11.3157	11.5311	11.8214	11.4911	10.2608	13.2372	12.3178	14.4623	12.0086	13.5304	15.1106	13.3538	13.1189	16.6975	15.2739	14.8012	15.4447	13.422	11.6639	13.2774	12.2001	13.3211	12.186	13.1148	12.5909	11.6427	14.854	14.0771	14.4412	12.9722	15.9994	13.53	12.5916	13.5135	12.9274	14.8047	14.3907	11.8542	12.8402	14.0049	12.8077	14.6861	13.5794	12.466	12.078	10.3317	10.6866
85	12.61	1.37551	10.8905	11.264	11.4126	11.0265	9.94573	12.7042	11.8704	13.8417	11.5712	12.8748	14.4955	12.773	12.6256	16.0897	14.7269	14.2076	14.8547	12.843	11.1904	12.6094	11.7339	12.8411	11.754	12.508	12.0346	11.176	14.287	13.5514	13.8598	12.4378	15.2398	12.992	12.0922	12.8971	12.4186	14.1253	13.7692	11.3223	12.2178	13.4158	12.2175	14.0048	12.8953	11.951	11.6647	10.0319	10.3645
86	12.1334	1.30742	10.5917	11.0398	11.0681	10.6272	9.68827	12.2339	11.4961	13.2955	11.1739	12.288	13.9417	12.2453	12.1965	15.5243	14.2419	13.7008	14.3454	12.367	10.7912	12.0237	11.3227	12.4565	11.4063	11.97	11.5564	10.7886	13.81	13.0722	13.3685	11.9733	14.5415	12.51	11.664	12.3415	11.9824	13.5318	13.2341	10.8593	11.6506	12.9037	11.7007	13.3998	12.2758	11.517	11.3613	9.83155	10.1024
87	11.7071	1.24533	10.389	10.8175	10.7595	10.2708	9.44597	11.8027	11.1758	12.8078	10.7932	11.7551	13.4305	11.7601	11.799	14.9786	13.7855	13.2603	13.8993	11.966	10.4416	11.5111	10.9353	12.1479	11.1213	11.4839	11.1491	10.4667	13.393	12.6238	12.9483	11.5639	13.9015	12.071	11.2914	11.8369	11.5986	13.0127	12.7576	10.4411	11.1263	12.4472	11.2406	12.8553	11.7074	11.144	11.1401	9.68233	9.86957
88	11.3078	1.19197	10.2457	10.5544	10.4608	9.92697	9.17609	11.3788	10.8812	12.349	10.4083	11.2556	12.9456	11.3062	11.3985	14.4317	13.3145	12.8586	13.4914	11.595	10.1129	11.0547	10.5447	11.8807	10.8633	11.0234	10.7998	10.1861	13.006	12.1899	12.573	11.1817	13.3146	11.653	10.9567	11.3659	11.2378	12.5476	12.3011	10.0398	10.6309	12.0102	10.8117	12.3448	11.1705	10.819	10.9591	9.53058	9.62994
89	10.9064	1.14864	10.1197	10.2107	10.1473	9.56378	8.83833	10.9264	10.5783	11.881	10.0002	10.7679	12.469	10.8593	10.9576	13.8602	12.782	12.4632	13.0877	11.198	9.77467	10.6264	10.1257	11.6157	10.5857	10.5502	10.4828	9.91833	12.614	11.7478	12.2103	10.7871	12.766	11.217	10.633	10.8997	10.8613	12.1056	11.8208	9.62144	10.1456	11.5466	10.3843	11.8322	10.6367	10.524	10.7653	9.32633	9.34333
90	10.4703	1.11534	9.96191	9.75445	9.79153	9.14812	8.40148	10.4126	10.2313	11.3632	9.54866	10.263	11.9748	10.3885	10.4409	13.2405	12.1445	12.0387	12.6417	10.711	9.39397	10.1909	9.65652	11.3133	10.2433	10.0207	10.162	9.6229	12.18	11.2756	11.8261	10.3369	12.2297	10.72	10.2791	10.4072	10.4325	11.6469	11.2763	9.15714	9.6436	11.007	9.9223	11.2795	10.072	10.235	10.5087	9.03131	8.97477
91	9.96781	1.09104	9.72409	9.16827	9.36473	8.647	7.84773	9.80482	9.80836	10.7592	9.03209	9.70927	11.4325	9.85627	9.82	12.5525	11.3693	11.5488	12.1057	10.083	8.93955	9.71064	9.122	10.9368	9.79982	9.39018	9.79855	9.25755	11.666	10.7471	11.3878	9.79336	11.6745	10.133	9.85936	9.86118	9.91627	11.1238	10.6351	8.62282	9.09464	10.3545	9.39	10.6509	9.44745	9.923	10.1467	8.62191	8.50364
92	9.37448	1.07641	9.36385	8.4477	8.8383	8.03737	7.17003	9.07595	9.28545	10.0428	8.42981	9.08035	10.8147	9.22411	9.07907	11.7877	10.45	10.9602	11.4446	9.281	8.38421	9.15466	8.51182	10.4563	9.23409	8.61838	9.35054	8.77911	11.057	10.1411	10.8632	9.13715	11.0777	9.44	9.34306	9.2423	9.28611	10.4881	9.87949	8.00772	8.47405	9.56575	8.75664	9.91895	8.74215	9.558	9.65261	8.09213	7.918
93	8.68134	1.07411	8.85027	7.60976	8.19649	7.31318	6.37427	8.22463	8.64861	9.21306	7.73328	8.3589	10.1098	8.47363	8.22282	10.9603	9.41585	10.2467	10.6546	8.297	7.71124	8.50038	7.82345	9.85518	8.53509	7.69266	8.78503	8.16012	10.365	9.45451	10.2337	8.3749	10.4339	8.657	8.7248	8.54206	8.53477	9.71344	9.00887	7.31042	7.77026	8.64185	8.00536	9.07192	7.95409	9.11	9.01745	7.45673	7.21756
94	7.90195	1.08622	8.17491	6.69973	7.43624	6.48579	5.48991	7.28761	7.90655	8.30718	6.95221	7.54642	9.336	7.62091	7.28933	10.0988	8.32909	9.41121	9.77255	7.159	6.92473	7.73521	7.06485	9.131	7.70976	6.64355	8.08709	7.41709	9.629	8.71555	9.51236	7.54376	9.74458	7.824	8.01827	7.773	7.68982	8.80945	8.05242	6.545	6.99776	7.62291	7.13891	8.12242	7.10727	8.562	8.25082	6.73888	6.41145
95	7.07056	1.11176	7.3483	5.78948	6.57087	5.58318	4.56821	6.32815	7.09406	7.37712	6.12641	6.67238	8.52958	6.71161	6.34104	9.23043	7.26376	8.49552	8.85545	5.936	6.05824	6.86454	6.2504	8.29548	6.79262	5.53081	7.26842	6.60196	8.906	7.96458	8.73291	6.68525	9.01792	6.987	7.25451	6.96979	6.80768	7.81629	7.0741	5.75179	6.20355	6.58287	6.19036	7.1162	6.25176	7.919	7.36518	5.96373	5.52109
96	6.23438	1.14887	6.40748	4.95209	5.64202	4.65632	3.67097	5.41768	6.25767	6.4693	5.29909	5.78551	7.72896	5.79832	5.43934	8.39149	6.29248	7.56294	7.96776	4.718	5.17148	5.91969	5.40085	7.36897	5.84388	4.43187	6.36516	5.76933	8.257	7.24281	7.93155	5.84259	8.27178	6.198	6.48287	6.16555	5.93961	6.78954	6.15034	4.97441	5.44536	5.60487	5.22382	6.10324	5.43791	7.211	6.37782	5.15538	4.58726
97	5.4474	1.19487	5.41955	4.25682	4.72161	3.76767	2.856	4.63394	5.44173	5.63573	4.51255	4.93027	6.9793	4.94442	4.63839	7.61424	5.47909	6.67924	7.17491	3.601	4.32336	4.95724	4.5597	6.39355	4.92355	3.44036	5.42594	4.97576	7.734	6.60503	7.15064	5.06206	7.53176	5.508	5.77297	5.40282	5.13545	5.80242	5.35321	4.24415	4.76394	4.77018	4.31545	5.13058	4.70845	6.475	5.32273	4.35673	3.67224
98	4.7614	1.24145	4.4687	3.76958	3.89357	2.98939	2.18473	4.04103	4.69833	4.91858	3.8247	4.15443	6.32126	4.22228	3.98078	6.91886	4.86415	5.9217	6.50667	2.685	3.57827	4.04071	3.7772	5.442	4.09727	2.62968	4.51884	4.28182	7.346	6.1059	6.43945	4.37403	6.80507	4.936	5.18687	4.74324	4.45179	4.94562	4.74756	3.59549	4.19056	4.12876	3.54648	4.25734	4.10861	5.748	4.27645	3.627	2.84169
99	4.20219	1.26936	3.6547	3.5083	3.24961	2.40798	1.70576	3.64862	4.07221	4.30585	3.28536	3.51035	5.74706	3.65805	3.45216	6.27839	4.43336	5.35213	5.93176	2.03	3.0007	3.24167	3.10574	4.60033	3.42658	2.00522	3.71974	3.70475	7.059	5.75251	5.81133	3.76108	6.07319	4.45	4.74058	4.20852	3.92726	4.28199	4.34354	3.0703	3.75165	3.65684	2.98612	3.52734	3.66673	5.094	3.35876	3.03938	2.16919
100	3.75137	1.2614	3.077	3.407	2.86	2.082	1.393	3.402	3.558	3.724	2.879	3.017	5.198	3.212	2.981	5.626	4.123	4.965	5.384	1.596	2.613	2.63	2.6	3.954	2.924	1.507	3.058	3.202	6.815	5.485	5.22	3.173	5.308	3.984	4.405	3.753	3.544	3.801	4.065	2.666	3.435	3.258	2.629	2.93	3.354	4.564	2.708	2.662	1.708
[truncated: 69 more columns]

## Sheet: Rotation RKneeFlex A1ComfM
all values Right	mean	std	steps
1	30.4481	2.09565	26.015	24.329	26.348	25.982	25.245	26.765	27.587	30.638	31.007	30.709	31.003	31.49	31.847	33.687	31.36	29.845	29.398	28.964	27.638	29.605	28.439	29.152	30.014	32.058	31.799	30.8	29.246	29.112	28.801	30.983	34.623	31.65	29.478	30.067	30.142	31.912	27.541	28.226	28.523	30.355	28.516	30.202	30.276	29.163	31.877	31.341	27.968
2	32.1641	2.29233	27.0881	25.5389	27.5485	27.2428	26.1463	28.4771	29.1687	32.8313	33.0741	32.1712	32.5274	33.3965	33.6401	35.8042	33.9596	31.5712	30.956	31.217	27.3881	31.0565	30.5033	31.0128	32.26	33.986	33.8009	32.869	31.2	31.6514	30.185	33.3943	36.8661	33.8594	30.7692	32.0756	31.9235	33.4518	27.7205	29.9041	30.7492	32.1102	30.172	30.9764	32.2915	31.2009	33.8001	33.5183	29.6908
3	34.0921	2.41903	28.6789	27.3189	29.1582	29.071	27.5394	30.4897	31.1156	35.1611	35.2036	33.9189	34.2176	35.4431	35.6373	37.9159	36.5032	33.5567	32.862	33.719	27.6703	32.8874	32.8108	33.2261	34.6674	36.109	35.8781	35.01	33.444	34.0886	31.8264	35.7762	38.9711	36.0123	32.3038	34.231	34.0203	35.1855	28.2015	31.884	33.2563	34.1362	32.1676	32.0692	34.5913	33.5501	35.8197	35.6488	31.8586
4	36.0571	2.43237	30.6683	29.4995	31.1023	31.2794	29.277	32.6731	33.2464	37.4062	37.1765	35.8244	35.9437	37.457	37.6202	39.8526	38.7832	35.6189	34.898	36.204	28.6074	34.918	35.1723	35.5437	36.9611	38.184	37.8484	37.011	35.741	36.2579	33.6418	37.9593	40.8225	37.9168	33.9559	36.3249	36.1912	36.994	29.1161	34.031	35.804	36.2321	34.3083	33.4789	36.9106	35.971	37.7443	37.5814	34.2195
5	37.9128	2.33744	32.8592	31.8628	33.2274	33.625	31.1783	34.8702	35.3626	39.3991	38.8674	37.7273	37.5745	39.3071	39.4375	41.5282	40.6931	37.59	36.859	38.465	30.1439	36.9388	37.3997	37.732	38.9612	40.055	39.5753	38.744	37.886	38.0751	35.5145	39.8419	42.3798	39.4716	35.5948	38.2098	38.2275	38.7585	30.5461	36.1733	38.1678	38.2083	36.3834	35.1194	39.0335	38.2389	39.4448	39.2494	36.534
6	39.5637	2.17229	35.0242	34.1871	35.3338	35.8678	33.0429	36.9118	37.2924	41.0602	40.2422	39.4989	39.0248	40.9247	41.0152	42.9185	42.2268	39.3564	38.602	40.388	32.0713	38.7776	39.3468	39.6327	40.6033	41.661	41.0011	40.167	39.759	39.536	37.3132	41.4014	43.6508	40.6633	37.1209	39.8144	40.0089	40.384	32.4339	38.1461	40.1979	39.9442	38.2366	36.8329	40.8356	40.2116	40.8679	40.6481	38.6074
7	40.9644	1.98672	36.958	36.277	37.2245	37.8198	34.6897	38.6679	38.9235	42.3854	41.3213	41.0645	40.2605	42.2856	42.3402	44.0339	43.4243	40.8726	40.062	41.952	34.1192	40.3418	40.9357	41.1813	41.8985	43.001	42.1305	41.293	41.32	40.6794	38.9252	42.6558	44.66	41.5247	38.4725	41.125	41.4953	41.8062	34.5805	39.8488	41.8357	41.3928	39.7897	38.4608	42.2882	41.8364	42.0207	41.7962	40.3105
8	42.1062	1.82373	38.5346	37.9956	38.7583	39.3803	35.9992	40.076	40.2188	43.4076	42.1432	42.3905	41.2795	43.3956	43.4284	44.9	44.3475	42.1388	41.231	43.186	36.0334	41.6102	42.158	42.3863	42.8915	44.098	43.0002	42.157	42.576	41.5533	40.2871	43.641	45.4431	42.1044	39.625	42.1578	42.697	42.9944	36.7345	41.2454	43.0965	42.5559	41.024	39.8907	43.4224	43.1273	42.9431	42.7195	41.5987
9	43.0024	1.70782	39.7296	39.2923	39.882	40.5375	36.9332	41.1376	41.1927	44.1695	42.7458	43.4696	42.0891	44.2766	44.3035	45.5396	45.0513	43.1799	42.136	44.135	37.6388	42.6043	43.0514	43.2895	43.6276	44.981	43.6555	42.796	43.56	42.1987	41.3691	44.3969	46.0247	42.4513	40.5724	42.9362	43.646	43.944	38.688	42.3458	44.0331	43.4638	41.9548	41.0642	44.2942	44.1305	43.6759	43.4406	42.4955
10	43.6738	1.64289	40.5905	40.1828	40.6234	41.3375	37.5184	41.8985	41.8868	44.7082	43.1495	44.3095	42.7012	44.957	44.991	45.9658	45.5715	44.0283	42.817	44.834	38.8627	43.3651	43.6766	43.9406	44.1345	45.663	44.1333	43.233	44.306	42.6394	42.1725	44.9582	46.421	42.6061	41.322	43.4807	44.3784	44.669	40.3232	43.1804	44.7072	44.1536	42.6155	41.9685	44.9598	44.8954	44.2476	43.967	43.0612
11	44.138	1.61883	41.1887	40.7148	41.0531	41.8434	37.8088	42.4188	42.3517	45.0467	43.3531	44.9259	43.1276	45.4648	45.5055	46.1879	45.914	44.7089	43.302	45.299	39.7136	43.9312	44.0932	44.3786	44.4192	46.141	44.4487	43.475	44.844	42.8788	42.7187	45.3403	46.6349	42.5891	41.8878	43.7999	44.9225	45.1961	41.6074	43.7813	45.1671	44.6591	43.0464	42.6234	45.4561	45.4595	44.6618	44.2893	43.3516
12	44.4036	1.62072	41.5847	40.935	41.2466	42.1033	37.8588	42.75	42.6274	45.191	43.339	45.3327	43.3743	45.8144	45.8443	46.2054	46.068	45.2273	43.601	45.521	40.25	44.3247	44.3373	44.6234	44.471	46.394	44.5999	43.514	45.185	42.9134	43.0367	45.545	46.663	42.4048	42.278	43.8937	45.2893	45.5523	42.5611	44.1751	45.4374	44.9997	43.2849	43.063	45.7946	45.838	44.9016	44.3866	43.4012
13	44.4695	1.6372	41.8056	40.872	41.2508	42.1367	37.6993	42.9221	42.7286	45.1285	43.089	45.5381	43.4366	46.0072	45.9935	46.0222	46.0181	45.5716	43.706	45.475	40.5463	44.5444	44.4105	44.6704	44.2714	46.405	44.5767	43.335	45.326	42.7378	43.1558	45.5637	46.5005	42.0436	42.4906	43.7533	45.4678	45.7559	43.2307	44.3712	45.5198	45.1726	43.3542	43.3223	45.9572	46.0236	44.9395	44.2446	43.2162
14	44.3284	1.66511	41.8447	40.5371	41.073	41.9326	37.3281	42.933	42.6389	44.845	42.5942	45.5404	43.3038	46.0302	45.9358	45.6417	45.7541	45.7185	43.599	45.137	40.6619	44.5658	44.2836	44.4981	43.8168	46.163	44.3677	42.93	45.249	42.3529	43.0975	45.3844	46.1444	41.4964	42.5128	43.3764	45.434	45.811	43.6682	44.357	45.3944	45.163	43.2572	43.4256	45.9116	45.9942	44.7513	43.8611	42.7776
15	43.9742	1.70861	41.6669	39.9254	40.6863	41.4609	36.7238	42.7564	42.3251	44.3388	41.8596	45.3303	42.9681	45.8686	45.6628	45.0773	45.2805	45.6481	43.266	44.503	40.621	44.3542	43.9162	44.0855	43.1195	45.678	43.9651	42.301	44.937	41.7743	42.8647	44.9996	45.596	40.7661	42.3301	42.7737	45.1702	45.7142	43.9209	44.112	45.0401	44.9543	42.9899	43.3796	45.629	45.7318	44.3281	43.2476	42.0595
16	43.4074	1.774	41.2254	39.0363	40.0521	40.6962	35.8645	42.359	41.7617	43.6223	40.9027	44.9015	42.4316	45.5082	45.1753	44.3411	44.6141	45.3538	42.707	43.593	40.4065	43.8845	43.2879	43.424	42.2024	44.97	43.3689	41.464	44.38	41.0261	42.447	44.4087	44.859	39.8684	41.9322	41.9658	44.6748	45.4573	44.0166	43.6216	44.4514	44.5345	42.5549	43.1663	45.1003	45.2349	43.6771	42.4231	41.0526
17	42.6377	1.86352	40.4935	37.8876	39.1501	39.6389	34.7535	41.7212	40.9453	42.7096	39.7484	44.2524	41.7037	44.9456	44.4813	43.4448	43.7802	44.8402	41.94	42.444	39.9787	43.1576	42.4058	42.532	41.0975	44.068	42.5878	40.443	43.584	40.134	41.8379	43.6178	43.9422	38.8268	41.3203	40.9796	43.9606	45.0325	43.9563	42.8894	43.6442	43.8996	41.9616	42.7649	44.3376	44.5191	42.8171	41.4112	39.7795
18	41.6842	1.97248	39.4812	36.5257	37.9913	38.3229	33.4294	40.8494	39.8948	41.6265	38.4311	43.3926	40.8003	44.1883	43.5931	42.4033	42.8066	44.1174	40.993	41.112	39.2979	42.1978	41.2944	41.443	39.8452	43.002	41.6392	39.267	42.564	39.1237	41.0415	42.6412	42.8603	37.6667	40.508	39.8436	43.0539	44.4355	43.7237	41.9386	42.6475	43.0549	41.2231	42.1575	43.372	43.6124	41.777	40.2406	38.2925
19	40.5756	2.09082	38.2316	35.0199	36.6195	36.8121	31.9588	39.7755	38.6507	40.4027	36.9982	42.342	39.7419	43.2532	42.5342	41.2407	41.7221	43.2035	39.902	39.657	38.368	41.0463	40.0021	40.1993	38.489	41.808	40.5482	37.969	41.35	38.0198	40.0714	41.5018	41.6363	36.4159	39.5158	38.591	41.9886	43.6721	43.2993	40.8029	41.4995	42.0243	40.3565	41.3557	42.2433	42.5493	40.5901	38.9458	36.6628
20	39.3479	2.20654	36.8078	33.4512	35.0996	35.1824	30.4184	38.546	37.2609	39.0694	35.4988	41.1272	38.5531	42.1657	41.3446	39.9886	40.559	42.1255	38.7	38.14	37.2403	39.7498	38.5791	38.8464	37.0725	40.528	39.3469	36.593	39.978	36.8418	38.9479	40.2352	40.3032	35.103	38.3724	37.2601	40.8037	42.7612	42.6709	39.522	40.2399	40.845	39.3815	40.3892	40.9932	41.368	39.2947	37.5689	34.9657
21	38.0408	2.30923	35.2736	31.8903	33.5053	33.5096	28.8804	37.2128	35.7794	37.6631	33.9836	39.7842	37.2667	40.9568	40.063	38.6811	39.3485	40.9174	37.422	36.609	35.9818	38.3558	37.0709	37.4271	35.6335	39.203	38.0742	35.181	38.493	35.6137	37.6988	38.8835	38.8999	33.761	37.1142	35.8913	39.5422	41.7323	41.8467	38.1385	38.9098	39.5575	38.3192	39.2945	39.6602	40.1082	37.9317	36.1503	33.2696
22	36.6929	2.39268	33.6838	30.3873	31.9006	31.8543	27.3995	35.8286	34.2594	36.2225	32.4932	38.3497	35.918	39.6624	38.7251	37.3514	38.116	39.6184	36.102	35.102	34.6617	36.9118	35.5143	35.9779	34.2019	37.867	36.7688	33.771	36.943	34.3624	36.3551	37.4867	37.4694	32.426	35.7836	34.5241	38.2415	40.623	40.8504	36.6912	37.5471	38.2049	37.1952	38.1125	38.2806	38.8082	36.5358	34.7257	31.6245
23	35.3371	2.45485	32.082	28.9658	30.3372	30.2549	26.0091	34.4354	32.7448	34.7828	31.0557	36.8704	34.5408	38.3172	37.3607	36.0239	36.8788	38.268	34.766	33.637	33.3387	35.4567	33.9393	34.5216	32.7977	36.537	35.4651	32.391	35.366	33.1197	34.9493	36.0781	36.0459	31.1326	34.4253	33.1934	36.9257	39.4717	39.7179	35.2183	36.1827	36.8207	36.0344	36.8827	36.8823	37.4973	35.1346	33.3223	30.0618
24	33.9986	2.49686	30.4976	27.6293	28.8477	28.7292	24.7277	33.0652	31.2651	33.374	29.6893	35.3833	33.1682	36.9514	35.9878	34.7169	35.6475	36.8958	33.443	32.223	32.0488	34.0207	32.3677	33.0732	31.4354	35.22	34.1904	31.063	33.795	31.9182	33.5167	34.681	34.6499	29.9087	33.0699	31.9201	35.6076	38.3133	38.4873	33.7571	34.8401	35.4311	34.8608	35.6387	35.4848	36.1969	33.7486	31.9589	28.5978
25	32.695	2.52148	28.9453	26.375	27.4476	27.2791	23.5648	31.7399	29.8342	32.0136	28.4072	33.9162	31.8295	35.5882	34.6175	33.4448	34.4309	35.5186	32.151	30.864	30.8065	32.6221	30.8191	31.6431	30.1299	33.916	32.9646	29.809	32.251	30.7811	32.0889	33.3111	33.296	28.7737	31.7371	30.7154	34.3007	37.1745	37.1957	32.3406	33.5291	34.0522	33.692	34.4072	34.1028	34.92	32.3924	30.6519	27.2384
26	31.4395	2.5316	27.4325	25.2064	26.1474	25.9065	22.5282	30.4712	28.4662	30.7114	27.2205	32.4878	30.5483	34.2449	33.2608	32.2195	33.2427	34.1502	30.91	29.569	29.6138	31.2671	29.3159	30.2412	28.8928	32.627	31.8013	28.637	30.753	29.7228	30.6931	31.98	31.9923	27.7361	30.4413	29.5795	33.0098	36.0727	35.8762	30.9915	32.2581	32.6974	32.5442	33.2076	32.7514	33.6779	31.0781	29.412	25.9871
27	30.2425	2.52893	25.9681	24.1352	24.9561	24.6186	21.6294	29.2658	27.1735	29.4742	26.1393	31.1095	29.34	32.9324	31.9339	31.0486	32.0951	32.8063	29.743	28.353	28.4658	29.9606	27.8872	28.884	27.733	31.361	30.7033	27.545	29.322	28.7468	29.3569	30.7	30.745	26.795	29.1952	28.5102	31.7363	35.0147	34.5579	29.7242	31.0361	31.378	31.4293	32.0537	31.4458	32.4796	29.8159	28.25	24.8529
28	29.1118	2.51389	24.5677	23.1795	23.8767	23.4247	20.8797	28.1309	25.9634	28.3043	25.1657	29.7852	28.2125	31.6559	30.6546	29.9367	30.9961	31.5034	28.669	27.234	27.3605	28.7032	26.561	27.5982	26.6577	30.131	29.6628	26.528	27.976	27.8508	28.1032	29.4815	29.5576	25.9425	28.0096	27.5041	30.4899	34.0021	33.2619	28.5507	29.8686	30.0991	30.3472	30.9545	30.1993	31.3301	28.6148	27.1748	23.8475
29	28.0542	2.48624	23.2565	22.3553	22.9154	22.3365	20.2851	27.0728	24.8465	27.2023	24.2935	28.5196	27.167	30.4224	29.4396	28.8866	29.9485	30.2645	27.7	26.228	26.304	27.4988	25.3557	26.4103	25.6726	28.951	28.6705	25.585	26.736	27.0272	26.9508	28.3349	28.4303	25.1681	26.8915	26.5598	29.28	33.0308	32.0092	27.4778	28.7624	28.8645	29.3008	29.9159	29.0201	30.2322	27.4821	26.195	22.9801
30	27.075	2.44583	22.0633	21.6662	22.0741	21.3604	19.8413	26.1028	23.8336	26.1706	23.5201	27.3158	26.1986	29.2399	28.3043	27.8985	28.9543	29.105	26.843	25.344	25.307	26.3572	24.2836	25.3421	24.7839	27.838	27.7236	24.714	25.615	26.2661	25.9105	27.2699	27.3628	24.4642	25.8477	25.6848	28.1205	32.0946	30.819	26.5075	27.7229	27.6865	28.2914	28.9409	27.9123	29.1862	26.4236	25.3178	22.2527
31	26.1785	2.39359	21.0168	21.1029	21.3508	20.4998	19.5302	25.2279	22.9333	25.2125	22.8404	26.1817	25.3016	28.1138	27.2596	26.9708	28.0182	28.0373	26.094	24.581	24.3843	25.2931	23.3475	24.4111	23.9974	26.806	26.8312	23.921	24.617	25.5629	24.9864	26.292	26.3592	23.8283	24.8873	24.89	27.0241	31.1914	29.7103	25.6389	26.756	26.5799	27.3211	28.0339	26.8786	28.1922	25.4464	24.5468	21.661
32	25.3687	2.33162	20.1388	20.6491	20.7352	19.7496	19.3213	24.4493	22.1497	24.3322	22.2409	25.1297	24.4756	27.0511	26.3151	26.1077	27.1462	27.0657	25.446	23.926	23.5427	24.3264	22.5399	23.6327	23.3259	25.865	26.0069	23.216	23.738	24.9159	24.1789	25.4007	25.4261	23.2633	24.0234	24.1877	25.9971	30.3238	28.6955	24.8718	25.8675	25.5529	26.3984	27.2017	25.9236	27.253	24.5559	23.8892	21.1987
33	24.65	2.26337	19.4354	20.2843	20.2167	19.1114	19.1768	23.7616	21.481	23.535	21.7099	24.1706	23.7253	26.0646	25.4716	25.3135	26.3421	26.1906	24.891	23.364	22.7773	23.4729	21.8535	23.0214	22.7808	25.026	25.2676	22.607	22.973	24.3206	23.4872	24.596	24.5729	22.7743	23.2679	23.5902	25.0468	29.505	27.7829	24.2055	25.0618	24.615	25.5372	26.4542	25.0562	26.3776	23.7546	23.3522	20.8582
34	24.0273	2.19286	18.908	19.9893	19.7897	18.588	19.063	23.1597	20.927	22.8287	21.2413	23.3107	23.0577	25.173	24.727	24.594	25.6027	25.409	24.417	22.891	22.08	22.75	21.291	22.5823	22.366	24.294	24.639	22.103	22.319	23.7723	22.908	23.8827	23.811	22.3667	22.6293	23.1083	24.187	28.749	26.977	23.6377	24.351	23.777	24.7487	25.799	24.2857	25.583	23.042	22.9413	20.631
35	23.5072	2.12414	18.5617	19.7509	19.4619	18.1839	18.9586	22.6393	20.4872	22.2161	20.8337	22.557	22.485	24.3964	24.0851	23.9589	24.9257	24.7203	24.015	22.507	21.4541	22.1786	20.867	22.3121	22.0757	23.678	24.1505	21.716	21.776	23.2744	22.44	23.263	23.154	22.0413	22.113	22.7489	23.4362	28.0748	26.277	23.1635	23.7484	23.0545	24.0394	25.2462	23.6239	24.8833	22.4124	22.6587	20.5037
36	23.0944	2.06143	18.3911	19.5614	19.2538	17.9048	18.8577	22.1972	20.1623	21.693	20.4923	21.9201	22.0213	23.7521	23.5369	23.4244	24.3139	24.1243	23.669	22.209	20.9051	21.7677	20.5865	22.2069	21.9018	23.181	23.826	21.461	21.342	22.8382	22.0698	22.7341	22.6099	21.7912	21.7184	22.5184	22.8039	27.4959	25.6838	22.7781	23.2671	22.4459	23.4156	24.7854	23.0834	24.2878	21.8579	22.5056	20.4669
37	22.7952	2.00913	18.3896	19.4201	19.1859	17.755	18.7701	21.8368	19.9563	21.2548	20.2294	21.4055	21.6776	23.2539	23.0781	23.0145	23.7782	23.6292	23.366	21.998	20.4516	21.5213	20.4591	22.2609	21.8409	22.805	23.6805	21.347	21.025	22.4793	21.7853	22.2969	22.1875	21.6118	21.4465	22.426	22.3055	27.0287	25.2018	22.4815	22.9194	21.9586	22.8867	24.4071	22.6765	23.8027	21.3697	22.481	20.5178
38	22.6183	1.97197	18.5498	19.3389	19.2742	17.7358	18.7196	21.5651	19.8746	20.9039	20.0665	21.023	21.4612	22.907	22.7082	22.7628	23.342	23.25	23.099	21.878	20.1167	21.4416	20.4875	22.4645	21.8999	22.544	23.7223	21.383	20.839	22.2199	21.5822	21.9583	21.9006	21.5087	21.3102	22.4854	21.9558	26.6914	24.8439	22.2827	22.7235	21.6028	22.4672	24.103	22.4128	23.4415	20.948	22.5818	20.6666
39	22.5765	1.95499	18.8568	19.3384	19.5305	17.858	18.7346	21.3915	19.9185	20.6473	20.0284	20.7914	21.3822	22.7097	22.4366	22.7016	23.0475	23.0089	22.879	21.862	19.9209	21.5309	20.672	22.8101	22.0884	22.397	23.9496	21.574	20.811	22.0898	21.4607	21.7321	21.7695	21.5005	21.3263	22.7121	21.7668	26.5074	24.6313	22.197	22.7054	21.3995	22.1838	23.8765	22.3017	23.223	20.6023	22.8068	20.9342
40	22.6865	1.96065	19.2981	19.4446	19.9614	18.1444	18.8515	21.3317	20.0859	20.503	20.1425	20.7323	21.4595	22.6651	22.2834	22.8521	22.9488	22.9337	22.735	21.97	19.8872	21.7908	21.0143	23.2908	22.4155	22.365	24.351	21.933	20.972	22.1285	21.4302	21.6445	21.8169	21.6178	21.521	23.1169	21.7589	26.5035	24.5909	22.2478	22.8896	21.3819	22.0723	23.7403	22.3559	23.1747	20.3578	23.1612	21.3471
41	22.9675	1.98706	19.859	19.691	20.566	18.6198	19.117	21.4143	20.3801	20.5014	20.4392	20.876	21.7198	22.7874	22.2802	23.2278	23.0988	23.0628	22.714	22.227	20.0403	22.2204	21.5149	23.9028	22.8925	22.462	24.9118	22.466	21.358	22.3769	21.5169	21.73	22.0694	21.9017	21.9219	23.7032	21.9566	26.7015	24.7487	22.4565	23.2984	21.5917	22.1734	23.7186	22.5859	23.3252	20.253	23.6573	21.9232
42	23.4359	2.02713	20.5283	20.1174	21.334	19.3026	19.5739	21.6767	20.8104	20.6769	20.9427	21.2551	22.1868	23.0953	22.4639	23.8278	23.5346	23.4245	22.865	22.662	20.4076	22.8185	22.1681	24.6279	23.5304	22.704	25.6131	23.173	21.995	22.8591	21.7565	22.0214	22.549	22.39	22.5533	24.4603	22.3816	27.1128	25.1206	22.8449	23.9452	22.0681	22.5211	23.8479	23.0013	23.6997	20.3392	24.3049	22.6567
43	24.0982	2.07145	21.2966	20.7533	22.2486	20.1984	20.2492	22.1515	21.3819	21.0546	21.6616	21.8773	22.8702	23.5959	22.8609	24.6274	24.2754	24.0376	23.231	23.3	21.0079	23.5779	22.9611	25.4362	24.3324	23.107	26.4301	24.032	22.894	23.581	22.1781	22.5411	23.2615	23.1057	23.4136	25.3645	23.0378	27.7421	25.7039	23.4302	24.8247	22.8271	23.1316	24.1716	23.6082	24.3057	20.6629	25.1002	23.5172
44	24.9486	2.11045	22.1535	21.6088	23.2882	21.2945	21.1446	22.8614	22.0949	21.6483	22.5959	22.7377	23.7753	24.2918	23.4853	25.5788	25.3138	24.9114	23.846	24.152	21.8411	24.4828	23.8761	26.3022	25.2815	23.692	27.3313	25.017	24.045	24.5379	22.7945	23.2964	24.1894	24.0503	24.4886	26.3882	23.9175	28.5873	26.4799	24.2126	25.9021	23.8559	24.0035	24.7257	24.3953	25.1369	21.2556	26.0335	24.4602
45	25.9686	2.13666	23.0887	22.6741	24.4293	22.565	22.2444	23.8187	22.9372	22.4608	23.7399	23.8149	24.8969	25.1752	24.332	26.6201	26.613	26.0343	24.719	25.221	22.893	25.507	24.889	27.208	26.354	24.475	28.2858	26.092	25.418	25.7113	23.6083	24.2718	25.2978	25.1974	25.744	27.5016	25.0017	29.6287	27.4209	25.1783	27.1219	25.1197	25.1139	25.526	25.3462	26.1757	22.129	27.0909	25.4506
46	27.1286	2.14614	24.0938	23.9312	25.6525	23.9831	23.5225	25.022	23.8877	23.473	25.0725	25.0761	26.2075	26.2276	25.3667	27.6967	28.1162	27.3625	25.822	26.489	24.1401	26.6254	25.9755	28.1395	27.5245	25.449	29.2668	27.217	26.977	27.068	24.6065	25.4292	26.5518	26.4985	27.1243	28.6737	26.2594	30.8258	28.4965	26.306	28.4289	26.5614	26.4127	26.5657	26.4365	27.3905	23.2707	28.2479	26.4726
47	28.3931	2.14056	25.1676	25.3599	26.9525	25.523	24.9297	26.4511	24.9191	24.6427	26.5638	26.47	27.6725	27.4196	26.5284	28.7815	29.763	28.8316	27.106	27.912	25.5512	27.8154	27.1125	29.0901	28.7618	26.587	30.2521	28.364	28.698	28.5738	25.7552	26.717	27.9307	27.8972	28.5627	29.8849	27.6465	32.131	29.6704	27.564	29.7693	28.1077	27.836	27.8051	27.6297	28.7361	24.6388	29.4755	27.5342
48	29.7308	2.12962	26.3144	26.9384	28.3222	27.1536	26.4181	28.0784	25.9909	25.9157	28.1976	27.9341	29.2705	28.7288	27.7536	29.8754	31.5007	30.3805	28.521	29.429	27.0866	29.0591	28.2702	30.0542	30.0388	27.861	31.2185	29.527	30.566	30.209	27.006	28.0974	29.4302	29.3421	30.0054	31.139	29.1225	33.5101	30.909	28.9129	31.0955	29.6878	29.3238	29.1812	28.8875	30.1736	26.1687	30.7544	28.6524
49	31.1251	2.12698	27.535	28.6645	29.7608	28.8461	27.9747	29.8826	27.0738	27.2462	29.9794	29.4189	30.9985	30.1574	29.0018	30.9969	33.2859	31.9652	30.036	30.991	28.7181	30.3572	29.4315	31.0209	31.352	29.257	32.1631	30.728	32.558	31.9657	28.3175	29.5556	31.0497	30.7987	31.4275	32.4576	30.6636	34.9414	32.1958	30.325	32.3823	31.2576	30.8471	30.6292	30.1844	31.6874	27.7917	32.0836	29.8367
50	32.573	2.14221	28.8226	30.5632	31.2882	30.5871	29.6227	31.8478	28.1693	28.6111	31.9143	30.9033	32.8595	31.7264	30.2668	32.166	35.0802	33.5537	31.64	32.56	30.4464	31.736	30.6093	31.991	32.7242	30.775	33.1008	32	34.627	33.8299	29.6791	31.0957	32.7776	32.2434	32.8261	33.8603	32.2528	36.4038	33.5379	31.7954	33.6475	32.8029	32.4096	32.1048	31.5257	33.2858	29.4525	33.4739	31.0985
51	34.0762	2.17433	30.1821	32.6595	32.942	32.3624	31.3918	33.9508	29.3118	30.0055	33.9784	32.3945	34.827	33.4452	31.5686	33.3983	36.8293	35.1136	33.316	34.103	32.2933	33.2284	31.8549	32.9895	34.1826	32.41	34.0603	33.365	36.704	35.7618	31.1071	32.7146	34.5906	33.6446	34.2034	35.3421	33.8637	37.872	34.9626	33.3484	34.9373	34.3369	34.0242	33.5862	32.9348	34.9796	31.1132	34.9299	32.4709
52	35.6284	2.21359	31.6336	34.9393	34.751	34.1328	33.2948	36.1479	30.5431	31.4306	36.1084	33.9132	36.8425	35.2868	32.9233	34.7057	38.4714	36.6072	35.042	35.583	34.2741	34.8502	33.2312	34.0613	35.731	34.146	35.0579	34.83	38.715	37.7004	32.6201	34.3885	36.4567	34.9671	35.5562	36.8732	35.4548	39.3159	36.4922	35.0051	36.2991	35.8736	35.6862	35.0609	34.4287	36.7601	32.7449	36.4389	33.9807
53	37.2108	2.24907	33.1938	37.3408	36.7009	35.8322	35.3114	38.372	31.8901	32.8883	38.2388	35.4693	38.8404	37.2001	34.3342	36.0884	39.9568	38.0027	36.799	36.974	36.3618	36.5898	34.7724	35.25	37.3401	35.961	36.0888	36.391	40.602	39.5831	34.222	36.0894	38.3309	36.1968	36.8827	38.4076	36.9759	40.6975	38.1147	36.7639	37.7513	37.4226	37.3723	36.5135	36.0042	38.6014	34.3206	37.9745	35.6268
54	38.7943	2.27361	34.8499	39.7777	38.7436	37.3852	37.4024	40.5462	33.3531	34.3755	40.3011	37.054	40.7571	39.1167	35.8012	37.5244	41.2522	39.2798	38.565	38.258	38.5142	38.4153	36.4742	36.5776	38.9609	37.819	37.1385	38.03	42.316	41.3527	35.9025	37.7925	40.1587	37.3268	38.178	39.8874	38.3836	41.9793	39.7914	38.6032	39.2864	38.9798	39.0484	37.9294	37.646	40.465	35.8229	39.5031	37.3841
55	40.3422	2.28645	36.5511	42.1565	40.8066	38.7393	39.5112	42.596	34.9139	35.8739	42.2286	38.6422	42.5307	40.9616	37.316	38.973	42.3306	40.4248	40.308	39.428	40.6741	40.2796	38.3012	38.0381	40.5355	39.668	38.1931	39.71	43.826	42.9623	37.641	39.4684	41.8877	38.3489	39.429	41.2509	39.6427	43.1393	41.4618	40.4797	40.8733	40.5237	40.6688	39.2966	39.319	42.2942	37.2419	40.9788	39.2028
56	41.8074	2.28771	38.2287	44.3821	42.802	39.8677	41.5654	44.4532	36.5362	37.3524	43.9666	40.1942	44.1082	42.6666	38.8573	40.3891	43.1776	41.427	41.989	40.493	42.764	42.12	40.192	39.6007	42.0027	41.457	39.235	41.381	45.119	43.65	39.4023	41.078	43.4746	39.2599	40.6087	42.4494	40.7333	44.1787	43.0594	42.3308	42.4609	42.0147	42.1866	40.5987	40.9731	44.0233	38.5647	42.352	41.0101
57	43.168	2.30133	39.8115	46.3779	44.6443	40.7807	43.4932	46.067	38.1625	38.7738	45.4793	41.6697	45.456	44.1889	40.3905	41.734	43.7989	42.2856	43.575	41.485	44.7036	43.8698	42.0675	41.2124	43.3091	43.15	40.243	42.995	46.202	45.0234	41.1376	42.5863	44.8878	40.0648	41.6873	43.4552	41.6573	45.1118	44.5127	44.0935	43.9835	43.4112	43.572	41.8205	42.5589	45.5949	39.7767	43.5825	42.7282
58	44.394	2.33023	41.2362	48.0975	46.2737	41.5233	45.2348	47.4098	39.7286	40.1039	46.7481	43.032	46.5535	45.5101	41.8792	42.98	44.2141	43.0086	45.033	42.436	46.4328	45.4765	43.8469	42.8005	44.4232	44.717	41.1937	44.517	47.087	46.6008	42.7975	43.9655	46.1093	40.7717	42.6448	44.2594	42.4355	45.9603	45.761	45.7213	45.3861	44.6814	44.8084	42.9517	44.0385	46.9719	40.8668	44.6457	44.2958
59	45.4616	2.36747	42.4606	49.5186	47.6575	42.1533	46.7559	48.4718	41.1802	41.3172	47.7605	44.2529	47.3972	46.6289	43.2869	44.1091	44.4522	43.6082	46.337	43.366	47.919	46.9044	45.4684	44.297	45.331	46.133	42.0666	45.915	47.791	47.3973	44.3421	45.1946	47.1315	41.3876	43.4676	44.8627	43.0954	46.7434	46.7716	47.1891	46.6327	45.7983	45.8885	43.9845	45.3837	48.1301	41.8259	45.5297	45.675
60	46.3678	2.41255	43.4711	50.6376	48.7855	42.7248	48.0335	49.2571	42.4831	42.3913	48.5106	45.3079	47.9888	47.5484	44.5776	45.1106	44.5444	44.0973	47.46	44.276	49.1465	48.1303	46.8927	45.6492	46.0299	47.375	42.8391	47.167	48.321	47.986	45.7419	46.2587	47.9551	41.9164	44.1501	45.2733	43.6592	47.4763	47.5426	48.4796	47.7014	46.7401	46.8098	44.9061	46.5746	49.0555	42.6484	46.2275	46.8471
61	47.1082	2.45811	44.2802	51.4568	49.6558	43.2718	49.0557	49.7797	43.6117	43.3091	48.9983	46.1681	48.3398	48.2706	45.7201	45.9785	44.5221	44.4867	48.389	45.153	50.1094	49.1388	48.0961	46.8129	46.5232	48.421	43.49	48.253	48.685	48.3747	46.9745	47.1442	48.5852	42.3589	44.6866	45.5009	44.1425	48.1683	48.0925	49.5792	48.5792	47.4904	47.5748	45.695	47.5919	49.7439	43.3279	46.7384	47.8
62	47.681	2.49668	44.9149	51.9771	50.2711	43.8051	49.8117	50.0586	44.5573	44.0635	49.232	46.8124	48.4651	48.7986	46.6918	46.707	44.4101	44.7819	49.116	45.972	50.8044	49.9165	49.0652	47.7641	46.8177	49.255	44.0037	49.164	48.887	48.5761	48.026	47.8434	49.0307	42.7128	45.0799	45.5571	44.5551	48.8261	48.4486	50.4762	49.2562	48.0426	48.186	46.3303	48.4166	50.1938	43.8624	47.0661	48.5202
63	48.0865	2.52282	45.4056	52.2078	50.6382	44.3179	50.2982	50.1137	45.3192	44.6554	49.2279	47.233	48.3842	49.1398	47.4772	47.2912	44.231	44.9865	49.639	46.709	51.231	50.4556	49.7927	48.4925	46.9298	49.87	44.3704	49.892	48.928	48.6085	48.8869	48.3524	49.3025	42.9774	45.3357	45.4544	44.9005	49.4493	48.6381	51.1623	49.7263	48.3979	48.6474	46.7978	49.0351	50.4113	44.2512	47.2191	48.9962
64	48.3277	2.53324	45.7774	52.162	50.767	44.7939	50.5175	49.9653	45.8985	45.0906	49.0056	47.4283	48.1203	49.3064	48.068	47.7288	44.0042	45.109	49.96	47.344	51.3922	50.7523	50.2754	48.9952	46.8764	50.267	44.5891	50.433	48.813	48.4949	49.5486	48.6715	49.4152	43.1527	45.4561	45.2092	45.1727	50.0375	48.6816	51.6298	49.9899	48.566	48.9635	47.092	49.4398	50.4066	44.5005	47.2125	49.222
65	48.4116	2.52641	46.0514	51.859	50.6745	45.218	50.4802	49.6352	46.2993	45.3815	48.5922	47.4047	47.704	49.3177	48.4625	48.0209	43.751	45.1641	50.086	47.862	51.2949	50.8145	50.5151	49.2736	46.6812	50.453	44.6661	50.788	48.556	48.2589	50.0108	48.8013	49.3846	43.2424	45.4482	44.8438	45.3623	50.5906	48.5939	51.8714	50.0535	48.5625	49.1433	47.2195	49.6297	50.1973	44.6224	47.0685	49.1989
66	48.3515	2.50237	46.2483	51.3263	50.3853	45.5818	50.207	49.152	46.5388	45.5461	48.0235	47.1864	47.173	49.1998	48.6665	48.1746	43.4939	45.1748	50.033	48.254	50.954	50.658	50.5155	49.3365	46.3771	50.442	44.6195	50.964	48.177	47.9289	50.2765	48.7497	49.2328	43.2558	45.3228	44.3901	45.4661	51.1137	48.3896	51.8864	49.932	48.4096	49.2018	47.1972	49.6098	49.8087	44.6334	46.8142	48.9429
67	48.1675	2.46244	46.387	50.6007	49.9353	45.8913	49.73	48.5517	46.6403	45.6087	47.344	46.806	46.5703	48.9827	48.698	48.2003	43.2577	45.17	49.826	48.521	50.398	50.304	50.292	49.2017	46.012	50.255	44.4823	50.979	47.706	47.5363	50.355	48.5303	48.9867	43.2077	45.103	43.885	45.485	51.612	48.0863	51.684	49.6507	48.133	49.161	47.049	49.3957	49.276	44.5563	46.4827	48.4883
68	47.8853	2.40909	46.4919	49.7293	49.3691	46.1681	49.0938	47.8798	46.6374	45.5967	46.6041	46.31	45.9409	48.7012	48.575	48.1111	43.0656	45.1804	49.493	48.67	49.6617	49.779	49.8612	48.8963	45.6315	49.92	44.2999	50.857	47.175	47.1147	50.2602	48.1665	48.6719	43.1178	44.8175	43.3675	45.43	52.083	47.7082	51.2817	49.2414	47.7607	49.0461	46.8028	49.015	48.6407	44.4174	46.1109	47.8853
69	47.5353	2.34806	46.5923	48.7672	48.7391	46.4398	48.3511	47.1823	46.563	45.5379	45.8523	45.7492	45.3234	48.3905	48.3391	47.9206	42.9377	45.2308	49.067	48.713	48.8086	49.1295	49.2739	48.4577	45.2785	49.47	44.1212	50.625	46.611	46.695	50.0206	47.6855	48.3103	43.004	44.4926	42.8757	45.3254	52.5239	47.2836	50.7083	48.74	47.3322	48.8809	46.4981	48.5046	47.9503	44.2466	45.7342	47.1934
70	47.1467	2.28587	46.72	47.7688	48.0969	46.7353	47.5518	46.4987	46.4464	45.4568	45.1295	45.1752	44.7466	48.0832	48.0253	47.6415	42.8854	45.3332	48.579	48.662	47.8915	48.4029	48.5802	47.9301	44.9889	48.936	43.9837	50.312	46.035	46.3012	49.6669	47.121	47.9116	42.8816	44.1558	42.4405	45.196	52.9257	46.8392	50.0002	48.1812	46.8792	48.682	46.1645	47.9085	47.2425	44.0708	45.3824	46.4766
71	46.7433	2.22932	46.8972	46.7787	47.4848	47.0778	46.7402	45.8555	46.3092	45.3695	44.4622	44.6315	44.2267	47.8049	47.6642	47.2905	42.9132	45.4879	48.055	48.53	46.9578	47.6413	47.83	47.3563	44.7835	48.347	43.9075	49.941	45.458	45.9498	49.2275	46.5072	47.476	42.7594	43.8261	42.0777	45.0605	53.2786	46.4001	49.1924	47.5937	46.4298	48.4578	45.8237	47.271	46.5485	43.9077	45.0735	45.7951
72	46.3423	2.18432	47.1376	45.8336	46.9298	47.4826	45.9509	45.2685	46.1657	45.2852	43.8658	44.1491	43.7701	47.573	47.2758	46.8825	43.0172	45.6872	47.514	48.335	46.0453	46.8725	47.0678	46.7736	44.6738	47.723	43.8987	49.53	44.886	45.6483	48.7218	45.873	46.9948	42.639	43.5096	41.7897	44.9298	53.5717	45.9849	48.3176	47.0026	46.0036	48.2124	45.4865	46.6267	45.8867	43.7671	44.8159	45.1967
73	45.9534	2.15521	47.4444	44.9585	46.4455	47.9505	45.2064	44.7403	46.0205	45.2045	43.3456	43.747	43.377	47.3919	46.873	46.4295	43.1861	45.9154	46.971	48.097	45.1796	46.1193	46.3275	46.2122	44.6595	47.08	43.9454	49.091	44.321	45.3949	48.1614	45.2427	46.4592	42.5167	43.2056	41.5674	44.8071	53.7947	45.6057	47.4015	46.4235	45.6047	47.9437	45.1521	45.9975	45.2662	43.6497	44.6113	44.7153
74	45.5796	2.1448	47.8054	44.1665	46.0299	48.4696	44.5197	44.2613	45.8732	45.1196	42.8956	43.4267	43.0431	47.253	46.4613	45.9361	43.406	46.1544	46.435	47.833	44.3757	45.397	45.6324	45.6902	44.7247	46.421	44.0279	48.632	43.764	45.1796	47.553	44.6346	45.862	42.387	42.9111	41.394	44.6884	53.9414	45.2682	46.4629	45.8622	45.2274	47.6513	44.8127	45.3941	44.6853	43.5498	44.4538	44.3692
75	45.2178	2.15457	48.1981	43.4613	45.6665	49.0226	43.8925	43.8163	45.7191	45.0185	42.5048	43.1753	42.7553	47.138	46.0386	45.4051	43.6592	46.3835	45.91	47.55	43.641	44.7111	44.9947	45.2131	44.8427	45.75	44.1231	48.154	43.208	44.9855	46.8966	44.0598	45.2019	42.2437	42.6161	41.2474	44.5655	54.0058	44.9679	45.5152	45.3203	44.8578	47.3301	44.4538	44.8158	44.1396	43.457	44.3323	44.1582
76	44.8601	2.18484	48.5902	42.8398	45.3312	49.5838	43.3163	43.3843	45.5476	44.8875	42.1586	42.9728	42.4932	47.0242	45.5993	44.8374	43.9224	46.583	45.399	47.252	42.9769	44.0604	44.4164	44.7779	44.987	45.065	44.2076	47.656	42.642	44.7941	46.1943	43.5187	44.4811	42.0754	42.3041	41.1067	44.4245	53.9818	44.69	44.5644	44.7906	44.4784	46.9724	44.0576	44.2537	43.6187	43.3564	44.2305	44.0638
77	44.4951	2.23486	48.942	42.2905	44.9933	50.1223	42.7768	42.944	45.3426	44.7112	41.8354	42.794	42.2349	46.8888	45.1355	44.2261	44.1669	46.7366	44.899	46.936	42.3775	43.4357	43.8903	44.3751	45.1271	44.359	44.2591	47.135	42.054	44.5853	45.4438	43.0035	43.7009	41.8665	41.96	40.9517	44.251	53.8664	44.4141	43.6109	44.2602	44.0708	46.5691	43.6081	43.694	43.1059	43.2311	44.1318	44.0575
78	44.1092	2.30244	49.2147	41.7923	44.6236	50.6034	42.2548	42.4726	45.086	44.4806	41.5153	42.6123	41.9627	46.7106	44.637	43.5596	44.3621	46.8293	44.403	46.604	41.8307	42.8213	43.402	43.9904	45.2317	43.623	44.2534	46.585	41.435	44.3384	44.6403	42.5002	42.8663	41.6038	41.57	40.7641	44.0277	53.6513	44.1158	42.6532	43.7166	43.6173	46.1072	43.0913	43.1219	42.5803	43.0653	44.018	44.105
79	43.6879	2.38498	49.3707	41.3141	44.196	50.9928	41.7256	41.9502	44.7612	44.1851	41.1756	42.3976	41.6586	46.4716	44.0935	42.8246	44.4788	46.8484	43.9	46.258	41.3171	42.1944	42.932	43.6024	45.2699	42.854	44.1698	45.994	40.772	44.0307	43.7795	41.9935	41.9786	41.2769	41.1241	40.5264	43.7392	53.3287	43.7665	41.6886	43.1453	43.1025	45.5728	42.4955	42.5207	42.0228	42.8447	43.8707	44.1727
80	43.2155	2.479	49.3785	40.821	43.6834	51.2516	41.1599	41.3584	44.352	43.8136	40.7904	42.1197	41.3009	46.1544	43.493	42.0079	44.4878	46.7788	43.373	45.887	40.8159	41.5281	42.4543	43.19	45.2177	42.047	43.9922	45.346	40.054	43.6438	42.8545	41.4669	41.036	40.8743	40.611	40.2234	43.3735	52.8884	43.3403	40.7103	42.5335	42.512	44.95	41.8136	41.8725	41.4174	42.5519	43.668	44.2294
81	42.6773	2.58037	49.2086	40.2796	43.0629	51.3441	40.5287	40.681	43.8414	43.3554	40.3344	41.7509	40.8668	45.7414	42.8244	41.104	44.3648	46.605	42.806	45.478	40.3019	40.7948	41.9448	42.7343	45.0577	41.19	43.7083	44.63	39.268	43.1582	41.8571	40.9053	40.034	40.3814	40.0104	39.8392	42.9167	52.3183	42.8125	39.7094	41.8659	41.8325	44.2279	41.0451	41.1597	40.7512	42.1704	43.3907	44.2455
82	42.0609	2.68441	48.837	39.6616	42.3158	51.2404	39.804	39.9067	43.2178	42.8068	39.7859	41.2712	40.3385	45.2248	42.077	40.1116	44.0912	46.3129	42.18	45.015	39.748	39.9713	41.3792	42.2165	44.7787	40.269	43.3074	43.833	38.404	42.5596	40.7777	40.2954	38.9699	39.7833	39.3109	39.367	42.3555	51.6009	42.1633	38.6774	41.13	41.0512	43.3985	40.1994	40.3675	40.0166	41.6853	43.0208	44.1937
83	41.3565	2.78644	48.2435	38.9428	41.4292	50.9119	38.9628	39.0318	42.471	42.1625	39.1309	40.6675	39.7037	44.6042	41.2372	39.033	43.6539	45.8883	41.479	44.481	39.1259	39.0401	40.7395	41.6218	44.3764	39.273	42.7835	42.939	37.455	41.8376	39.6084	39.6219	37.8435	39.0698	38.5114	38.8027	41.6774	50.7188	41.381	37.6077	40.3178	40.1626	42.46	39.2843	39.4844	39.2075	41.0837	42.546	44.0488
84	40.5574	2.88155	47.41	38.1046	40.3937	50.3325	37.9889	38.0575	41.5937	41.4221	38.3634	39.9354	38.9586	43.8795	40.2942	37.8711	43.0451	45.3175	40.685	43.853	38.4087	37.9938	40.0052	40.9343	43.8478	38.194	42.1296	41.938	36.414	40.9824	38.3468	38.8733	36.6637	38.2348	37.6148	38.1414	40.8768	49.6565	40.4632	36.4958	39.4281	39.1659	41.412	38.3045	38.5046	38.3235	40.354	41.9523	43.7829
85	39.6615	2.96458	46.3228	37.1339	39.2112	49.4794	36.8749	36.9928	40.5847	40.584	37.49	39.0726	38.1102	43.0487	39.244	36.6326	42.2611	44.5869	39.785	43.118	37.5863	36.8352	39.1616	40.1475	43.1915	37.035	41.3399	40.824	35.276	39.9867	36.9945	38.0425	35.4461	37.2791	36.6337	37.3856	39.9544	48.4038	39.4153	35.3389	38.4648	38.0724	40.2624	37.2669	37.4292	37.3723	39.4922	41.2295	43.3686
86	38.6727	3.02956	44.9728	36.0334	37.8932	48.3362	35.6252	35.8556	39.4523	39.6489	36.5253	38.0873	37.1741	42.1057	38.1028	35.3297	41.3042	43.684	38.771	42.264	36.6692	35.5788	38.2107	39.2625	42.4062	35.808	40.4137	39.594	34.038	38.8518	35.5595	37.1318	34.2126	36.2112	35.5814	36.5531	38.915	46.9553	38.2508	34.1404	37.4361	36.9018	39.0258	36.1895	36.2676	36.3683	38.4997	40.371	42.7842
87	37.6009	3.07046	43.3615	34.8169	36.4591	46.8972	34.2541	34.6665	38.2115	38.6213	35.4927	36.9953	36.1721	41.0445	36.8967	33.982	40.1829	42.604	37.64	41.288	35.6809	34.2472	37.1633	38.2885	41.4952	34.538	39.3567	38.259	32.705	37.5894	34.058	36.1548	32.9904	35.047	34.4768	35.6645	37.7694	45.3155	36.9887	32.915	36.3524	35.6746	37.7256	35.0947	35.0372	35.3306	37.3845	39.3758	42.0137
88	36.4622	3.08167	41.5045	33.5096	34.9399	45.1714	32.7907	33.4503	36.8855	37.5088	34.4233	35.8275	35.1289	39.8668	35.6586	32.6152	38.9103	41.352	36.397	40.195	34.652	32.8689	36.0349	37.2353	40.4655	33.257	38.1785	36.838	31.295	36.2243	32.5154	35.1301	31.8105	33.8108	33.3412	34.7386	36.5371	43.4999	35.6521	31.6859	35.2305	34.414	36.3971	34.0118	33.7652	34.279	36.1587	38.2475	41.0497
89	35.2778	3.05895	39.4347	32.1479	33.3814	43.1851	31.2783	32.2338	35.5001	36.3224	33.3506	34.624	34.0686	38.5852	34.4257	31.2572	37.5054	39.9433	35.06	38.999	33.618	31.48	34.8553	36.1109	39.3297	32.001	36.8936	35.361	29.831	34.7897	30.965	34.0767	30.6983	32.5336	32.1996	33.8003	35.2473	41.5343	34.2633	30.4824	34.0899	33.1463	35.0777	32.972	32.4841	33.2337	34.8413	36.9971	39.899
90	34.0733	3.00092	37.2104	30.7781	31.8429	40.9825	29.7684	31.0464	34.0789	35.0781	32.311	33.4252	33.0095	37.2309	33.2356	29.9321	36.0008	38.4046	33.657	37.733	32.608	30.1228	33.6572	34.9234	38.1056	30.807	35.5232	33.866	28.338	33.3302	29.4499	33.0113	29.6796	31.2482	31.0803	32.8735	33.9426	39.464	32.8443	29.3378	32.9574	31.9059	33.8062	32.0021	31.2331	32.2154	33.4568	35.6462	38.5905
91	32.8768	2.90889	34.9127	29.4515	30.3895	38.6215	28.3164	29.9171	32.6444	33.793	31.3397	32.2686	31.9687	35.8448	32.1257	28.6682	34.4423	36.7701	32.221	36.436	31.65	28.8415	32.4716	33.6791	36.8144	29.719	34.0919	32.398	26.842	31.8967	28.0228	31.954	28.7755	29.9873	30.0126	31.9783	32.6826	37.3554	31.4207	28.2803	31.8636	30.7318	32.6255	31.1196	30.0535	31.2492	32.0378	34.2291	37.1689
92	31.7163	2.78626	32.6389	28.2185	29.0805	36.1791	26.9785	28.8747	31.2214	32.4857	30.4696	31.1876	30.9607	34.4702	31.1297	27.4979	32.8828	35.0825	30.786	35.15	30.7701	27.6749	31.3286	32.3845	35.4786	28.784	32.6287	31.001	25.382	30.5464	26.7394	30.931	27.9955	28.7777	29.0276	31.1305	31.5396	35.2862	30.0286	27.3329	30.8424	29.6585	31.5827	30.3293	28.985	30.3563	30.622	32.7847	35.6888
93	30.6171	2.63701	30.4848	27.1271	27.9559	33.7461	25.8084	27.9389	29.8492	31.1701	29.7255	30.2139	30.0052	33.148	30.27	26.4646	31.3799	33.3956	29.388	33.913	29.9884	26.6501	30.249	31.0438	34.1196	28.041	31.1672	29.716	24.048	29.3322	25.6654	29.9758	27.3366	27.6489	28.1462	30.3335	30.5786	33.3462	28.7153	26.5069	29.9244	28.7104	30.7199	29.6189	28.0566	29.5538	29.2526	31.3513	34.1995
94	29.6116	2.46422	28.5237	26.2171	27.0266	31.4153	24.8529	27.1197	28.5938	29.8897	29.1264	29.3859	29.142	31.9141	29.5724	25.6443	30.0007	31.7685	28.075	32.75	29.309	25.7996	29.241	29.6816	32.7606	27.525	29.7627	28.573	22.989	28.2992	24.8913	29.1578	26.8111	26.6577	27.3856	29.5838	29.8426	31.6253	27.5418	25.8097	29.1355	27.8958	30.0669	28.9626	27.2781	28.8702	28.013	29.9593	32.7302
95	28.7634	2.27334	26.8062	25.5232	26.277	29.2808	24.173	26.4377	27.57	28.7638	28.696	28.7584	28.4629	30.8314	29.0953	25.1592	28.8339	30.2783	26.94	31.676	28.7342	25.1936	28.33	28.4022	31.4629	27.282	28.5295	27.613	22.387	27.4983	24.5301	28.6234	26.4861	25.9001	26.7945	28.8981	29.3595	30.193	26.5933	25.2822	28.5036	27.2242	29.6312	28.3534	26.6711	28.3688	27.0616	28.6663	31.2884
96	28.1823	2.07745	25.393	25.0838	25.6972	27.4575	23.8498	25.9587	26.939	27.9825	28.4766	28.4073	28.0956	30.0201	28.9525	25.16	28.0013	29.0445	26.134	30.686	28.3005	24.93	27.5997	27.4	30.3838	27.37	27.6627	26.929	22.414	26.9907	24.6945	28.5768	26.4888	25.506	26.4719	28.3497	29.157	29.0875	25.9782	25.0132	28.0853	26.7354	29.3967	27.8613	26.3032	28.1532	26.6061	27.58	29.8674
97	27.999	1.90682	24.3675	24.9364	25.3115	26.0688	23.9454	25.7684	26.8642	27.7484	28.5255	28.4175	28.1695	29.6311	29.2915	25.7826	27.6271	28.2204	25.825	29.77	28.0793	25.0914	27.1842	26.9165	29.7555	27.855	27.3827	26.653	23.177	26.8469	25.4603	29.1904	26.9678	25.6159	26.5579	28.073	29.2807	28.3094	25.799	25.1152	27.9734	26.5149	29.3379	27.641	26.2779	28.343	26.8211	26.832	28.4868
98	28.3154	1.82023	23.8047	25.0969	25.1661	25.2109	24.4741	25.9403	27.4632	28.1976	28.8936	28.8542	28.7719	29.7904	30.2135	27.0836	27.8037	27.9557	26.159	28.927	28.1572	25.7215	27.2306	27.1623	29.7839	28.775	27.8307	26.911	24.661	27.1075	26.8322	30.4995	28.0166	26.317	27.1735	28.2169	29.7807	27.8241	26.116	25.692	28.2758	26.6778	29.4425	27.8822	26.6973	29.0319	27.7582	26.5611	27.2113
99	29.1677	1.87531	23.7672	25.5616	25.3422	24.9293	25.418	26.532	28.7558	29.3276	29.6197	29.7338	29.9052	30.5446	31.7165	28.9977	28.5596	28.3483	27.219	28.193	28.6332	26.8422	27.8669	28.2243	30.5686	30.113	29.012	27.779	26.714	27.7703	28.7255	32.3872	29.6197	27.5863	28.3604	28.8971	30.6692	27.5817	26.9347	26.8242	29.0688	27.3306	29.7188	28.7457	27.6478	30.2348	29.3294	26.9134	26.1577
100	30.5127	2.05564	24.329	26.348	25.982	25.245	26.765	27.587	30.638	31.007	30.709	31.003	31.49	31.847	33.687	31.36	29.845	29.398	28.964	27.638	29.605	28.439	29.152	30.014	32.058	31.799	30.8	29.246	29.112	28.801	30.983	34.623	31.65	29.299	30.067	30.142	31.912	27.541	28.226	28.523	30.355	28.516	30.202	30.276	29.163	31.877	31.341	27.968	25.546
all values Left	mean	std	steps
1	28.1613	1.92251	25.996	25.824	27.017	27.131	25.735	25.028	27.268	25.606	25.299	25.312	26.023	27.775	27.503	26.766	26.149	28.252	26.857	27.106	27.912	25.841	27.347	26.26	28.794	28.278	26.587	30.386	27.217	26.977	27.848	26.474	26.807	25.828	27.793	28.117	29.319	27.093	28.689	28.98	29.952	26.646	29.381	27.713	28.198	24.735	27.707	27.608	27.602
2	29.4955	1.90033	27.7491	27.017	28.7537	28.5121	27.3625	26.5229	29.0317	26.6673	26.6115	26.8502	27.4631	29.3843	28.8508	27.9419	27.2415	29.9125	28.292	28.521	29.4763	27.3716	28.5858	27.4083	29.7472	29.5314	27.8892	31.3212	28.364	28.7169	29.461	27.7542	28.1523	27.155	29.2521	29.5373	30.5626	28.5277	29.8925	30.3962	31.2738	28.1336	30.7962	28.9757	29.6075	26.245	28.9347	28.755	28.6058
3	30.8889	1.89188	29.7389	28.2787	30.665	29.964	29.0466	28.0864	30.9695	27.732	27.9626	28.5323	28.9333	31.1239	30.3246	29.1331	28.3472	31.6578	29.8238	30.036	31.0861	28.9913	29.8736	28.5687	30.7053	30.8144	29.3183	32.2362	29.527	30.6062	31.2021	29.0795	29.5701	28.604	30.724	30.9402	31.8594	30.0317	31.1554	31.8715	32.5552	29.6765	32.2317	30.2762	31.0925	27.84	30.2202	29.9721	29.6078
4	32.3402	1.91078	31.9663	29.6064	32.7722	31.5106	30.7762	29.7441	33.0637	28.8257	29.3433	30.367	30.4042	32.9949	31.9462	30.3402	29.4563	33.4456	31.4026	31.64	32.7003	30.707	31.2312	29.7332	31.6626	32.143	30.8741	33.1469	30.728	32.6207	33.0651	30.4602	31.0652	30.177	32.1843	32.3191	33.2378	31.5906	32.4669	33.4302	33.8222	31.255	33.6705	31.6227	32.6563	29.469	31.5542	31.274	30.6432
5	33.8533	1.96423	34.3991	31.0164	35.0581	33.1868	32.5347	31.5235	35.2785	29.9904	30.7536	32.353	31.8756	34.9667	33.7184	31.5814	30.586	35.2366	32.9952	33.316	34.2824	32.5374	32.6949	30.9274	32.6361	33.5481	32.5503	34.0797	32	34.7109	35.0202	31.9189	32.6339	31.871	33.6012	33.6777	34.7053	33.1835	33.8406	35.092	35.1217	32.8789	35.1025	33.0381	34.3138	31.097	32.9469	32.6945	31.7692
6	35.4219	2.04553	36.9562	32.5315	37.4616	35.0148	34.2824	33.4343	37.5509	31.2601	32.1957	34.4539	33.3672	36.9812	35.6088	32.8698	31.7587	36.976	34.5711	35.042	35.7938	34.4918	34.2897	32.2054	33.6651	35.0466	34.3293	35.0479	33.365	36.8056	37.0069	33.4667	34.2552	33.666	34.9399	35.0145	36.2395	34.777	35.3029	36.8548	36.4954	34.5562	36.5135	34.5377	36.066	32.698	34.4092	34.2568	33.0393
7	37.026	2.13818	39.5388	34.1542	39.8961	36.9779	35.9548	35.4562	39.7992	32.6458	33.6709	36.6061	34.8954	38.9738	37.5615	34.2093	32.993	38.6046	36.0937	36.799	37.2075	36.5459	36.0121	33.6217	34.7971	36.6224	36.1862	36.0481	34.83	38.8294	38.9566	35.0981	35.904	35.534	36.1841	36.3258	37.7979	36.3223	36.8689	38.6962	37.9589	36.2757	37.8899	36.1178	37.8895	34.246	35.9343	35.9565	34.4884
8	38.6346	2.22613	42.0465	35.8477	42.2678	39.0251	37.4798	37.5489	41.9433	34.1355	35.1699	38.7434	36.4568	40.8812	39.5027	35.6004	34.3018	40.0736	37.5267	38.565	38.5062	38.6589	37.8338	35.2033	36.0615	38.2319	38.0805	37.0668	36.391	40.7232	40.8071	36.7971	37.5578	37.437	37.3268	37.6102	39.3257	37.7721	38.5215	40.5718	39.5017	38.0093	39.2209	37.7621	39.7519	35.724	37.4967	37.7623	36.1215
9	40.2092	2.29873	44.3861	37.5448	44.4826	41.0817	38.8077	39.6544	43.9081	35.7032	36.665	40.7954	38.0321	42.6417	41.3543	37.0373	35.6919	41.3501	38.8467	40.308	39.6862	40.7754	39.711	36.9387	37.4619	39.8219	39.9571	38.0914	38.03	42.438	42.5038	38.5377	39.1908	39.32	38.3594	38.8583	40.7577	39.0901	40.2155	42.4189	41.0905	39.7158	40.4913	39.4341	41.6032	37.123	39.0631	39.6164	37.9086
10	41.7042	2.35039	46.4794	39.1751	46.4652	43.0591	39.9142	41.7006	45.632	37.3036	38.121	42.6961	39.5871	44.2038	43.0496	38.5044	37.1465	42.4083	40.0386	41.989	40.7635	42.8214	41.5836	38.7864	38.9757	41.3331	41.7648	39.1062	39.71	43.9435	43.65	40.2768	40.7676	41.125	39.2785	40.0511	42.0361	40.248	41.8875	44.1752	42.6715	41.3434	41.6868	41.0839	43.3785	38.431	40.5899	41.4399	39.7839
11	43.0826	2.38836	48.2746	40.6702	48.1703	44.875	40.811	43.6161	47.0793	38.8765	39.4996	44.3936	41.0808	45.5346	44.5499	39.9722	38.6263	43.2353	41.091	43.575	41.7732	44.7209	43.3823	40.6805	40.5586	42.7083	43.4666	40.0922	41.381	45.2284	44.3858	41.9644	42.2551	42.803	40.0893	41.1588	43.1246	41.2381	43.4673	45.7954	44.1798	42.8489	42.7975	42.6628	45.0151	39.634	42.0225	43.1545	41.6632
12	44.3322	2.42867	49.7477	41.9787	49.5768	46.4728	41.5423	45.343	48.2357	40.3643	40.7717	45.8566	42.4764	46.6149	45.8408	41.4083	40.0827	43.8382	41.9983	45.033	42.746	46.4176	45.0478	42.5393	42.1463	43.905	45.0317	41.0273	42.995	46.3003	46.3807	43.5562	43.6264	44.314	40.8003	42.1577	44.008	42.0733	44.8827	47.2547	45.563	44.2057	43.816	44.1334	46.4677	40.721	43.3153	44.7016	43.474
13	45.4161	2.45966	50.8908	43.0753	50.6812	47.8232	42.1646	46.8477	49.1019	41.7246	41.9147	47.0672	43.7431	47.4413	46.9223	42.7823	41.4725	44.2375	42.7668	46.337	43.6969	47.88	46.5392	44.2855	43.6686	44.904	46.4341	41.8928	44.517	47.1723	47.2413	45.0192	44.8608	45.635	41.4186	43.0326	44.6858	42.7796	46.0779	48.536	46.787	45.4013	44.7322	45.4684	47.7094	41.683	44.438	46.047	45.1653
14	46.3349	2.48679	51.7063	43.9633	51.4857	48.9176	42.7302	48.1081	49.6913	42.9319	42.908	48.0145	44.8561	48.0164	47.7974	44.0607	42.764	44.4624	43.4075	47.46	44.6215	49.0935	47.8299	45.8625	45.0683	45.698	47.6497	42.6686	45.915	47.8606	47.885	46.3284	45.9438	46.753	41.9482	43.7745	45.1629	43.3824	47.0284	49.6259	47.8312	46.4291	45.527	46.6478	48.7223	42.515	45.3762	47.1737	46.6999
15	47.0852	2.50654	52.2071	44.6655	51.9919	49.7541	43.2718	49.1123	50.0229	43.9713	43.7387	48.6939	45.7924	48.3518	48.4682	45.2152	43.9367	44.5442	43.9333	48.389	45.5005	50.0519	48.9025	47.2355	46.3029	46.2882	48.6569	43.3333	47.167	48.3725	48.3187	47.466	46.862	47.667	42.3896	44.3802	45.4508	43.8994	47.7385	50.5128	48.6833	47.291	46.1803	47.6523	49.4989	43.21	46.1219	48.0683	48.0495
16	47.665	2.51424	52.4104	45.2117	52.209	50.3366	43.8	49.8499	50.1182	44.8361	44.4057	49.107	46.5302	48.4627	48.9395	46.2216	44.9778	44.5135	44.3562	49.116	46.307	50.7523	49.7429	48.3833	47.3432	46.6797	49.4414	43.8725	48.253	48.7156	48.5551	48.4212	47.6068	48.38	42.7403	44.8495	45.5596	44.3429	48.2312	51.1884	49.3333	47.9799	46.6775	48.4631	50.0375	43.766	46.6728	48.7168	49.1841
17	48.0751	2.50597	52.3376	45.6297	52.1503	50.6716	44.3082	50.3182	49.9983	45.5242	44.9126	49.266	47.0534	48.3689	49.2205	47.0648	45.8808	44.3953	44.6834	49.639	47.0169	51.1939	50.3418	49.2945	48.1708	46.8832	49.9983	44.2736	49.164	48.8936	48.6124	49.1854	48.1731	48.901	42.9999	45.1846	45.5026	44.7194	48.5348	51.645	49.7762	48.508	47.0113	49.0671	50.3408	44.181	47.0326	49.1089	50.0795
18	48.3186	2.47966	52.0105	45.9419	51.8357	50.7701	44.7806	50.5196	49.6861	46.0368	45.268	49.188	47.3558	48.0939	49.3267	47.7338	46.6396	44.2115	44.9188	49.96	47.6108	51.3793	50.6943	49.9563	48.7781	46.916	50.3309	44.5349	49.892	48.9083	48.5145	49.7534	48.5608	49.239	43.1684	45.3875	45.2947	45.0279	48.6766	51.8755	50.013	48.8807	47.1849	49.4571	50.4181	44.459	47.2093	49.2402	50.722
19	48.4022	2.43521	51.4563	46.169	51.293	50.6497	45.2025	50.4658	49.2105	46.382	45.4882	48.8947	47.4381	47.669	49.2816	48.2242	47.2488	43.9819	45.069	50.086	48.0758	51.3147	50.8058	50.3662	49.1637	46.7969	50.449	44.6585	50.433	48.7663	48.2865	50.1268	48.7686	49.409	43.2498	45.4623	44.9572	45.2604	48.6747	51.8796	50.0509	49.1057	47.2114	49.6325	50.284	44.611	47.2182	49.1173	51.1098
20	48.3386	2.3746	50.713	46.3306	50.5594	50.3364	45.5653	50.1779	48.6088	46.5768	45.5939	48.4169	47.3163	47.1321	49.1139	48.5372	47.7058	43.7277	45.1466	50.033	48.4077	51.0134	50.6911	50.5344	49.3324	46.5535	50.3702	44.6573	50.788	48.4833	47.9576	50.3113	48.8018	49.426	43.2547	45.4159	44.5197	45.4098	48.5435	51.6672	49.9063	49.1978	47.1109	49.5989	49.9612	44.65	47.0818	48.7643	51.2534
21	48.1474	2.30074	49.8255	46.4488	49.6827	49.8673	45.8743	49.6888	47.9281	46.6472	45.6123	47.7931	47.0162	46.5267	48.8583	48.6812	48.0112	43.4718	45.1718	49.826	48.6113	50.5007	50.371	50.4669	49.2966	46.2242	50.1196	44.5553	50.964	48.0818	47.5609	50.3194	48.6687	49.309	43.1987	45.2621	44.0197	45.4755	48.2977	51.2559	49.6054	49.1784	46.9102	49.3727	49.4812	44.597	46.8287	48.2253	51.1744
22	47.8548	2.21762	48.8421	46.5501	48.7179	49.288	46.1498	49.0442	47.2174	46.6245	45.5712	47.0721	46.5773	45.8972	48.5518	48.6747	48.1725	43.2388	45.1718	49.493	48.6974	49.8142	49.8747	50.1835	49.0775	45.855	49.7291	44.391	50.979	47.5934	47.1318	50.1711	48.3876	49.087	43.1031	45.0257	43.4968	45.4629	47.9558	50.6754	49.1808	49.075	46.6393	48.9822	48.8846	44.475	46.4933	47.5582	50.9047
23	47.491	2.13061	47.815	46.665	47.7191	48.6517	46.4187	48.2964	46.519	46.54	45.4971	46.3118	46.0469	45.282	48.2313	48.5404	48.2003	43.0519	45.176	49.067	48.679	49.0016	49.2416	49.7133	48.7059	45.4882	49.2327	44.2089	50.857	47.0497	46.7033	49.8917	47.9811	48.786	42.9853	44.7323	42.9909	45.3886	47.5496	49.9618	48.6689	48.9136	46.3273	48.4648	48.215	44.312	46.1147	46.8287	50.4864
24	47.0859	2.04601	46.7872	46.82	46.7307	48.0096	46.7088	47.4953	45.8618	46.4199	45.4108	45.5591	45.476	44.7089	47.9284	48.3071	48.1086	42.9304	45.2111	48.579	48.57	48.1129	48.5196	49.0983	48.2226	45.1622	48.6623	44.0509	50.625	46.4772	46.3012	49.5103	47.4764	48.433	42.8613	44.4083	42.536	45.2749	47.1085	49.1501	48.1037	48.714	45.9986	47.8648	47.5125	44.137	45.7304	46.1051	49.9688
25	46.6648	1.97075	45.7864	47.0329	45.7885	47.4026	47.0435	46.6845	45.2628	46.2831	45.3241	44.8504	44.9134	44.1932	47.6665	48.005	47.9117	42.8851	45.2941	48.055	48.3882	47.1958	47.7544	48.3885	47.6712	44.9062	48.0445	43.9432	50.312	45.8951	45.9431	49.0518	46.9068	48.041	42.7381	44.0783	42.1526	45.144	46.6589	48.2729	47.5132	48.4867	45.669	47.2261	46.8116	43.969	45.3722	45.4451	49.3953
26	46.2461	1.91126	44.827	47.3122	44.9174	46.8564	47.4383	45.8977	44.7249	46.1422	45.2421	44.2064	44.3967	43.7409	47.4595	47.6606	47.6232	42.9199	45.4298	47.514	48.1547	46.2896	46.9766	47.6331	47.0914	44.7374	47.3983	43.8975	49.941	45.3136	45.6368	48.5323	46.3006	47.614	42.6168	43.7577	41.8457	45.0114	46.2243	47.3554	46.9224	48.2365	45.3434	46.5823	46.1361	43.821	45.0588	44.8939	48.7985
27	45.8409	1.87313	43.9162	47.6522	44.1295	46.3841	47.8951	45.1568	44.238	45.9995	45.1604	43.6383	43.9532	43.3521	47.303	47.291	47.2608	43.0301	45.6139	46.971	47.889	45.4245	46.2122	46.8742	46.5186	44.6633	46.7339	43.9124	49.53	44.7376	45.3805	47.9618	45.6839	47.143	42.4924	43.4498	41.6084	44.885	45.8203	46.4161	46.3458	47.9622	45.018	45.9547	45.4992	43.697	44.7989	44.4825	48.2039
28	45.4528	1.86026	43.0527	48.0351	43.4285	45.9785	48.4035	44.4744	43.7857	45.8546	45.0684	43.1457	43.5935	43.0219	47.1813	46.908	46.8402	43.2039	45.8332	46.435	47.6015	44.6164	45.4787	46.1435	45.9781	44.6784	46.055	43.9724	49.091	44.1691	45.1631	47.344	45.0764	46.619	42.3594	43.1538	41.4247	44.7653	45.4563	45.4682	45.7877	47.6627	44.6843	45.3533	44.9028	43.593	44.5942	44.216	47.624
29	45.0794	1.87481	42.2292	48.4332	42.811	45.6207	48.9472	43.851	43.3455	45.7026	44.953	42.7195	43.3098	42.7367	47.0688	46.5168	46.3737	43.4276	46.0707	45.91	47.2972	43.8736	44.7821	45.4617	45.481	44.7625	45.3625	44.058	48.632	43.6067	44.9665	46.68	44.494	46.033	42.2108	42.8661	41.2728	44.6474	45.1331	44.5172	45.2482	47.3333	44.3255	44.7765	44.3442	43.502	44.4378	44.0804	47.0556
30	44.7131	1.91687	41.4297	48.8084	42.2648	45.2855	49.5025	43.2779	42.8952	45.5324	44.7995	42.3463	43.0856	42.4755	46.9426	46.1164	45.8655	43.6827	46.3064	45.399	46.9743	43.1997	44.1221	44.8387	45.0275	44.8904	44.6514	44.148	48.154	43.0422	44.771	45.9707	43.9439	45.382	42.0334	42.5762	41.1306	44.5208	44.8409	43.5636	44.7186	46.9646	43.9266	44.2151	43.8157	43.411	44.3176	44.0476	46.4863
31	44.3429	1.98501	40.6333	49.122	41.7685	44.9438	50.0416	42.7403	42.4102	45.3284	44.595	42.0078	42.8986	42.2168	46.7782	45.7018	45.3186	43.9458	46.5195	44.899	46.6342	42.591	43.4898	44.2745	44.6118	45.0347	43.9129	44.2221	47.656	42.4638	44.5553	45.2126	43.4251	44.669	41.8107	42.2675	40.9772	44.3725	44.562	42.6057	44.1867	46.547	43.4726	43.6551	43.3031	43.305	44.2158	44.0834	45.8995
32	43.9556	2.07609	39.8209	49.3341	41.2905	44.567	50.5315	42.2189	41.8701	45.0733	44.3309	41.6839	42.7231	41.9432	46.5566	45.2667	44.7336	44.1873	46.693	44.403	46.279	42.0377	42.8697	43.7599	44.2221	45.1655	43.1414	44.2596	47.135	41.8602	44.2974	44.4016	42.9283	43.894	41.5306	41.9262	40.7935	44.187	44.2745	41.6407	43.6396	46.0667	42.952	43.0817	42.7864	43.167	44.1149	44.1504	45.2757
33	43.5366	2.18595	38.972	49.4119	40.796	44.1289	50.9392	41.6883	41.2552	44.7516	43.9959	41.3532	42.5321	41.6364	46.2589	44.8029	44.1017	44.377	46.8106	43.9	45.8982	41.5243	42.2386	43.2793	43.8416	45.252	42.3323	44.239	46.585	41.2207	43.9727	43.5326	42.4407	43.063	41.1822	41.5395	40.5613	43.9475	43.9511	40.6615	43.0634	45.5082	42.3537	42.4779	42.245	42.984	43.9955	44.2155	44.5943
34	43.0703	2.30994	38.071	49.324	40.2517	43.6027	51.227	41.1193	40.549	44.348	43.579	40.9907	42.2957	41.2743	45.867	44.3007	43.41	44.4857	46.86	43.373	45.478	41.03	41.5693	42.812	43.4487	45.2657	41.4757	44.142	45.994	40.5327	43.563	42.5987	41.948	42.178	40.753	41.098	40.2647	43.641	43.564	39.6593	42.4447	44.855	41.673	41.826	41.662	42.742	43.838	44.2467	43.836
35	42.5414	2.443	37.1068	49.0377	39.6295	42.966	51.3536	40.4829	39.7372	43.8473	43.0727	40.5698	41.9869	40.8344	45.3677	43.7508	42.642	44.4842	46.8242	42.806	44.9988	40.5336	40.8331	42.3285	43.0245	45.1854	40.5574	43.9545	45.346	39.7841	43.0434	41.5916	41.435	41.238	40.2267	40.5888	39.8873	43.2548	43.0866	38.6256	41.7685	44.0955	40.9085	41.1083	41.0203	42.423	43.6162	44.2145	42.9849
36	41.9377	2.58048	36.0759	48.5371	38.9054	42.2011	51.293	39.7511	38.8205	43.2389	42.4734	40.0656	41.5839	40.2993	44.7603	43.1427	41.7857	44.349	46.689	42.18	44.4429	40.0093	40.0057	41.8054	42.5523	44.9954	39.5648	43.6651	44.63	38.9625	42.4033	40.5015	40.8881	40.238	39.5898	39.9971	39.4208	42.7759	42.4955	37.5541	41.0227	43.2225	40.0734	40.3104	40.3125	42.013	43.3117	44.0917	42.0331
37	41.2492	2.71724	34.981	47.8028	38.0611	41.2951	51.017	38.9015	37.8019	42.5121	41.7776	39.4597	41.0679	39.657	44.0448	42.467	40.8382	44.0616	46.4402	41.479	43.7862	39.4309	39.0692	41.2193	42.0147	44.6874	38.4883	43.2648	43.833	38.0589	41.632	39.3221	40.2954	39.175	38.8325	39.3109	38.8608	42.1907	41.7738	36.4401	40.2003	42.2337	39.174	39.4209	39.5321	41.498	42.9065	43.8503	40.9765
38	40.4694	2.84833	33.8317	46.8192	37.0838	40.24	50.4997	37.9183	36.6933	41.6598	40.9852	38.7403	40.4289	38.9044	43.2198	41.7134	39.7987	43.6097	46.0636	40.685	43.0145	38.7734	38.0154	40.5532	41.3962	44.2574	37.3277	42.748	42.939	37.0659	40.7198	38.0522	39.6426	38.047	37.9506	38.5283	38.2024	41.4886	40.9143	35.2809	39.3006	41.1305	38.2158	38.4345	38.6749	40.867	42.3883	43.4603	39.8129
39	39.5956	2.96822	32.6464	45.5757	35.977	39.0389	49.7179	36.7947	35.5156	40.6801	40.0952	37.9081	39.6624	38.0493	42.2797	40.8718	38.6706	42.9857	45.5452	39.785	42.1161	38.0208	36.847	39.7905	40.6843	43.7031	36.0931	42.1081	41.938	35.9772	39.6607	36.6941	38.9193	36.862	36.9475	37.6519	37.4473	40.666	39.9179	34.0805	38.3284	39.9229	37.2055	37.3526	37.7469	40.109	41.7425	42.8975	38.5469
40	38.6311	3.07058	31.457	44.0675	34.7552	37.7044	48.6541	35.5359	34.2915	39.5804	39.1102	36.9742	38.7696	37.1076	41.2178	39.9368	37.4579	42.1864	44.8716	38.771	41.0893	37.1717	35.5788	38.9205	39.8745	43.0232	34.8074	41.3399	40.824	34.7883	38.4596	35.2573	38.1189	35.635	35.8343	36.6935	36.6121	39.7243	38.7947	32.854	37.2916	38.6282	36.1582	36.1855	36.7595	39.224	40.9598	42.1439	37.1902
41	37.5849	3.14838	30.3026	42.3055	33.4439	36.2569	47.2992	34.1569	33.0486	38.3742	38.0367	35.9554	37.7598	36.1015	40.0341	38.9099	36.1695	41.2144	44.0295	37.64	39.9413	36.2403	34.2339	37.9456	38.9706	42.2166	33.5028	40.4429	39.594	33.4994	37.1337	33.759	37.2427	34.388	34.6306	35.6654	35.7182	38.6697	37.5596	31.6251	36.2018	37.2756	35.0947	34.9507	35.7313	38.214	40.035	41.1902	35.763
42	36.4722	3.19511	29.2214	40.315	32.08	34.7291	45.6593	32.6878	31.8159	37.0826	36.8841	34.8846	36.6527	35.056	38.7403	37.806	34.8212	40.0791	43.0102	36.397	38.6921	35.2511	32.8416	36.8769	37.9825	41.288	32.2167	39.4221	38.259	32.1211	35.7128	32.2259	36.3024	33.148	33.3644	34.5854	34.7852	37.5136	36.2361	30.4233	35.076	35.9054	34.0421	33.6765	34.682	37.089	38.9691	40.0408	34.2968
43	35.3138	3.20553	28.2513	38.1433	30.7103	33.1688	43.7547	31.1729	30.6247	35.7307	35.6658	33.7958	35.4818	33.9949	37.3664	36.6493	33.4365	38.7935	41.816	35.06	37.3793	34.2367	31.4392	35.7338	36.9187	40.2447	30.9879	38.2864	36.838	30.6739	34.2364	30.6917	35.3146	31.948	32.0683	33.4735	33.8379	36.2775	34.851	29.2819	33.9343	34.5571	33.0291	32.3953	33.6315	35.861	37.7685	38.7232	32.8297
44	34.1347	3.17651	27.4263	35.8643	29.3864	31.6364	41.6252	29.6639	29.5057	34.3407	34.3988	32.7267	34.2865	32.9362	35.955	35.4694	32.044	37.3776	40.4586	33.657	36.0463	33.2277	30.0702	34.5472	35.7872	39.1002	29.8619	37.0483	35.361	29.1825	32.7549	29.2001	34.2968	30.814	30.7769	32.3524	32.9013	34.9914	33.4264	28.2288	32.8046	33.2787	32.081	31.1469	32.6006	34.55	36.4495	37.2831	31.3993
45	32.9615	3.107	26.767	33.5697	28.1583	30.1976	39.3237	28.2167	28.486	32.9343	33.101	31.7141	33.1059	31.8969	34.5517	34.2986	30.672	35.865	38.961	32.221	34.7377	32.2514	28.7799	33.3493	34.5956	37.8728	28.8879	35.7273	33.866	27.6731	31.325	27.8037	33.2649	29.773	29.5212	31.2497	31.9961	33.6997	31.9864	27.287	31.7176	32.1212	31.2147	29.9728	31.612	33.18	35.0403	35.7772	30.0391
46	31.8201	2.99844	26.2723	31.3583	27.0742	28.9101	36.9194	26.8873	27.582	31.5339	31.7887	30.7928	31.9755	30.8913	33.2	33.1698	29.3473	34.3026	37.3555	30.786	33.4901	31.334	27.6082	32.1708	33.3496	36.5835	28.1085	34.3454	32.398	26.1784	30.0059	26.5566	32.236	28.848	28.3283	30.1921	31.1389	32.4635	30.5632	26.4669	30.7075	31.1343	30.436	28.9124	30.69	31.784	33.5803	34.2585	28.7665
47	30.7351	2.85214	25.9157	29.3141	26.1733	27.8109	34.4983	25.7292	26.8082	30.173	30.4902	29.9922	30.9266	29.9396	31.9383	32.1157	28.102	32.744	35.6818	29.388	32.3269	30.4994	26.582	31.0419	32.0559	35.2543	27.5615	32.9285	31.001	24.7622	28.8501	25.5251	31.2328	28.05	27.2392	29.2095	30.3335	31.355	29.2018	25.7761	29.8042	30.3563	29.7355	27.9938	29.8524	30.398	32.1104	32.7592	27.5965
48	29.7367	2.66532	25.6531	27.4956	25.4901	26.9073	32.1513	24.7888	26.2072	28.9077	29.2884	29.3329	29.9904	29.0831	30.8314	31.1652	26.9757	31.2469	33.9898	28.075	31.256	29.7641	25.7358	29.979	30.7175	33.9058	27.2943	31.5069	29.716	23.5452	27.9075	24.8008	30.2841	27.375	26.33	28.3242	29.5763	30.4349	27.9594	25.2571	29.0331	29.8078	29.0908	27.2255	29.1219	29.064	30.6677	31.2884	26.5826
49	28.8781	2.43403	25.4447	25.9564	25.0633	26.1804	29.9691	24.1282	25.8595	27.8345	28.3415	28.8365	29.2068	28.4175	30.0045	30.3384	26.0307	29.8794	32.3376	26.94	30.2696	29.1257	25.144	28.989	29.3667	32.5609	27.3673	30.1257	28.573	22.6971	27.2372	24.4964	29.4422	26.832	25.7158	27.5516	28.8845	29.7413	26.914	25.0012	28.4227	29.4812	28.4889	26.6304	28.5476	27.868	29.2969	29.8393	25.8368
50	28.2514	2.1707	25.2893	24.7709	24.9302	25.6226	28.0556	23.8298	25.8508	27.0972	27.8481	28.5388	28.6329	28.0723	29.617	29.6565	25.373	28.7323	30.795	26.134	29.3613	28.5903	24.9092	28.105	28.1269	31.2866	27.8501	28.8753	27.613	22.4004	26.9089	24.7206	28.816	26.487	25.5374	26.9293	28.3334	29.2993	26.1698	25.1217	28.0343	29.3511	27.9775	26.2794	28.219	26.971	28.0856	28.4323	25.4824
51	27.9784	1.92684	25.2326	24.0198	25.1087	25.2677	26.5303	23.9585	26.25	26.8535	27.9768	28.4947	28.3545	28.1823	29.8134	29.1671	25.1489	27.9347	29.4659	25.825	28.5489	28.2077	25.1232	27.4363	27.2147	30.2554	28.7885	27.9157	26.929	22.7994	26.9821	25.548	28.5755	26.47	25.916	26.5403	28.0666	29.1396	25.8368	25.7274	27.9728	29.3972	27.6843	26.2824	28.252	26.574	27.1625	27.1403	25.625
52	28.1717	1.7905	25.3555	23.7702	25.5945	25.1687	25.4972	24.5245	27.1102	27.2295	28.7902	28.76	28.4577	28.8313	30.638	28.9619	25.5106	27.6132	28.4938	26.159	27.8903	28.0574	25.8286	27.1368	26.8822	29.7075	30.1641	27.4478	26.653	23.9415	27.4752	26.9725	28.8936	26.936	26.8885	26.5097	28.2407	29.3107	25.9927	26.8978	28.3514	29.6205	27.7808	26.7438	28.7518	26.837	26.6715	26.1012	26.3508
53	28.892	1.81927	25.7774	24.0906	26.4055	25.4138	25.0172	25.5041	28.4443	28.2733	30.2151	29.3784	28.9905	30.0069	32.0166	29.1668	26.5551	27.8505	28.0317	27.219	27.4872	28.2216	27.0339	27.3453	27.3054	29.8296	31.896	27.6294	26.911	25.7393	28.3666	28.8932	29.8581	27.984	28.3809	26.9608	28.9665	29.8566	26.6604	28.6305	29.2277	30.0494	28.4257	27.7426	29.7636	27.797	26.7638	25.5569	27.6812
54	30.1272	1.96077	26.6374	25.0411	27.5946	26.1504	25.117	26.8846	30.1881	29.9222	32.0691	30.3664	29.9512	31.6219	33.7921	29.8835	28.2658	28.6648	28.1963	28.964	27.4966	28.7962	28.7124	28.1711	28.5244	30.6966	33.8616	28.508	27.779	27.9978	29.6107	31.1502	31.4228	29.599	30.2381	27.9552	30.2636	30.782	27.8194	30.8221	30.5869	30.7357	29.6942	29.3022	31.2443	29.361	27.554	25.7861	29.5272
55	31.7851	2.09801	28.0099	26.6043	29.1768	27.4872	25.8012	28.6378	32.2003	32.0189	34.113	31.7119	31.2741	33.5385	35.752	31.1351	30.508	29.9966	29.0209	31.217	28.0752	29.8592	30.766	29.6306	30.4095	32.2333	35.8975	30.0091	29.246	30.4838	31.1444	33.5599	33.4241	31.65	32.2691	29.4681	32.0465	32.0474	29.418	33.2812	32.3405	31.7317	31.5296	31.3388	33.0753	31.341	29.0371	26.8905	31.7061
56	33.7081	2.14753	29.8377	28.6503	31.0817	29.3686	27.0203	30.6861	34.2983	34.3467	36.118	33.3698	32.8618	35.5833	37.6913	32.851	33.0593	31.7266	30.4367	33.719	29.2643	31.3952	33.0372	31.6053	32.7094	34.2219	37.8312	31.9494	31.2	32.9703	32.8907	35.9287	35.6301	33.905	34.2862	31.3917	34.1272	33.5874	31.3692	35.7806	34.3372	33.0588	33.748	33.6693	35.082	33.497	31.0593	28.73	34
57	35.7115	2.08959	31.9568	30.9746	33.1651	31.5996	28.651	32.8934	36.3025	36.6702	37.9192	35.236	34.5947	37.5864	39.4689	34.8726	35.6535	33.6987	32.2844	36.204	30.9462	33.2854	35.3462	33.8762	35.1219	36.3815	39.5321	34.0801	33.444	35.2657	34.7473	38.0916	37.812	36.101	36.148	33.542	36.2722	35.3098	33.5417	38.1065	36.3864	34.6635	36.0909	36.0612	37.0665	35.61	33.3792	31.0217	36.2007
58	37.6284	1.95281	34.1501	33.349	35.2384	33.9366	30.5204	35.0963	38.0715	38.7904	39.4372	37.1561	36.3345	39.4209	41.0152	36.9886	38.0527	35.7362	34.3427	38.465	32.8977	35.338	37.5163	36.1892	37.3813	38.4675	40.9433	36.1621	35.741	37.2468	36.5873	39.9521	39.8052	38.034	37.7823	35.701	38.2812	37.0987	35.759	40.1142	38.3119	36.4001	38.3139	38.2984	38.8696	37.531	35.7435	33.456	38.1463
59	39.3425	1.78756	36.1969	35.5593	37.113	36.1448	32.4282	37.1251	39.5304	40.5903	40.6625	38.9847	37.9532	41.0211	42.3178	39.0048	40.1082	37.6783	36.3836	40.388	34.8669	37.3437	39.412	38.3226	39.3263	40.3308	42.0673	38.0263	37.886	38.8725	38.2859	41.4905	41.5267	39.598	39.1743	37.69	40.039	38.8396	37.8355	41.7439	40.003	38.0839	40.2516	40.2446	40.4065	39.193	37.9329	35.7582	39.7515
60	40.7963	1.63998	37.9313	37.4377	38.6495	38.0467	34.1776	38.8541	40.6671	42.0409	41.6208	40.6276	39.3744	42.3648	43.3918	40.7973	41.7792	39.4176	38.2323	41.952	36.6388	39.1419	40.9615	40.1392	40.9074	41.9182	42.9381	39.5921	39.759	40.1622	39.7591	42.7263	42.9569	40.783	40.3427	39.408	41.5076	40.4413	39.6436	43.0073	41.4169	39.5832	41.8391	41.8496	41.6626	40.59	39.7868	37.7268	40.9996
61	41.9789	1.5374	39.2849	38.8985	39.7906	39.553	35.6195	40.228	41.507	43.1657	42.3491	42.0307	40.5717	43.4588	44.2593	42.3144	43.0917	40.9112	39.7965	43.186	38.0835	40.6536	42.158	41.5963	42.1446	43.2337	43.5986	40.8494	41.32	41.1599	40.9616	43.6955	44.1113	41.627	41.3143	40.8231	42.697	41.8425	41.1209	43.9529	42.5559	40.8281	43.0883	43.1273	42.6689	41.74	41.2277	39.2603	41.9232
62	42.9073	1.48783	40.2787	39.9352	40.5568	40.6607	36.685	41.2551	42.0964	44.008	42.8779	43.1819	41.5459	44.3259	44.9448	43.5515	44.1043	42.1601	41.0539	44.135	39.1609	41.8675	43.0373	42.7139	43.0849	44.3031	44.0859	41.8254	42.576	41.9106	41.8818	44.438	45.0192	42.183	42.1105	41.9444	43.6383	43.0141	42.2764	44.6399	43.4488	41.7971	44.0496	44.1225	43.4684	42.668	42.2569	40.3548	42.5743
63	43.6086	1.48619	40.9784	40.5885	41.0129	41.4194	37.3821	41.9848	42.4811	44.6092	43.2207	44.0894	42.3062	44.9943	45.4631	44.5277	44.877	43.1887	42.0263	44.834	39.8953	42.8115	43.657	43.5401	43.7713	45.1532	44.4165	42.5572	43.56	42.4463	42.5338	44.987	45.7122	42.503	42.7433	42.7954	44.3667	43.9517	43.1486	45.1168	44.1308	42.5063	44.7833	44.8833	44.0968	43.397	42.9279	41.0676	43.0025
64	44.1056	1.52102	41.4542	40.9099	41.2328	41.8915	37.7598	42.4781	42.6939	44.9978	43.371	44.7692	42.8655	45.4913	45.8128	45.2676	45.4549	44.0283	42.7551	45.299	40.3496	43.5282	44.0736	44.1235	44.2269	45.7934	44.5903	43.0741	44.306	42.7795	42.9442	45.3572	46.211	42.629	43.2117	43.3992	44.9101	44.669	43.7726	45.4095	44.6342	42.9892	45.3351	45.4466	44.5662	43.936	43.3019	41.47	43.238
65	44.4092	1.58059	41.7495	40.935	41.2667	42.1216	37.8774	42.7844	42.7382	45.185	43.3117	45.2357	43.235	45.8305	45.9814	45.7884	45.8525	44.7033	43.2726	45.521	40.5927	44.0537	44.3231	44.4997	44.4548	46.2151	44.5982	43.3894	44.844	42.9098	43.1433	45.5495	46.5264	42.579	43.508	43.7675	45.2796	45.1921	44.1775	45.523	44.978	43.2825	45.7268	45.8279	44.8653	44.277	43.4231	41.6128	43.2816
66	44.5169	1.65633	41.8717	40.6829	41.1275	42.1255	37.7773	42.9286	42.5907	45.1601	43.027	45.4997	43.4168	46.012	45.9525	46.1016	46.0622	45.2193	43.5919	45.475	40.6748	44.4052	44.4085	44.6818	44.4394	46.3974	44.4288	43.5006	45.185	42.8322	43.1588	45.5549	46.6581	42.355	43.6212	43.9024	45.4653	45.5473	44.3729	45.4415	45.161	43.4135	45.9478	46.0209	44.9673	44.399	43.3078	41.5138	43.11
67	44.4179	1.74664	41.798	40.15	40.795	41.8887	37.466	42.9037	42.217	44.907	42.511	45.5623	43.4027	46.0227	45.7167	46.21	46.068	45.565	43.706	45.137	40.611	44.5747	44.304	44.657	44.165	46.3243	44.0743	43.3947	45.326	42.5437	43.003	45.3617	46.602	41.944	43.5463	43.795	45.444	45.7527	44.3447	45.1423	45.1693	43.3923	45.967	46.004	44.844	44.287	42.942	41.1583	42.687
68	44.1001	1.85542	41.4714	39.324	40.2316	41.3798	36.9177	42.6804	41.5908	44.4144	41.7702	45.4157	43.1816	45.8477	45.2737	46.1161	45.8495	45.7177	43.5889	44.503	40.3733	44.5323	43.9715	44.3868	43.6329	45.9915	43.5323	43.0609	45.249	42.0535	42.6617	44.9628	46.3539	41.337	43.2856	43.4338	45.1975	45.8123	44.0706	44.6171	44.9873	43.2046	45.7424	45.7592	44.4735	43.937	42.2885	40.5179	41.9904
69	43.5625	1.98502	40.8571	38.2235	39.4125	40.5759	36.1113	42.227	40.7231	43.7019	40.8218	45.0515	42.7497	45.4735	44.6302	45.8225	45.4145	45.6579	43.2321	43.593	39.9271	44.2424	43.3891	43.865	42.8593	45.4134	42.8098	42.498	44.937	41.3821	42.1294	44.358	45.9124	40.541	42.847	42.8362	44.7234	45.7234	43.5365	43.8757	44.6028	42.8284	45.2657	45.2836	43.8674	43.359	41.3377	39.5825	41.0266
70	42.8149	2.13352	39.9513	36.8906	38.3404	39.4809	35.0421	41.5288	39.6383	42.7837	39.6891	44.4671	42.1126	44.8973	43.8008	45.3391	44.7778	45.3782	42.6373	42.444	39.2457	43.6862	42.5605	43.0931	41.8697	44.6147	41.921	41.7176	44.38	40.5548	41.4059	43.5541	45.2801	39.576	42.2401	42.0235	44.033	45.4776	42.7492	42.9445	44.0115	42.2495	44.5442	44.5916	43.042	42.571	40.1055	38.3779	39.8296
71	41.8786	2.29283	38.7857	35.3913	37.0494	38.1333	33.7423	40.5988	38.3793	41.6866	38.4046	43.6683	41.283	44.1274	42.8047	44.6785	43.9651	44.883	41.8252	41.112	38.3363	42.8725	41.5111	42.1011	40.7005	43.6265	40.8882	40.7421	43.584	39.5972	40.502	42.5657	44.4625	38.469	41.4731	41.0242	43.1512	45.0678	41.7356	41.8571	43.2209	41.4745	43.6075	43.7096	42.0261	41.595	38.6403	36.9679	38.4525
72	40.7833	2.45037	37.4195	33.8106	35.597	36.6	32.2774	39.4735	36.9929	40.4423	37.0124	42.6727	40.2809	43.1813	41.6716	43.8524	43.0046	44.1818	40.8277	39.657	37.2403	41.8326	40.2816	40.9278	39.3944	42.4834	39.7399	39.5996	42.564	38.5352	39.4358	41.4166	43.4712	37.247	40.557	39.8684	42.1105	44.4889	40.5334	40.6516	42.2501	40.5225	42.4957	42.6708	40.8531	40.458	37.0141	35.4329	36.955
73	39.5646	2.59312	35.9193	32.2245	34.0512	34.9575	30.7261	38.2025	35.5309	39.0834	35.5575	41.5051	39.1283	42.0846	40.4378	42.8735	41.9255	43.2915	39.6835	38.14	36.0194	40.6125	38.9139	39.6187	37.997	41.2262	38.5112	38.323	41.35	37.3893	38.2316	40.1432	42.3241	35.941	39.5045	38.591	40.9482	43.7459	39.1872	39.3662	41.1267	39.4279	41.2525	41.512	39.5612	39.192	35.3043	33.8497	35.3966
74	38.2617	2.71124	34.3439	30.6907	32.4769	33.2815	29.1652	36.84	34.0405	37.6487	34.0866	40.1994	37.8562	40.8689	39.1383	41.7618	40.7608	42.2375	38.4289	36.609	34.7378	39.2602	37.4523	38.22	36.5523	39.899	37.2393	36.9544	39.978	36.1818	36.921	38.7873	41.0483	34.581	38.3375	37.2328	39.706	42.8563	37.742	38.0382	39.8867	38.2407	39.9175	40.272	38.1931	37.838	33.5847	32.2782	33.8305
75	36.9127	2.80059	32.7413	29.2377	30.9266	31.63	27.6552	35.4375	32.559	36.1791	32.6374	38.793	36.5022	39.5701	37.805	40.5461	39.5431	41.0526	37.102	35.102	33.4506	37.825	35.9338	36.7724	35.0961	38.5417	35.9583	35.5376	38.493	34.9379	35.5352	37.389	39.6799	33.205	37.0819	35.8363	38.4214	41.8477	36.2397	36.6991	38.5728	37.0013	38.5294	38.9879	36.7862	36.436	31.9102	30.7548	32.2965
76	35.5511	2.86199	31.1467	27.8725	29.4374	30.0408	26.2335	34.0353	31.1125	34.7118	31.2361	37.3265	35.1019	38.2228	36.4588	39.2595	38.2999	39.7745	35.7376	33.637	32.1932	36.3552	34.3899	35.3055	33.658	37.1818	34.6965	34.1128	36.943	33.6871	34.1085	35.9806	38.2597	31.852	35.7678	34.4435	37.1196	40.7563	34.7217	35.3735	37.2182	35.7452	37.1183	37.6902	35.3696	35.022	30.3161	29.293	30.8195
77	34.2033	2.89943	29.5804	26.591	28.0296	28.5278	24.9209	32.6637	29.7143	33.2779	29.9004	35.8392	33.6937	36.8566	35.1119	37.9367	37.05	38.4417	34.3651	32.223	30.98	34.8881	32.8438	33.838	32.2545	35.8319	33.475	32.7116	35.366	32.4635	32.6752	34.585	36.8286	30.557	34.4265	33.0903	35.8143	39.6197	33.2278	34.0755	35.8536	34.4999	35.7054	36.4001	33.9661	33.625	28.8208	27.8889	29.4129
78	32.8888	2.91673	28.051	25.3957	26.7137	27.0906	23.7283	31.3419	28.3777	31.895	28.6427	34.3629	32.3109	35.4941	33.7739	36.6059	35.8053	37.0848	33.0123	30.864	29.8143	33.4514	31.3147	32.3833	30.9001	34.4956	32.3084	31.3581	33.795	31.2942	31.2637	33.2173	35.4152	29.346	33.0858	31.798	34.5178	38.4721	31.7919	32.8127	34.4956	33.2863	34.3063	35.1316	32.591	32.263	27.4323	26.5406	28.0852
79	31.622	2.91666	26.5663	24.297	25.4969	25.7308	22.6628	30.0798	27.1139	30.5734	27.4726	32.9191	30.9807	34.1528	32.4579	35.288	34.5742	35.7212	31.6997	29.569	28.6917	32.0574	29.8214	30.9513	29.6098	33.1738	31.2028	30.075	32.251	30.1985	29.9008	31.8893	34.0362	28.235	31.7648	30.5771	33.2369	37.3408	30.4329	31.5923	33.1566	32.1183	32.9361	33.8954	31.257	30.954	26.1528	25.2553	26.8465
80	30.4136	2.90005	25.1388	23.3129	24.385	24.4551	21.7363	28.8848	25.9301	29.3197	26.3979	31.5234	29.7227	32.8425	31.1822	33.9986	33.3702	34.3644	30.4503	28.353	27.6094	30.7098	28.3904	29.5537	28.3934	31.8725	30.1557	28.8738	30.753	29.1844	28.6123	30.6132	32.7036	27.227	30.4801	29.4275	31.9728	36.2439	29.1661	30.4214	31.8493	31.0058	31.6106	32.7009	29.9749	29.708	24.9914	24.0541	25.7079
81	29.2721	2.86663	23.7897	22.4612	23.384	23.275	20.9605	27.7631	24.8364	28.1361	25.4242	30.1815	28.5469	31.5687	29.9619	32.7513	32.2066	33.0292	29.2874	27.234	26.5712	29.4127	27.0499	28.2137	27.2594	30.6031	29.1591	27.7546	29.322	28.2521	27.4179	29.3992	31.4241	26.317	29.2402	28.3467	30.7331	35.1894	28.0073	29.3061	30.5803	29.9547	30.3439	31.5535	28.754	28.536	23.9596	22.9668	24.6819
82	28.2041	2.81643	22.5474	21.7477	22.4977	22.2013	20.3425	26.7239	23.8428	27.0234	24.5475	28.8985	27.457	30.3384	28.8129	31.5555	31.0919	31.7317	28.2285	26.228	25.587	28.1666	25.8215	26.9595	26.2144	29.3801	28.2068	26.7129	27.976	27.3965	26.3322	28.2577	30.2029	25.493	28.0491	27.3308	29.5277	34.1792	26.9574	28.2523	29.3524	28.9683	29.1452	30.4564	27.6021	27.447	23.0679	22.0186	23.7778
83	27.2147	2.75017	21.4406	21.1642	21.7269	21.2405	19.8792	25.7774	22.9577	25.9842	23.7652	27.6756	26.4492	29.1595	27.7475	30.4168	30.0297	30.493	27.2845	25.344	24.6689	26.9789	24.7174	25.8164	25.2642	28.2202	27.3018	25.7469	26.736	26.6072	25.3614	27.1985	29.0423	24.745	26.9115	26.3805	28.369	33.2105	26.0162	27.2652	28.1731	28.0509	28.019	29.4102	26.5252	26.449	22.3189	21.224	22.9999
84	26.3081	2.66954	20.4943	20.6943	21.0655	20.3943	19.5536	24.9293	22.1849	25.0224	23.0741	26.5194	25.5168	28.0374	26.7747	29.3388	29.0216	29.3301	26.4572	24.581	23.8267	25.862	23.7447	24.8082	24.4151	27.1396	26.4548	24.8548	25.615	25.8772	24.5073	26.2267	27.9415	24.067	25.8363	25.5042	27.2697	32.2772	25.182	26.3509	27.0576	27.2095	26.9681	28.415	25.5305	25.551	21.709	20.5879	22.349
85	25.4873	2.57738	19.7209	20.3175	20.5032	19.6587	19.3352	24.1775	21.523	24.1424	22.4637	25.4413	24.6575	26.9792	25.8998	28.3238	28.0724	28.2549	25.7405	23.926	23.0585	24.8336	22.8997	23.9527	23.6761	26.1502	25.6793	24.0412	24.617	25.2045	23.7693	25.3412	26.9014	23.461	24.8347	24.714	26.2373	31.3765	24.4552	25.5128	26.0164	26.4542	25.9968	27.4728	24.6238	24.755	21.2315	20.1057	21.8228
86	24.7562	2.47692	19.1231	20.0137	20.0309	19.0353	19.1856	23.5162	20.9715	23.3507	21.9215	24.4541	23.8755	25.9983	25.1213	27.3685	27.1881	27.2734	25.1265	23.364	22.3575	23.913	22.1742	23.2617	23.0603	25.2633	24.9949	23.3157	23.738	24.5864	23.1452	24.5424	25.9279	22.932	23.9195	24.023	25.2786	30.5103	23.8335	24.7589	25.0569	25.7937	25.114	26.5913	23.8079	24.068	20.8789	19.7674	21.4155
87	24.12	2.37211	18.7013	19.7685	19.6474	18.5273	19.0694	22.9411	20.5301	22.6549	21.4405	23.5644	23.1778	25.1136	24.4374	26.4759	26.373	26.3867	24.6037	22.891	21.72	23.1166	21.5662	22.7464	22.5756	24.4862	24.4281	22.687	22.973	24.0163	22.631	23.8354	25.0284	22.486	23.106	23.4443	24.4055	29.689	23.3133	24.1013	24.1893	25.2372	24.3294	25.785	23.0825	23.497	20.6423	19.5662	21.121
88	23.5839	2.26703	18.4556	19.5735	19.3664	18.1392	18.9637	22.4467	20.1992	22.0559	21.0161	22.7788	22.576	24.3453	23.846	25.6501	25.624	25.5923	24.1612	22.507	21.1506	22.462	21.0813	22.405	22.2192	23.8273	24.0062	22.1641	22.319	23.4931	22.2194	23.2221	24.2135	22.128	22.4131	22.9877	23.6325	28.9265	22.8883	23.5526	23.4231	24.7742	23.6549	25.0663	22.4423	23.049	20.5085	19.4928	20.9318
89	23.153	2.16605	18.382	19.4277	19.208	17.8771	18.8617	22.033	19.9823	21.5477	20.6513	22.1066	22.0851	23.7103	23.3432	24.896	24.9387	24.8871	23.7843	22.209	20.6623	21.9643	20.7284	22.233	21.9838	23.2914	23.7478	21.759	21.776	23.0257	21.8983	22.6993	23.4954	21.851	21.8486	22.6603	22.972	28.238	22.5568	23.1249	22.7644	24.3949	23.1033	24.4468	21.879	22.726	20.4673	19.5377	20.8409
90	22.8327	2.07369	18.4739	19.3421	19.1904	17.7441	18.7725	21.7052	19.8846	21.1282	20.3522	21.5558	21.7174	23.2223	22.9257	24.2207	24.3198	24.272	23.4578	21.998	20.2749	21.6322	20.5182	22.2257	21.8649	22.881	23.6657	21.4868	21.342	22.6271	21.6604	22.2684	22.8876	21.647	21.4127	22.4693	22.4382	27.6387	22.3254	22.8297	22.2185	24.0912	22.6874	23.9332	21.3837	22.53	20.5156	19.6964	20.8467
91	22.6307	1.99533	18.7189	19.3375	19.3272	17.7423	18.7204	21.4714	19.9077	20.8006	20.1357	21.1339	21.4811	22.8857	22.5963	23.6376	23.7782	23.7531	23.1718	21.878	20.0081	21.4689	20.4568	22.3746	21.8644	22.5915	23.765	21.3574	21.025	22.3162	21.5035	21.9366	22.3954	21.518	21.1086	22.426	22.0459	27.1444	22.2095	22.6886	21.7927	23.8668	22.4173	23.5365	20.956	22.461	20.6631	19.972	20.96
92	22.5583	1.9365	19.1041	19.4407	19.6286	17.8842	18.7342	21.3425	20.0503	20.5755	20.0232	20.857	21.3862	22.6985	22.3671	23.1659	23.338	23.3429	22.9323	21.862	19.8818	21.4766	20.5457	22.6707	21.991	22.4208	24.0405	21.3801	20.839	22.1189	21.4316	21.7184	22.0298	21.481	20.9433	22.5465	21.8066	26.7716	22.2323	22.726	21.5003	23.7355	22.3025	23.273	20.6056	22.516	20.9312	20.3757	21.1936
93	22.6319	1.9014	19.6151	19.6855	20.0991	18.1936	18.8515	21.3396	20.3124	20.477	20.0382	20.7466	21.4516	22.6644	22.2604	22.8363	23.0425	23.0612	22.7655	21.97	19.9177	21.6576	20.7855	23.1069	22.2541	22.3695	24.4797	21.5605	20.811	22.0696	21.4641	21.6406	21.8071	21.565	20.9356	22.8458	21.7378	26.5417	22.4182	22.9645	21.3659	23.7228	22.3559	23.1672	20.3578	22.692	21.3471	20.9252	21.556
94	22.8725	1.89031	20.239	20.1128	20.7357	18.695	19.1199	21.4993	20.7001	20.5407	20.2072	20.8272	21.705	22.7983	22.3102	22.6853	22.9473	22.9318	22.7178	22.227	20.14	22.0119	21.1782	23.6766	22.6643	22.4502	25.0686	21.9112	20.972	22.2135	21.6339	21.7385	21.7504	21.814	21.1107	23.3333	21.8621	26.4805	22.7905	23.4247	21.4241	23.8666	22.5885	23.2465	20.2523	22.991	21.9293	21.6294	22.0537
95	23.2987	1.89788	20.9665	20.7533	21.526	19.4057	19.5837	21.859	21.2218	20.8015	20.5589	21.1276	22.1718	23.1191	22.5491	22.7378	23.1068	22.9918	22.8421	22.662	20.5738	22.5391	21.7227	24.3664	23.2334	22.6796	25.7874	22.4391	21.358	22.5848	21.9753	22.0443	21.8823	22.271	21.4937	24.0081	22.2045	26.6117	23.369	24.1159	21.7165	24.2119	23.0102	23.5395	20.3417	23.423	22.6718	22.4757	22.6832
96	23.9207	1.91507	21.7869	21.6175	22.4535	20.3293	20.2704	22.4485	21.8811	21.2791	21.1115	21.6675	22.8631	23.6328	22.9989	23.0116	23.5588	23.2721	23.1866	23.3	21.2309	23.235	22.411	25.152	23.9714	23.0744	26.6119	23.1444	21.995	23.1951	22.5072	22.5798	22.2315	22.964	22.1044	24.8511	22.7741	26.9496	24.1564	25.0281	22.2753	24.7941	23.6271	24.0591	20.6737	24.003	23.5434	23.4324	23.4309
97	24.7371	1.93223	22.6905	22.6957	23.4965	21.4509	21.1814	23.2852	22.6701	21.9863	21.8681	22.4489	23.7846	24.342	23.6699	23.5146	24.3225	23.7939	23.7901	24.152	22.1056	24.0888	23.2294	26.0063	24.8687	23.6565	27.5103	24.006	22.894	24.0452	23.2375	23.3511	22.8148	23.899	22.9553	25.8348	23.5678	27.5003	25.1392	26.1212	23.1064	25.6275	24.4275	24.8037	21.2806	24.732	24.498	24.4584	24.2782
98	25.7345	1.94296	23.6662	23.9691	24.6328	22.7432	22.3002	24.3781	23.5705	22.9171	22.8277	23.4562	24.931	25.2381	24.5517	24.2345	25.3888	24.5706	24.6661	25.221	23.1826	25.0762	24.1598	26.9081	25.9025	24.4434	28.4545	24.9971	24.045	25.1243	24.1617	24.3413	23.6297	25.051	24.0477	26.9291	24.5708	28.2662	26.2947	27.3404	24.1906	26.7031	25.3943	25.7606	22.174	25.6	25.4998	25.512	25.2003
99	26.8868	1.94652	24.7102	25.4171	25.8449	24.1798	23.5995	25.7153	24.5617	24.0397	23.9834	24.6622	26.2733	26.3018	25.6046	25.132	26.7185	25.6024	25.7886	26.489	24.4378	26.1702	25.1772	27.8405	27.0492	25.4293	29.4199	26.0811	25.418	26.4052	25.2555	25.5107	24.6471	26.369	25.3593	28.1014	25.7593	29.2356	27.5892	28.6343	25.4899	27.9764	26.5022	26.9062	23.3402	26.598	26.5335	26.5632	26.1747
100	28.1577	1.94808	25.824	27.017	27.131	25.735	25.028	27.268	25.606	25.299	25.312	26.023	27.775	27.503	26.766	26.149	28.252	26.857	27.106	27.912	25.841	27.347	26.26	28.794	28.278	26.587	30.386	27.217	26.977	27.848	26.474	26.807	25.828	27.793	26.858	29.319	27.093	30.376	28.98	29.952	26.944	29.381	27.713	28.198	24.735	27.707	27.608	27.602	27.194
[truncated: 69 more columns]

## Sheet: Rotation RAnkleFlex A1ComfM
all values Right	mean	std	steps
1	9.97103	0.942317	8.394	7.962	8.422	8.101	8.21	8.307	8.604	9.314	10.287	9.641	10.013	9.957	10.371	10.718	10.232	9.563	9.547	8.657	9.614	8.769	8.227	8.756	9.65	10.415	10.131	10.808	9.182	10.082	9.063	9.832	11.661	10.937	9.885	10.573	9.636	10.698	11.251	9.664	8.809	9.66	9.534	10.196	9.781	9.068	10.007	10.937	8.046
2	10.6642	1.14809	8.22391	7.82198	8.2747	7.98318	8.27411	8.56138	8.954	10.188	11.3579	10.1052	10.6664	10.8755	11.2629	11.6299	11.3539	10.277	10.197	9.481	8.90303	9.22039	8.78073	9.35661	10.7341	11.417	11.0235	11.817	9.921	11.2357	9.38279	10.8466	12.6638	11.957	10.4837	11.5074	10.4027	11.3978	10.6321	9.9971	9.47011	10.3329	10.2047	10.0657	10.5726	9.70433	10.9094	12.0461	8.38152
3	11.5191	1.25838	8.55306	8.13976	8.55664	8.38158	8.74747	9.20601	9.70836	11.2867	12.4261	10.8957	11.5482	11.9068	12.2697	12.5168	12.503	11.2326	11.115	10.579	8.5177	10.0642	9.69609	10.3243	11.9215	12.453	12.0645	12.799	10.902	12.4016	10.035	11.9314	13.5264	12.9885	11.3375	12.5445	11.4143	12.2413	10.1977	10.7198	10.4923	11.2878	11.1582	10.346	11.6154	10.677	11.9374	13.0542	9.17865
4	12.3947	1.23954	9.332	8.85852	9.2617	9.20927	9.55579	10.1621	10.7284	12.4176	13.3428	11.8401	12.482	12.8782	13.2017	13.2494	13.4988	12.2375	12.105	11.756	8.61582	11.1438	10.8425	11.4745	13.0175	13.359	13.0563	13.624	11.92	13.4232	10.9101	12.9135	14.1733	13.8802	12.2599	13.5142	12.4641	13.0501	10.1122	11.7062	11.694	12.3159	12.1965	10.9805	12.7062	11.7975	12.9243	13.8555	10.3176
5	13.1883	1.10595	10.4415	9.87409	10.3057	10.3235	10.5862	11.3008	11.8513	13.4286	14.0473	12.7704	13.3278	13.6908	13.9554	13.79	14.2491	13.1404	13.013	12.852	9.20515	12.2765	12.0598	12.6188	13.9019	14.061	13.8764	14.253	12.823	14.2222	11.8714	13.6961	14.6085	14.5637	13.106	14.3123	13.3949	13.7112	10.4489	12.7836	12.8828	13.2529	13.1542	11.8209	13.6871	12.8845	13.7556	14.4332	11.6423
6	13.8465	0.902106	11.7118	11.0512	11.5419	11.5513	11.6954	12.466	12.9299	14.2314	14.5439	13.5769	14.0164	14.315	14.511	14.1586	14.7465	13.8514	13.754	13.767	10.1588	13.3067	13.1915	13.613	14.5405	14.557	14.4837	14.707	13.531	14.7924	12.795	14.2601	14.8776	15.0469	13.7991	14.9106	14.1296	14.2021	11.1608	13.7981	13.9133	14.0122	13.9368	12.6956	14.4612	13.8092	14.3883	14.833	12.9707
7	14.3573	0.686474	12.9535	12.2306	12.7846	12.7206	12.7409	13.5138	13.8535	14.8086	14.8772	14.2153	14.5385	14.7615	14.8947	14.4058	15.0376	14.3432	14.305	14.458	11.2942	14.1351	14.1201	14.3844	14.965	14.893	14.8907	15.031	14.031	15.1718	13.6065	14.6385	15.046	15.3727	14.3214	15.3341	14.6613	14.5521	12.0972	14.6427	14.7081	14.5758	14.5311	13.4835	15.0044	14.5139	14.8387	15.1082	14.14
8	14.7361	0.51473	14.0091	13.2762	13.8685	13.7032	13.6204	14.3445	14.5629	15.1927	15.1044	14.6869	14.9131	15.0618	15.1499	14.5844	15.1923	14.643	14.69	14.942	12.435	14.7333	14.8008	14.9328	15.2406	15.125	15.1351	15.273	14.359	15.412	14.2694	14.8833	15.1675	15.587	14.6932	15.629	15.0298	14.8064	13.0884	15.2766	15.2626	14.968	14.9625	14.1308	15.349	15.0043	15.1511	15.3089	15.0536
9	15.0118	0.420737	14.8024	14.1077	14.6961	14.4457	14.2915	14.9348	15.0575	15.4386	15.2742	15.0156	15.1664	15.2596	15.322	14.7319	15.2767	14.8063	14.95	15.275	13.4498	15.1305	15.2565	15.3043	15.4331	15.304	15.2682	15.473	14.568	15.5653	14.7756	15.0437	15.2753	15.7325	14.9457	15.8393	15.2909	15.0055	14.0004	15.7087	15.6245	15.2305	15.2651	14.6314	15.5512	15.3275	15.3757	15.4776	15.7009
10	15.2167	0.396098	15.3392	14.715	15.2608	14.9693	14.7653	15.3178	15.3788	15.6047	15.425	15.2405	15.3371	15.3972	15.4515	14.8675	15.3375	14.8907	15.136	15.514	14.2651	15.3844	15.542	15.5493	15.5913	15.465	15.3397	15.654	14.712	15.6664	15.1378	15.1572	15.3795	15.8425	15.1142	16.0024	15.4969	15.1784	14.7595	15.9758	15.8572	15.41	15.4798	14.9999	15.6729	15.5419	15.5616	15.6338	16.1323
11	15.3779	0.404132	15.6808	15.136	15.6174	15.3352	15.0881	15.5503	15.5903	15.7332	15.5714	15.4067	15.462	15.5084	15.5638	14.9948	15.3971	14.9427	15.287	15.702	14.8601	15.5596	15.7243	15.7132	15.7348	15.622	15.3815	15.822	14.833	15.7338	15.3872	15.2441	15.478	15.9362	15.234	16.1373	15.6845	15.3407	15.3435	16.13	16.0205	15.5459	15.6462	15.2613	15.7676	15.7008	15.7387	15.7728	16.4108
12	15.5107	0.419459	15.902	15.4226	15.839	15.6032	15.3113	15.6884	15.7459	15.8424	15.7046	15.5443	15.5654	15.6099	15.6667	15.1112	15.4561	14.9857	15.429	15.857	15.26	15.7047	15.8597	15.8331	15.8563	15.764	15.4111	15.968	14.952	15.7679	15.557	15.312	15.5609	16.0149	15.3297	16.2468	15.868	15.497	15.7684	16.2257	16.1543	15.662	15.7929	15.4467	15.8626	15.84	15.9109	15.8754	16.5918
13	15.6184	0.434132	16.0631	15.614	15.9867	15.8123	15.4713	15.7806	15.8741	15.9232	15.8039	15.6669	15.6549	15.7007	15.7533	15.2096	15.5018	15.0265	15.565	15.973	15.5216	15.8391	15.9717	15.9241	15.937	15.875	15.4289	16.077	15.071	15.7608	15.6786	15.362	15.6148	16.0691	15.4131	16.3209	16.0393	15.6445	16.0723	16.2995	16.27	15.7675	15.9349	15.5889	15.9591	15.9667	16.0633	15.9265	16.7038
14	15.6941	0.447572	16.1931	15.7308	16.0958	15.9728	15.5801	15.849	15.9748	15.9597	15.8463	15.7721	15.7226	15.7668	15.8118	15.2758	15.5214	15.0598	15.684	16.035	15.7061	15.9558	16.0534	15.9783	15.9567	15.933	15.4241	16.133	15.179	15.7025	15.7717	15.3883	15.6297	16.0839	15.4817	16.3456	16.1793	15.7791	16.2988	16.3598	16.3561	15.8578	16.0696	15.712	16.0381	16.0664	16.1766	15.9138	16.7455
15	15.7264	0.460547	16.292	15.7726	16.1678	16.0695	15.6229	15.8897	16.0309	15.9412	15.8154	15.8478	15.7567	15.7964	15.8305	15.2973	15.5046	15.0754	15.77	16.029	15.8512	16.031	16.0824	15.9769	15.9037	15.924	15.3872	16.123	15.259	15.5911	15.8415	15.3827	15.5975	16.0427	15.526	16.3103	16.2681	15.8958	16.4822	16.3944	16.391	15.92	16.1795	15.8225	16.0727	16.1176	16.2301	15.8336	16.7008
16	15.7038	0.473987	16.3349	15.7226	16.1809	16.073	15.573	15.8863	16.0238	15.8622	15.7032	15.8812	15.748	15.7795	15.802	15.2617	15.4457	15.0628	15.803	15.943	15.9601	16.0381	16.0432	15.9058	15.7717	15.841	15.3074	16.04	15.296	15.4268	15.8815	15.336	15.5088	15.9375	15.5352	16.2089	16.2912	15.9835	16.6415	16.3822	16.3564	15.9362	16.2469	15.9107	16.0437	16.1066	16.2127	15.6852	16.5523
17	15.6176	0.489348	16.2928	15.5663	16.1065	15.9565	15.4137	15.8236	15.9428	15.7198	15.5058	15.8609	15.686	15.7094	15.7263	15.1624	15.3371	15.016	15.771	15.773	16.0088	15.9637	15.9275	15.7597	15.5631	15.678	15.1756	15.884	15.275	15.2111	15.8814	15.2413	15.3582	15.7657	15.4986	16.0372	16.2428	16.0248	16.7805	16.3085	16.2473	15.8943	16.2566	15.9529	15.9418	16.0277	16.1224	15.4698	16.2956
18	15.464	0.508349	16.1522	15.3065	15.9268	15.7176	15.1478	15.6909	15.7851	15.5149	15.2295	15.7803	15.5651	15.58	15.5967	14.9986	15.1754	14.9289	15.672	15.528	15.9639	15.8076	15.7347	15.5463	15.287	15.443	14.9853	15.658	15.19	14.9477	15.8298	15.0894	15.144	15.5267	15.4093	15.7957	16.1238	16.0027	16.8875	16.1685	16.0671	15.783	16.1971	15.925	15.7678	15.8839	15.9637	15.1907	15.943
19	15.2464	0.530801	15.9179	14.9675	15.6453	15.378	14.7977	15.4909	15.5575	15.2525	14.8888	15.638	15.3838	15.391	15.4082	14.7752	14.966	14.7973	15.507	15.224	15.8118	15.5807	15.4763	15.2769	14.9608	15.15	14.7373	15.368	15.039	14.6371	15.7205	14.8776	14.8735	15.2263	15.2605	15.4899	15.9391	15.9045	16.9415	15.9637	15.8227	15.603	16.0665	15.8147	15.5327	15.682	15.7452	14.8582	15.5219
20	14.9745	0.554286	15.6099	14.5851	15.2823	14.9734	14.3966	15.2312	15.2702	14.9421	14.5033	15.4379	15.1449	15.1485	15.1733	14.5034	14.7196	14.6229	15.282	14.882	15.5671	15.3005	15.1711	14.9622	14.6046	14.816	14.4392	15.025	14.833	14.2805	15.5518	14.6117	14.5602	14.8747	15.0503	15.1323	15.6988	15.7293	16.9234	15.6997	15.5245	15.3627	15.8742	15.6275	15.252	15.4312	15.4786	14.4881	15.0642
21	14.6633	0.575058	15.2508	14.1904	14.8641	14.5422	13.9787	14.9251	14.9385	14.5957	14.0966	15.1862	14.857	14.862	14.9145	14.2034	14.4501	14.4131	15.007	14.518	15.2591	14.9843	14.8313	14.6165	14.2322	14.463	14.1074	14.647	14.586	13.8892	15.3265	14.3029	14.2243	14.4874	14.7882	14.7414	15.4189	15.4888	16.8277	15.3877	15.1883	15.0742	15.6341	15.3761	14.9401	15.1442	15.1777	14.0976	14.5974
22	14.3295	0.590137	14.8614	13.804	14.4151	14.1124	13.5687	14.5868	14.5775	14.2277	13.6909	14.8958	14.5306	14.5467	14.6473	13.8974	14.1735	14.1791	14.693	14.148	14.9159	14.6465	14.4695	14.254	13.8564	14.111	13.7599	14.256	14.315	13.4795	15.0494	13.9689	13.8863	14.0852	14.4923	14.3398	15.118	15.2015	16.6619	15.037	14.8297	14.757	15.3615	15.0789	14.6121	14.8365	14.8568	13.7019	14.1358
23	13.9892	0.598579	14.4563	13.4328	13.9552	13.7024	13.1799	14.2321	14.2047	13.8563	13.3013	14.5797	14.1782	14.2208	14.3813	13.6046	13.9056	13.9367	14.356	13.781	14.5637	14.299	14.098	13.8901	13.4913	13.77	13.413	13.87	14.036	13.0713	14.7317	13.6271	13.562	13.69	14.1858	13.9488	14.8087	14.889	16.4378	14.6587	14.465	14.4313	15.073	14.7553	14.2832	14.52	14.5298	13.3139	13.6879
24	13.6554	0.60139	14.0459	13.0761	13.4999	13.3207	12.818	13.8745	13.8342	13.4932	12.9403	14.2557	13.8161	13.8985	14.1203	13.3365	13.6577	13.6914	14.015	13.418	14.2221	13.9539	13.7265	13.534	13.1478	13.448	13.0786	13.506	13.763	12.6848	14.388	13.2895	13.2574	13.3207	13.8831	13.5825	14.5017	14.5706	16.1695	14.2718	14.111	14.113	14.7809	14.4227	13.9652	14.2051	14.207	12.9401	13.2604
25	13.3368	0.60083	13.6355	12.7354	13.0598	12.9682	12.4867	13.5235	13.4746	13.147	12.6125	13.9378	13.4602	13.589	13.8635	13.0979	13.4332	13.4459	13.687	13.061	13.8989	13.6203	13.3618	13.1928	12.8308	13.147	12.7612	13.18	13.505	12.3322	14.0341	12.9647	12.9688	12.9887	13.5938	13.2483	14.2113	14.2588	15.8746	13.894	13.7757	13.811	14.4924	14.0966	13.6672	13.8999	13.8955	12.5819	12.8602
26	13.0384	0.599944	13.2278	12.4145	12.6473	12.6483	12.1891	13.1892	13.1321	12.8237	12.3195	13.6356	13.1239	13.3011	13.6068	12.8868	13.2326	13.2098	13.383	12.712	13.5963	13.308	13.0162	12.8695	12.5407	12.86	12.4603	12.897	13.266	12.0163	13.6862	12.659	12.6897	12.6989	13.3188	12.9448	13.9458	13.9603	15.5732	13.5323	13.4673	13.5276	14.2226	13.7872	13.3942	13.6139	13.5991	12.2334	12.4923
27	12.7619	0.600574	12.8318	12.1201	12.2718	12.3694	11.9285	12.8774	12.8161	12.5237	12.0587	13.3552	12.8163	13.0383	13.3428	12.6975	13.0538	12.9935	13.107	12.383	13.3168	13.0225	12.7028	12.5662	12.2723	12.577	12.178	12.647	13.044	11.7338	13.3592	12.3721	12.4155	12.4499	13.0591	12.6708	13.7046	13.6783	15.2827	13.1913	13.1909	13.2604	13.9756	13.4974	13.1451	13.3526	13.3161	11.8944	12.1602
28	12.5062	0.602859	12.4597	11.8645	11.9433	12.1338	11.7075	12.5949	12.5261	12.2414	11.8275	13.0902	12.5355	12.7928	13.0651	12.5206	12.891	12.8011	12.866	12.084	13.0601	12.7629	12.4306	12.2853	12.0216	12.296	11.9118	12.42	12.836	11.4834	13.0623	12.1024	12.1445	12.2315	12.8163	12.422	13.4842	13.4132	15.011	12.8776	12.943	13.0045	13.741	13.2272	12.9162	13.111	13.0441	11.5695	11.8656
29	12.2688	0.605917	12.1235	11.6582	11.6665	11.9418	11.5299	12.3452	12.2606	11.9715	11.619	12.8336	12.2742	12.5599	12.7777	12.3489	12.7378	12.6314	12.658	11.813	12.8272	12.5245	12.1973	12.0232	11.7862	12.024	11.6594	12.208	12.639	11.2624	12.798	11.8536	11.8785	12.0314	12.5868	12.1929	13.2814	13.1651	14.7626	12.5947	12.7159	12.7514	13.5132	12.9697	12.7026	12.8832	12.7802	11.262	11.6085
30	12.0471	0.608261	11.8281	11.5015	11.4394	11.7871	11.3997	12.1321	12.0206	11.7124	11.4325	12.5838	12.0254	12.337	12.4935	12.1752	12.5902	12.4831	12.473	11.567	12.6138	12.3019	11.9961	11.7751	11.5648	11.768	11.4196	12.003	12.448	11.0677	12.5614	11.629	11.617	11.8409	12.3649	11.9788	13.0921	12.9295	14.5419	12.3388	12.5033	12.501	13.2935	12.7182	12.4962	12.6637	12.5208	10.9767	11.3859
31	11.8396	0.608392	11.5785	11.3872	11.2548	11.6658	11.315	11.9572	11.8102	11.4667	11.2705	12.3385	11.7836	12.1183	12.2285	11.9933	12.4474	12.3487	12.294	11.344	12.4163	12.0933	11.8186	11.5428	11.3572	11.532	11.1964	11.804	12.261	10.9004	12.344	11.4262	11.3602	11.6553	12.1505	11.7787	12.9118	12.7002	14.3451	12.1057	12.3013	12.2591	13.0785	12.4753	12.2888	12.4444	12.2693	10.72	11.1937
32	11.6469	0.60514	11.3757	11.3083	11.1022	11.5721	11.2665	11.8158	11.6295	11.2392	11.1332	12.0982	11.5488	11.8981	11.9933	11.8038	12.311	12.2196	12.115	11.139	12.2354	11.8984	11.6572	11.3365	11.1755	11.315	10.992	11.615	12.077	10.7652	12.1381	11.2395	11.1096	11.4751	11.9527	11.5935	12.7382	12.479	14.1676	11.8944	12.1085	12.0291	12.8683	12.2459	12.0777	12.2165	12.0325	10.5011	11.0332
33	11.4717	0.597768	11.2147	11.2607	10.9722	11.4996	11.242	11.6971	11.4762	11.0371	11.0305	11.8688	11.325	11.6793	11.7932	11.6152	12.1844	12.0995	11.934	10.951	12.0685	11.7173	11.5103	11.1664	11.0331	11.123	10.8109	11.441	11.895	10.6622	11.9388	11.067	10.8693	11.3064	11.7795	11.4285	12.5661	12.2692	14.0044	11.7069	11.9242	11.817	12.673	12.034	11.8681	11.9838	11.8161	10.3313	10.9098
34	11.3187	0.586569	11.096	11.24	10.8643	11.4477	11.232	11.5933	11.3513	10.8697	10.9707	11.6583	11.119	11.474	11.629	11.437	12.0707	11.987	11.757	10.792	11.916	11.556	11.39	11.0387	10.939	10.959	10.6637	11.284	11.72	10.585	11.753	10.9177	10.6487	11.1593	11.6353	11.29	12.399	12.072	13.851	11.5457	11.7527	11.635	12.499	11.839	11.6627	11.761	11.6267	10.217	10.8273
35	11.1932	0.571977	11.0296	11.2415	10.7879	11.4185	11.2334	11.5066	11.2591	10.743	10.953	11.4764	10.9407	11.295	11.5082	11.2803	11.9711	11.8792	11.595	10.67	11.7825	11.423	11.3098	10.9585	10.8951	10.835	10.5616	11.149	11.555	10.5279	11.5901	10.7992	10.4582	11.0394	11.5277	11.1838	12.2396	11.8922	13.7031	11.4108	11.6018	11.4952	12.3458	11.6663	11.4682	11.561	11.4698	10.1612	10.7871
36	11.0986	0.555367	11.0197	11.2596	10.7531	11.4172	11.2435	11.4396	11.2048	10.6554	10.9754	11.3302	10.8006	11.1525	11.4285	11.1542	11.8883	11.7856	11.456	10.583	11.6707	11.3243	11.2771	10.9318	10.9009	10.753	10.5103	11.044	11.402	10.4912	11.4581	10.7116	10.301	10.9454	11.4613	11.1144	12.0923	11.7283	13.5605	11.2999	11.4829	11.3978	12.2095	11.5176	11.299	11.3929	11.3508	10.1638	10.7868
37	11.0358	0.539019	11.0697	11.2842	10.7667	11.4428	11.2565	11.3973	11.195	10.6009	11.0314	11.2215	10.7036	11.0546	11.385	11.0626	11.8231	11.7127	11.337	10.526	11.5849	11.2651	11.2948	10.9617	10.9542	10.705	10.5094	10.974	11.26	10.4766	11.3616	10.6541	10.1758	10.8774	11.4392	11.0845	11.9632	11.5817	13.4247	11.2111	11.4072	11.3411	12.0875	11.3952	11.1686	11.2585	11.2727	10.2214	10.8191
38	11.0031	0.526068	11.1737	11.3134	10.8296	11.4897	11.2667	11.382	11.2315	10.572	11.1126	11.1458	10.6496	11.0036	11.3655	11.0092	11.7726	11.6667	11.232	10.493	11.5258	11.2481	11.3608	11.0446	11.051	10.679	10.5557	10.935	11.133	10.4797	11.305	10.6231	10.082	10.8359	11.4622	11.0947	11.8552	11.4571	13.2976	11.1434	11.3785	11.3188	11.9755	11.2963	11.0847	11.1535	11.2318	10.3258	10.8734
39	10.9966	0.519546	11.32	11.3456	10.9346	11.5513	11.2698	11.3862	11.3087	10.5608	11.2073	11.1002	10.6359	10.9909	11.3622	10.9918	11.7349	11.6412	11.132	10.479	11.4906	11.2697	11.4638	11.1672	11.1823	10.666	10.6415	10.921	11.025	10.4925	11.2833	10.6124	10.0165	10.8222	11.5294	11.1425	11.7754	11.3601	13.1796	11.095	11.3953	11.3238	11.8716	11.221	11.0447	11.077	11.2217	10.4663	10.9394
40	11.0106	0.521359	11.492	11.3719	11.0656	11.6196	11.2621	11.4005	11.4129	10.5614	11.3028	11.0795	10.6578	11.005	11.3694	11.0013	11.712	11.6325	11.034	10.476	11.4716	11.3172	11.5895	11.3137	11.3355	10.659	10.7549	10.93	10.938	10.5136	11.2895	10.6181	9.97621	10.8319	11.632	11.2216	11.7212	11.2895	13.0755	11.0606	11.45	11.3483	11.7821	11.1693	11.0388	11.026	11.2368	10.6327	11.0109
41	11.0392	0.531346	11.6729	11.3859	11.2046	11.6881	11.2519	11.4233	11.5334	10.5719	11.3884	11.0731	10.7109	11.0397	11.3855	11.0245	11.7032	11.6435	10.941	10.48	11.4606	11.3749	11.7212	11.4688	11.4971	10.653	10.8839	10.959	10.872	10.5466	11.32	10.6459	9.95923	10.8634	11.7587	11.3216	11.6927	11.2385	12.9898	11.0354	11.5322	11.3845	11.7182	11.1394	11.0552	10.996	11.2709	10.816	11.0826
42	11.0762	0.548231	11.8495	11.3913	11.3361	11.7504	11.2475	11.4533	11.6581	10.5919	11.4561	11.0764	10.7833	11.0868	11.4077	11.0475	11.7037	11.6648	10.85	10.489	11.4541	11.4309	11.8439	11.6143	11.6559	10.643	11.0151	11.002	10.825	10.5925	11.3728	10.6992	9.96244	10.9131	11.8971	11.4311	11.6842	11.1963	12.9216	11.0161	11.6356	11.4283	11.6839	11.1266	11.088	10.9855	11.3211	11.0038	11.1482
43	11.112	0.570556	12.012	11.3861	11.4484	11.7979	11.2428	11.4822	11.7759	10.6136	11.4941	11.0818	10.8562	11.1357	11.4266	11.0521	11.7023	11.6822	10.755	10.499	11.4487	11.4773	11.9426	11.7328	11.8026	10.622	11.1382	11.036	10.79	10.6412	11.4411	10.7675	9.97276	10.969	12.0286	11.5328	11.6847	11.1434	12.8703	11.0054	11.7528	11.4706	11.6697	11.1251	11.1288	10.99	11.3843	11.1772	11.1929
44	11.1319	0.597424	12.1496	11.3589	11.5299	11.8203	11.2203	11.4956	11.874	10.6218	11.4858	11.0755	10.913	11.1708	11.4306	11.0123	11.682	11.6807	10.648	10.494	11.4387	11.5041	12.0057	11.8098	11.9192	10.571	11.2445	11.031	10.752	10.6677	11.5114	10.8284	9.96795	11.0088	12.1294	11.6014	11.6761	11.0552	12.8386	11.0005	11.8684	11.4979	11.6545	11.1242	11.1558	11.0001	11.4496	11.3135	11.199
45	11.1173	0.627644	12.2493	11.2972	11.5659	11.8046	11.1681	11.4781	11.938	10.5981	11.4147	11.0391	10.9333	11.1688	11.403	10.9026	11.6212	11.6373	10.518	10.445	11.4153	11.4957	12.0217	11.8322	11.977	10.469	11.3174	10.959	10.689	10.6429	11.5697	10.8529	9.92878	11.0073	12.1706	11.6098	11.634	10.9147	12.818	10.9849	11.9561	11.4923	11.6072	11.107	11.1457	10.999	11.4927	11.3878	11.1519
46	11.0491	0.658641	12.2951	11.1873	11.535	11.736	11.0729	11.4179	11.9505	10.5225	11.2651	10.9537	10.8986	11.1071	11.3195	10.7097	11.5031	11.5276	10.347	10.33	11.3638	11.429	11.9788	11.7864	11.9483	10.299	11.3294	10.8	10.579	10.5472	11.5945	10.8095	9.84627	10.9412	12.1242	11.5393	11.5351	10.7122	12.7886	10.9339	11.9836	11.43	11.4993	11.0525	11.0758	10.9612	11.4888	11.3741	11.0478
47	10.9125	0.685691	12.2667	11.0134	11.4188	11.5958	10.9153	11.3022	11.8912	10.3803	11.0265	10.8039	10.8002	10.97	11.1543	10.4435	11.3136	11.3356	10.122	10.139	11.2613	11.2826	11.8614	11.6627	11.8134	10.061	11.25	10.552	10.411	10.3782	11.5565	10.6758	9.72244	10.7975	11.9719	11.3817	11.3597	10.445	12.7281	10.824	11.9199	11.2908	11.3123	10.942	10.9287	10.8597	11.4174	11.2562	10.8837
48	10.7023	0.703123	12.1487	10.7655	11.2095	11.3664	10.679	11.1181	11.7325	10.1692	10.7097	10.5792	10.6354	10.7559	10.8955	10.1293	11.0427	11.0579	9.843	9.872	11.0844	11.0471	11.6507	11.4524	11.5659	9.768	11.0635	10.227	10.19	10.146	11.4282	10.4533	9.56776	10.5796	11.7076	11.1405	11.1014	10.1085	12.6156	10.6451	11.7481	11.0664	11.0405	10.7677	10.6949	10.6822	11.2686	11.0377	10.6603
49	10.4256	0.706432	11.9325	10.4466	10.9099	11.0433	10.3712	10.8599	11.4598	9.89942	10.3426	10.2834	10.4185	10.4783	10.5533	9.7873	10.7003	10.7015	9.525	9.531	10.8234	10.7315	11.338	11.1536	11.2179	9.445	10.7753	9.851	9.93	9.86261	11.1999	10.1627	9.38497	10.2978	11.3498	10.8248	10.7665	9.69373	12.4405	10.4013	11.4642	10.7693	10.6964	10.5301	10.3843	10.4363	11.0438	10.7405	10.3794
50	10.0974	0.695519	11.6174	10.0806	10.5442	10.637	10.0235	10.5333	11.0865	9.58864	9.95456	9.93679	10.1546	10.1582	10.1603	9.41743	10.3	10.2772	9.185	9.127	10.4916	10.3617	10.9357	10.7783	10.8015	9.117	10.4131	9.452	9.625	9.5293	10.8862	9.83822	9.16275	9.96819	10.9326	10.4371	10.3692	9.21682	12.1988	10.1119	11.0904	10.4269	10.3027	10.2375	10.0226	10.1382	10.7489	10.3904	10.0503
51	9.73251	0.672893	11.2155	9.69075	10.1459	10.1565	9.656	10.1419	10.6516	9.24621	9.5468	9.56281	9.82195	9.79596	9.74994	9.02198	9.84727	9.79709	8.809	8.691	10.1139	9.96042	10.483	10.3539	10.3507	8.783	10.0098	9.038	9.269	9.14748	10.5142	9.49424	8.90785	9.59881	10.4787	9.98712	9.92364	8.73515	11.8956	9.78828	10.6673	10.0512	9.86783	9.89355	9.63901	9.79512	10.4021	9.99995	9.69525
52	9.34449	0.636189	10.7586	9.26006	9.72582	9.61458	9.25045	9.68261	10.1954	8.87988	9.12615	9.16833	9.41227	9.38767	9.32609	8.63855	9.37091	9.28945	8.389	8.269	9.68282	9.52982	10.0276	9.91261	9.88473	8.442	9.58855	8.617	8.898	8.74806	10.0879	9.11385	8.65712	9.20227	9.99524	9.51858	9.44709	8.31582	11.5095	9.41127	10.2202	9.635	9.39585	9.48882	9.23564	9.40755	10.0112	9.57645	9.31597
53	8.95726	0.57866	10.2863	8.79168	9.27566	9.06271	8.79442	9.1797	9.72568	8.51774	8.7422	8.75888	8.98611	8.97512	8.88624	8.32008	8.93513	8.81067	7.976	7.916	9.17418	9.07161	9.57855	9.47598	9.41791	8.134	9.15137	8.231	8.571	8.38414	9.58818	8.70596	8.44617	8.82444	9.50191	9.09478	8.97909	7.99815	11.0101	8.98334	9.76006	9.19591	8.93611	9.04473	8.82091	9.00864	9.58159	9.1527	8.91135
54	8.60803	0.500416	9.81564	8.34669	8.82613	8.56814	8.34341	8.69595	9.23657	8.20471	8.44971	8.3731	8.61057	8.62026	8.47515	8.1006	8.60315	8.42097	7.635	7.674	8.6477	8.62627	9.12227	9.05332	8.98639	7.903	8.71826	7.93	8.329	8.09584	9.03952	8.32686	8.29278	8.51692	9.05291	8.75621	8.56958	7.78882	10.4238	8.57181	9.3154	8.79818	8.54913	8.62409	8.44093	8.65852	9.15241	8.78233	8.5193
55	8.33136	0.416537	9.35664	7.99155	8.43918	8.17718	7.969	8.293	8.76109	7.97345	8.26709	8.06191	8.32436	8.35891	8.14791	7.987	8.39945	8.15536	7.396	7.546	8.19345	8.25582	8.69055	8.66464	8.63591	7.763	8.33745	7.736	8.188	7.89418	8.52182	8.03091	8.20027	8.30136	8.69727	8.51136	8.25255	7.676	9.84955	8.24691	8.93836	8.48945	8.26645	8.29264	8.14609	8.39918	8.77645	8.50082	8.20109
56	8.14409	0.348029	8.94567	7.75211	8.15322	7.902	7.69967	8.00467	8.35611	7.833	8.18833	7.85267	8.13589	8.19867	7.93367	7.967	8.31356	8.017	7.26	7.514	7.85567	7.996	8.34067	8.34844	8.38833	7.704	8.04511	7.642	8.139	7.821	8.10067	7.83856	8.16256	8.17533	8.45122	8.34833	8.03333	7.64867	9.37867	8.033	8.66578	8.283	8.08856	8.07733	7.95578	8.23833	8.48889	8.314	7.98867
57	8.04332	0.308685	8.62555	7.62722	7.97137	7.72611	7.53358	7.83582	8.05385	7.77373	8.19108	7.74608	8.03348	8.12164	7.83164	8.02308	8.31775	7.986	7.219	7.553	7.64182	7.84764	8.10297	8.12945	8.23776	7.716	7.8466	7.631	8.166	7.74237	7.80067	7.74424	8.1709	8.12465	8.30643	8.25027	7.89912	7.70197	9.05495	7.92519	8.5011	8.16779	8.0037	7.97267	7.86311	8.16424	8.29651	8.21267	7.87635
58	8.01742	0.29673	8.41155	7.59264	7.87948	7.63045	7.45633	7.77233	7.85597	7.78042	8.24955	7.72936	7.99882	8.11085	7.82573	8.1383	8.38461	8.03691	7.263	7.652	7.53818	7.79218	7.97418	8.00033	8.16636	7.79	7.73121	7.686	8.25	7.68258	7.61782	7.73312	8.21997	8.13512	8.24733	8.20288	7.83282	7.83482	8.886	7.90621	8.42764	8.124	7.99842	7.95736	7.85036	8.16091	8.18612	8.18515	7.84021
59	8.05391	0.302461	8.29482	7.62622	7.86021	7.59975	7.45696	7.79054	7.75043	7.84028	8.34172	7.78662	8.01896	8.14968	7.90161	8.29677	8.49381	8.14994	7.379	7.803	7.52436	7.80824	7.93652	7.93775	8.15603	7.918	7.68663	7.796	8.377	7.70233	7.53936	7.79052	8.30838	8.19267	8.25966	8.19452	7.82227	8.04721	8.85545	7.95783	8.42639	8.13294	8.06031	8.01324	7.90266	8.21424	8.142	8.22174	7.85404
60	8.14189	0.318239	8.26197	7.71303	7.90087	7.63148	7.52688	7.86721	7.72146	7.94213	8.45721	7.9076	8.08485	8.22423	8.04512	8.48779	8.62664	8.31394	7.555	8.005	7.58379	7.87824	7.96809	7.92518	8.19324	8.091	7.70242	7.951	8.534	7.75355	7.55064	7.9034	8.43461	8.28966	8.33351	8.21726	7.86161	8.33679	8.93567	8.0674	8.48655	8.18212	8.18234	8.12785	8.01025	8.3143	8.15044	8.31315	7.90105
61	8.27388	0.33956	8.29909	7.84309	7.99194	7.73042	7.6523	7.98479	7.75867	8.0787	8.59112	8.08427	8.18588	8.32539	8.24282	8.70536	8.77694	8.52264	7.783	8.262	7.703	7.99155	8.05209	7.95697	8.26682	8.306	7.7723	8.146	8.716	7.83415	7.638	8.06224	8.59688	8.4203	8.45994	8.26858	7.95055	8.69864	9.10227	8.22667	8.59927	8.26336	8.3617	8.29055	8.16318	8.45891	8.20255	8.44952	7.97552
62	8.4439	0.364159	8.39624	8.00852	8.12948	7.90039	7.82107	8.13274	7.85523	8.24421	8.7383	8.30391	8.31522	8.4469	8.48427	8.94188	8.94342	8.77227	8.057	8.572	7.87227	8.14112	8.179	8.02808	8.37094	8.555	7.88973	8.378	8.914	7.94456	7.78752	8.25772	8.79268	8.58127	8.63408	8.34476	8.09103	9.11967	9.33556	8.42511	8.75831	8.37445	8.59277	8.49558	8.35518	8.64636	8.28793	8.62361	8.07495
63	8.64621	0.389633	8.55085	8.20127	8.31249	8.14285	8.02732	8.30761	8.00716	8.43062	8.89579	8.55196	8.46566	8.58612	8.76079	9.18869	9.12498	9.05606	8.362	8.922	8.08409	8.32306	8.34021	8.13825	8.50212	8.827	8.04584	8.644	9.119	8.08369	7.98852	8.48235	9.01894	8.769	8.84733	8.44401	8.28612	9.57406	9.61898	8.65738	8.95705	8.51355	8.87045	8.73755	8.58413	8.87273	8.39756	8.82714	8.20062
64	8.87398	0.412914	8.76364	8.41709	8.53873	8.44955	8.26464	8.509	8.20645	8.63118	9.05973	8.81727	8.63264	8.73991	9.06082	9.435	9.32127	9.36455	8.68	9.293	8.333	8.53773	8.52791	8.29118	8.65618	9.114	8.22945	8.934	9.327	8.24909	8.233	8.73027	9.27009	8.97318	9.09455	8.56927	8.53273	10.0225	9.93745	8.91973	9.18655	8.67709	9.18264	9.01018	8.84736	9.13273	8.52564	9.04855	8.35673
65	9.11766	0.430519	9.03194	8.64942	8.80184	8.80298	8.52145	8.73563	8.44069	8.83817	9.22339	9.09087	8.80621	8.90856	9.37136	9.66975	9.52429	9.68415	8.993	9.659	8.61339	8.78058	8.735	8.48479	8.82312	9.404	8.42707	9.231	9.527	8.43677	8.51521	8.9894	9.53899	9.18161	9.36626	8.72596	8.82367	10.4312	10.2742	9.20307	9.43612	8.86682	9.50737	9.29791	9.13976	9.41339	8.67023	9.27545	8.54288
66	9.3649	0.440199	9.34473	8.88965	9.08986	9.17608	8.78773	8.9782	8.70069	9.04363	9.37818	9.36101	8.9726	9.09218	9.67755	9.88263	9.72387	9.99488	9.283	9.996	8.90903	9.04518	8.95345	8.7119	8.99106	9.681	8.62536	9.519	9.71	8.63763	8.82582	9.24415	9.81582	9.38343	9.64695	8.91763	9.14258	10.7857	10.6135	9.49618	9.68642	9.0797	9.81987	9.57806	9.45076	9.68988	8.82647	9.49616	8.75483
67	9.60175	0.441379	9.681	9.119	9.382	9.53833	9.04733	9.218	8.97033	9.241	9.512	9.60567	9.12033	9.286	9.962	10.0713	9.909	10.276	9.534	10.28	9.193	9.318	9.174	8.95867	9.154	9.927	8.81333	9.781	9.869	8.839	9.15	9.47933	10.0887	9.569	9.92033	9.13633	9.469	11.077	10.939	9.78433	9.913	9.309	10.0983	9.83	9.76167	9.939	8.98833	9.70133	8.987
68	9.81515	0.435469	10.015	9.32016	9.65035	9.85846	9.2826	9.44557	9.23235	9.42479	9.61988	9.80526	9.24695	9.4787	10.2027	10.2379	10.0716	10.5084	9.732	10.496	9.43291	9.57342	9.38373	9.20667	9.30297	10.125	8.98584	9.999	10.002	9.02953	9.46655	9.6801	10.3495	9.73602	10.1714	9.36801	9.77491	11.303	11.239	10.0481	10.098	9.54733	10.3265	10.0375	10.0502	10.1405	9.15121	9.88543	9.22879
69	9.9966	0.425367	10.317	9.48358	9.87698	10.1159	9.48553	9.66193	9.46978	9.59053	9.70705	9.94587	9.36223	9.65979	10.3833	10.3838	10.21	10.6892	9.874	10.635	9.61764	9.7893	9.56745	9.44021	9.43715	10.264	9.14288	10.16	10.111	9.20371	9.75448	9.83634	10.5942	9.88731	10.3865	9.60304	10.0409	11.4704	11.5079	10.2699	10.2349	9.77885	10.4974	10.1994	10.2914	10.2929	9.31268	10.0471	9.46721
70	10.1443	0.414356	10.5676	9.61333	10.0574	10.3024	9.65924	9.866	9.6777	9.73548	9.78452	10.0292	9.48224	9.82488	10.4981	10.5127	10.3307	10.8255	9.964	10.702	9.74736	9.96082	9.71491	9.64385	9.55818	10.346	9.284	10.264	10.204	9.35636	9.99655	9.94748	10.8267	10.0291	10.5632	9.83561	10.2555	11.5935	11.7443	10.4402	10.3312	9.99355	10.6154	10.3204	10.4723	10.4092	9.46891	10.1877	9.69115
71	10.2627	0.405425	10.7607	9.71976	10.1922	10.4306	9.81712	10.0568	9.86562	9.86043	9.85881	10.0688	9.61846	9.97332	10.5519	10.6327	10.4431	10.9301	10.01	10.71	9.83652	10.0905	9.83179	9.80788	9.67479	10.381	9.41139	10.321	10.289	9.48485	10.1899	10.0243	11.0526	10.1694	10.7085	10.0648	10.4147	11.6878	11.9517	10.5601	10.407	10.1926	10.6917	10.4127	10.6021	10.5134	9.61267	10.3121	9.89055
72	10.3603	0.401187	10.8962	9.819	10.2955	10.5221	9.97232	10.2365	10.0485	9.96743	9.94136	10.0831	9.77654	10.106	10.561	10.7545	10.5556	11.0153	10.026	10.679	9.90076	10.186	9.92906	9.93234	9.80503	10.385	9.53016	10.342	10.369	9.5953	10.3362	10.0822	11.2746	10.3155	10.8344	10.3031	10.5248	11.7708	12.1396	10.6409	10.4868	10.3799	10.7369	10.4955	10.6956	10.6188	9.74169	10.4252	10.0668
73	10.4486	0.403032	10.9887	9.92864	10.3898	10.5957	10.1359	10.4089	10.24	10.0636	10.0429	10.0968	9.95827	10.2277	10.5489	10.8821	10.6713	11.1015	10.036	10.639	9.957	10.2679	10.0221	10.0265	9.96636	10.372	9.65409	10.34	10.455	9.69773	10.4412	10.1396	11.4998	10.4742	10.959	10.5557	10.5925	11.8526	12.3166	10.7005	10.5761	10.5552	10.7647	10.5855	10.763	10.7261	9.859	10.5353	10.2304
74	10.5385	0.412039	11.0604	10.0571	10.4892	10.6666	10.3139	10.5752	10.4509	10.1613	10.1678	10.1339	10.1641	10.3437	10.5413	11.0158	10.7914	11.204	10.067	10.605	10.0217	10.3545	10.1241	10.1068	10.1515	10.355	9.80268	10.33	10.559	9.798	10.5186	10.2153	11.7351	10.6545	11.1033	10.8138	10.6322	11.9446	12.4944	10.7585	10.6742	10.7232	10.7907	10.6877	10.8144	10.8338	9.96837	10.652	10.3905
75	10.638	0.428187	11.1334	10.2013	10.594	10.7482	10.5075	10.7331	10.6878	10.2707	10.3136	10.2033	10.3859	10.4569	10.558	11.1564	10.9179	11.3238	10.129	10.58	10.1061	10.4527	10.2432	10.1905	10.3441	10.349	9.97927	10.326	10.68	9.89277	10.5826	10.3164	11.9821	10.8632	11.2832	11.0656	10.6628	12.0538	12.6812	10.8276	10.781	10.8867	10.8237	10.8037	10.8578	10.9392	10.0789	10.7832	10.5532
76	10.7503	0.448856	11.2205	10.3579	10.7066	10.8497	10.7142	10.8826	10.9475	10.3922	10.476	10.3049	10.6108	10.5707	10.6073	11.3034	11.05	11.4576	10.224	10.56	10.2135	10.5655	10.3802	10.2876	10.5404	10.363	10.1793	10.341	10.814	9.98267	10.6395	10.4389	12.2319	11.0967	11.4941	11.303	10.699	12.1814	12.8726	10.9149	10.8944	11.0446	10.8686	10.9327	10.8981	11.042	10.2061	10.9344	10.7205
77	10.8752	0.470945	11.3265	10.5249	10.8323	10.9785	10.9285	11.0239	11.2156	10.5226	10.6491	10.4377	10.8289	10.685	10.6914	11.4542	11.1895	11.6032	10.351	10.558	10.3404	10.6902	10.5305	10.4027	10.7385	10.396	10.3972	10.388	10.957	10.07	10.6941	10.5749	12.4738	11.3421	11.7224	11.5217	10.7516	12.328	13.0661	11.0188	11.0111	11.1946	10.9255	11.0682	10.9406	11.1428	10.3577	11.1063	10.8984
78	11.0108	0.4918	11.4537	10.6997	10.9697	11.1371	11.1442	11.1556	11.4757	10.6666	10.8276	10.5977	11.0343	10.8003	10.8107	11.6049	11.3389	11.76	10.511	10.601	10.4773	10.8213	10.6887	10.533	10.9353	10.446	10.6207	10.466	11.106	10.1577	10.75	10.7201	12.7046	11.5877	11.9536	11.7203	10.8293	12.4913	13.2581	11.1329	11.1299	11.3343	10.9931	11.2063	10.9921	11.2397	10.5314	11.2932	11.098
79	11.1552	0.509048	11.6014	10.8812	11.1179	11.3297	11.3566	11.2793	11.7191	10.829	11.0116	10.7775	11.2223	10.9195	10.9582	11.7522	11.4987	11.9271	10.702	10.716	10.6228	10.9553	10.8488	10.6748	11.1247	10.519	10.8417	10.571	11.256	10.2495	10.812	10.8714	12.9187	11.8338	12.1725	11.8985	10.9315	12.6667	13.4451	11.2525	11.251	11.4592	11.0704	11.3475	11.0585	11.3323	10.7221	11.4839	11.3265
80	11.3061	0.521257	11.7666	11.0742	11.2773	11.5523	11.5608	11.3968	11.9438	11.0068	11.2015	10.9672	11.3929	11.0457	11.1241	11.8955	11.6695	12.1033	10.92	10.91	10.7871	11.0892	11.0074	10.8196	11.3054	10.615	11.0583	10.697	11.399	10.3472	10.8839	11.025	13.0993	12.0838	12.3652	12.0611	11.0568	12.8529	13.6215	11.3769	11.3748	11.5648	11.1573	11.4904	11.1408	11.4193	10.922	11.6676	11.5837
81	11.4609	0.528128	11.9437	11.2842	11.4499	11.8039	11.7546	11.5137	12.149	11.1901	11.3919	11.1584	11.5492	11.1802	11.2955	12.0339	11.853	12.2885	11.157	11.169	10.9712	11.2236	11.1663	10.9633	11.4798	10.724	11.2712	10.845	11.531	10.4567	10.9648	11.1772	13.2323	12.3322	12.5143	12.2118	11.2016	13.0448	13.7809	11.5046	11.4982	11.6461	11.2516	11.6268	11.2388	11.5012	11.1234	11.8438	11.8613
82	11.6152	0.530627	12.1259	11.5105	11.6341	12.0814	11.9399	11.6342	12.3294	11.3682	11.5717	11.3493	11.6906	11.3211	11.4573	12.1655	12.0468	12.4818	11.4	11.46	11.1689	11.3572	11.3272	11.1015	11.651	10.839	11.4794	11.01	11.646	10.5819	11.0511	11.3244	13.3119	12.5635	12.625	12.3529	11.3603	13.233	13.9097	11.6319	11.6185	11.7006	11.3462	11.7487	11.3525	11.5736	11.3142	12.0202	12.1475
83	11.7631	0.53058	12.3045	11.7414	11.8179	12.3736	12.1179	11.7554	12.4797	11.53	11.737	11.5359	11.8125	11.4679	11.6038	12.2909	12.2431	12.6757	11.635	11.744	11.3644	11.4862	11.4874	11.2333	11.8176	10.954	11.67	11.181	11.74	10.7176	11.1421	11.4627	13.3415	12.7573	12.7155	12.4741	11.5265	13.4051	14.0014	11.7505	11.7316	11.7292	11.4296	11.8502	11.4777	11.6284	11.4785	12.2019	12.4345
84	11.898	0.529701	12.4678	11.9611	11.9824	12.6606	12.2792	11.8716	12.5985	11.6693	11.8847	11.7096	11.9146	11.6175	11.7341	12.4025	12.4315	12.8575	11.849	11.993	11.5415	11.6088	11.6495	11.3508	11.9711	11.065	11.8216	11.348	11.81	10.855	11.2431	11.5885	13.3264	12.8996	12.7897	12.5636	11.6965	13.5535	14.0598	11.8458	11.8314	11.7401	11.4979	11.9298	11.6063	11.6598	11.6044	12.3822	12.7158
85	12.0142	0.529031	12.6076	12.1579	12.1092	12.9151	12.4109	11.9748	12.6885	11.7835	12.0145	11.8608	11.9959	11.7619	11.8403	12.493	12.6043	13.0159	12.029	12.195	11.6975	11.7206	11.808	11.4499	12.0995	11.174	11.9157	11.501	11.844	10.9873	11.3611	11.6981	13.2761	12.9875	12.8428	12.6186	11.861	13.6694	14.0925	11.9113	11.9126	11.7414	11.5616	11.9944	11.7306	11.6679	11.6902	12.5468	12.9817
86	12.1069	0.528855	12.7187	12.3166	12.1936	13.112	12.5108	12.0561	12.7541	11.8704	12.1217	11.9875	12.0524	11.8879	11.923	12.5558	12.7558	13.1433	12.162	12.352	11.8272	11.8154	11.9578	11.5316	12.1915	11.277	11.9529	11.633	11.838	11.1075	11.4913	11.7849	13.2028	13.0219	12.8696	12.6483	12.0053	13.7429	14.1057	11.9524	11.9711	11.7327	11.6375	12.0578	11.8409	11.6589	11.7436	12.6783	13.2182
87	12.1729	0.52822	12.7966	12.4234	12.2393	13.2365	12.5839	12.1087	12.7966	11.9263	12.2038	12.0916	12.0815	11.9881	11.9907	12.5831	12.8801	13.2355	12.246	12.474	11.9277	11.888	12.0919	11.5972	12.2402	11.369	11.948	11.743	11.794	11.2083	11.6181	11.849	13.1168	13.0038	12.8719	12.6607	12.1164	13.7674	14.1052	11.9782	12.0069	11.7164	11.7339	12.1283	11.9238	11.6475	11.7759	12.762	13.4027
88	12.2099	0.524619	12.8331	12.4728	12.2509	13.2831	12.6207	12.1291	12.815	11.9506	12.2637	12.1811	12.09	12.0628	12.0457	12.5737	12.9645	13.2873	12.283	12.568	11.9996	11.9343	12.1991	11.6501	12.2495	11.447	11.9185	11.824	11.726	11.2931	11.7261	11.8913	13.024	12.936	12.8538	12.6585	12.1842	13.741	14.0938	11.9954	12.0231	11.6989	11.8447	12.2044	11.9741	11.6408	11.7898	12.7861	13.5074
89	12.2168	0.515511	12.818	12.4662	12.2318	13.2498	12.6068	12.1186	12.8113	11.9414	12.3048	12.2574	12.0824	12.1124	12.086	12.5284	12.9999	13.2947	12.273	12.63	12.045	11.9497	12.275	11.6949	12.2253	11.507	11.8754	11.869	11.644	11.367	11.799	11.9109	12.925	12.8267	12.8202	12.642	12.2093	13.665	14.0693	12.0068	12.0264	11.683	11.9569	12.276	11.991	11.6357	11.7796	12.7516	13.5231
90	12.1934	0.499765	12.7464	12.4117	12.187	13.1372	12.5412	12.0819	12.7852	11.8968	12.3297	12.3138	12.0632	12.1388	12.1048	12.4475	12.9835	13.2544	12.218	12.651	12.063	11.9322	12.3133	11.7274	12.1701	11.551	11.824	11.875	11.553	11.4262	11.825	11.9012	12.8166	12.6833	12.7693	12.6067	12.2053	13.5458	14.022	12.009	12.0224	11.6663	12.0606	12.3294	11.9802	11.6347	11.7361	12.6652	13.4558
91	12.1409	0.478757	12.6211	12.3213	12.1227	12.9525	12.4319	12.0298	12.7337	11.8156	12.3395	12.3448	12.0345	12.1422	12.0951	12.3363	12.9207	13.1631	12.119	12.623	12.0512	11.884	12.3055	11.7374	12.0848	11.578	11.7616	11.845	11.437	11.472	11.8033	11.8587	12.6931	12.5133	12.6975	12.5485	12.1875	13.3979	13.9411	12	12.0136	11.6469	12.1486	12.3514	11.9475	11.6386	11.6556	12.5369	13.3212
92	12.0581	0.456936	12.4507	12.2051	12.0418	12.7091	12.2894	11.9671	12.6422	11.7014	12.3424	12.347	11.9837	12.116	12.0526	12.1605	12.8166	13.0191	11.983	12.547	12.0123	11.8076	12.2519	11.7116	11.9676	11.589	11.6812	11.782	11.222	11.51	11.7152	11.7678	12.5455	12.2977	12.603	12.4658	12.1608	13.235	13.8126	11.9804	12.0012	11.6247	12.2142	12.3381	11.8999	11.6415	11.5268	12.3788	13.1466
93	11.918	0.444783	12.2496	12.0632	11.9454	12.4243	12.0874	11.8867	12.4432	11.4996	12.3229	12.2952	11.8376	12.0543	11.9358	11.8273	12.6384	12.8252	11.782	12.431	11.9429	11.6596	12.1535	11.6026	11.8175	11.549	11.5414	11.69	10.819	11.5195	11.482	11.5485	12.3035	11.9643	12.4525	12.3447	12.1217	13.0731	13.5985	11.9092	11.9776	11.5956	12.2521	12.282	11.8336	11.5853	11.268	12.1969	12.9557
94	11.6486	0.47075	12.0139	11.8585	11.8271	12.0819	11.7434	11.7222	12.0248	11.0989	12.1961	12.115	11.4872	11.8903	11.6345	11.2685	12.2939	12.5359	11.412	12.284	11.7913	11.3305	11.9507	11.2851	11.5649	11.367	11.2349	11.51	10.23	11.427	11.0357	11.0976	11.8472	11.4357	12.1418	12.103	12.0336	12.9238	13.2282	11.6748	11.8882	11.5177	12.2615	12.1231	11.6808	11.345	10.7668	11.9125	12.7594
95	11.1856	0.55592	11.6562	11.5157	11.6121	11.5942	11.1993	11.3597	11.3358	10.4587	11.8667	11.7348	10.9017	11.4968	11.0755	10.5152	11.7151	12.0381	10.774	12.119	11.4445	10.7508	11.5135	10.6682	11.0672	10.981	10.685	11.11	9.541	11.1523	10.3941	10.4503	11.1602	10.72	11.586	11.6189	11.8081	12.7945	12.6578	11.1828	11.617	11.2817	12.2293	11.7322	11.314	10.8478	10.0548	11.3842	12.5553
96	10.5692	0.645089	11.0587	10.9873	11.1617	10.8909	10.4812	10.7556	10.4474	9.72166	11.3218	11.1622	10.1773	10.863	10.3698	9.71316	10.9389	11.2832	9.915	11.932	10.8404	9.97442	10.79	9.83668	10.3428	10.429	10.017	10.449	8.898	10.686	9.66491	9.85546	10.4073	9.92427	10.8445	10.8839	11.3826	12.6828	11.9126	10.4536	11.0905	10.8071	12.1036	11.0584	10.695	10.1695	9.37717	10.5855	12.2574
97	9.96651	0.668862	10.2358	10.3043	10.4328	10.0412	9.69027	9.99306	9.55627	9.17127	10.6413	10.4976	9.52624	10.1929	9.79882	9.12633	10.1085	10.3973	9.04	11.638	10.0634	9.15727	9.90745	9.06827	9.67855	9.864	9.53312	9.67	8.519	10.0997	9.05618	9.62018	9.86518	9.25888	10.1528	10.0782	10.8363	12.5509	11.0837	9.63779	10.3858	10.1618	11.798	10.2545	9.93382	9.54427	9.04312	9.65894	11.7182
98	9.59204	0.657321	9.33433	9.56825	9.5479	9.21384	8.97128	9.24789	8.94804	9.06192	10.0002	9.94961	9.20396	9.78931	9.62991	8.99142	9.47653	9.65761	8.425	11.118	9.30897	8.48755	9.11576	8.6976	9.3993	9.531	9.4856	9.056	8.592	9.52841	8.82552	9.90452	9.75074	8.95346	9.79979	9.48082	10.4103	12.2966	10.3141	8.96046	9.74948	9.57409	11.2838	9.62276	9.25659	9.2467	9.22939	8.80699	10.9173
99	9.5918	0.73604	8.52173	8.90115	8.69689	8.56177	8.46878	8.73013	8.85222	9.46487	9.61802	9.75278	9.35563	9.84748	9.96376	9.38595	9.2727	9.33961	8.278	10.397	8.81536	8.13967	8.67948	8.90347	9.6633	9.613	9.94565	8.867	9.147	9.13391	9.10103	10.6518	10.1342	9.11953	9.94191	9.31161	10.3395	11.8514	9.78864	8.64398	9.46302	9.31642	10.6749	9.43288	8.9194	9.40942	9.91602	8.21784	9.97379
100	9.98509	0.932212	7.962	8.422	8.101	8.21	8.307	8.604	9.314	10.287	9.641	10.013	9.957	10.371	10.718	10.232	9.563	9.547	8.657	9.614	8.769	8.227	8.756	9.65	10.415	10.131	10.808	9.182	10.082	9.063	9.832	11.661	10.937	9.727	10.573	9.636	10.698	11.251	9.664	8.809	9.66	9.534	10.196	9.781	9.068	10.007	10.937	8.046	9.069
all values Left	mean	std	steps
1	10.9702	0.690647	11.103	12.22	10.753	11.401	11.575	10.904	11.223	11.814	10.285	11.236	10.865	10.793	10.96	11.117	10.971	11.492	11.584	10.122	10.139	11.238	11.359	11.963	11.718	11.891	10.061	11.237	10.8	10.579	10.473	11.505	10.666	9.903	10.813	12.042	11.476	11.446	12.783	10.636	11.909	11.478	10.741	10.918	10.916	11.412	11.405	10.872	11.271
2	10.7723	0.698992	10.8045	12.044	10.4297	11.176	11.3333	10.6608	10.9931	11.5863	10.0381	10.9761	10.6655	10.6227	10.7339	10.8526	10.8098	11.2945	11.4218	9.843	9.86167	11.0466	11.1538	11.8209	11.5368	11.6879	9.76147	11.0411	10.552	10.4088	10.2612	11.3185	10.4443	9.799	10.5962	11.8155	11.2674	11.221	12.7132	10.3882	11.7186	11.2658	10.5005	10.6768	10.7665	11.261	11.3317	10.6378	11.0399
3	10.5039	0.695467	10.4463	11.7675	10.0616	10.8633	11.0001	10.3482	10.6875	11.2509	9.74245	10.6419	10.3915	10.4015	10.4445	10.5154	10.5631	11.0153	11.1728	9.525	9.50652	10.7743	10.8594	11.5807	11.2673	11.3765	9.43175	10.7509	10.227	10.1847	9.99158	11.0373	10.1598	9.656	10.3138	11.488	10.9799	10.9164	12.5864	10.0962	11.4176	10.9653	10.2094	10.3606	10.5426	11.037	11.147	10.3448	10.7316
4	10.1813	0.679624	10.0565	11.3963	9.66948	10.4906	10.587	9.99818	10.3158	10.8388	9.41427	10.2643	10.0598	10.1322	10.112	10.1373	10.2552	10.6661	10.8411	9.185	9.08736	10.4388	10.4992	11.2398	10.9158	10.9831	9.09676	10.3942	9.851	9.92076	9.67355	10.6878	9.84467	9.488	9.98218	11.093	10.6195	10.544	12.3942	9.7697	11.0337	10.5952	9.87064	9.99621	10.2607	10.746	10.8693	10.0048	10.3654
5	9.81855	0.65488	9.6233	10.9534	9.23683	10.089	10.104	9.628	9.87485	10.394	9.05601	9.86781	9.69517	9.7936	9.73535	9.74592	9.91458	10.2601	10.4383	8.809	8.63985	10.0614	10.1022	10.8202	10.5063	10.5449	8.75544	10.0017	9.452	9.61062	9.30064	10.2933	9.51162	9.288	9.61023	10.6589	10.1869	10.1204	12.1352	9.39006	10.6067	10.1768	9.47609	9.61108	9.93497	10.406	10.5275	9.63904	9.96417
6	9.42602	0.622985	9.12909	10.4806	8.76935	9.66473	9.56594	9.21885	9.36918	9.94121	8.68247	9.45247	9.31222	9.38258	9.31778	9.34294	9.54897	9.80473	9.97491	8.389	8.21552	9.63004	9.67853	10.3657	10.0699	10.0878	8.41089	9.59279	9.038	9.25026	8.89061	9.83458	9.14479	9.04	9.21045	10.1955	9.70784	9.65642	11.8108	8.96269	10.1575	9.71649	9.04473	9.20679	9.56315	10.024	10.1435	9.2478	9.51881
7	9.02533	0.577414	8.62291	10.0091	8.32861	9.21358	9.02327	8.76282	8.85645	9.47018	8.33621	9.03476	8.90973	8.95967	8.90718	8.9227	9.15127	9.33164	9.46982	7.976	7.872	9.12809	9.22294	9.91255	9.63412	9.62245	8.106	9.16842	8.617	8.87818	8.49782	9.3023	8.7493	8.773	8.82833	9.70991	9.25033	9.17955	11.3953	8.55524	9.69855	9.23294	8.63436	8.79418	9.15873	9.603	9.72045	8.8367	9.021
8	8.65619	0.514224	8.18567	9.54288	7.97907	8.77126	8.54021	8.31683	8.41033	8.98982	8.06271	8.66771	8.51216	8.59013	8.56405	8.52238	8.74764	8.90477	8.97067	7.635	7.64685	8.6156	8.76106	9.46073	9.20972	9.17086	7.8832	8.74513	8.231	8.55389	8.17503	8.7584	8.37466	8.534	8.51692	9.24109	8.87085	8.7401	10.868	8.23575	9.26181	8.78444	8.30694	8.41986	8.78103	9.179	9.28045	8.45121	8.52618
9	8.35819	0.443497	7.86367	9.10561	7.74534	8.39732	8.15991	7.94956	8.077	8.55152	7.88	8.39902	8.1714	8.31065	8.32034	8.19301	8.39758	8.58406	8.54279	7.396	7.53824	8.17558	8.35727	9.00691	8.80928	8.78071	7.75346	8.36776	7.93	8.31761	7.94297	8.28804	8.07316	8.349	8.29921	8.84709	8.58852	8.3812	10.2749	8.02709	8.8982	8.42653	8.08924	8.13216	8.48388	8.803	8.879	8.15021	8.11241
10	8.15217	0.381499	7.66755	8.74391	7.625	8.12536	7.89245	7.68736	7.87009	8.20218	7.78655	8.24173	7.92473	8.12818	8.17745	7.96518	8.14445	8.39091	8.23173	7.26	7.52464	7.84836	8.06055	8.59209	8.46482	8.48773	7.70618	8.07282	7.736	8.18355	7.821	7.931	7.86809	8.228	8.17291	8.55627	8.39655	8.12109	9.71836	7.92373	8.64018	8.18009	7.978	7.94864	8.28718	8.511	8.56491	7.95836	7.81291
11	8.03707	0.338488	7.58445	8.48706	7.59385	7.95596	7.72167	7.52742	7.77833	7.95558	7.76523	8.18494	7.78087	8.03052	8.11673	7.84306	8.003	8.31319	8.05082	7.219	7.583	7.64045	7.88015	8.26921	8.20964	8.29616	7.73095	7.86777	7.642	8.14173	7.77888	7.69451	7.7574	8.167	8.12334	8.36894	8.27645	7.95159	9.28024	7.90828	8.48823	8.03959	7.95358	7.86156	8.18276	8.312	8.35036	7.86463	7.62398
12	7.99945	0.315433	7.59333	8.333	7.63011	7.87411	7.629	7.45556	7.77867	7.80467	7.80278	8.20456	7.73067	7.99967	8.12022	7.81233	7.963	8.32311	7.986	7.263	7.70233	7.53867	7.80067	8.05933	8.04811	8.19111	7.81844	7.74311	7.631	8.17533	7.68233	7.56667	7.72833	8.157	8.13589	8.27133	8.21278	7.85656	8.99578	7.96278	8.42467	7.99133	7.99833	7.85333	8.155	8.194	8.228	7.84256	7.53122
13	8.02693	0.306324	7.67382	8.26791	7.71909	7.86318	7.59991	7.46106	7.84491	7.73564	7.88706	8.27409	7.75906	8.02306	8.17097	7.85985	8.00591	8.39397	8.01145	7.379	7.87645	7.52364	7.79952	7.95509	7.9613	8.15397	7.95994	7.68752	7.686	8.26539	7.695	7.53427	7.7673	8.189	8.196	8.24891	8.19245	7.82073	8.866	8.07488	8.43191	8.02079	8.10027	7.90952	8.18864	8.142	8.18473	7.86688	7.52239
14	8.10745	0.307365	7.80924	8.2783	7.85097	7.91077	7.63218	7.53494	7.95721	7.73479	8.00843	8.37428	7.85351	8.09142	8.2559	7.97401	8.11358	8.50535	8.10485	7.555	8.10624	7.5796	7.85749	7.93679	7.92927	8.16908	8.14746	7.6903	7.796	8.39762	7.74082	7.583	7.86161	8.262	8.29608	8.29015	8.20593	7.83587	8.86955	8.23611	8.49927	8.11616	8.24958	8.02029	8.27215	8.142	8.21003	7.92372	7.58636
15	8.23261	0.315392	7.98561	8.35212	8.01776	8.00792	7.73042	7.6634	8.10261	7.79333	8.16161	8.49697	8.00503	8.19451	8.36605	8.14185	8.26897	8.63973	8.25212	7.783	8.39352	7.69367	7.96175	7.98282	7.94197	8.22506	8.37642	7.74543	7.951	8.55974	7.81761	7.69984	8.00207	8.374	8.4302	8.38591	8.24854	7.89915	8.97833	8.43622	8.61836	8.27446	8.43939	8.17591	8.40021	8.186	8.29409	8.00804	7.7121
16	8.39624	0.328287	8.19364	8.48382	8.21173	8.15155	7.89836	7.83479	8.27618	7.90718	8.33994	8.63679	8.20345	8.32533	8.49661	8.35336	8.45936	8.79148	8.44591	8.057	8.73109	7.85645	8.10452	8.07827	7.99439	8.31312	8.63742	7.84745	8.146	8.746	7.925	7.87221	8.17997	8.524	8.59509	8.52909	8.31845	8.01194	9.16927	8.67006	8.78306	8.49297	8.66573	8.37045	8.57191	8.264	8.42664	8.1183	7.89112
17	8.5929	0.343827	8.42933	8.67327	8.4284	8.34035	8.13745	8.04337	8.47733	8.07221	8.53481	8.78879	8.43627	8.47704	8.64403	8.60047	8.67809	8.95924	8.68173	8.362	9.10188	8.06076	8.28101	8.215	8.08465	8.42934	8.91977	7.98883	8.378	8.94713	8.06276	8.09122	8.38741	8.709	8.787	8.71448	8.41159	8.17668	9.42244	8.93357	8.98646	8.76282	8.92252	8.60181	8.78409	8.367	8.59918	8.25774	8.11093
18	8.81662	0.359725	8.68742	8.91952	8.66139	8.5721	8.43985	8.28217	8.70503	8.27879	8.74037	8.95094	8.6914	8.64473	8.80659	8.87528	8.91764	9.14225	8.95424	8.68	9.48155	8.30122	8.49062	8.38452	8.21547	8.5702	9.2136	8.15994	8.644	9.15472	8.22812	8.35013	8.61996	8.927	8.9946	8.936	8.53002	8.39414	9.72257	9.21757	9.21935	9.07583	9.19864	8.86716	9.03188	8.488	8.8037	8.4292	8.3637
19	9.05875	0.373419	8.95755	9.21491	8.90136	8.83945	8.78864	8.53991	8.95109	8.51709	8.94773	9.11755	8.95909	8.81809	8.985	9.16645	9.16873	9.33936	9.25473	8.993	9.84282	8.57264	8.73009	8.579	8.38773	8.72927	9.50473	8.34909	8.934	9.36336	8.41727	8.64218	8.86882	9.173	9.20527	9.18764	8.67873	8.659	10.0531	9.51073	9.47091	9.40936	9.47445	9.16118	9.30545	8.626	9.02818	8.63018	8.64336
20	9.30718	0.382661	9.22424	9.54227	9.12961	9.13002	9.15785	8.80618	9.19673	8.77597	9.14985	9.2817	9.23113	8.98334	9.17809	9.46227	9.42033	9.54238	9.57106	9.283	10.1595	8.86095	8.99306	8.79036	8.59721	8.89557	9.77542	8.54327	9.231	9.56212	8.6213	8.95591	9.12025	9.44	9.40804	9.4583	8.86254	8.96037	10.3967	9.79802	9.71994	9.73728	9.72988	9.47261	9.5843	8.777	9.25955	8.85619	8.94
21	9.54774	0.386511	9.46715	9.87797	9.3289	9.42145	9.51767	9.06437	9.42994	9.04015	9.34076	9.43321	9.48917	9.12953	9.37715	9.74894	9.66058	9.74096	9.88542	9.534	10.4109	9.14176	9.26714	9.01012	8.83428	9.05984	10.007	8.73156	9.519	9.74212	8.827	9.27444	9.36052	9.72	9.59303	9.73261	9.07751	9.28008	10.7381	10.0599	9.94227	10.0342	9.95	9.7826	9.84406	8.935	9.4853	9.09952	9.23936
22	9.76666	0.385935	9.67209	10.1944	9.49055	9.68542	9.83782	9.29752	9.65127	9.29245	9.51552	9.55782	9.71333	9.25494	9.56927	10.0108	9.87855	9.92427	10.1771	9.732	10.5845	9.3873	9.52927	9.22827	9.08179	9.21552	10.184	8.90615	9.781	9.89721	9.02209	9.57764	9.57524	9.999	9.75921	9.99609	9.30942	9.59542	11.058	10.2793	10.1212	10.2814	10.1279	10.0685	10.0644	9.095	9.69536	9.34609	9.52088
23	9.95457	0.382552	9.83833	10.4673	9.61889	9.90611	10.0973	9.49811	9.86	9.51833	9.67044	9.65678	9.88456	9.37022	9.74633	10.2313	10.0713	10.0846	10.4273	9.874	10.6797	9.582	9.75544	9.432	9.32333	9.35722	10.3004	9.06567	9.999	10.0262	9.20033	9.84622	9.75222	10.268	9.90989	10.2337	9.54656	9.883	11.3488	10.447	10.2518	10.4688	10.2643	10.3054	10.236	9.254	9.88367	9.58467	9.76822
24	10.1085	0.377688	9.97582	10.6852	9.72461	10.0805	10.2876	9.67041	10.0549	9.71694	9.80441	9.7388	9.99586	9.49108	9.90625	10.3964	10.2411	10.2212	10.6271	9.964	10.7076	9.72188	9.93698	9.60673	9.54415	9.48483	10.3623	9.21067	10.16	10.1326	9.35636	10.0687	9.88519	10.52	10.052	10.4345	9.7824	10.127	11.6066	10.5647	10.3431	10.5989	10.3667	10.4824	10.3655	9.411	10.0486	9.80143	9.97371
25	10.2322	0.372905	10.0998	10.8444	9.824	10.2093	10.4192	9.82773	10.2383	9.89882	9.91948	9.81506	10.0554	9.62879	10.0489	10.5018	10.3894	10.3408	10.7792	10.01	10.6875	9.81827	10.0751	9.74627	9.7287	9.6023	10.3829	9.34109	10.264	10.2246	9.48727	10.2438	9.97839	10.757	10.1941	10.5998	10.0146	10.3186	11.8322	10.6441	10.4169	10.683	10.45	10.6094	10.4735	9.558	10.1917	9.99055	10.1374
26	10.3338	0.370261	10.2282	10.9532	9.9346	10.3089	10.5129	9.98328	10.414	10.0786	10.0195	9.89227	10.0791	9.78834	10.1762	10.552	10.5202	10.4531	10.8948	10.026	10.6487	9.88553	10.1748	9.85742	9.87304	9.72162	10.3784	9.46054	10.321	10.3092	9.59955	10.374	10.0446	10.987	10.3434	10.7365	10.2522	10.4581	12.0317	10.7033	10.4979	10.7329	10.5324	10.7009	10.5783	9.69	10.3182	10.1606	10.2696
27	10.424	0.372121	10.3693	11.0312	10.0639	10.4028	10.5874	10.1477	10.5834	10.2683	10.1147	9.98331	10.0869	9.97185	10.2966	10.5614	10.6422	10.5658	10.9854	10.036	10.6122	9.93978	10.2571	9.95252	9.97909	9.86184	10.3631	9.57652	10.342	10.3916	9.70379	10.468	10.0976	11.211	10.5066	10.8576	10.5044	10.5513	12.2159	10.7615	10.5888	10.763	10.6245	10.7669	10.6849	9.809	10.4329	10.3239	10.3895
28	10.5135	0.380816	10.525	11.1016	10.2087	10.5032	10.6576	10.3268	10.744	10.4782	10.2175	10.0964	10.1071	10.1792	10.4121	10.5502	10.7668	10.6817	11.0693	10.067	10.5845	9.99836	10.3434	10.0469	10.0627	10.0311	10.3517	9.70455	10.34	10.4834	9.806	10.5399	10.1568	11.436	10.6943	10.981	10.7646	10.6074	12.3942	10.8315	10.6884	10.7897	10.7283	10.8175	10.7929	9.919	10.5452	10.4877	10.5165
29	10.6107	0.397838	10.6913	11.1819	10.3659	10.6092	10.737	10.5214	10.8959	10.7137	10.3338	10.2324	10.1578	10.4016	10.5277	10.5408	10.8976	10.8024	11.1655	10.129	10.563	10.0739	10.4409	10.1525	10.1408	10.2172	10.3569	9.85836	10.33	10.5932	9.90206	10.6007	10.2364	11.67	10.9115	11.1269	11.0207	10.6424	12.5775	10.9197	10.7963	10.8234	10.8463	10.8606	10.8994	10.023	10.6651	10.6568	10.658
30	10.7201	0.421224	10.8619	11.2792	10.5334	10.7236	10.8342	10.7289	11.0393	10.9705	10.4604	10.3875	10.2409	10.6263	10.6442	10.5521	11.0348	10.9294	11.2793	10.224	10.5582	10.1721	10.5534	10.2764	10.2285	10.4093	10.3823	10.0372	10.326	10.7193	9.99333	10.6561	10.3402	11.918	11.1521	11.3089	11.2633	10.6737	12.7685	11.0243	10.9102	10.8697	10.9747	10.9008	11.0029	10.136	10.8008	10.8323	10.813
31	10.8423	0.446826	11.0284	11.3974	10.7085	10.8508	10.9569	10.9435	11.1724	11.2337	10.5972	10.5565	10.355	10.8437	10.7612	10.5925	11.1792	11.062	11.4085	10.351	10.5971	10.2907	10.6787	10.4173	10.332	10.6044	10.4263	10.2363	10.341	10.8573	10.0822	10.7101	10.4622	12.172	11.4006	11.5192	11.4875	10.7137	12.9628	11.1387	11.0272	10.9288	11.1073	10.9437	11.105	10.272	10.9579	11.0269	10.9798
32	10.9763	0.470825	11.1839	11.5367	10.8904	10.9896	11.108	11.1591	11.2977	11.4881	10.7507	10.7337	10.4984	11.0481	10.8811	10.6641	11.3301	11.2023	11.5496	10.511	10.709	10.4231	10.8108	10.5703	10.4528	10.8009	10.4917	10.4493	10.388	11.0037	10.1717	10.7667	10.5958	12.419	11.648	11.7447	11.6912	10.7736	13.1576	11.2585	11.1463	10.999	11.2421	10.9961	11.2032	10.432	11.1364	11.2498	11.1575
33	11.1204	0.490985	11.3258	11.6953	11.0841	11.1392	11.2925	11.3712	11.4165	11.726	10.9219	10.9164	10.6657	11.2348	11.0072	10.7681	11.4845	11.3526	11.7025	10.702	10.9041	10.562	10.9461	10.7298	10.5868	10.9939	10.5811	10.6658	10.466	11.1545	10.2662	10.8307	10.7378	12.655	11.8979	11.9713	11.8742	10.8578	13.3495	11.3832	11.2679	11.0795	11.3799	11.0635	11.2982	10.611	11.3293	11.504	11.3436
34	11.2722	0.506542	11.457	11.869	11.295	11.3003	11.507	11.5747	11.536	11.946	11.1037	11.1053	10.8483	11.4043	11.142	10.9007	11.638	11.5133	11.866	10.92	11.169	10.7143	11.0813	10.89	10.729	11.1787	10.6877	10.8797	10.571	11.3037	10.367	10.9047	10.885	12.878	12.1513	12.185	12.0403	10.966	13.5337	11.511	11.3917	11.17	11.519	11.147	11.387	10.804	11.524	11.7827	11.5317
35	11.4281	0.517189	11.5827	12.0504	11.5219	11.4748	11.7509	11.7678	11.6596	12.1473	11.2851	11.2987	11.037	11.5597	11.2843	11.0529	11.7873	11.6851	12.0393	11.157	11.4686	10.8872	11.217	11.0481	10.8722	11.3555	10.803	11.0894	10.697	11.4443	10.4818	10.9863	11.0341	13.07	12.3998	12.3713	12.194	11.096	13.705	11.6382	11.5147	11.2676	11.6494	11.2461	11.4713	11.002	11.7092	12.0734	11.7146
36	11.5838	0.522658	11.7086	12.2332	11.7528	11.6595	12.022	11.9526	11.7829	12.3249	11.4555	11.4861	11.2264	11.7	11.4325	11.2153	11.9322	11.8698	12.2212	11.4	11.7591	11.0759	11.352	11.2074	11.0127	11.5271	10.9203	11.2958	10.845	11.5717	10.6132	11.0728	11.1817	13.215	12.6246	12.5165	12.3376	11.2441	13.8521	11.7562	11.6344	11.3634	11.7647	11.3607	11.5488	11.199	11.8876	12.3664	11.8853
37	11.7334	0.523606	11.8369	12.4045	11.9717	11.8418	12.3107	12.1301	11.8991	12.4737	11.6057	11.6612	11.4144	11.8205	11.5848	11.3749	12.0717	12.0644	12.4124	11.635	12.0114	11.2696	11.4825	11.3685	11.1477	11.696	11.0347	11.4968	11.01	11.6802	10.7534	11.1642	11.3244	13.305	12.8054	12.625	12.4624	11.4036	13.9632	11.8501	11.7459	11.4456	11.8598	11.4866	11.6118	11.38	12.0685	12.6551	12.037
38	11.8707	0.52181	11.9588	12.555	12.1673	12.0018	12.5998	12.2899	11.9993	12.592	11.7317	11.8187	11.5956	11.9213	11.7338	11.5222	12.2039	12.2605	12.6084	11.849	12.214	11.4527	11.6064	11.5291	11.2739	11.8591	11.1465	11.6799	11.181	11.7662	10.8928	11.2675	11.4587	13.343	12.932	12.714	12.556	11.5696	14.0375	11.9141	11.8436	11.5134	11.9354	11.6152	11.6523	11.53	12.2546	12.9302	12.162
39	11.9901	0.51874	12.0653	12.6784	12.3238	12.1229	12.8627	12.4194	12.0743	12.6823	11.8315	11.9593	11.7608	12.001	11.8666	11.6552	12.3284	12.4479	12.7965	12.029	12.3705	11.6168	11.7196	11.6905	11.3845	12.0065	11.2531	11.825	11.348	11.8231	11.0247	11.3884	11.5813	13.334	13.0034	12.7875	12.6146	11.7384	14.0818	11.9541	11.9218	11.5806	11.9979	11.7391	11.6687	11.64	12.4352	13.1778	12.2516
40	12.0869	0.515484	12.1527	12.7703	12.4279	12.202	13.0736	12.5171	12.1179	12.7487	11.9021	12.0796	11.9031	12.0558	11.9734	11.7712	12.4356	12.6192	12.9646	12.162	12.4911	11.7585	11.8154	11.847	11.4772	12.1265	11.3495	11.9157	11.501	11.8416	11.1416	11.5186	11.6888	13.287	13.0206	12.8408	12.6465	11.8983	14.1034	11.9793	11.9773	11.6646	12.0598	11.8482	11.6645	11.712	12.5937	13.376	12.3055
41	12.1577	0.511871	12.2217	12.825	12.4745	12.243	13.2152	12.5885	12.128	12.7933	11.9411	12.1734	12.0211	12.083	12.0533	11.8653	12.5183	12.7687	13.1033	12.246	12.5812	11.8736	11.8886	11.9936	11.5533	12.2082	11.432	11.9526	11.633	11.8202	11.2384	11.6422	11.7755	13.215	12.9844	12.8689	12.6601	12.0352	14.1079	11.9961	12.0102	11.7703	12.1283	11.929	11.6511	11.756	12.7121	13.4959	12.3231
42	12.2001	0.506883	12.2752	12.832	12.4653	12.2504	13.2809	12.6225	12.1075	12.8142	11.9476	12.2424	12.1194	12.0903	12.1072	11.9403	12.5693	12.8904	13.2082	12.283	12.6351	11.9606	11.935	12.1214	11.6138	12.2468	11.4967	11.9493	11.743	11.7658	11.3205	11.7445	11.8404	13.129	12.9007	12.8731	12.6587	12.137	14.1009	12.0073	12.0243	11.8869	12.2022	11.977	11.6428	11.783	12.7759	13.5237	12.3068
43	12.2131	0.499365	12.3116	12.7833	12.4085	12.2274	13.2687	12.6049	12.0635	12.8139	11.9196	12.2909	12.2051	12.0817	12.1366	12.0023	12.5822	12.9711	13.2745	12.273	12.6434	12.0208	11.9498	12.2212	11.6641	12.2486	11.5443	11.9217	11.824	11.6912	11.3905	11.8094	11.8847	13.036	12.7768	12.8569	12.6427	12.1946	14.0824	12.009	12.0263	12.0008	12.2724	11.9916	11.6376	11.792	12.7768	13.4642	12.2563
44	12.1971	0.488528	12.3222	12.6788	12.3165	12.1797	13.1779	12.5358	12.0059	12.7921	11.8555	12.3221	12.2762	12.0618	12.1423	12.0527	12.5572	13.002	13.2976	12.218	12.6	12.0559	11.9311	12.2889	11.706	12.2185	11.5745	11.881	11.869	11.6045	11.4453	11.8267	11.9079	12.937	12.6225	12.8259	12.6079	12.2116	14.0462	11.9994	12.0216	12.1022	12.3263	11.9791	11.6343	11.776	12.7194	13.3328	12.1733
45	12.153	0.474055	12.31	12.5253	12.1991	12.1131	13.0137	12.4238	11.935	12.7467	11.7564	12.3379	12.3257	12.0323	12.1179	12.089	12.495	12.981	13.274	12.119	12.5083	12.063	11.8812	12.3163	11.7339	12.158	11.5878	11.8319	11.875	11.5014	11.4883	11.7978	11.9051	12.829	12.4378	12.7787	12.5497	12.2032	13.9788	11.9793	12.0122	12.1831	12.351	11.945	11.6367	11.726	12.6123	13.1573	12.0624
46	12.0761	0.460522	12.2773	12.3349	12.056	12.0301	12.7877	12.2792	11.8195	12.6671	11.5979	12.3415	12.3497	11.9799	12.057	12.1049	12.3979	12.9144	13.2005	11.983	12.3775	12.0417	11.8027	12.2967	11.7365	12.0683	11.5526	11.7735	11.845	11.3393	11.5155	11.6995	11.8718	12.706	12.1784	12.7116	12.4666	12.1838	13.8695	11.9052	11.9994	12.2371	12.3425	11.8965	11.6407	11.64	12.4672	12.9634	11.8927
47	11.9416	0.46554	12.2074	12.114	11.8478	11.9317	12.5161	12.0727	11.5658	12.5041	11.294	12.3339	12.3444	11.8263	11.8939	12.0948	12.2551	12.8067	13.0747	11.782	12.219	11.9958	11.6481	12.2328	11.7008	11.9466	11.3799	11.699	11.782	11.0347	11.481	11.4447	11.7975	12.564	11.7618	12.623	12.3447	12.156	13.691	11.662	11.9738	12.2605	12.2952	11.8288	11.6136	11.505	12.2943	12.7633	11.5592
48	11.6937	0.523624	12.0372	11.8136	11.4978	11.8101	12.1972	11.7181	11.0822	12.1552	10.7664	12.2563	12.2765	11.4608	11.4968	12.0549	12.0005	12.6214	12.8976	11.412	12.0397	11.9171	11.3014	12.123	11.5664	11.7927	11.0005	11.5795	11.69	10.5394	11.3009	10.9731	11.6275	12.335	11.1448	12.4905	12.1005	12.1151	13.3821	11.1569	11.8729	12.2487	12.1657	11.6692	11.4533	11.229	12.0614	12.5553	10.9539
49	11.2708	0.634591	11.6646	11.32	10.9602	11.5791	11.768	11.1599	10.3851	11.5491	10.0701	12.0032	12.0614	10.8592	10.85	11.9498	11.5444	12.261	12.6457	10.774	11.7984	11.7352	10.6957	11.8842	11.1922	11.5242	10.4457	11.3292	11.51	9.89594	10.9239	10.3148	11.2703	11.889	10.3795	12.2288	11.609	12.0189	12.8794	10.4163	11.5736	12.1658	11.8427	11.2867	11.0555	10.703	11.6505	12.2513	10.1055
50	10.6819	0.71678	11.0352	10.585	10.2699	11.0937	11.1444	10.4303	9.61267	10.7239	9.42621	11.5262	11.6375	10.1263	10.1663	11.6869	10.867	11.661	12.2279	9.915	11.3859	11.3311	9.89574	11.3772	10.5125	10.9923	9.86971	10.8619	11.11	9.22275	10.3834	9.58524	10.7087	11.199	9.62645	11.7431	10.8615	11.7735	12.1838	9.59713	11.0122	11.9314	11.2512	10.6504	10.4378	9.982	10.9672	11.6961	9.18909
51	10.0577	0.6945	10.2104	9.70767	9.53242	10.3255	10.3448	9.63593	8.9713	9.83627	9.10702	10.8786	11.031	9.48501	9.77552	11.1924	10.0669	10.8677	11.5628	9.04	10.7466	10.6706	9.07215	10.5811	9.6547	10.2476	9.53183	10.2357	10.449	8.70659	9.79094	9.00208	10.0994	10.43	9.11468	11.0538	10.0481	11.3235	11.3686	8.93101	10.2889	11.4822	10.4888	9.88135	9.77945	9.324	10.078	10.8662	8.42797
52	9.60681	0.615867	9.34691	8.85391	8.87388	9.42867	9.50909	8.92833	8.659	9.13718	9.2707	10.2094	10.3696	9.19706	9.88064	10.5366	9.369	10.0406	10.7144	8.425	9.96991	9.88252	8.42967	9.68618	8.94324	9.61385	9.6287	9.68948	9.67	8.55661	9.30591	8.82297	9.71155	9.869	9.02458	10.3465	9.46418	10.7748	10.5651	8.64318	9.68597	10.8838	9.80909	9.22039	9.34873	9.025	9.17227	9.9013	8.03512
53	9.50058	0.66381	8.64091	8.18939	8.41407	8.60713	8.79706	8.45132	8.78536	8.86867	9.89866	9.73369	9.88344	9.3892	10.4552	9.94353	9.03991	9.44276	9.91324	8.278	9.21903	9.18006	8.1398	8.97179	8.69305	9.39949	10.174	9.48363	9.056	8.88352	9.09142	9.14646	9.7547	9.743	9.40134	9.89191	9.32646	10.3836	9.95064	8.84041	9.47391	10.3431	9.48015	8.92083	9.33694	9.238	8.45721	9.00456	8.12946
54	9.79865	0.871154	8.28552	7.87352	8.28197	8.08233	8.33882	8.32454	9.339	9.13121	10.8379	9.62904	9.7829	10.0205	11.3401	9.66082	9.23203	9.28979	9.44288	8.657	8.6783	8.78617	8.29813	8.678	9.0198	9.72454	11.0539	9.74243	8.867	9.64756	9.24542	9.90221	10.2655	10.126	10.1559	9.88009	9.68811	10.3635	9.69794	9.49944	9.74754	10.0884	9.64076	9.11099	9.77379	9.93	8.11139	8.4013	8.68915
55	10.4444	1.06994	8.40209	8.00436	8.56309	8.03282	8.245	8.61245	10.2191	9.86318	11.8816	9.95155	10.1286	10.9471	12.3245	9.81918	9.92582	9.62536	9.46845	9.481	8.52491	8.84664	8.88218	8.90736	9.84073	10.5061	12.0743	10.4248	9.182	10.7049	9.75855	10.922	11.1188	10.937	11.1086	10.3468	10.462	10.7594	9.896	10.5039	10.4408	10.2369	10.2716	9.761	10.5683	10.937	8.24964	8.27464	9.60509
56	11.3044	1.15117	8.99367	8.57	9.25189	8.48933	8.56567	9.29156	11.2807	10.9017	12.8552	10.6412	10.8406	11.9748	13.2321	10.3927	10.9647	10.3517	9.98033	10.579	8.84467	9.37489	9.80367	9.612	10.9561	11.5321	13.048	11.3686	9.921	11.8668	10.5447	12.0002	12.1112	11.978	12.0679	11.189	11.4662	11.4641	10.5259	11.6822	11.3868	10.7767	11.232	10.732	11.5617	12.036	8.878	8.68289	10.723
57	12.2255	1.09334	9.972	9.48342	10.2699	9.35776	9.25894	10.2759	12.374	12.0467	13.6575	11.5488	11.7526	12.9355	13.967	11.2288	12.12	11.3021	10.8368	11.756	9.58606	10.2747	10.9361	10.6442	12.1399	12.572	13.8575	12.3725	10.902	12.9568	11.4774	12.9689	13.0519	13.031	12.8982	12.2135	12.5015	12.2977	11.477	12.8515	12.3901	11.5856	12.3212	11.8408	12.5782	13.038	9.90415	9.55563	11.8785
58	13.0819	0.928385	11.1887	10.6188	11.4802	10.4911	10.2245	11.4296	13.3733	13.1208	14.2581	12.4983	12.6858	13.7353	14.511	12.1282	13.183	12.2919	11.835	12.852	10.6051	11.3791	12.1273	11.8115	13.2055	13.4654	14.462	13.274	11.92	13.8596	12.4235	13.7365	13.8193	13.935	13.5397	13.2268	13.4174	13.0902	12.5735	13.8719	13.2994	12.4818	13.3575	12.9126	13.4776	13.838	11.1823	10.7587	12.9348
59	13.798	0.715771	12.4591	11.8194	12.7066	11.7154	11.3253	12.5933	14.1916	14.0066	14.6767	13.3552	13.5093	14.3471	14.8891	12.9303	14.025	13.1768	12.7929	13.767	11.7299	12.5047	13.2299	12.9301	14.0466	14.1462	14.8718	13.9925	12.823	14.5353	13.2872	14.2875	14.3723	14.619	13.9947	14.0945	14.1406	13.7363	13.6406	14.6666	14.0359	13.3091	14.2157	13.8238	14.1873	14.417	12.533	12.1112	13.7972
60	14.3488	0.523203	13.605	12.9326	13.7889	12.8628	12.4118	13.624	14.7975	14.6613	14.9606	14.0518	14.1661	14.7833	15.1424	13.556	14.6082	13.8721	13.5968	14.458	12.8095	13.5026	14.1348	13.8703	14.6425	14.6215	15.1216	14.5236	13.531	15.0018	14.015	14.6564	14.7331	15.095	14.3016	14.7615	14.6651	14.2165	14.5468	15.227	14.5844	13.997	14.8431	14.5191	14.7028	14.819	13.7778	13.4145	14.4294
61	14.7467	0.407071	14.5121	13.8515	14.6273	13.8138	13.3612	14.4295	15.2065	15.1041	15.1596	14.5718	14.6549	15.0763	15.3138	13.9998	14.9631	14.3529	14.2048	14.942	13.7398	14.2859	14.8008	14.5784	15.0343	14.9422	15.2592	14.9034	14.031	15.3049	14.5875	14.895	14.956	15.411	14.5118	15.2384	15.0298	14.5599	15.2266	15.5965	14.968	14.5337	15.2539	15.0043	15.061	15.096	14.7895	14.5153	14.8545
62	15.0257	0.377352	15.1509	14.5397	15.2082	14.5251	14.1076	14.9943	15.4714	15.3871	15.317	14.9367	14.9977	15.2695	15.4426	14.2994	15.1555	14.6466	14.6317	15.275	14.469	14.8396	15.2497	15.0716	15.2901	15.1666	15.3337	15.1801	14.359	15.4971	15.0071	15.0519	15.1021	15.616	14.672	15.5688	15.2889	14.8105	15.6859	15.8347	15.2265	14.9314	15.4989	15.3253	15.3116	15.297	15.5266	15.3481	15.1276
63	15.2253	0.391122	15.564	15.0217	15.5794	15.025	14.6444	15.3566	15.652	15.5726	15.4626	15.184	15.2269	15.405	15.5535	14.5071	15.2565	14.8072	14.9185	15.514	14.9902	15.2014	15.5336	15.4008	15.4743	15.3447	15.3768	15.3983	14.568	15.6215	15.2996	15.1635	15.2164	15.755	14.8132	15.8003	15.4932	15.0072	15.9675	16.0001	15.4042	15.2146	15.6408	15.5387	15.5077	15.465	16.0243	15.9273	15.3111
64	15.3793	0.410374	15.8245	15.3495	15.8112	15.3755	15.0104	15.5747	15.7929	15.7103	15.6032	15.3615	15.3833	15.5155	15.6553	14.6675	15.3215	14.8907	15.1191	15.702	15.3371	15.4337	15.7155	15.6151	15.6305	15.5078	15.4068	15.5882	14.712	15.7045	15.4975	15.2491	15.3222	15.862	14.9448	15.9751	15.6791	15.1784	16.128	16.1337	15.5388	15.414	15.7405	15.6966	15.6882	15.621	16.3454	16.3067	15.4515
65	15.5081	0.424081	16.0038	15.5696	15.9639	15.6345	15.2599	15.7055	15.9121	15.8263	15.728	15.5046	15.5019	15.6165	15.7425	14.8083	15.3815	14.9423	15.2778	15.857	15.567	15.6004	15.8501	15.7614	15.771	15.6636	15.4273	15.7626	14.833	15.7546	15.6352	15.3158	15.424	15.955	15.0625	16.1178	15.861	15.3391	16.2264	16.2506	15.6535	15.5637	15.8354	15.8348	15.8656	15.762	16.5524	16.5503	15.5703
66	15.616	0.43262	16.1449	15.71	16.0765	15.8375	15.4369	15.7942	16.0014	15.9154	15.8163	15.6307	15.6026	15.7059	15.8041	14.9394	15.4432	14.9848	15.4247	15.973	15.7352	15.7439	15.9616	15.8719	15.8847	15.7988	15.4277	15.9179	14.952	15.7673	15.738	15.3643	15.5162	16.032	15.1554	16.2346	16.0316	15.494	16.3021	16.3424	15.7577	15.6903	15.9351	15.9611	16.0282	15.869	16.6852	16.7023	15.6601
67	15.6959	0.437385	16.261	15.778	16.156	15.9913	15.563	15.8583	16.042	15.961	15.8477	15.742	15.6863	15.7697	15.8287	15.061	15.495	15.0253	15.565	16.035	15.871	15.8767	16.045	15.954	15.9503	15.8943	15.399	16.0407	15.071	15.733	15.819	15.3887	15.587	16.081	15.2097	16.317	16.1727	15.6403	16.363	16.3893	15.848	15.804	16.025	16.062	16.158	15.927	16.75	16.7753	15.7003
68	15.7336	0.438572	16.3341	15.7554	16.1847	16.0781	15.6275	15.8908	16.0152	15.9489	15.8084	15.8278	15.7421	15.7963	15.8087	15.1684	15.5228	15.0588	15.6866	16.029	15.9702	15.9859	16.08	15.9898	15.9502	15.9298	15.3314	16.1149	15.179	15.6463	15.8726	15.3803	15.6242	16.085	15.2172	16.3482	16.2644	15.7741	16.3949	16.3721	15.9125	15.897	16.0748	16.1164	16.2291	15.923	16.7295	16.7603	15.6666
69	15.7165	0.436792	16.3306	15.6254	16.1354	16.0676	15.6026	15.8749	15.9151	15.8741	15.6918	15.8747	15.7595	15.7759	15.7429	15.2498	15.5143	15.0754	15.772	15.943	16.0075	16.0439	16.0506	15.9606	15.873	15.893	15.2154	16.1261	15.259	15.5065	15.8915	15.3306	15.6188	16.026	15.1788	16.3175	16.2924	15.8907	16.3754	16.283	15.9347	15.9471	16.0623	16.1104	16.2289	15.853	16.6057	16.6389	15.5497
70	15.6355	0.434827	16.2303	15.3855	15.9875	15.9343	15.4671	15.7957	15.7415	15.7335	15.4947	15.871	15.7271	15.7018	15.6279	15.2922	15.4648	15.0646	15.8001	15.773	15.9556	16.0264	15.9484	15.8568	15.7151	15.7768	15.0444	16.0652	15.296	15.3144	15.8621	15.2322	15.5623	15.899	15.0939	16.2185	16.2503	15.9796	16.2898	16.1242	15.9023	15.9312	15.9765	16.0377	16.1537	15.716	16.3699	16.4019	15.3556
71	15.4874	0.437156	16.0308	15.0565	15.7386	15.6798	15.2191	15.6456	15.5033	15.5276	15.2237	15.8084	15.636	15.5683	15.4579	15.2826	15.3658	15.0205	15.759	15.528	15.8051	15.9246	15.7733	15.6781	15.481	15.5807	14.8168	15.9297	15.275	15.0731	15.7769	15.0761	15.4465	15.702	14.9612	16.0464	16.1387	16.024	16.1342	15.9016	15.806	15.8349	15.8152	15.901	16.0072	15.513	16.031	16.0631	15.097
72	15.2754	0.446677	15.7478	14.6752	15.4046	15.3282	14.879	15.4283	15.211	15.2615	14.8923	15.6842	15.4826	15.3754	15.2386	15.2119	15.2121	14.9374	15.647	15.224	15.5671	15.7408	15.5335	15.4363	15.182	15.3157	14.5386	15.7219	15.19	14.7846	15.6315	14.8605	15.2678	15.435	14.7785	15.8016	15.9621	16.0071	15.9104	15.6241	15.6447	15.6574	15.5883	15.7064	15.7976	15.246	15.6159	15.6548	14.7884
73	15.0086	0.462114	15.4056	14.276	15.0097	14.9165	14.4795	15.1535	14.8796	14.9455	14.5186	15.5009	15.2665	15.1296	14.99	15.0765	15.008	14.8107	15.4661	14.882	15.2688	15.4905	15.2447	15.1428	14.8394	14.9982	14.2223	15.4471	15.039	14.4484	15.4284	14.5912	15.0278	15.107	14.5485	15.4899	15.7295	15.9165	15.6265	15.305	15.423	15.4092	15.312	15.4629	15.5362	14.924	15.1567	15.2138	14.4431
74	14.7004	0.47863	15.0251	13.8825	14.578	14.4831	14.0572	14.8349	14.5237	14.592	14.1245	15.2645	14.9944	14.8406	14.7287	14.8787	14.7641	14.6417	15.2237	14.518	14.9362	15.1917	14.919	14.81	14.4719	14.6484	13.8855	15.1151	14.833	14.0716	15.1711	14.2801	14.7369	14.73	14.2832	15.1245	15.4562	15.7496	15.2943	14.9598	15.1504	15.1124	15.0013	15.1823	15.2372	14.562	14.6851	14.7705	14.0753
75	14.3667	0.492048	14.6248	13.5047	14.1297	14.0542	13.64	14.4878	14.1582	14.2165	13.7302	14.9862	14.6771	14.5241	14.4665	14.6264	14.4941	14.4371	14.9309	14.148	14.5935	14.8622	14.5684	14.4527	14.0917	14.2888	13.5442	14.7425	14.586	13.6683	14.8674	13.9452	14.4114	14.323	13.9983	14.7253	15.16	15.5173	14.9233	14.6033	14.844	14.7871	14.6712	14.8795	14.9152	14.177	14.2169	14.3402	13.7008
76	14.0231	0.50104	14.2152	13.1417	13.6809	13.648	13.2429	14.1281	13.7959	13.838	13.3502	14.6776	14.3252	14.1982	14.2086	14.3365	14.2144	14.2075	14.6011	13.781	14.2599	14.5147	14.2044	14.0857	13.7134	13.9353	13.2112	14.3508	14.315	13.2569	14.5323	13.6034	14.0723	13.91	13.7065	14.3161	14.8544	15.2371	14.5278	14.2514	14.5238	14.4512	14.338	14.5668	14.5847	13.784	13.7617	13.9295	13.3331
77	13.6838	0.506521	13.8044	12.7945	13.2431	13.2712	12.873	13.7681	13.4444	13.4685	12.9959	14.3549	13.9559	13.8765	13.956	14.0309	13.9413	13.9677	14.2527	13.418	13.9436	14.1625	13.8393	13.7213	13.3519	13.5976	12.8933	13.9597	14.036	12.8586	14.1805	13.2665	13.7387	13.514	13.423	13.9189	14.5495	14.9296	14.1309	13.9152	14.2074	14.1209	14.0142	14.2543	14.2575	13.397	13.326	13.535	12.9817
78	13.3588	0.510519	13.3953	12.4667	12.827	12.9239	12.5333	13.4183	13.1103	13.1173	12.6726	14.0339	13.588	13.5681	13.705	13.7306	13.688	13.7252	13.9057	13.061	13.6463	13.8174	13.4776	13.3683	13.0157	13.2808	12.5914	13.5869	13.763	12.4896	13.8283	12.9428	13.4227	13.153	13.161	13.5483	14.2587	14.6143	13.7473	13.6016	13.9054	13.8072	13.7097	13.9502	13.9407	13.023	12.9173	13.1539	12.6549
79	13.0544	0.514558	12.9935	12.1644	12.442	12.6101	12.228	13.0871	12.8017	12.7902	12.3816	13.7248	13.236	13.2821	13.4505	13.4507	13.4584	13.482	13.5765	12.712	13.3706	13.488	13.1304	13.0321	12.7073	12.9818	12.3064	13.2492	13.505	12.1571	13.4915	12.6386	13.1259	12.834	12.9255	13.211	13.9915	14.3043	13.382	13.3163	13.6218	13.5135	13.4303	13.6634	13.6391	12.666	12.5409	12.7905	12.3602
80	12.7728	0.519753	12.6108	11.8994	12.0973	12.3369	11.9596	12.7814	12.5182	12.4865	12.1209	13.4377	12.9119	13.0208	13.1838	13.1991	13.2531	13.2463	13.2743	12.383	13.1168	13.184	12.8103	12.7146	12.4249	12.6913	12.0378	12.9542	13.266	11.8592	13.1819	12.3527	12.8424	12.561	12.713	12.9055	13.7485	14.0066	13.0413	13.06	13.3548	13.2397	13.1758	13.4002	13.3518	12.319	12.2007	12.4493	12.1034
81	12.5132	0.525949	12.2592	11.6836	11.8004	12.1071	11.7316	12.5066	12.2582	12.2005	11.889	13.17	12.6184	12.7762	12.9046	12.9763	13.0706	13.0287	13.0048	12.084	12.8851	12.9076	12.528	12.4195	12.1622	12.4039	11.7837	12.695	13.044	11.5941	12.9045	12.0843	12.566	12.327	12.5191	12.6301	13.5266	13.7246	12.7333	12.8274	13.1007	12.9794	12.9424	13.1577	13.0758	11.98	11.8986	12.1381	11.8866
82	12.2732	0.532539	11.9473	11.5191	11.5528	11.92	11.547	12.2667	12.0227	11.9268	11.6799	12.9112	12.3471	12.5441	12.6225	12.7787	12.905	12.8342	12.7715	11.813	12.6735	12.6558	12.286	12.1462	11.9164	12.1229	11.5417	12.4613	12.836	11.3601	12.6573	11.8371	12.2934	12.117	12.3347	12.38	13.3225	13.4594	12.4581	12.6119	12.8528	12.7254	12.7253	12.9296	12.8086	11.654	11.6347	11.8618	11.7092
83	12.05	0.538182	11.6791	11.399	11.3502	11.7698	11.4106	12.0652	11.8158	11.6648	11.4914	12.6598	12.0908	12.3218	12.3523	12.5974	12.7497	12.6623	12.5683	11.567	12.4773	12.423	12.077	11.8893	11.6853	11.8559	11.3139	12.2444	12.639	11.1533	12.4327	11.6141	12.0242	11.92	12.1532	12.1493	13.1325	13.2107	12.2079	12.4083	12.6054	12.4799	12.5165	12.7108	12.5463	11.344	11.4066	11.6254	11.567
84	11.8419	0.541214	11.4576	11.3155	11.1841	11.6524	11.321	11.9018	11.6376	11.4175	11.3259	12.4135	11.8429	12.1032	12.1073	12.4245	12.6003	12.5116	12.3808	11.344	12.2965	12.2049	11.8944	11.6456	11.4683	11.6083	11.103	12.0361	12.448	10.9723	12.2225	11.4127	11.7605	11.729	11.9698	11.9339	12.9522	12.9754	11.9808	12.2144	12.3641	12.2481	12.3074	12.4938	12.2913	11.054	11.2098	11.43	11.4587
85	11.6481	0.54087	11.28	11.2644	11.0444	11.5615	11.2694	11.769	11.4858	11.1905	11.1821	12.1712	11.6016	11.8828	11.8941	12.2528	12.4557	12.3761	12.1964	11.139	12.1299	12.0009	11.7299	11.4234	11.2705	11.3808	10.9112	11.8342	12.261	10.8218	12.0207	11.2269	11.5009	11.542	11.7845	11.7329	12.7789	12.7473	11.7776	12.0285	12.1333	12.034	12.0945	12.2703	12.0507	10.79	11.0449	11.272	11.3876
86	11.471	0.536417	11.1444	11.2411	10.9247	11.4917	11.2432	11.6545	11.3612	10.9919	11.0666	11.9376	11.3706	11.6642	11.7155	12.075	12.3176	12.2474	12.0108	10.951	11.9767	11.811	11.5795	11.2347	11.1059	11.1773	10.7456	11.6417	12.077	10.7047	11.8294	11.0554	11.2465	11.363	11.5991	11.5485	12.6082	12.5265	11.6014	11.8521	11.917	11.8373	11.8825	12.0409	11.8305	10.559	10.9174	11.1486	11.36
87	11.3156	0.52737	11.056	11.2408	10.8296	11.4424	11.2324	11.5562	11.2677	10.8318	10.9902	11.7207	11.1564	11.4602	11.5739	11.8876	12.1893	12.1265	11.8267	10.792	11.839	11.6379	11.4488	11.0873	10.9863	11.0021	10.6172	11.4638	11.895	10.6169	11.6566	10.908	10.9996	11.203	11.4211	11.3869	12.4415	12.3163	11.4534	11.6904	11.7243	11.6634	11.6748	11.8177	11.6373	10.374	10.8314	11.0616	11.3744
88	11.187	0.515108	11.0217	11.258	10.7684	11.4168	11.2332	11.4759	11.2103	10.714	10.9538	11.5294	10.969	11.2832	11.4723	11.6969	12.0739	12.0134	11.6539	10.67	11.7203	11.489	11.3498	10.9861	10.9163	10.8651	10.5355	11.303	11.72	10.5506	11.5113	10.7917	10.7659	11.072	11.2676	11.2545	12.2816	12.1183	11.3318	11.5523	11.566	11.514	11.4776	11.6133	11.477	10.242	10.7885	11.012	11.428
89	11.089	0.50174	11.0463	11.2827	10.7506	11.4193	11.243	11.4176	11.195	10.6353	10.9571	11.3722	10.8196	11.1434	11.409	11.5122	11.973	11.9053	11.5023	10.583	11.6243	11.3716	11.292	10.937	10.8967	10.7712	10.5027	11.164	11.555	10.5039	11.3993	10.7061	10.5569	10.968	11.1449	11.1573	12.132	11.9359	11.234	11.4494	11.4477	11.3912	11.3053	11.4377	11.355	10.167	10.7863	10.9998	11.5153
90	11.0231	0.489613	11.1279	11.3119	10.7801	11.4481	11.2561	11.3868	11.2243	10.5889	10.9958	11.2525	10.7145	11.0488	11.3759	11.3437	11.889	11.8086	11.3731	10.526	11.5535	11.2916	11.2814	10.9448	10.9266	10.7147	10.5179	11.0546	11.402	10.4792	11.3259	10.6507	10.3812	10.891	11.0492	11.0993	11.9987	11.7693	11.1588	11.3907	11.3698	11.2924	11.1722	11.2949	11.2747	10.15	10.8179	11.0235	11.6349
91	10.9878	0.482048	11.2574	11.3443	10.8567	11.4974	11.2665	11.382	11.2937	10.5664	11.0627	11.1675	10.6543	11.0009	11.3632	11.2034	11.8231	11.7303	11.2606	10.493	11.5074	11.2536	11.3194	11.0085	11.0033	10.6837	10.577	10.9804	11.26	10.4761	11.2898	10.6214	10.2385	10.841	10.9857	11.0831	11.8846	11.6192	11.1045	11.3769	11.3288	11.2176	11.0861	11.1821	11.2325	10.189	10.8722	11.0762	11.7844
92	10.9786	0.482169	11.42	11.3712	10.9701	11.5603	11.2698	11.3912	11.3915	10.5597	11.1499	11.1132	10.6363	10.9906	11.3637	11.0954	11.7722	11.6776	11.1562	10.479	11.4811	11.2575	11.3999	11.1183	11.1199	10.6681	10.6712	10.9382	11.133	10.4852	11.2845	10.612	10.1273	10.821	10.9524	11.1078	11.7971	11.489	11.0665	11.4062	11.3183	11.1668	11.045	11.0976	11.2217	10.278	10.9388	11.1474	11.9537
93	10.9896	0.490675	11.5987	11.3857	11.1032	11.6291	11.2621	11.4093	11.5066	10.5637	11.2444	11.0854	10.6558	11.0063	11.3736	11.0247	11.7342	11.6468	11.0548	10.476	11.4665	11.2946	11.5115	11.2582	11.2654	10.66	10.7883	10.922	11.025	10.5018	11.3047	10.6187	10.047	10.826	10.9475	11.1704	11.7351	11.3849	11.0391	11.4687	11.3316	11.1379	11.0388	11.0395	11.2368	10.406	11.0109	11.2284	12.1252
94	11.0157	0.50635	11.7784	11.3913	11.2398	11.6972	11.2518	11.4366	11.6284	10.5789	11.3355	11.0748	10.7079	11.0424	11.3922	10.9928	11.7115	11.6325	10.9579	10.48	11.4575	11.3494	11.6387	11.4122	11.4259	10.6537	10.9175	10.9295	10.938	10.5284	11.3485	10.6481	9.99312	10.854	10.9694	11.2611	11.6989	11.3077	11.0185	11.5553	11.3605	11.1261	11.0554	11.003	11.2713	10.563	11.0833	11.3146	12.2878
95	11.0516	0.526804	11.9483	11.3861	11.3657	11.7585	11.2475	11.4688	11.7467	10.6024	11.4141	11.0752	10.7811	11.0902	11.4146	10.9929	11.7029	11.6382	10.8638	10.489	11.4526	11.4077	11.7672	11.5636	11.5885	10.644	11.0454	10.9575	10.872	10.5689	11.4122	10.7032	9.9636	10.903	11.0094	11.3696	11.6851	11.2523	11.0063	11.6613	11.3991	11.1253	11.0887	10.9864	11.3221	10.74	11.1495	11.3964	12.4293
96	11.0888	0.549119	12.0987	11.3586	11.4708	11.8035	11.2426	11.4941	11.8501	10.6218	11.4737	11.0808	10.8555	11.1391	11.4307	11.0132	11.7038	11.6583	10.7665	10.499	11.4467	11.4601	11.8817	11.6946	11.7441	10.6237	11.1637	11.0003	10.825	10.6209	11.4835	10.7724	9.95644	10.962	11.0555	11.4818	11.6849	11.2102	11.0008	11.7786	11.4439	11.1238	11.13	10.9868	11.3862	10.928	11.1942	11.4623	12.5368
97	11.1139	0.571491	12.2169	11.2959	11.5438	11.8223	11.2193	11.4951	11.9256	10.6195	11.5012	11.0803	10.9136	11.1731	11.4295	11.0392	11.7022	11.6788	10.6577	10.494	11.4351	11.4979	11.9693	11.7893	11.8796	10.5741	11.2641	11.035	10.79	10.6647	11.5502	10.8325	9.9673	11.008	11.091	11.5759	11.6841	11.1657	10.9856	11.8904	11.4826	11.1041	11.1568	10.9973	11.4522	11.111	11.199	11.4966	12.5938
98	11.1085	0.593325	12.2899	11.1838	11.5701	11.801	11.1653	11.4585	11.9574	10.5748	11.4804	11.0566	10.9338	11.1683	11.3932	11.0576	11.6804	11.6877	10.5259	10.445	11.4077	11.5084	12.0194	11.8339	11.9685	10.4731	11.3285	11.0311	10.752	10.6699	11.5945	10.8542	9.97668	11.014	11.0907	11.6216	11.6591	11.0939	10.9345	11.9699	11.5035	11.0441	11.1449	11.0047	11.4946	11.267	11.1492	11.4871	12.5855
99	11.0522	0.61382	12.2969	11.0063	11.5279	11.7251	11.067	11.3727	11.9289	10.4663	11.3968	10.9904	10.8966	11.1024	11.2969	11.0441	11.616	11.6645	10.3522	10.33	11.3498	11.4706	12.0211	11.8136	11.9808	10.3024	11.329	10.9597	10.689	10.6096	11.5902	10.806	9.96041	10.954	11.0275	11.593	11.5875	10.9754	10.8217	11.9857	11.4868	10.9253	11.0713	10.9874	11.4883	11.374	11.0413	11.4188	12.4939
100	10.9276	0.629889	12.22	10.753	11.401	11.575	10.904	11.223	11.814	10.285	11.236	10.865	10.793	10.96	11.117	10.971	11.492	11.584	10.122	10.139	11.238	11.359	11.963	11.718	11.891	10.061	11.237	10.8	10.579	10.473	11.505	10.666	9.903	10.813	10.884	11.476	11.446	10.798	10.636	11.909	11.409	10.741	10.918	10.916	11.412	11.405	10.872	11.271	12.312
[truncated: 69 more columns]

[truncated: 37 more sheets: Rotation LHipFlex A1ComfM, Rotation LKneeFlex A1ComfM, Rotation LAnkleFlex A1ComfM, Rotation RHipAbAd A1ComfM, Rotation RHipRot A1ComfM, Rotation RAnklePron A1ComfM, Rotation LHipAbAd A1ComfM, Rotation LHipRot A1ComfM, Rotation LAnklePron A1ComfM, Rotation PelvicTil A1ComfM, Rotation PelvicObl A1ComfM, Rotation PelvicRot A1ComfM, LProgression A1ComfM, RProgression A1ComfM, Rotation TrunkTilt A1ComfM, Rotation TrunkFlex A1ComfM, Rotation TrunkRot A1ComfM, Moment RHipFlex A1ComfM, Moment RHipAbAd A1ComfM, Moment RHipRot A1ComfM …]
