# Supplementary material for: Lower limb muscle fatigue after uphill walking in children with unilateral spastic cerebral palsy
Source: PLoS One. 2022 Dec 6;17(12):e0278657. doi: 10.1371/journal.pone.0278657 (PMC9725134; doi:10.1371/journal.pone.0278657)
Supplement: S3 File — (ZIP) [file pone.0278657.s005.zip › Kinematics-individual files-part3/F21A1_FacoM010001.xlsx]

## Sheet: gait A1FaCoM
Calculated gait parameters	mean	std	VC	max	min
Walking.Speed [m/s]	1.42	0	0	1.43	1.42
Cadans [1/m]	121.62	10.47	5.17	146.34	105.26
L.Stride.Time [s]	0.99	0.02	0.02	1.05	0.94	0.97	0.96	0.97	0.95	0.98	1	0.97	1	0.99	0.99	0.96	0.97	0.97	0.97	0.99	0.99	0.95	0.95	1	0.98	0.98	1.03	1	0.98	1	1.01	1	1	1.02	1.04	0.98	1	1.01	1	0.98	0.97	0.96	0.97	0.97	0.98	0.98	0.96	0.97	1
L.Step.Time [s]	0.46	0.02	0.04	0.51	0.41	0.44	0.44	0.44	0.43	0.44	0.46	0.42	0.45	0.46	0.46	0.44	0.43	0.44	0.44	0.44	0.45	0.43	0.44	0.46	0.46	0.46	0.47	0.47	0.46	0.47	0.46	0.45	0.47	0.48	0.48	0.45	0.45	0.46	0.45	0.44	0.43	0.44	0.43	0.44	0.45	0.44	0.44	0.44	0.46
L.Stance.Time [s]	0.63	0.02	0.03	0.67	0.59	0.62	0.61	0.62	0.61	0.63	0.65	0.62	0.64	0.64	0.62	0.6	0.61	0.62	0.61	0.64	0.63	0.6	0.59	0.64	0.61	0.62	0.65	0.63	0.62	0.64	0.64	0.65	0.62	0.66	0.67	0.62	0.64	0.65	0.65	0.62	0.62	0.6	0.62	0.63	0.62	0.63	0.61	0.61	0.63
L.Swing.Time [s]	0.36	0.01	0.03	0.39	0.33	0.35	0.35	0.35	0.34	0.35	0.35	0.35	0.36	0.35	0.37	0.36	0.36	0.35	0.36	0.35	0.36	0.35	0.36	0.36	0.37	0.36	0.38	0.37	0.36	0.36	0.37	0.35	0.38	0.36	0.37	0.36	0.36	0.36	0.35	0.36	0.35	0.36	0.35	0.34	0.36	0.35	0.35	0.36	0.37
L.Stance.Swing [1]	0.58	0.02	0.04	0.65	0.52	0.565	0.574	0.565	0.557	0.556	0.538	0.565	0.563	0.547	0.597	0.6	0.59	0.565	0.59	0.547	0.571	0.583	0.61	0.563	0.607	0.581	0.585	0.587	0.581	0.563	0.578	0.538	0.613	0.545	0.552	0.581	0.563	0.554	0.538	0.581	0.565	0.6	0.565	0.54	0.581	0.556	0.574	0.59	0.587
L.Bipedal [s]	0.08	0.01	0.13	0.11	0.06	0.07	0.08	0.07	0.09	0.08	0.1	0.09	0.08	0.09	0.08	0.08	0.09	0.08	0.1	0.08	0.08	0.06	0.08	0.08	0.07	0.09	0.07	0.07	0.07	0.08	0.09	0.08	0.09	0.09	0.09	0.1	0.1	0.08	0.08	0.1	0.07	0.09	0.07	0.08	0.08	0.06	0.06	0.09	0.1
L.Stride.Length [m]	1.41	0.04	0.03	1.5	1.31	1.436	1.424	1.399	1.372	1.322	1.326	1.359	1.405	1.329	1.39	1.41	1.413	1.371	1.367	1.418	1.385	1.446	1.419	1.423	1.453	1.379	1.46	1.43	1.409	1.411	1.438	1.433	1.43	1.428	1.424	1.37	1.307	1.39	1.372	1.42	1.459	1.418	1.443	1.416	1.38	1.432	1.47	1.381	1.391
L.Step.Length [m]	0.81	0.02	0.02	0.86	0.74	0.797	0.821	0.813	0.805	0.793	0.802	0.825	0.831	0.799	0.796	0.806	0.799	0.814	0.778	0.815	0.794	0.829	0.808	0.803	0.842	0.829	0.847	0.815	0.813	0.832	0.827	0.813	0.825	0.821	0.809	0.793	0.789	0.826	0.825	0.795	0.83	0.807	0.847	0.83	0.801	0.853	0.851	0.775	0.772
L.Step.Width [m]	0.12	0.04	0.34	0.21	0.02	0.159	0.178	0.155	0.093	0.165	0.135	0.14	0.032	0.098	0.129	0.099	0.055	0.131	0.15	0.182	0.144	0.043	0.099	0.139	0.151	0.077	0.054	0.105	0.135	0.152	0.088	0.104	0.143	0.063	0.137	0.182	0.069	0.092	0.102	0.159	0.145	0.114	0.115	0.125	0.182	0.08	0.022	0.079	0.189
L.foot.clear [cm]	2.43	0.28	0.11	3.08	1.82	2.455	3.08	2.682	2.794	2.686	2.81	2.527	2.368	2.579	2.692	2.48	2.874	2.387	2.59	2.754	1.858	2.695	2.3	2.269	2.618	2.536	2.807	2.12	3.062	2.605	2.095	2.491	2.195	2.323	2.669	2.363	3.054	3.005	2.521	2.09	2.374	2.369	2.329	2.704	2.599	2.437	2.351	2.879	2.548
R.Stride.Time [s]	0.99	0.02	0.02	1.04	0.94	0.96	0.97	0.96	0.97	0.98	1.01	0.97	0.98	0.99	0.98	0.98	0.96	0.97	0.99	0.98	0.97	0.94	0.98	0.98	0.98	1.02	1	0.99	0.99	1.02	1.01	0.98	1.01	1.04	1.01	1	1	1.01	0.99	0.98	0.95	0.98	0.96	0.97	0.99	0.96	0.97	0.98	1.01
R.Step.Time [s]	0.54	0.01	0.02	0.57	0.51	0.53	0.52	0.53	0.52	0.54	0.54	0.55	0.55	0.53	0.53	0.52	0.54	0.53	0.53	0.55	0.54	0.52	0.51	0.54	0.52	0.52	0.56	0.53	0.52	0.53	0.55	0.55	0.53	0.54	0.56	0.53	0.55	0.55	0.55	0.54	0.54	0.52	0.54	0.53	0.53	0.54	0.52	0.53	0.54
R.Stance.Time [s]	0.54	0.02	0.04	0.58	0.49	0.51	0.52	0.51	0.52	0.52	0.56	0.51	0.53	0.55	0.54	0.52	0.52	0.52	0.54	0.52	0.53	0.49	0.52	0.54	0.53	0.55	0.54	0.54	0.53	0.55	0.55	0.53	0.56	0.57	0.57	0.55	0.55	0.54	0.53	0.54	0.5	0.53	0.5	0.52	0.53	0.5	0.5	0.53	0.56
R.Swing.Time [s]	0.45	0.01	0.02	0.47	0.43	0.45	0.45	0.45	0.45	0.46	0.45	0.46	0.45	0.44	0.44	0.46	0.44	0.45	0.45	0.46	0.44	0.45	0.46	0.44	0.45	0.47	0.46	0.45	0.46	0.47	0.46	0.45	0.45	0.47	0.44	0.45	0.45	0.47	0.46	0.44	0.45	0.45	0.46	0.45	0.46	0.46	0.47	0.45	0.45
R.Stance.Swing [1]	0.84	0.04	0.04	0.94	0.76	0.882	0.865	0.882	0.865	0.885	0.804	0.902	0.849	0.8	0.815	0.885	0.846	0.865	0.833	0.885	0.83	0.918	0.885	0.815	0.849	0.855	0.852	0.833	0.868	0.855	0.836	0.849	0.804	0.825	0.772	0.818	0.818	0.87	0.868	0.815	0.9	0.849	0.92	0.865	0.868	0.92	0.94	0.849	0.804
R.Bipedal [s]	0.09	0.01	0.11	0.12	0.07	0.09	0.09	0.09	0.09	0.09	0.11	0.07	0.09	0.11	0.09	0.08	0.07	0.09	0.08	0.09	0.09	0.08	0.08	0.1	0.09	0.1	0.09	0.1	0.1	0.11	0.09	0.1	0.09	0.12	0.11	0.09	0.09	0.1	0.1	0.08	0.08	0.08	0.08	0.1	0.09	0.09	0.09	0.08	0.09
R.Stride.Length [m]	1.41	0.04	0.03	1.52	1.31	1.399	1.407	1.38	1.334	1.317	1.335	1.399	1.361	1.393	1.4	1.42	1.356	1.403	1.38	1.406	1.411	1.439	1.428	1.414	1.391	1.442	1.462	1.411	1.392	1.443	1.447	1.418	1.431	1.436	1.386	1.311	1.353	1.373	1.45	1.423	1.44	1.404	1.432	1.409	1.38	1.471	1.457	1.394	1.409
R.Step.Length [m]	0.6	0.03	0.05	0.73	0.52	0.639	0.603	0.586	0.568	0.529	0.524	0.534	0.574	0.53	0.594	0.604	0.614	0.557	0.589	0.602	0.591	0.617	0.61	0.62	0.611	0.55	0.613	0.614	0.596	0.579	0.612	0.621	0.605	0.606	0.615	0.577	0.518	0.564	0.547	0.625	0.629	0.61	0.596	0.585	0.579	0.579	0.619	0.605	0.618
R.Step.Width [m]	0.14	0.04	0.3	0.27	0.04	0.13	0.146	0.159	0.098	0.157	0.117	0.193	0.094	0.142	0.072	0.162	0.111	0.196	0.111	0.146	0.144	0.117	0.112	0.127	0.104	0.154	0.167	0.188	0.105	0.122	0.115	0.128	0.136	0.108	0.082	0.186	0.198	0.211	0.101	0.104	0.072	0.156	0.106	0.091	0.187	0.191	0.202	0.137	0.183
R.foot.clear [cm]	2.67	0.44	0.16	4.1	1.86	2.694	2.815	2.824	2.046	2.722	2.505	2.495	2.269	3.163	2.255	3.566	2.298	2.418	2.459	1.914	2.763	2.288	3.001	3.188	2.493	2.658	2.101	2.401	2.863	2.602	2.391	2.691	2.852	2.683	2.897	2.246	2.075	2.586	2.469	3.048	2.806	2.799	2.777	2.85	3.546	3.101	3.124	2.444	3.255
Asym.step.time [%]	15.99	4.1	0.26	26.8	3.92	18.557	16.667	18.557	18.947	20.408	16	26.804	20	14.141	14.141	16.667	22.68	18.557	18.557	22.222	18.182	18.947	14.737	16	12.245	12.245	17.476	12	12.245	12	17.822	20	12	11.765	15.385	16.327	20	17.822	20	20.408	22.68	16.667	22.68	18.557	16.327	20.408	16.667	18.557	16
Asym.step.length [%]	30.14	5.68	0.19	42.94	6.4	21.939	30.601	32.33	34.552	39.856	41.886	42.941	36.568	40.503	28.948	28.603	26.112	37.465	27.606	30.029	29.363	29.275	27.938	25.748	31.787	40.536	32.113	28.125	30.81	35.75	29.889	26.838	30.716	30.077	27.2	31.532	41.508	37.661	40.411	23.851	27.566	27.788	34.742	34.594	32.23	38.195	31.641	24.645	22.144
Mox file gait parameters	mean	std
L.Stride.Time	0.993937	0.0205023
L.Stance.Time	0.641717	0.0166647
L.Swing.Time	0.352268	0.0101234
L.Stance.Swing	0.645634	0.00827337
L.Step.Length	0.841409	0.0196599
L.Step.Width	0.179134	0.044508
R.Stride.Time	0.993945	0.0206126
R.Stance.Time	0.588213	0.0182085
R.Swing.Time	0.405764	0.00966047
R.Stance.Swing	0.591806	0.00946592
R.Step.Length	0.572748	0.0314304
R.Step.Width	0.178685	0.0329113
	mean	std	VC	max	min
step lateral CoM displacement {m}	0.0259519	0.0165661	0.638337	0.103507	0.0042703	0.0354357	0.0369501	0.0262748	0.0241974	0.00901878	0.00526751	0.0152899	0.0353284	0.0107932	0.0192762	0.016928	0.020408	0.0294767	0.0341267	0.0386427	0.0129463	0.00798801	0.0176112	0.0244257	0.0170108	0.0232142	0.0244121	0.0274394	0.019437	0.0221478	0.0118712	0.0251881	0.045967	0.0217672	0.019307	0.0171837	0.0210183	0.0272661	0.0126434	0.014671	0.025164	0.0214075	0.031457	0.0201231	0.00787202	0.0316564	0.0317989	0.0465252	0.0232198
step vertical CoM displacement {m}	0.0773708	0.0279125	0.360763	0.120905	0.0336056	0.104482	0.0482008	0.10231	0.047673	0.109011	0.0437163	0.104892	0.043546	0.0970029	0.0434583	0.0989632	0.0463634	0.0924983	0.0478683	0.102755	0.0504179	0.101039	0.0438363	0.102235	0.0534952	0.0995111	0.0447167	0.108947	0.0476137	0.104642	0.0437692	0.106976	0.0434698	0.100989	0.0466224	0.101435	0.0446536	0.105044	0.0529031	0.112221	0.0495267	0.097957	0.0463577	0.102886	0.0541405	0.108147	0.0540026	0.109937	0.0525767
step forward CoM displacement {m}	0.0397458	0.0147937	0.372208	0.080268	0.0122439	0.048822	0.0373537	0.0467189	0.0266921	0.0442933	0.0224441	0.0381108	0.0147582	0.0573142	0.0498048	0.0743504	0.052766	0.0446451	0.0276719	0.045554	0.0258339	0.0600203	0.0392805	0.0429619	0.0309485	0.0488404	0.0137788	0.0410939	0.0187215	0.0425364	0.013313	0.0352953	0.0302817	0.0423749	0.0234362	0.0445528	0.0167886	0.0518999	0.0397813	0.0533203	0.0155582	0.0520413	0.0215602	0.0449344	0.0349866	0.0456951	0.0311753	0.0497292	0.0231861
stance lateral CoM displacement {m}	0.030637	0.0194041	0.633356	0.118259	0.0042703	0.0422199	0.0369501	0.0324208	0.0241974	0.00938212	0.0122547	0.0215966	0.0354931	0.0107932	0.0192762	0.0184354	0.020408	0.034581	0.0538968	0.0396865	0.0129463	0.0103823	0.0176112	0.0282028	0.0170108	0.0295396	0.0398758	0.0288508	0.0195103	0.0274867	0.0118712	0.0298522	0.0488448	0.0249746	0.0193091	0.021939	0.0335011	0.0293001	0.0126434	0.0167021	0.025164	0.0274649	0.0315845	0.0213615	0.0143018	0.0407284	0.0502646	0.0525823	0.0346625
stance vertical CoM displacement {m}	0.0898762	0.0161625	0.179831	0.120905	0.0564381	0.104482	0.0710266	0.10231	0.0720995	0.109011	0.0682319	0.104892	0.07144	0.0970029	0.0672539	0.0989632	0.0728987	0.0924983	0.0799983	0.102755	0.073007	0.101039	0.0686839	0.102235	0.0787697	0.0995111	0.0739873	0.108947	0.0784577	0.104642	0.0713476	0.106976	0.0689301	0.100989	0.0746368	0.101435	0.0707534	0.105044	0.0759836	0.112221	0.0723484	0.097957	0.0696109	0.102886	0.076342	0.108147	0.0789815	0.109937	0.0782078
stance forward CoM displacement {m}	0.0482946	0.0110089	0.227953	0.0870147	0.0246653	0.0519047	0.0642923	0.0467189	0.0576734	0.0442933	0.0445213	0.0381108	0.0344336	0.0620528	0.0498048	0.0762555	0.052766	0.0446451	0.0349212	0.045554	0.0361249	0.0600203	0.0392805	0.0429619	0.0406295	0.0488404	0.0402033	0.0410939	0.035767	0.0425364	0.0370452	0.0352953	0.0302817	0.0423749	0.0364714	0.0445528	0.0377452	0.0632832	0.064872	0.0533203	0.0425889	0.0520413	0.0493553	0.0449344	0.0594839	0.0456951	0.0336826	0.0497292	0.0525364
[truncated: 208 more columns]

## Sheet: MoS A1FaCoM
	mean	std	step:1	step:2
MoS_ML_L	0.132	0.026	0.098805	0.129142	0.152499	0.116669	0.153567	0.125963	0.175261	0.13783	0.132	0.107617	0.154306	0.131089	0.151161	0.1218	0.14094	0.15411	0.137124	0.118316	0.123526	0.117434	0.148035	0.140764	0.151636	0.109526	0.108953	0.117781	0.110733	0.132104	0.113468	0.0950353	0.158382	0.148945	0.191905	0.121139	0.132078	0.11434	0.160682	0.130371	0.11254	0.151898	0.172001	0.171525	0.122339	0.143971	0.0754446	0.191473	0.193087
MoS_ML_R	0.095	0.027	0.135641	0.115705	0.0906007	0.11982	0.10333	0.101253	0.0376706	0.077885	0.104214	0.0833772	0.0625772	0.0851863	0.0990018	0.12614	0.104958	0.049155	0.0879665	0.122557	0.115001	0.0711246	0.0467788	0.0735637	0.10974	0.119675	0.0798448	0.0949253	0.112957	0.074105	0.106411	0.11276	0.08198	0.0541855	0.0803381	0.126777	0.0995519	0.100003	0.0936161	0.0963601	0.123198	0.0709872	-0.00261269	0.0602683	0.119602	0.137715	0.10575	0.040344	0.0795497
MoS_ML	0.113	0.033	0.098805	0.135641	0.129142	0.115705	0.152499	0.0906007	0.116669	0.11982	0.153567	0.10333	0.125963	0.101253	0.175261	0.0376706	0.13783	0.077885	0.132	0.104214	0.107617	0.0833772	0.154306	0.0625772	0.131089	0.0851863	0.151161	0.0990018	0.1218	0.12614	0.14094	0.104958	0.15411	0.049155	0.137124	0.0879665	0.118316	0.122557	0.123526	0.115001	0.117434	0.0711246	0.148035	0.0467788	0.140764	0.0735637	0.151636	0.10974	0.109526
MoS_BF_L	-0.268	0.025	-0.294047	-0.298787	-0.284044	-0.272964	-0.251332	-0.221789	-0.229739	-0.220185	-0.251438	-0.234335	-0.285349	-0.258852	-0.244325	-0.266143	-0.229679	-0.239009	-0.26255	-0.303069	-0.261999	-0.278184	-0.266177	-0.221842	-0.299559	-0.289867	-0.265091	-0.251745	-0.263136	-0.266507	-0.251566	-0.237779	-0.26445	-0.221356	-0.230461	-0.215249	-0.272927	-0.264332	-0.298062	-0.264234	-0.277649	-0.274323	-0.225666	-0.286045	-0.28052	-0.290929	-0.283208	-0.316898	-0.260608
MoS_BF_R	-0.378	0.022	-0.394971	-0.399283	-0.416554	-0.399125	-0.382027	-0.373927	-0.402414	-0.386731	-0.373753	-0.374704	-0.387491	-0.376957	-0.401143	-0.374509	-0.404695	-0.374874	-0.38805	-0.388721	-0.375974	-0.367134	-0.377522	-0.391209	-0.372252	-0.369064	-0.377907	-0.389989	-0.385971	-0.356554	-0.341453	-0.343745	-0.376643	-0.366235	-0.394047	-0.401483	-0.388818	-0.405896	-0.398107	-0.407546	-0.398302	-0.388262	-0.431343	-0.420728	-0.387848	-0.370896	-0.39024	-0.398116	-0.387502
MoS_BF	-0.323	0.06	-0.294047	-0.394971	-0.298787	-0.399283	-0.284044	-0.416554	-0.272964	-0.399125	-0.251332	-0.382027	-0.221789	-0.373927	-0.229739	-0.402414	-0.220185	-0.386731	-0.251438	-0.373753	-0.234335	-0.374704	-0.285349	-0.387491	-0.258852	-0.376957	-0.244325	-0.401143	-0.266143	-0.374509	-0.229679	-0.404695	-0.239009	-0.374874	-0.26255	-0.38805	-0.303069	-0.388721	-0.261999	-0.375974	-0.278184	-0.367134	-0.266177	-0.377522	-0.221842	-0.391209	-0.299559	-0.372252	-0.289867
[truncated: 206 more columns]

## Sheet: Force A1FaCoM
	mean	std	CV	steps
Fv_R_max_1	15.6208	0.858141	0.0549358	14.7907	16.5462	14.7961	15.7324	17.0149	17.8801	15.2826	14.0065	15.1767	15.0711	15.7373	15.522	15.1651	16.2663	15.6916	15.6886	14.8574	14.7533	15.8246	16.7034	14.8301	15.654	15.5451	15.5732	16.4909	14.836	14.9943	16.9516	0	0	0	0	0	0	0	0	0	0	0	0	0	0	0	0	0	0
Fv_L_max_1	16.9143	0.731553	0.0432505	17.0204	17.663	15.1694	17.8525	16.1394	17.6251	16.9681	17.2617	16.5282	16.5057	17.2878	17.4185	17.6424	17.4732	17.8769	16.8388	16.2343	15.7437	15.8987	17.1162	17.6707	17.0582	16.8034	16.1473	0	0	0	0	0	0	0	0	0	0	0	0	0	0	0	0	0	0	0	0	0	0
Fv_tot_max_1	16.2178	1.02722	0.063339	14.7907	16.5462	14.7961	15.7324	17.0149	17.8801	15.2826	14.0065	15.1767	15.0711	15.7373	15.522	15.1651	16.2663	15.6916	15.6886	14.8574	14.7533	15.8246	16.7034	14.8301	15.654	15.5451	15.5732	16.4909	14.836	14.9943	16.9516	17.0204	17.663	15.1694	17.8525	16.1394	17.6251	16.9681	17.2617	16.5282	16.5057	17.2878	17.4185	17.6424	17.4732	17.8769	16.8388	16.2343	15.7437
Fv_R_max_2	7.08852	0.416853	0.0588068	7.13784	6.90509	7.23958	6.7693	6.60546	6.37842	7.12228	7.46483	7.10033	7.11916	7.04277	6.97687	6.62541	6.87944	6.96308	7.06157	7.50368	7.37562	6.99	7.03225	7.15611	7.54312	6.98208	6.79612	7.77542	6.7324	6.68836	8.51182	0	0	0	0	0	0	0	0	0	0	0	0	0	0	0	0	0	0
Fv_L_max_2	8.38424	0.69718	0.0831537	8.75062	8.58187	8.17349	8.86049	8.05813	7.44053	7.94971	8.38293	7.88744	8.07779	8.80654	8.17238	8.17413	8.6062	7.47495	8.75634	6.70696	8.60906	8.65332	8.41384	10.1349	9.51642	7.96572	9.06803	0	0	0	0	0	0	0	0	0	0	0	0	0	0	0	0	0	0	0	0	0	0
Fv_tot_max_2	7.68654	0.858267	0.111658	7.13784	6.90509	7.23958	6.7693	6.60546	6.37842	7.12228	7.46483	7.10033	7.11916	7.04277	6.97687	6.62541	6.87944	6.96308	7.06157	7.50368	7.37562	6.99	7.03225	7.15611	7.54312	6.98208	6.79612	7.77542	6.7324	6.68836	8.51182	8.75062	8.58187	8.17349	8.86049	8.05813	7.44053	7.94971	8.38293	7.88744	8.07779	8.80654	8.17238	8.17413	8.6062	7.47495	8.75634	6.70696	8.60906
Fv_R_min	6.07089	0.367521	0.0605383	5.54293	5.99893	6.45636	5.03089	6.12865	5.86904	6.24383	6.00333	6.42318	6.49551	6.44739	6.29107	6.07431	6.29123	6.42286	5.39011	6.34197	6.30979	6.14476	5.7253	5.9798	6.59957	6.2857	6.04919	5.51951	5.9614	5.95653	6.00172	0	0	0	0	0	0	0	0	0	0	0	0	0	0	0	0	0	0
Fv_L_min	6.01276	0.539818	0.0897788	6.14328	5.63509	5.3908	5.59484	6.83511	6.26934	6.38488	6.0224	6.57128	6.28528	5.54453	6.08989	5.57184	5.56679	5.20756	5.82611	5.66453	7.29197	6.93533	6.05656	5.14891	5.99088	6.24687	6.03212	0	0	0	0	0	0	0	0	0	0	0	0	0	0	0	0	0	0	0	0	0	0
Fv_tot_min	6.04406	0.451422	0.0746886	5.54293	5.99893	6.45636	5.03089	6.12865	5.86904	6.24383	6.00333	6.42318	6.49551	6.44739	6.29107	6.07431	6.29123	6.42286	5.39011	6.34197	6.30979	6.14476	5.7253	5.9798	6.59957	6.2857	6.04919	5.51951	5.9614	5.95653	6.00172	6.14328	5.63509	5.3908	5.59484	6.83511	6.26934	6.38488	6.0224	6.57128	6.28528	5.54453	6.08989	5.57184	5.56679	5.20756	5.82611	5.66453	7.29197
Fh_R_max	1.45012	0.194292	0.133984	1.29933	1.59461	1.10818	1.3401	1.72152	1.63999	1.57444	1.12723	1.52715	1.35511	1.51102	1.27496	1.07608	1.65299	1.47476	1.37921	1.34567	1.28361	1.44691	1.42567	1.50675	1.48287	1.30139	1.45859	1.77407	1.65293	1.40864	1.85952	0	0	0	0	0	0	0	0	0	0	0	0	0	0	0	0	0	0
Fh_L_max	2.41933	0.368692	0.152394	2.06147	2.6894	1.32389	3.03134	2.41195	2.71236	2.57773	2.48531	2.36616	2.39718	2.77226	2.75095	2.79987	2.67063	2.33165	2.31853	1.88224	2.37189	2.0366	2.65862	2.41107	2.59121	2.48574	1.92593	0	0	0	0	0	0	0	0	0	0	0	0	0	0	0	0	0	0	0	0	0	0
Fh_tot_max	1.89745	0.565085	0.297813	1.29933	1.59461	1.10818	1.3401	1.72152	1.63999	1.57444	1.12723	1.52715	1.35511	1.51102	1.27496	1.07608	1.65299	1.47476	1.37921	1.34567	1.28361	1.44691	1.42567	1.50675	1.48287	1.30139	1.45859	1.77407	1.65293	1.40864	1.85952	2.06147	2.6894	1.32389	3.03134	2.41195	2.71236	2.57773	2.48531	2.36616	2.39718	2.77226	2.75095	2.79987	2.67063	2.33165	2.31853	1.88224	2.37189
Fh_R_min	-1.66771	0.12928	-0.0775191	-1.66858	-1.85208	-1.6726	-1.44125	-1.4542	-1.69203	-1.61358	-1.60611	-1.56029	-1.73907	-1.69876	-1.68202	-1.76644	-1.66036	-1.86337	-1.50267	-1.75637	-1.66637	-1.71935	-1.80397	-1.5762	-1.6324	-1.73367	-1.75467	-1.64013	-1.38111	-1.60376	-1.95461	0	0	0	0	0	0	0	0	0	0	0	0	0	0	0	0	0	0
Fh_L_min	-2.03638	0.200552	-0.0984841	-1.96342	-2.23766	-1.96788	-2.21493	-1.94035	-1.86957	-1.89902	-2.17765	-1.91678	-1.88848	-2.14085	-2.02724	-2.12513	-2.28527	-2.05142	-1.99862	-1.66456	-1.63005	-2.08483	-2.07624	-2.34557	-2.45152	-1.78396	-2.13226	0	0	0	0	0	0	0	0	0	0	0	0	0	0	0	0	0	0	0	0	0	0
Fh_tot_min	-1.83787	0.247846	-0.134855	-1.66858	-1.85208	-1.6726	-1.44125	-1.4542	-1.69203	-1.61358	-1.60611	-1.56029	-1.73907	-1.69876	-1.68202	-1.76644	-1.66036	-1.86337	-1.50267	-1.75637	-1.66637	-1.71935	-1.80397	-1.5762	-1.6324	-1.73367	-1.75467	-1.64013	-1.38111	-1.60376	-1.95461	-1.96342	-2.23766	-1.96788	-2.21493	-1.94035	-1.86957	-1.89902	-2.17765	-1.91678	-1.88848	-2.14085	-2.02724	-2.12513	-2.28527	-2.05142	-1.99862	-1.66456	-1.63005
brakeingImpulse_R	0.219949	0.0404968	0.184119	0.202693	0.199075	0.161321	0.177292	0.312401	0.251363	0.224889	0.23671	0.219058	0.215721	0.257683	0.16632	0.164275	0.279439	0.248561	0.216877	0.161919	0.170304	0.225197	0.20306	0.203197	0.28425	0.195481	0.24145	0.235755	0.244533	0.185195	0.274552	0	0	0	0	0	0	0	0	0	0	0	0	0	0	0	0	0	0
brakeingImpulse_L	0.416655	0.0740585	0.177745	0.33095	0.511745	0.227604	0.531763	0.417031	0.507007	0.441268	0.394943	0.38431	0.435559	0.461326	0.476504	0.483663	0.487429	0.370105	0.39204	0.351637	0.424352	0.326235	0.463859	0.370446	0.406901	0.487829	0.315219	0	0	0	0	0	0	0	0	0	0	0	0	0	0	0	0	0	0	0	0	0	0
brakeingImpulse_tot	0.310736	0.114658	0.368986	0.202693	0.199075	0.161321	0.177292	0.312401	0.251363	0.224889	0.23671	0.219058	0.215721	0.257683	0.16632	0.164275	0.279439	0.248561	0.216877	0.161919	0.170304	0.225197	0.20306	0.203197	0.28425	0.195481	0.24145	0.235755	0.244533	0.185195	0.274552	0.33095	0.511745	0.227604	0.531763	0.417031	0.507007	0.441268	0.394943	0.38431	0.435559	0.461326	0.476504	0.483663	0.487429	0.370105	0.39204	0.351637	0.424352
propulsionImpulse_R	0.328216	0.0358103	0.109106	0.358555	0.369949	0.334946	0.276766	0.272266	0.339014	0.271946	0.342851	0.30407	0.325111	0.344429	0.347896	0.320782	0.337301	0.373887	0.336932	0.364889	0.351653	0.365843	0.344273	0.320224	0.318902	0.349086	0.363095	0.313203	0.222398	0.2813	0.33847	0	0	0	0	0	0	0	0	0	0	0	0	0	0	0	0	0	0
propulsionImpulse_L	0.325232	0.0311605	0.0958101	0.302078	0.338369	0.315666	0.325853	0.316537	0.310061	0.310285	0.339992	0.328496	0.302135	0.35402	0.340059	0.327746	0.346488	0.317212	0.312535	0.264552	0.270564	0.357009	0.321061	0.401883	0.376475	0.281447	0.345043	0	0	0	0	0	0	0	0	0	0	0	0	0	0	0	0	0	0	0	0	0	0
propulsionImpulse_tot	0.326838	0.0334522	0.102351	0.358555	0.369949	0.334946	0.276766	0.272266	0.339014	0.271946	0.342851	0.30407	0.325111	0.344429	0.347896	0.320782	0.337301	0.373887	0.336932	0.364889	0.351653	0.365843	0.344273	0.320224	0.318902	0.349086	0.363095	0.313203	0.222398	0.2813	0.33847	0.302078	0.338369	0.315666	0.325853	0.316537	0.310061	0.310285	0.339992	0.328496	0.302135	0.35402	0.340059	0.327746	0.346488	0.317212	0.312535	0.264552	0.270564
relHorImp_R	-0.108267	0.0585799	-0.541071	-0.155862	-0.170875	-0.173625	-0.099474	0.0401346	-0.0876509	-0.0470568	-0.106141	-0.0850119	-0.10939	-0.0867462	-0.181575	-0.156507	-0.0578621	-0.125326	-0.120055	-0.20297	-0.181349	-0.140645	-0.141212	-0.117027	-0.0346518	-0.153605	-0.121646	-0.0774475	0.0221351	-0.0961044	-0.0639184	0	0	0	0	0	0	0	0	0	0	0	0	0	0	0	0	0	0
relHorImp_L	0.0914232	0.081247	0.88869	0.0288726	0.173376	-0.088062	0.20591	0.100494	0.196946	0.130983	0.0549503	0.0558141	0.133424	0.107307	0.136445	0.155917	0.140941	0.0528928	0.0795053	0.0870853	0.153787	-0.0307744	0.142797	-0.0314369	0.0304253	0.206382	-0.0298244	0	0	0	0	0	0	0	0	0	0	0	0	0	0	0	0	0	0	0	0	0	0
relHorImp_tot	-0.0161021	0.122057	-7.58024	-0.155862	-0.170875	-0.173625	-0.099474	0.0401346	-0.0876509	-0.0470568	-0.106141	-0.0850119	-0.10939	-0.0867462	-0.181575	-0.156507	-0.0578621	-0.125326	-0.120055	-0.20297	-0.181349	-0.140645	-0.141212	-0.117027	-0.0346518	-0.153605	-0.121646	-0.0774475	0.0221351	-0.0961044	-0.0639184	0.0288726	0.173376	-0.088062	0.20591	0.100494	0.196946	0.130983	0.0549503	0.0558141	0.133424	0.107307	0.136445	0.155917	0.140941	0.0528928	0.0795053	0.0870853	0.153787
antRatio_R	-1.17118	0.187694	-0.160261	-1.28418	-1.16146	-1.50932	-1.07548	-0.844721	-1.03173	-1.02485	-1.42483	-1.0217	-1.28335	-1.12425	-1.31927	-1.64156	-1.00446	-1.26351	-1.08952	-1.3052	-1.29819	-1.18829	-1.26534	-1.0461	-1.10083	-1.33217	-1.20299	-0.924498	-0.835553	-1.13852	-1.05114	0	0	0	0	0	0	0	0	0	0	0	0	0	0	0	0	0	0
antRatio_L	-0.862156	0.170954	-0.198287	-0.952433	-0.832028	-1.48644	-0.730676	-0.804473	-0.689277	-0.736701	-0.876211	-0.81008	-0.787791	-0.77224	-0.736924	-0.759009	-0.855706	-0.879812	-0.86202	-0.88435	-0.687235	-1.02368	-0.780946	-0.972832	-0.946089	-0.717675	-1.10713	0	0	0	0	0	0	0	0	0	0	0	0	0	0	0	0	0	0	0	0	0	0
antRatio_tot	-1.02855	0.236703	-0.230132	-1.28418	-1.16146	-1.50932	-1.07548	-0.844721	-1.03173	-1.02485	-1.42483	-1.0217	-1.28335	-1.12425	-1.31927	-1.64156	-1.00446	-1.26351	-1.08952	-1.3052	-1.29819	-1.18829	-1.26534	-1.0461	-1.10083	-1.33217	-1.20299	-0.924498	-0.835553	-1.13852	-1.05114	-0.952433	-0.832028	-1.48644	-0.730676	-0.804473	-0.689277	-0.736701	-0.876211	-0.81008	-0.787791	-0.77224	-0.736924	-0.759009	-0.855706	-0.879812	-0.86202	-0.88435	-0.687235
Fvert [N]	Fvert Mean	Fvert Std	Left steps																							Right steps
1	3.92376	1.44918	3.55224	6.54602	3.94273	6.61216	4.55222	6.90016	4.50795	4.53096	3.07309	5.25027	4.50191	6.27231	5.53193	5.31455	4.46618	4.24915	4.97371	4.72442	3.29765	5.46991	4.02373	4.35809	7.51791	3.47011	4.14655	2.53575	2.28131	2.5046	4.97804	4.89555	2.62193	4.45344	2.42585	3.3566	4.03593	2.01978	2.32016	4.15765	3.4478	3.93671	1.36525	1.59169	2.74169	2.58629	3.04145	5.33805	2.70273
2	5.41708	1.63213	5.31882	8.24485	5.37828	8.33853	6.11124	8.46112	6.23681	6.15173	4.53171	6.78832	6.30622	8.14249	7.27516	6.9708	6.02982	6.06795	6.50955	6.39162	4.66183	6.91513	5.97042	6.19219	9.20803	5.06185	5.65456	3.85458	3.20502	3.91708	6.39316	6.82416	3.99477	5.4393	3.66085	4.82102	5.57086	3.11956	3.62797	5.88592	4.91537	5.53093	2.52072	2.67184	4.17645	3.97148	4.44265	7.0718	3.9663
3	6.96567	1.70059	6.96825	9.82062	6.6621	9.90343	7.48809	9.87472	7.90082	7.65155	5.97944	8.22801	7.90787	9.42249	8.89951	9.12367	7.60553	7.79031	7.96983	7.92236	5.9143	8.3598	7.70819	7.92238	10.6965	6.60941	7.29376	5.23795	4.44262	5.50669	8.05234	8.96549	5.65055	6.64174	5.08782	6.37793	7.26564	4.46085	5.2391	7.60908	6.57682	7.21289	3.86516	4.07183	5.82245	5.70221	6.02771	8.79258	5.47611
4	8.49531	1.6699	8.46488	11.3625	7.80274	11.3437	8.80104	11.2777	9.44007	9.08831	7.4634	9.53867	9.37325	10.8557	10.406	9.85868	9.14831	9.33916	9.35408	9.3415	7.02794	9.81289	9.25913	9.56018	11.8775	8.05528	8.75075	6.79964	5.91638	7.21364	9.72952	11.0205	7.41699	7.96094	6.64496	8.01889	8.94611	5.96364	6.98783	9.45722	8.38685	8.79537	5.32978	5.68775	7.72025	7.58639	7.54198	10.3668	7.09385
5	9.99715	1.61571	9.78845	12.712	8.95841	12.7406	10.0185	12.6402	10.8591	10.5279	8.95329	10.7762	10.6859	12.1745	11.8403	11.1679	10.6812	10.7526	10.6727	10.6499	8.0808	11.1504	10.7353	10.9811	13.0124	9.44769	10.1091	8.44904	7.46151	8.86748	11.4742	13.0416	9.08917	9.26945	8.25299	9.59236	10.5621	7.52278	8.81761	11.1089	10.1005	10.2999	6.85108	7.36468	9.52631	9.51975	9.10902	11.7776	8.66888
6	11.3944	1.54698	10.9871	13.9915	10.0336	14.0214	11.1982	13.8986	12.167	11.8607	10.4245	11.9376	11.9411	13.4162	13.1486	12.4385	12.147	12.0582	11.9603	11.7995	9.17711	12.4621	12.0294	12.3594	14.0147	10.738	11.2947	10.1594	9.05164	10.4026	13.0597	14.7184	10.6586	10.3623	9.75283	10.9047	11.9639	9.09051	10.5403	12.6296	11.5981	11.6061	8.32924	9.02637	11.2584	11.3186	10.4117	12.9159	10.1563
7	12.6438	1.4859	12.1878	15.1459	11.062	15.1882	12.2791	15.0313	13.3842	13.116	11.8284	13.0042	13.1068	14.5241	14.3064	13.6136	13.5092	13.2327	13.0906	12.8075	10.2876	13.6448	13.237	13.6143	14.8599	11.9196	12.3033	11.7871	10.5204	11.7959	14.4293	16.0498	11.9708	11.2315	11.1192	12.0508	13.1694	10.5082	12.0077	13.8931	12.8801	12.7305	9.67074	10.4373	12.7067	12.87	11.5891	13.8888	11.5012
8	13.7307	1.41904	13.2846	16.097	12.0469	16.1804	13.2965	16.0239	14.449	14.3507	13.0061	13.9681	14.1868	15.4927	15.3327	14.7006	14.7149	14.2835	14.0725	13.7176	11.4149	14.7102	14.4037	14.7007	15.6016	12.9909	13.1708	13.2531	11.7884	12.9588	15.5466	17.0279	13.0764	11.9648	12.2698	13.0266	14.1329	11.8161	13.1877	14.876	13.9082	13.7167	10.868	11.6402	13.877	14.1723	12.5142	14.6617	12.6843
9	14.6201	1.34289	14.328	16.8376	12.9553	16.9552	14.1748	16.7535	15.3663	15.2604	14.1225	14.7771	15.157	16.2865	16.1936	15.6299	15.7861	15.1457	14.8872	14.448	12.4942	15.5933	15.3951	15.6029	16.1718	13.9596	13.8626	14.4788	12.8364	13.9288	16.3431	17.6322	13.9607	12.5109	13.218	13.7873	14.8445	12.9541	14.0781	15.6246	14.706	14.5027	11.8947	12.6331	14.7906	15.2376	13.2573	15.197	13.6664
10	15.3021	1.25845	15.2286	17.3307	13.7645	17.496	14.8926	17.274	16.063	16.0627	15.0422	15.4291	15.9491	16.8686	16.845	16.3867	16.6423	15.8529	15.5004	15.004	13.4591	16.2817	16.2525	16.3161	16.555	14.7707	14.3524	15.4517	13.6468	14.6921	16.825	17.8801	14.6101	12.957	13.9547	14.3721	15.3364	13.8411	14.6966	16.0723	15.2447	15.088	12.7901	13.4092	15.3877	16.0075	13.8438	15.5247	14.4455
11	15.7721	1.17412	15.9638	17.606	14.3951	17.7936	15.4574	17.5616	16.5515	16.6658	15.7348	15.928	16.5719	17.2418	17.3107	16.9631	17.2775	16.387	15.9445	15.3982	14.3252	16.7599	16.9598	16.7685	16.7762	15.4143	14.6577	16.0736	14.2653	15.2236	17.0149	17.8203	15.0316	13.313	14.5047	14.7576	15.617	14.5533	15.0376	16.2663	15.558	15.4626	13.4969	14.0071	15.7181	16.4887	14.2497	15.654	15.0177
12	16.0433	1.09627	16.5275	17.663	14.8859	17.8525	15.8584	17.6251	16.8593	17.072	16.2211	16.2711	17.0169	17.4185	17.5748	17.3282	17.698	16.7007	16.1929	15.6452	15.0281	17.0434	17.4238	17.0186	16.8034	15.8772	14.7907	16.4268	14.6282	15.5628	16.9596	17.5227	15.2394	13.5893	14.8665	14.9815	15.7373	15.0477	15.1651	16.2443	15.6916	15.6526	14.04	14.4123	15.8246	16.7034	14.541	15.6188	15.3755
13	16.128	1.02103	16.8851	17.5123	15.1497	17.6766	16.0955	17.4569	16.9681	17.2617	16.4835	16.4711	17.2556	17.3834	17.6424	17.4732	17.8769	16.8388	16.2343	15.7437	15.5454	17.1162	17.6707	17.0582	16.6253	16.1161	14.7812	16.5462	14.7961	15.7249	16.7093	17.0411	15.2826	13.8026	15.0875	15.0711	15.7145	15.3701	15.1288	16.0403	15.6681	15.6886	14.4356	14.6536	15.7572	16.6709	14.7337	15.4453	15.5451
14	16.0369	0.945658	17.0204	17.164	15.1694	17.3025	16.1394	17.0944	16.8861	17.2206	16.5282	16.5057	17.2878	17.1429	17.501	17.3953	17.8187	16.7736	16.0953	15.6859	15.8423	16.9905	17.6352	16.8936	16.2613	16.1473	14.6623	16.4789	14.7954	15.7324	16.3047	16.4368	15.1798	13.9468	15.1767	15.03	15.541	15.522	14.9616	15.6636	15.5093	15.587	14.7035	14.7533	15.5421	16.4265	14.8301	15.159	15.54
15	15.7838	0.873742	16.9213	16.6605	14.9813	16.7441	16.0042	16.5673	16.6263	16.9635	16.3749	16.3793	17.1206	16.7214	17.1803	17.1216	17.5398	16.531	15.8116	15.5057	15.8987	16.692	17.3451	16.5258	15.7784	15.9778	14.4295	16.2419	14.6673	15.5969	15.7646	15.7418	14.998	14.0065	15.1086	14.8483	15.2078	15.5072	14.677	15.1329	15.2037	15.3598	14.8509	14.7156	15.1986	15.9885	14.8164	14.7378	15.3663
16	15.3852	0.820457	16.6353	16.038	14.6206	16.0725	15.7099	15.9202	16.2208	16.5292	16.0525	16.1142	16.7697	16.1729	16.7027	16.6717	17.0967	16.1361	15.3679	15.2176	15.7522	16.2449	16.835	16.0174	15.1808	15.6382	14.0779	15.8504	14.4123	15.325	15.0964	14.9587	14.6832	13.9686	14.8781	14.5261	14.7285	15.3285	14.2718	14.5034	14.7644	14.9908	14.8574	14.5433	14.7415	15.3964	14.6729	14.1939	15.0178
17	14.8604	0.788511	16.1741	15.3203	14.1212	15.3068	15.2852	15.2125	15.6877	15.9587	15.582	15.7397	16.2635	15.5112	16.0923	16.0889	16.4823	15.6187	14.8267	14.8502	15.4416	15.6641	16.1782	15.3921	14.5131	15.1396	13.6146	15.2961	14.0307	14.917	14.3213	14.1313	14.2621	13.8312	14.495	14.08	14.1541	14.978	13.7737	13.784	14.1891	14.5082	14.7056	14.2448	14.1806	14.6372	14.4003	13.5398	14.514
18	14.2405	0.770071	15.5866	14.5584	13.4967	14.4849	14.7423	14.4514	15.0645	15.1998	15.0077	15.2669	15.6477	14.7753	15.3706	15.4125	15.7616	15.001	14.2014	14.387	14.9919	14.999	15.3621	14.6627	13.7766	14.5303	13.0881	14.6169	13.5465	14.3911	13.5611	13.2986	13.713	13.5896	13.9983	13.5069	13.5176	14.5004	13.1758	13.0528	13.5481	13.9418	14.4006	13.8377	13.5805	13.7514	14.0048	12.8227	13.9131
19	13.5613	0.759701	14.8997	13.7538	12.7978	13.6377	14.1389	13.6905	14.3864	14.5163	14.3506	14.727	14.9559	13.9948	14.5701	14.6493	14.9616	14.3177	13.5242	13.852	14.4266	14.2765	14.4159	13.8699	13.0247	13.8065	12.5287	13.8738	12.9706	13.7716	12.7726	12.4601	13.1188	13.2499	13.4356	12.89	12.8652	13.8907	12.5247	12.3252	12.8766	13.3159	13.9685	13.3384	12.9356	12.9268	13.5365	12.1127	13.2334
20	12.8532	0.757749	14.1342	12.9371	12.0705	12.8119	13.5079	12.929	13.6763	13.7298	13.6668	14.1587	14.2414	13.2221	13.777	13.8767	14.1171	13.5879	12.8162	13.3923	13.8096	13.5344	13.4304	13.0413	12.3071	13.0194	11.9587	13.0774	12.3687	13.0951	12.0211	11.6469	12.5031	12.8237	12.8283	12.2347	12.1996	13.2155	11.8423	11.6119	12.1791	12.6616	13.4418	12.7836	12.2779	12.0323	13.0034	11.4061	12.5124
21	12.1368	0.751868	13.3507	12.1334	11.3136	12.0031	12.8495	12.1853	12.9712	12.9216	12.9655	13.5748	13.4919	12.4651	12.9668	13.059	13.2645	12.8154	12.1025	12.8757	13.1562	12.8053	12.4066	12.2289	11.5611	12.2151	11.3999	12.3216	11.7528	12.4019	11.2489	10.9032	11.8672	12.327	12.1866	11.5688	11.5269	12.4951	11.1496	10.9308	11.4968	12.0051	12.8676	12.1801	11.6445	11.1625	12.4149	10.6998	11.7704
22	11.4209	0.747497	12.5572	11.3563	10.5682	11.1964	12.2172	11.4853	12.2651	12.1334	12.3113	12.9802	12.7103	11.7065	12.2084	12.2528	12.4343	11.8371	11.3804	12.3521	12.4814	12.0541	11.4222	11.4474	10.8552	11.406	10.8469	11.5613	11.1341	11.6883	10.5391	10.1658	11.2273	11.7841	11.5221	10.9003	10.8837	11.7422	10.4595	10.2967	10.8297	11.352	12.2357	11.5435	10.9881	10.3141	11.8125	10.042	11.019
23	10.7312	0.741878	11.7706	10.6075	9.83369	10.4159	11.6216	10.828	11.5755	11.3624	11.6708	12.3789	11.9537	11.0081	11.4619	11.4609	11.6143	11.0372	10.6888	11.8274	11.8108	11.3479	10.4823	10.6651	10.2016	10.6372	10.3113	10.8234	10.5284	10.9751	9.88467	9.47437	10.5929	11.2127	10.8661	10.2788	10.2765	10.9882	9.77292	9.72616	10.1988	10.7283	11.583	10.9065	10.375	9.5436	11.1662	9.44791	10.3084
24	10.0833	0.735933	11.0193	9.89356	9.13306	9.68855	11.0322	10.2239	10.9219	10.616	11.0696	11.7832	11.212	10.3276	10.7418	10.7073	10.8478	10.6209	10.0322	11.3202	11.1642	10.6601	9.58028	9.94986	9.60206	9.91922	9.80514	10.1149	9.93449	10.2851	9.27709	8.86008	9.97173	10.6546	10.224	9.69464	9.71643	10.2587	9.09449	9.21633	9.62815	10.1299	10.9253	10.2899	9.79907	8.86386	10.5434	8.91508	9.65606
25	9.47673	0.721487	10.2978	9.22588	8.47797	9.01942	10.5009	9.66341	10.3391	9.94749	10.4971	11.2071	10.4897	9.68724	10.0571	9.98421	10.0865	9.94258	9.39437	10.8448	10.5673	10.0049	8.77487	9.28457	9.04385	9.25529	9.32704	9.44613	9.39987	9.62201	8.73865	8.32023	9.37998	10.0993	9.61406	9.16718	9.20404	9.60085	8.60869	8.75938	9.08859	9.56139	10.3113	9.7178	9.25535	8.26058	9.93542	8.44856	9.06694
26	8.91717	0.703375	9.63481	8.6013	7.86279	8.38843	10.0152	9.1244	9.78213	9.29164	9.97194	10.6405	9.81335	9.11355	9.41055	9.28709	9.37429	9.28103	8.81594	10.3888	9.99613	9.39444	8.04902	8.69238	8.53227	8.66312	8.88407	8.84065	8.90176	8.99682	8.27047	7.84918	8.85926	9.55182	9.05507	8.69302	8.73583	8.98435	8.10033	8.35981	8.61106	9.0434	9.73113	9.18969	8.78469	7.74374	9.35545	8.03027	8.5481
27	8.40846	0.679752	9.01988	8.03497	7.32248	7.81819	9.55993	8.63067	9.24947	8.68682	9.47364	10.0757	9.15436	8.56742	8.80062	8.62031	8.70778	8.66057	8.26389	9.96507	9.46119	8.81845	7.40821	8.17482	8.05202	8.12751	8.47975	8.29468	8.46462	8.43553	7.85321	7.45206	8.39109	9.05096	8.56134	8.28513	8.31721	8.4488	7.66573	8.00456	8.18966	8.57607	9.19943	8.70713	8.34255	7.28902	8.82495	7.66339	8.09183
28	7.95374	0.652296	8.44783	7.52599	6.83206	7.31644	9.13724	8.18716	8.74552	8.11145	9.01304	9.5272	8.53367	8.07573	8.23567	8.00843	8.06887	8.07654	7.77266	9.57285	8.95966	8.29398	6.85371	7.70657	7.63774	7.66509	8.11138	7.82131	8.08405	7.94154	7.49045	7.11013	7.97548	8.59193	8.12602	7.94078	7.93338	7.99405	7.29539	7.67874	7.81377	8.16079	8.70898	8.29426	7.96467	6.90689	8.34409	7.41787	7.70086
29	7.54474	0.62665	7.93826	7.06164	6.4122	6.86809	8.73685	7.78293	8.28278	7.42102	8.58941	9.00381	7.96127	7.64136	7.72344	7.45808	7.50687	7.5419	7.3332	9.21152	8.5039	7.82178	6.38421	7.31005	7.27706	7.25832	7.77065	7.41335	7.76242	7.50513	7.15744	6.8363	7.60048	8.17303	7.73809	7.63582	7.58281	7.60064	6.96825	7.37072	7.48729	7.77701	8.27535	7.94349	7.61436	6.58434	7.90475	7.15509	7.3583
30	7.19273	0.601485	7.48319	6.65843	6.07503	6.48422	8.37795	7.43864	7.84575	7.207	8.21207	8.51592	7.42815	7.26224	7.26753	6.97967	7.00891	7.07468	6.93692	8.89281	8.09832	7.39031	5.99781	6.97708	6.96381	6.90072	7.44356	7.04652	7.48411	7.11954	6.85317	6.60232	7.34553	7.79519	7.39413	7.35991	7.28676	7.25825	6.69845	7.08751	7.19556	7.40489	7.87015	7.63892	7.28376	6.3078	7.51049	6.93174	7.05266
31	6.888	0.57894	7.08698	6.32253	5.80119	6.16354	8.05813	7.13628	7.46922	6.85316	7.88744	8.07779	6.96468	6.95218	6.88038	6.57596	6.57104	6.67574	6.59966	8.60906	7.74967	7.02595	5.681	6.692	6.70834	6.59925	7.13784	6.72612	7.23958	6.7693	6.60546	6.37842	7.12228	7.46483	7.10033	7.11916	7.04277	6.97687	6.47182	6.84883	6.9544	7.06157	7.50368	7.37562	6.99	6.07822	7.15611	6.75778	6.79058
32	6.6304	0.554369	6.75431	6.05202	5.59138	5.91175	7.76505	6.87035	7.1498	6.56391	7.60081	7.68776	6.54281	6.68482	6.54133	6.24553	6.21707	6.3466	6.30952	8.36237	7.47091	6.71209	5.41787	6.45126	6.50626	6.35579	6.87219	6.46674	7.02851	6.46438	6.41658	6.18767	6.58545	7.1792	6.87482	6.91484	6.8507	6.74384	6.29966	6.65156	6.77079	6.75398	7.19681	7.14704	6.75836	5.9007	6.858	6.64665	6.57767
33	6.43434	0.529098	6.48468	5.84535	5.45043	5.73442	7.51196	6.64477	6.88507	6.34767	7.34868	7.3443	6.18184	6.47011	6.25671	5.98183	5.90511	6.09337	6.07469	8.14525	7.2493	6.45749	5.23358	6.25431	6.35908	6.17722	6.64595	6.2718	6.87102	6.20198	6.27876	6.03897	6.48323	6.9314	6.68509	6.75851	6.69414	6.56351	6.18248	6.49134	6.63244	6.4814	6.94771	6.95349	6.5628	5.78198	6.62095	6.59957	6.42336
34	6.28953	0.499903	6.29038	5.7093	5.3908	5.62962	7.28331	6.46959	6.68008	6.17985	7.12892	7.04362	5.89527	6.29675	6.02375	5.782	5.65336	5.92068	5.89497	7.95206	7.08287	6.26398	5.15385	6.10872	6.27383	6.06828	6.45389	6.13411	6.76087	5.98348	6.18758	5.93891	6.34538	6.72193	6.54616	6.63953	6.56591	6.43256	6.10822	6.37205	6.53257	6.25667	6.74257	6.78765	6.40391	5.72555	6.41453	6.60502	6.32719
35	6.19552	0.471741	6.17573	5.63753	5.41149	5.59484	7.09302	6.34725	6.52951	6.07358	6.93787	6.7861	5.68582	6.17056	5.82718	5.6464	5.46391	5.83178	5.76736	7.78805	6.9791	6.12773	5.14891	6.02371	6.24687	6.03212	6.28593	6.04468	6.68951	5.80475	6.13697	5.88288	6.26885	6.54338	6.45913	6.55255	6.47971	6.34524	6.07431	6.30121	6.46081	6.06755	6.57423	6.64922	6.27982	5.7253	6.24787	6.65722	6.2857
36	6.15386	0.448706	6.14328	5.63509	5.4967	5.62503	6.95562	6.28008	6.43206	6.0224	6.77926	6.58005	5.56871	6.10175	5.69956	5.57727	5.32149	5.82611	5.69093	7.64492	6.93533	6.0608	5.23908	5.99088	6.29156	6.06384	6.13761	5.99893	6.64718	5.65622	6.12865	5.86904	6.24383	6.40394	6.42318	6.50164	6.44739	6.29509	6.08191	6.29123	6.42286	5.90757	6.44654	6.54788	6.18745	5.78832	6.11676	6.75889	6.30319
37	6.16455	0.43571	6.18665	5.70121	5.63483	5.71815	6.86756	6.26934	6.38488	6.02413	6.66035	6.41485	5.54453	6.08989	5.60945	5.56679	5.23638	5.9002	5.66453	7.52177	6.94041	6.05656	5.41892	6.01885	6.34677	6.16142	6.02125	6.0018	6.63498	5.54626	6.16957	5.89694	6.26694	6.30815	6.44988	6.49551	6.4728	6.29107	6.13487	6.34033	6.43316	5.80132	6.36726	6.48942	6.14476	5.9192	6.02491	6.91084	6.38367
38	6.22548	0.435109	6.29684	5.83147	5.80543	5.86784	6.83511	6.31107	6.38592	6.0804	6.59063	6.29159	5.60771	6.13665	5.57184	5.61698	5.20756	6.04902	5.68824	7.4228	6.99314	6.11662	5.67916	6.10708	6.44005	6.32319	5.95285	6.06354	6.65838	5.47515	6.25567	5.96615	6.33283	6.25144	6.52623	6.54178	6.54205	6.34162	6.22905	6.43004	6.49461	5.73632	6.34197	6.4761	6.15251	6.1102	5.98111	7.09093	6.51706
39	6.33132	0.446483	6.46902	6.02187	6.01536	6.07483	6.85449	6.39774	6.43421	6.194	6.57128	6.28528	5.74219	6.2358	5.59518	5.72443	5.23905	6.26497	5.75505	7.34646	7.08583	6.23473	6.0088	6.2555	6.5855	6.54764	5.93299	6.18933	6.71842	5.44221	6.36314	6.06678	6.42655	6.22529	6.63108	6.62056	6.63369	6.44329	6.35001	6.53772	6.59376	5.71876	6.36631	6.49765	6.20164	6.33498	5.9798	7.26976	6.67706
40	6.46551	0.46462	6.70141	6.26209	6.25203	6.32553	6.91998	6.52068	6.52156	6.35535	6.59843	6.29669	5.94446	6.3816	5.68611	5.88354	5.32116	6.53742	5.85843	7.30135	7.21219	6.41062	6.41605	6.46038	6.76807	6.83186	5.9418	6.36331	6.80038	5.43652	6.46126	6.17743	6.52599	6.22308	6.73469	6.71191	6.72508	6.57182	6.47386	6.65271	6.70965	5.72909	6.42242	6.53411	6.26818	6.56556	6.01242	7.41637	6.82568
41	6.61178	0.489451	6.98605	6.53967	6.51752	6.61288	7.0162	6.67289	6.63855	6.55767	6.66972	6.35473	6.20377	6.56722	5.84975	6.08732	5.45685	6.85409	5.99107	7.29197	7.36548	6.63398	6.87386	6.71584	6.97966	7.13798	5.94439	6.55594	6.86713	5.42883	6.52086	6.26305	6.60775	6.23253	6.81818	6.78344	6.80469	6.69905	6.5744	6.76646	6.82317	5.74013	6.49389	6.56398	6.33498	6.77482	6.06229	7.50985	6.93284
42	6.75413	0.528229	7.30135	6.85501	6.80074	6.93311	7.14485	6.84498	6.78327	6.80545	6.78604	6.45971	6.51389	6.78944	6.07015	6.32924	5.64015	7.2032	6.13957	7.31817	7.55033	6.89176	7.35908	7.00825	7.20311	7.46635	5.912	6.73326	6.88098	5.38634	6.5225	6.29252	6.65846	6.23724	6.86229	6.81513	6.85336	6.79838	6.62541	6.84355	6.91461	5.72399	6.56394	6.57291	6.38398	6.93987	6.11273	7.54312	6.98208
43	6.87971	0.592834	7.63351	7.18859	7.09113	7.26647	7.28978	7.01442	6.95342	7.0866	6.93575	6.60309	6.86682	7.04427	6.35882	6.60009	5.86976	7.5492	6.29652	7.37247	7.75197	7.18789	7.87649	7.3368	7.43058	7.80891	5.83309	6.85889	6.812	5.2962	6.45819	6.26037	6.69204	6.21481	6.85048	6.78107	6.84649	6.85576	6.6024	6.87944	6.96308	5.66739	6.61399	6.54657	6.39682	7.03225	6.14278	7.51835	6.96174
44	6.97386	0.691247	7.96406	7.52736	7.3826	7.60148	7.4416	7.17141	7.13965	7.38698	7.10799	6.77425	7.22893	7.31911	6.68229	6.88991	6.13887	7.88813	6.44641	7.44223	7.9558	7.4754	8.37553	7.69097	7.63309	8.12035	5.70323	6.90509	6.66135	5.17367	6.33776	6.163	6.74261	6.13888	6.76806	6.68418	6.76016	6.84384	6.49754	6.86797	6.94606	5.56266	6.62556	6.46315	6.35296	7.02938	6.13087	7.43933	6.86207
45	7.03035	0.825774	8.26293	7.84739	7.65027	7.92085	7.5924	7.30311	7.33615	7.69333	7.2904	6.94853	7.5853	7.58009	7.02696	7.19149	6.41887	8.19045	6.57453	7.51331	8.15227	7.76338	8.84442	8.05653	7.79721	8.4154	5.54293	6.85702	6.45636	5.03089	6.16552	6.00735	6.85083	6.00333	6.61981	6.53447	6.60116	6.76124	6.31369	6.80755	6.85358	5.39011	6.579	6.30979	6.25275	6.93389	6.06996	7.28534	6.69295
46	7.03704	0.997935	8.50608	8.12615	7.88102	8.21384	7.72082	7.39577	7.5289	7.96164	7.46452	7.11671	7.9211	7.82298	7.35107	7.49231	6.70736	8.43301	6.66678	7.57224	8.32929	8.02935	9.28087	8.42907	7.91473	8.66988	5.28389	6.7169	6.19227	4.8451	5.92423	5.76746	6.9979	5.8172	6.4112	6.31965	6.38942	6.60987	6.03648	6.66206	6.68872	5.10371	6.46315	6.10503	6.08982	6.73298	5.97658	7.01306	6.45732
47	6.97382	1.21158	8.67593	8.35897	8.05775	8.4751	7.82156	7.44053	7.69908	8.18845	7.62078	7.25111	8.22667	8.00567	7.65009	7.78667	6.98855	8.6171	6.70696	7.606	8.47982	8.23529	9.64835	8.78318	7.96572	8.87322	4.89334	6.47678	5.83018	4.56439	5.57653	5.41087	7.09694	5.56248	6.11082	5.97889	6.11731	6.37365	5.62823	6.39378	6.43965	4.68341	6.30873	5.8489	5.82762	6.39492	5.82076	6.5976	6.12225
48	6.81563	1.46731	8.75062	8.51577	8.16072	8.67949	7.88124	7.42415	7.83427	8.33575	7.74117	7.33869	8.4875	8.13075	7.90485	8.0636	7.22338	8.72451	6.67897	7.5996	8.59166	8.37131	9.93582	9.09468	7.9364	9.01408	4.39175	6.11016	5.33564	4.18451	5.10115	4.92216	7.07149	5.19253	5.67855	5.53784	5.7514	5.99438	5.08206	5.98706	6.08568	4.15827	6.09098	5.49354	5.43209	5.76006	5.57951	6.06635	5.63893
49	6.55885	1.75041	8.71058	8.58187	8.17349	8.81409	7.88022	7.33265	7.9211	8.38293	7.80191	7.36706	8.68062	8.17238	8.08704	8.3079	7.39958	8.75634	6.56984	7.54043	8.65332	8.41384	10.1051	9.34358	7.81262	9.06803	3.78696	5.58476	4.7226	3.74308	4.53782	4.33945	6.90773	4.68842	5.1249	4.98595	5.25892	5.48435	4.42849	5.46484	5.60449	3.50832	5.75809	4.98945	4.89507	5.12212	5.22207	5.43746	5.02012
50	6.20811	2.0394	8.54118	8.53873	8.08293	8.86049	7.7964	7.15658	7.94971	8.30582	7.78261	7.31928	8.79495	8.1176	8.17413	8.50121	7.47495	8.7025	6.37276	7.41449	8.6484	8.33485	10.1349	9.494	7.57546	9.03191	3.1058	4.9123	4.0142	3.13145	3.94169	3.65522	6.61244	4.07824	4.49666	4.36198	4.65811	4.86673	3.68876	4.82531	4.99835	2.81933	5.2897	4.51194	4.2534	4.55266	4.78651	4.72565	4.30363
51	5.7593	2.31688	8.2301	8.37107	7.87837	8.79225	7.61164	6.88967	7.90382	8.09138	7.66657	7.17726	8.80654	7.94569	8.14244	8.6062	7.41555	8.554	6.08172	7.20664	8.55294	8.12518	10.0058	9.51642	7.22722	8.8845	2.39837	4.13266	2.90105	2.76618	3.30344	2.96429	6.19823	3.39214	3.79968	3.6534	3.96607	4.14011	2.90572	4.03132	4.2926	2.10837	4.68531	3.84283	3.50898	3.74182	4.26973	3.96076	3.49786
52	5.23255	2.52942	7.77825	8.06176	7.5333	8.58029	7.32193	6.50901	7.77117	7.72427	7.43733	6.92068	8.6997	7.39875	7.96918	8.59404	7.18236	8.27237	5.7017	6.90644	8.34725	7.53909	9.68264	9.37964	6.77941	8.5976	1.72087	3.28673	2.45391	2.29615	2.6377	2.24187	5.6986	2.64152	3.05657	2.92025	3.21235	3.36336	2.14307	3.28305	3.512	1.47027	4.00626	3.09701	2.71207	2.89511	3.66027	3.16913	2.64513
53	4.66335	2.69635	7.20491	7.58296	7.04178	8.20356	6.9128	6.00753	7.54199	7.20907	7.10166	6.5591	8.45701	7.28242	7.64285	8.44253	6.75258	7.8573	5.23054	6.51651	8.02806	7.34096	9.16998	9.05912	6.2027	8.19916	1.13002	2.44119	1.73316	1.86952	1.98589	1.57081	5.13624	1.92502	2.30943	2.17222	2.43931	2.55242	1.44541	2.47396	2.70564	0.940357	3.24236	2.3172	1.95358	2.08347	2.97011	2.40746	1.93878
54	4.05322	2.75518	6.52181	6.97219	6.42432	7.65026	6.38611	5.38993	7.20773	6.57578	6.64662	6.05733	8.06424	6.77656	7.1574	8.13061	6.14444	7.28286	4.67623	6.06596	7.58925	6.72033	8.47196	8.54864	5.49744	7.62925	0.649881	1.68062	1.12111	1.51588	1.38415	1.01615	4.54095	1.28688	1.61366	1.50024	1.73158	1.73435	0.875048	1.72521	1.93468	0.520516	2.46791	1.60814	1.28833	1.37246	2.26811	1.70195	1.27692
55	3.42962	2.70537	5.72498	6.17949	5.69129	6.91934	5.73973	4.70161	6.76624	5.85218	6.0489	5.45529	7.50822	6.09896	6.5342	7.63327	5.39642	6.5411	4.08401	5.5545	7.01925	5.95369	7.53415	7.85785	4.73727	6.90173	0.0559686	1.05206	0.641818	1.20831	0.882474	0.572169	3.92372	0.770235	1.0288	0.945909	1.10945	1.1404	0.294686	1.11156	1.26164	0.0446033	1.74161	1.01084	0.752309	0.797554	1.59364	1.09065	0.742785
56	2.8294	2.54457	4.84343	5.29039	4.87373	6.0564	5.0098	4.012	6.21326	5.09764	5.35032	4.76416	6.79178	5.37573	5.78005	6.93758	4.63758	5.71937	3.48412	4.95771	6.32907	5.10429	6.47551	6.99931	3.95643	6.0378	0	0.566648	0	0.971653	0.35504	0.109164	3.34834	0.366739	0.569867	0.511509	0.594263	0.620109	0	0.58379	0.710958	0	1.11104	0.517107	0.359655	0.251879	1.02598	0.616869	0.314909
57	2.256	2.32145	3.97319	4.41493	4.01268	5.12683	4.26176	3.32537	5.56341	4.40311	4.62676	4.05193	5.95951	4.58756	4.99793	6.13291	3.87105	4.84314	2.91676	4.30391	5.52927	4.25495	5.36005	6.00874	3.19668	5.12908	0	0.194627	0	0.810811	0	0	2.83534	0	0.131796	0	0	0	0	0	0.213634	0	0.533885	0	0	0	0.579818	0.189326	0
58	1.82456	1.97216	3.18435	3.54224	3.1964	4.20107	3.52487	2.66015	4.85902	3.77622	3.89871	3.38215	5.03402	3.83858	4.20991	5.24985	3.13444	3.92624	2.40074	3.64767	4.6955	3.44696	4.25871	4.98252	2.51861	4.22729	0	0	0	0.708272	0	0	2.37266	0	0	0	0	0	0	0	0	0	0	0	0	0	0	0	0
59	1.47154	1.59805	2.48969	2.74088	2.4764	3.31038	2.83216	2.05408	4.12753	3.24025	3.1973	2.73005	4.1137	3.07582	3.44769	4.35083	2.46956	3.08926	1.93994	3.04194	3.90401	2.69651	3.31773	4.00051	1.91025	3.35205	0	0	0	0.630455	0	0	1.9809	0	0	0	0	0	0	0	0	0	0	0	0	0	0	0	0
60	1.15051	1.25623	1.8857	2.0261	1.82774	2.50425	2.16244	1.53651	3.40974	2.79624	2.53321	2.13994	3.23516	2.38593	2.74258	3.46287	1.87998	2.29601	1.54236	2.48989	3.15648	2.04295	2.50266	3.09896	1.38579	2.55098	0	0	0	0.575828	0	0	1.65607	0	0	0	0	0	0	0	0	0	0	0	0	0	0	0	0
61	0.875269	0.962827	1.34137	1.42145	1.32844	1.8261	1.64524	1.11384	2.72743	2.4324	1.93567	1.63289	2.43999	1.79056	2.1106	2.64985	1.40769	1.64179	1.19843	1.99342	2.46855	1.49002	1.83281	2.32973	0.951056	1.8795	0	0	0	0.53442	0	0	1.3908	0	0	0	0	0	0	0	0	0	0	0	0	0	0	0	0
62	0.644492	0.721161	0.896084	0.927377	0.939761	1.27936	1.17996	0.75505	2.10883	2.13875	1.42853	1.19647	1.77388	1.27609	1.54575	1.96232	1.00004	1.11989	0.891702	1.5512	1.87218	1.0546	1.34611	1.70164	0.591826	1.30896	0	0	0	0.490782	0	0	1.17646	0	0	0	0	0	0	0	0	0	0	0	0	0	0	0	0
63	0.45363	0.530025	0.573448	0.533309	0.621649	0.830036	0.817218	0.456689	1.59227	1.88442	1.00093	0.832415	1.19868	0.856455	1.06453	1.36745	0.658255	0.694734	0.617945	1.1736	1.39103	0.700436	1.02405	1.20241	0.249845	0.836954	0	0	0	0.425743	0	0	0.98424	0	0	0	0	0	0	0	0	0	0	0	0	0	0	0	0
64	0.286022	0.387044	0.170856	0.119405	0.370137	0.475965	0.515473	0.129402	1.14502	1.65715	0.649845	0.529329	0.73025	0.513018	0.668109	0.876238	0.383109	0.319828	0.189626	0.870157	0.998749	0.4068	0.830041	0.812345	0	0.384555	0	0	0	0.344263	0	0	0.783453	0	0	0	0	0	0	0	0	0	0	0	0	0	0	0	0
65	0.137057	0.288782	0	0	0.0211284	0.128179	0	0	0.760371	1.44542	0.211709	0.131563	0.376142	0	0.356673	0.491956	0	0	0	0.615023	0.663778	0	0.738519	0.508403	0	0	0	0	0	0.0939131	0	0	0.58419	0	0	0	0	0	0	0	0	0	0	0	0	0	0	0	0
66	0.0752731	0.223671	0	0	0	0	0	0	0.447013	1.26922	0	0	0.0107846	0	0	0.127039	0	0	0	0.398024	0.39397	0	0.722643	0.141476	0	0	0	0	0	0	0	0	0.404033	0	0	0	0	0	0	0	0	0	0	0	0	0	0	0	0
67	0.042234	0.18433	0	0	0	0	0	0	0.11623	1.10931	0	0	0	0	0	0	0	0	0	0.109667	0	0	0.745818	0	0	0	0	0	0	0	0	0	0.115145	0	0	0	0	0	0	0	0	0	0	0	0	0	0	0	0
68	0.0334786	0.170086	0	0	0	0	0	0	0	0.966182	0	0	0	0	0	0	0	0	0	0	0	0	0.774704	0	0	0	0	0	0	0	0	0	0	0	0	0	0	0	0	0	0	0	0	0	0	0	0	0	0
69	0.0310589	0.156851	0	0	0	0	0	0	0	0.8258	0	0	0	0	0	0	0	0	0	0	0	0	0.789262	0	0	0	0	0	0	0	0	0	0	0	0	0	0	0	0	0	0	0	0	0	0	0	0	0	0
70	0.0285118	0.144173	0	0	0	0	0	0	0	0.700855	0	0	0	0	0	0	0	0	0	0	0	0	0.781759	0	0	0	0	0	0	0	0	0	0	0	0	0	0	0	0	0	0	0	0	0	0	0	0	0	0
71	0.0259568	0.132133	0	0	0	0	0	0	0	0.589636	0	0	0	0	0	0	0	0	0	0	0	0	0.760119	0	0	0	0	0	0	0	0	0	0	0	0	0	0	0	0	0	0	0	0	0	0	0	0	0	0
72	0.0237505	0.122199	0	0	0	0	0	0	0	0.498655	0	0	0	0	0	0	0	0	0	0	0	0	0.73637	0	0	0	0	0	0	0	0	0	0	0	0	0	0	0	0	0	0	0	0	0	0	0	0	0	0
73	0.021996	0.114674	0	0	0	0	0	0	0	0.427527	0	0	0	0	0	0	0	0	0	0	0	0	0.716264	0	0	0	0	0	0	0	0	0	0	0	0	0	0	0	0	0	0	0	0	0	0	0	0	0	0
74	0.0206887	0.109376	0	0	0	0	0	0	0	0.374055	0	0	0	0	0	0	0	0	0	0	0	0	0.701757	0	0	0	0	0	0	0	0	0	0	0	0	0	0	0	0	0	0	0	0	0	0	0	0	0	0
75	0.0228796	0.107571	0	0	0	0	0	0	0	0.323727	0	0	0	0	0	0	0	0	0	0	0	0	0.695288	0.170723	0	0	0	0	0	0	0	0	0	0	0	0	0	0	0	0	0	0	0	0	0	0	0	0	0
76	0.0233509	0.107266	0	0	0	0	0	0	0	0.265455	0	0	0	0	0	0	0	0	0	0	0	0	0.691867	0.256926	0	0	0	0	0	0	0	0	0	0	0	0	0	0	0	0	0	0	0	0	0	0	0	0	0
77	0.0183627	0.101422	0	0	0	0	0	0	0	0	0	0	0	0	0	0	0	0	0	0	0	0	0.685107	0.269753	0	0	0	0	0	0	0	0	0	0	0	0	0	0	0	0	0	0	0	0	0	0	0	0	0
78	0.0178282	0.0987899	0	0	0	0	0	0	0	0	0	0	0	0	0	0	0	0	0	0	0	0	0.669121	0.257947	0	0	0	0	0	0	0	0	0	0	0	0	0	0	0	0	0	0	0	0	0	0	0	0	0
79	0.016938	0.0947351	0	0	0	0	0	0	0	0	0	0	0	0	0	0	0	0	0	0	0	0	0.646235	0.234543	0	0	0	0	0	0	0	0	0	0	0	0	0	0	0	0	0	0	0	0	0	0	0	0	0
80	0.012813	0.0860877	0	0	0	0	0	0	0	0	0	0	0	0	0	0	0	0	0	0	0	0	0.619966	0.0463104	0	0	0	0	0	0	0	0	0	0	0	0	0	0	0	0	0	0	0	0	0	0	0	0	0
81	0.0114635	0.0826645	0	0	0	0	0	0	0	0	0	0	0	0	0	0	0	0	0	0	0	0	0.596102	0	0	0	0	0	0	0	0	0	0	0	0	0	0	0	0	0	0	0	0	0	0	0	0	0	0
82	0.0110786	0.0798892	0	0	0	0	0	0	0	0	0	0	0	0	0	0	0	0	0	0	0	0	0.576089	0	0	0	0	0	0	0	0	0	0	0	0	0	0	0	0	0	0	0	0	0	0	0	0	0	0
83	0.010841	0.0781757	0	0	0	0	0	0	0	0	0	0	0	0	0	0	0	0	0	0	0	0	0.563733	0	0	0	0	0	0	0	0	0	0	0	0	0	0	0	0	0	0	0	0	0	0	0	0	0	0
84	0.0107663	0.077637	0	0	0	0	0	0	0	0	0	0	0	0	0	0	0	0	0	0	0	0	0.559848	0	0	0	0	0	0	0	0	0	0	0	0	0	0	0	0	0	0	0	0	0	0	0	0	0	0
85	0.0130218	0.078946	0	0	0	0	0	0	0	0	0	0	0	0	0	0	0	0	0	0	0	0	0.559269	0	0	0	0	0	0	0.117862	0	0	0	0	0	0	0	0	0	0	0	0	0	0	0	0	0	0	0
86	0.0249636	0.104678	0	0	0	0	0	0	0	0	0	0	0	0	0	0	0	0	0	0	0	0	0.558081	0	0	0	0	0	0	0.424613	0	0	0.315413	0	0	0	0	0	0	0	0	0	0	0	0	0	0	0	0
87	0.0318218	0.129863	0	0	0	0	0	0	0	0	0	0	0	0	0	0	0	0	0	0	0	0	0.550452	0	0	0	0	0	0	0.548666	0	0	0.555616	0	0	0	0	0	0	0	0	0	0	0	0	0	0	0	0
88	0.0385093	0.15946	0	0	0	0	0	0	0	0	0	0	0	0	0	0	0	0	0	0	0	0	0.528125	0	0	0	0	0	0	0.673419	0	0	0.800942	0	0	0	0	0	0	0	0	0	0	0	0	0	0	0	0
89	0.0452779	0.192995	0	0	0	0	0	0	0	0	0	0	0	0	0	0	0	0	0	0	0	0	0.498743	0	0	0	0	0	0	0.794388	0	0	1.06132	0	0	0	0	0	0	0	0	0	0	0	0	0	0	0	0
90	0.0521583	0.22938	0	0	0	0	0	0	0	0	0	0	0	0	0	0	0	0	0	0	0	0	0.470853	0	0	0	0	0	0	0.907104	0	0	1.33428	0	0	0	0	0	0	0	0	0	0	0	0	0	0	0	0
91	0.0587558	0.265403	0	0	0	0	0	0	0	0	0	0	0	0	0	0	0	0	0	0	0	0	0.448802	0	0	0	0	0	0	1.00867	0	0	1.59782	0	0	0	0	0	0	0	0	0	0	0	0	0	0	0	0
92	0.064747	0.298829	0	0	0	0	0	0	0	0	0	0	0	0	0	0	0	0	0	0	0	0	0.432149	0	0	0	0	0	0	1.09367	0	0	1.84102	0	0	0	0	0	0	0	0	0	0	0	0	0	0	0	0
93	0.0698884	0.328823	0	0	0	0	0	0	0	0	0	0	0	0	0	0	0	0	0	0	0	0	0.406997	0	0	0	0	0	0	1.16903	0	0	2.05817	0	0	0	0	0	0	0	0	0	0	0	0	0	0	0	0
94	0.0751013	0.355795	0	0	0	0	0	0	0	0	0	0.0359691	0	0	0	0	0	0	0	0	0	0	0.373311	0	0	0	0	0	0	1.24912	0	0	2.24687	0	0	0	0	0	0	0	0	0	0	0	0	0	0	0	0
95	0.0884416	0.386246	0	0	0	0	0	0	0	0	0	0.34589	0	0	0	0	0	0	0	0	0	0	0.360741	0	0	0	0.0464389	0	0	1.37175	0	0	2.4247	0	0	0	0	0	0	0	0	0.0494454	0	0	0	0	0	0	0
96	0.255441	0.453812	0	0.0468217	0.580511	0	0.558855	0	0.266715	0.542836	0.35799	0.857189	0.453391	0.410455	0.324855	0	0.498109	0	0	0	0	0.339891	0.433181	0.658126	0.0125833	0	0.488163	0	0	1.61863	0.013049	0	2.61264	0	0	0.347327	0	0	0.280603	0.279083	0.308658	0.525676	0	0	0	0	0.467618	0	0
97	0.688171	0.574326	0	0.625355	1.48228	0.495233	1.35584	0.543524	0.730477	1.27356	0.958826	1.78625	1.22874	1.03807	0.890782	0.665829	1.1952	0.475743	0.748959	0.340223	0.293983	0.828236	0.704913	1.71398	0.329033	0.506145	0.832186	0.0134127	0.750691	2.06873	0.340134	0.084789	2.84263	0	0	0.863491	0.345338	0.388127	0.666845	0.701819	0.758565	0.97962	0	0.509237	0.342855	0.368485	0.958618	0.369014	0
98	1.44127	0.801549	0.465137	1.38692	2.92898	1.27297	2.68464	1.42063	1.61156	2.54615	2.00402	3.22384	2.53247	2.1234	1.97745	1.53432	2.2968	1.06415	1.70951	0.930842	0.914346	1.71555	1.44392	3.4416	0.913881	1.41383	1.16452	0.451968	1.47111	2.76651	0.908665	0.7617	3.1743	0.680615	0.566762	1.73558	0.649495	0.757673	1.29609	1.36004	1.4737	1.67741	0.391358	1.48855	0.790618	0.933728	1.69351	0.871816	0.664494
99	2.4897	1.13879	1.29004	2.59132	4.74204	2.56077	4.33715	2.8016	2.95849	4.17704	3.51346	4.90925	4.2982	3.70987	3.52291	2.81538	3.7448	2.00302	3.1037	1.94546	2.07529	3.11042	2.73007	5.47998	1.98495	2.79398	1.415	0.912403	2.39498	3.775	1.84586	1.51571	3.70293	1.42406	1.21515	2.93025	1.1829	1.37958	2.14276	2.26037	2.56094	2.61147	0.838826	1.74075	1.52422	1.84354	2.71209	1.6581	1.33821
100	3.78386	1.4731	2.64742	3.94273	6.61216	4.2486	5.97625	4.50795	4.53096	5.87413	5.25027	6.64553	6.27231	5.53193	5.31455	4.46618	5.24518	3.08367	4.72442	3.29765	3.73098	4.67836	4.35809	7.51791	3.47011	4.63116	1.55427	1.59513	3.37464	4.97804	3.07385	2.62193	4.45344	2.42585	2.07982	4.36627	2.01978	2.32016	3.25602	3.4478	3.93671	3.79722	1.59169	2.74169	2.58629	3.04145	4.0524	2.70273	2.27275
Fhor [N]	Fhor Mean	Fhor Std	Left steps																							Right steps
1	0.679702	0.330224	0.258873	0.950164	0.485691	0.906636	0.835873	1.31985	0.430945	0.821145	0.647327	0.795945	0.587764	0.886855	1.011	0.728818	0.667927	0.192564	0.837873	0.691273	0.448964	0.741564	0.314673	0.4658	1.0426	0.5258	1.14027	0.294873	0.0119818	0.545	0.362618	1.10365	0.887345	-0.1218	0.437182	1.01387	0.919782	0.414818	0.829327	1.12322	1.19791	1.12565	0.292036	0.503855	0.971945	0.924345	0.520527	1.03504	0.842527
2	0.761604	0.382001	0.361062	1.20705	0.603667	1.19472	0.9438	1.55132	0.619877	0.952927	0.708365	0.963063	0.758856	1.15565	1.21178	0.897186	0.7858	0.360179	0.999734	0.863127	0.507825	0.9038	0.501572	0.673622	1.31698	0.651293	1.14001	0.190429	0.0150909	0.544002	0.441756	1.19243	0.966539	-0.231374	0.396163	1.0272	0.940678	0.383709	0.890396	1.20082	1.20661	1.17561	0.271925	0.53506	1.01467	1.00922	0.508982	1.07759	0.856824
3	0.887408	0.445707	0.576069	1.50593	0.772725	1.5302	1.11476	1.79592	0.899399	1.14342	0.825676	1.16959	1.00096	1.39447	1.46502	1.24077	0.976036	0.647762	1.19322	1.08745	0.628054	1.14498	0.772237	0.971114	1.59812	0.834416	1.14543	0.163889	0.0309273	0.565163	0.636849	1.32405	1.02278	-0.314787	0.420515	1.04905	1.0281	0.370255	0.941095	1.30966	1.2288	1.23032	0.229986	0.535568	1.06404	1.08023	0.544691	1.14992	0.876709
4	1.05674	0.497283	0.865798	1.81963	0.939456	1.87323	1.34064	2.04755	1.22522	1.37542	1.02037	1.38602	1.31077	1.69627	1.73645	1.38938	1.21764	0.988277	1.3884	1.34597	0.802	1.44449	1.08163	1.30307	1.82514	1.04726	1.16962	0.275672	0.109818	0.653469	0.89719	1.46382	1.10636	-0.309199	0.545179	1.11847	1.15882	0.432073	0.999409	1.44853	1.29432	1.29342	0.246949	0.568087	1.15569	1.17101	0.648927	1.25151	0.950779
5	1.25637	0.531979	1.15197	2.10116	1.09874	2.22706	1.5898	2.29941	1.56403	1.63973	1.2847	1.61093	1.65168	2.00425	2.01956	1.68173	1.49235	1.33423	1.57637	1.62433	1.01259	1.75987	1.39849	1.60261	2.05964	1.26546	1.19526	0.506327	0.265727	0.798057	1.17406	1.57894	1.21895	-0.192374	0.742538	1.208	1.28792	0.574345	1.05475	1.55801	1.362	1.34885	0.362467	0.666956	1.25298	1.27443	0.809564	1.35305	1.05615
6	1.45878	0.558384	1.41355	2.36063	1.23008	2.54785	1.85742	2.51141	1.89764	1.91122	1.59972	1.8497	2.01497	2.30567	2.30175	1.9956	1.7812	1.66885	1.74652	1.89726	1.26595	2.07935	1.69005	1.90754	2.27303	1.48146	1.20345	0.797925	0.477891	0.966403	1.40765	1.63777	1.3331	0.00264573	0.958631	1.28022	1.38804	0.756545	1.07608	1.62928	1.41162	1.37921	0.554329	0.813434	1.34189	1.36027	0.975164	1.41866	1.15373
7	1.6346	0.580874	1.6721	2.55602	1.31354	2.80445	2.09458	2.6496	2.19347	2.16322	1.91576	2.07595	2.33846	2.54385	2.54258	2.27365	2.03767	1.95378	1.85137	2.12551	1.52954	2.33964	1.97272	2.19184	2.41674	1.68601	1.18855	1.07826	0.690364	1.13222	1.57739	1.63999	1.41673	0.245327	1.17041	1.32747	1.45908	0.9332	1.058	1.65299	1.44452	1.37698	0.771104	0.961681	1.40585	1.41284	1.14055	1.45584	1.22703
8	1.763	0.594597	1.8728	2.66259	1.32389	2.9669	2.27544	2.71236	2.40477	2.36185	2.14242	2.25035	2.57403	2.69222	2.70993	2.48082	2.21318	2.16159	1.88224	2.28332	1.75741	2.52838	2.21056	2.4143	2.48375	1.83518	1.15852	1.30674	0.870873	1.2535	1.68254	1.60149	1.46146	0.525025	1.34578	1.35258	1.50544	1.08911	1.0052	1.64519	1.46714	1.34671	0.979018	1.0957	1.44031	1.42567	1.26671	1.47871	1.27491
9	1.83366	0.599739	2.00304	2.6894	1.2629	3.03134	2.37956	2.70135	2.53188	2.45585	2.29508	2.35546	2.71528	2.75095	2.7928	2.60695	2.30904	2.27701	1.85114	2.35937	1.91574	2.63529	2.34641	2.54823	2.48574	1.91063	1.10744	1.46965	1.00196	1.32332	1.72152	1.52821	1.47444	0.774025	1.46996	1.35511	1.51102	1.20349	0.935073	1.59867	1.47476	1.28643	1.14933	1.19978	1.44691	1.40489	1.35809	1.48287	1.30139
10	1.84587	0.60094	2.05872	2.64779	1.15892	3.00897	2.41195	2.61766	2.57773	2.48531	2.36616	2.39718	2.77226	2.73156	2.79987	2.66997	2.33165	2.31853	1.77481	2.37189	2.00461	2.65862	2.4055	2.59121	2.44659	1.92593	1.02667	1.56865	1.08035	1.3401	1.6898	1.41342	1.45501	0.973569	1.52715	1.31353	1.45405	1.26724	0.857995	1.50168	1.43525	1.1899	1.27712	1.2664	1.411	1.34745	1.40005	1.44929	1.2898
11	1.80025	0.600246	2.06147	2.54249	1.04285	2.90817	2.37656	2.46275	2.55527	2.44247	2.36244	2.37853	2.75345	2.64036	2.7358	2.67063	2.28793	2.30057	1.65843	2.32813	2.0366	2.59842	2.41107	2.55541	2.35868	1.89783	0.91469	1.59461	1.10818	1.30159	1.59311	1.25829	1.39128	1.0923	1.51385	1.22207	1.34438	1.27496	0.775442	1.36808	1.3442	1.06942	1.34544	1.28361	1.33002	1.24759	1.3802	1.36709	1.22176
12	1.70408	0.594465	2.02096	2.39484	0.914206	2.74328	2.27498	2.24957	2.46657	2.3214	2.28341	2.30602	2.65859	2.48391	2.60553	2.59962	2.17167	2.23728	1.51924	2.23335	2.00561	2.46893	2.3681	2.45367	2.24556	1.8265	0.786669	1.54755	1.0732	1.20801	1.4575	1.07928	1.28961	1.12723	1.44417	1.09298	1.20432	1.2246	0.688923	1.21853	1.21319	0.937303	1.34567	1.2425	1.20969	1.10966	1.30369	1.25722	1.10712
13	1.57098	0.580127	1.93401	2.22131	0.789914	2.5309	2.11644	2.01009	2.32765	2.13718	2.14435	2.18096	2.5041	2.28489	2.41967	2.47287	2.00536	2.13039	1.38382	2.09827	1.91572	2.2964	2.26477	2.29996	2.10195	1.7201	0.65099	1.43849	0.978382	1.07258	1.30259	0.893386	1.16096	1.09436	1.33889	0.9452	1.04858	1.12135	0.605329	1.06907	1.0708	0.800486	1.27919	1.15066	1.0716	0.946526	1.18627	1.13964	0.966084
14	1.41669	0.559475	1.80498	2.02958	0.682807	2.29122	1.92976	1.76965	2.15152	1.93362	1.97159	2.02527	2.31373	2.05829	2.21144	2.313	1.81898	1.99225	1.25028	1.94426	1.78208	2.09073	2.11772	2.11439	1.93586	1.58749	0.519346	1.29443	0.845964	0.911439	1.14542	0.713499	1.00996	1.01067	1.21586	0.800982	0.8865	0.980836	0.524664	0.912519	0.924059	0.654583	1.16226	1.01961	0.908836	0.77765	1.05144	1.01716	0.816773
15	1.25022	0.537241	1.65705	1.83547	0.594119	2.02611	1.73769	1.53505	1.95951	1.71084	1.78727	1.85905	2.11459	1.82476	1.99273	2.14268	1.62391	1.82806	1.13137	1.78612	1.62287	1.87751	1.93717	1.88554	1.75638	1.43897	0.37328	1.13377	0.706127	0.74607	0.982273	0.532916	0.892109	0.886885	1.08634	0.643455	0.716728	0.822782	0.451379	0.747729	0.761527	0.498264	1.01346	0.867996	0.731	0.599195	0.897691	0.87211	0.653786
16	1.08061	0.517688	1.49683	1.64815	0.524126	1.76982	1.55315	1.32251	1.77183	1.49233	1.60468	1.69838	1.91832	1.607	1.77309	1.96596	1.44053	1.64999	1.01645	1.62649	1.45106	1.67067	1.72121	1.65024	1.55733	1.27425	0.217568	0.970761	0.559982	0.581217	0.820287	0.342948	0.742915	0.738608	0.942293	0.486327	0.557715	0.659764	0.378058	0.598804	0.600864	0.332018	0.853791	0.702875	0.548764	0.421456	0.7348	0.714887	0.480755
17	0.917046	0.499663	1.32434	1.47321	0.46863	1.52381	1.38764	1.13833	1.59335	1.28564	1.43275	1.55359	1.72863	1.40067	1.56311	1.79191	1.25858	1.47465	0.923062	1.48295	1.27893	1.47613	1.49455	1.41789	1.3559	1.09927	0.0704573	0.804144	0.410236	0.419837	0.668568	0.159691	0.590826	0.586077	0.796496	0.342091	0.424287	0.492455	0.313187	0.465962	0.451619	0.175192	0.688642	0.533772	0.377273	0.248231	0.579564	0.559694	0.318365
18	0.764129	0.479545	1.15942	1.31314	0.419363	1.28902	1.23555	0.962974	1.4223	1.07235	1.27946	1.41363	1.54178	1.20102	1.36587	1.61984	1.09216	1.30285	0.840415	1.33917	1.1096	1.29442	1.25575	1.19292	1.15621	0.94137	-0.0505111	0.642233	0.265364	0.267705	0.542634	-0.00326226	0.433738	0.43292	0.654867	0.2112	0.305675	0.343945	0.257145	0.353942	0.326474	0.0362544	0.530771	0.374422	0.231073	0.0927807	0.430255	0.421306	0.185022
19	0.618525	0.457056	1.00443	1.15425	0.376066	1.06186	1.09427	0.797866	1.24943	0.909745	1.13197	1.26579	1.34461	0.998073	1.17042	1.43886	0.931945	1.13535	0.756669	1.186	0.938413	1.11175	1.02035	0.981602	0.966625	0.79717	-0.154484	0.489056	0.125291	0.125392	0.417393	-0.147608	0.295066	0.280144	0.513993	0.102418	0.186534	0.203309	0.206947	0.244625	0.210134	-0.0918099	0.388273	0.224906	0.0951273	-0.0215884	0.291745	0.30156	0.0696298
20	0.475909	0.438651	0.856528	1.00038	0.346619	0.856191	0.956545	0.646423	1.0748	0.736782	0.986712	1.10812	1.14837	0.807164	0.980673	1.26201	0.771109	0.976699	0.666151	1.05572	0.777308	0.932436	0.811594	0.780677	0.802595	0.669625	-0.257942	0.327488	0.000818182	-0.0115174	0.286071	-0.27904	0.166384	0.122038	0.364739	-0.00583636	0.0578749	0.0735091	0.148148	0.130222	0.0800771	-0.217486	0.251768	0.0847078	-0.0436727	-0.13318	0.145018	0.188644	-0.0417693
21	0.336815	0.424807	0.724608	0.859471	0.330864	0.672147	0.825127	0.504171	0.917556	0.573764	0.837878	0.948151	0.959715	0.635818	0.790564	1.08075	0.614291	0.83144	0.568932	0.910877	0.634947	0.761745	0.628435	0.601739	0.649248	0.560989	-0.363693	0.164438	-0.119909	-0.147634	0.142789	-0.398619	0.0383142	-0.0406125	0.211134	-0.114745	-0.0694134	-0.0585091	0.0714979	0.0198555	-0.0560624	-0.338398	0.115633	-0.0564808	-0.179873	-0.239605	-0.0086	0.0786536	-0.157206
22	0.203059	0.411938	0.608171	0.727555	0.314707	0.500902	0.705218	0.361954	0.778143	0.422691	0.690623	0.792746	0.779446	0.473091	0.610364	0.896231	0.461345	0.669774	0.460552	0.759272	0.50942	0.585636	0.478932	0.447329	0.501784	0.464112	-0.467312	-0.00412893	-0.246564	-0.281932	0.0128716	-0.508132	-0.0820931	-0.194233	0.0669636	-0.216545	-0.181092	-0.189055	-0.0166815	-0.0827036	-0.186109	-0.44879	-0.0235118	-0.193234	-0.311745	-0.338233	-0.144673	-0.0214716	-0.270524
23	0.0774471	0.394466	0.494956	0.594949	0.283515	0.344354	0.583655	0.220299	0.649006	0.269327	0.532335	0.636053	0.613327	0.323491	0.424818	0.70059	0.302273	0.541141	0.347002	0.596147	0.389727	0.419	0.342913	0.303586	0.353133	0.36737	-0.558853	-0.158192	-0.366382	-0.40176	-0.103281	-0.596103	-0.189917	-0.330945	-0.058503	-0.299382	-0.280881	-0.304164	-0.111913	-0.181119	-0.300586	-0.542123	-0.151234	-0.311719	-0.424545	-0.418958	-0.267564	-0.114152	-0.367608
24	-0.0386432	0.373999	0.375929	0.458864	0.23809	0.208991	0.447255	0.0919596	0.525757	0.1148	0.375706	0.475948	0.457649	0.180636	0.246073	0.509578	0.149782	0.472255	0.235509	0.432732	0.26674	0.262582	0.209724	0.179811	0.210343	0.262846	-0.639765	-0.288346	-0.470309	-0.498603	-0.212566	-0.66097	-0.284087	-0.442035	-0.171252	-0.369618	-0.379837	-0.401127	-0.215357	-0.287745	-0.400927	-0.624955	-0.26414	-0.408902	-0.523945	-0.483646	-0.365636	-0.212002	-0.447223
25	-0.146373	0.355131	0.253224	0.324449	0.185069	0.096843	0.311636	-0.0126017	0.415129	-0.0202364	0.229245	0.3226	0.315572	0.0567091	0.0921636	0.337804	0.00792727	0.359633	0.129737	0.282127	0.146271	0.127855	0.0961873	0.0744909	0.0820799	0.155798	-0.723118	-0.398955	-0.549109	-0.575321	-0.319938	-0.715034	-0.370173	-0.537512	-0.278841	-0.442327	-0.481765	-0.480945	-0.303223	-0.40489	-0.50526	-0.70924	-0.362684	-0.490497	-0.6224	-0.543727	-0.452273	-0.321992	-0.521495
26	-0.245758	0.343018	0.141571	0.197006	0.124567	0.000956841	0.1852	-0.0944152	0.3122	-0.137364	0.100728	0.184386	0.192037	-0.0430545	-0.0255091	0.191803	-0.106891	0.251027	0.0393005	0.142802	0.0292672	0.0190364	0.00634803	-0.00695537	-0.0271249	0.0542852	-0.813934	-0.498524	-0.615018	-0.642964	-0.424735	-0.774825	-0.452795	-0.624917	-0.381651	-0.527964	-0.577132	-0.561891	-0.412392	-0.51801	-0.607776	-0.797699	-0.459406	-0.570859	-0.715636	-0.605995	-0.535782	-0.441744	-0.598886
27	-0.335458	0.336666	0.0419932	0.084159	0.0595124	-0.0792055	0.0706545	-0.153151	0.217772	-0.226855	-0.0143539	0.0652983	0.0819625	-0.129509	-0.110164	0.06789	-0.198582	0.150844	-0.0390907	0.0190992	-0.0790171	-0.0656182	-0.0649963	-0.0683247	-0.125279	-0.0423899	-0.90592	-0.595197	-0.681782	-0.710256	-0.523817	-0.837534	-0.5346	-0.703328	-0.476179	-0.618836	-0.656129	-0.642709	-0.519252	-0.617429	-0.700499	-0.88464	-0.553289	-0.654798	-0.802636	-0.669861	-0.612055	-0.55066	-0.674616
28	-0.412801	0.333099	-0.0522727	-0.0117058	-0.00733719	-0.143081	-0.0305636	-0.193817	0.132498	-0.295145	-0.10862	-0.0351306	-0.00844463	-0.200182	-0.166455	-0.033238	-0.271145	0.0582182	-0.0981421	-0.085962	-0.173217	-0.126636	-0.128372	-0.119202	-0.203365	-0.126205	-0.986167	-0.684888	-0.753018	-0.779883	-0.609212	-0.896159	-0.608474	-0.777845	-0.563213	-0.701618	-0.72484	-0.717036	-0.618466	-0.70323	-0.781212	-0.95925	-0.638838	-0.734982	-0.870109	-0.726195	-0.681164	-0.615167	-0.735772
29	-0.478753	0.332661	-0.137985	-0.0926274	-0.0641052	-0.191926	-0.120273	-0.228026	0.0588843	-0.351491	-0.182613	-0.122416	-0.0795102	-0.255527	-0.197891	-0.111887	-0.320691	-0.023589	-0.14066	-0.171287	-0.246636	-0.172036	-0.181897	-0.158552	-0.258324	-0.190292	-1.04789	-0.763172	-0.821509	-0.849081	-0.686024	-0.93955	-0.670639	-0.849904	-0.646129	-0.774982	-0.795297	-0.784055	-0.713427	-0.784296	-0.853048	-1.0175	-0.71043	-0.807301	-0.923018	-0.772468	-0.743218	-0.680992	-0.78218
30	-0.535941	0.336618	-0.21035	-0.15812	-0.105266	-0.225091	-0.198509	-0.262238	-0.00956364	-0.363273	-0.245401	-0.199591	-0.14126	-0.299691	-0.212982	-0.171922	-0.356527	-0.0899157	-0.172554	-0.23857	-0.301403	-0.211873	-0.216591	-0.186961	-0.290911	-0.232671	-1.09853	-0.837273	-0.885073	-0.914278	-0.762095	-0.970769	-0.711218	-0.919698	-0.730105	-0.8462	-0.867521	-0.843418	-0.801768	-0.86143	-0.927638	-1.06406	-0.780233	-0.872893	-0.971636	-0.814235	-0.804345	-0.746258	-0.827573
31	-0.589387	0.344841	-0.266666	-0.212089	-0.137638	-0.246695	-0.270327	-0.297125	-0.0715361	-0.3846	-0.305598	-0.268582	-0.196102	-0.336127	-0.222473	-0.218445	-0.386891	-0.139949	-0.197633	-0.294324	-0.344025	-0.249618	-0.232685	-0.206046	-0.306233	-0.259152	-1.14555	-0.915678	-0.948655	-0.979215	-0.835626	-0.999147	-0.761097	-0.984456	-0.812845	-0.914982	-0.933785	-0.901291	-0.890157	-0.924051	-1.00039	-1.10211	-0.856626	-0.937462	-1.02315	-0.855934	-0.873345	-0.814978	-0.881083
32	-0.639692	0.35603	-0.309635	-0.257403	-0.166653	-0.26071	-0.337673	-0.327452	-0.126785	-0.407618	-0.360903	-0.330972	-0.243931	-0.366473	-0.2342	-0.25185	-0.412982	-0.176478	-0.220413	-0.338726	-0.376384	-0.284091	-0.237851	-0.219183	-0.314535	-0.28077	-1.19002	-0.998669	-1.0216	-1.04545	-0.904246	-1.02164	-0.883572	-1.04187	-0.882315	-0.977655	-0.984993	-0.965127	-0.972396	-0.969841	-1.06114	-1.13412	-0.93442	-1.00262	-1.07131	-0.895588	-0.941891	-0.880634	-0.940505
33	-0.681853	0.367243	-0.34434	-0.294051	-0.19652	-0.269518	-0.391782	-0.350648	-0.169252	-0.427273	-0.402687	-0.382836	-0.27647	-0.385782	-0.246491	-0.270235	-0.432964	-0.203758	-0.244134	-0.372336	-0.399675	-0.311382	-0.240176	-0.232043	-0.322872	-0.303781	-1.23094	-1.07769	-1.09498	-1.10998	-0.964578	-1.03641	-0.920446	-1.09134	-0.943222	-1.02758	-1.02624	-1.0274	-1.0426	-1.00476	-1.10896	-1.16158	-1.00185	-1.0626	-1.11702	-0.930107	-0.998	-0.940673	-0.997984
34	-0.717868	0.379034	-0.370479	-0.323739	-0.229	-0.274685	-0.432182	-0.3686	-0.192473	-0.440691	-0.42877	-0.4206	-0.294382	-0.3958	-0.257636	-0.276412	-0.444	-0.226067	-0.272648	-0.396606	-0.417745	-0.331818	-0.243079	-0.247236	-0.335606	-0.330485	-1.26642	-1.14008	-1.16051	-1.16421	-1.01505	-1.04653	-0.980394	-1.13281	-0.991873	-1.07002	-1.0676	-1.08069	-1.1035	-1.03796	-1.14688	-1.18384	-1.05362	-1.11519	-1.15695	-0.960818	-1.04125	-1.00526	-1.0531
35	-0.750188	0.39121	-0.388352	-0.351776	-0.265251	-0.27679	-0.4606	-0.385846	-0.203716	-0.448964	-0.442222	-0.444345	-0.306667	-0.400127	-0.2692	-0.277075	-0.449818	-0.246494	-0.306055	-0.410263	-0.434045	-0.347364	-0.24814	-0.265875	-0.354793	-0.360247	-1.29908	-1.18214	-1.21147	-1.20272	-1.06254	-1.06245	-1.03677	-1.17087	-1.03659	-1.11569	-1.11252	-1.12111	-1.15846	-1.07662	-1.18312	-1.20405	-1.09492	-1.16232	-1.19362	-0.996008	-1.07418	-1.07932	-1.11279
36	-0.783193	0.404888	-0.399748	-0.380064	-0.308484	-0.27884	-0.4804	-0.407713	-0.217254	-0.455818	-0.44866	-0.457813	-0.323068	-0.4058	-0.279491	-0.278334	-0.452509	-0.266346	-0.342008	-0.41426	-0.449984	-0.360818	-0.257221	-0.28836	-0.384575	-0.388915	-1.33242	-1.21505	-1.25435	-1.23118	-1.11174	-1.09571	-1.09617	-1.20716	-1.08772	-1.1688	-1.16625	-1.15696	-1.2158	-1.12268	-1.22337	-1.22506	-1.1347	-1.20852	-1.23369	-1.04129	-1.10642	-1.15937	-1.1787
37	-0.820912	0.420645	-0.407364	-0.411965	-0.363241	-0.28601	-0.498582	-0.437498	-0.244759	-0.465382	-0.45366	-0.472779	-0.348696	-0.418436	-0.295418	-0.285595	-0.455364	-0.288666	-0.381874	-0.415286	-0.469446	-0.376764	-0.272332	-0.312731	-0.40495	-0.415726	-1.36863	-1.25171	-1.30124	-1.25676	-1.16669	-1.14982	-1.16092	-1.24562	-1.14471	-1.2326	-1.23139	-1.19675	-1.28255	-1.18206	-1.27256	-1.24697	-1.18148	-1.26019	-1.27584	-1.10179	-1.14289	-1.23949	-1.25215
38	-0.867304	0.438476	-0.417094	-0.449562	-0.424169	-0.302794	-0.520345	-0.476563	-0.289866	-0.481727	-0.462477	-0.495444	-0.384976	-0.440255	-0.3222	-0.301222	-0.463055	-0.318203	-0.429746	-0.423208	-0.492178	-0.401745	-0.295372	-0.344353	-0.426322	-0.44329	-1.41201	-1.30267	-1.35324	-1.28592	-1.22845	-1.22536	-1.23225	-1.29209	-1.21264	-1.30758	-1.31201	-1.24502	-1.36303	-1.25735	-1.33906	-1.27871	-1.24144	-1.31911	-1.32836	-1.1828	-1.18885	-1.31479	-1.33613
39	-0.924755	0.458783	-0.434952	-0.495871	-0.496306	-0.334042	-0.547582	-0.527686	-0.346696	-0.508745	-0.480469	-0.505707	-0.426878	-0.470964	-0.361927	-0.326512	-0.480455	-0.35731	-0.489545	-0.444599	-0.520284	-0.4402	-0.327381	-0.38542	-0.457308	-0.477673	-1.46656	-1.37315	-1.41207	-1.32378	-1.29496	-1.32031	-1.3093	-1.35186	-1.29041	-1.39456	-1.40374	-1.30713	-1.45739	-1.34463	-1.42628	-1.32339	-1.31694	-1.38831	-1.39533	-1.28652	-1.25085	-1.38874	-1.43335
40	-0.993241	0.47723	-0.468015	-0.55376	-0.578549	-0.382063	-0.584309	-0.592126	-0.410041	-0.550709	-0.512785	-0.531667	-0.478602	-0.513509	-0.424055	-0.365008	-0.509091	-0.409223	-0.567491	-0.481616	-0.556734	-0.497709	-0.373676	-0.438665	-0.501805	-0.528484	-1.53123	-1.46063	-1.47991	-1.36812	-1.36173	-1.43149	-1.39183	-1.4194	-1.36675	-1.49971	-1.49117	-1.38245	-1.55823	-1.43862	-1.52831	-1.37848	-1.4056	-1.46474	-1.47156	-1.40941	-1.32278	-1.4603	-1.53524
41	-1.06935	0.487775	-0.524148	-0.625032	-0.675593	-0.448164	-0.631145	-0.672798	-0.481266	-0.610982	-0.562399	-0.574264	-0.544221	-0.573873	-0.511164	-0.419535	-0.554182	-0.477661	-0.663484	-0.53287	-0.606948	-0.5742	-0.440221	-0.507264	-0.566688	-0.596346	-1.60069	-1.55961	-1.55364	-1.41099	-1.41761	-1.54111	-1.47415	-1.4839	-1.43804	-1.59749	-1.56982	-1.46825	-1.65249	-1.53106	-1.63369	-1.43836	-1.49861	-1.53759	-1.55289	-1.53766	-1.39811	-1.52419	-1.62675
42	-1.14807	0.483615	-0.607407	-0.716241	-0.787619	-0.533081	-0.696673	-0.769515	-0.568173	-0.694891	-0.631202	-0.63444	-0.628532	-0.657491	-0.617873	-0.490357	-0.617273	-0.567282	-0.773017	-0.596379	-0.678866	-0.665545	-0.532889	-0.592139	-0.654229	-0.686203	-1.65556	-1.66027	-1.62522	-1.44125	-1.45084	-1.62622	-1.54399	-1.54039	-1.49924	-1.67944	-1.63686	-1.55085	-1.72708	-1.60002	-1.73042	-1.48622	-1.58466	-1.60003	-1.62598	-1.65464	-1.47198	-1.576	-1.69529
43	-1.22452	0.459891	-0.72008	-0.828783	-0.91579	-0.632477	-0.7796	-0.873366	-0.673099	-0.802509	-0.713488	-0.715238	-0.733597	-0.766709	-0.751673	-0.574545	-0.701145	-0.675833	-0.896716	-0.67019	-0.769079	-0.775327	-0.658333	-0.698897	-0.767754	-0.79963	-1.66858	-1.74884	-1.6726	-1.43967	-1.4542	-1.68135	-1.59317	-1.58308	-1.54265	-1.72995	-1.68522	-1.6236	-1.76644	-1.6482	-1.81029	-1.50267	-1.65942	-1.64401	-1.6832	-1.74464	-1.53407	-1.61199	-1.73178
44	-1.29183	0.415236	-0.857608	-0.962489	-1.0649	-0.745854	-0.876018	-0.985305	-0.786964	-0.929327	-0.806725	-0.817779	-0.852747	-0.898909	-0.896491	-0.671	-0.806891	-0.806498	-1.02798	-0.750797	-0.871613	-0.889273	-0.805276	-0.827401	-0.894304	-0.922497	-1.64706	-1.81668	-1.66745	-1.39665	-1.43205	-1.69203	-1.61358	-1.60611	-1.56029	-1.73907	-1.69876	-1.67049	-1.75858	-1.66036	-1.86073	-1.4959	-1.72079	-1.66637	-1.71935	-1.79522	-1.57384	-1.6324	-1.73367
45	-1.34662	0.349817	-1.00703	-1.11079	-1.22848	-0.872162	-0.984545	-1.10595	-0.90637	-1.0756	-0.912414	-0.931754	-0.985388	-1.04355	-1.05033	-0.784103	-0.927382	-0.952893	-1.16227	-0.836065	-0.983958	-1.01773	-0.970145	-0.974939	-1.03162	-1.06377	-1.61093	-1.85208	-1.61618	-1.31894	-1.38961	-1.66437	-1.59791	-1.60122	-1.54486	-1.7098	-1.66408	-1.68202	-1.70399	-1.63922	-1.86337	-1.48432	-1.75637	-1.65741	-1.71325	-1.80397	-1.5762	-1.62321	-1.70145
46	-1.38606	0.267345	-1.16024	-1.26691	-1.39839	-1.01267	-1.09856	-1.23678	-1.03346	-1.22933	-1.0287	-1.05803	-1.12942	-1.20916	-1.20262	-0.916379	-1.06729	-1.10647	-1.29361	-0.925046	-1.10514	-1.16307	-1.15315	-1.14321	-1.1789	-1.21395	-1.53146	-1.85108	-1.5408	-1.1999	-1.31491	-1.6064	-1.52276	-1.56651	-1.49962	-1.64409	-1.58995	-1.66304	-1.60503	-1.58194	-1.8187	-1.44295	-1.74505	-1.61322	-1.67064	-1.7653	-1.54453	-1.5593	-1.6444
47	-1.40547	0.185595	-1.31427	-1.43472	-1.56157	-1.17013	-1.22305	-1.38024	-1.1699	-1.39984	-1.15777	-1.18796	-1.28336	-1.37324	-1.35984	-1.06942	-1.22776	-1.26923	-1.41359	-1.01819	-1.23775	-1.31367	-1.34545	-1.32497	-1.32314	-1.36553	-1.40274	-1.81754	-1.43573	-1.00965	-1.18865	-1.49752	-1.35103	-1.49896	-1.4162	-1.50942	-1.49124	-1.61807	-1.45688	-1.48932	-1.74005	-1.34759	-1.69274	-1.54045	-1.59289	-1.66593	-1.47678	-1.44464	-1.55334
48	-1.39979	0.173651	-1.46586	-1.60272	-1.70655	-1.33792	-1.35915	-1.52575	-1.31496	-1.57444	-1.29827	-1.32119	-1.44376	-1.54584	-1.52242	-1.2386	-1.39738	-1.4272	-1.52062	-1.11529	-1.37774	-1.4748	-1.54491	-1.5149	-1.4585	-1.51496	-1.24374	-1.73513	-1.28907	-0.768231	-1.01821	-1.32784	-1.06763	-1.3752	-1.27848	-1.32175	-1.36322	-1.52138	-1.27584	-1.37597	-1.62377	-1.21197	-1.61392	-1.42466	-1.46625	-1.46848	-1.36555	-1.30778	-1.40916
49	-1.37403	0.279383	-1.60834	-1.77111	-1.82611	-1.51935	-1.49776	-1.66877	-1.45972	-1.74604	-1.44306	-1.46351	-1.60317	-1.71067	-1.68407	-1.42258	-1.58527	-1.58276	-1.60888	-1.21648	-1.52216	-1.64991	-1.73781	-1.7088	-1.58369	-1.64978	-1.03929	-1.58824	-1.11256	-0.520928	-0.839182	-1.12913	-0.713566	-1.19205	-1.0987	-1.09884	-1.19706	-1.38513	-1.08651	-1.24273	-1.4626	-1.03134	-1.50815	-1.25279	-1.30665	-1.27995	-1.20907	-1.1521	-1.24014
50	-1.33512	0.436852	-1.73733	-1.94847	-1.91183	-1.71134	-1.64762	-1.78698	-1.59927	-1.91695	-1.60113	-1.6059	-1.76111	-1.85338	-1.8374	-1.62343	-1.7696	-1.72723	-1.6643	-1.32054	-1.67112	-1.82484	-1.92419	-1.8952	-1.69206	-1.78254	-0.810774	-1.40277	-0.915564	-0.21077	-0.669599	-0.913282	-0.314756	-0.984678	-0.904145	-0.866018	-1.01098	-1.23109	-0.886951	-1.06785	-1.27457	-0.832988	-1.37083	-1.10248	-1.13624	-1.12299	-1.03487	-0.967054	-1.06711
51	-1.27963	0.599695	-1.85504	-2.09777	-1.95932	-1.89716	-1.79325	-1.85126	-1.72778	-2.05944	-1.74673	-1.74275	-1.903	-1.96502	-1.9824	-1.82421	-1.92395	-1.83627	-1.66456	-1.42566	-1.81707	-1.96918	-2.09319	-2.07488	-1.76261	-1.91813	-0.59488	-1.20212	-0.613873	-0.0350659	-0.494288	-0.711627	0.109578	-0.776033	-0.69668	-0.623273	-0.809622	-1.04776	-0.681138	-0.840674	-1.07237	-0.627212	-1.20288	-0.910527	-0.939764	-0.900146	-0.840473	-0.761627	-0.862397
52	-1.20882	0.749649	-1.94147	-2.19642	-1.96788	-2.0538	-1.89987	-1.86957	-1.82908	-2.15522	-1.86053	-1.8464	-2.01071	-2.02724	-2.08455	-2.00208	-2.01738	-1.91051	-1.59857	-1.52889	-1.95132	-2.07595	-2.22966	-2.23856	-1.78396	-2.03428	-0.414653	-0.981868	-0.494255	0.185068	-0.316801	-0.514584	0.519236	-0.570782	-0.484797	-0.399836	-0.595281	-0.845818	-0.487657	-0.637215	-0.849385	-0.440725	-1.00697	-0.708533	-0.726091	-0.674132	-0.629418	-0.562371	-0.628287
53	-1.12128	0.869878	-1.96342	-2.23766	-1.94618	-2.16261	-1.94035	-1.85809	-1.88651	-2.17765	-1.91151	-1.88848	-2.08123	-2.02195	-2.12513	-2.13826	-2.05142	-1.96151	-1.48725	-1.60821	-2.04925	-2.07624	-2.31863	-2.36635	-1.7629	-2.1008	-0.273658	-0.749875	-0.311036	0.369274	-0.162167	-0.341357	0.881855	-0.391626	-0.293935	-0.212527	-0.386914	-0.636309	-0.317026	-0.442884	-0.620699	-0.284719	-0.772962	-0.509274	-0.522836	-0.467328	-0.421182	-0.393464	-0.437536
54	-1.02877	0.95176	-1.91217	-2.22014	-1.89734	-2.21493	-1.92311	-1.79689	-1.89902	-2.12373	-1.91678	-1.87372	-2.1251	-1.99085	-2.11009	-2.2331	-2.02498	-1.99862	-1.35527	-1.63005	-2.08483	-2.04598	-2.34557	-2.44434	-1.69178	-2.13226	-0.14688	-0.537152	-0.169673	0.503927	-0.0468388	-0.204572	1.16486	-0.242123	-0.145459	-0.0807273	-0.218384	-0.427764	-0.181595	-0.282715	-0.413926	-0.160278	-0.539668	-0.337441	-0.344636	-0.289652	-0.248218	-0.253576	-0.267903
55	-0.928524	0.988428	-1.79651	-2.11793	-1.7925	-2.18611	-1.86124	-1.65236	-1.88266	-1.99076	-1.89627	-1.80495	-2.14085	-1.91324	-2.04056	-2.28527	-1.90045	-1.98186	-1.20015	-1.58637	-2.05945	-1.95251	-2.29037	-2.45152	-1.55267	-2.11445	-0.0125256	-0.368631	-0.0685818	0.609388	0.0258116	-0.0997934	1.36937	-0.127739	-0.0433256	0.00507273	-0.0924694	-0.273036	-0.0584545	-0.161074	-0.244493	-0.0137653	-0.338765	-0.198593	-0.201109	-0.141408	-0.116055	-0.141628	-0.133377
56	-0.816362	0.965775	-1.61437	-1.91703	-1.60082	-2.04968	-1.73393	-1.42813	-1.8372	-1.7492	-1.81325	-1.66503	-2.09729	-1.76545	-1.8846	-2.26359	-1.67935	-1.87125	-1.00277	-1.48109	-1.98195	-1.76411	-2.14408	-2.35564	-1.33027	-2.00398	0	-0.244549	0	0.679232	0.0304444	-0.0179677	1.50157	-0.0467394	0.0211394	0.0559091	-0.0141253	-0.129509	0	-0.0680404	-0.111994	0	-0.181253	-0.0909737	-0.096	-0.0356121	-0.0262909	-0.0612929	-0.0301091
57	-0.686709	0.886001	-1.36576	-1.64058	-1.3241	-1.80685	-1.52589	-1.15494	-1.73587	-1.40795	-1.63177	-1.45531	-1.96908	-1.53495	-1.64638	-2.14769	-1.38049	-1.66225	-0.770408	-1.31522	-1.82763	-1.48882	-1.89354	-2.13917	-1.04583	-1.78752	0	-0.106014	0	0.703932	0	0	1.56933	0	0.0116033	0	0	0	0	0	-0.0261633	0	-0.0677177	0	0	0	0.0295091	-0.0138358	0
58	-0.550258	0.760074	-1.06399	-1.30693	-1.01112	-1.49248	-1.24382	-0.883691	-1.56332	-0.991818	-1.36441	-1.20458	-1.74695	-1.27016	-1.34413	-1.92621	-1.06673	-1.37635	-0.536088	-1.09066	-1.58106	-1.16755	-1.55859	-1.82687	-0.755413	-1.49084	0	0	0	0.675905	0	0	1.57444	0	0	0	0	0	0	0	0	0	0	0	0	0	0	0	0
59	-0.413933	0.616927	-0.744829	-0.981839	-0.707078	-1.14511	-0.946273	-0.64052	-1.32355	-0.562364	-1.07252	-0.933626	-1.46515	-0.989073	-1.02735	-1.63052	-0.793291	-1.07737	-0.339425	-0.824582	-1.27139	-0.8572	-1.21044	-1.45689	-0.491049	-1.15119	0	0	0	0.599746	0	0	1.51837	0	0	0	0	0	0	0	0	0	0	0	0	0	0	0	0
60	-0.285362	0.477997	-0.459585	-0.691611	-0.41534	-0.808753	-0.679273	-0.422044	-1.04827	-0.179727	-0.805787	-0.68935	-1.15318	-0.738545	-0.746509	-1.29602	-0.548964	-0.766207	-0.194869	-0.552403	-0.944905	-0.593527	-0.863361	-1.06541	-0.27371	-0.820039	0	0	0	0.501888	0	0	1.41667	0	0	0	0	0	0	0	0	0	0	0	0	0	0	0	0
61	-0.17528	0.356956	-0.226568	-0.450782	-0.186352	-0.515791	-0.494164	-0.232791	-0.767152	0.134964	-0.568826	-0.483418	-0.835901	-0.5166	-0.509673	-0.971006	-0.344455	-0.48787	-0.0929366	-0.326577	-0.653689	-0.362364	-0.542189	-0.703123	-0.112285	-0.535882	0	0	0	0.390776	0	0	1.28007	0	0	0	0	0	0	0	0	0	0	0	0	0	0	0	0
62	-0.0868998	0.260819	-0.0545117	-0.262723	-0.026697	-0.283493	-0.326709	-0.0886264	-0.504022	0.367873	-0.357221	-0.310553	-0.553073	-0.324509	-0.313527	-0.689048	-0.173364	-0.263941	-0.0245313	-0.16535	-0.412592	-0.178509	-0.278165	-0.403009	-0.00167438	-0.299144	0	0	0	0.28827	0	0	1.12006	0	0	0	0	0	0	0	0	0	0	0	0	0	0	0	0
63	-0.0237389	0.191812	0.062144	-0.121875	0.0701873	-0.111313	-0.187691	-0.0061809	-0.290385	0.514327	-0.184361	-0.177186	-0.318735	-0.180036	-0.167236	-0.450164	-0.0605091	-0.0989379	0.0178694	-0.0524826	-0.216833	-0.0481636	-0.0908408	-0.184387	0.0303339	-0.123692	0	0	0	0.197078	0	0	0.944647	0	0	0	0	0	0	0	0	0	0	0	0	0	0	0	0
64	0.0121043	0.143884	0.0358942	-0.024114	0.117521	0.00261653	-0.0768364	0.00543471	-0.130458	0.5712	-0.0629041	-0.0788397	-0.146264	-0.0742545	-0.0635636	-0.262478	-0.00812727	-0.0086876	0.0110347	0.0303091	-0.0637521	0.0368364	0.00923802	-0.0471339	0	-0.0168463	0	0	0	0.122362	0	0	0.751238	0	0	0	0	0	0	0	0	0	0	0	0	0	0	0	0
65	0.0221226	0.110341	0	0	0.00734656	0.0126309	0	0	-0.020921	0.552436	-0.00822259	-0.0157809	-0.0299118	0	0.00574545	-0.123738	0	0	0	0.0875131	0.0417978	0	0.0304127	0.0221201	0	0	0	0	0	0.0301451	0	0	0.558802	0	0	0	0	0	0	0	0	0	0	0	0	0	0	0	0
66	0.0214095	0.0870437	0	0	0	0	0	0	0.0462874	0.485436	0	0	-0.000707438	0	0	-0.0277183	0	0	0	0.115266	0.0984171	0	-0.0022944	0.0132129	0	0	0	0	0	0	0	0	0.385397	0	0	0	0	0	0	0	0	0	0	0	0	0	0	0	0
67	0.00939359	0.0565511	0	0	0	0	0	0	0.0215818	0.385764	0	0	0	0	0	0	0	0	0	0.0403515	0	0	-0.0689152	0	0	0	0	0	0	0	0	0	0.109685	0	0	0	0	0	0	0	0	0	0	0	0	0	0	0	0
68	0.00226939	0.0436524	0	0	0	0	0	0	0	0.271709	0	0	0	0	0	0	0	0	0	0	0	0	-0.153701	0	0	0	0	0	0	0	0	0	0	0	0	0	0	0	0	0	0	0	0	0	0	0	0	0	0
69	-0.00184686	0.0402683	0	0	0	0	0	0	0	0.1498	0	0	0	0	0	0	0	0	0	0	0	0	-0.245837	0	0	0	0	0	0	0	0	0	0	0	0	0	0	0	0	0	0	0	0	0	0	0	0	0	0
70	-0.00558929	0.0457055	0	0	0	0	0	0	0	0.0362364	0	0	0	0	0	0	0	0	0	0	0	0	-0.326879	0	0	0	0	0	0	0	0	0	0	0	0	0	0	0	0	0	0	0	0	0	0	0	0	0	0
71	-0.00864895	0.0540675	0	0	0	0	0	0	0	-0.0638727	0	0	0	0	0	0	0	0	0	0	0	0	-0.385873	0	0	0	0	0	0	0	0	0	0	0	0	0	0	0	0	0	0	0	0	0	0	0	0	0	0
72	-0.0110553	0.0625607	0	0	0	0	0	0	0	-0.144745	0	0	0	0	0	0	0	0	0	0	0	0	-0.430128	0	0	0	0	0	0	0	0	0	0	0	0	0	0	0	0	0	0	0	0	0	0	0	0	0	0
73	-0.0132436	0.0714129	0	0	0	0	0	0	0	-0.217691	0	0	0	0	0	0	0	0	0	0	0	0	-0.470979	0	0	0	0	0	0	0	0	0	0	0	0	0	0	0	0	0	0	0	0	0	0	0	0	0	0
74	-0.015353	0.0809333	0	0	0	0	0	0	0	-0.281636	0	0	0	0	0	0	0	0	0	0	0	0	-0.516719	0	0	0	0	0	0	0	0	0	0	0	0	0	0	0	0	0	0	0	0	0	0	0	0	0	0
75	-0.0213392	0.0933663	0	0	0	0	0	0	0	-0.321255	0	0	0	0	0	0	0	0	0	0	0	0	-0.558936	-0.229448	0	0	0	0	0	0	0	0	0	0	0	0	0	0	0	0	0	0	0	0	0	0	0	0	0
76	-0.0240108	0.102508	0	0	0	0	0	0	0	-0.320255	0	0	0	0	0	0	0	0	0	0	0	0	-0.591511	-0.336798	0	0	0	0	0	0	0	0	0	0	0	0	0	0	0	0	0	0	0	0	0	0	0	0	0
77	-0.0184656	0.0967088	0	0	0	0	0	0	0	0	0	0	0	0	0	0	0	0	0	0	0	0	-0.609931	-0.350282	0	0	0	0	0	0	0	0	0	0	0	0	0	0	0	0	0	0	0	0	0	0	0	0	0
78	-0.0184105	0.0969358	0	0	0	0	0	0	0	0	0	0	0	0	0	0	0	0	0	0	0	0	-0.617584	-0.339764	0	0	0	0	0	0	0	0	0	0	0	0	0	0	0	0	0	0	0	0	0	0	0	0	0
79	-0.017912	0.0952109	0	0	0	0	0	0	0	0	0	0	0	0	0	0	0	0	0	0	0	0	-0.616093	-0.315332	0	0	0	0	0	0	0	0	0	0	0	0	0	0	0	0	0	0	0	0	0	0	0	0	0
80	-0.0128235	0.0840749	0	0	0	0	0	0	0	0	0	0	0	0	0	0	0	0	0	0	0	0	-0.604264	-0.0625565	0	0	0	0	0	0	0	0	0	0	0	0	0	0	0	0	0	0	0	0	0	0	0	0	0
81	-0.0112212	0.080917	0	0	0	0	0	0	0	0	0	0	0	0	0	0	0	0	0	0	0	0	-0.5835	0	0	0	0	0	0	0	0	0	0	0	0	0	0	0	0	0	0	0	0	0	0	0	0	0	0
82	-0.0107372	0.0774272	0	0	0	0	0	0	0	0	0	0	0	0	0	0	0	0	0	0	0	0	-0.558336	0	0	0	0	0	0	0	0	0	0	0	0	0	0	0	0	0	0	0	0	0	0	0	0	0	0
83	-0.0103406	0.0745673	0	0	0	0	0	0	0	0	0	0	0	0	0	0	0	0	0	0	0	0	-0.537713	0	0	0	0	0	0	0	0	0	0	0	0	0	0	0	0	0	0	0	0	0	0	0	0	0	0
84	-0.010121	0.0729834	0	0	0	0	0	0	0	0	0	0	0	0	0	0	0	0	0	0	0	0	-0.526291	0	0	0	0	0	0	0	0	0	0	0	0	0	0	0	0	0	0	0	0	0	0	0	0	0	0
85	-0.00986025	0.0725177	0	0	0	0	0	0	0	0	0	0	0	0	0	0	0	0	0	0	0	0	-0.522645	0	0	0	0	0	0	0.00991185	0	0	0	0	0	0	0	0	0	0	0	0	0	0	0	0	0	0	0
86	-0.00849024	0.0729339	0	0	0	0	0	0	0	0	0	0	0	0	0	0	0	0	0	0	0	0	-0.521242	0	0	0	0	0	0	0.0308887	0	0	0.0488613	0	0	0	0	0	0	0	0	0	0	0	0	0	0	0	0
87	-0.00834382	0.0718475	0	0	0	0	0	0	0	0	0	0	0	0	0	0	0	0	0	0	0	0	-0.513002	0	0	0	0	0	0	0.022467	0	0	0.0566564	0	0	0	0	0	0	0	0	0	0	0	0	0	0	0	0
88	-0.00851572	0.0685197	0	0	0	0	0	0	0	0	0	0	0	0	0	0	0	0	0	0	0	0	-0.491362	0	0	0	0	0	0	0.00697741	0	0	0.0415669	0	0	0	0	0	0	0	0	0	0	0	0	0	0	0	0
89	-0.00876643	0.063937	0	0	0	0	0	0	0	0	0	0	0	0	0	0	0	0	0	0	0	0	-0.460457	0	0	0	0	0	0	-0.012699	0	0	0.017301	0	0	0	0	0	0	0	0	0	0	0	0	0	0	0	0
90	-0.00893742	0.0590351	0	0	0	0	0	0	0	0	0	0	0	0	0	0	0	0	0	0	0	0	-0.425187	0	0	0	0	0	0	-0.0326252	0	0	-0.00693407	0	0	0	0	0	0	0	0	0	0	0	0	0	0	0	0
91	-0.00910016	0.0551908	0	0	0	0	0	0	0	0	0	0	0	0	0	0	0	0	0	0	0	0	-0.395469	0	0	0	0	0	0	-0.0497322	0	0	-0.0280066	0	0	0	0	0	0	0	0	0	0	0	0	0	0	0	0
92	-0.00945322	0.0529691	0	0	0	0	0	0	0	0	0	0	0	0	0	0	0	0	0	0	0	0	-0.37534	0	0	0	0	0	0	-0.0653475	0	0	-0.0508804	0	0	0	0	0	0	0	0	0	0	0	0	0	0	0	0
93	-0.00985493	0.050773	0	0	0	0	0	0	0	0	0	0	0	0	0	0	0	0	0	0	0	0	-0.351531	0	0	0	0	0	0	-0.081063	0	0	-0.0798626	0	0	0	0	0	0	0	0	0	0	0	0	0	0	0	0
94	-0.0091255	0.0467363	0	0	0	0	0	0	0	0	0	0.0313653	0	0	0	0	0	0	0	0	0	0	-0.307974	0	0	0	0	0	0	-0.0864766	0	0	-0.111441	0	0	0	0	0	0	0	0	0	0	0	0	0	0	0	0
95	-0.000407795	0.0551019	0	0	0	0	0	0	0	0	0	0.289234	0	0	0	0	0	0	0	0	0	0	-0.216176	0	0	0	0.043023	0	0	-0.0495146	0	0	-0.1342	0	0	0	0	0	0	0	0	0.0464279	0	0	0	0	0	0	0
96	0.125769	0.181797	0	0.0259129	0.350077	0	0.420073	0	0.248745	0.390727	0.262109	0.584705	0.295225	0.325564	0.235855	0	0.363273	0	0	0	0	0.309909	-0.0690149	0.352678	0.00768191	0	0.45055	0	0	0.0691895	0.00869348	0	-0.132797	0	0	0.303091	0	0	0.257294	0.258594	0.268094	0.484893	0	0	0	0	0.468891	0	0
97	0.339935	0.246037	0	0.326203	0.532793	0.27155	0.660836	0.187504	0.473327	0.612764	0.480181	0.874296	0.492739	0.564473	0.415691	0.355385	0.556382	0.230083	0.355226	0.225234	0.157934	0.540164	0.110011	0.535056	0.194512	0.211415	0.747234	0.011151	0.460109	0.229931	0.220356	0.0585873	-0.0966711	0	0	0.639509	0.143164	0.330636	0.522911	0.593496	0.559466	0.789071	0	0.429798	0.294291	0.248595	0.841927	0.308293	0
98	0.539701	0.27087	0.169398	0.4132	0.620397	0.390522	0.835436	0.277163	0.647546	0.775055	0.609215	1.08725	0.607721	0.742855	0.544855	0.510664	0.670527	0.329947	0.495447	0.359611	0.294089	0.726945	0.269852	0.659363	0.336943	0.331535	1.01212	0.370854	0.686691	0.329486	0.387944	0.503024	-0.0474819	0.365571	0.315705	0.973182	0.280009	0.549018	0.760448	0.922905	0.829539	1.05744	0.217531	0.826099	0.553745	0.426724	1.1774	0.570199	0.414179
99	0.658041	0.300781	0.25714	0.444272	0.716898	0.452644	0.956	0.333839	0.741819	0.893618	0.68282	1.24024	0.709598	0.8672	0.622491	0.591226	0.743382	0.412998	0.583816	0.422008	0.393394	0.848473	0.363513	0.808719	0.440885	0.397122	1.19542	0.510702	0.792418	0.350344	0.456226	0.733356	-0.0469049	0.458385	0.421177	1.1886	0.39136	0.727527	0.880388	1.12321	1.0252	1.2149	0.389666	0.881398	0.779691	0.5149	1.39676	0.763283	0.593392
100	0.733973	0.33814	0.315327	0.485691	0.906636	0.535982	1.076	0.430945	0.821145	1.02984	0.795945	1.39305	0.886855	1.011	0.728818	0.667927	0.8396	0.511473	0.691273	0.448964	0.514255	0.941309	0.4658	1.0426	0.5258	0.495327	1.29933	0.563491	0.807273	0.362618	0.412455	0.887345	-0.1218	0.437182	0.387836	1.27756	0.414818	0.829327	0.912364	1.19791	1.12565	1.26904	0.503855	0.971945	0.924345	0.520527	1.50675	0.842527	0.686618
[truncated: 6 more columns]

## Sheet: Work A1FaCoM
Wext_pos COM hip markers left steps	0.952073	0.609129	1.02314	0	0.365569	0.44492	0.859527	1.62515	0.872991	1.26199	1.81098	0.377077	1.31466	1.33058	0.190149	0	1.43591	0.823942	1.57661	1.82412
Wext_pos COM hip markers right steps	3.41495	1.63622	4.04993	4.91781	4.13949	1.92935	2.24571	2.12516	2.0382	2.04723	5.50925	2.94458	2.62413	5.42325	0.674992	2.75104	2.74362	6.24155	5.64893
Wext_neg COM hip markers left steps	-25.5195	3.32771	-22.7828	-26.5303	-25.8522	-25.6819	-27.862	-24.8826	-28.1607	-27.8342	-29.248	-25.4926	-26.6492	-22.6084	-32.3613	-26.2063	-25.1994	-19.8355	-24.1351	-18.0285
Wext_neg COM hip markers right steps	-19.6958	3.96162	-20.3681	-10.5552	-18.7952	-23.3722	-17.9518	-21.6282	-23.1184	-23.9497	-15.8681	-20.8904	-21.3931	-19.0284	-25.4623	-21.5059	-21.6109	-12.9349	-16.3967
Wext_pos COM HBM2 left steps
Wext_pos COM HBM2 right steps
Wext_neg COM HBM2 left steps
Wext_neg COM HBM2 right steps
Wext_pos Force left steps	0.543167	0.41284	0.0899762	0	0.369806	0	0.426382	0.877254	0.577265	0.650268	1.30207	0.237665	1.07514	0.947503	0.447467	0	0.722519	0.204801	1.12028	0.728615
Wext_pos Force right steps	4.25573	1.90023	5.08772	5.64324	4.71568	2.51667	3.17435	2.98656	2.78977	2.81275	5.43956	3.18627	3.6286	5.97183	1.25001	3.63892	3.76435	6.59856	9.14251
Wext_neg Force left steps	-25.0989	3.35769	-27.6023	-28.8857	-23.7427	-32.8489	-27.9286	-24.0875	-26.1687	-27.473	-28.0682	-23.3433	-24.0881	-21.754	-22.3303	-24.176	-26.9175	-21.5155	-21.0872	-19.763
Wext_neg Force right steps	-12.7948	4.41085	-13.4861	-2.4945	-13.3468	-17.1886	-12.291	-14.3492	-16.8106	-16.7501	-9.56147	-13.743	-13.7391	-11.0654	-20.9081	-13.6811	-13.7977	-8.57434	-5.72384

## Sheet: EMG A1FaCoM
	LEFT
	EMG LRectusFem		EMG LVastusLat		EMG LSemitendi		EMG LBicepsFem		EMG LGastrocMed		EMG LSoleus		EMG LTibialisA		EMG LPeroneusLong		EMG RRectusFem		EMG RVastusLat		EMG RSemitendi		EMG RBicepsFem		EMG RGastrocMed		EMG RSoleus		EMG RTibialisA		EMG RPeroneusLong		EMG LTensorLatae		EMG RTensorLatae
%	mean	std	mean	std	mean	std	mean	std	mean	std	mean	std	mean	std	mean	std	mean	std	mean	std	mean	std	mean	std	mean	std	mean	std	mean	std	mean	std	mean	std	mean	std
1	0.794889	0.822946	0.141047	0.337586	0.712815	0.346691	0.847273	0.438483		0.277793	0.0825863	0.037165	0.0561046	0.21734	0.0409137	0.0906604	0.0992977		0.994096	0.414816	0.28698	0.149223	0.503041	0.498711	0.992587	0.856742		0.0511849	0.0696199	0.0910042	0.031633	0.0705745	0.0599138	0.0186536	0.100276
2	0.79439	0.847343	0.183552	0.379648	0.715208	0.335153	0.847031	0.434839		0.278202	0.0838292	0.0541661	0.0692436	0.221718	0.0415877	0.0907018	0.103674		0.994128	0.431081	0.350247	0.165903	0.488081	0.489821	0.992602	0.85712		0.0511972	0.0726649	0.13513	0.0378413	0.0712549	0.0593383	0.0186748	0.0985816
3	0.794177	0.870425	0.241587	0.431306	0.718706	0.325763	0.846926	0.431059		0.278157	0.0846023	0.0746592	0.085353	0.224654	0.0426995	0.0908005	0.108133		0.99416	0.455336	0.427263	0.192953	0.470459	0.480572	0.992624	0.857171		0.051207	0.0763477	0.188875	0.0488232	0.0715153	0.0587852	0.0186929	0.0970382
4	0.794392	0.892292	0.314868	0.494119	0.723353	0.318231	0.847061	0.427419		0.277593	0.084739	0.097043	0.103825	0.226939	0.0441239	0.0906477	0.112317		0.994189	0.4888	0.512702	0.236309	0.450841	0.471066	0.992652	0.856773		0.0512097	0.0841183	0.24811	0.0649508	0.0712398	0.0581656	0.0187101	0.0955504
5	0.795034	0.912592	0.399885	0.567293	0.729252	0.312445	0.8475	0.424181		0.276626	0.0844145	0.119878	0.125341	0.229261	0.0457229	0.090241	0.116034		0.994226	0.530487	0.601236	0.298086	0.429936	0.461546	0.992685	0.856113		0.0512059	0.0983621	0.309098	0.0870032	0.0703756	0.0574333	0.0187255	0.0940616
6	0.795846	0.930747	0.4924	0.648681	0.734772	0.308316	0.848197	0.421803		0.275505	0.0841296	0.142535	0.149305	0.231403	0.0473453	0.0898108	0.119233		0.994271	0.57767	0.688568	0.378489	0.40836	0.45233	0.992724	0.855392		0.0511907	0.118279	0.369705	0.113305	0.0689798	0.0565484	0.0187405	0.0924799
7	0.796426	0.946279	0.588746	0.732639	0.739314	0.305696	0.849067	0.420872		0.27444	0.0841895	0.164134	0.175015	0.23336	0.0489688	0.0895455	0.121901		0.994311	0.626332	0.770945	0.472337	0.386533	0.443657	0.992768	0.854722		0.0511702	0.140787	0.427648	0.141207	0.0672049	0.0556168	0.0187539	0.0910007
8	0.796745	0.958892	0.682636	0.812575	0.744163	0.304343	0.849992	0.422042		0.273719	0.0848698	0.183633	0.201172	0.235094	0.0505547	0.0895681	0.123998		0.994338	0.672394	0.846095	0.57191	0.364751	0.435654	0.992816	0.854225		0.0511435	0.163034	0.481207	0.169025	0.065219	0.054735	0.0187619	0.0898839
9	0.79688	0.968622	0.76818	0.883505	0.750645	0.303966	0.850814	0.425699		0.27338	0.0861221	0.200265	0.226075	0.236124	0.0520049	0.0898819	0.125511		0.994351	0.713344	0.912459	0.670536	0.343217	0.428455	0.99287	0.853836		0.0511208	0.183812	0.52869	0.195356	0.0632031	0.0539887	0.0187646	0.089346
10	0.796825	0.975794	0.84226	0.94167	0.759086	0.304235	0.851457	0.432163		0.273369	0.0877735	0.213413	0.248228	0.235855	0.0531952	0.0904169	0.126739		0.994355	0.747997	0.969051	0.762332	0.322117	0.422121	0.992928	0.853469		0.0510997	0.202104	0.568915	0.218692	0.0613093	0.0533801	0.0187616	0.0893177
11	0.796724	0.980691	0.903487	0.984442	0.7695	0.304697	0.852028	0.441318		0.273664	0.0895983	0.222864	0.266429	0.234107	0.0540538	0.090987	0.127855		0.994342	0.775744	1.01505	0.841839	0.301601	0.416588	0.992991	0.853046		0.0510786	0.216946	0.600665	0.23812	0.0595891	0.0529678	0.0187514	0.0897761
12	0.796644	0.983445	0.95061	1.01164	0.781467	0.30497	0.852648	0.452902		0.274345	0.0912959	0.228662	0.279992	0.230826	0.0545263	0.091549	0.129104		0.994315	0.79641	1.05	0.906243	0.28182	0.411755	0.993056	0.852635		0.0510543	0.227991	0.623336	0.253115	0.058059	0.0528526	0.0187347	0.0904483
13	0.796401	0.984218	0.984019	1.02404	0.793948	0.304754	0.85336	0.466488		0.275328	0.092556	0.230962	0.288802	0.226189	0.0546005	0.0920037	0.131058		0.994279	0.809957	1.07369	0.954945	0.262916	0.407511	0.993124	0.852313		0.0510312	0.23528	0.636555	0.263373	0.0567577	0.0529836	0.0187131	0.0910793
14	0.796035	0.982967	1.00501	1.02271	0.805946	0.303754	0.854209	0.48172		0.276477	0.0932685	0.23024	0.292949	0.220309	0.0543272	0.0922932	0.134386		0.994249	0.816608	1.08617	0.988127	0.244979	0.403748	0.993196	0.852305		0.0510088	0.239002	0.640775	0.268929	0.0556383	0.0533308	0.018689	0.0915755
15	0.795646	0.9794	1.01436	1.00931	0.817383	0.301759	0.855176	0.498514		0.277641	0.0933055	0.226966	0.292785	0.213822	0.0537983	0.0924629	0.139591		0.994226	0.8167	1.08788	1.00707	0.227996	0.400308	0.993269	0.85267		0.0509835	0.239355	0.63656	0.270052	0.0546103	0.0539193	0.0186645	0.0919709
16	0.795163	0.973226	1.01251	0.985765	0.828693	0.29873	0.856091	0.517004		0.278713	0.0927598	0.22143	0.288865	0.207194	0.0530862	0.0924399	0.146816		0.994217	0.810753	1.07975	1.01371	0.211936	0.397017	0.993343	0.853458		0.0509626	0.236685	0.624666	0.267218	0.053631	0.0546765	0.018641	0.0922679
17	0.794573	0.964197	1.00028	0.953936	0.839831	0.294734	0.856773	0.537496		0.279624	0.0918443	0.213862	0.281788	0.200495	0.0522388	0.0922576	0.155844		0.994232	0.799394	1.06303	1.01004	0.196773	0.393707	0.99342	0.854525		0.0509548	0.231425	0.606254	0.261028	0.0525962	0.055501	0.01862	0.0925363
18	0.793993	0.952111	0.978872	0.915517	0.850319	0.289904	0.857194	0.560506		0.280476	0.0908761	0.204596	0.272104	0.193806	0.0512969	0.0921069	0.166203		0.994276	0.783358	1.03913	0.997903	0.182446	0.390317	0.993495	0.855737		0.0509598	0.223982	0.582415	0.25204	0.051414	0.0562917	0.0186009	0.092798
19	0.793327	0.936878	0.949601	0.87202	0.859793	0.284464	0.857392	0.586414		0.281454	0.0901314	0.193882	0.260301	0.187507	0.0502832	0.0922707	0.177155		0.994331	0.76327	1.0095	0.978916	0.168897	0.386779	0.993568	0.856944		0.0509695	0.214751	0.554179	0.240799	0.0500646	0.0569879	0.0185841	0.0931419
20	0.792477	0.918754	0.913959	0.824815	0.867677	0.278742	0.857592	0.615211		0.282677	0.0897585	0.182036	0.246837	0.181582	0.0491969	0.0928652	0.188261		0.994382	0.739711	0.975448	0.954497	0.156113	0.38313	0.993636	0.858097		0.0509828	0.204164	0.522592	0.227812	0.0485132	0.0575262	0.0185687	0.093573
21	0.791609	0.898092	0.873444	0.775094	0.873222	0.273056	0.857914	0.646577		0.28416	0.089758	0.169405	0.23215	0.175653	0.0480569	0.0938235	0.199231		0.994426	0.713262	0.93812	0.925776	0.144104	0.379481	0.993699	0.859228		0.0509981	0.192653	0.488506	0.213571	0.0467178	0.0578652	0.0185546	0.094066
22	0.790895	0.875238	0.82948	0.723871	0.875786	0.267662	0.858492	0.67969		0.2859	0.0900036	0.1563	0.216632	0.169361	0.0469103	0.0951135	0.209676		0.99446	0.684554	0.898586	0.893688	0.132885	0.375953	0.993757	0.860476		0.0510209	0.180587	0.452796	0.198523	0.0446865	0.0580053	0.0185436	0.0947662
23	0.79043	0.850538	0.78332	0.672033	0.874801	0.262713	0.859305	0.713529		0.287815	0.0902668	0.142998	0.200623	0.162386	0.0457194	0.0966793	0.21938		0.994484	0.6542	0.857744	0.859111	0.122488	0.372623	0.993811	0.861836		0.0510426	0.16833	0.416334	0.183154	0.0424627	0.0580005	0.0185375	0.0958996
24	0.790246	0.824272	0.736053	0.620319	0.869545	0.258193	0.860154	0.747406		0.289855	0.0902064	0.129807	0.184431	0.154261	0.0444562	0.0982974	0.228414		0.994499	0.622743	0.816381	0.822894	0.112926	0.369551	0.993861	0.863073		0.0510623	0.156143	0.379796	0.167856	0.0400949	0.0578831	0.0185351	0.0975526
25	0.790378	0.796527	0.688546	0.569383	0.85944	0.253928	0.860877	0.780709		0.291922	0.089636	0.117014	0.168308	0.144708	0.0431397	0.0997585	0.236642		0.994512	0.590631	0.775212	0.785829	0.104217	0.366686	0.993908	0.864165		0.0510891	0.1442	0.343707	0.152944	0.0376227	0.057677	0.0185385	0.0998336
26	0.790717	0.76738	0.641482	0.51981	0.844377	0.249811	0.861495	0.812894		0.293829	0.0885258	0.104828	0.152473	0.133912	0.0417577	0.101026	0.243967		0.994528	0.55824	0.734854	0.748742	0.0963581	0.363996	0.993952	0.865124		0.05113	0.132645	0.308587	0.138677	0.035099	0.0572803	0.0185479	0.102421
27	0.791152	0.736927	0.595331	0.472119	0.82471	0.245734	0.861884	0.843383		0.29524	0.0869665	0.0934348	0.137112	0.122645	0.040269	0.101935	0.25044		0.994547	0.525875	0.695833	0.71246	0.0893316	0.361547	0.993992	0.865838		0.0511807	0.121619	0.274802	0.1252	0.0325688	0.0565804	0.0185608	0.104802
28	0.791711	0.705266	0.550464	0.426716	0.801081	0.241631	0.862164	0.871425		0.295998	0.0850859	0.0830187	0.122386	0.112129	0.0387304	0.102399	0.256092		0.994574	0.493734	0.658568	0.677611	0.0831083	0.359339	0.994028	0.866362		0.0512427	0.111198	0.242642	0.112587	0.0300741	0.0555958	0.0185748	0.106835
29	0.792502	0.672633	0.507196	0.383914	0.774327	0.237523	0.862437	0.896235		0.296234	0.083033	0.0736996	0.108418	0.103824	0.037209	0.102636	0.260764		0.994609	0.461962	0.623402	0.644658	0.0776542	0.357389	0.99406	0.866846		0.0513141	0.101399	0.212368	0.100988	0.0276489	0.0544488	0.0185893	0.108465
30	0.793498	0.639438	0.465807	0.343938	0.745391	0.23346	0.862608	0.917266		0.296137	0.0809127	0.0655175	0.0953125	0.0991143	0.0357442	0.102673	0.26417		0.994651	0.430701	0.590567	0.613943	0.0729155	0.355788	0.994085	0.867191		0.05139	0.0922508	0.184202	0.0904662	0.0253196	0.0532658	0.0186028	0.109507
31	0.794712	0.606079	0.426535	0.30692	0.715157	0.229502	0.862658	0.934088		0.295952	0.0787311	0.0585162	0.0831214	0.0990943	0.0343667	0.102462	0.266181		0.994697	0.400118	0.560216	0.58572	0.0688321	0.354573	0.994102	0.867166		0.0514639	0.083785	0.158309	0.0810943	0.02311	0.0522215	0.0186172	0.109916
32	0.796181	0.572901	0.389628	0.272922	0.684552	0.225771	0.862856	0.946322		0.295872	0.0764393	0.0527229	0.0718707	0.104027	0.0330934	0.10198	0.266719		0.994739	0.370423	0.532466	0.560136	0.0653345	0.353853	0.994107	0.866781		0.0515271	0.0760261	0.134758	0.0729561	0.0210562	0.0514311	0.018633	0.109692
33	0.797867	0.540244	0.355299	0.241947	0.654441	0.222475	0.863259	0.953556		0.295953	0.0740052	0.0481488	0.061579	0.113254	0.0319715	0.101151	0.265734		0.994759	0.341813	0.507394	0.537268	0.0623643	0.353954	0.994101	0.866131		0.0515812	0.0689653	0.113583	0.0660685	0.0191873	0.0507705	0.0186532	0.108691
34	0.799643	0.508429	0.32374	0.213971	0.625283	0.21998	0.863718	0.955477		0.296005	0.0714231	0.0447426	0.0522707	0.125392	0.0310483	0.0999379	0.263389		0.994746	0.31447	0.485051	0.51711	0.059881	0.355424	0.994084	0.865219		0.05163	0.0626003	0.0948158	0.060331	0.017523	0.0501648	0.0186806	0.10696
35	0.801324	0.477724	0.295155	0.188956	0.597356	0.218762	0.864285	0.951688		0.295683	0.0686837	0.0423909	0.0439673	0.138985	0.0304259	0.0986171	0.259886		0.994699	0.288529	0.465487	0.499609	0.0578841	0.358914	0.994061	0.864126		0.0516703	0.0569023	0.0785242	0.0556797	0.0160977	0.0496958	0.0187129	0.104694
36	0.802844	0.448384	0.269719	0.166808	0.571096	0.219296	0.864834	0.942045		0.294878	0.0658056	0.0409664	0.0366789	0.153136	0.0302374	0.0975489	0.25534		0.99462	0.26409	0.448694	0.484601	0.05641	0.364859	0.994033	0.863031		0.0516946	0.051821	0.0648263	0.0520452	0.0149415	0.0494669	0.0187464	0.102194
37	0.804238	0.420623	0.247615	0.147411	0.546836	0.221965	0.865098	0.926658		0.293595	0.0628389	0.0402981	0.030447	0.167197	0.0306628	0.096868	0.249762		0.994511	0.241222	0.434593	0.471899	0.0555553	0.373393	0.994004	0.861902		0.0517057	0.0472734	0.0539698	0.0493154	0.0141176	0.0495462	0.0187785	0.0997597
38	0.805383	0.394591	0.228904	0.13063	0.524829	0.227095	0.864839	0.906163		0.291841	0.059826	0.0402214	0.0253377	0.180448	0.0318021	0.0963775	0.243111		0.994393	0.220004	0.423066	0.461242	0.0554885	0.384352	0.993977	0.860585		0.0517112	0.0432031	0.0463531	0.0473118	0.0137464	0.050039	0.0188049	0.0975217
39	0.806233	0.37037	0.21353	0.116299	0.505733	0.234994	0.864151	0.881346		0.289675	0.0567961	0.0405101	0.0213934	0.192321	0.0335791	0.0960087	0.235303		0.994286	0.200508	0.413931	0.452356	0.0564814	0.397429	0.993954	0.859047		0.0517143	0.039545	0.0421982	0.0459178	0.0140317	0.0507061	0.018824	0.0954531
40	0.807049	0.347984	0.201369	0.10421	0.490694	0.245883	0.863053	0.853076		0.287021	0.0537895	0.0409273	0.0186375	0.202371	0.0357113	0.0956157	0.226314		0.994195	0.182777	0.406903	0.445002	0.0589062	0.412435	0.993932	0.857318		0.0517154	0.0362473	0.0412418	0.0450441	0.0152598	0.0512982	0.0188365	0.093481
41	0.808064	0.327402	0.192246	0.0941373	0.480838	0.259717	0.861676	0.822245		0.283779	0.0508935	0.0412999	0.0170366	0.210125	0.0378773	0.0951142	0.216216		0.994119	0.16677	0.401598	0.43883	0.0632049	0.429314	0.993914	0.855423		0.0517194	0.0332815	0.0426152	0.0445549	0.0175704	0.0518341	0.0188414	0.0914725
42	0.809331	0.308585	0.185848	0.0858636	0.47662	0.276205	0.860289	0.789898		0.280075	0.0481717	0.04152	0.0163944	0.215152	0.0398378	0.094552	0.20519		0.994067	0.152439	0.397664	0.433564	0.069911	0.448165	0.9939	0.853542		0.0517301	0.0306563	0.0453412	0.0443395	0.0209294	0.0525607	0.0188405	0.0894985
43	0.810775	0.291412	0.181844	0.0791825	0.477834	0.294818	0.859106	0.756946		0.276133	0.0456693	0.0415766	0.0163814	0.217282	0.0416031	0.0940433	0.193531		0.994032	0.139693	0.394729	0.428982	0.0795711	0.468951	0.993887	0.851908		0.0517404	0.028375	0.0486623	0.0443468	0.0251261	0.0538103	0.0188345	0.0876431
44	0.812304	0.275757	0.179886	0.0738785	0.483939	0.314897	0.858161	0.724221		0.272288	0.043393	0.0415237	0.0166768	0.216823	0.0432772	0.0934784	0.181554		0.993998	0.128397	0.392414	0.424794	0.0926599	0.491343	0.993873	0.850689		0.0517407	0.0264431	0.05206	0.0445102	0.0298031	0.0556941	0.0188206	0.0860239
45	0.813877	0.261534	0.179598	0.0697484	0.493848	0.33588	0.857358	0.692591		0.268723	0.0413151	0.0414975	0.0170302	0.214709	0.0450017	0.0927147	0.169546		0.993959	0.118438	0.390366	0.420665	0.109364	0.51508	0.993861	0.849908		0.0517187	0.0248158	0.0551637	0.0447122	0.0347604	0.0580831	0.0188023	0.0847427
46	0.815458	0.248667	0.18055	0.0666056	0.505946	0.357499	0.856487	0.662745		0.265482	0.0394241	0.0416461	0.0172883	0.211795	0.0468516	0.0918623	0.157713		0.993916	0.109731	0.388319	0.416326	0.129738	0.540087	0.993851	0.849373		0.0516792	0.0234431	0.0578363	0.0448904	0.0399022	0.0607749	0.0187819	0.0840116
47	0.816873	0.237027	0.182289	0.0642658	0.518971	0.379638	0.855365	0.635122		0.262653	0.0377022	0.0420462	0.0173917	0.208572	0.0488017	0.0910191	0.146237		0.993867	0.102154	0.386006	0.411403	0.153656	0.566213	0.99384	0.84884		0.0516269	0.0222523	0.0599874	0.0450328	0.0450174	0.0634975	0.01876	0.0837939
48	0.8181	0.22653	0.184414	0.0625577	0.532571	0.402109	0.853935	0.609995		0.260369	0.0361138	0.0426803	0.017351	0.205604	0.0507465	0.0901936	0.135207		0.993818	0.0956287	0.383228	0.405533	0.180957	0.593257	0.99383	0.848118		0.0515579	0.0211839	0.0615491	0.0451758	0.0497732	0.0657849	0.0187386	0.0839526
49	0.819094	0.21715	0.186546	0.061356	0.546277	0.424667	0.852194	0.587579		0.258541	0.0346995	0.0435296	0.0171952	0.203321	0.052613	0.0895621	0.124703		0.993779	0.0900748	0.379847	0.398442	0.211222	0.620841	0.993822	0.847106		0.0514793	0.0202104	0.0625368	0.0453565	0.054116	0.0676376	0.0187203	0.0842414
50	0.819824	0.208837	0.188318	0.0605429	0.559809	0.447048	0.850282	0.568075		0.257147	0.0335163	0.0444864	0.0169379	0.201612	0.0544997	0.0891682	0.114821		0.993746	0.0853923	0.375686	0.389897	0.244234	0.648561	0.993815	0.845932		0.0514039	0.0193282	0.0630197	0.0455914	0.0584686	0.0692791	0.018703	0.0843578
51	0.820262	0.201617	0.189408	0.0600218	0.573616	0.468994	0.84826	0.55208		0.25613	0.0325479	0.0454225	0.016594	0.200598	0.0566017	0.0889423	0.105568		0.993724	0.0815099	0.370524	0.379734	0.280889	0.676222	0.993808	0.844765		0.0513314	0.0185252	0.0630613	0.0458557	0.0647532	0.0708502	0.0186856	0.0840999
52	0.820546	0.195607	0.189596	0.0597403	0.588327	0.490449	0.846165	0.540914		0.255478	0.0317917	0.0462408	0.0161797	0.20027	0.0590637	0.0887778	0.0969059		0.993714	0.0783679	0.364235	0.367932	0.323425	0.704177	0.993802	0.843793		0.0512502	0.0177871	0.062682	0.0460751	0.0762653	0.0724489	0.0186688	0.0836108
53	0.820637	0.190937	0.188721	0.0597103	0.604153	0.511559	0.844181	0.536611		0.255174	0.0312739	0.0468538	0.0156871	0.200455	0.0619181	0.0885187	0.0892783		0.993709	0.0758829	0.356762	0.354612	0.374242	0.732608	0.993798	0.843222		0.0511615	0.0171035	0.0618862	0.0461244	0.0970763	0.0742845	0.0186518	0.082938
54	0.820701	0.187761	0.186702	0.0600423	0.62175	0.533088	0.842434	0.541197		0.254991	0.0310152	0.0471724	0.0151033	0.201069	0.065514	0.0881276	0.083996		0.993716	0.0740267	0.348248	0.340039	0.434035	0.761681	0.993795	0.843089		0.0510698	0.016452	0.0606909	0.0459092	0.129175	0.0765857	0.0186349	0.0821186
55	0.820925	0.186231	0.183543	0.0609799	0.641423	0.556223	0.840882	0.555355		0.254759	0.0310864	0.0471382	0.0144451	0.201771	0.0701723	0.0877652	0.0830831		0.99374	0.0727825	0.339029	0.324603	0.502057	0.791189	0.993793	0.843169		0.0509842	0.0158393	0.0591782	0.0453585	0.172645	0.0794502	0.0186185	0.0814804
56	0.821265	0.186549	0.179361	0.0629572	0.662813	0.582765	0.839599	0.578352		0.254515	0.0315767	0.0467136	0.0138323	0.202318	0.0767088	0.0876401	0.0880795		0.99378	0.0723533	0.329463	0.308789	0.576153	0.820631	0.99379	0.843341		0.0509056	0.0150802	0.0574362	0.0443518	0.225206	0.0830601	0.0186031	0.0813042
57	0.821712	0.188869	0.174368	0.0664707	0.685261	0.614334	0.838638	0.60794		0.254326	0.0325283	0.0458957	0.0134574	0.202687	0.0858272	0.0876795	0.0986406		0.99383	0.0738546	0.319944	0.29331	0.65278	0.84923	0.993785	0.843474		0.0508398	0.014511	0.0555388	0.0427388	0.282546	0.0874649	0.0185904	0.0814843
58	0.822392	0.193168	0.168902	0.0719998	0.708216	0.651054	0.837841	0.640773		0.254162	0.0338949	0.0446571	0.0136601	0.202628	0.0979342	0.0876702	0.112728		0.993885	0.0812652	0.311108	0.279115	0.728203	0.87661	0.993779	0.843437		0.0507882	0.0181621	0.0534511	0.0404738	0.340464	0.0927591	0.0185797	0.0818979
59	0.823209	0.199347	0.163462	0.0799637	0.731122	0.691921	0.837266	0.673405		0.253962	0.0355938	0.0429525	0.0147646	0.20201	0.113105	0.0874038	0.128453		0.993938	0.101527	0.303612	0.267163	0.799469	0.902368	0.993771	0.843225		0.0507527	0.0313322	0.0511421	0.0377322	0.395621	0.099007	0.0185694	0.0823588
60	0.824002	0.207436	0.158774	0.0906051	0.754088	0.735754	0.837054	0.703444		0.253734	0.0375486	0.040748	0.016707	0.200879	0.131004	0.0868023	0.144418		0.993988	0.142099	0.298017	0.257987	0.864091	0.926174	0.993761	0.84294		0.0507237	0.050489	0.0487201	0.0349492	0.444918	0.106239	0.0185579	0.0827369
61	0.824718	0.217482	0.155484	0.103972	0.777573	0.780503	0.837169	0.729082		0.253516	0.0396925	0.0381217	0.0191452	0.199215	0.150484	0.0859829	0.159507		0.994027	0.203459	0.294845	0.251585	0.920202	0.947661	0.993749	0.84259		0.0506933	0.0708413	0.0463982	0.0326582	0.486177	0.114253	0.0185449	0.0829799
62	0.825329	0.229136	0.154039	0.11995	0.801265	0.823383	0.837413	0.749269		0.253349	0.042056	0.0352806	0.0218069	0.196984	0.170128	0.0851864	0.172762		0.994056	0.28247	0.294275	0.247399	0.967041	0.966117	0.993737	0.842109		0.050666	0.0913039	0.0446929	0.0314559	0.518625	0.122826	0.0185308	0.0832499
63	0.825939	0.241834	0.154671	0.138045	0.824302	0.862104	0.837794	0.763716		0.253317	0.0447112	0.0325552	0.024441	0.193984	0.189326	0.0845375	0.183581		0.994084	0.375151	0.295795	0.244386	1.0043	0.980636	0.993728	0.841551		0.050651	0.11063	0.0441427	0.031564	0.541927	0.131351	0.0185161	0.0837393
64	0.826727	0.255047	0.157085	0.157412	0.845981	0.895195	0.838268	0.772762		0.253342	0.0476863	0.0303378	0.0269593	0.190017	0.207163	0.0841276	0.191618		0.99411	0.474875	0.2985	0.241496	1.03189	0.990676	0.993722	0.841017		0.0506448	0.127156	0.0449409	0.0326096	0.556306	0.139073	0.0185008	0.0845154
65	0.827804	0.268229	0.1605	0.177365	0.865922	0.922071	0.838866	0.776794		0.253028	0.0508221	0.0289445	0.0294258	0.185051	0.222566	0.0840213	0.196699		0.994128	0.573772	0.30141	0.238226	1.05011	0.996063	0.993717	0.840624		0.0506468	0.141239	0.0468859	0.0340041	0.562457	0.145472	0.0184871	0.0857376
66	0.829222	0.280652	0.16422	0.197394	0.883481	0.943436	0.839628	0.77642		0.252008	0.0538621	0.0285342	0.0318218	0.179109	0.235141	0.0841942	0.199037		0.99414	0.66601	0.303805	0.234555	1.05952	0.996868	0.993714	0.840434		0.0506591	0.153531	0.0495344	0.0352544	0.561174	0.15037	0.0184732	0.0875864
67	0.831015	0.291825	0.167697	0.216914	0.898563	0.960074	0.840512	0.772279		0.25018	0.0565883	0.0289892	0.0340259	0.172443	0.244981	0.0846535	0.199049		0.994149	0.747225	0.305236	0.230832	1.06064	0.993622	0.993712	0.840346		0.0506753	0.163725	0.0523193	0.0360768	0.553278	0.153772	0.0184584	0.0900733
68	0.832906	0.301662	0.17036	0.235381	0.911777	0.972513	0.841355	0.764908		0.247524	0.0589168	0.0299783	0.035979	0.165444	0.252284	0.085421	0.197256		0.994161	0.813887	0.30547	0.227486	1.05423	0.987067	0.993707	0.840273		0.0506888	0.171853	0.0548405	0.036583	0.539653	0.155761	0.0184441	0.0928569
69	0.834766	0.310162	0.171937	0.252409	0.923375	0.981089	0.842001	0.754709		0.244154	0.0608187	0.0311535	0.0376379	0.158319	0.257326	0.0862819	0.194086		0.994183	0.864687	0.304563	0.224711	1.04127	0.977954	0.993699	0.840107		0.0506908	0.178105	0.0568635	0.0368858	0.521146	0.15655	0.0184317	0.0954647
70	0.836564	0.317173	0.172438	0.26765	0.932858	0.985414	0.842388	0.742116		0.240218	0.0622782	0.0322446	0.0389677	0.151495	0.260289	0.0869873	0.189766		0.994217	0.899978	0.302844	0.222581	1.02267	0.966872	0.993688	0.839704		0.0506775	0.182311	0.0583236	0.0370678	0.498599	0.156298	0.0184203	0.0973691
71	0.838254	0.322608	0.171957	0.2807	0.939679	0.984464	0.842557	0.72764		0.235805	0.0633599	0.0330224	0.0399337	0.145379	0.261055	0.0874952	0.184389		0.994268	0.920616	0.30045	0.221016	0.999453	0.954366	0.993675	0.839145		0.0506486	0.18432	0.0592157	0.0373522	0.472817	0.155098	0.0184137	0.0983024
72	0.839723	0.326444	0.170669	0.291293	0.943498	0.978078	0.842675	0.711719		0.231037	0.0641173	0.0334036	0.0405546	0.139855	0.259507	0.0879621	0.178062		0.994329	0.927758	0.297351	0.219594	0.972602	0.940619	0.993654	0.838635		0.0506061	0.184207	0.0596553	0.0377981	0.44462	0.153147	0.0184136	0.0982337
73	0.840934	0.328603	0.16883	0.299364	0.943853	0.966855	0.842906	0.694799		0.226165	0.0645399	0.0334596	0.0408462	0.134817	0.255486	0.0886033	0.170944		0.994387	0.922836	0.29362	0.217899	0.942966	0.92562	0.993629	0.838336		0.0505509	0.18213	0.0598103	0.0383233	0.414798	0.150649	0.0184197	0.0974112
74	0.841696	0.329017	0.166622	0.304964	0.940249	0.951486	0.843302	0.677227		0.221619	0.0645526	0.0333111	0.0408234	0.130546	0.249099	0.0896973	0.163115		0.994433	0.907404	0.289317	0.215652	0.911321	0.909423	0.9936	0.838184		0.0504911	0.178275	0.0598165	0.0389131	0.384035	0.147609	0.0184304	0.0962262
75	0.842012	0.327798	0.164142	0.308204	0.932342	0.932858	0.843868	0.659273		0.217672	0.0641201	0.0330377	0.0405093	0.127112	0.24068	0.0912963	0.15477		0.994468	0.883122	0.284315	0.212634	0.878499	0.89202	0.993569	0.838128		0.050433	0.172897	0.0597026	0.0394496	0.352914	0.144165	0.018447	0.0947394
76	0.841971	0.325198	0.161421	0.30925	0.920435	0.911931	0.844585	0.641189		0.21448	0.0632555	0.0327258	0.0398996	0.12473	0.230583	0.093189	0.146159		0.994486	0.851692	0.278587	0.208745	0.845148	0.873192	0.993535	0.838138		0.0503808	0.166296	0.0594051	0.0397448	0.321941	0.140487	0.0184679	0.0928753
77	0.841614	0.321613	0.158383	0.3083	0.905293	0.889472	0.845412	0.62326		0.211979	0.0620178	0.0324024	0.0390212	0.124139	0.219222	0.0950634	0.137449		0.994488	0.8148	0.272346	0.204089	0.811882	0.852954	0.9935	0.838224		0.0503337	0.158742	0.058881	0.0397507	0.291572	0.136562	0.0184887	0.0907357
78	0.840933	0.317486	0.154907	0.305567	0.888012	0.866061	0.84636	0.605701		0.210195	0.060417	0.0320219	0.0379328	0.126033	0.206992	0.0966808	0.128712		0.994471	0.773936	0.265837	0.198819	0.779219	0.831517	0.993465	0.838266		0.0502927	0.150477	0.058161	0.039435	0.262157	0.132347	0.0185072	0.0883884
79	0.839965	0.313281	0.150957	0.301342	0.870223	0.84222	0.847507	0.5888		0.209158	0.0585188	0.03154	0.0366844	0.130389	0.19414	0.0977575	0.120184		0.994443	0.730429	0.259212	0.193078	0.747608	0.809102	0.99343	0.838508		0.0502564	0.141754	0.0572715	0.0388146	0.234067	0.127952	0.0185243	0.0858799
80	0.838567	0.309554	0.146556	0.295937	0.853556	0.818243	0.84882	0.572812		0.208974	0.0565243	0.0309385	0.0353061	0.136682	0.180938	0.0981632	0.111957		0.994403	0.685406	0.252558	0.186938	0.717389	0.785968	0.993398	0.839074		0.0502223	0.132764	0.0562584	0.0379363	0.207646	0.123312	0.0185388	0.0836367
81	0.836735	0.306908	0.141729	0.28968	0.838956	0.794118	0.850234	0.557872		0.209648	0.0546475	0.0301777	0.0338882	0.143922	0.167596	0.0981309	0.10406		0.994352	0.639848	0.245969	0.180482	0.68884	0.762525	0.993369	0.83999		0.050185	0.123611	0.0552586	0.0368218	0.183134	0.118348	0.0185519	0.0821603
82	0.83444	0.305951	0.136542	0.282927	0.826929	0.769634	0.85173	0.544007		0.211235	0.0530338	0.0292388	0.0325299	0.150981	0.1543	0.0979551	0.0965718		0.994289	0.594636	0.239452	0.173797	0.662118	0.739212	0.993344	0.841258		0.0501449	0.114363	0.0543908	0.0355163	0.160601	0.113094	0.0185633	0.0816698
83	0.831764	0.307499	0.131132	0.276034	0.817439	0.744711	0.853308	0.531305		0.213825	0.0517978	0.0281377	0.0312762	0.156732	0.14117	0.0976763	0.0896562		0.994228	0.550639	0.232957	0.166959	0.637526	0.716421	0.993323	0.842969		0.0501014	0.105133	0.05367	0.0340837	0.140147	0.107672	0.0185746	0.0821261
84	0.828727	0.312561	0.125627	0.269285	0.809782	0.719406	0.854837	0.519717		0.217297	0.0509552	0.0268904	0.0301494	0.16047	0.128373	0.0973634	0.0833087		0.994168	0.508791	0.226517	0.160034	0.615402	0.694531	0.993305	0.844972		0.0500557	0.0959625	0.0530511	0.0325575	0.121724	0.102167	0.0185847	0.083348
85	0.825568	0.322327	0.120157	0.26282	0.803121	0.693716	0.856274	0.509158		0.221534	0.0502809	0.0255152	0.0291781	0.162263	0.116053	0.0970851	0.077547		0.994114	0.47032	0.220293	0.153102	0.595989	0.67374	0.993286	0.847161		0.0500135	0.0869268	0.0524795	0.0309714	0.105385	0.0967315	0.0185931	0.0850916
86	0.822316	0.338171	0.114847	0.25668	0.796691	0.667667	0.857646	0.499528		0.226428	0.0497949	0.024048	0.0283207	0.162722	0.104362	0.0967009	0.0723568		0.994067	0.436561	0.214409	0.146252	0.579504	0.654138	0.993264	0.849442		0.0499797	0.0782548	0.0518809	0.0293694	0.0912283	0.0915044	0.0185977	0.0872577
87	0.819031	0.361101	0.10983	0.25078	0.789928	0.641389	0.858925	0.490833		0.231795	0.0499643	0.0225225	0.027489	0.162255	0.0934419	0.0960693	0.0677065		0.99403	0.408552	0.208948	0.139564	0.566032	0.635775	0.993239	0.851672		0.0499624	0.0701299	0.051196	0.02776	0.079458	0.0864532	0.0185987	0.0897377
88	0.815852	0.390947	0.105225	0.245009	0.782626	0.615031	0.859848	0.483093		0.237449	0.0512008	0.0209689	0.0266516	0.16137	0.0834271	0.095401	0.0636483		0.994004	0.386772	0.203964	0.133182	0.555498	0.618728	0.993213	0.853586		0.0499623	0.0627581	0.0503811	0.02615	0.0702661	0.0816165	0.0186001	0.092461
89	0.813053	0.426544	0.10112	0.23937	0.774828	0.588757	0.86046	0.476318		0.243249	0.0535353	0.0194509	0.0258818	0.160812	0.0745121	0.0949276	0.0605226		0.993991	0.371063	0.199529	0.127358	0.547671	0.602937	0.993186	0.855151		0.049981	0.0564815	0.049395	0.0245973	0.0637817	0.0770907	0.0186049	0.0951752
90	0.810657	0.46647	0.0975345	0.234092	0.76657	0.562643	0.860755	0.470431		0.248954	0.0565132	0.0180531	0.0252102	0.161244	0.0668039	0.0947132	0.059011		0.99398	0.360572	0.195751	0.122466	0.542233	0.588418	0.993154	0.856456		0.0500191	0.0514171	0.0482169	0.0231654	0.0599046	0.0729181	0.0186026	0.0975839
91	0.808657	0.508552	0.0944915	0.22963	0.758316	0.536831	0.860765	0.465463		0.2542	0.0597251	0.0168342	0.0247843	0.162824	0.0603734	0.0949799	0.059599		0.993974	0.354024	0.192889	0.118813	0.53884	0.575299	0.993121	0.857525		0.0500743	0.047488	0.0468569	0.0219626	0.0582703	0.069195	0.0185949	0.0994935
92	0.807147	0.550617	0.0919967	0.226573	0.750301	0.511465	0.860567	0.461372		0.258808	0.0629087	0.0158499	0.0247714	0.165741	0.055212	0.095574	0.0622404		0.993984	0.350715	0.19113	0.116555	0.537146	0.563639	0.99309	0.858492		0.0501202	0.0448269	0.0453106	0.0211014	0.0583747	0.0660246	0.0185913	0.101042
93	0.806103	0.591441	0.0900425	0.225429	0.742472	0.486677	0.860419	0.45801		0.262695	0.0658811	0.0151562	0.0253007	0.169963	0.0512092	0.0960995	0.0663912		0.994005	0.350454	0.190618	0.115636	0.536616	0.553376	0.993061	0.859504		0.0501563	0.043715	0.0436281	0.0206347	0.0595554	0.0633781	0.0185887	0.102269
94	0.805396	0.630309	0.0886199	0.226602	0.734747	0.462507	0.860135	0.455155		0.265748	0.0686027	0.0147614	0.0262995	0.175141	0.048192	0.0962719	0.0713636		0.99403	0.353181	0.191346	0.115842	0.536695	0.544364	0.993033	0.860384		0.050183	0.0442925	0.0418999	0.0205148	0.0614649	0.0612581	0.0185858	0.103074
95	0.804927	0.666717	0.0877689	0.230461	0.727435	0.439203	0.859634	0.452641		0.268097	0.0710551	0.0146773	0.0277553	0.181066	0.0459272	0.0961163	0.0766533		0.994062	0.358708	0.193186	0.116921	0.536718	0.536388	0.993016	0.860994		0.0501971	0.0464924	0.0401907	0.0206888	0.0636261	0.0596316	0.0185879	0.103462
96	0.804702	0.70091	0.0876081	0.238061	0.721139	0.41697	0.858862	0.450263		0.269754	0.0733468	0.0149234	0.0300092	0.187754	0.0441668	0.0956632	0.0817432		0.994097	0.366688	0.196079	0.118903	0.535802	0.529024	0.993007	0.861393		0.0501971	0.0499627	0.0385649	0.0211584	0.0656752	0.0584145	0.0185967	0.103428
97	0.804617	0.733044	0.0891626	0.25119	0.716426	0.396208	0.857867	0.447856		0.27058	0.0755878	0.0158597	0.0336474	0.19488	0.0427869	0.0950242	0.0863021		0.994128	0.376397	0.201107	0.122236	0.533047	0.521807	0.993004	0.861604		0.0502017	0.0541915	0.0376807	0.0219993	0.0674125	0.057554	0.0186059	0.10277
98	0.804386	0.763047	0.0955076	0.271265	0.713192	0.377374	0.856709	0.445391		0.270756	0.077818	0.0185718	0.039096	0.201986	0.0417738	0.0943678	0.0903188		0.994158	0.386892	0.212668	0.127712	0.527702	0.514447	0.993007	0.861847		0.0502069	0.0586442	0.041172	0.023452	0.0688708	0.0569824	0.0186142	0.101308
99	0.80401	0.791026	0.111303	0.298486	0.711096	0.360798	0.855593	0.442729		0.270539	0.0801385	0.0254387	0.0463561	0.208621	0.0411931	0.0938035	0.0941661		0.994182	0.397659	0.237757	0.135787	0.519157	0.506627	0.993016	0.862296		0.0502163	0.0629463	0.0554196	0.0256005	0.0700379	0.0565547	0.0186227	0.0992911
100	0.803553	0.817267	0.139337	0.332495	0.711159	0.346663	0.854647	0.4398		0.270035	0.0822835	0.037391	0.0558094	0.214397	0.0411682	0.0933594	0.098263		0.994208	0.409732	0.28084	0.146861	0.50717	0.498195	0.993027	0.862872		0.0502352	0.0669818	0.0843791	0.02902	0.0709821	0.0561904	0.0186348	0.096963
	RIGHT
	EMG RVastusLat		EMG RSemitendi		EMG RBicepsFem		EMG RGastrocMed		EMG RSoleus		EMG RTibialisA		EMG RPeroneusLong		EMG LTensorLatae		EMG RTensorLatae		EMG LRectusFem		EMG LVastusLat		EMG LSemitendi		EMG LBicepsFem		EMG LGastrocMed		EMG LSoleus		EMG LTibialisA		EMG LPeroneusLong		EMG RRectusFem
%	mean	std	mean	std	mean	std	mean	std	mean	std	mean	std	mean	std	mean	std	mean	std	mean	std	mean	std	mean	std	mean	std	mean	std	mean	std	mean	std	mean	std	mean	std
1	0.448964	0.768849	0.9932	0.844219		0.989034	0.0732931	0.353329	0.332536	0.127	0.0741867	0.0178482	0.0842955		0.0497285	0.0165859	0.053793	0.0408426	0.54008	0.84344	0.54137		0.807092	0.189757	0.193192	0.0619108	0.628559	0.070683	0.0848672	0.0909244		0.273428	0.0333551	0.0459642	0.0153731	0.199664
2	0.512904	0.797977	0.993193	0.844719		0.989069	0.0722877	0.343704	0.317322	0.165714	0.0776907	0.0178297	0.0843958		0.0496738	0.0157925	0.0520074	0.0404533	0.563868	0.842789	0.558305		0.808207	0.189481	0.189374	0.0630966	0.648862	0.0765148	0.0852811	0.0937494		0.272864	0.0339915	0.045674	0.0153038	0.201016
3	0.58019	0.826688	0.993185	0.845427		0.989115	0.072822	0.333856	0.301985	0.209781	0.081923	0.0178132	0.0847941		0.0496218	0.0151865	0.0503274	0.039645	0.592118	0.842421	0.583169		0.809311	0.191189	0.18455	0.0655278	0.670416	0.0845423	0.0860165	0.100154		0.272327	0.0351852	0.0450467	0.0156532	0.201667
4	0.648094	0.854551	0.993176	0.846074		0.989171	0.0776138	0.324213	0.287166	0.256343	0.0865542	0.017799	0.0854058		0.0495738	0.0179381	0.0488084	0.0383179	0.625932	0.84218	0.613164		0.810451	0.194907	0.178977	0.0697508	0.692432	0.0957166	0.0870495	0.110003		0.271682	0.0368872	0.0441013	0.016676	0.201949
5	0.714004	0.880994	0.993166	0.846352		0.989228	0.0922047	0.315393	0.273724	0.302828	0.0915241	0.0177862	0.0859608		0.0495393	0.0308917	0.0474262	0.0364506	0.664966	0.841842	0.644576		0.811597	0.200468	0.173	0.0762016	0.714965	0.110627	0.0880994	0.122182		0.270915	0.0390568	0.0428364	0.0185642	0.201996
6	0.775397	0.905436	0.993155	0.846283		0.989275	0.122975	0.307886	0.262432	0.34606	0.0964582	0.0177746	0.0863858		0.0495159	0.0523724	0.0461095	0.0342594	0.708109	0.841656	0.674048		0.812635	0.207795	0.167191	0.0852444	0.737744	0.129159	0.0887033	0.13521		0.270105	0.0416507	0.0412581	0.0213281	0.201534
7	0.830456	0.927674	0.993143	0.845923		0.989313	0.173695	0.302238	0.253686	0.383896	0.101378	0.0177626	0.0865481		0.0494965	0.0773614	0.0447558	0.0320778	0.753711	0.841712	0.699637		0.813413	0.216896	0.162226	0.0969666	0.760751	0.149945	0.0887471	0.147811		0.26928	0.0445033	0.0393402	0.0246769	0.200506
8	0.877997	0.94729	0.993132	0.84522		0.989347	0.243206	0.298964	0.247466	0.415212	0.106226	0.0177496	0.0865346		0.0494813	0.102623	0.0435463	0.0304191	0.798967	0.841913	0.720195		0.814063	0.22767	0.158694	0.111297	0.784209	0.170893	0.0884334	0.15918		0.268416	0.0474073	0.0370754	0.0282717	0.199085
9	0.917226	0.96332	0.993121	0.844481		0.989369	0.328583	0.29812	0.243251	0.439175	0.111004	0.017736	0.0864111		0.0494713	0.126121	0.0427091	0.0298947	0.841112	0.842306	0.735415		0.814639	0.239688	0.157025	0.12787	0.807591	0.190629	0.088051	0.168642		0.26761	0.0502377	0.0345749	0.0317033	0.196934
10	0.947769	0.975237	0.993112	0.843816		0.989381	0.424514	0.29909	0.240096	0.455541	0.115584	0.0177228	0.0862714		0.049469	0.145932	0.0424786	0.0307622	0.878019	0.842939	0.745428		0.815272	0.252481	0.15735	0.146107	0.829905	0.208585	0.0879193	0.175791		0.266822	0.053002	0.0320075	0.0346575	0.193595
11	0.969695	0.982981	0.993104	0.843255		0.98939	0.523876	0.301096	0.23716	0.4647	0.119907	0.0177104	0.0863322		0.049481	0.160835	0.0431429	0.0325453	0.908526	0.843637	0.750596		0.816249	0.265537	0.159292	0.165308	0.850472	0.224014	0.08803	0.180318		0.26578	0.0557197	0.0296541	0.0371744	0.188976
12	0.983404	0.986218	0.993097	0.842859		0.989397	0.619894	0.30326	0.234084	0.467315	0.123692	0.017698	0.0868609		0.0495025	0.171468	0.0447152	0.0345347	0.932947	0.844379	0.751384		0.817848	0.278156	0.162141	0.184912	0.868795	0.236502	0.0882761	0.182263		0.264214	0.0583075	0.0279448	0.0393446	0.18338
13	0.989447	0.985127	0.993091	0.842517		0.989405	0.707403	0.304908	0.23089	0.464	0.126764	0.0176859	0.0879121		0.0495288	0.178801	0.046903	0.0361454	0.952235	0.845182	0.748345		0.819991	0.289715	0.165231	0.204406	0.88464	0.246249	0.088742	0.181941		0.26196	0.0605797	0.0272187	0.0410934	0.176859
14	0.988392	0.980524	0.993083	0.84206		0.989418	0.78245	0.305697	0.227874	0.455519	0.129102	0.0176739	0.0891559		0.0495546	0.183235	0.0493428	0.0370672	0.967019	0.846051	0.74193		0.822388	0.299964	0.168009	0.223287	0.898233	0.253595	0.0892897	0.179608		0.258902	0.0625916	0.0274982	0.0424682	0.169686
15	0.981035	0.973268	0.993073	0.84139		0.989442	0.842592	0.305556	0.225306	0.442778	0.13076	0.0176635	0.0903922		0.0495711	0.185369	0.0516446	0.0374765	0.977925	0.846846	0.732613		0.824868	0.308834	0.170043	0.241065	0.910095	0.258805	0.0897712	0.17547		0.255123	0.0643423	0.0285467	0.0434752	0.162364
16	0.968137	0.963811	0.99306	0.840542		0.989483	0.887123	0.304552	0.223328	0.426529	0.131729	0.0176555	0.0912636		0.049574	0.185935	0.0535251	0.0376465	0.985026	0.847565	0.720889		0.827219	0.31629	0.171148	0.257377	0.92025	0.262043	0.0901928	0.169852		0.25081	0.0657127	0.0299092	0.0440448	0.155164
17	0.950547	0.952609	0.993045	0.839498		0.989534	0.916468	0.302888	0.221909	0.407386	0.131986	0.0176513	0.0913489		0.0495615	0.18507	0.054913	0.0377299	0.987291	0.848154	0.707235		0.829324	0.322257	0.171354	0.271813	0.928021	0.263092	0.0904456	0.16303		0.24615	0.0666884	0.0311969	0.0441756	0.148186
18	0.929121	0.940197	0.993026	0.838387		0.989593	0.931543	0.300663	0.220817	0.385946	0.131626	0.0176518	0.0908089		0.0495387	0.182717	0.0558012	0.0379752	0.983919	0.848566	0.692187		0.831134	0.326691	0.170756	0.284026	0.933064	0.261905	0.0904456	0.1551		0.241324	0.0673864	0.0321586	0.0439588	0.14165
19	0.90468	0.926571	0.993004	0.837429		0.989662	0.933501	0.297821	0.219666	0.362657	0.130617	0.0176594	0.0899309		0.0495161	0.178983	0.0562827	0.0385031	0.975313	0.848913	0.676258		0.832682	0.329559	0.169513	0.293788	0.935318	0.258453	0.090486	0.146341		0.236652	0.0678107	0.0327244	0.0434374	0.135579
20	0.87791	0.911607	0.992978	0.836741		0.98973	0.92378	0.294313	0.218075	0.337993	0.128992	0.017674	0.0888483		0.0494973	0.173985	0.056531	0.0391565	0.962168	0.849279	0.65986		0.833942	0.330765	0.167814	0.301064	0.934184	0.252687	0.0909316	0.137038		0.232435	0.067891	0.0329727	0.0426634	0.129866
21	0.84956	0.895538	0.992949	0.836169		0.989789	0.904079	0.290096	0.215772	0.31252	0.126826	0.0176935	0.0877377		0.049479	0.167855	0.0566719	0.0398313	0.945265	0.849561	0.64325		0.834764	0.330304	0.165764	0.305921	0.929096	0.244771	0.0919581	0.127403		0.228972	0.0676092	0.0330272	0.0416966	0.124644
22	0.820303	0.878391	0.992918	0.835675		0.989841	0.876203	0.285054	0.212629	0.286741	0.124254	0.0177173	0.0866278		0.0494685	0.160792	0.0567394	0.0404352	0.925596	0.849723	0.626651		0.835134	0.328381	0.163428	0.308489	0.920012	0.235066	0.0934651	0.117704		0.226389	0.0670018	0.0329784	0.0405559	0.12014
23	0.790717	0.859852	0.992884	0.835316		0.989882	0.841896	0.2792	0.208624	0.261154	0.121351	0.0177445	0.0852941		0.0494662	0.152997	0.0566922	0.0407654	0.904051	0.849785	0.610252		0.83515	0.325318	0.160795	0.308924	0.907249	0.224	0.0952839	0.108295		0.224648	0.0660945	0.0328888	0.0392448	0.116744
24	0.7613	0.840029	0.992849	0.83503		0.989907	0.802825	0.272736	0.203869	0.236223	0.118215	0.0177719	0.0836335		0.049463	0.144679	0.0565165	0.040741	0.881221	0.849708	0.594245		0.834817	0.321517	0.157775	0.30745	0.891482	0.212045	0.0969628	0.0995984		0.223608	0.0648982	0.0327641	0.03782	0.115215
25	0.732503	0.819099	0.992812	0.834843		0.989908	0.760367	0.265909	0.198528	0.212321	0.114897	0.0177966	0.0817884		0.0494482	0.13602	0.056174	0.0403611	0.857577	0.849616	0.578752		0.834023	0.317408	0.154267	0.304328	0.873897	0.199503	0.0981022	0.0915651		0.223073	0.0634105	0.0325307	0.0363486	0.116282
26	0.704736	0.797132	0.992775	0.834811		0.989891	0.71576	0.258927	0.192718	0.189692	0.111441	0.0178181	0.0800304		0.049423	0.127192	0.0556561	0.0396565	0.833592	0.849651	0.564039		0.832757	0.313334	0.150263	0.299842	0.856165	0.186558	0.0985466	0.0843324		0.222926	0.0616586	0.0321427	0.0348375	0.120005
27	0.67828	0.774443	0.992739	0.834944		0.98986	0.670045	0.251915	0.186502	0.168529	0.107866	0.0178371	0.078826		0.0493876	0.118306	0.055019	0.0386842	0.809502	0.84985	0.550301		0.8311	0.309725	0.145769	0.294329	0.83991	0.173451	0.0983368	0.0779905		0.223269	0.0597491	0.031582	0.0333232	0.12596
28	0.653335	0.751551	0.992704	0.835259		0.989818	0.624183	0.244971	0.179963	0.148987	0.104194	0.0178558	0.0783442		0.0493369	0.109455	0.0543609	0.0374791	0.78516	0.850198	0.537603		0.829089	0.30723	0.140841	0.288179	0.826049	0.160248	0.0976921	0.0725048		0.224227	0.0577578	0.0308262	0.0318753	0.132984
29	0.630145	0.728852	0.992671	0.835834		0.989766	0.579039	0.238137	0.173172	0.131136	0.100504	0.0178754	0.0783238		0.0492718	0.100654	0.0537616	0.0360855	0.760386	0.850706	0.52595		0.826804	0.306691	0.135581	0.28173	0.81484	0.147143	0.0968657	0.0677126		0.225888	0.0558726	0.0298537	0.030522	0.139642
30	0.608992	0.706756	0.99264	0.836662		0.989711	0.535625	0.231401	0.166208	0.115029	0.0968023	0.0178951	0.0783986		0.0492064	0.0919683	0.0533039	0.0345759	0.735228	0.851321	0.515418		0.824323	0.309278	0.130134	0.275249	0.806096	0.134368	0.0960298	0.0638743		0.228402	0.0542859	0.0286829	0.0292873	0.144987
31	0.590118	0.685548	0.992611	0.837705		0.989656	0.494994	0.224798	0.159159	0.100701	0.093177	0.0179158	0.0784856		0.0491458	0.0834579	0.0529559	0.0329864	0.709688	0.851908	0.505913		0.821661	0.316347	0.124624	0.26891	0.7991	0.122031	0.0951672	0.0609336		0.231747	0.0531787	0.0273408	0.0282024	0.148428
32	0.573735	0.665378	0.992581	0.838903		0.989601	0.458327	0.218481	0.152123	0.0882936	0.0896918	0.0179363	0.0786968		0.0490942	0.0752783	0.0526713	0.031342	0.68381	0.85247	0.497321		0.818801	0.329237	0.119174	0.262792	0.792822	0.110199	0.0944177	0.0587344		0.235699	0.0528154	0.0258665	0.0272487	0.150057
33	0.56004	0.646292	0.99255	0.840148		0.989545	0.426783	0.21258	0.14519	0.0780347	0.0863374	0.0179552	0.0793031		0.0490558	0.0676276	0.0523783	0.0296895	0.65771	0.85296	0.489512		0.815637	0.348974	0.113908	0.25688	0.786421	0.0990262	0.0937617	0.0570992		0.240026	0.0536119	0.0242991	0.0263606	0.150519
34	0.549091	0.628272	0.992517	0.841214		0.989488	0.401174	0.20716	0.138494	0.0700643	0.083055	0.0179702	0.0804846		0.0490315	0.0607507	0.0519877	0.0280441	0.631485	0.853323	0.482382		0.812107	0.37572	0.108956	0.251134	0.779497	0.0886914	0.0931837	0.0559422		0.244534	0.0558249	0.0226895	0.0254635	0.150344
35	0.540835	0.611413	0.992483	0.84195		0.98944	0.38173	0.202327	0.132232	0.0644371	0.0799145	0.017982	0.0820482		0.0490239	0.0549453	0.0514245	0.0264146	0.605306	0.853522	0.475884		0.808429	0.408615	0.104435	0.245553	0.771842	0.0794346	0.0927239	0.0550329		0.249086	0.0592745	0.0210922	0.0245631	0.150144
36	0.535022	0.595763	0.992444	0.842409		0.989397	0.368011	0.198205	0.126668	0.0610233	0.0769353	0.017988	0.0837222		0.0490383	0.050371	0.0506622	0.0248465	0.57929	0.853583	0.470026		0.804938	0.446459	0.100421	0.240282	0.763368	0.0714756	0.0925161	0.0543136		0.253642	0.0631405	0.0195707	0.0237101	0.150731
37	0.531342	0.581405	0.992399	0.842621		0.989356	0.359131	0.194957	0.122142	0.0594851	0.0741122	0.0179856	0.08532		0.0490689	0.0470197	0.0496545	0.0234449	0.553475	0.853519	0.46483		0.801816	0.487708	0.096941	0.235621	0.754332	0.064962	0.0926137	0.0541072		0.258087	0.0666684	0.018193	0.0230631	0.152526
38	0.529458	0.568412	0.992351	0.842642		0.989327	0.354108	0.192798	0.118923	0.0593271	0.0715089	0.0179806	0.0867674		0.0491052	0.0449187	0.0484036	0.0223159	0.527955	0.853384	0.460306		0.799131	0.530352	0.0940072	0.232026	0.745187	0.0598635	0.0931672	0.0550836		0.262367	0.0695183	0.0170087	0.0228279	0.155533
39	0.528972	0.556929	0.992305	0.842578		0.989319	0.35237	0.191875	0.117058	0.0601682	0.0691259	0.017978	0.0880803		0.0491428	0.0442047	0.0470085	0.0215195	0.502929	0.853267	0.456426		0.7969	0.572653	0.0916103	0.230042	0.736176	0.0560584	0.0938989	0.057654		0.266519	0.071714	0.0160368	0.0232433	0.159708
40	0.529335	0.546858	0.992261	0.84258		0.989322	0.353736	0.192205	0.116451	0.0616577	0.0669484	0.0179784	0.0893163		0.0491697	0.0450661	0.0455717	0.0210501	0.478479	0.853198	0.453117		0.795039	0.613581	0.0897427	0.230142	0.727305	0.0532915	0.0944055	0.0618507		0.270432	0.0733918	0.0153082	0.0243832	0.164736
41	0.529974	0.53803	0.992223	0.842571		0.989337	0.358031	0.193678	0.116937	0.0635605	0.0649645	0.0179843	0.0903434		0.0491766	0.0474452	0.0441474	0.020889	0.454713	0.853083	0.450303		0.793382	0.652353	0.0884196	0.232788	0.718626	0.0512656	0.0945345	0.0670505		0.273935	0.0747694	0.0148126	0.0262106	0.17019
42	0.53011	0.530136	0.992196	0.842717		0.989366	0.364925	0.196226	0.118415	0.0656355	0.06321	0.0179956	0.0911343		0.0491646	0.051145	0.0428456	0.0210441	0.431864	0.852935	0.447799		0.791722	0.688659	0.0878037	0.238797	0.71039	0.0496883	0.0943519	0.0726361		0.276962	0.0759799	0.0145358	0.0289194	0.176012
43	0.52885	0.522831	0.992178	0.843124		0.989397	0.373818	0.200087	0.121051	0.0676721	0.061713	0.01801	0.0915859		0.0491453	0.05572	0.0419751	0.0216208	0.410278	0.852783	0.445412		0.790097	0.722566	0.0884753	0.249507	0.703278	0.0483414	0.0938983	0.078221		0.279466	0.0769797	0.0146715	0.0332404	0.182473
44	0.525393	0.515656	0.992167	0.843988		0.989428	0.383864	0.206875	0.12532	0.0695559	0.0604539	0.0180254	0.0917259		0.0491248	0.0605064	0.0423082	0.0227146	0.390364	0.852626	0.443016		0.78864	0.754117	0.0920486	0.266236	0.697812	0.0471067	0.0932823	0.0834241		0.281354	0.0778169	0.0161669	0.0397907	0.189451
45	0.519043	0.508265	0.992163	0.8454		0.989454	0.394494	0.220567	0.131672	0.0712234	0.0593887	0.0180393	0.0916162		0.0491031	0.0649444	0.0460408	0.0243438	0.372473	0.852464	0.4405		0.78727	0.78342	0.101675	0.289466	0.694032	0.0459875	0.0926499	0.0880285		0.282755	0.0785799	0.0208901	0.0480919	0.196409
46	0.509338	0.500406	0.992164	0.847332		0.989476	0.406337	0.246394	0.140619	0.0725529	0.0584521	0.0180532	0.0915638		0.0490821	0.0686676	0.0572704	0.0266743	0.356903	0.852434	0.437788		0.78606	0.810658	0.120958	0.318799	0.692093	0.045097	0.0921765	0.092191		0.283761	0.0793418	0.029392	0.0574899	0.202866
47	0.496304	0.491986	0.99217	0.849425		0.989498	0.421387	0.28772	0.153397	0.0734259	0.0575326	0.0180689	0.0916471		0.0490627	0.0722278	0.0782561	0.0309882	0.343752	0.852494	0.434911		0.785251	0.835949	0.152542	0.353853	0.692559	0.0445548	0.0919312	0.0963299		0.284405	0.0798986	0.0412549	0.0678214	0.208439
48	0.480309	0.483015	0.992181	0.851372		0.989525	0.442211	0.344591	0.173255	0.0737089	0.056559	0.018084	0.0918148		0.0490437	0.0779416	0.10794	0.039594	0.332902	0.852642	0.431935		0.784938	0.859668	0.19816	0.395594	0.69502	0.0444418	0.0918319	0.100916		0.284456	0.0802162	0.0558377	0.0793707	0.212829
49	0.461912	0.473642	0.992197	0.852878		0.989554	0.470578	0.413508	0.204969	0.0733005	0.0555559	0.0180969	0.0919522		0.0490195	0.0884635	0.144771	0.054275	0.324044	0.852896	0.429017		0.785009	0.882054	0.25903	0.446254	0.698592	0.0447551	0.0916935	0.106066		0.283704	0.0802442	0.0722109	0.091065	0.216271
50	0.441884	0.464025	0.99222	0.853914		0.989586	0.507015	0.489443	0.253223	0.0722194	0.054471	0.0181077	0.09181		0.048995	0.104297	0.186828	0.0743021	0.317003	0.853317	0.426332		0.785434	0.903016	0.333788	0.506943	0.703269	0.0453828	0.0913444	0.111493		0.282405	0.0799293	0.0892737	0.102823	0.219487
51	0.42097	0.454441	0.992249	0.854561		0.989625	0.550105	0.567847	0.319347	0.0705498	0.053308	0.0181166	0.0911886		0.0489732	0.123724	0.23231	0.0986838	0.311688	0.853783	0.424244		0.785984	0.922187	0.419061	0.577258	0.708849	0.0461994	0.0907892	0.116735		0.280861	0.0794304	0.106908	0.115599	0.222972
52	0.399611	0.445229	0.992283	0.854928		0.989667	0.596529	0.644459	0.401814	0.0684303	0.0521957	0.0181237	0.0902468		0.0489592	0.143944	0.278716	0.124388	0.307978	0.854282	0.423172		0.786298	0.939088	0.5107	0.654387	0.714194	0.0471584	0.0902968	0.121562		0.279264	0.0790173	0.12486	0.130368	0.226421
53	0.378113	0.436634	0.992323	0.855259		0.989702	0.642414	0.716356	0.494862	0.0660526	0.0512515	0.0181274	0.089368		0.0489487	0.163115	0.324637	0.149513	0.305607	0.854805	0.423591		0.786331	0.953159	0.604061	0.732515	0.719197	0.0481566	0.0899969	0.125797		0.277991	0.0787375	0.142819	0.148005	0.22943
54	0.356743	0.428819	0.992368	0.855479		0.989724	0.684758	0.781704	0.591503	0.0636143	0.0505281	0.0181238	0.088804		0.048946	0.180455	0.368361	0.173516	0.304359	0.855174	0.425944		0.786186	0.964243	0.693418	0.805755	0.725095	0.0490394	0.0898583	0.129278		0.277224	0.0787632	0.160268	0.168733	0.231783
55	0.335596	0.421927	0.99242	0.855473		0.989736	0.721462	0.839367	0.685382	0.061224	0.0500769	0.0181139	0.0886659		0.0489506	0.19537	0.408229	0.195847	0.303928	0.855396	0.43058		0.785888	0.972442	0.77411	0.869733	0.732734	0.0497683	0.0898488	0.132047		0.277112	0.0791774	0.176527	0.191131	0.233112
56	0.314711	0.415939	0.992475	0.855375		0.989736	0.75139	0.888432	0.770971	0.0589307	0.0498824	0.0180964	0.0889169		0.0489564	0.207278	0.442913	0.215589	0.303958	0.855627	0.437451		0.785587	0.978127	0.843299	0.921062	0.742499	0.0502916	0.0898643	0.134209		0.277639	0.0799666	0.190835	0.213188	0.232789
57	0.294244	0.410691	0.992536	0.855288		0.989729	0.774329	0.928375	0.843943	0.0567625	0.0498802	0.0180715	0.0894643		0.0489561	0.215898	0.471546	0.232223	0.304031	0.855874	0.446355		0.785381	0.981583	0.899614	0.957789	0.754151	0.0505405	0.0898252	0.13594		0.278711	0.081069	0.202648	0.233039	0.230704
58	0.274365	0.406043	0.992601	0.855066		0.989709	0.790371	0.958651	0.902205	0.0546968	0.0500788	0.0180409	0.0899871		0.048954	0.221198	0.493068	0.245335	0.303813	0.856165	0.45706		0.785139	0.982932	0.942393	0.979941	0.766992	0.0505084	0.0898794	0.137499		0.280099	0.0823374	0.211435	0.249476	0.227207
59	0.255223	0.401851	0.992669	0.854891		0.989687	0.799694	0.978961	0.945378	0.0526905	0.0504552	0.0180069	0.0903374		0.0489571	0.223348	0.507151	0.254498	0.303022	0.85671	0.46927		0.784786	0.982283	0.972146	0.988252	0.780194	0.0502311	0.0899793	0.139308		0.281614	0.0835804	0.217103	0.261848	0.222417
60	0.236936	0.397996	0.992739	0.855036		0.98968	0.802601	0.989371	0.973985	0.0507221	0.0510408	0.0179715	0.0904834		0.0489679	0.222614	0.513935	0.259534	0.30142	0.85755	0.482781		0.784249	0.97961	0.989846	0.983857	0.79309	0.0497775	0.0900857	0.14177		0.283006	0.0845382	0.21996	0.269905	0.216541
61	0.219566	0.394326	0.992812	0.85547		0.989689	0.799529	0.990351	0.989473	0.0487781	0.0518001	0.0179368	0.0905995		0.0489899	0.219368	0.513608	0.260646	0.298884	0.858492	0.497645		0.783516	0.974637	0.99626	0.968379	0.805644	0.0492138	0.0903077	0.145392		0.284191	0.0850108	0.220317	0.273768	0.210068
62	0.203173	0.390777	0.992888	0.856151		0.989711	0.790973	0.982809	0.993645	0.046877	0.0526844	0.0179042	0.0907021		0.0490213	0.213951	0.506781	0.25817	0.295417	0.859469	0.514222		0.782691	0.967133	0.991974	0.943663	0.818167	0.0485766	0.0906375	0.150547		0.285232	0.0850078	0.218363	0.273793	0.203505
63	0.187766	0.387271	0.992964	0.857061		0.989757	0.777558	0.967915	0.988348	0.0449982	0.0535507	0.0178735	0.0910309		0.0490622	0.206727	0.494271	0.252596	0.291098	0.860258	0.532928		0.781933	0.956924	0.977904	0.911462	0.830371	0.0478877	0.0909883	0.156997		0.286145	0.0847562	0.214234	0.270412	0.196988
64	0.173313	0.383738	0.993039	0.858029		0.989829	0.75991	0.946958	0.975255	0.0431314	0.054285	0.0178445	0.0917725		0.0491062	0.198065	0.476952	0.244439	0.286087	0.860727	0.554342		0.781231	0.943856	0.955262	0.873352	0.841718	0.0471533	0.0914748	0.164404		0.287099	0.0843751	0.208068	0.264095	0.190776
65	0.159778	0.380101	0.993111	0.858866		0.989904	0.738633	0.921204	0.955843	0.0412702	0.0548196	0.0178165	0.0928818		0.0491484	0.188257	0.455681	0.234169	0.280618	0.860967	0.578933		0.780573	0.927887	0.925353	0.830719	0.85187	0.0463389	0.0922305	0.172471		0.28832	0.0839665	0.20006	0.255294	0.185092
66	0.147141	0.376424	0.99318	0.859697		0.989969	0.714304	0.891758	0.931292	0.039388	0.0551226	0.0177888	0.0941513		0.0491831	0.17763	0.431227	0.222249	0.274938	0.861261	0.606747		0.77995	0.909176	0.889617	0.784787	0.859996	0.0454135	0.0932198	0.181139		0.289862	0.0836691	0.190436	0.244473	0.179729
67	0.135387	0.372791	0.993242	0.860606		0.990025	0.687511	0.859562	0.902669	0.0374598	0.0551346	0.0177612	0.0956096		0.0492156	0.166506	0.404378	0.209174	0.269346	0.861714	0.637087		0.779358	0.887954	0.849504	0.73663	0.865323	0.0444229	0.0944816	0.189816		0.29164	0.0835336	0.179523	0.232082	0.174258
68	0.124523	0.369246	0.9933	0.861673		0.990075	0.658849	0.825474	0.870873	0.0354733	0.0548878	0.0177359	0.0973358		0.0492445	0.15519	0.375894	0.195354	0.264036	0.862501	0.66901		0.778998	0.864551	0.806325	0.687189	0.867522	0.0433277	0.0959916	0.198329		0.293652	0.0833244	0.167669	0.218522	0.168326
69	0.114547	0.365834	0.993353	0.862893		0.990107	0.628834	0.790273	0.836792	0.0334319	0.054405	0.0177149	0.0993848		0.0492676	0.143881	0.346512	0.181149	0.259099	0.86351	0.701747		0.778955	0.83922	0.761248	0.637292	0.866001	0.0421607	0.0976718	0.206619		0.2958	0.0828464	0.155241	0.204155	0.161565
70	0.105458	0.36265	0.993402	0.864196		0.990134	0.597911	0.754637	0.801275	0.0313564	0.0537094	0.0176985	0.101824		0.049285	0.132756	0.316814	0.166867	0.254511	0.864474	0.73441		0.779107	0.81226	0.715256	0.587654	0.859992	0.0409766	0.0993463	0.214505		0.298019	0.0819366	0.14257	0.189301	0.153513
71	0.0972556	0.359708	0.993445	0.865449		0.990167	0.566478	0.719168	0.7652	0.0292653	0.052817	0.0176866	0.104496		0.0493075	0.121972	0.287342	0.152754	0.250191	0.865251	0.766321		0.779434	0.783836	0.669127	0.538915	0.849237	0.0398133	0.100819	0.221723		0.300169	0.0805216	0.129979	0.174234	0.144032
72	0.089916	0.357067	0.993484	0.866626		0.990209	0.5349	0.684428	0.729417	0.0271807	0.0516865	0.0176798	0.106914		0.0493417	0.111662	0.25852	0.138993	0.246051	0.865753	0.796943		0.780037	0.754113	0.623481	0.491632	0.833735	0.0386865	0.101935	0.228286		0.301868	0.07863	0.117717	0.159182	0.133548
73	0.0834062	0.354823	0.993519	0.867625		0.990261	0.503413	0.650893	0.69467	0.0251317	0.0503277	0.0176771	0.108926		0.0493859	0.101906	0.230697	0.125769	0.242042	0.865974	0.825747		0.780815	0.723248	0.578769	0.446269	0.813746	0.037639	0.102617	0.234211		0.302746	0.076382	0.105962	0.144355	0.122824
74	0.077682	0.352946	0.993551	0.868473		0.990324	0.47222	0.618945	0.661522	0.0231478	0.0489041	0.0176761	0.110613		0.0494433	0.0927437	0.204052	0.113279	0.2381	0.865971	0.852106		0.781745	0.691402	0.535327	0.403212	0.789946	0.0366379	0.102927	0.239335		0.302912	0.0739224	0.0948482	0.129935	0.112823
75	0.0726994	0.351418	0.993578	0.86914		0.990393	0.441473	0.588851	0.630377	0.0212414	0.0476151	0.0176762	0.111885		0.0495145	0.0841933	0.178802	0.101685	0.234195	0.865812	0.875388		0.782941	0.658783	0.493439	0.362736	0.76318	0.0356574	0.102901	0.243516		0.302617	0.0713987	0.0844692	0.116077	0.104758
76	0.0683976	0.350262	0.9936	0.86953		0.990461	0.411334	0.560809	0.601541	0.0194281	0.0466218	0.0176786	0.112472		0.0495909	0.0762993	0.155146	0.0910986	0.230334	0.865565	0.895177		0.784444	0.625727	0.453375	0.325034	0.734231	0.0347047	0.102554	0.246617		0.302125	0.0688449	0.0748876	0.102885	0.100054
77	0.0647183	0.349476	0.993615	0.86958		0.990523	0.381953	0.534944	0.575197	0.0177353	0.0459655	0.0176842	0.112306		0.0496638	0.069071	0.133215	0.0816365	0.226564	0.865385	0.911103		0.786189	0.592555	0.415358	0.290205	0.703955	0.033775	0.101963	0.248539		0.301683	0.0662508	0.0661684	0.0904362	0.0997035
78	0.0616029	0.349233	0.99362	0.869369		0.990572	0.35351	0.511367	0.55139	0.0161804	0.0456278	0.0176949	0.111296		0.049733	0.062487	0.113086	0.0733807	0.223005	0.865334	0.922698		0.788194	0.55961	0.379622	0.258283	0.673254	0.0328545	0.101133	0.249125		0.301414	0.063641	0.0584093	0.0787885	0.103998
79	0.0589921	0.349945	0.993615	0.868816		0.990595	0.326166	0.49015	0.53014	0.0147694	0.04545	0.0177147	0.109479		0.0497965	0.0565155	0.0948932	0.0663046	0.219901	0.865425	0.929489		0.790469	0.527239	0.346418	0.229261	0.642965	0.0319678	0.100064	0.248333		0.301184	0.0610647	0.051712	0.0679741	0.112243
80	0.0568453	0.352196	0.993601	0.867958		0.990584	0.300073	0.471376	0.511441	0.0135117	0.0451671	0.0177459	0.106979		0.0498501	0.0511114	0.078818	0.0603908	0.217647	0.865684	0.931089		0.792743	0.495764	0.315979	0.203117	0.613624	0.0311444	0.098823	0.246227		0.300724	0.058507	0.0462062	0.058001	0.123136
81	0.0551605	0.356572	0.993579	0.866872		0.99054	0.275356	0.455105	0.495205	0.0124195	0.0447985	0.0177866	0.104085		0.0498925	0.0462315	0.0650182	0.0556116	0.216698	0.866022	0.927059		0.794798	0.465495	0.28852	0.179794	0.585565	0.0303887	0.0975991	0.242697		0.299797	0.0559665	0.0420054	0.0489112	0.135421
82	0.0539759	0.363502	0.993554	0.865642		0.990465	0.252104	0.441327	0.481223	0.0115114	0.04456	0.0178322	0.101152		0.0499239	0.0418239	0.0537465	0.0518091	0.217509	0.866333	0.917206		0.796755	0.43669	0.264236	0.159199	0.559274	0.0298039	0.0965898	0.237758		0.298278	0.0534409	0.0391776	0.040741	0.148243
83	0.0533825	0.373012	0.993528	0.86422		0.990366	0.2304	0.429947	0.469332	0.0108437	0.0445068	0.0178784	0.0984941		0.0499496	0.0378618	0.0454281	0.0488786	0.220487	0.866439	0.901751		0.798577	0.409531	0.243294	0.141218	0.535288	0.0295065	0.0958291	0.231456		0.296163	0.0509217	0.0376581	0.0335302	0.160998
84	0.0535909	0.384961	0.993505	0.862608		0.99026	0.21033	0.420805	0.459352	0.0105586	0.044741	0.01792	0.0962752		0.0499745	0.0343091	0.0403378	0.0467483	0.226062	0.866254	0.881245		0.800171	0.384104	0.225748	0.125715	0.51407	0.0294578	0.0953555	0.223723		0.293571	0.0483667	0.0371479	0.0273352	0.172989
85	0.0549004	0.399128	0.993485	0.860681		0.990171	0.191952	0.413684	0.451012	0.0109626	0.0452333	0.017954	0.0944861		0.0500053	0.0311439	0.0384641	0.0452936	0.23468	0.865635	0.856525		0.801721	0.360492	0.211544	0.112523	0.496487	0.0295421	0.0951488	0.214572		0.290592	0.0458216	0.0372865	0.0222423	0.183602
86	0.0577469	0.415343	0.993469	0.858467		0.990101	0.175256	0.408277	0.444029	0.012393	0.0457627	0.0179802	0.0930623		0.05004	0.0283459	0.0391298	0.044344	0.246578	0.864611	0.828555		0.803461	0.338704	0.200565	0.101446	0.483925	0.0297228	0.0951611	0.204217		0.287206	0.0433585	0.0377869	0.0183412	0.192325
87	0.0626356	0.43349	0.993455	0.856087		0.99005	0.160209	0.404252	0.438132	0.0149409	0.0462171	0.017999	0.091771		0.0500789	0.0258885	0.0413238	0.0437391	0.261639	0.863322	0.798397		0.805341	0.318715	0.192565	0.0922561	0.477247	0.0300742	0.0952474	0.192939		0.283469	0.0410402	0.0384541	0.0157164	0.198617
88	0.070114	0.453481	0.993445	0.853735		0.990023	0.146754	0.401296	0.433032	0.0184542	0.0469283	0.0180113	0.0902752		0.0501211	0.0237691	0.0441072	0.0432953	0.279303	0.862006	0.76708		0.807257	0.300457	0.187158	0.0847354	0.476418	0.0307522	0.0952776	0.181138		0.279626	0.0388996	0.0391472	0.0143218	0.202164
89	0.0807708	0.475129	0.993433	0.851678		0.990015	0.134771	0.399084	0.428434	0.0226585	0.0480784	0.0180137	0.0885875		0.0501608	0.0220141	0.046937	0.0428721	0.298866	0.860786	0.735481		0.809163	0.283805	0.183968	0.0786643	0.48113	0.0320401	0.0951907	0.169241		0.275898	0.036973	0.0398025	0.0138927	0.20294
90	0.0950301	0.498218	0.993418	0.850068		0.990013	0.124139	0.397279	0.424091	0.0273384	0.0497378	0.018007	0.0869392		0.0501884	0.0206056	0.0495486	0.0424556	0.319577	0.859686	0.704417		0.811017	0.268622	0.182654	0.0738342	0.490506	0.0340722	0.0949716	0.15759		0.272482	0.0352082	0.0404132	0.0140337	0.201437
91	0.11305	0.522635	0.993404	0.848859		0.990013	0.114763	0.395512	0.419734	0.0322902	0.0517508	0.0179963	0.0856137		0.0501964	0.0194945	0.0518148	0.0420165	0.34096	0.858579	0.674648		0.812781	0.254828	0.182852	0.0700587	0.503102	0.036813	0.094624	0.146407		0.269523	0.0335714	0.0409862	0.0143798	0.198538
92	0.134763	0.548343	0.99339	0.847834		0.990008	0.10654	0.393509	0.415002	0.0374774	0.0539346	0.0179819	0.0848573		0.0501871	0.0186343	0.0536452	0.0415611	0.362815	0.857286	0.646772		0.814402	0.242357	0.184194	0.0671841	0.51743	0.0400028	0.0939699	0.135848		0.267026	0.0320553	0.0415375	0.014714	0.19503
93	0.160135	0.575244	0.993377	0.846802		0.989996	0.0993729	0.391079	0.409587	0.0426892	0.0562126	0.0179651	0.0847151		0.0501623	0.0179595	0.0549712	0.0411187	0.385184	0.855653	0.621096		0.815936	0.231101	0.186271	0.0650478	0.53255	0.0435092	0.0931136	0.125936		0.265068	0.0307145	0.0421249	0.0149528	0.191523
94	0.188741	0.603083	0.993367	0.845602		0.989982	0.0932007	0.388035	0.403182	0.0475831	0.0585884	0.0179487	0.0849475		0.0501238	0.0174036	0.0557339	0.0407961	0.407933	0.85369	0.597878		0.817339	0.221071	0.188651	0.0635093	0.547609	0.0473021	0.0922388	0.116764		0.263665	0.0295768	0.0427835	0.0150912	0.188819
95	0.220104	0.631332	0.993358	0.844246		0.989967	0.0879496	0.384213	0.395512	0.0519312	0.060957	0.0179328	0.0852221		0.0500742	0.0169172	0.0559505	0.0406654	0.430817	0.851483	0.577327		0.818541	0.212273	0.190912	0.0624273	0.56203	0.0511825	0.0913134	0.108379		0.262735	0.0286996	0.0435116	0.0151289	0.187301
96	0.254375	0.659506	0.993347	0.842802		0.989955	0.0835484	0.379541	0.386368	0.0561731	0.0634144	0.0179143	0.0851843		0.0500317	0.016482	0.055679	0.040774	0.453495	0.849092	0.559705		0.819458	0.20467	0.19267	0.0616879	0.575923	0.0550745	0.0904741	0.101036		0.262116	0.0280714	0.0442554	0.0150735	0.186859
97	0.292684	0.687639	0.993338	0.84152		0.989955	0.0799302	0.373813	0.375687	0.062376	0.0658624	0.017893	0.0847825		0.0499929	0.0160617	0.0549937	0.0410721	0.475688	0.846701	0.545797		0.820071	0.198255	0.193582	0.0612068	0.59007	0.0590617	0.0897605	0.095088		0.261819	0.0276576	0.0449302	0.0149435	0.187542
98	0.336826	0.715949	0.993328	0.840547		0.989969	0.0770168	0.366859	0.363489	0.074003	0.0683736	0.0178689	0.0842857		0.0499487	0.0156439	0.0539956	0.0414503	0.49722	0.844441	0.536943		0.820338	0.193081	0.19344	0.0609597	0.604626	0.0630882	0.0890732	0.0909134		0.261907	0.0274758	0.0454347	0.0147584	0.189276
99	0.387817	0.744448	0.993318	0.840009		0.989992	0.0747541	0.358747	0.34992	0.0930751	0.0710198	0.0178455	0.0837347		0.0498952	0.0152123	0.0527777	0.041718	0.518373	0.842377	0.535517		0.82031	0.189302	0.192131	0.0609906	0.619758	0.0670512	0.0883099	0.0887909		0.262227	0.0275554	0.0457066	0.0145584	0.191582
100	0.446156	0.773219	0.993308	0.83989		0.990027	0.0731072	0.349751	0.335278	0.121316	0.0741397	0.0178234	0.0833121		0.0498425	0.0147857	0.0513859	0.0417273	0.540053	0.840474	0.543627		0.820175	0.187017	0.189621	0.0614619	0.63664	0.0716044	0.0875421	0.089333		0.262448	0.0279477	0.0456656	0.0143847	0.194139

## Sheet: shank_angle A1FaCoM
Shank angle	mean	std	steps
left	69.5863	2.25201	69.2127	68.5143	70.5159	68.649	67.3171	69.7027	66.9239	67.0958	69.2046	69.3688	67.0884	67.253	67.4624	65.4618	67.1191	70.4014	68.6416	69.7204	71.1052	70.9906	71.8673	70.2262	69.3004	70.5137	72.6702	72.1834	70.9671	71.7689	71.8157	72.4612	67.9256	65.7218	64.9947	70.4196	68.1045	65.2623	66.8368	65.9837	71.244	70.2359	73.1036	72.4036	69.7337	68.9979	71.8638	69.6716	69.1094
right	59.6499	2.15023	59.793	59.7231	57.8456	57.3776	57.8442	58.7152	58.9371	58.6986	57.3135	60.0729	57.4777	58.1773	55.9113	57.3605	58.4107	58.3774	59.7852	60.8644	60.8842	59.041	59.3725	59.2371	60.9584	60.178	60.1416	59.6062	60.5428	60.3451	60.6326	59.9571	58.0796	59.4505	58.1137	59.4634	57.243	58.0053	57.104	57.2321	57.1607	57.7666	58.7997	57.9093	59.9905	60.9134	60.6087	58.8112	59.8325
[truncated: 80 more columns]

## Sheet: A1FaCoM kin. values
		Right	Left	Norm
hip	Max. hip flexion initial contact (°)	37.09	59.21
	Max. hip extension terminal stance phase (°)	2.46	-4.85
	Hip extending movement initial contact – terminal stance(°)	34.63	64.06
	Total hip movement (Range of motion) (°)	36.87	64.06
knee	Knee extension initial contact(°)	30.99	23.98
	Knee flexion foot flat (°)	46.16	48.47
	Knee flexion from initial contact to foot flat (°)	15.17	24.5
	Knee extension midstance (°)	26.15	6.65
	Knee extension from footflat to midstance (°)	20.01	41.82
	Max. kneeflexion swing fase (°)	51.08	70.13
	Total knee movement (Range of motion) (°)	24.93	63.48
ankle	Max. dorsal flexion terminal stance phase (°)	12.4	14.98
	Max. plantar flexion pre swing (°)	9.27	-9.53
	Ankle plantar movement from end midstance to pre swing	3.13	24.52
	Total ankle movement(Range of Motion) (°)	7.43	31.26
	Max dorsal flexion swing phase (°)	12.72	16.26
		Right	Left	Norm
hip	Peek hip flexion moment	0.65	1.76
	Peek hip abduction moment	0.66	0.78
knee	Peek knee flexion moment	0.94	1.63
	Peek knee abduction moment	0.07	0.28
ankle	Peek ankle plantair moment	1.77	1.27
		Avg.	Min.	Max.	RoM.
trunk	Trunk Tilt (°)	-19.28	-23.35	-15.95	7.39
	Trunk Flex (°)	-9.85	-32.64	10.58	43.22
	Trunk Rotation (°)	-7.62	-20.8	3.69	24.5

## Sheet: Rotation RHipFlex A1FaCoM
all values Right	mean	std	steps
1	37.0888	1.7084	38.493	38.341	38.792	36.206	34.166	35.08	38.119	37.211	33.66	35.344	39.14	34.847	33.599	34.696	36.849	39.129	38.287	36.763	38.854	39.081	34.148	36.468	38.089	37.148	36.55	37.554	38.556	38.466	38.584	33.591	37.444	37.626	36.038	39.015	38.081	38.423	40.201	39.567	34.949	37.114	40.316	34.374	36.742	34.614	35.652	36.182	37.738
2	36.7582	1.70269	38.3107	37.9403	38.3411	35.963	33.911	34.6777	37.6933	37.1041	33.363	35.0985	38.6942	34.7186	33.1787	34.3931	36.3659	38.8588	38.1292	36.5512	38.499	38.7018	33.6985	36.0571	37.895	36.8308	36.16	37.1203	38.063	38.0377	38.1682	32.923	37.125	37.5453	35.879	38.9937	37.789	38.126	39.6153	39.3544	34.7579	36.5679	39.8535	34.0069	36.044	34.2907	35.6083	35.9661	37.7946
3	36.4757	1.70673	38.1182	37.5635	37.9174	35.7239	33.654	34.3462	37.3088	37.0648	33.086	34.8608	38.2436	34.5922	32.7967	34.1049	35.8613	38.5817	37.981	36.3619	38.248	38.362	33.3452	35.816	37.7901	36.5103	35.7544	36.7338	37.6298	37.6745	37.7698	32.48	36.833	37.4808	35.718	38.9564	37.5767	37.831	39.2212	39.2828	34.5708	36.163	39.4238	33.6987	35.5977	34.0182	35.5366	35.7948	37.8034
4	36.2316	1.71682	37.9016	37.2155	37.5237	35.4848	33.391	34.0588	36.9529	37.0475	32.821	34.6485	37.8023	34.432	32.4475	33.8527	35.3642	38.3229	37.8262	36.166	38.053	38.0493	33.0837	35.7212	37.6988	36.2288	35.3614	36.3755	37.2477	37.3918	37.4309	32.235	36.552	37.429	35.562	38.8804	37.4111	37.538	38.9725	39.2988	34.3798	35.8109	39.0197	33.4355	35.3182	33.8022	35.4673	35.6964	37.7442
5	36.0142	1.72763	37.6753	36.9072	37.161	35.2466	33.127	33.7856	36.633	37.0134	32.557	34.4702	37.3678	34.2216	32.1263	33.6301	34.8922	38.0809	37.646	35.9633	37.86	37.7625	32.9083	35.7286	37.5703	35.9908	35.0013	36.0315	36.9088	37.1612	37.1498	32.128	36.292	37.3795	35.411	38.75	37.253	37.2536	38.7997	39.3432	34.2099	35.475	38.6393	33.2203	35.1228	33.6447	35.4096	35.6627	37.6161
6	35.8113	1.7351	37.4559	36.6411	36.8275	35.0023	32.867	33.5006	36.3617	36.9351	32.281	34.3177	36.9328	33.9586	31.8159	33.4121	34.4353	37.8384	37.4356	35.767	37.649	37.4918	32.8066	35.788	37.3941	35.7864	34.6793	35.697	36.6054	36.9397	36.8925	32.089	36.063	37.3129	35.263	38.5625	37.0674	36.9761	38.6382	39.3668	34.0872	35.1643	38.2781	33.0537	34.9574	33.5376	35.3487	35.6594	37.435
7	35.61	1.73742	37.2373	36.4092	36.5117	34.7512	32.62	33.1915	36.1423	36.7976	31.983	34.1738	36.4996	33.6507	31.5098	33.1746	33.9799	37.5789	37.1983	35.5804	37.425	37.2188	32.7435	35.8558	37.1896	35.5936	34.3794	35.3606	36.3288	36.6891	36.6274	32.058	35.863	37.2118	35.101	38.3307	36.8257	36.698	38.4461	39.3374	34.0115	34.9022	37.9242	32.9302	34.7998	33.4549	35.259	35.6397	37.2177
8	35.397	1.73404	36.9927	36.1938	36.1898	34.4959	32.401	32.8664	35.9729	36.6022	31.661	34.0191	36.0717	33.3132	31.2058	32.9147	33.5208	37.2861	36.9429	35.3859	37.191	36.9231	32.6788	35.8988	36.98	35.3853	34.0755	34.9974	36.0592	36.3757	36.3397	31.997	35.679	37.0667	34.908	38.0678	36.5185	36.4069	38.2057	39.2291	33.9494	34.6982	37.5578	32.8346	34.6363	33.3669	35.1218	35.5618	36.9796
9	35.161	1.72509	36.6825	35.9677	35.8425	34.2393	32.214	32.5457	35.8489	36.3554	31.319	33.8343	35.6545	32.9655	30.9063	32.6377	33.0652	36.9506	36.6792	35.1496	36.941	36.5899	32.5859	35.8962	36.7738	35.1438	33.7397	34.5876	35.7734	35.97	36.0178	31.888	35.495	36.8765	34.679	37.7764	36.1553	36.0937	37.9124	39.0276	33.8577	34.5264	37.155	32.7423	34.4521	33.2551	34.9303	35.4047	36.732
10	34.8934	1.71197	36.2741	35.705	35.4587	33.9867	32.056	32.2436	35.7472	36.0641	30.972	33.6026	35.2538	32.6192	30.6132	32.3414	32.618	36.5785	36.4093	34.8409	36.656	36.2125	32.4492	35.8373	36.5552	34.8628	33.3558	34.122	35.4509	35.4515	35.6516	31.716	35.297	36.6369	34.416	37.4387	35.7577	35.7544	37.5684	38.7294	33.7018	34.3437	36.6985	32.629	34.2296	33.1075	34.6928	35.1745	36.4768
11	34.5858	1.69872	35.7528	35.3973	35.0385	33.7389	31.905	31.9623	35.6193	35.7304	30.629	33.3095	34.8576	32.2677	30.318	31.9994	32.1823	36.1826	36.1172	34.4434	36.314	35.7859	32.2591	35.7201	36.2977	34.5465	32.9185	33.6087	35.0875	34.8213	35.2359	31.475	35.068	36.3348	34.113	37.0236	35.3494	35.3823	37.1802	38.3438	33.4524	34.1068	36.1827	32.4657	33.9584	32.9042	34.4211	34.8979	36.2002
12	34.225	1.69089	35.1151	35.0411	34.5867	33.4827	31.715	31.6826	35.3998	35.344	30.288	32.9359	34.4377	31.8831	29.9964	31.5738	31.7433	35.7713	35.767	33.9504	35.897	35.3063	32.005	35.5371	35.975	34.1972	32.4308	33.0521	34.6864	34.0979	34.7747	31.171	34.778	35.9483	33.744	36.4933	34.9329	34.9627	36.753	37.8861	33.082	33.7781	35.6107	32.2203	33.6268	32.6204	34.1184	34.6088	35.8707
13	33.7919	1.69305	34.3622	34.6262	34.1009	33.1876	31.435	31.3704	35.0234	34.8791	29.924	32.458	33.9516	31.4228	29.6144	31.0276	31.2713	35.3418	35.313	33.3544	35.4	34.7617	31.6705	35.2693	35.5654	33.8118	31.8943	32.4478	34.2526	33.3094	34.2807	30.802	34.394	35.4513	33.276	35.8178	34.4865	34.4703	36.2857	37.3638	32.5662	33.3284	34.981	31.8619	33.2171	32.2353	33.7796	34.3275	35.4464
14	33.2629	1.7064	33.4949	34.1277	33.5679	32.8126	31.028	30.9844	34.446	34.3024	29.498	31.8533	33.3632	30.8446	29.1436	30.3388	30.7248	34.8738	34.7147	32.6406	34.822	34.1326	31.2369	34.8855	35.0449	33.3768	31.3029	31.7828	33.7751	32.4748	33.7669	30.358	33.883	34.822	32.679	34.984	33.9707	33.8748	35.7674	36.765	31.8921	32.7345	34.2855	31.368	32.6994	31.7366	33.3819	34.046	34.8864
15	32.6157	1.72897	32.5114	33.5147	32.9624	32.3159	30.475	30.4827	33.6602	33.5886	28.974	31.1099	32.6522	30.1266	28.5656	29.5092	30.0706	34.3362	33.9487	31.7902	34.156	33.4	30.6855	34.3503	34.3884	32.8693	30.6435	31.0298	33.225	31.594	33.2333	29.828	33.236	34.0536	31.929	33.9976	33.3436	33.1509	35.1743	36.0611	31.0573	31.9805	33.5084	30.7336	32.0385	31.1238	32.8978	33.7261	34.1615
16	31.8356	1.75679	31.4118	32.76	32.2544	31.6665	29.773	29.8363	32.6785	32.7339	28.328	30.2314	31.8139	29.264	27.8791	28.5531	29.2962	33.6988	33.0125	30.7904	33.389	32.5472	29.9996	33.6367	33.5801	32.2597	29.8997	30.1618	32.5646	30.6522	32.6638	29.201	32.455	33.1556	31.025	32.8779	32.5787	32.2822	34.4763	35.2224	30.0704	31.0622	32.6305	29.9619	31.2105	30.4083	32.308	33.3131	33.2598
17	30.919	1.78499	30.2032	31.8491	31.4251	30.8561	28.942	29.0348	31.5263	31.7457	27.553	29.2313	30.8466	28.2673	27.0933	27.4918	28.4037	32.9442	31.9182	29.643	32.508	31.5661	29.1708	32.7391	32.6121	31.5224	29.0564	29.1638	31.766	29.6301	32.0309	28.468	31.558	32.1474	29.985	31.6506	31.6698	31.2741	33.647	34.2265	28.9561	29.9863	31.636	29.0622	30.2123	29.6068	31.6015	32.7615	32.1872
18	29.8722	1.80949	28.9	30.7835	30.4709	29.8938	28	28.0855	30.2374	30.6426	26.66	28.1266	29.757	27.1601	26.2206	26.3519	27.401	32.0692	30.6838	28.3628	31.505	30.4615	28.2008	31.6738	31.4892	30.645	28.0991	28.0374	30.8195	28.5116	31.3061	27.632	30.568	31.0498	28.834	30.341	30.6288	30.1402	32.6739	33.0708	27.7448	28.7674	30.5185	28.0448	29.0594	28.7306	30.7715	32.0447	30.9672
19	28.71	1.82702	27.5235	29.5813	29.3977	28.7938	26.963	27.0032	28.8457	29.4433	25.664	26.9371	28.5611	25.9709	25.2756	25.1612	26.3027	31.0811	29.3449	26.9703	30.384	29.248	27.1015	30.4722	30.2313	29.6282	27.0211	26.7973	29.7289	27.2915	30.4643	26.704	29.506	29.8809	27.603	28.9728	29.4771	28.9001	31.5629	31.7688	26.4692	27.4305	29.2837	26.9214	27.7779	27.7907	29.8181	31.1553	29.6328
20	27.4554	1.83481	26.1013	28.2714	28.2185	27.5787	25.844	25.8095	27.3902	28.1727	24.579	25.6865	27.2845	24.7325	24.2764	23.9511	25.1251	29.9918	27.9363	25.4981	29.157	27.9454	25.8925	29.1729	28.8736	28.4857	25.8295	25.467	28.5099	25.9798	29.4935	25.703	28.397	28.6564	26.331	27.57	28.2381	27.5829	30.3338	30.3471	25.1647	26.0095	27.9475	25.7107	26.4036	26.8012	28.75	30.1029	28.219
21	26.1389	1.83077	24.6642	26.8876	26.9512	26.2771	24.665	24.534	25.9162	26.8619	23.426	24.4062	25.9581	23.481	23.2421	22.7496	23.8901	28.821	26.4876	23.9867	27.844	26.5749	24.6043	27.8178	27.4571	27.2344	24.5421	24.0814	27.1877	24.5992	28.4001	24.653	27.271	27.3974	25.056	26.1612	26.9382	26.227	29.0145	28.8401	23.8688	24.5464	26.5337	24.439	24.9801	25.7818	27.5878	28.9144	26.7633
22	24.7969	1.81407	23.2483	25.4641	25.6184	24.9237	23.46	23.2175	24.4726	25.5498	22.239	23.1308	24.6162	22.2511	22.1909	21.5808	22.6299	27.5902	25.031	22.4818	26.474	25.1663	23.276	26.4478	26.0244	25.8999	23.1884	22.6842	25.7992	23.1779	27.2048	23.582	26.16	26.1337	23.814	24.7791	25.6075	24.8704	27.6412	27.2887	22.6178	23.0901	25.0735	23.1386	23.5522	24.7563	26.3585	27.6319	25.3043
23	23.4673	1.78635	21.8853	24.0363	24.2487	23.5588	22.269	21.9052	23.1002	24.2773	21.051	21.8951	23.2944	21.0706	21.144	20.4624	21.3837	26.3246	23.6007	21.0213	25.081	23.7553	21.9493	25.1038	24.6157	24.5207	21.8087	21.3182	24.3876	21.754	25.9423	22.504	25.086	24.8966	22.624	23.4537	24.278	23.5518	26.255	25.7376	21.4397	21.6871	23.603	21.8434	22.1601	23.748	25.1007	26.307	23.8751
24	22.1855	1.75122	20.5998	22.642	22.877	22.2258	21.132	20.6432	21.8257	23.0759	19.889	20.7318	22.0253	19.9581	20.1233	19.4125	20.1869	25.061	22.2309	19.6351	23.693	22.3792	20.6661	23.8224	23.2623	23.1407	20.446	20.0227	22.9929	20.366	24.6547	21.437	24.07	23.7049	21.505	22.2109	22.9853	22.3038	24.896	24.2312	20.3522	20.3708	22.1608	20.5869	20.8373	22.7762	23.8617	24.9922	22.5
25	20.9815	1.71337	19.4055	21.3182	21.5413	20.9636	20.075	19.4716	20.66	21.9677	18.777	19.666	20.8327	18.9252	19.1468	18.4541	19.0673	23.8392	20.9496	18.3443	22.336	21.0709	19.4685	22.6368	21.9889	21.8058	19.1422	18.8284	21.6541	19.056	23.3877	20.407	23.123	22.5741	20.475	21.072	21.7607	21.1491	23.5969	22.8052	19.3611	19.1582	20.7854	19.3994	19.608	21.8557	22.687	23.7384	21.2001
26	19.8775	1.67672	18.3135	20.095	20.2761	19.7992	19.113	18.4189	19.6044	20.9627	17.739	18.7114	19.7319	17.9801	18.2281	17.6053	18.0438	22.6916	19.7769	17.1617	21.037	19.856	18.3931	21.567	20.8082	20.5591	17.9383	17.7575	20.4121	17.8597	22.1861	19.439	22.247	21.5166	19.545	20.0434	20.6236	20.1006	22.3799	21.4835	18.461	18.0548	19.5092	18.3067	18.4857	20.9958	21.6128	22.5922	20.0006
27	18.8846	1.64356	17.3231	18.9912	19.11	18.7461	18.249	17.4941	18.654	20.0641	16.787	17.8733	18.729	17.1306	17.3741	16.8725	17.1276	21.6386	18.7237	16.0913	19.83	18.749	17.4578	20.6148	19.727	19.4357	16.8688	16.8256	19.2968	16.8097	21.0878	18.542	21.44	20.5421	18.713	19.1199	19.5811	19.1542	21.2573	20.2775	17.6442	17.0612	18.3561	17.3233	17.4716	20.1982	20.6613	21.5839	18.9189
28	18.0031	1.61394	16.4283	18.0105	18.0585	17.8031	17.48	16.6884	17.8025	19.265	15.923	17.1477	17.8213	16.3807	16.5845	16.2511	16.3262	20.6889	17.7929	15.1306	18.743	17.7497	16.6625	19.7634	18.743	18.4548	15.9475	16.0362	18.3162	15.9086	20.1143	17.72	20.699	19.6563	17.976	18.2971	18.6326	18.2962	20.2293	19.1831	16.905	16.1785	17.3355	16.4559	16.5577	19.4562	19.8372	20.7046	17.9575
29	17.2253	1.5864	15.6204	17.1422	17.1233	16.9577	16.8	15.9836	17.0436	18.5557	15.142	16.5214	17.0026	15.7321	15.8582	15.7373	15.6385	19.8433	16.9812	14.2709	17.787	16.8497	15.9975	18.9885	17.8529	17.6171	15.1676	15.3793	17.46	15.1532	19.2708	16.97	20.02	18.8609	17.323	17.5703	17.7747	17.5131	19.2885	18.1864	16.2394	15.4075	16.445	15.7069	15.7367	18.7579	19.1294	19.9328	17.1147
30	16.5417	1.55909	14.8815	16.3694	16.2924	16.1954	16.201	15.3584	16.3687	17.9273	14.434	15.9788	16.2673	15.1831	15.1983	15.319	15.0557	19.0882	16.2744	13.5076	16.962	16.0392	15.4425	18.2697	17.0517	16.9072	14.5142	14.8389	16.7131	14.5213	18.5419	16.289	19.403	18.1499	16.749	16.9289	16.9991	16.7972	18.4228	17.2706	15.6407	14.7497	15.6702	15.0718	14.9998	18.0949	18.5188	19.2439	16.3872
31	15.9373	1.53123	14.1995	15.677	15.5509	15.5013	15.673	14.7958	15.7641	17.3633	13.793	15.5072	15.6094	14.7251	14.6098	14.9737	14.563	18.4085	15.6489	12.8349	16.252	15.3071	14.9745	17.5896	16.3376	16.3027	13.9684	14.3962	16.057	13.9881	17.8944	15.669	18.846	17.5078	16.251	16.3559	16.2933	16.1428	17.6175	16.4198	15.0982	14.2014	14.9912	14.5325	14.3382	17.4622	17.9841	18.6157	15.7652
32	15.3881	1.50285	13.5711	15.0528	14.8816	14.8623	15.203	14.2804	15.2093	16.8368	13.213	15.0956	15.0188	14.3407	14.0965	14.6727	14.1404	17.7983	15.0791	12.2427	15.641	14.6403	14.5695	16.9387	15.7121	15.7779	13.5106	14.033	15.4732	13.532	17.2969	15.107	18.334	16.915	15.816	15.8218	15.6404	15.5434	16.8573	15.6212	14.5929	13.7474	14.3886	14.0671	13.7458	16.853	17.5025	18.0274	15.2321
33	14.8905	1.4725	12.9939	14.479	14.2679	14.2689	14.777	13.8006	14.6746	16.3177	12.688	14.7294	14.4797	14.0023	13.6565	14.3773	13.7639	17.254	14.5372	11.7131	15.12	14.0224	14.2066	16.3122	15.1738	15.312	13.1193	13.7303	14.9431	13.1291	16.7335	14.593	17.846	16.3497	15.422	15.289	15.0156	14.9902	16.1267	14.8642	14.1024	13.3609	13.8396	13.6585	13.2161	16.2561	17.0488	17.4653	14.7576
34	14.4176	1.4409	12.456	13.936	13.688	13.7073	14.38	13.343	14.131	15.774	12.208	14.3873	13.9693	13.6723	13.2807	14.0387	13.401	16.7683	13.998	11.2187	14.668	13.432	13.863	15.7053	14.715	14.887	12.769	13.462	14.447	12.753	16.195	14.112	17.356	15.7833	15.032	14.712	14.3873	14.4673	15.413	14.1383	13.601	13.0073	13.316	13.2823	12.7347	15.653	16.5953	16.918	14.3023
35	13.9425	1.40853	11.9323	13.399	13.112	13.1555	13.994	12.8863	13.5527	15.176	11.757	14.0383	13.4566	13.3087	12.9501	13.6127	13.0111	16.3274	13.4259	10.7293	14.256	12.8478	13.5128	15.1065	14.3156	14.4751	12.4265	13.1957	13.9659	12.3791	15.6672	13.643	16.835	15.18	14.608	14.0448	13.7204	13.9467	14.7022	13.4308	13.0558	12.6454	12.7943	12.9047	12.2798	15.0188	16.1132	16.3693	13.8225
36	13.4346	1.37663	11.3933	12.8375	12.5106	12.5871	13.591	12.4031	12.921	14.4949	11.31	13.6422	12.9125	12.8707	12.6329	13.0684	12.5562	15.9094	12.7905	10.2125	13.847	12.2502	13.1281	14.4952	13.9445	14.0236	12.0551	12.8924	13.4787	11.9765	15.1284	13.155	16.26	14.5045	14.114	13.2631	12.9758	13.3913	13.9764	12.726	12.4353	12.2301	12.2576	12.4886	11.821	14.3278	15.5704	15.792	13.275
37	12.8642	1.34755	10.8107	12.2233	11.8575	11.9805	13.142	11.8667	12.2266	13.7131	10.841	13.1602	12.3171	12.3293	12.2913	12.4024	12.0098	15.4922	12.0764	9.63355	13.374	11.618	12.6795	13.8496	13.5645	13.4777	11.6199	12.5137	12.9575	11.5113	14.5516	12.614	15.608	13.7338	13.527	12.3676	12.1197	12.7721	13.2137	12.0072	11.7162	11.7181	11.6895	11.9995	11.328	13.5693	14.9355	15.151	12.628
38	12.2098	1.3244	10.1664	11.5358	11.1387	11.3189	12.632	11.27	11.472	12.8377	10.332	12.5673	11.6549	11.6786	11.8956	11.6379	11.3639	15.0568	11.283	8.96322	12.756	10.9339	12.1398	13.156	13.1396	12.8131	11.0921	12.0255	12.3761	10.9525	13.9013	11.985	14.857	12.8646	12.844	11.3814	11.1408	12.0678	12.395	11.2633	10.8813	11.0759	11.0701	11.4088	10.7699	12.7498	14.1885	14.4119	11.8758
39	11.4632	1.30898	9.46108	10.7774	10.3556	10.5946	12.064	10.6212	10.6694	11.8949	9.78	11.8593	10.9207	10.9335	11.4232	10.8139	10.6309	14.5883	10.4307	8.19753	11.968	10.1925	11.4959	12.3983	12.6395	12.0343	10.4591	11.4118	11.7212	10.2824	13.1485	11.242	13.997	11.918	12.074	10.3423	10.059	11.2714	11.5114	10.4873	9.92668	10.2831	10.3785	10.6963	10.1127	11.8919	13.3303	13.5517	11.0396
40	10.6331	1.30048	8.71415	9.97303	9.52427	9.81933	11.451	9.93442	9.8417	10.9162	9.187	11.0528	10.126	10.1201	10.8665	9.97709	9.84106	14.078	9.549	7.35791	11.041	9.40927	10.7627	11.5688	12.0445	11.1684	9.72912	10.6828	10.996	9.50358	12.285	10.391	13.03	10.9308	11.243	9.30109	8.91585	10.3945	10.571	9.6767	8.86991	9.33842	9.60627	9.85312	9.32512	11.0277	12.3841	12.571	10.158
41	9.74361	1.296	7.95799	9.15386	8.66421	9.02408	10.813	9.22715	9.02727	9.92942	8.56	10.184	9.29883	9.26869	10.234	9.1736	9.03012	13.5235	8.6707	6.47883	10.025	8.60605	9.96376	10.6819	11.3552	10.2547	8.933	9.87145	10.2167	8.6418	11.332	9.466	11.975	9.95281	10.382	8.31261	7.7646	9.47141	9.59882	8.84291	7.74488	8.26712	8.76724	8.89938	8.39217	10.1952	11.3847	11.4966	9.27578
42	8.83329	1.29134	7.23004	8.35681	7.80303	8.2467	10.175	8.52456	8.26412	8.96751	7.918	9.29297	8.47828	8.41456	9.55088	8.4357	8.698	12.9285	7.83294	5.59986	8.981	7.80208	9.12061	9.7692	10.5897	9.33096	8.08607	8.99788	9.40825	7.73031	10.3251	8.507	10.86	9.04081	9.524	7.424	6.66985	8.5516	8.62818	8.01136	6.59506	7.11841	7.881	7.88085	7.32805	9.43992	10.369	10.3674	8.43426
43	7.92687	1.28835	6.56782	7.62294	6.97636	7.51694	9.57	7.86197	7.56161	8.06879	7.287	8.41521	7.70052	7.59391	8.84352	7.76748	7.83839	12.3016	7.07045	4.77094	7.953	7.01548	8.257	8.86324	9.77436	8.44052	7.19109	8.05991	8.60409	6.80121	9.29709	7.567	9.728	8.23306	8.686	6.65309	5.69773	7.68276	7.698	7.22012	5.48024	5.95233	6.97264	6.84867	6.18452	8.7947	9.37982	9.22264	7.66648
44	7.06074	1.28242	6.00132	6.98241	6.2173	6.83266	9.016	7.26785	6.89427	7.25396	6.683	7.59091	6.96822	6.83035	8.10019	7.13494	6.84864	11.653	6.39582	4.05171	6.984	6.27069	7.40597	7.99757	8.94341	7.63649	6.28908	7.09288	7.84498	5.89438	8.27958	6.719	8.613	7.53629	7.856	5.97455	4.89912	6.88858	6.86152	6.49989	4.47832	4.83908	6.08176	5.86597	5.03746	8.24793	8.46133	8.11255	6.99049
45	6.26037	1.26491	5.52911	6.43156	5.53167	6.15367	8.493	6.73056	6.22556	6.50022	6.086	6.85744	6.24144	6.109	7.28478	6.47833	6.25833	10.9756	5.78833	3.482	6.129	5.589	6.59167	7.223	8.14344	6.95278	5.44856	6.176	7.16178	5.05356	7.30633	6.021	7.522	6.91133	6.993	5.34333	4.27378	6.15833	6.16267	5.84522	3.65533	3.87478	5.26267	5.00633	3.98867	7.72422	7.62889	7.09322	6.39322
46	5.51994	1.22554	5.11345	5.92373	4.89418	5.43091	7.961	6.19227	5.55109	5.75055	5.447	6.22118	5.47255	5.38218	6.37818	5.74973	5.68318	10.2358	5.20873	3.04636	5.416	4.96445	5.80464	6.57	7.41264	6.37727	4.70164	5.36064	6.54855	4.30282	6.40209	5.463	6.446	6.29964	6.06	4.73991	3.775	5.47282	5.60364	5.20936	3.02164	3.14109	4.55764	4.308	3.15964	7.12236	6.85091	6.19127	5.83027
47	4.82126	1.16374	4.70946	5.40063	4.27758	4.6523	7.407	5.58512	4.92079	4.96201	4.725	5.64392	4.64776	4.61673	5.42453	4.94944	5.05792	9.39825	4.63188	2.68316	4.825	4.35255	5.01294	6.00654	6.75673	5.862	4.04497	4.64686	5.96368	3.61606	5.55882	4.966	5.394	5.66989	5.075	4.19215	3.33481	4.83943	5.13867	4.54216	2.52763	2.64774	3.96515	3.74382	2.61034	6.38484	6.07697	5.38204	5.24951
48	4.15305	1.09451	4.30941	4.84121	3.67952	3.85536	6.872	4.88464	4.41352	4.14977	3.928	5.07273	3.81716	3.82466	4.52562	4.13449	4.36194	8.47203	4.07676	2.34399	4.296	3.7069	4.203	5.45432	6.1541	5.3639	3.45974	4.00741	5.37327	2.94595	4.73761	4.439	4.42	5.04969	4.126	3.75703	2.91861	4.30545	4.71285	3.83875	2.10732	2.32825	3.44333	3.25657	2.29485	5.53605	5.2907	4.60965	4.62552
49	3.53226	1.04014	3.94927	4.28512	3.13836	3.10955	6.435	4.13724	4.09573	3.38961	3.125	4.48745	3.069	3.06491	3.78848	3.39612	3.63694	7.53136	3.60045	2.03512	3.791	3.02685	3.41382	4.85197	5.58397	4.89024	2.94615	3.42812	4.79542	2.27603	3.90655	3.86	3.604	4.51191	3.321	3.48727	2.54542	3.94042	4.30691	3.15855	1.72488	2.0987	2.95236	2.81042	2.11224	4.66685	4.54064	3.84736	3.97739
50	3.00514	1.01869	3.68766	3.80561	2.71655	2.48229	6.162	3.43477	4.00413	2.77585	2.414	3.91972	2.48941	2.41727	3.28982	2.82461	2.96482	6.68809	3.27082	1.80662	3.331	2.37666	2.73521	4.20739	5.06252	4.50163	2.53207	2.93585	4.29676	1.65206	3.08382	3.292	3.006	4.13227	2.753	3.41597	2.26966	3.79737	3.94791	2.59627	1.39652	1.91382	2.49882	2.41728	1.98425	3.88798	3.90876	3.13674	3.36884
51	2.63121	1.03888	3.57634	3.47639	2.47073	2.02571	6.087	2.87012	4.14321	2.38137	1.879	3.43516	2.14159	1.95873	3.07818	2.48012	2.43324	6.04763	3.14118	1.71555	2.988	1.85834	2.26539	3.60135	4.64775	4.26981	2.27122	2.59581	3.95475	1.16455	2.34767	2.843	2.668	3.95472	2.479	3.55173	2.13934	3.88993	3.68464	2.23473	1.1723	1.78782	2.13858	2.12486	1.89786	3.30402	3.46078	2.57854	2.88616
52	2.4592	1.09536	3.6407	3.34112	2.43591	1.77276	6.212	2.50976	4.48533	2.24255	1.578	3.10409	2.05848	1.73388	3.15552	2.3903	2.10864	5.67833	3.22518	1.79779	2.836	1.56015	2.06873	3.1383	4.40997	4.23858	2.19827	2.48318	3.82418	0.898485	1.79955	2.606	2.6	3.98815	2.516	3.88318	2.18164	4.19918	3.55664	2.11948	1.09588	1.77382	1.93936	1.98364	1.88655	2.97606	3.23585	2.2613	2.60921
53	2.50954	1.17156	3.87964	3.41486	2.62161	1.72892	6.507	2.38475	4.98403	2.35162	1.531	2.982	2.2402	1.74979	3.48463	2.55453	2.02052	5.60298	3.48855	2.05426	2.917	1.52346	2.15788	2.89099	4.40234	4.41167	2.31689	2.63665	3.92197	0.89803	1.51748	2.626	2.785	4.21804	2.842	4.39258	2.39759	4.68745	3.57979	2.24893	1.17976	1.91009	1.94215	2.01851	1.97765	2.91283	3.24445	2.2238	2.57132
54	2.77249	1.24949	4.27948	3.68478	3.01579	1.87383	6.923	2.49403	5.59399	2.66543	1.725	3.09398	2.66168	1.98518	4.01311	2.93535	2.15902	5.8053	3.87909	2.4516	3.223	1.74224	2.4937	2.88621	4.64131	4.76238	2.60678	3.04743	4.22843	1.1672	1.53482	2.898	3.185	4.61602	3.406	5.06303	2.77328	5.30642	3.74921	2.59333	1.40693	2.20448	2.15212	2.22062	2.17922	3.08842	3.46489	2.45996	2.76905
55	3.21405	1.31859	4.81064	4.12136	3.59082	2.17682	7.409	2.81118	6.285	3.12918	2.118	3.42391	3.27845	2.38664	4.68745	3.46864	2.48136	6.24136	4.35091	2.94045	3.716	2.17173	3.00409	3.10818	5.10464	5.24764	3.03055	3.65573	4.699	1.67118	1.84064	3.376	3.746	5.14982	4.142	5.87782	3.28827	6.00555	4.04909	3.11445	1.742	2.64009	2.54764	2.55809	2.47691	3.47109	3.85345	2.93309	3.16691
56	3.78971	1.37735	5.447	4.69011	4.30833	2.60333	7.931	3.29578	7.04433	3.69744	2.656	3.91922	4.04189	2.89611	5.46211	4.09344	2.93744	6.85189	4.88167	3.47833	4.34	2.75256	3.61167	3.51989	5.74233	5.82456	3.54978	4.37522	5.28078	2.34922	2.387	3.998	4.418	5.79222	4.98	6.822	3.92633	6.74567	4.46567	3.77378	2.14889	3.18878	3.08733	2.99289	2.84	4.028	4.36411	3.584	3.72011
57	4.45971	1.42966	6.16752	5.36669	5.13015	3.12991	8.474	3.9119	7.86714	4.34965	3.296	4.51585	4.90747	3.47708	6.29981	4.77195	3.49773	7.57592	5.4663	4.04757	5.034	3.43416	4.25927	4.08645	6.49582	6.46124	4.14522	5.1307	5.93009	3.13463	3.10724	4.719	5.17	6.52713	5.868	7.88224	4.67236	7.50779	4.99561	4.53974	2.61434	3.82003	3.72333	3.49867	3.25017	4.73409	4.96367	4.35384	4.38517
58	5.19901	1.48027	6.95894	6.14118	6.02864	3.74842	9.047	4.6383	8.74858	5.08627	4.01	5.16706	5.84209	4.12109	7.16985	5.48694	4.15445	8.36261	6.11218	4.65833	5.762	4.18373	4.91891	4.78364	7.318	7.14127	4.82052	5.89064	6.62373	3.98055	3.94173	5.512	5.992	7.34667	6.775	9.03927	5.51812	8.29306	5.63855	5.39661	3.1537	4.52248	4.41609	4.06367	3.71303	5.56664	5.64133	5.20482	5.13018
59	5.99721	1.53176	7.81051	7.0068	6.985	4.4581	9.665	5.46467	9.68544	5.91134	4.778	5.85287	6.82622	4.83244	8.05542	6.22982	4.90611	9.17798	6.8327	5.33557	6.517	4.99096	5.59097	5.60134	8.17934	7.85933	5.5877	6.66025	7.36179	4.86582	4.85788	6.371	6.892	8.25125	7.693	10.2698	6.45609	9.11368	6.39418	6.33278	3.79328	5.29932	5.14167	4.68888	4.25595	6.51137	6.40283	6.12536	5.93862
60	6.85336	1.58417	8.71352	7.95454	7.98421	5.25652	10.343	6.3808	10.6796	6.82413	5.589	6.57707	7.8501	5.61839	8.95363	7.00204	5.74542	10.0074	7.63706	6.10278	7.311	5.85723	6.2897	6.53292	9.06546	8.61353	6.45276	7.46133	8.16084	5.78868	5.84933	7.301	7.879	9.23673	8.629	11.546	7.47714	9.98208	7.25824	7.33536	4.54959	6.15219	5.89576	5.38032	4.90864	7.56242	7.26279	7.11362	6.80803
61	7.7696	1.63676	9.65776	8.97185	9.01318	6.14085	11.093	7.37252	11.7357	7.81685	6.442	7.35461	8.91552	6.47936	9.87139	7.81367	6.66291	10.8537	8.52391	6.9713	8.163	6.78694	7.03145	7.57179	9.97118	9.40282	7.40912	8.31658	9.03988	6.756	6.91691	8.315	8.96	10.3049	9.594	12.8377	8.56715	10.9079	8.22382	8.38964	5.42482	7.07303	6.68382	6.14194	5.68806	8.71352	8.23733	8.16676	7.74191
62	8.74637	1.6884	10.6323	10.0471	10.0621	7.10521	11.922	8.42806	12.8559	8.87768	7.348	8.19792	10.0255	7.40597	10.8233	8.67054	7.65042	11.7307	9.48142	7.93942	9.082	7.78017	7.83006	8.69687	10.8969	10.2262	8.44442	9.2384	10.0131	7.77676	8.05661	9.42	10.132	11.4475	10.599	14.1145	9.70725	11.8893	9.2803	9.4844	6.40526	8.04135	7.51161	6.97127	6.59498	9.95423	9.33226	9.27872	8.74411
63	9.77939	1.73743	11.6302	11.1646	11.127	8.14228	12.824	9.53879	14.0403	9.99229	8.314	9.11103	11.1805	8.37872	11.8231	9.57257	8.69962	12.6527	10.4911	8.99796	10.064	8.82852	8.68455	9.88326	11.8435	11.0801	9.54458	10.2251	11.0819	8.85335	9.26033	10.616	11.381	12.6474	11.647	15.3442	10.8777	12.9152	10.4096	10.6101	7.46772	9.03095	8.38567	7.86214	7.6152	11.2696	10.5351	10.4362	9.81221
64	10.8593	1.78264	12.6455	12.3081	12.2089	9.24018	13.783	10.6965	15.2848	11.1437	9.347	10.0895	12.3755	9.38255	12.8789	10.5142	9.802	13.6305	11.5337	10.1302	11.097	9.91873	9.59055	11.1055	12.8103	11.9568	10.6979	11.2675	12.2355	9.97582	10.5103	11.89	12.69	13.8891	12.736	16.5059	12.0595	13.9732	11.5948	11.7544	8.58527	10.0145	9.30682	8.80836	8.72345	12.6421	11.8213	11.6157	10.9351
65	11.9737	1.82319	13.6726	13.4595	13.3075	10.3865	14.775	11.8915	16.579	12.3133	10.447	11.1252	13.6033	10.4085	13.9852	11.4882	10.9479	14.6686	12.5926	11.3161	12.16	11.0388	10.539	12.3403	13.7904	12.8478	11.8916	12.3518	13.4545	11.1284	11.7896	13.228	14.038	15.1552	13.856	17.5876	13.2354	15.0508	12.8212	12.9062	9.73334	10.9717	10.2669	9.80376	9.88668	14.0582	13.1609	12.7909	12.0978
66	13.1101	1.85846	14.7063	14.6049	14.4199	11.5669	15.78	13.1111	17.9098	13.4846	11.611	12.2111	14.8536	11.4499	15.1278	12.4873	12.1296	15.7635	13.6589	12.5383	13.229	12.1789	11.522	13.5637	14.774	13.744	13.1103	13.4625	14.7133	12.2981	13.0781	14.615	15.406	16.4313	14.994	18.5869	14.3931	16.1381	14.0724	14.0546	10.8969	11.892	11.2581	10.8402	11.0747	15.5029	14.526	13.9399	13.2851
67	14.2584	1.88745	15.7413	15.7367	15.538	12.7703	16.781	14.344	19.2623	14.6463	12.834	13.3397	16.115	12.5013	16.286	13.5067	13.3433	16.9047	14.727	13.7847	14.288	13.3283	12.53	14.7623	15.755	14.639	14.3413	14.581	15.9883	13.4753	14.363	16.032	16.776	17.706	16.136	19.512	15.5283	17.228	15.334	15.1917	12.0693	12.774	12.284	11.913	12.2633	16.963	15.8927	15.0513	14.4813
68	15.4117	1.90908	16.7737	16.8512	16.6532	13.9888	17.775	15.5831	20.6238	15.7947	14.107	14.5033	17.3738	13.5608	17.438	14.5459	14.5848	18.0769	15.797	15.0461	15.334	14.4777	13.5544	15.9311	16.7294	15.5289	15.5747	15.6935	17.2572	14.6499	15.6285	17.465	18.134	18.9688	17.27	20.3731	16.6386	18.3198	16.5946	16.314	13.2505	13.6312	13.3458	13.0222	13.4422	18.4242	17.2424	16.1207	15.6744
69	16.5667	1.92258	17.8009	17.9493	17.758	15.2166	18.764	16.8235	21.9821	16.929	15.418	15.6931	18.6173	14.6298	18.5672	15.6057	15.8496	19.2615	16.8696	16.3157	16.373	15.621	14.5895	17.0697	17.6967	16.4133	16.8042	16.7899	18.5024	15.8082	16.866	18.899	19.47	20.2146	18.389	21.1891	17.7236	19.4194	17.8486	17.4215	14.4466	14.4883	14.4443	14.1668	14.6155	19.8735	18.5677	17.1513	16.8588
70	17.7229	1.92739	18.8274	19.0412	18.8497	16.4496	19.753	18.0639	23.326	18.0506	16.754	16.9017	19.8369	15.7117	19.6637	16.6849	17.1315	20.4394	17.9424	17.5899	17.418	16.7548	15.636	18.1823	18.6592	17.2982	18.0282	17.8627	19.7118	16.9381	18.0705	20.323	20.774	21.4409	19.489	21.9782	18.7892	20.5322	19.0925	18.5165	15.6654	15.3686	15.5803	15.3439	15.7975	21.301	19.8723	18.153	18.0333
71	18.8803	1.92323	19.8566	20.135	19.9266	17.6818	20.74	19.3043	24.6478	19.1589	18.098	18.1211	21.0284	16.8081	20.7253	17.7787	18.4195	21.5941	19.0114	18.8681	18.475	17.8775	16.6913	19.2748	19.6193	18.1905	19.2471	18.9079	20.8826	18.0384	19.2407	21.726	22.041	22.6451	20.567	22.7585	19.8477	21.662	20.3233	19.6006	16.9156	16.2947	16.7495	16.5541	17.003	22.7006	21.1621	19.1404	19.1952
72	20.0394	1.90977	20.8876	21.231	20.9892	18.9057	21.732	20.5454	25.9424	20.2533	19.435	19.3432	22.1916	17.9211	21.7529	18.8798	19.7023	22.7155	20.076	20.1493	19.552	18.9864	17.7577	20.3539	20.5731	19.0933	20.4633	19.9277	22.0171	19.1146	20.3817	23.097	23.268	23.8235	21.624	23.5399	20.9144	22.8086	21.5393	20.6741	18.2032	17.286	17.9439	17.798	18.245	24.0665	22.4329	20.13	20.3456
73	21.1992	1.88684	21.9152	22.3274	22.0386	20.1115	22.731	21.7854	27.2025	21.3356	20.747	20.5587	23.3276	19.0545	22.7507	19.9788	20.9724	23.7965	21.1355	21.4298	20.649	20.0772	18.8308	21.4231	21.5125	20.011	21.6797	20.9251	23.1188	20.1736	21.4991	24.433	24.454	24.9702	22.656	24.3255	21.9976	23.9699	22.7345	21.7387	19.5317	18.3554	19.1554	19.0763	19.5293	25.3866	23.6765	21.1405	21.4813
74	22.3582	1.85473	22.9409	23.4253	23.0741	21.2905	23.736	23.0174	28.4165	22.4042	22.022	21.7619	24.4357	20.2116	23.7217	21.0652	22.223	24.8299	22.1881	22.7049	21.767	21.1436	19.9075	22.4843	22.4276	20.9458	22.8988	21.8992	24.193	21.2212	22.6033	25.731	25.596	26.0812	23.668	25.1206	23.1012	25.1456	23.9066	22.7962	20.9037	19.5065	20.3781	20.3848	20.8513	26.6446	24.8838	22.1851	22.6022
75	23.5143	1.81463	23.9648	24.5287	24.0947	22.4368	24.736	24.231	29.5769	23.4564	23.255	22.9472	25.5125	21.3932	24.6643	22.1312	23.4476	25.8094	23.2287	23.9737	22.905	22.1803	20.99	23.5403	23.3112	21.8979	24.119	22.8479	25.2429	22.2639	23.7034	26.99	26.699	27.1575	24.669	25.9314	24.2264	26.3348	25.0559	23.8499	22.3202	20.7397	21.6127	21.7159	22.2008	27.8274	26.0456	23.2704	23.7074
76	24.6656	1.76913	24.9887	25.6393	25.0959	23.5505	25.724	25.4216	30.6853	24.4944	24.449	24.1098	26.5556	22.5982	25.5776	23.1795	24.642	26.7286	24.2552	25.2366	24.062	23.1872	22.0807	24.5952	24.1615	22.8711	25.3402	23.7726	26.2727	23.3075	24.8072	28.213	27.768	28.1989	25.663	26.7655	25.3687	27.537	26.1893	24.9066	23.7838	22.0495	22.8616	23.0568	23.5633	28.9286	27.1527	24.3957	24.7947
77	25.8106	1.72149	26.0144	26.7561	26.073	24.6359	26.695	26.5919	31.7445	25.5228	25.608	25.2461	27.5662	23.8253	26.4659	24.2166	25.8069	27.5863	25.2689	26.4914	25.236	24.1685	23.1827	25.6527	24.9755	23.8729	26.5618	24.6829	27.2849	24.3568	25.9166	29.404	28.81	29.2017	26.65	27.6307	26.5227	28.7533	27.3155	25.9705	25.2961	23.4236	24.1284	24.4015	24.9235	29.9473	28.1988	25.5543	25.8679
78	26.948	1.67522	27.0447	27.88	27.022	25.6948	27.645	27.7537	32.7542	26.5408	26.736	26.358	28.5463	25.0718	27.3357	25.2426	26.9409	28.3834	26.2727	27.7419	26.431	25.1304	24.2997	26.7144	25.7532	24.9092	27.7808	25.5949	28.2826	25.4136	27.0347	30.567	29.831	30.1568	27.624	28.5327	27.6853	29.988	28.4403	27.042	26.8524	24.8509	25.4133	25.7486	26.2716	30.8849	29.1834	26.7378	26.9292
79	28.0768	1.63454	28.0753	29.0121	27.9381	26.7303	28.573	28.9206	33.7163	27.5427	27.838	27.4519	29.5015	26.3338	28.191	26.2535	28.0434	29.1217	27.2711	28.9931	27.651	26.0812	25.439	27.7808	26.4954	25.9773	28.9996	26.5248	29.2672	26.4768	28.1684	31.698	30.837	31.0573	28.58	29.4745	28.8561	31.2518	29.5671	28.1195	28.4472	26.3197	26.7167	27.1031	27.6039	31.7435	30.1077	27.9347	27.9811
80	29.196	1.60413	29.1051	30.1491	28.8212	27.7469	29.482	30.1012	34.6334	28.5274	28.921	28.5392	30.4411	27.6073	29.0324	27.253	29.1188	29.8073	28.2658	30.2433	28.898	27.0279	26.606	28.8514	27.2056	27.0688	30.2204	27.4875	30.2432	27.5392	29.32	32.798	31.82	31.9075	29.52	30.456	30.0331	32.5491	30.6985	29.1993	30.0722	27.816	28.0395	28.4685	28.9166	32.5275	30.9733	29.1327	29.0254
81	30.3037	1.58781	30.1316	31.2843	29.6748	28.7463	30.373	31.3069	35.5097	29.4954	29.99	29.6302	31.3721	28.884	29.8595	28.2485	30.1731	30.4559	29.2562	31.4881	30.171	27.9738	27.8036	29.9273	27.8915	28.172	31.4397	28.4905	31.2206	28.5956	30.4841	33.869	32.771	32.7108	30.45	31.473	31.2102	33.8699	31.8344	30.2767	31.7165	29.3239	29.3786	29.845	30.2069	33.2417	31.78	30.3203	30.0662
82	31.3969	1.5874	31.1545	32.4109	30.5034	29.7265	31.241	32.5434	36.345	30.4415	31.045	30.7333	32.2954	30.1501	30.6736	29.2481	31.2124	31.0835	30.2431	32.7235	31.46	28.9206	29.033	31.0069	28.5637	29.2738	32.6489	29.5384	32.2052	29.6426	31.6497	34.911	33.683	33.4695	31.371	32.5147	32.3814	35.1984	32.9696	31.3444	33.3693	30.8268	30.7285	31.2279	31.4711	33.889	32.5266	31.4895	31.1027
83	32.4698	1.60238	32.171	33.521	31.311	30.6844	32.085	33.8032	37.1284	31.3585	32.083	31.8541	33.2073	31.3895	31.4776	30.2584	32.2348	31.7084	31.2254	33.9406	32.751	29.8688	30.2898	32.084	29.2321	30.3574	33.8344	30.6291	33.1986	30.6717	32.8017	35.918	34.547	34.1816	32.282	33.5639	33.5388	36.5124	34.0955	32.3885	35.016	32.3084	32.0832	32.6068	32.7033	34.4678	33.2139	32.6367	32.1285
84	33.5148	1.6302	33.1763	34.6054	32.1013	31.6173	32.931	35.0702	37.8431	32.2415	33.1	32.9926	34.1026	32.5841	32.2693	31.2826	33.2378	32.3415	32.1976	35.1235	34.028	30.8172	31.5597	33.1478	29.9014	31.4112	34.9799	31.7563	34.1984	31.6741	33.9242	36.883	35.356	34.843	33.18	34.601	34.6709	37.7917	35.2024	33.391	36.6315	33.7549	33.4349	33.9678	33.8943	34.9759	33.8421	33.7598	33.1317
85	34.5215	1.66702	34.162	35.6523	32.8797	32.5171	33.775	36.3234	38.4721	33.0736	34.086	34.1421	34.9722	33.7141	33.0413	32.3152	34.21	32.9913	33.1526	36.2555	35.273	31.7586	32.8213	34.1807	30.571	32.4266	36.0691	32.9122	35.1902	32.6427	34.9998	37.794	36.106	35.4515	34.063	35.6065	35.764	39.0163	36.2763	34.3369	38.1809	35.1492	34.7701	35.2948	35.0358	35.4084	34.4111	34.8539	34.098
86	35.4769	1.70837	35.1151	36.6468	33.6489	33.3699	34.598	37.5404	39.0062	33.837	35.027	35.2908	35.8001	34.758	33.7847	33.3462	35.1352	33.6628	34.0799	37.3176	36.471	32.6802	34.0505	35.1653	31.2366	33.3902	37.0827	34.0856	36.1601	33.5687	36.0071	38.634	36.792	36.0028	34.932	36.5608	36.8005	40.1691	37.2968	35.211	39.6231	36.4738	36.0683	36.5731	36.1216	35.7586	34.9183	35.9117	35.0129
87	36.3662	1.7492	36.0217	37.5729	34.4038	34.16	35.383	38.6968	39.4336	34.5169	35.9	36.4258	36.564	35.6931	34.4852	34.3576	35.993	34.3574	34.9641	38.2871	37.609	33.5693	35.2235	36.0836	31.8986	34.2884	38.0022	35.26	37.0913	34.4449	36.9256	39.376	37.405	36.4877	35.777	37.444	37.7607	41.2342	38.244	35.9982	40.914	37.711	37.3046	37.7847	37.1399	36.0195	35.3624	36.9222	35.8635
88	37.1724	1.78482	36.8692	38.4133	35.1313	34.8708	36.115	39.7591	39.7477	35.0974	36.677	37.5244	37.236	36.493	35.1213	35.3269	36.7649	35.0698	35.7904	39.1465	38.673	34.4094	36.3162	36.9188	32.5586	35.1026	38.807	36.412	37.9663	35.264	37.7297	39.997	37.927	36.8956	36.58	38.2385	38.6213	42.1935	39.1018	36.6807	42.0093	38.845	38.4485	38.9068	38.0743	36.187	35.7424	37.8734	36.6379
89	37.8774	1.81228	37.6424	39.1534	35.811	35.4811	36.77	40.6868	39.9447	35.5591	37.319	38.5526	37.782	37.1282	35.6652	36.2298	37.4381	35.7844	36.5447	39.8773	39.636	35.183	37.302	37.6611	33.2166	35.815	39.4779	37.5139	38.7662	36.0181	38.3883	40.478	38.34	37.2176	37.32	38.9323	39.3569	43.031	39.858	37.2367	42.873	39.864	39.467	39.9138	38.9054	36.2583	36.0599	38.7514	37.3234
90	38.4626	1.83084	38.3264	39.7813	36.419	35.9674	37.324	41.4433	40.0288	35.8836	37.789	39.4676	38.1661	37.5694	36.0854	37.0338	38.008	36.4788	37.2119	40.4612	40.469	35.8638	38.1495	38.3032	33.8717	36.4071	39.9984	38.5306	39.4686	36.7013	38.8698	40.803	38.633	37.4465	37.974	39.5148	39.9425	43.7268	40.5028	37.647	43.4771	40.7495	40.3269	40.7755	39.6141	36.2378	36.3161	39.5359	37.9027
91	38.9103	1.84067	38.907	40.2795	36.9278	36.3063	37.749	41.987	40.0076	36.0619	38.057	40.2176	38.3585	37.7942	36.3573	37.7019	38.4796	37.126	37.7655	40.889	41.14	36.4206	38.8265	38.8416	34.5242	36.8677	40.3576	39.4218	40.0494	37.3133	39.1395	40.965	38.802	37.5769	38.511	39.9739	40.3547	44.2554	41.0239	37.894	43.8034	41.4819	40.9917	41.4618	40.1843	36.1384	36.5119	40.1995	38.3555
92	39.2037	1.84173	39.3671	40.6338	37.307	36.4761	38.016	42.2739	39.8871	36.0926	38.105	40.7482	38.3341	37.7884	36.4665	38.1962	38.861	37.694	38.1738	41.1592	41.609	36.8176	39.3072	39.266	35.1671	37.1948	40.5468	40.1427	40.4862	37.853	39.1629	40.958	38.846	37.6051	38.901	40.2925	40.5739	44.5897	41.4077	37.9579	43.8369	42.0404	41.4269	41.9356	40.5987	35.9852	36.6531	40.7158	38.66
93	39.3316	1.83378	39.6898	40.8342	37.5282	36.462	38.096	42.2653	39.6738	35.9809	37.944	41.0265	38.0855	37.5539	36.419	38.4905	39.1615	38.1497	38.411	41.2728	41.843	37.0196	39.5687	39.5601	35.7895	37.4021	40.5617	40.6512	40.7576	38.3171	38.9253	40.783	38.779	37.5324	39.132	40.451	40.6025	44.7037	41.6368	37.8269	43.5686	42.4048	41.61	42.1541	40.8394	35.8131	36.7467	41.0601	38.7937
94	39.2945	1.8169	39.8621	40.879	37.5809	36.2706	37.972	41.9511	39.3722	35.7496	37.613	41.0629	37.6323	37.1181	36.2417	38.5844	39.378	38.4728	38.4677	41.2335	41.828	37.0027	39.5956	39.7052	36.3658	37.5062	40.4106	40.9138	40.8526	38.7014	38.4557	40.449	38.622	37.3706	39.223	40.4355	40.4636	44.5723	41.6978	37.5167	43.0002	42.5644	41.5503	42.0769	40.891	35.6604	36.8009	41.2185	38.7428
95	39.1075	1.79208	39.8804	40.7752	37.4807	35.944	37.662	41.386	38.9964	35.4302	37.17	40.9082	37.0296	36.5366	35.9869	38.5024	39.3901	38.6585	38.3537	41.0556	41.581	36.7703	39.3909	39.6912	36.8627	37.5262	40.1086	40.923	40.7731	38.9983	37.8271	39.982	38.41	37.1403	39.219	40.2468	40.1922	44.1889	41.5839	37.0684	42.1588	42.5153	41.2887	41.6732	40.752	35.5576	36.8163	41.1937	38.5048
96	38.8059	1.76155	39.7495	40.534	37.2664	35.5449	37.211	40.6738	38.5732	35.0605	36.689	40.6356	36.3709	35.8826	35.7162	38.2924	39.6169	38.7239	38.096	40.7489	41.149	36.3546	38.9762	39.5216	37.2424	37.4723	39.6808	40.6958	40.5353	39.1912	37.1378	39.425	38.188	36.8738	39.164	39.9039	39.8328	43.5727	41.303	36.5373	41.111	42.2745	40.8956	40.9505	40.4382	35.5197	36.7892	41.0058	38.0949
97	38.4259	1.72494	39.4905	40.1772	36.9967	35.1335	36.672	39.9245	38.1387	34.6818	36.249	40.3061	35.7726	35.226	35.4654	38.0058	39.6124	38.6961	37.7438	40.3287	40.609	35.8136	38.3958	39.2167	37.4666	37.3478	39.1613	40.2711	40.1727	39.2575	36.4824	38.839	37.994	36.6107	39.103	39.4498	39.4438	42.7776	40.8874	36	39.9604	41.8764	40.4556	39.9658	39.9818	35.5425	36.7095	40.6873	37.5572
98	38.0123	1.68475	39.1418	39.7415	36.7175	34.7568	36.103	39.2259	37.7375	34.318	35.889	39.9481	35.3208	34.6146	35.2287	37.6702	39.5256	38.6011	37.3658	39.8295	40.047	35.2265	37.7221	38.8228	37.5146	37.1529	38.6003	39.7182	39.7388	39.1766	35.9121	38.292	37.842	36.3819	39.061	38.9482	39.071	41.8827	40.4015	35.5367	38.8341	41.378	40.0509	38.8298	39.4358	35.598	36.5737	40.2739	36.9585
99	37.6031	1.64627	38.7469	39.2692	36.4542	34.4374	35.559	38.624	37.4199	33.9768	35.6	39.5617	35.0273	34.0722	34.9772	37.2865	39.3606	38.4573	37.0279	39.3133	39.529	34.6585	37.0468	38.4161	37.3945	36.8867	38.0518	39.1228	39.2897	38.9425	35.4126	37.825	37.724	36.1947	39.035	38.4737	38.7316	40.988	39.9326	35.191	37.8614	40.8407	39.7152	37.7013	38.8829	35.6451	36.3928	39.8082	36.3737
100	37.2267	1.61553	38.341	38.792	36.206	34.166	35.08	38.119	37.211	33.66	35.344	39.14	34.847	33.599	34.696	36.849	39.129	38.287	36.763	38.854	39.081	34.148	36.468	38.089	37.148	36.55	37.554	38.556	38.871	38.584	34.947	37.444	37.626	36.038	39.015	38.081	38.423	40.201	39.567	34.949	37.114	40.316	39.435	36.742	38.417	35.652	36.182	39.327	35.869
all values Left	mean	std	steps
1	4.94463	1.45529	5.213	4.769	5.441	4.029	5.503	7.961	5.889	6.605	6.17	5.447	5.948	5.549	5.453	6.467	6.173	5.415	9.879	5.377	3.258	4.825	4.399	5.321	5.968	6.464	5.597	4	4.598	5.69	3.524	5.077	4.966	6.446	6.124	6.993	5.77	3.816	5.841	4.961	3.326	3.078	3.224	3.778	3.978	7.19	6.438	8.175	5.341
2	4.32481	1.31074	4.76327	4.36076	4.88154	3.44653	4.71801	7.4016	5.24821	5.922	5.401	4.725	5.39147	4.72499	4.68974	5.50974	5.397	4.75474	9.01728	4.78493	2.86647	4.30134	3.742	4.515	5.42101	5.874	5.10151	3.4209	3.97029	5.08128	2.85498	4.28508	4.44432	5.41525	5.48011	6.07885	5.13646	3.37411	5.166	4.54741	2.76346	2.6089	2.74612	3.059	3.46475	6.446	5.63736	7.68177	4.70707
3	3.73014	1.16412	4.29147	3.98915	4.32303	2.94402	3.91048	6.86317	4.52682	5.242	4.581	3.928	4.81864	3.89042	3.89673	4.60141	4.561	4.02785	8.0903	4.20481	2.51419	3.8012	3.047	3.70258	4.82121	5.311	4.65449	2.91472	3.4013	4.51203	2.18876	3.47846	3.8717	4.45935	4.86104	5.1148	4.52938	2.95525	4.556	4.15405	2.31086	2.30407	2.32064	2.419	2.99887	5.581	4.83845	7.22898	4.04339
4	3.19368	1.07952	3.81733	3.71509	3.83876	2.58564	3.15218	6.42673	3.79997	4.642	3.76	3.125	4.23418	3.13361	3.13221	3.85006	3.749	3.30512	7.19209	3.69639	2.17524	3.34494	2.382	2.96173	4.18297	4.819	4.33485	2.51248	2.92088	4.06952	1.58303	2.70564	3.30921	3.65345	4.35555	4.18352	3.99724	2.57727	4.079	3.82573	1.90476	2.08109	2.01961	1.854	2.57061	4.691	4.12936	6.87639	3.41761
5	2.77423	1.07894	3.40562	3.58806	3.50015	2.41876	2.51294	6.15897	3.16028	4.207	3.041	2.414	3.69153	2.541	2.47558	3.33337	3.064	2.67845	6.43009	3.33286	1.88793	3.00186	1.853	2.39815	3.58741	4.473	4.20487	2.26578	2.59223	3.82952	1.12636	2.05922	2.86114	3.05432	4.03645	3.38605	3.60772	2.29387	3.81	3.61145	1.53312	1.90198	1.90252	1.396	2.22074	3.894	3.59167	6.68125	2.91665
6	2.52842	1.13542	3.12388	3.63424	3.35074	2.46682	2.04454	6.09331	2.68458	3.991	2.516	1.879	3.26223	2.17386	2.00127	3.09782	2.59	2.23142	5.89005	3.16488	1.71955	2.84368	1.551	2.09276	3.13317	4.343	4.28633	2.20591	2.48597	3.82906	0.894949	1.62662	2.61797	2.70214	3.93274	2.81037	3.4097	2.15143	3.785	3.54049	1.24297	1.78618	1.99074	1.099	2.00724	3.298	3.27548	6.67674	2.62069
7	2.49108	1.21238	3.02218	3.85855	3.40906	2.72894	1.78052	6.22988	2.41994	4.017	2.244	1.578	3.01073	2.06594	1.75452	3.14806	2.368	2.01455	5.61833	3.21048	1.72185	2.91209	1.522	2.07791	2.89079	4.468	4.56252	2.33633	2.64058	4.06197	0.930273	1.46221	2.62479	2.60824	4.04248	2.51221	3.42912	2.17755	3.997	3.61812	1.09248	1.78527	2.27685	1.014	1.97042	2.966	3.20427	6.86558	2.57179
8	2.66617	1.28787	3.11675	4.24873	3.66456	3.1871	1.72969	6.53641	2.38141	4.272	2.241	1.531	2.982	2.22257	1.74761	3.45335	2.414	2.03824	5.62237	3.44915	1.91446	3.20136	1.759	2.33139	2.88621	4.841	4.99555	2.63556	3.04743	4.48789	1.2314	1.57845	2.87877	2.75884	4.34305	2.51077	3.66239	2.37704	4.414	3.8339	1.11188	1.93545	2.73006	1.16	2.11346	2.91	3.36533	7.22736	2.76905
9	3.0287	1.35396	3.39055	4.77585	4.08898	3.80938	1.87223	6.96227	2.55858	4.712	2.474	1.725	3.18405	2.6214	1.96227	3.96311	2.71	2.27447	5.87848	3.83042	2.27349	3.67616	2.213	2.78861	3.10427	5.421	5.53781	3.06597	3.64865	5.05023	1.75999	1.95292	3.33737	3.12035	4.80198	2.78931	4.09088	2.73765	4.99	4.17059	1.29216	2.24239	3.30507	1.517	2.40955	3.102	3.71709	7.72464	3.17592
10	3.53736	1.41074	3.80245	5.41245	4.64818	4.55682	2.17682	7.45645	2.92027	5.285	2.886	2.118	3.58464	3.21991	2.34827	4.62391	3.195	2.66773	6.34191	4.30355	2.74809	4.28327	2.82	3.37018	3.509	6.144	6.15218	3.59036	4.36027	5.69518	2.45373	2.53318	3.94145	3.644	5.38691	3.30345	4.69609	3.23955	5.671	4.61991	1.602	2.68818	3.958	2.025	2.81873	3.508	4.20827	8.31545	3.74464
11	4.15112	1.46182	4.31072	6.13636	5.31698	5.39613	2.60785	7.98585	3.4279	5.95	3.421	2.656	4.12144	3.9698	2.84793	5.38938	3.797	3.17517	6.95719	4.84044	3.28567	4.9639	3.527	4.00873	4.06627	6.954	6.8137	4.19111	5.10815	6.39003	3.24804	3.25775	4.64617	4.28224	6.07514	3.99331	5.46051	3.86606	6.407	5.17986	1.99675	3.24423	4.65561	2.623	3.30667	4.093	4.799	8.96658	4.42875
12	4.8424	1.5106	4.89111	6.93333	6.08433	6.30411	3.141	8.53767	4.05211	6.687	4.043	3.296	4.73633	4.82611	3.42244	6.22144	4.464	3.78	7.67022	5.43378	3.85589	5.68111	4.301	4.666	4.752	7.812	7.51467	4.87256	5.86033	7.12633	4.09933	4.077	5.42389	5.00289	6.85378	4.79378	6.36578	4.602	7.169	5.85067	2.45111	3.88167	5.38278	3.271	3.85756	4.831	5.47067	9.66067	5.19467
13	5.59999	1.55792	5.54342	7.79218	6.9433	7.264	3.76794	9.12191	4.77703	7.491	4.749	4.01	5.39339	5.75455	4.06055	7.08876	5.173	4.48173	8.43688	6.09039	4.46167	6.42548	5.134	5.33255	5.55624	8.699	8.25224	5.64645	6.62106	7.92015	4.98927	4.96794	6.26688	5.79273	7.71933	5.65273	7.39964	5.43839	7.949	6.63064	2.97248	4.59058	6.1397	3.962	4.46736	5.698	6.22727	10.3928	6.02579
14	6.4227	1.60278	6.27678	8.70382	7.8851	8.26181	4.48796	9.75403	5.59467	8.357	5.544	4.778	6.08301	6.73422	4.76544	7.97306	5.913	5.27611	9.22846	6.82449	5.12825	7.20674	6.029	6.01985	6.47231	9.606	9.02539	6.51788	7.41133	8.79196	5.91751	5.92844	7.17888	6.65564	8.66984	6.5368	8.54349	6.36773	8.76	7.51483	3.59163	5.37414	6.93164	4.712	5.14299	6.68	7.08218	11.1632	6.92076
15	7.31221	1.64458	7.09505	9.65776	8.89746	9.28566	5.29848	10.4491	6.49486	9.28	6.431	5.589	6.81505	7.75446	5.54421	8.87008	6.678	6.15315	10.033	7.64625	5.88322	8.04252	6.991	6.74427	7.49486	10.533	9.83309	7.47983	8.25372	9.75978	6.89133	6.95937	8.17161	7.59985	9.70264	7.43336	9.77453	7.38105	9.614	8.49579	4.32951	6.23328	7.76474	5.538	5.88917	7.772	8.05333	11.9743	7.88361
16	8.26838	1.68388	7.99315	10.6427	9.96864	10.3278	6.19661	11.2186	7.46424	10.259	7.404	6.442	7.6043	8.81588	6.39809	9.78585	7.48	7.10473	10.8537	8.55415	6.74342	8.94276	8.019	7.52082	8.6037	11.481	10.6737	8.51973	9.16139	10.8293	7.91973	8.05661	9.25258	8.63242	10.8141	8.34536	11.0644	8.46479	10.525	9.56079	5.19355	7.15876	8.64367	6.445	6.70636	8.967	9.14964	12.8282	8.91833
17	9.2864	1.72201	8.95815	11.6514	11.0833	11.3858	7.17606	12.0678	8.49279	11.3	8.452	7.348	8.46038	9.92155	7.3187	10.7342	8.327	8.12224	11.7031	9.53516	7.70876	9.90529	9.102	8.35482	9.77481	12.451	11.5414	9.6237	10.1332	11.9902	9.00325	9.21278	10.4227	9.75317	11.9936	9.28208	12.3814	9.60053	11.497	10.6926	6.17237	8.12954	9.56629	7.424	7.5882	10.253	10.3614	13.7241	10.0206
18	10.3571	1.76006	9.97042	12.6778	12.2252	12.4605	8.22923	12.9887	9.5727	12.406	9.561	8.314	9.38424	11.0723	8.28754	11.7292	9.222	9.1978	12.5942	10.5693	8.77149	10.9196	10.225	9.24191	10.9831	13.439	12.4271	10.7801	11.161	13.2249	10.1308	10.4118	11.6712	10.9521	13.2255	10.2538	13.6936	10.7685	12.519	11.8755	7.24246	9.11913	10.5247	8.462	8.52832	11.613	11.6637	14.6604	11.1769
19	11.4686	1.79795	11.0077	13.7161	13.3764	13.5508	9.34345	13.9634	10.6965	13.578	10.715	9.347	10.3695	12.2637	9.28873	12.7795	10.16	10.322	13.5371	11.6361	9.91509	11.9667	11.376	10.175	12.2063	14.433	13.3225	11.9757	12.2313	14.5052	11.2864	11.6388	12.9847	12.214	14.4929	11.2659	14.9658	11.9497	13.579	13.0948	8.37564	10.1007	11.5145	9.543	9.52036	13.028	13.0255	15.6306	12.3714
20	12.6086	1.83473	12.0531	14.7608	14.5224	14.6529	10.506	14.9679	11.8553	14.815	11.894	10.447	11.4091	13.4886	10.3128	13.8813	11.134	11.4852	14.5368	12.7187	11.1181	13.0238	12.545	11.1454	13.4202	15.426	14.2188	13.1955	13.3295	15.8062	12.4577	12.8759	14.3488	13.5206	15.7787	12.318	16.1725	13.1265	14.663	14.3353	9.54393	11.0548	12.5384	10.651	10.5568	14.485	14.4163	16.6202	13.5874
21	13.7663	1.86922	13.0953	15.8067	15.6554	15.7587	11.7017	15.9822	13.0375	16.107	13.08	11.611	12.4956	14.737	11.3529	15.0208	12.136	12.6823	15.5908	13.8082	12.3611	14.0741	13.72	12.1443	14.6105	16.413	15.1116	14.4269	14.4372	17.1034	13.6356	14.1111	15.7457	14.8533	17.0694	13.4035	17.2985	14.2863	15.76	15.5835	10.7298	11.9715	13.5966	11.775	11.6309	15.967	15.8108	17.6151	14.8086
22	14.934	1.90035	14.1349	16.8495	16.7712	16.8606	12.92	16.9918	14.2327	17.442	14.258	12.834	13.6223	15.9977	12.4035	16.1783	13.159	13.9097	16.6905	14.8996	13.6306	15.1121	14.892	13.1625	15.7718	17.392	15.9984	15.6601	15.5405	18.3778	14.8092	15.3313	17.161	16.1948	18.3536	14.5112	18.3389	15.4237	16.861	16.8299	11.9252	12.8506	14.6909	12.904	12.7419	17.461	17.1887	18.6023	16.0242
23	16.1075	1.92766	15.1811	17.8873	17.8704	17.952	14.1527	17.9948	15.4342	18.804	15.423	14.107	14.7809	17.2572	13.4622	17.3316	14.202	15.1626	17.823	15.9929	14.9167	16.1421	16.056	14.1933	16.9032	18.365	16.8819	16.8892	16.629	19.6153	15.9649	16.5277	18.5803	17.5304	19.6219	15.6284	19.3	16.5364	17.962	18.0694	13.1291	13.7071	15.8213	14.037	13.8894	18.951	18.5413	19.5706	17.2307
24	17.2854	1.952	16.2469	18.9248	18.9624	19.0304	15.3942	18.9938	16.6374	20.179	16.573	15.418	15.9635	18.5026	14.5302	18.4634	15.266	16.4368	18.9716	17.0887	16.2118	17.1752	17.209	15.2354	18.0082	19.336	17.7698	18.1127	17.6955	20.8126	17.0907	17.6947	19.9922	18.8492	20.8716	16.7431	20.1937	17.6238	19.069	19.2987	14.3479	14.5655	16.9833	15.173	15.071	20.424	19.8723	20.5152	18.4254
25	18.4672	1.97417	17.3427	19.9652	20.0559	20.0942	16.6405	19.9923	17.8406	21.555	17.71	16.754	17.1626	19.7247	15.6108	19.5632	16.351	17.7234	20.1186	18.1845	17.5117	18.2188	18.35	16.287	19.0925	20.303	18.6675	19.3314	18.7346	21.9718	18.1871	18.8299	21.3859	20.1418	22.1	17.8465	21.0364	18.6909	20.188	20.5149	15.5895	15.4491	18.1689	16.318	16.2857	21.871	21.1878	21.4398	19.6077
26	19.6526	1.99434	18.4756	21.0066	21.1518	21.1439	17.8848	20.9905	19.0438	22.919	18.834	18.098	18.3708	20.9189	16.7058	20.6281	17.453	19.01	21.2471	19.2755	18.8158	19.28	19.475	17.3493	20.1627	21.258	19.5776	20.5475	19.7482	23.0968	19.2603	19.9364	22.7508	21.4011	23.3043	18.9334	21.8469	19.7495	21.324	21.7164	16.8635	16.3803	19.3704	17.477	17.5348	23.287	22.4835	22.3534	20.7765
27	20.8407	2.01232	19.6492	22.0448	22.2482	22.1805	19.1193	21.9944	20.2475	24.262	19.943	19.435	19.5794	22.0848	17.8171	21.6589	18.565	20.2877	22.3452	20.3618	20.1231	20.3609	20.579	18.4202	21.2229	22.191	20.5042	21.7642	20.7397	24.193	20.3168	21.0185	24.0821	22.6235	24.4782	20.0008	22.6448	20.8148	22.478	22.8959	18.1763	17.3781	20.5822	18.657	18.8187	24.665	23.7506	23.2679	21.93
28	22.0295	2.02811	20.8614	23.081	23.346	23.2032	20.3333	23.0051	21.4507	25.579	21.04	20.747	20.7805	23.2234	18.9485	22.6593	19.678	21.5496	23.4075	21.4426	21.4298	21.4621	21.654	19.4952	22.2748	23.092	21.4483	22.9834	21.7089	25.264	21.3631	22.0844	25.377	23.8071	25.6155	21.0475	23.4422	21.8964	23.647	24.0525	19.5317	18.4546	21.806	19.865	20.1347	25.988	24.9795	24.1942	23.0676
29	23.2166	2.04199	22.1051	24.1157	24.4488	24.2113	21.5187	24.0188	22.6486	26.864	22.124	22.022	21.9685	24.3342	20.1032	23.6328	20.781	22.7889	24.4271	22.5153	22.7309	22.5831	22.696	20.5751	23.3212	23.96	22.4111	24.2035	22.6534	26.3142	22.4057	23.1422	26.6339	24.95	26.7168	22.0722	24.2436	22.9978	24.831	25.1871	20.9323	19.6128	23.0443	21.108	21.4754	27.238	26.1606	25.1429	24.1881
30	24.3997	2.05505	23.3749	25.1506	25.5589	25.1996	22.6695	25.0254	23.8323	28.105	23.191	23.255	23.1381	25.4141	21.2824	24.5782	21.863	23.9994	25.3984	23.5731	24.0254	23.7231	23.709	21.662	24.3652	24.791	23.3986	25.4249	23.5735	27.3462	23.4501	24.2006	27.8547	26.0528	27.7831	23.0751	25.0542	24.121	26.029	26.3069	22.3794	20.8533	24.3007	22.386	22.8286	28.405	27.2838	26.122	25.292
31	25.5768	2.06906	24.6693	26.1876	26.6753	26.1639	23.7883	26.0182	24.9951	29.291	24.242	24.449	24.2846	26.4605	22.4853	25.4942	22.925	25.1802	26.3148	24.6168	25.3135	24.8802	24.698	22.7591	25.4115	25.585	24.4183	26.6465	24.4764	28.3631	24.5003	25.2632	29.0431	27.1201	28.8121	24.0623	25.8805	25.2621	27.24	27.4209	23.8757	22.1692	25.5747	23.696	24.1863	29.485	28.3432	27.1363	26.3823
32	26.7466	2.08599	25.9865	27.2291	27.7985	27.1003	24.8787	26.9925	26.1373	30.423	25.283	25.608	25.4056	27.474	23.7104	26.3845	23.975	26.331	27.1735	25.6475	26.5935	26.0568	25.671	23.8687	26.4616	26.342	25.4722	27.8651	25.3772	29.3667	25.5581	26.3315	30.2028	28.1574	29.7952	25.0405	26.7305	26.4151	28.465	28.5341	25.4224	23.5485	26.8668	25.026	25.5464	30.48	29.3388	28.1887	27.4612
33	27.908	2.10741	27.3228	28.2705	28.9301	28.004	25.9424	27.945	27.2662	31.505	26.315	26.736	26.5034	28.4569	24.9552	27.2558	25.015	27.45	27.9751	26.6703	27.8696	27.2567	26.638	24.9978	27.5164	27.065	26.5537	29.0842	26.292	30.3627	26.6214	27.4104	31.3324	29.171	30.7241	26.0119	27.6124	27.5771	29.706	29.6493	27.0145	24.98	28.1781	26.37	26.9132	31.391	30.2717	29.279	28.5313
34	29.0599	2.13472	28.6733	29.311	30.067	28.8757	26.9837	28.876	28.3947	32.536	27.331	27.838	27.585	29.414	26.216	28.1123	26.039	28.5393	28.7203	27.6887	29.1463	28.4823	27.603	26.153	28.5753	27.761	27.6527	30.305	27.2357	31.361	27.683	28.5053	32.4313	30.1663	31.6003	26.9747	28.5327	28.747	30.975	30.7693	28.6457	26.452	29.5047	27.724	28.2907	32.222	31.144	30.405	29.5953
35	30.2	2.16831	30.0348	30.3476	31.2027	29.7186	28.0063	29.788	29.533	33.518	28.329	28.921	28.6614	30.3544	27.4886	28.9552	27.05	29.6042	29.412	28.7027	30.4214	29.7338	28.569	27.3388	29.639	28.441	28.7563	31.5241	28.2181	32.3671	28.7385	29.6159	33.5012	31.1448	32.4288	27.9234	29.4944	29.9237	32.28	31.8936	30.3068	27.9501	30.8413	29.083	29.6796	32.978	31.9531	31.564	30.6559
36	31.3248	2.20709	31.4016	31.3805	32.3302	30.5375	29.0113	30.6799	30.6892	34.453	29.311	29.99	29.7424	31.2861	28.7658	29.7836	28.055	30.6517	30.0607	29.7127	31.6903	31.0043	29.536	28.5563	30.7074	29.116	29.8499	32.7323	29.2431	33.3824	29.7835	30.7361	34.5426	32.0986	33.2119	28.8554	30.4976	31.1012	33.612	33.0169	31.9864	29.4585	32.182	30.437	31.0757	33.665	32.6996	32.7506	31.709
37	32.4288	2.24832	32.7627	32.4059	33.4419	31.3359	29.9955	31.5479	31.8725	35.346	30.272	31.045	30.8359	32.2103	30.0338	30.5987	29.063	31.6833	30.6804	30.7185	32.9481	32.2815	30.505	29.8049	31.7753	29.792	30.9185	33.9158	30.3118	34.4015	30.8093	31.8548	35.5518	33.0197	33.9484	29.7736	31.5375	32.2733	34.956	34.1305	33.6725	30.9604	33.5192	31.772	32.469	34.281	33.3846	33.9537	32.7445
38	33.5037	2.2875	34.0974	33.4186	34.5287	32.1176	30.9565	32.4012	33.0829	36.199	31.204	32.083	31.9469	33.1236	31.2769	31.4036	30.081	32.6975	31.2872	31.7167	34.1836	33.5507	31.471	31.0736	32.8336	30.469	31.9524	35.0582	31.4181	35.4091	31.8077	32.9583	36.5223	33.9012	34.6345	30.6826	32.6022	33.4327	36.289	35.2252	35.3477	32.4396	34.8389	33.077	33.8456	34.825	34.0082	35.1578	33.748
39	34.5388	2.31922	35.382	34.4088	35.5792	32.8878	31.8903	33.255	34.3096	37.002	32.104	33.1	33.0747	34.0209	32.4769	32.1969	31.114	33.6874	31.895	32.7011	35.3799	34.7951	32.42	32.3422	33.8672	31.142	32.9411	36.1433	32.555	36.3899	32.7711	34.0325	37.4443	34.7349	35.2673	31.5826	33.6731	34.568	37.59	36.2872	36.9828	33.8826	36.1212	34.334	35.1891	35.292	34.5697	36.3485	34.7036
40	35.5203	2.33834	36.5924	35.3615	36.5783	33.6489	32.7862	34.0992	35.5356	37.738	32.955	34.086	34.2125	34.8938	33.6145	32.9713	32.157	34.6391	32.513	33.6625	36.5188	35.9991	33.34	33.5876	34.8582	31.811	33.8707	37.1512	33.7126	37.3258	33.691	35.0616	38.3031	35.5151	35.8433	32.4725	34.7292	35.6659	38.838	37.2968	38.5392	35.2718	37.3417	35.514	36.4842	35.676	35.0664	37.5157	35.5967
41	36.433	2.34061	37.7013	36.2631	37.5105	34.396	33.6289	34.9152	36.7411	38.388	33.738	35.027	35.3489	35.7271	34.668	33.7183	33.201	35.5343	33.1481	34.5871	37.5786	37.1492	34.213	34.7851	35.79	32.478	34.7252	38.0641	34.8766	38.1979	34.5602	36.0262	39.0762	36.2377	36.3549	33.3495	35.7497	36.7091	40.015	38.2347	39.9724	36.5899	38.4708	36.569	37.7126	35.968	35.4971	38.6486	36.4144
42	37.2611	2.32382	38.6823	37.1004	38.3581	35.1166	34.4024	35.6862	37.9051	38.943	34.438	35.9	36.471	36.4989	35.6152	34.4242	34.228	36.353	33.8041	35.4587	38.5371	38.2324	35.023	35.9112	36.6451	33.143	35.486	38.8607	36.0267	38.985	35.3713	36.9083	39.7398	36.8973	36.7913	34.2122	36.7138	37.6781	41.105	39.0853	41.2351	37.819	39.4766	37.451	38.8513	36.164	35.8614	39.7347	37.144
43	37.9879	2.28872	39.5132	37.8565	39.1062	35.7911	35.0878	36.3929	39.0034	39.39	35.039	36.677	37.5562	37.182	36.43	35.0683	35.215	37.0794	34.4809	36.2618	39.3753	39.2275	35.743	36.9404	37.4115	33.805	36.1351	39.5222	37.1367	39.6625	36.1164	37.6852	40.2739	37.4841	37.1423	35.06	37.6	38.5499	42.089	39.8366	42.2827	38.9436	40.3269	38.125	39.8741	36.259	36.1614	40.7606	37.7692
44	38.5962	2.23831	40.175	38.5174	39.7434	36.3963	35.6621	37.0106	40.0034	39.722	35.521	37.319	38.5716	37.7427	37.0831	35.6234	36.138	37.7045	35.1721	36.9807	40.0732	40.1072	36.341	37.8435	38.0821	34.465	36.6574	40.0322	38.1754	40.2056	36.7901	38.329	40.6618	37.9812	37.4002	35.8824	38.3911	39.2993	42.951	40.4795	43.0795	39.9524	40.9865	38.572	40.7501	36.256	36.398	41.7059	38.2676
45	39.0687	2.17711	40.6522	39.067	40.2521	36.906	36.101	37.5129	40.8681	39.934	35.864	37.789	39.4754	38.1444	37.5444	36.0573	36.964	38.2284	35.8629	37.5946	40.6147	40.8418	36.779	38.5873	38.6518	35.116	37.0467	40.3803	39.1049	40.5906	37.3929	38.8118	40.893	38.3726	37.5586	36.6622	39.0746	39.9009	43.671	41.0019	43.5997	40.8258	41.4219	38.778	41.4484	36.166	36.574	42.5438	38.618
46	39.3889	2.10973	40.9354	39.4874	40.6177	37.2907	36.3808	37.8704	41.564	40.03	36.058	38.057	40.2176	38.3573	37.7911	36.3446	37.655	38.6578	36.5322	38.0689	40.993	41.3958	37.018	39.1433	39.114	35.748	37.3091	40.5578	39.8833	40.7986	37.923	39.1031	40.9612	38.6484	37.6133	37.3795	39.6394	40.3314	44.223	41.391	43.8248	41.5445	41.6105	38.736	41.9311	36.014	36.6964	43.2444	38.7939
47	39.5431	2.04029	41.0221	39.7615	40.8296	37.5222	36.481	38.0532	42.0525	40.018	36.101	38.105	40.7451	38.3543	37.8073	36.469	38.171	39.0014	37.1554	38.3717	41.2075	41.7343	37.029	39.4884	39.4545	36.335	37.4606	40.5608	40.4681	40.8235	38.377	39.1721	40.8643	38.8051	37.5628	38.012	40.0711	40.5689	44.579	41.6299	43.7413	42.0874	41.5602	38.459	42.1541	35.836	36.7731	43.7763	38.7784
48	39.5261	1.97247	40.9176	39.8801	40.8854	37.5876	36.394	38.0371	42.2934	39.904	35.997	37.944	41.0255	38.1257	37.5925	36.4344	38.483	39.2674	37.7035	38.4845	41.2603	41.8351	36.812	39.6035	39.6559	36.843	37.5191	40.3986	40.8233	40.6734	38.7507	39.0012	40.6076	38.8426	37.4169	38.5307	40.3502	40.6137	44.712	41.705	43.3436	42.4345	41.3088	37.984	42.0759	35.674	36.8095	44.1135	38.5657
49	39.3459	1.90967	40.6545	39.8419	40.7918	37.5001	36.1426	37.8217	42.2529	39.695	35.769	37.613	41.0675	37.6876	37.1713	36.2652	38.589	39.378	38.1463	38.4123	41.1601	41.7008	36.399	39.4843	39.7045	37.233	37.4994	40.0865	40.9313	40.3735	39.0359	38.6069	40.2084	38.7742	37.194	38.908	40.4568	40.4879	44.595	41.6086	42.6442	42.5761	40.9233	37.369	41.6647	35.562	36.8038	44.2255	38.1673
50	39.0284	1.85391	40.2806	39.6586	40.5594	37.2944	35.7799	37.4388	41.9252	39.395	35.449	37.17	40.9192	37.0912	36.5973	36.0122	38.513	39.4987	38.4649	38.1776	40.92	41.3628	35.85	39.146	39.5984	37.465	37.4076	39.6504	40.7997	39.9692	39.2146	38.0448	39.7007	38.6199	36.9253	39.1329	40.3812	40.2253	44.22	41.3455	41.6903	42.5087	40.4855	36.683	40.9284	35.518	36.7487	44.0855	37.6267
51	38.6136	1.80548	39.8514	39.3599	40.2076	37.0286	35.3701	36.9388	41.3628	39.018	35.076	36.689	40.6518	36.4278	35.9437	35.7398	38.304	39.616	38.6511	37.8254	40.5529	40.8817	35.25	38.6247	39.3509	37.517	37.2455	39.1244	40.4583	39.5187	39.2611	37.3969	39.135	38.4121	36.6537	39.2221	40.1307	39.8687	43.605	40.9415	40.5706	42.2499	40.0805	35.994	39.9246	35.539	36.6369	43.6805	37.0143
52	38.153	1.76391	39.4213	38.9882	39.7744	36.7515	34.9694	36.3789	40.6666	38.591	34.693	36.249	40.3271	35.8198	35.2844	35.4878	38.016	39.5733	38.7208	37.4347	40.0844	40.3365	34.669	37.9825	38.9966	37.397	37.0125	38.5617	39.9622	39.0761	39.1547	36.7501	38.5738	38.1947	36.4169	39.2191	39.7355	39.4791	42.805	40.4614	39.4072	41.837	39.7451	35.361	38.7732	35.596	36.4728	43.0511	36.4136
53	37.7	1.73049	39.0386	38.5845	39.3033	36.4895	34.6148	35.8173	39.9395	38.151	34.325	35.889	39.9742	35.3566	34.6687	35.2512	37.678	39.4502	38.7016	37.0819	39.5658	39.8011	34.148	37.3049	38.5974	37.148	36.7086	38.0164	39.3887	38.6793	38.8977	36.1658	38.0703	38.0038	36.2231	39.1668	39.2506	39.1043	41.901	39.9932	38.3366	41.3313	39.4642	34.819	37.6421	35.645	36.2707	42.2765	35.8956
54	37.2924	1.70517	38.7374	38.1799	38.8264	36.2422	34.3143	35.3026	39.2608	37.744	33.98	35.6	39.5936	35.0524	34.1212	35.0011	37.291	39.2543	38.6174	36.8029	39.0696	39.3208	33.709	36.6882	38.2372	36.834	36.3455	37.5239	38.8139	38.3406	38.5269	35.6555	37.648	37.8527	36.0613	39.1073	38.7494	38.7625	40.996	39.6203	37.4648	40.7937	39.1963	34.374	36.6933	35.652	36.0553	41.453	35.4991
55	36.9453	1.68884	38.5133	37.7924	38.3693	36.0031	34.0501	34.8624	38.672	37.422	33.66	35.344	39.1787	34.8637	33.6429	34.7221	36.849	39.0049	38.4854	36.5879	38.6604	38.9051	33.361	36.2096	37.9821	36.516	35.9509	37.0935	38.2844	38.0514	38.1091	35.193	37.299	37.7347	35.9079	39.0648	38.3019	38.4516	40.201	39.3895	36.8205	40.2726	38.9058	34.01	36.0126	35.609	35.8648	40.6805	35.2183
56	36.6525	1.68392	38.3241	37.43	37.9394	35.7682	33.7968	34.4982	38.1744	37.211	33.363	35.096	38.7356	34.7306	33.2177	34.424	36.361	38.7316	38.3252	36.4004	38.3596	38.5402	33.1	35.9007	37.8347	36.236	35.555	36.7089	37.8152	37.7994	37.7158	34.751	36.9952	37.6369	35.7538	39.0379	37.9486	38.1563	39.597	39.2956	36.3543	39.7899	38.5856	33.704	35.578	35.538	35.735	40.0413	35.0259
57	36.3983	1.69009	38.1284	37.0995	37.5401	35.5341	33.5398	34.1908	37.7455	37.103	33.086	34.856	38.2854	34.6039	32.8321	34.1372	35.851	38.4626	38.1631	36.212	38.1377	38.2099	32.921	35.751	37.736	35.999	35.1816	36.3516	37.4032	37.5739	37.3835	34.3214	36.7109	37.5522	35.603	39.0176	37.6896	37.8641	39.197	39.2947	35.9813	39.3425	38.2556	33.442	35.3045	35.469	35.6745	39.5638	34.8929
58	36.1677	1.70277	37.9085	36.8089	37.1722	35.3006	33.279	33.9115	37.3598	37.064	32.821	34.642	37.8432	34.447	32.4798	33.8835	35.349	38.2115	38.0096	36.0171	37.9419	37.9065	32.816	35.7232	37.6206	35.796	34.8439	36.0083	37.0397	37.3538	37.1045	33.9228	36.4417	37.4842	35.4568	38.9963	37.4972	37.5738	38.95	39.3328	35.6404	38.9229	37.9448	33.227	35.1113	35.412	35.6615	39.2175	34.7988
59	35.9487	1.71614	37.6777	36.5575	36.8344	35.0629	33.0193	33.6324	37.0036	37.047	32.557	34.463	37.4081	34.2414	32.156	33.6595	34.873	37.9695	37.853	35.825	37.7364	37.6251	32.754	35.7672	37.4595	35.606	34.5368	35.6738	36.7163	37.1118	36.8438	33.5883	36.1972	37.4301	35.3138	38.9607	37.3343	37.2913	38.779	39.3614	35.319	38.5285	37.6678	33.06	34.9466	35.353	35.6549	38.9358	34.7229
60	35.7295	1.72614	37.4536	36.3348	36.515	34.8186	32.7672	33.3342	36.6818	37.012	32.281	34.31	36.9732	33.9834	31.8446	33.4432	34.412	37.7197	37.674	35.6412	37.5155	37.3513	32.696	35.8354	37.261	35.402	34.2398	35.3358	36.4243	36.83	36.5722	33.339	35.9822	37.379	35.1632	38.8885	37.1624	37.0157	38.613	39.3468	35.0337	38.1521	37.4171	32.936	34.7887	35.267	35.6097	38.6552	34.6373
61	35.4982	1.7305	37.2304	36.1206	36.1898	34.5697	32.5337	33.0158	36.4057	36.931	31.983	34.165	36.5398	33.6797	31.5382	33.2111	33.952	37.4456	37.4638	35.4556	37.2832	37.0648	32.615	35.8893	37.0485	35.166	33.9258	34.9696	36.1472	36.5009	36.2755	33.1714	35.7905	37.3099	34.9899	38.7627	36.9483	36.7406	38.409	39.2633	34.8028	37.7772	37.172	32.841	34.6239	35.135	35.4933	38.3368	34.5184
62	35.2441	1.72895	36.9793	35.8883	35.8388	34.3187	32.3292	32.6924	36.1799	36.789	31.661	34.008	36.1113	33.3448	31.234	32.9573	33.488	37.1337	37.2247	35.2424	37.037	36.7472	32.495	35.9031	36.8368	34.891	33.5729	34.5559	35.8613	36.1235	35.9416	33.0612	35.6084	37.2034	34.7854	38.5787	36.6714	36.4545	38.151	39.0942	34.6185	37.3783	36.9067	32.751	34.4372	34.949	35.2986	37.9729	34.3521
63	34.9591	1.72383	36.6579	35.6158	35.4505	34.0698	32.1549	32.3815	36.0034	36.588	31.319	33.819	35.6931	32.9979	30.934	32.686	33.028	36.7814	36.9654	34.9726	36.7625	36.3871	32.327	35.8618	36.618	34.581	33.1696	34.087	35.544	35.6999	35.561	32.9778	35.421	37.0497	34.5488	38.3481	36.3314	36.1483	37.836	38.8331	34.4469	36.9293	36.5983	32.643	34.2116	34.717	35.0422	37.5776	34.1336
64	34.6381	1.7203	36.2318	35.298	35.0251	33.8255	32.0011	32.0915	35.8723	36.335	30.972	33.581	35.2907	32.6513	30.6403	32.3961	32.577	36.3978	36.6964	34.6256	36.4384	35.9792	32.103	35.7624	36.367	34.239	32.7152	33.5708	35.1849	35.2284	35.1302	32.8952	35.2137	36.8477	34.2783	38.0845	35.9445	35.8171	37.468	38.4846	34.2455	36.416	36.2265	32.489	33.9365	34.451	34.7565	37.1745	33.8616
65	34.274	1.72601	35.6871	34.9315	34.5674	33.5787	31.8378	31.8129	35.7676	36.037	30.629	33.279	34.8943	32.3005	30.3455	32.0665	32.138	35.9946	36.4211	34.1916	36.0444	35.5189	31.809	35.5999	36.0557	33.863	32.2127	33.0111	34.7856	34.6926	34.6555	32.7879	34.9655	36.5921	33.9602	37.7919	35.5352	35.455	37.055	38.0614	33.9744	35.8379	35.7696	32.258	33.6	34.155	34.4727	36.7867	33.5289
66	33.8523	1.74834	35.0208	34.5039	34.0749	33.3074	31.6188	31.5184	35.6473	35.696	30.288	32.893	34.4772	31.9196	30.0269	31.6625	31.694	35.5753	36.1241	33.6645	35.5707	34.9986	31.428	35.3592	35.6596	33.441	31.6607	32.4031	34.3508	34.0633	34.1513	32.6255	34.6461	36.2665	33.5691	37.4534	35.1184	35.0493	36.602	37.5742	33.6005	35.1979	35.205	31.919	33.1836	33.826	34.199	36.4299	33.1197
67	33.3502	1.79085	34.2347	33.988	33.5333	32.9767	31.2993	31.1697	35.4513	35.3	29.924	32.398	33.9983	31.4673	29.6513	31.1477	31.213	35.1297	35.767	33.0347	35.0147	34.4013	30.943	35.011	35.154	32.952	31.0503	31.7327	33.8737	33.3077	33.6283	32.3717	34.2237	35.845	33.077	37.0373	34.6833	34.5777	36.105	37.0203	33.098	34.4887	34.514	31.448	32.6567	33.443	33.915	36.103	32.6143
68	32.7403	1.85145	33.3289	33.348	32.9157	32.5466	30.8493	30.7242	35.1161	34.821	29.498	31.771	33.4204	30.9013	29.1895	30.4974	30.651	34.6323	35.301	32.2868	34.3713	33.7065	30.336	34.5134	34.5124	32.367	30.3669	30.9722	33.3279	32.4035	33.0828	31.9948	33.6739	35.2982	32.4593	36.5052	34.1972	34.0114	35.548	36.3793	32.4466	33.695	33.6873	30.839	31.9846	32.978	33.5676	35.7798	31.9933
69	32.0006	1.92351	32.3012	32.5624	32.191	31.9825	30.2552	30.1462	34.5936	34.224	28.974	31.001	32.7214	30.1969	28.6221	29.7083	29.975	34.0516	34.683	31.4054	33.6292	32.8957	29.596	33.8369	33.7157	31.659	29.5953	30.0954	32.6752	31.3418	32.4942	31.4738	32.9914	34.6062	31.7007	35.8254	33.6159	33.3249	34.899	35.622	31.6354	32.7947	32.7255	30.094	31.1448	32.411	33.1036	35.4101	31.2474
70	31.1203	1.99929	31.1532	31.6212	31.3416	31.2645	29.5212	29.4163	33.8678	33.484	28.328	30.094	31.8952	29.348	27.9458	28.7916	29.175	33.3623	33.8893	30.3833	32.775	31.9559	28.719	32.9705	32.7539	30.814	28.7204	29.0885	31.8832	30.1279	31.8327	30.7993	32.1832	33.7677	30.8044	34.984	32.9033	32.5002	34.124	34.7232	30.6648	31.7678	31.636	29.222	30.1356	31.731	32.4875	34.9363	30.3789
71	30.1022	2.07202	29.8944	30.5302	30.3648	30.3946	28.6661	28.5346	32.9464	32.6	27.553	29.065	30.9402	28.3636	27.169	27.7666	28.255	32.5532	32.9188	29.2262	31.7988	30.8866	27.713	31.9269	31.6298	29.83	27.7296	27.9539	30.9384	28.7827	31.0703	29.9726	31.268	32.7981	29.7874	33.9867	32.0437	31.5367	33.198	33.6691	29.5437	30.6046	30.4319	28.233	28.9732	30.93	31.7025	34.3129	29.3994
72	28.9598	2.13613	28.5419	29.311	29.2676	29.3852	27.7067	27.5123	31.8509	31.581	26.66	27.932	29.8618	27.266	26.3042	26.6576	27.224	31.6261	31.7855	27.9497	30.7011	29.6991	26.592	30.7369	30.362	28.72	26.6216	26.7069	29.8427	27.3349	30.1818	29.0054	30.2676	31.7199	28.6724	32.8534	31.0422	30.4464	32.117	32.4658	28.2902	29.3107	29.1294	27.137	27.6844	30.007	30.7499	33.5171	28.3205
73	27.7154	2.18711	27.1209	27.9938	28.0641	28.2515	26.6578	26.3677	30.6118	30.448	25.664	26.716	28.6754	26.0836	25.3655	25.4915	26.098	30.5908	30.5141	26.5745	29.4916	28.4128	25.377	29.4387	28.9858	27.499	25.4067	25.3717	28.6113	25.8165	29.1615	27.9184	29.2035	30.5548	27.4874	31.6108	29.9182	29.2467	30.898	31.1313	26.9319	27.9041	27.754	25.951	26.3055	28.968	29.6465	32.5538	27.158
74	26.399	2.22086	25.6616	26.6118	26.7733	27.0184	25.5344	25.1261	29.2626	29.22	24.579	25.442	27.4054	24.8487	24.3708	24.2976	24.894	29.4624	29.1389	25.1326	28.1888	27.0493	24.102	28.0763	27.5444	26.189	24.1058	23.9842	27.2699	24.2672	28.0199	26.7398	28.1013	29.3215	26.2666	30.2849	28.6959	27.9631	29.568	29.6949	25.5043	26.4128	26.3393	24.699	24.8806	27.832	28.4255	31.4485	25.9344
75	25.0462	2.23394	24.1995	25.1979	25.4194	25.7139	24.3607	23.8238	27.839	27.924	23.426	24.144	26.0826	23.5971	23.3391	23.1044	23.636	28.2621	27.6924	23.6617	26.82	25.6343	22.804	26.6909	26.0829	24.826	22.7514	22.5879	25.8563	22.7313	26.7831	25.5028	26.9904	28.0403	25.0435	28.9002	27.4008	26.6301	28.163	28.1909	24.0511	24.8737	24.9204	23.412	23.454	26.623	27.1332	30.2406	24.6755
76	23.6958	2.2252	22.7717	23.787	24.0331	24.3733	23.1713	22.5041	26.3831	26.593	22.239	22.858	24.7408	22.3638	22.2888	21.9363	22.359	27.0125	26.2059	22.206	25.4187	24.2044	21.522	25.3256	24.6443	23.452	21.385	21.2257	24.4164	21.2498	25.49	24.2448	25.8996	26.7387	23.8516	27.4816	26.0628	25.2852	26.728	26.6603	22.6211	23.3292	23.5367	22.123	22.0658	25.376	25.8208	28.9662	23.4085
77	22.3848	2.19722	21.4091	22.4159	22.6514	23.0393	22.0048	21.2136	24.9413	25.269	21.051	21.62	23.4156	21.1776	21.2405	20.8125	21.105	25.743	24.7177	20.7995	24.0155	22.7974	20.294	24.0184	23.2623	22.112	20.0475	19.9363	22.9929	19.8624	24.1887	22.9992	24.85	25.4485	22.7081	26.0591	24.7144	23.9657	25.309	25.1493	21.2559	21.8249	22.2134	20.865	20.7487	24.137	24.5391	27.6687	22.1604
78	21.1529	2.1455	20.1333	21.12	21.3129	21.7534	20.8971	19.9958	23.5566	23.994	19.889	20.463	22.1402	20.0581	20.2164	19.75	19.909	24.4934	23.2649	19.4676	22.6376	21.4502	19.159	22.8043	21.9633	20.849	18.7799	18.7497	21.6271	18.597	22.9276	21.7957	23.8596	24.1969	21.6293	24.6664	23.3904	22.7056	23.946	23.6984	19.9831	20.4041	20.964	19.668	19.5264	22.952	23.3353	26.389	20.9547
79	20.0048	2.10137	18.9572	19.9267	20.0526	20.5486	19.8709	18.8858	22.2598	22.798	18.777	19.411	20.9395	19.0172	19.2351	18.7691	18.798	23.3014	21.8845	18.2279	21.3125	20.1914	18.148	21.707	20.761	19.701	17.621	17.6879	20.3625	17.4678	21.7503	20.6568	22.9372	23.0028	20.6311	23.3341	22.1273	21.5301	22.666	22.3355	18.8145	19.1026	19.7891	18.56	18.4118	21.859	22.2475	25.1634	19.8145
80	18.9705	2.04893	17.8854	18.8522	18.8973	19.4444	18.9385	17.9023	21.0669	21.702	17.739	18.475	19.8295	18.0635	18.3103	17.8901	17.789	22.1943	20.6038	17.091	20.0738	19.0408	17.272	20.7303	19.6624	18.691	16.6018	16.7658	19.2306	16.4781	20.6904	19.5962	22.084	21.8816	19.7235	22.0889	20.9494	20.455	21.486	21.0796	17.7537	17.942	18.6886	17.557	17.4048	20.884	21.2906	24.0207	18.7615
81	18.0517	1.99242	16.9152	17.8972	17.8601	18.4493	18.1014	17.0435	19.9822	20.713	16.787	17.659	18.8173	17.2046	17.4501	17.1235	16.892	21.1873	19.4421	16.0594	18.9516	18.0024	16.527	19.8597	18.6648	17.825	15.7276	15.9859	18.2391	15.6234	19.7618	18.6263	21.2978	20.8452	18.9063	20.951	19.8676	19.483	20.408	19.9354	16.8001	16.928	17.6688	16.667	16.4974	20.036	20.454	22.9713	17.8059
82	17.2405	1.9358	16.0411	17.0505	16.939	17.5565	17.3564	16.2951	19.0027	19.833	15.923	16.956	17.9008	16.4452	16.6546	16.4685	16.114	20.285	18.407	15.1306	17.9608	17.0679	15.903	19.0697	17.7647	17.09	14.9894	15.3375	17.3761	14.8933	18.9613	17.7537	20.5755	19.9017	18.177	19.9251	18.8825	18.6031	19.425	18.8945	15.9562	16.0513	16.7402	15.893	15.6825	19.307	19.7155	22.0115	16.9491
83	16.5283	1.87891	15.25	16.2948	16.1209	16.7529	16.6971	15.6356	18.1226	19.052	15.142	16.35	17.0741	15.7869	15.9222	15.9201	15.451	19.4833	17.5004	14.2963	17.1037	16.2276	15.379	18.3389	16.9566	16.466	14.3707	14.8046	16.6253	14.2732	18.2639	16.9807	19.9141	19.0546	17.5275	19.0059	17.9913	17.8012	18.524	17.9425	15.2216	15.2912	15.9136	15.235	14.951	18.679	19.0523	21.1289	16.433
84	15.9002	1.82221	14.5247	15.617	15.3897	16.0251	16.1157	15.0464	17.3355	18.36	14.434	15.825	16.3311	15.2287	15.2557	15.471	14.892	18.7645	16.7141	13.5527	16.3667	15.4704	14.934	17.6491	16.2393	15.927	13.8532	14.368	15.9669	13.7443	17.6344	16.309	19.313	18.3005	16.9519	18.1891	17.1874	17.0674	17.689	17.0634	14.5986	14.625	15.1944	14.678	14.2944	18.132	18.4423	20.3076	15.995
85	15.336	1.76669	13.8565	15.0043	14.7279	15.3587	15.6018	14.5111	16.6346	17.748	13.793	15.369	15.6663	14.7629	14.6601	15.1033	14.42	18.1168	16.0275	12.8942	15.7336	14.7834	14.546	16.9895	15.6145	15.451	13.4175	14.0097	15.3812	13.2929	17.0473	15.7351	18.7684	17.6248	16.4472	17.4687	16.4587	16.3962	16.903	16.2432	14.0812	14.0278	14.5739	14.198	13.7065	17.644	17.8677	19.5326	14.9068
86	14.8321	1.71274	13.243	14.4394	14.1169	14.7433	15.1428	14.0164	16.0088	17.196	13.213	14.971	15.0702	14.3729	14.1397	14.7911	14.013	17.5372	15.4144	12.3123	15.1937	14.1512	14.196	16.3551	15.08	15.021	13.0423	13.7106	14.8485	12.9042	16.4903	15.2498	18.265	17.006	16.0049	16.8327	15.7894	15.7814	16.149	15.4704	13.6514	13.4687	14.0314	13.78	13.1808	17.192	17.316	18.7968	14.3671
87	14.3651	1.66155	12.6778	13.9031	13.532	14.1694	14.7249	13.5519	15.4413	16.673	12.688	14.614	14.5274	14.0323	13.6932	14.5019	13.645	17.021	14.8459	11.7914	14.7274	13.552	13.863	15.741	14.6265	14.619	12.7017	13.444	14.3476	12.5565	15.9519	14.8344	17.7817	16.4208	15.6091	16.2613	15.156	15.2159	15.413	14.7356	13.2811	12.9193	13.539	13.404	12.7023	16.749	16.7756	18.096	13.8678
88	13.9111	1.61322	12.1411	13.3707	12.9435	13.6225	14.3332	13.0992	14.9078	16.148	12.208	14.274	14.0162	13.7042	13.3121	14.1922	13.279	16.5586	14.2937	11.3079	14.3059	12.9632	13.524	15.1361	14.2298	14.2	12.3618	13.177	13.8585	12.222	15.4146	14.4613	17.2928	15.8392	15.2329	15.7222	14.5271	14.6879	14.68	14.0285	12.9352	12.3583	13.0645	13.039	12.2487	16.288	16.2283	17.4249	13.3843
89	13.4405	1.56687	11.6017	12.813	12.3226	13.0807	13.9492	12.6343	14.3777	15.587	11.757	13.915	13.5058	13.3466	12.9791	13.8147	12.871	16.1327	13.7273	10.8346	13.8924	12.3649	13.154	14.5197	13.855	13.701	11.9868	12.8703	13.3582	11.8718	14.8542	14.0921	16.7711	15.2216	14.8436	15.1748	13.8672	14.1764	13.931	13.3368	12.5722	11.7667	12.5744	12.648	11.7889	15.779	15.645	16.7693	12.8877
90	12.9207	1.52178	11.0281	12.2026	11.6449	12.52	13.5456	12.1254	13.825	14.961	11.31	13.493	12.966	12.9179	12.6633	13.3328	12.384	15.7192	13.1138	10.3424	13.4218	11.7351	12.726	13.8692	13.4616	13.087	11.5432	12.4858	12.8148	11.4761	14.2385	13.6846	16.1941	14.5284	14.4084	14.573	13.1365	13.6482	13.142	12.6453	12.1481	11.1221	12.0376	12.197	11.293	15.189	14.991	16.1053	12.3472
91	12.3219	1.4791	10.3946	11.5205	10.8996	11.9207	13.0956	11.5558	13.2272	14.24	10.841	12.97	12.3767	12.3872	12.3262	12.7278	11.796	15.2972	12.4273	9.80045	12.8122	11.0543	12.214	13.17	13.012	12.354	11.0044	11.9895	12.2027	11.0115	13.533	13.2017	15.5397	13.7338	13.9005	13.8767	12.2959	13.0685	12.292	11.9389	11.6214	10.4005	11.4284	11.654	10.7299	14.492	14.2339	15.4095	11.7338
92	11.6261	1.44301	9.6932	10.7692	10.0922	11.2677	12.5861	10.9286	12.5708	13.412	10.332	12.327	11.7215	11.7461	11.9375	12.0119	11.106	14.8496	11.6574	9.17989	12.0317	10.3128	11.602	12.406	12.4765	11.521	10.3612	11.3671	11.5118	10.4598	12.7167	12.6253	14.7875	12.8345	13.3062	13.0635	11.3272	12.4144	11.372	11.2079	10.9617	9.58991	10.7333	10.998	10.0653	13.68	13.3553	14.6623	11.0263
93	10.8329	1.41863	8.93872	9.97303	9.24086	10.555	12.0207	10.2563	11.8521	12.495	9.78	11.568	10.9936	11.008	11.4732	11.2169	10.335	14.3633	10.8129	8.46719	11.1065	9.52509	10.902	11.5688	11.8373	10.626	9.62504	10.6305	10.7507	9.81654	11.7962	11.962	13.9286	11.8549	12.6262	12.1379	10.2468	11.6702	10.393	10.4458	10.1516	8.70516	9.95422	10.212	9.26841	12.769	12.361	13.8461	10.2221
94	9.96059	1.40922	8.16258	9.16218	8.36748	9.79467	11.4123	9.55424	11.0788	11.521	9.187	10.718	10.2027	10.1989	10.9242	10.3858	9.52	13.833	9.92167	7.67536	10.0866	8.71412	10.136	10.673	11.1034	9.707	8.829	9.81418	9.93985	9.10779	10.8024	11.2302	12.9661	10.8372	11.8725	11.1263	9.09524	10.8381	9.385	9.65094	9.19312	7.769	9.10652	9.301	8.32542	11.792	11.2821	12.9498	9.34467
95	9.03954	1.41521	7.40507	8.37224	7.50305	9.01598	10.7808	8.84261	10.2669	10.523	8.56	9.822	9.37565	9.34841	10.297	9.5651	8.698	13.2588	9.01753	6.83259	9.03373	7.90014	9.324	9.75106	10.2985	8.799	7.98437	8.93658	9.10862	8.35858	9.77062	10.4476	11.9187	9.83513	11.0691	10.0706	7.92553	9.93865	8.386	8.83427	8.11524	6.81105	8.21066	8.307	7.25268	10.784	10.1565	11.9766	8.42765
96	8.11397	1.43502	6.70582	7.64315	6.68559	8.2543	10.1506	8.15256	9.44455	9.527	7.918	8.919	8.55119	8.49156	9.61606	8.7963	8.698	12.6469	8.13769	5.97362	7.99454	7.10093	8.485	8.83639	9.45194	7.954	7.09276	7.99415	8.29548	7.58403	8.73313	9.63571	10.8143	8.90496	10.2433	9.02463	6.80379	9.01574	7.44	8.01964	6.96898	5.87954	7.28478	7.278	6.10447	9.782	9.02245	10.9423	7.50514
97	7.20515	1.45809	6.10415	7.00536	5.94561	7.53815	9.55321	7.52379	8.65491	8.572	7.287	8.044	7.76861	7.66536	8.91161	8.10079	7.205	12.0079	7.32312	5.1373	7.01336	6.3417	7.649	7.96355	8.60442	7.223	6.19979	7.02564	7.54639	6.81894	7.72397	8.82088	9.69421	8.08748	9.42242	8.045	5.79955	8.11961	6.61	7.2427	5.81367	5.04039	6.34703	6.266	4.95806	8.834	7.93173	9.87436	6.61415
98	6.37708	1.47131	5.60838	6.45767	5.27798	6.8674	9.00543	6.97003	7.92832	7.698	6.683	7.243	7.03522	6.89726	8.17483	7.46742	6.575	11.3508	6.60342	4.3751	6.14627	5.64709	6.847	7.18527	7.81084	6.615	5.37446	6.113	6.88517	6.12484	6.77789	8.03336	8.59096	7.38694	8.61893	7.17717	4.97179	7.29197	5.939	6.53378	4.71886	4.33752	5.42579	5.345	3.91697	7.976	6.93888	8.8013	5.79614
99	5.63863	1.44471	5.18149	5.95591	4.64725	6.20542	8.48763	6.45019	7.25755	6.913	6.086	6.549	6.31226	6.17609	7.36841	6.84612	6.005	10.6561	5.96907	3.74164	5.4232	5.01472	6.081	6.532	7.10108	6.092	4.64329	5.30492	6.28499	5.53983	5.90566	7.26684	7.51113	6.75499	7.82113	6.43136	4.3258	6.54058	5.412	5.8909	3.78134	3.75249	4.56007	4.583	3.10392	7.195	6.06355	7.7366	5.07361
100	4.96991	1.35432	4.769	5.441	4.029	5.503	7.961	5.889	6.605	6.17	5.447	5.948	5.549	5.453	6.467	6.173	5.415	9.879	5.377	3.258	4.825	4.399	5.321	5.968	6.464	5.597	4	4.598	5.69	5.045	5.077	6.467	6.446	6.124	6.993	5.77	3.816	5.841	4.961	5.271	3.078	3.224	3.778	3.978	2.574	6.438	5.274	6.682	4.424
[truncated: 57 more columns]

## Sheet: Rotation RKneeFlex A1FaCoM
all values Right	mean	std	steps
1	30.9879	1.95957	29.378	29.059	31.003	30.891	33.533	32.489	34.431	32.272	31.816	30.715	34.984	30.514	32.823	32.385	32.017	30.863	33.122	29.462	28.31	32.678	29.54	31.934	27.544	28.698	31.758	30.851	30.38	28.979	28.14	27.561	30.951	33.764	30.755	37.14	34.815	31.482	31.458	31.895	29.32	28.382	30.543	30.088	31.417	31.901	31.377	31.724	30.289
2	32.9283	2.22481	31.5045	31.1567	33.0209	33.2572	35.568	34.2429	36.2861	34.231	33.673	32.9769	37.1974	32.9576	34.7542	35.0944	34.274	32.7943	35.5024	31.5507	29.655	34.7032	31.1119	33.4522	29.1011	30.5418	33.6086	32.6733	32.1004	30.4842	29.5617	28.305	33.064	36.0741	33.266	39.4556	36.7442	33.6449	32.3627	33.5783	31.8749	29.8654	32.4426	32.3131	32.4326	34.1908	33.6369	33.4183	33.0737
3	35.0184	2.38273	33.7523	33.4109	35.1328	35.6685	37.614	36.1362	38.1598	36.288	35.618	35.2085	39.2889	35.3964	36.7017	37.5882	36.529	34.8285	37.7097	33.8383	31.437	36.7937	32.9487	35.336	31.1138	32.5195	35.4546	34.7113	34.0805	32.1989	31.2275	29.645	35.374	38.2593	35.831	41.5477	38.7406	35.898	33.7569	35.5811	34.5357	31.8613	34.5114	34.6231	34.0394	36.5266	35.9274	35.3385	35.7886
4	37.083	2.40649	35.9272	35.612	37.1859	37.9361	39.509	37.9909	39.8853	38.2675	37.497	37.2438	41.1542	37.6163	38.5283	39.7597	38.5978	36.8336	39.6375	36.0804	33.489	38.7748	34.8585	37.3799	33.3853	34.5427	37.1742	36.754	36.1205	34.0421	33.08	31.445	37.652	40.2126	38.232	43.3407	40.6539	38.0599	35.4786	37.7044	37.0453	34.0634	36.5592	36.8202	35.9728	38.7404	38.0896	37.35	38.2148
5	38.9911	2.32422	37.8962	37.6084	39.0793	39.9502	41.174	39.6787	41.3899	40.0486	39.213	39.0064	42.7581	39.5261	40.1632	41.5917	40.3912	38.7048	41.2447	38.0979	35.592	40.5424	36.6945	39.386	35.6832	36.4926	38.6924	38.6369	38.0427	35.8903	35.0139	33.494	39.746	41.8997	40.344	44.8225	42.3751	40.0231	37.3284	39.7599	39.2561	36.2089	38.4286	38.7817	37.964	40.7448	40.0344	39.3114	40.2568
6	40.6714	2.18389	39.6059	39.3228	40.7598	41.6685	42.588	41.1341	42.6664	41.5766	40.725	40.488	44.108	41.1213	41.5817	43.1187	41.8863	40.3837	42.5383	39.8122	37.552	42.0544	38.3712	41.2186	37.8184	38.2724	39.9899	40.2765	39.737	37.6209	36.8949	35.577	41.595	43.3261	42.135	46.0205	43.8456	41.7437	39.1349	41.6209	41.1367	38.1537	40.0286	40.4595	39.8239	42.5047	41.7324	41.1144	41.9127
7	42.1018	2.0302	41.0522	40.744	42.2125	43.1014	43.769	42.3418	43.7362	42.8498	42.034	41.7147	45.2354	42.436	42.7937	44.3947	43.0987	41.8508	43.5529	41.2207	39.244	43.3126	39.8535	42.8105	39.6837	39.8266	41.0772	41.6565	41.1616	39.1575	38.6114	37.518	43.194	44.5187	43.626	46.9744	45.0531	43.2222	40.7775	43.2241	42.7106	39.8619	41.3358	41.8532	41.4623	44.0162	43.1879	42.6924	43.2281
8	43.2903	1.89468	42.2521	41.8888	43.4424	44.2795	44.747	43.3253	44.6244	43.8953	43.161	42.7211	46.1722	43.5197	43.8253	45.4728	44.066	43.1091	44.3274	42.3561	40.622	44.3382	41.1304	44.1454	41.2486	41.1373	41.9725	42.7922	42.3213	40.4729	40.1064	39.209	44.574	45.5074	44.863	47.7148	46.0181	44.4755	42.1948	44.5549	44.0187	41.3483	42.363	42.9901	42.8653	45.2878	44.4227	44.0199	44.2592
9	44.257	1.79332	43.2265	42.7851	44.4618	45.2373	45.556	44.1164	45.3424	44.742	44.131	43.5338	46.9387	44.414	44.7079	46.3754	44.8252	44.1733	44.8895	43.2541	41.693	45.1619	42.2044	45.2395	42.5282	42.2093	42.6941	43.7094	43.2367	41.5586	41.3589	40.607	45.776	46.3075	45.891	48.2559	46.7751	45.5246	43.3723	45.6282	45.0982	42.6328	43.1389	43.9034	44.0475	46.3297	45.4625	45.1095	45.0489
10	45.0213	1.7273	43.9915	43.4596	45.2868	46.0004	46.207	44.746	45.88	45.4109	44.962	44.1654	47.5388	45.1338	45.4628	47.0944	45.4042	45.0645	45.2495	43.9405	42.491	45.8101	43.0828	46.117	43.5483	43.0565	43.2546	44.4402	43.9373	42.417	42.368	41.717	46.821	46.9192	46.731	48.6004	47.3581	46.3863	44.3199	46.4724	45.9686	43.7181	43.695	44.6164	45.0273	47.144	46.3299	45.9938	45.6136
11	45.5935	1.68884	44.5514	43.9323	45.926	46.5805	46.695	45.232	46.2157	45.9088	45.658	44.6131	47.961	45.673	46.089	47.6067	45.8102	45.795	45.4046	44.4281	43.063	46.2953	43.7662	46.7997	44.3322	43.6997	43.6604	45.0049	44.4504	43.0616	43.1455	42.566	47.704	47.3348	47.381	48.7464	47.7922	47.0609	45.0586	47.1128	46.6242	44.588	44.0542	45.1337	45.8165	47.7245	47.0357	46.7108	45.9434
12	45.9746	1.66869	44.8997	44.2118	46.3817	46.9753	46.998	45.5752	46.328	46.2264	46.205	44.8632	48.1919	46.0111	46.57	47.8899	46.0349	46.3604	45.3503	44.7116	43.453	46.6146	44.2493	47.2983	44.8927	44.1572	43.9112	45.4067	44.7943	43.5078	43.7163	43.192	48.402	47.5447	47.825	48.6933	48.0883	47.5378	45.6097	47.5676	47.041	45.2197	44.2277	45.4479	46.4116	48.0668	47.585	47.288	46.0187
13	46.1605	1.66299	45.0216	44.2986	46.6535	47.181	47.101	45.7673	46.2079	46.3532	46.585	44.9066	48.2229	46.1295	46.8834	47.9401	46.0721	46.7515	45.0887	44.7762	43.688	46.7548	44.5238	47.6071	45.2263	44.4384	44.0025	45.6333	44.9751	43.7681	44.1061	43.623	48.887	47.5405	48.05	48.4417	48.2437	47.8034	45.9858	47.8408	47.1931	45.5895	44.2167	45.5485	46.7959	48.1769	47.9746	47.7393	45.8264
14	46.1466	1.67388	44.9045	44.1866	46.7395	47.1937	46.999	45.7976	45.8668	46.2791	46.777	44.7422	48.0553	46.0206	47.01	47.7727	45.9176	46.9568	44.631	44.6073	43.773	46.7016	44.5874	47.7129	45.3126	44.5434	43.9286	45.6732	44.9846	43.8494	44.3366	43.872	49.142	47.3218	48.055	47.9992	48.2445	47.853	46.1919	47.9268	47.0725	45.6816	44.0189	45.4334	46.942	48.0723	48.1987	48.0654	45.3734
15	45.9326	1.70626	44.5459	43.8726	46.6368	47.0176	46.705	45.6548	45.3252	46.0058	46.77	44.3822	47.703	45.6949	46.9414	47.4139	45.5789	46.9698	43.9978	44.1998	43.699	46.4467	44.4458	47.6025	45.1294	44.4671	43.6874	45.5148	44.8104	43.7507	44.4186	43.946	49.167	46.8999	47.848	47.3795	48.0748	47.6886	46.2242	47.8151	46.6914	45.4988	43.6349	45.1084	46.8331	47.7776	48.249	48.2539	44.6864
16	45.5239	1.76344	43.9562	43.3625	46.3454	46.6628	46.236	45.3344	44.6059	45.5413	46.564	43.8459	47.1807	45.1721	46.6767	46.8889	45.0697	46.7898	43.2147	43.5617	43.452	45.9911	44.1107	47.2742	44.6636	44.2031	43.2792	45.1588	44.4435	43.4693	44.3516	43.849	48.978	46.2946	47.443	46.6008	47.7262	47.3225	46.0751	47.5028	46.0813	45.054	43.0719	44.5834	46.4707	47.3198	48.1226	48.2866	43.8036
17	44.9314	1.84323	43.1586	42.6706	45.8707	46.1418	45.613	44.8365	43.7282	44.9018	46.167	43.1564	46.5005	44.4807	46.2224	46.2165	44.4036	46.4235	42.3095	42.717	43.032	45.3481	43.5968	46.734	43.9254	43.7464	42.7048	44.613	43.8842	43.0079	44.129	43.589	48.595	45.5319	46.857	45.6847	47.1993	46.769	45.7398	46.9934	45.2779	44.3683	42.3419	43.8721	45.8737	46.7187	47.8183	48.1434	42.7681
18	44.1704	1.93912	42.186	41.8193	45.2249	45.4685	44.854	44.1693	42.7146	44.1072	45.595	42.336	45.6789	43.6543	45.5901	45.4155	43.5911	45.8803	41.3015	41.6927	42.45	44.5379	42.9205	45.9989	42.9424	43.1004	41.9714	43.8874	43.1436	42.375	43.7478	43.177	48.041	44.6386	46.111	44.6573	46.5028	46.0437	45.2196	46.2975	44.3179	43.4706	41.4614	42.9908	45.0695	45.9899	47.3344	47.8117	41.6239
19	43.2617	2.0422	41.0745	40.8374	44.4256	44.6595	43.975	43.3466	41.5908	43.1845	44.866	41.4045	44.7386	42.7257	44.8001	44.5031	42.645	45.1706	40.2163	40.5216	41.723	43.5859	42.0979	45.0918	41.7586	42.2803	41.0917	42.9988	42.2401	41.5855	43.2118	42.627	47.338	43.642	45.23	43.5491	45.6523	45.1652	44.5244	45.4306	43.2323	42.3973	40.45	41.9615	44.0911	45.1517	46.6784	47.2872	40.4142
20	42.2323	2.1449	39.8621	39.7564	43.4963	43.7326	43.001	42.3907	40.3943	42.1657	44.005	40.3823	43.7071	41.7257	43.8844	43.5021	41.587	44.3085	39.0742	39.2402	40.873	42.52	41.1485	44.0401	40.4255	41.3078	40.091	41.9734	41.1938	40.66	42.531	41.953	46.515	42.575	44.251	42.3922	44.6743	44.1602	43.6726	44.4166	42.0512	41.1863	39.3298	40.8149	42.9742	44.2256	45.8665	46.5738	39.1751
21	41.1143	2.24153	38.5879	38.609	42.4642	42.7112	41.954	41.3334	39.1657	41.0872	43.046	39.2921	42.6146	40.6861	42.8803	42.4344	40.446	43.3133	37.8971	37.886	39.926	41.3677	40.0988	42.8748	38.9969	40.2143	39.0005	40.8447	40.0332	39.6266	41.7199	41.176	45.607	41.4707	43.21	41.2175	43.6018	43.0649	42.6904	43.2856	40.804	39.8781	38.1254	39.5891	41.7564	43.2366	44.9282	45.6872	37.9367
22	39.9413	2.32908	37.288	37.4298	41.3576	41.6225	40.864	40.2126	37.9449	39.9842	42.025	38.1609	41.4887	39.6335	41.823	41.3205	39.2567	42.21	36.7056	36.4961	38.909	40.1609	38.9783	41.6296	37.5218	39.0339	37.852	39.6483	38.7882	38.5156	40.8005	40.322	44.648	40.3627	42.138	40.0517	42.4701	41.913	41.6115	42.0719	39.5165	38.512	36.8642	38.3204	40.4733	42.2114	43.8956	44.6566	36.7227
23	38.7443	2.40644	35.9923	36.2521	40.2067	40.4966	39.753	39.0629	36.7608	38.8883	40.972	37.0156	40.3514	38.587	40.7408	40.1778	38.0511	41.0279	35.523	35.0988	37.848	38.9304	37.8157	40.3372	36.0358	37.8052	36.6781	38.4162	37.4929	37.3609	39.8003	39.417	43.665	39.2724	41.057	38.9183	41.312	40.7322	40.4723	40.8123	38.2084	37.117	35.5787	37.0366	39.1553	41.1752	42.8066	43.5208	35.5562
24	37.5484	2.47396	34.7201	35.1053	39.0398	39.3637	38.64	37.9177	35.6265	37.8224	39.908	35.8798	39.2199	37.5609	39.6506	39.0226	36.8557	39.7956	34.3711	33.7103	36.76	37.7035	36.6394	39.0275	34.5635	36.5629	35.5082	37.1707	36.179	36.1925	38.749	38.485	42.674	38.2152	39.978	37.8362	40.1571	39.5456	39.3082	39.5385	36.8953	35.7089	34.301	35.756	37.8289	40.1461	41.6964	42.3237	34.4496
25	36.3724	2.53282	33.4888	34.0162	37.8818	38.25	37.534	36.8004	34.5456	36.7998	38.85	34.7708	38.1065	36.5659	38.5596	37.8722	35.6851	38.5411	33.2678	32.3395	35.66	36.5032	35.4719	37.7223	33.1175	35.3362	34.3657	35.9279	34.8745	35.0337	37.6724	37.547	41.683	37.2016	38.908	36.8155	39.0278	38.3693	38.1453	38.2741	35.5855	34.297	33.0585	34.4923	36.5139	39.1345	40.5968	41.1084	33.4162
26	35.2292	2.58432	32.3094	33.004	36.7531	37.1719	36.442	35.7264	33.5148	35.8269	37.808	33.7005	37.019	35.6098	37.4711	36.7434	34.5494	37.2882	32.2248	30.9914	34.558	35.3463	34.3307	36.4347	31.7028	34.1499	33.2707	34.701	33.603	33.9003	36.5951	36.618	40.696	36.2396	37.848	35.8596	37.936	37.2104	37.002	37.0338	34.2873	32.8896	31.8731	33.258	35.2257	38.149	39.5329	39.9148	32.4709
27	34.1274	2.62877	31.1927	32.0777	35.6632	36.1385	35.369	34.6998	32.5309	34.9088	36.788	32.6794	35.9623	34.7012	36.3864	35.6481	33.4546	36.0502	31.2485	29.6698	33.468	34.2403	33.2312	35.1695	30.3235	33.0161	32.2388	33.5012	32.3836	32.8046	35.5376	35.707	39.72	35.3355	36.802	34.9689	36.8855	36.0724	35.8903	35.8242	33.0087	31.502	30.7586	32.0689	33.9766	37.1956	38.5194	38.7622	31.6254
28	33.0725	2.66653	30.1431	31.2369	34.6162	35.1525	34.324	33.7167	31.5974	34.0465	35.793	31.7189	34.9386	33.8495	35.3101	34.5985	32.4055	34.8394	30.3426	28.3799	32.401	33.1865	32.1815	33.9249	28.9855	31.9405	31.2765	32.3364	31.2225	31.7488	34.5094	34.818	38.768	34.4938	35.777	34.1454	35.8767	34.9589	34.815	34.6464	31.7612	30.1594	29.7206	30.944	32.7663	36.2785	37.5624	37.6579	30.8765
29	32.0687	2.69703	29.1675	30.4704	33.6091	34.2136	33.32	32.7709	30.7201	33.24	34.824	30.8257	33.952	33.0613	34.2529	33.6059	31.405	33.6653	29.5077	27.1313	31.371	32.1856	31.1843	32.6997	27.7013	30.9259	30.3823	31.2147	30.1238	30.7326	33.5187	33.952	37.853	33.7142	34.781	33.3904	34.9084	33.8766	33.7756	33.4992	30.5587	28.8897	28.7603	29.9051	31.5795	35.4034	36.6585	36.5971	30.217
30	31.1228	2.72193	28.2655	29.7645	32.6345	33.3221	32.373	31.865	29.9083	32.4936	33.88	30.0054	33.0108	32.3427	33.2294	32.68	30.4569	32.5354	28.7391	25.9394	30.385	31.2394	30.2498	31.4977	26.4877	29.9724	29.5559	30.1426	29.0931	29.7531	32.5488	33.111	36.989	32.9931	33.828	32.7041	33.9764	32.8361	32.7728	32.3819	29.4144	27.7194	27.8758	28.9705	30.4197	34.5763	35.8005	35.5742	29.6368
31	30.2387	2.73891	27.4387	29.1115	31.6888	32.481	31.499	31.0056	29.1736	31.8131	32.969	29.2658	32.1252	31.6995	32.2584	31.8258	29.5621	31.4558	28.0302	24.8225	29.443	30.3505	29.3937	30.3261	25.3642	29.0827	28.8005	29.1299	28.1382	28.811	31.5632	32.299	36.188	32.3238	32.929	32.087	33.0761	31.8497	31.8064	31.2974	28.3422	26.6703	27.066	28.1518	29.3235	33.8053	34.9821	34.5899	29.1229
32	29.4116	2.73591	26.6924	28.507	30.7715	31.6988	30.71	30.2054	28.5246	31.2023	32.099	28.6136	31.3057	31.1329	31.3572	31.0483	28.7243	30.4383	27.3777	23.7991	28.548	29.5178	28.6304	29.1983	24.3511	28.2592	28.1204	28.1916	27.2685	27.9172	30.5648	31.526	35.454	31.6999	32.092	31.5361	32.2037	30.9321	30.8742	30.2572	27.3541	25.7571	26.3353	27.4517	28.3337	33.0986	34.2002	33.6511	28.6674
33	28.6679	2.7274	26.0315	27.9502	29.8844	30.9884	30.017	29.4764	27.9659	30.6654	31.284	28.0512	30.5593	30.638	30.5383	30.3471	27.9473	29.4983	26.7826	22.884	27.709	28.7428	27.977	28.1345	23.4661	27.5073	27.5193	27.3399	26.4924	27.0844	29.5925	30.806	34.782	31.1188	31.318	31.0432	31.359	30.0981	29.9828	29.2778	26.4639	24.9888	25.6865	26.8726	27.4818	32.4619	33.4552	32.7728	28.2611
34	28.0071	2.70672	25.4563	27.4393	29.032	30.3607	29.425	28.8277	27.5017	30.2113	30.534	27.5763	29.8873	30.207	29.809	29.7187	27.2333	28.6487	26.249	22.089	26.928	28.0313	27.445	27.159	22.7217	26.8343	26.997	26.5847	25.8137	26.3263	28.682	30.149	34.167	30.578	30.605	30.6	30.5463	29.357	29.144	28.38	25.686	24.3697	25.128	26.4093	26.7897	31.901	32.7517	31.972	27.893
35	27.4339	2.67343	24.9629	26.9727	28.2136	29.8209	28.935	28.2663	27.138	29.8533	29.855	27.1831	29.2896	29.8342	29.1715	29.1618	26.5864	27.8944	25.7859	21.4246	26.205	27.3898	27.0427	26.2912	22.12	26.2365	26.552	25.9321	25.2342	25.6556	27.8605	29.563	33.604	30.0746	29.95	30.2015	29.7774	28.7109	28.3741	27.5876	25.0326	23.9003	24.6713	26.047	26.2688	31.42	32.0954	31.2643	27.5529
36	26.9516	2.62811	24.5488	26.5528	27.4327	29.3693	28.543	27.7972	26.8882	29.6052	29.245	26.8627	28.7682	29.5197	28.6246	28.6848	26.0177	27.2374	25.4018	20.9016	25.541	26.8282	26.7687	25.5453	21.6571	25.6982	26.1819	25.3842	24.7522	25.0863	27.1362	29.054	33.097	29.611	29.351	29.8508	29.0684	28.1599	27.684	26.9223	24.5152	23.5773	24.3198	25.7719	25.9202	31.027	31.4951	30.6602	27.2348
37	26.5668	2.57328	24.2165	26.1895	26.7004	29.0115	28.246	27.4295	26.7739	29.4833	28.709	26.6113	28.3296	29.2755	28.1677	28.3112	25.5469	26.6803	25.119	20.5306	24.926	26.3613	26.6221	24.934	21.3283	25.2119	25.8885	24.9415	24.3648	24.6324	26.5191	28.624	32.658	29.1947	28.815	29.5735	28.4394	27.7115	27.0855	26.4054	24.1501	23.3981	24.0698	25.577	25.7325	30.7357	30.9657	30.1673	26.9434
38	26.2917	2.51435	23.9775	25.8999	26.0362	28.7621	28.056	27.1858	26.8211	29.508	28.259	26.4347	27.9873	29.1251	27.808	28.0794	25.2095	26.2297	24.9693	20.3273	24.347	26.0116	26.6048	24.4745	21.1317	24.8014	25.6837	24.6142	24.0684	24.3097	26.0122	28.282	32.303	28.8479	28.366	29.4039	27.9207	27.3813	26.5932	26.062	23.9518	23.3595	23.9284	25.4662	25.6888	30.5671	30.5337	29.799	26.7014
39	26.1465	2.45828	23.8554	25.7147	25.467	28.6466	27.994	27.0969	27.054	29.7023	27.92	26.3507	27.7619	29.0998	27.5673	28.0337	25.0525	25.9019	24.9882	20.3175	23.849	25.8145	26.7259	24.1845	21.0705	24.5073	25.5876	24.4243	23.8723	24.1329	25.6254	28.042	32.048	28.608	28.041	29.3823	27.5537	27.1914	26.2343	25.9152	23.9343	23.4596	23.9044	25.4556	25.7691	30.5467	30.2379	29.5727	26.5493
40	26.1572	2.41201	23.8864	25.6716	25.029	28.7023	28.094	27.1935	27.4918	30.0804	27.727	26.3833	27.6813	29.2318	27.4775	28.2151	25.1258	25.7176	25.2066	20.5343	23.501	25.8108	26.9988	24.0823	21.1531	24.3727	25.6279	24.4024	23.8011	24.1246	25.3767	27.93	31.917	28.5208	27.883	29.5432	27.3842	27.1733	26.0427	25.9827	24.1071	23.7004	24.0102	25.5716	25.9555	30.7027	30.1237	29.5088	26.5372
41	26.3505	2.38074	24.1129	25.8065	24.7674	28.9682	28.393	27.5008	28.1448	30.6426	27.716	26.559	27.779	29.5477	27.573	28.648	25.4687	25.7032	25.646	21.0043	23.362	26.0337	27.4421	24.192	21.3943	24.4416	25.8361	24.5765	23.8858	24.3095	25.2929	27.978	31.932	28.6395	27.927	29.9123	27.4513	27.3625	26.0498	26.2778	24.4736	24.0883	24.2664	25.8496	26.2333	31.0574	30.2312	29.627	26.7118
42	26.7417	2.36804	24.5706	26.1438	24.7271	29.4737	28.922	28.0342	29.0118	31.3754	27.924	26.8974	28.0832	30.0617	27.8855	29.3328	25.655	25.8817	26.3146	21.7411	23.475	26.4995	28.0655	24.5308	21.8147	24.75	26.2249	24.9525	24.1554	24.7038	25.3976	28.212	32.11	29.0054	28.196	30.505	27.7836	27.7935	26.282	26.8096	25.027	24.6267	24.6979	26.3238	26.593	31.6238	30.584	29.9324	27.1089
43	27.3481	2.36755	25.2801	26.6962	24.9453	30.2282	29.7	28.7975	30.0731	32.2552	28.378	27.4037	28.6026	30.7738	28.4318	30.2429	26.6891	26.2662	27.2088	22.7466	23.862	27.2062	28.8597	25.1007	22.4295	25.3236	26.789	25.5107	24.6365	25.3065	25.7086	28.65	32.449	29.6288	28.689	31.3147	28.3957	28.4872	26.7515	27.5797	25.7541	25.3058	25.3171	27.0102	27.0319	32.4014	31.1867	30.4146	27.7492
44	28.1581	2.37628	26.241	27.4625	25.447	31.2123	30.728	29.7731	31.2947	33.247	29.085	28.0769	29.3304	31.666	29.2008	31.3238	28.1864	26.8553	28.3103	24.0106	24.528	28.1404	29.8017	25.8851	23.246	26.1749	27.532	26.24	25.3451	26.0997	26.226	29.304	32.935	30.5053	29.374	32.3128	29.2811	29.4428	27.469	28.5752	26.6385	26.1084	26.1267	27.9089	27.5542	33.3675	32.0245	31.0518	28.6329
45	29.1445	2.3848	27.4283	28.4248	26.2347	32.3778	31.979	30.9151	32.6424	34.3044	30.018	28.9084	30.2379	32.6992	30.1573	32.5	29.576	27.6298	29.5863	25.5069	25.467	29.2739	30.8553	26.8611	24.2663	27.2996	28.4639	27.1352	26.2822	27.0534	26.941	30.175	33.534	31.6041	30.202	33.461	30.4081	30.6382	28.4393	29.7649	27.6606	27.0238	27.1217	29.0096	28.1732	34.4699	33.0612	31.8172	29.7386
46	30.2775	2.38347	28.8029	29.5455	27.2949	33.6607	33.419	32.1572	34.0947	35.3836	31.122	29.8776	31.2887	33.8262	31.2665	33.7005	31.0962	28.5547	31.0019	27.1913	26.653	30.5612	31.9671	27.9964	25.4894	28.6735	29.5798	28.1741	27.4304	28.1265	27.8325	31.238	34.209	32.8805	31.115	34.7275	31.7165	32.0436	29.6499	31.0955	28.7903	28.0432	28.289	30.2904	28.9084	35.6437	34.2467	32.6751	31.0254
47	31.5222	2.36964	30.326	30.7875	28.6074	35.0064	35.018	33.4314	35.6445	36.4614	32.336	30.9572	32.4582	35.0054	32.5107	34.8795	32.6626	29.5959	32.5329	29.0135	28.048	31.9465	33.0867	29.2523	26.9078	30.2538	30.8612	29.3283	28.7619	29.271	28.8647	32.449	34.928	34.2992	32.079	36.0928	33.1378	33.6347	31.0695	32.5176	29.9908	29.1451	29.6035	31.72	29.7733	36.8368	35.5302	33.5836	32.4463
48	32.8533	2.34817	31.973	32.1305	30.1543	36.3682	36.758	34.6957	37.2833	37.5448	33.616	32.1295	33.7421	36.2183	33.8849	36.0238	34.2157	30.7431	34.1712	30.9335	29.614	33.3826	34.1939	30.5943	28.5095	31.9918	32.2936	30.5778	30.2581	30.4519	29.9956	33.767	35.683	35.8394	33.089	37.5395	34.6199	35.3917	32.6627	33.9966	31.2378	30.3006	31.0359	33.2698	30.7655	38.0261	36.8771	34.5072	33.9621
49	34.2604	2.32686	33.7272	33.5792	31.9175	37.7086	38.61	35.9395	38.9864	38.6599	34.947	33.3987	35.1448	37.4669	35.3791	37.1502	35.7252	32.0124	35.9109	32.9234	31.329	34.8505	35.3077	32.0079	30.287	33.8455	33.8622	31.9287	31.9176	31.6642	31.2006	35.177	36.481	37.4857	34.153	39.0473	36.1307	37.2833	34.3965	35.5225	32.5302	31.5003	32.5618	34.9249	31.8865	39.2117	38.2785	35.4481	35.5425
50	35.7425	2.30897	35.5679	35.1401	33.8652	38.9882	40.522	37.1699	40.7143	39.8266	36.328	34.7824	36.6606	38.7577	36.968	38.2848	37.1767	33.4281	37.7302	34.9554	33.192	36.353	36.466	33.5022	32.2369	35.7708	35.5453	33.4053	33.7453	32.9333	32.4903	36.687	37.332	39.218	35.28	40.5898	37.6413	39.2592	36.2359	37.0925	33.8826	32.7645	34.1702	36.6785	33.1554	40.3983	39.7346	36.4465	37.1669
51	37.296	2.2907	37.4621	36.8009	35.9452	40.1758	42.429	38.3936	42.4214	41.0476	37.75	36.2895	38.2694	40.0893	38.619	39.4445	38.5601	34.9991	39.5948	36.9907	35.199	37.901	37.6987	35.1009	34.3464	37.7091	37.2973	35.0243	35.73	34.2955	33.8987	38.308	38.248	41.005	36.475	42.1306	39.1287	41.2568	38.1385	38.6975	35.3065	34.1287	35.8561	38.5068	34.6062	41.5947	41.2351	37.5624	38.8241
52	38.9051	2.2645	39.3658	38.5344	38.0912	41.2576	44.272	39.6107	44.0563	42.3085	39.191	37.9075	39.9471	41.447	40.2932	40.6345	39.8662	36.7098	41.4495	38.983	37.329	39.4937	39.0131	36.8128	36.5825	39.5895	39.0445	36.7782	37.8345	35.7698	35.4505	40.034	39.228	42.8041	37.744	43.6271	40.5646	43.2107	40.05	40.3179	36.7914	35.6176	37.6047	40.3577	36.2518	42.7958	42.7605	38.8263	40.5029
53	40.5401	2.22317	41.2318	40.3009	40.2335	42.2282	45.987	40.8154	45.5684	43.5735	40.628	39.6097	41.6559	42.8041	41.9373	41.8464	41.0842	38.5251	43.2326	40.8817	39.539	41.1106	40.3926	38.6259	38.8958	41.3377	40.7052	38.6377	40.0004	37.3533	37.1369	41.834	40.267	44.5668	39.081	45.0419	41.9203	45.0573	41.9062	41.9166	38.3019	37.2235	39.3855	42.1653	38.0674	43.9781	44.2834	40.2339	42.1876
54	42.1592	2.16384	43.0112	42.0499	42.3037	43.0744	47.524	41.9931	46.9229	44.7882	42.027	41.3567	43.3433	44.123	43.4986	43.052	42.1965	40.3915	44.8805	42.6328	41.768	42.706	41.7973	40.5027	41.2252	42.8902	42.2085	40.5495	42.1588	39.0216	38.9166	43.652	41.348	46.245	40.457	46.3487	43.1711	46.7373	43.6425	43.4506	39.7861	38.9136	41.1547	43.8626	39.9961	45.1133	45.7643	41.7561	43.8469
55	43.7138	2.09166	44.6613	43.7315	44.2369	43.785	48.849	43.1172	48.1051	45.8951	43.345	43.0902	44.9523	45.3516	44.9374	44.2069	43.1795	42.2424	46.3437	44.1895	43.943	44.2201	43.1693	42.3841	43.499	44.2034	43.4921	42.4389	44.2394	40.7324	40.728	45.415	42.441	47.7983	41.828	47.5292	44.3055	48.2054	45.2095	44.8819	41.187	40.6365	42.8628	45.3865	41.9551	46.1741	47.1569	43.3391	45.4443
56	45.1577	2.02083	46.1522	45.3012	45.9833	44.3584	49.951	44.1579	49.1173	46.8542	44.54	44.7393	46.4397	46.4401	46.2318	45.268	44.014	44.0042	47.5957	45.5256	45.989	45.5938	44.4473	44.2027	45.6457	45.2542	44.5199	44.2276	46.1786	42.4259	42.4933	47.051	43.519	49.201	43.157	48.573	45.3211	49.4366	46.582	46.1873	42.461	42.3269	44.46	46.6921	43.85	47.1484	48.4216	44.9113	46.9451
57	46.4564	1.96752	47.47	46.7306	47.5142	44.8068	50.837	45.097	49.9728	47.6504	45.582	46.2384	47.7763	47.3629	47.3734	46.2081	44.6985	45.6118	48.6312	46.6419	47.844	46.7878	45.5861	45.907	47.6043	46.0453	45.2872	45.8513	47.9301	44.0406	44.1321	48.509	44.566	50.4435	44.418	49.475	46.222	50.4263	47.7556	47.353	43.5879	43.9255	45.9059	47.7623	45.6092	48.0311	49.5343	46.4061	48.3196
58	47.5912	1.94168	48.6101	48.0078	48.8189	45.1467	51.524	45.9312	50.6881	48.2887	46.462	47.5417	48.95	48.1161	48.3657	47.0182	45.2462	47.0234	49.4597	47.5606	49.469	47.7825	46.5645	47.4592	49.3335	46.5988	45.8182	47.2753	49.4711	45.5308	45.5825	49.76	45.571	51.527	45.598	50.2325	47.0088	51.1878	48.7386	48.3682	44.5669	45.3908	47.1793	48.6018	47.1911	48.8217	50.4862	47.7754	49.5512
59	48.5569	1.94418	49.5745	49.1313	49.9018	45.4024	52.036	46.6667	51.2774	48.7848	47.184	48.6293	49.9629	48.7102	49.2126	47.7007	45.6765	48.2215	50.0992	48.3141	50.85	48.5739	47.3792	48.8376	50.8148	46.9451	46.1481	48.4883	50.799	46.8686	46.8108	50.797	46.527	52.4637	46.695	50.8431	47.6863	51.7411	49.5445	49.2285	45.4077	46.7022	48.2775	49.228	48.5794	49.5276	51.2823	48.9901	50.6322
60	49.3568	1.96938	50.3679	50.103	50.7774	45.601	52.393	47.3114	51.7519	49.154	47.765	49.5021	50.8245	49.1631	49.9202	48.2618	46.0085	49.2095	50.5691	48.932	51.994	49.1741	48.0353	50.0303	52.0456	47.1166	46.3136	49.4927	51.9221	48.0402	47.8132	51.631	47.425	53.2621	47.707	51.3059	48.2529	52.1055	50.1873	49.9326	46.1214	47.8467	49.2068	49.6628	49.7681	50.1621	51.9328	50.0323	51.5629
61	49.9975	2.0094	50.9991	50.9207	51.4627	45.7664	52.619	47.8732	52.1213	49.4108	48.221	50.1738	51.5442	49.4912	50.4968	48.7116	46.256	50.0008	50.8851	49.4347	52.912	49.5978	48.5426	51.0352	53.0315	47.1426	46.3472	50.2963	52.8524	49.0404	48.6046	52.282	48.261	53.9229	48.629	51.6184	48.7051	52.2984	50.6756	50.4794	46.713	48.8101	49.9767	49.9258	50.7522	50.7402	52.4464	50.8917	52.3477
62	50.485	2.05726	51.4765	51.5823	51.9739	45.9131	52.727	48.3579	52.3962	49.5674	48.572	50.6658	52.1308	49.709	50.9522	49.0582	46.4312	50.6129	51.0561	49.8317	53.617	49.8624	48.9087	51.8494	53.7821	47.0501	46.2761	50.9047	53.601	49.867	49.2071	52.774	49.026	54.4486	49.45	51.7769	49.0375	52.3326	51.012	50.8651	47.1828	49.5769	50.5968	50.0332	51.5288	51.2729	52.8293	51.5598	52.9897
63	50.8245	2.10674	51.8047	52.0808	52.3248	46.0502	52.724	48.7696	52.5868	49.6339	48.832	50.9996	52.5919	49.8268	51.2977	49.3056	46.5456	51.0624	51.0869	50.1282	54.115	49.985	49.1392	52.4714	54.3064	46.8631	46.125	51.3227	54.1728	50.5197	49.639	53.128	49.712	54.8387	50.157	51.783	49.246	52.2188	51.1977	51.0893	47.5282	50.1337	51.0695	50.0013	52.0958	51.7677	53.0831	52.0293	53.4888
64	51.021	2.15354	51.9885	52.4085	52.5251	46.1861	52.616	49.1118	52.7057	49.618	49.013	51.1945	52.9335	49.8539	51.5422	49.4575	46.6097	51.3642	50.9811	50.3251	54.412	49.9818	49.2385	52.8989	54.6111	46.6019	45.9173	51.5514	54.568	50.9952	49.9161	53.367	50.315	55.0955	50.738	51.6416	49.332	51.9717	51.238	51.1523	47.7451	50.4696	51.3958	49.8488	52.4515	52.2297	53.2061	52.2945	53.8412
65	51.081	2.19494	52.0357	52.5641	52.5814	46.3258	52.41	49.3921	52.7652	49.529	49.128	51.2666	53.1586	49.8006	51.6921	49.5174	46.6302	51.5318	50.7418	50.4248	54.51	49.8716	49.2141	53.1327	54.7017	46.2837	45.6779	51.5959	54.7875	51.293	50.0592	53.514	50.837	55.2254	51.188	51.3632	49.3032	51.6106	51.1448	51.0604	47.8342	50.5811	51.5768	49.5961	52.5964	52.6622	53.1974	52.3544	54.043
66	51.0136	2.22926	51.9561	52.552	52.5037	46.471	52.118	49.6209	52.7768	49.3777	49.189	51.2317	53.2709	49.6784	51.7503	49.4932	46.6146	51.5784	50.3761	50.4325	54.412	49.6713	49.0792	53.1782	54.5855	45.9264	45.4276	51.4627	54.833	51.4183	50.0883	53.592	51.277	55.2367	51.504	50.9621	49.1689	51.1589	50.9311	50.8222	47.8039	50.472	51.6171	49.2616	52.5333	53.0624	53.0605	52.2181	54.0912
67	50.8306	2.25661	51.7607	52.3807	52.301	46.6233	51.751	49.8103	52.75	49.1753	49.208	51.105	53.2753	49.4997	51.7207	49.392	46.571	51.5163	49.897	50.3557	54.131	49.3983	48.846	53.048	54.2727	45.5443	45.1837	51.159	54.7117	51.38	50.027	53.62	51.632	55.137	51.683	50.454	48.9407	50.6443	50.613	50.45	47.669	50.1563	51.524	48.8603	52.2727	53.423	52.8017	51.905	53.9857
68	50.5453	2.27841	51.4624	52.0626	51.982	46.784	51.325	49.9773	52.6879	48.934	49.193	50.9012	53.1751	49.2753	51.604	49.2232	46.5048	51.3572	49.3099	50.2031	53.684	49.0666	48.5278	52.758	53.7805	45.1507	44.9592	50.7001	54.4332	51.1881	49.898	53.613	51.9	54.9347	51.727	49.8499	48.6306	50.0915	50.2018	49.9586	47.4491	49.6581	51.3078	48.409	51.8357	53.7336	52.4309	51.4374	53.7303
69	50.1732	2.29711	51.0741	51.615	51.5605	46.9501	50.86	50.1327	52.5892	48.6635	49.148	50.6332	52.9757	49.0136	51.4001	48.996	46.4171	51.1093	48.6384	49.9798	53.1	48.6857	48.1447	52.3224	53.1303	44.7554	44.7622	50.104	54.0121	50.8512	49.7277	53.576	52.075	54.6366	51.636	49.1687	48.251	49.5236	49.7202	49.3681	47.1642	49.0118	50.9882	47.9234	51.2532	53.9818	51.9617	50.8408	53.3287
70	49.7283	2.31553	50.6043	51.0573	51.0476	47.1152	50.367	50.2811	52.4493	48.3717	49.071	50.3122	52.6824	48.7199	51.11	48.7204	46.3041	50.7732	47.8932	49.6912	52.411	48.2643	47.7106	51.7564	52.3452	44.3654	44.5929	49.3898	53.4649	50.3818	49.5345	53.512	52.154	54.2497	51.413	48.4233	47.817	48.9618	49.1818	48.7003	46.8363	48.2617	50.5789	47.4166	50.56	54.1543	51.4111	50.1452	52.7878
71	49.2231	2.33596	50.0576	50.4057	50.4524	47.2683	49.857	50.4219	52.2606	48.0618	48.956	49.9434	52.3039	48.3966	50.7345	48.4022	46.1593	50.3474	47.0834	49.3407	51.649	47.8101	47.2387	51.0759	51.4469	43.9796	44.4473	48.5797	52.808	49.7938	49.3244	53.415	52.135	53.7801	51.063	47.6271	47.3462	48.4197	48.5985	47.9757	46.4841	47.4511	50.0909	46.8989	49.7944	54.2368	50.7943	49.3819	52.1171
72	48.6668	2.35955	49.4355	49.6721	49.7831	47.3934	49.333	50.5502	52.0148	47.7339	48.793	49.5286	51.85	48.044	50.2742	48.0434	45.9745	49.8274	46.2158	48.9305	50.84	47.3256	46.7399	50.2938	50.4514	43.5948	44.317	47.6965	52.0582	49.1049	49.1064	53.274	52.017	53.233	50.589	46.7829	46.8546	47.9027	47.9752	47.2102	46.1208	46.6151	49.5326	46.3794	48.9901	54.2143	50.1223	48.5799	51.3247
73	48.0665	2.3866	48.7374	48.8651	49.0478	47.4736	48.801	50.6555	51.7025	47.383	48.576	49.0661	51.3301	47.6616	49.7311	47.6457	45.7391	49.2088	45.2985	48.4613	50.004	46.8066	46.2189	49.4173	49.3695	43.2026	44.1925	46.7607	51.2314	48.3296	48.8844	53.077	51.8	52.6116	49.995	45.894	46.3575	47.4119	47.3149	46.4173	45.752	45.7785	48.9073	45.8675	48.1725	54.0734	49.4005	47.7635	50.4215
74	47.4263	2.41708	47.9668	47.9922	48.2525	47.4937	48.263	50.724	51.3112	47.0041	48.296	48.5563	50.753	47.2485	49.109	47.2096	45.4423	48.4857	44.3376	47.9353	49.153	46.2465	45.6765	48.4525	48.208	42.7922	44.0624	45.7903	50.3393	47.4843	48.6583	52.808	51.48	51.9156	49.283	44.9633	45.8644	46.9452	46.6148	45.6054	45.3805	44.9566	48.2207	45.3702	47.3604	53.8008	48.6313	46.9533	49.4188
75	46.7483	2.451	47.1254	47.0616	47.398	47.4405	47.713	50.742	50.8313	46.5909	47.943	47.9975	50.1262	46.8051	48.4117	46.7327	45.0772	47.6529	43.3371	47.3534	48.293	45.6382	45.1167	47.4069	46.9712	42.3536	43.9148	44.7994	49.3935	46.5828	48.4226	52.452	51.055	51.1403	48.465	43.9966	45.378	46.4974	45.8721	44.7757	45.0043	44.1584	47.4771	44.8877	46.5644	53.384	47.8136	46.1597	48.3308
76	46.0331	2.48927	46.2118	46.0796	46.4857	47.3058	47.143	50.6998	50.2552	46.136	47.513	47.3862	49.4557	46.3325	47.64	46.2091	44.6341	46.7072	42.2996	46.7179	47.426	44.9767	44.5426	46.2894	45.66	41.8776	43.7376	43.8017	48.4008	45.6376	48.168	51.999	50.53	50.2783	47.553	43.0003	44.8955	46.0615	45.0825	43.9273	44.6235	43.3857	46.6829	44.4165	45.7876	52.815	46.9439	45.3912	47.1735
77	45.2802	2.53303	45.2333	45.0496	45.5155	47.0847	46.545	50.5969	49.5783	45.6339	47.005	46.7209	48.744	45.8288	46.793	45.6335	44.1071	45.6466	41.2271	46.0271	46.548	44.2613	43.9574	45.1113	44.274	41.3572	43.5176	42.8135	47.3658	44.6611	47.8851	51.44	49.908	49.3275	46.554	41.9792	44.4101	45.6305	44.2444	43.0606	44.2346	42.6359	45.8427	43.9524	45.0274	52.0921	46.0188	44.6455	45.9652
78	44.488	2.58394	44.1921	43.9712	44.4857	46.7753	45.913	50.4362	48.7974	45.0796	46.418	46.0007	47.991	45.2902	45.8711	45.0058	43.4903	44.4679	40.1203	45.2834	45.656	43.4963	43.3653	43.8852	42.8129	40.7886	43.2409	41.8492	46.2912	43.6588	47.5613	50.776	49.191	48.2852	45.473	40.9413	43.9128	45.1957	43.3567	42.1767	43.8327	41.9057	44.9587	43.4921	44.279	51.2187	45.0338	43.9183	44.7187
79	43.6546	2.64314	43.0859	42.843	43.3932	46.3777	45.238	50.2192	47.9138	44.4673	45.754	45.2266	47.1942	44.7121	44.8749	44.3258	42.7808	43.1726	38.9825	44.4902	44.743	42.6874	42.7676	42.621	41.2783	40.1662	42.8967	40.9185	45.1798	42.6326	47.1855	50.007	48.379	47.1531	44.318	39.8957	43.3929	44.7483	42.4211	41.2733	43.4122	41.1891	44.0295	43.0302	43.5364	50.2027	43.9891	43.2	43.4438
80	42.7773	2.71096	41.9144	41.664	42.2374	45.8934	44.511	49.9436	46.9331	43.7927	45.011	44.4034	46.3496	44.0901	43.8034	43.596	41.9764	41.7617	37.8188	43.6438	43.805	41.8404	42.1624	41.328	39.6756	39.4848	42.477	40.0261	44.0344	41.58	46.7419	49.135	47.468	45.9311	43.1	38.8533	42.8388	44.2764	41.4434	40.3475	42.9697	40.4746	43.052	42.5587	42.7906	49.0544	42.8892	42.4759	42.1527
81	41.8532	2.78705	40.6769	40.4332	41.0193	45.3254	43.725	49.608	45.8635	43.0535	44.188	43.5354	45.4545	43.4202	42.6561	42.8175	41.0791	40.2407	36.6385	42.7388	42.832	40.9622	41.5472	40.0135	38.0139	38.7407	41.9757	39.1713	42.8607	40.4925	46.216	48.162	46.449	44.6208	41.83	37.8253	42.2373	43.771	40.4308	39.3987	42.5016	39.7461	42.0229	42.0656	42.0313	47.7853	41.7417	41.7311	40.8538
82	40.8808	2.86968	39.3784	39.1546	39.743	44.6749	42.876	49.2106	44.7123	42.2497	43.289	42.628	44.5059	42.6975	41.4359	41.9909	40.0955	38.6184	35.4517	41.7712	41.815	40.059	40.9195	38.6843	36.3116	37.9302	41.3887	38.3516	41.6645	39.3617	45.5935	47.091	45.311	43.235	40.524	36.8215	41.5776	43.2265	39.3907	38.4254	42.0035	38.9866	40.939	41.5439	41.246	46.4077	40.5533	40.95	39.5565
83	39.8604	2.95598	38.0269	37.8375	38.4195	43.9426	41.967	48.7419	43.4878	41.3832	42.32	41.6857	43.5036	41.9182	40.1493	41.1167	39.0341	36.9097	34.2717	40.7368	40.745	39.1371	40.2737	37.3456	34.5887	37.0506	40.7123	37.5578	40.4502	38.1768	44.8621	45.922	44.051	41.7858	39.196	35.847	40.8514	42.6371	38.3288	37.4255	41.4716	38.1785	39.8013	40.9918	40.423	44.9328	39.3341	40.1224	38.2731
84	38.7946	3.04158	36.6339	36.491	37.0673	43.1306	41.007	48.1897	42.1975	40.4591	41.284	40.7104	42.4512	41.081	38.8023	40.1959	37.8988	35.138	33.1143	39.6351	39.621	38.2007	39.6019	36.0007	32.8651	36.1025	39.9468	36.7759	39.2223	36.9356	44.0147	44.657	42.674	40.2817	37.868	34.9069	40.0563	41.9935	37.2514	36.4007	40.9041	37.3065	38.6149	40.4099	39.5515	43.3703	38.0923	39.2398	37.0143
85	37.6893	3.12103	35.2105	35.1271	35.7104	42.2412	40.008	47.5382	40.852	39.4855	40.184	39.705	41.3517	40.1887	37.4045	39.2258	36.6933	33.34	31.9988	38.4694	38.455	37.2554	38.8972	34.654	31.1554	35.0929	39.0928	35.9965	37.9868	35.6455	43.0485	43.302	41.193	38.7366	36.563	34.0107	39.1932	41.2897	36.1701	35.3553	40.2969	36.3609	37.387	39.8052	38.6253	41.7318	36.8383	38.2947	35.7922
86	36.554	3.18674	33.7718	33.7592	34.3756	41.275	38.986	46.77	39.4629	38.4711	39.022	38.6769	40.206	39.2469	35.969	38.2048	35.4266	31.5675	30.9475	37.2514	37.262	36.3082	38.1575	33.3188	29.4815	34.0316	38.1533	35.2149	36.7526	34.324	41.9629	41.864	39.628	37.1663	35.31	33.1699	38.2627	40.5293	35.1027	34.2966	39.6413	35.3451	36.1275	39.1885	37.6486	40.0318	35.5888	37.2851	34.625
87	35.4023	3.22926	32.3411	32.41	33.0898	40.2331	37.955	45.8652	38.0472	37.4252	37.799	37.6323	39.0155	38.2624	34.5106	37.1329	34.1112	29.8817	29.9817	35.9996	36.061	35.3713	37.3864	32.018	27.8756	32.9325	37.1361	34.4302	35.5367	32.9947	40.7617	40.355	37.997	35.5921	34.133	32.3981	37.2668	39.7222	34.0715	33.2307	38.9282	34.2764	34.8478	38.5669	36.6322	38.2877	34.3638	36.2161	33.5365
88	34.2512	3.23918	30.951	31.1152	31.8757	39.1202	36.93	44.81	36.626	36.3528	36.514	36.5792	37.7766	37.2401	33.0428	36.0113	32.7718	28.3428	29.1183	34.739	34.879	34.4549	36.5913	30.7799	26.3852	31.8179	36.0569	33.6477	34.3579	31.6836	39.4482	38.791	36.326	34.0394	33.05	31.7136	36.2044	38.8849	33.1002	32.1645	38.1528	33.1821	33.5586	37.9508	35.5915	36.5212	33.1891	35.1051	32.5526
89	33.1207	3.20791	29.6406	29.9171	30.7493	37.9434	35.921	43.5974	35.2273	35.2546	35.166	35.5274	36.4836	36.1818	31.5789	34.8509	31.446	27.0056	28.3723	33.494	33.744	33.5702	35.784	29.6414	25.0636	30.716	34.9344	32.8763	33.2399	30.4189	38.0247	37.203	34.648	32.5356	32.077	31.1387	35.0761	38.0344	32.216	31.1062	37.3103	32.0942	32.2687	37.3517	34.5466	34.7586	32.0926	33.9744	31.6961
90	32.0316	3.12942	28.4504	28.8535	29.7221	36.7094	34.935	42.2295	33.8853	34.1363	33.759	34.4803	35.1261	35.0897	30.1351	33.6634	30.1837	25.9161	27.7513	32.2896	32.68	32.7241	34.9763	28.6417	23.965	29.6627	33.7943	32.1217	32.2065	29.2285	36.4975	35.622	33.011	31.1117	31.217	30.6941	33.8907	37.1846	31.4477	30.0611	36.3974	31.0457	30.9892	36.779	33.5194	33.0342	31.1037	32.8517	30.982
91	31.0048	3.0016	27.4155	27.9545	28.7986	35.4293	33.977	40.7092	32.6355	33.0132	32.3	33.4339	33.6943	33.9682	28.7302	32.4613	29.0395	25.1005	27.2514	31.1591	31.703	31.9165	34.1848	27.8094	23.1412	28.7044	32.6713	31.3872	31.2711	28.143	34.8783	34.086	31.465	29.7958	30.467	30.3885	32.6691	36.3505	30.817	29.0313	35.4147	30.0676	29.7365	36.2375	32.534	31.3895	30.2487	31.7674	30.4122
92	30.0568	2.8278	26.5583	27.2402	27.9739	34.1187	33.049	39.0433	31.5082	31.9078	30.801	32.3755	32.1783	32.8249	27.3903	31.2571	28.0601	24.5619	26.8542	30.1363	30.819	31.1416	33.4278	27.1539	22.6251	27.8892	31.5992	30.6777	30.4424	27.1983	33.1809	32.624	30.054	28.6081	29.807	30.2115	31.4384	35.5412	30.33	28.0173	34.3601	29.1901	28.5222	35.7138	31.6113	29.8752	29.5516	30.7534	29.9725
93	29.1999	2.6167	25.8842	26.7177	27.2364	32.8006	32.148	37.2428	30.5163	30.8454	29.297	31.3075	30.5877	31.6776	26.1677	30.0755	27.2816	24.2855	26.5309	29.2431	30.026	30.3877	32.717	26.6626	22.4276	27.2609	30.6059	29.9942	29.7191	26.4297	31.4329	31.255	28.823	27.565	29.238	30.1329	30.2335	34.7616	29.9749	27.0263	33.2285	28.4315	27.3509	35.1758	30.7621	28.5491	29.0314	29.8381	29.634
94	28.4549	2.38042	25.3908	26.3877	26.5936	31.5401	31.268	35.3678	29.6646	29.8662	27.887	30.3085	28.9885	30.5805	25.1783	28.9749	26.75	24.2693	26.261	28.4832	29.337	29.6384	32.0535	26.301	22.5373	26.862	29.7116	29.3411	29.0983	25.8625	29.7153	30.001	27.847	26.6974	28.852	30.1227	29.1175	33.9988	29.7241	26.0966	32.0132	27.8008	26.2466	34.5744	29.9843	27.4842	28.6973	29.0457	29.3592
95	27.8813	2.12986	25.0932	26.2671	26.1171	30.4928	30.471	33.6105	29.0049	29.0519	26.75	29.5756	27.5566	29.6706	24.6278	28.0795	26.7377	24.5736	26.0612	27.8572	28.819	28.9067	31.4357	26.0281	22.9311	26.7459	28.9579	28.7417	28.6072	25.5172	28.2142	28.921	27.275	26.0828	28.846	30.1938	28.2062	33.2281	29.5506	25.3253	30.7255	27.3297	25.3013	33.8563	29.2826	26.7743	28.5479	28.407	29.1268
96	27.5786	1.88686	25.049	26.4144	25.9635	29.8716	29.921	32.2784	28.6682	28.5602	26.119	29.3605	26.565	29.1509	24.7513	27.5857	26.5243	25.3131	26.0052	27.3795	28.6	28.2745	30.8908	25.8365	23.5898	26.9713	28.4309	28.2758	28.3309	25.4239	27.2038	28.156	27.288	25.8572	29.399	30.4331	27.6722	32.4476	29.466	24.8765	29.4493	27.0947	24.6846	33.012	28.6937	26.5353	28.5919	27.9915	28.9697
97	27.6837	1.69099	25.3572	26.9188	26.3142	29.8485	29.783	31.6422	28.7875	28.5581	26.2	29.8352	26.2939	29.1898	25.6784	27.6977	26.9619	26.5819	26.2121	27.1059	28.821	27.8949	30.5198	25.7825	24.5004	27.5938	28.2614	28.0765	28.3902	25.6244	26.9495	27.88	28.003	26.1712	30.597	30.9574	27.6916	31.7335	29.5496	24.95	28.3662	27.2133	24.5959	32.1382	28.3079	26.8822	28.8675	27.905	28.9975
98	28.2905	1.6356	26.1141	27.8566	27.2727	30.4984	30.161	31.8366	29.4351	29.1288	27.071	31.0316	26.9104	29.8586	27.3918	28.5194	27.85	28.3857	26.8109	27.1095	29.581	27.9312	30.4852	25.9623	25.6627	28.6398	28.5783	28.3021	28.8963	26.1475	27.5888	28.237	29.418	27.1144	32.414	31.8514	28.3583	31.2352	29.9226	25.7079	27.7001	27.8045	25.1983	31.433	28.2476	27.8625	29.4492	28.2549	29.3465
99	29.4234	1.78456	27.3586	29.2364	28.8362	31.7792	31.084	32.8339	30.6199	30.25	28.648	32.83	28.3888	31.1182	29.7229	30.0144	29.1762	30.6275	27.8904	27.4805	30.896	28.4799	30.933	26.503	27.0716	30.0637	29.4493	29.0645	29.8979	26.9923	29.0739	29.282	31.413	28.6794	34.684	33.1491	29.6606	31.1016	30.6829	27.1978	27.6643	28.9244	26.5532	31.123	28.6428	29.4105	30.4024	29.1007	30.108
100	31.0228	2.06384	29.059	31.003	30.891	33.533	32.489	34.431	32.272	31.816	30.715	34.984	30.514	32.823	32.385	32.017	30.863	33.122	29.462	28.31	32.678	29.54	31.934	27.544	28.698	31.758	30.851	30.38	31.363	28.14	31.176	30.951	33.764	30.755	37.14	34.815	31.482	31.458	31.895	29.32	28.382	30.543	28.574	31.417	29.591	31.377	31.724	30.422	31.32
all values Left	mean	std	steps
1	30.7809	2.06157	31.519	30.085	30.691	29.179	33.536	33.419	32.845	31.858	34.788	31.122	30.349	31.181	33.717	31.152	33.04	31.813	29.007	30.565	26.222	28.048	31.843	32.662	29.34	27.615	31.142	30.951	29.409	29.424	29.428	29.512	32.449	34.209	33.259	30.202	32.641	31.585	31.22	31.677	28.145	28.135	31.682	28.263	31.03	35.533	34.922	30.964	32.224
2	32.1305	1.98908	32.7849	31.7374	32.0284	30.8046	34.8941	35.0356	34.0815	33.27	35.88	32.336	31.4621	32.3421	34.8937	32.3865	34.251	33.384	30.0626	32.1023	28.0181	29.5982	33.307	33.7724	30.675	29.318	32.951	32.3962	30.6534	31.0298	30.6142	30.6405	33.7537	34.9135	34.7339	31.0966	33.8586	33.0018	32.73	33.3198	29.3405	29.2449	33.2298	29.418	32.5471	36.751	36.2722	32.7853	33.7642
3	33.5614	1.93098	34.1228	33.5006	33.4714	32.6333	36.2709	36.7954	35.2969	34.782	36.966	33.616	32.6624	33.6173	36.1041	33.7516	35.425	34.9216	31.2201	33.7526	29.934	31.2944	34.804	34.8764	32.0796	31.199	34.855	33.9758	31.9983	32.809	31.8338	31.8346	35.1485	35.6525	36.3274	32.0401	35.1898	34.4809	34.42	35.0867	30.5918	30.4056	34.8567	30.67	34.1733	37.965	37.6778	34.7693	35.3736
4	35.0708	1.90154	35.5279	35.3537	35.0265	34.6255	37.6275	38.6679	36.4949	36.393	38.068	34.947	33.9642	35.0115	37.3498	35.2378	36.565	36.4066	32.5026	35.5116	31.9348	33.1355	36.337	36.0102	33.5645	33.254	36.8028	35.6661	33.4681	34.764	33.1167	33.1215	36.6412	36.4326	38.0245	33.0278	36.6182	35.9905	36.27	36.9417	31.8853	31.6112	36.5565	32.032	35.9041	39.175	39.1415	36.8747	37.0295
5	36.6555	1.90681	37.0039	37.2627	36.681	36.7226	38.9232	40.5991	37.6849	38.088	39.217	36.328	35.387	36.5191	38.6376	36.82	37.701	37.829	33.9311	37.3573	33.9955	35.1179	37.917	37.2118	35.1517	35.461	38.7274	37.4186	35.0763	36.8679	34.495	34.5351	38.2425	37.2632	39.8011	34.067	38.1244	37.5014	38.237	38.8395	33.2316	32.885	38.3079	33.531	37.7274	40.386	40.6582	39.0544	38.7194
6	38.3	1.94242	38.5437	39.1854	38.4092	38.8567	40.1268	42.5221	38.8699	39.832	40.424	37.75	36.9299	38.1201	39.9657	38.4658	38.857	39.1783	35.5036	39.254	36.0813	37.2214	39.543	38.4966	36.8486	37.774	40.5534	39.1602	36.8149	39.0662	35.9839	36.0856	39.9468	38.1555	41.6198	35.1662	39.6853	38.9907	40.261	40.7224	34.6505	34.2611	40.0739	35.186	39.6006	41.607	42.2088	41.248	40.4322
7	39.9753	1.99643	40.1302	41.0749	40.1733	40.9615	41.2242	44.3759	40.0474	41.579	41.684	39.191	38.5716	39.7914	41.321	40.1378	40.044	40.4466	37.1991	41.1505	38.1439	39.4051	41.194	39.8565	38.6445	40.137	42.209	40.8104	38.6566	41.2877	37.5792	37.7507	41.7249	39.1092	43.4328	36.3302	41.269	40.4314	42.273	42.5256	36.1444	35.7603	41.8089	36.987	41.4566	42.833	43.7685	43.3888	42.1522
8	41.6405	2.05353	41.7265	42.8808	41.9237	42.9705	42.2082	46.0957	41.2104	43.281	42.972	40.628	40.2837	41.4972	42.6781	41.7848	41.262	41.6206	38.9801	42.9845	40.133	41.6104	42.821	41.2595	40.5027	42.479	43.6408	42.299	40.5495	43.4571	39.2543	39.4839	43.5235	40.1201	45.1888	37.5645	42.8315	41.7947	44.207	44.1895	37.685	37.3739	43.4635	38.899	43.2264	44.039	45.2998	45.4163	43.8469
9	43.2461	2.10095	43.2825	44.5584	43.6105	44.825	43.0657	47.6311	42.3413	44.88	44.239	42.027	42.0201	43.1869	44.0008	43.3542	42.493	42.6783	40.7935	44.6885	41.9903	43.7672	44.36	42.6528	42.366	44.723	44.8165	43.5653	42.421	45.5015	40.9644	41.2258	45.2725	41.1733	46.84	38.8649	44.3264	43.0556	45.998	45.6757	39.2226	39.0673	44.9916	40.865	44.8422	45.195	46.7542	47.275	45.4777
10	44.7427	2.1339	44.7432	46.0755	45.1887	46.4845	43.785	48.9492	43.4123	46.33	45.421	43.345	43.7167	44.8035	45.2383	44.8047	43.696	43.5949	42.5769	46.2066	43.6611	45.803	45.748	43.9738	44.1685	46.799	45.7253	44.5752	44.1949	47.3631	42.6492	42.9025	46.9023	42.2423	48.3506	40.2068	45.7207	44.2011	47.589	46.9684	40.695	40.7879	46.3613	42.812	46.2474	46.272	48.0853	48.9263	47.0075
11	46.0915	2.15554	46.0579	47.4163	46.6287	47.9281	44.3642	50.0405	44.3974	47.606	46.464	44.54	45.3036	46.3028	46.3404	46.113	44.82	44.3576	44.2627	47.5065	45.1055	47.6566	46.945	45.1689	45.8602	48.653	46.3838	45.3261	45.808	49.0085	44.2487	44.444	48.3617	43.3012	49.7022	41.551	46.9906	45.2279	48.945	48.0685	42.0468	42.4708	47.56	44.671	47.4143	47.258	49.263	50.3526	48.4044
12	47.2707	2.17071	47.1964	48.5757	47.9171	49.1507	44.8158	50.9133	45.2846	48.704	47.342	45.582	46.7227	47.6539	47.2791	47.2691	45.828	44.9753	45.7959	48.5799	46.3168	49.2884	47.932	46.2083	47.4034	50.257	46.8202	45.843	47.2259	50.4302	45.7198	45.8009	49.621	44.3333	50.8896	42.8617	48.1217	46.1397	50.051	48.9861	43.2479	44.058	48.5893	46.389	48.3416	48.148	50.2743	51.5561	49.6514
13	48.2744	2.18305	48.1475	49.5554	49.052	50.1604	45.1568	51.5861	46.0734	49.634	48.052	46.462	47.939	48.8432	48.0484	48.2755	46.703	45.4639	47.1417	49.4359	47.3109	50.6826	48.707	47.0837	48.7768	51.604	47.0667	46.1613	48.4368	51.635	47.0361	46.9484	50.6713	45.3274	51.9201	44.1123	49.1065	46.9372	50.915	49.7351	44.2927	45.5101	49.4565	47.94	49.0439	48.942	51.121	52.5543	50.7406
14	49.1073	2.19453	48.9132	50.3602	50.0348	50.9723	45.4124	52.0829	46.7711	50.414	48.61	47.184	48.9425	49.8713	48.6574	49.1361	47.446	45.846	48.2872	50.0933	48.1235	51.8438	49.285	47.7982	49.9683	52.697	47.1555	46.3174	49.4426	52.6355	48.1854	47.8878	51.5215	46.2759	52.8047	45.2881	49.9417	47.625	51.558	50.3275	45.1894	46.8071	50.1712	49.312	49.5438	49.649	51.8142	53.3732	51.6735
15	49.7774	2.20606	49.4997	50.9991	50.8639	51.6026	45.6107	52.425	47.3845	51.06	49.032	47.765	49.7385	50.747	49.1234	49.8569	48.061	46.1363	49.2361	50.5732	48.7871	52.7822	49.682	48.3598	50.9758	53.546	47.1132	46.3436	50.2512	53.4444	49.1629	48.6341	52.1899	47.171	53.5503	46.3847	50.6244	48.2022	52	50.7696	45.9515	47.936	50.7402	50.501	49.8624	50.284	52.3635	54.0368	52.4545
16	50.2929	2.21827	49.9115	51.4808	51.5371	52.0665	45.7763	52.6354	47.9209	51.585	49.334	48.221	50.3444	51.4801	49.4631	50.4457	48.558	46.3482	50.0008	50.8922	49.3278	53.5102	49.917	48.7779	51.7964	54.161	46.9661	46.2667	50.8679	54.0695	49.9669	49.2071	52.6995	48.0077	54.1603	47.4003	51.1534	48.6653	52.261	51.0631	46.5862	48.8825	51.1653	51.502	50.0178	50.863	52.776	54.5606	53.0869
17	50.6601	2.23172	50.1509	51.81	52.0477	52.3761	45.9234	52.7265	48.3852	51.998	49.529	48.572	50.781	52.0791	49.691	50.9124	48.948	46.493	50.5974	51.0598	49.7566	54.0345	50.008	49.0584	52.4288	54.55	46.7363	46.1113	51.298	54.5102	50.5967	49.623	53.0708	48.7787	54.6337	48.331	51.5269	49.0092	52.356	51.2104	47.0943	49.6313	51.4473	52.31	50.0258	51.397	53.0544	54.9553	53.5695
18	50.8846	2.2475	50.2225	51.9918	52.3881	52.54	46.0613	52.7055	48.7812	52.311	49.629	48.832	51.0689	52.5519	49.818	51.268	49.235	46.5829	51.0408	51.081	50.0805	54.361	49.972	49.2062	52.8704	54.718	46.4418	45.901	51.542	54.7682	51.0486	49.8957	53.326	49.4764	54.9693	49.168	51.7405	49.2295	52.295	51.2184	47.474	50.1689	51.5884	52.918	49.9051	51.893	53.1971	55.2277	53.8982
19	50.9733	2.26718	50.13	52.0345	52.5564	52.5653	46.1987	52.5785	49.1118	52.533	49.642	49.013	51.2255	52.9047	49.8535	51.5219	49.424	46.6256	51.3446	50.9596	50.3005	54.4922	49.83	49.2275	53.1218	54.672	46.0996	45.6605	51.6046	54.8438	51.3234	50.0437	53.4873	50.0957	55.171	49.8999	51.7943	49.327	52.091	51.0988	47.7205	50.4852	51.5938	53.325	49.6761	52.356	53.203	55.3826	54.0688
20	50.9352	2.29242	49.883	51.9478	52.5566	52.4614	46.3404	52.354	49.3844	52.677	49.576	49.128	51.2664	53.1408	49.8076	51.6806	49.516	46.628	51.5212	50.6995	50.4185	54.4308	49.599	49.1331	53.1874	54.42	45.7271	45.4103	51.4926	54.7445	51.4265	50.0848	53.577	50.6366	55.2464	50.515	51.6923	49.3088	51.763	50.8648	47.8327	50.5771	51.4722	53.534	49.359	52.789	53.0749	55.4238	54.0783
21	50.7823	2.32512	49.4994	51.7437	52.3967	52.2379	46.4877	52.0439	49.6082	52.756	49.443	49.189	51.2064	53.2637	49.6916	51.7475	49.52	46.5983	51.5826	50.3091	50.4397	54.1878	49.298	48.9362	53.0787	53.978	45.3368	45.1675	51.2118	54.4796	51.3673	50.0395	53.6143	51.0992	55.2039	51.0062	51.4444	49.1843	51.332	50.5316	47.8188	50.4494	51.2371	53.554	48.9701	53.187	52.8196	55.3571	53.9287
22	50.5295	2.36707	49.0051	51.4355	52.0891	51.9056	46.6425	51.6606	49.7943	52.782	49.253	49.208	51.0606	53.2782	49.5178	51.726	49.442	46.5437	51.5402	49.8023	50.3714	53.7788	48.94	48.6506	52.8116	53.367	44.9411	44.9449	50.7765	54.0643	51.1557	49.9293	53.6145	51.4814	55.0518	51.3699	51.065	48.9646	50.828	50.1134	47.693	50.1169	50.9032	53.401	48.5254	53.541	52.4472	55.1928	53.6234
23	50.1926	2.41949	48.4324	51.036	51.6506	51.4746	46.8059	51.2217	49.9579	52.767	49.02	49.193	50.8424	53.1878	49.2974	51.6177	49.292	46.468	51.4043	49.1919	50.2237	53.2298	48.534	48.293	52.3997	52.611	44.5477	44.7498	50.2041	53.5161	50.8001	49.7754	53.5842	51.7809	54.7984	51.6034	50.5704	48.6619	50.277	49.6279	47.4766	49.6043	50.4832	53.094	48.0422	53.839	51.9717	54.942	53.1674
24	49.7863	2.48293	47.8158	50.5538	51.1004	50.955	46.9743	50.7455	50.1098	52.716	48.754	49.148	50.5646	52.9975	49.0391	51.422	49.079	46.3694	51.1849	48.4942	50.0018	52.5711	48.089	47.8787	51.8576	51.734	44.1605	44.5823	49.513	52.8525	50.3139	49.5962	53.5269	51.9937	54.4501	51.7066	49.9757	48.2884	49.703	49.0882	47.1902	48.9475	49.9876	52.654	47.5344	54.067	51.4111	54.6178	52.5696
25	49.323	2.5569	47.1842	49.9933	50.4554	50.3558	47.1405	50.2434	50.2547	52.629	48.465	49.071	50.2361	52.7129	48.7483	51.14	48.814	46.2427	50.8828	47.7205	49.7115	51.8337	47.613	47.4211	51.2008	50.754	43.7756	44.438	48.7241	52.0912	49.7108	49.3992	53.4385	52.1157	54.0146	51.6801	49.2969	47.859	49.13	48.5054	46.8577	48.1908	49.4241	52.105	47.0133	54.211	50.7815	54.2334	51.8392
26	48.812	2.63986	46.5592	49.3555	49.7275	49.6841	47.2924	49.7247	50.3928	52.502	48.157	48.956	49.8615	52.3421	48.4277	50.7726	48.505	46.0807	50.4971	46.8798	49.3567	51.0443	47.105	46.9326	50.4429	49.684	43.3883	44.3084	47.86	51.2493	49.0084	49.1923	53.3096	52.1446	53.4965	51.5256	48.5482	47.391	48.575	47.8835	46.4988	47.3769	48.7946	51.464	46.4884	54.255	50.0948	53.8035	50.9862
27	48.2593	2.72998	45.9562	48.6405	48.9256	48.9468	47.4126	49.1933	50.5204	52.328	47.832	48.793	49.4415	51.895	48.0779	50.3203	48.154	45.874	50.0211	45.9785	48.9397	50.2236	46.558	46.4205	49.5915	48.531	42.9878	44.1839	46.9411	50.3393	48.2197	48.9805	53.1287	52.079	52.8995	51.2468	47.7439	46.9008	48.045	47.2247	46.1283	46.5402	48.1044	50.747	45.9693	54.183	49.3564	53.3404	50.0223
28	47.6686	2.82563	45.3842	47.8517	48.0574	48.1516	47.4842	48.6543	50.6291	52.098	47.485	48.576	48.9748	51.3809	47.6984	49.7849	47.763	45.6109	49.4542	45.0274	48.4613	49.3851	45.965	45.8861	48.6523	47.301	42.5635	44.0529	45.9851	49.3735	47.364	48.7655	52.8814	51.9184	52.2271	50.8475	46.8892	46.4035	47.542	46.5264	45.752	45.7045	47.3589	49.969	45.4638	53.982	48.5687	52.8551	48.961
29	47.0412	2.92516	44.8436	46.9908	47.1306	47.2985	47.4914	48.1074	50.7068	51.804	47.111	48.296	48.4617	50.8089	47.2882	49.1701	47.333	45.2837	48.7911	44.0327	47.9237	48.5362	45.318	45.3328	47.6324	45.995	42.106	43.9038	45.0071	48.359	46.4548	48.5446	52.5527	51.661	51.4767	50.331	45.9873	45.9098	47.065	45.7859	45.3728	44.8843	46.5653	49.146	44.9739	53.637	47.7305	52.3547	47.8192
30	46.3766	3.02721	44.3261	46.0591	46.1523	46.3892	47.4215	47.546	50.7407	51.432	46.704	47.943	47.8999	50.1864	46.8476	48.4798	46.863	44.8831	48.0264	42.9973	47.328	47.68	44.614	44.7642	46.5399	44.613	41.6069	43.7241	44.0188	47.3005	45.5051	48.3106	52.1317	51.304	50.6391	49.7001	45.0416	45.4228	46.609	44.999	44.9888	44.0885	45.7271	48.29	44.4962	53.136	46.8379	51.8412	46.6148
31	45.6735	3.13111	43.8175	45.0619	45.1257	45.4229	47.2672	46.9618	50.7205	50.972	46.256	47.513	47.2864	49.5199	46.3778	47.7152	46.347	44.4018	47.1566	41.9246	46.6764	46.8141	43.855	44.1825	45.3854	43.154	41.0611	43.5008	43.0368	46.2011	44.5252	48.056	51.6094	50.8482	49.7117	48.9608	44.0575	44.9402	46.167	44.1645	44.5998	43.3179	44.8464	47.407	44.0264	52.474	45.8875	51.3141	45.3631
32	44.9297	3.2369	43.3012	44.0006	44.0511	44.3982	47.0238	46.3471	50.6426	50.415	45.761	47.005	46.6198	48.8121	45.8772	46.8754	45.778	43.8335	46.1804	40.8152	45.9673	45.9353	43.048	43.5927	44.181	41.619	40.4644	43.2197	42.0752	45.0636	43.5198	47.7699	50.9839	50.2975	48.6912	48.1242	43.0421	44.4555	45.732	43.2814	44.2021	42.57	43.9212	46.496	43.5611	51.652	44.8739	50.7687	44.0762
33	44.1425	3.34472	42.7583	42.8727	42.9265	43.3119	46.6903	45.6948	50.5092	49.756	45.214	46.418	45.8994	48.063	45.3421	45.9605	45.156	43.174	45.094	39.6711	45.2036	45.0381	42.198	42.9975	42.9377	40.013	39.8109	42.8707	41.1451	43.8913	42.4903	47.4432	50.2556	49.6545	47.5784	47.1998	42.0006	43.9599	45.295	42.3517	43.7902	41.8413	42.9481	45.554	43.0949	50.677	43.7987	50.1998	42.7654
34	43.3093	3.45458	42.1717	41.678	41.7513	42.1637	46.2667	44.9957	50.3223	48.991	44.609	45.754	45.127	47.2707	44.768	44.9713	44.48	42.4203	43.8977	38.4963	44.388	44.1177	41.313	42.396	41.6633	38.343	39.0963	42.4457	40.2517	42.6903	41.4333	47.0633	49.4257	48.9203	46.3737	46.1937	40.9413	43.4427	44.848	41.3813	43.3587	41.1257	41.9243	44.576	42.6203	49.559	42.667	49.5973	41.4423
35	42.4266	3.56612	41.525	40.4135	40.5244	40.9545	45.7555	44.2411	50.0818	48.12	43.941	45.011	44.3069	46.4307	44.1504	43.907	43.753	41.5723	42.592	37.299	43.5162	43.1662	40.399	41.7847	40.3669	36.628	38.3171	41.9388	39.396	41.4666	40.3406	46.6171	48.4962	48.0937	45.0808	45.1113	39.8739	42.8926	44.378	40.3774	42.9036	40.4108	40.8466	43.55	42.1254	48.31	41.4861	48.9519	40.116
36	41.4929	3.67752	40.8072	39.088	39.2488	39.6888	45.1594	43.4248	49.7852	47.148	43.207	44.188	43.4434	45.5406	43.4853	42.7669	42.976	40.6341	41.1798	36.0895	42.5828	42.1745	39.464	41.1626	39.0539	34.888	37.4698	41.3458	38.5754	40.225	39.2029	46.0913	47.4696	47.1695	43.7079	43.9612	38.81	42.2962	43.875	39.3469	42.4213	39.6805	39.7166	42.466	41.6019	46.943	40.2645	48.2523	38.7978
37	40.5078	3.7855	40.0125	37.7105	37.9342	38.3775	44.4791	42.5455	49.4315	46.084	42.407	43.289	42.542	44.5972	42.7679	41.5532	42.15	39.6141	39.6673	34.8804	41.5834	41.1341	38.512	40.525	37.7308	33.145	36.5535	40.6633	37.7836	38.9702	38.0105	45.4736	46.3471	46.1386	42.2658	42.7536	37.7615	41.6427	43.333	38.2953	41.9069	38.9177	38.5393	41.318	41.0475	45.471	39.0139	47.4884	37.5009
38	39.473	3.88597	39.1361	36.2936	36.5892	37.0389	43.7157	41.6082	49.0165	44.935	41.542	42.32	41.6065	43.5998	41.9941	40.2726	41.275	38.5182	38.0643	33.6868	40.5141	40.0411	37.549	39.8643	36.4007	31.413	35.5719	39.8917	37.0075	37.7092	36.7622	44.7537	45.1298	44.9928	40.7645	41.5002	36.739	40.923	42.747	37.2289	41.3571	38.1048	37.322	40.111	40.4627	43.904	37.7423	46.6529	36.2366
39	38.393	3.9737	38.1721	34.8484	35.226	35.6963	42.8719	40.6235	48.5297	43.71	40.617	41.284	40.6389	42.5518	41.1623	38.9307	40.353	37.3497	36.3871	32.5259	39.3753	38.9026	36.58	39.1729	35.0673	29.713	34.5339	39.0317	36.2357	36.4537	35.4668	43.926	43.8221	43.7311	39.2158	40.2155	35.747	40.1344	42.107	36.1588	40.7694	37.2267	36.0745	38.853	39.8539	42.253	36.4627	45.7435	35.021
40	37.2762	4.04191	37.1229	33.3923	33.8574	34.3756	41.9494	39.6054	47.9588	42.416	39.64	40.184	39.6422	41.4568	40.2749	37.5369	39.381	36.1151	34.6603	31.4192	38.1724	37.732	35.619	38.4459	33.7403	28.076	33.4514	38.0865	35.4628	35.2221	34.143	42.9884	42.4305	42.3598	37.6358	38.9143	34.7918	39.2777	41.405	35.1027	40.1384	36.2745	34.8076	37.548	39.2318	40.533	35.1942	44.7639	33.8778
41	36.1348	4.08214	36.0024	31.9522	32.5051	33.1028	40.9484	38.5694	47.2887	41.064	38.62	39.022	38.6237	40.3153	39.3372	36.104	38.357	34.8244	32.9213	30.3906	36.9197	36.5463	34.676	37.6858	32.4393	26.55	32.3425	37.0642	34.6869	34.0358	32.8144	41.9407	40.9647	40.8926	36.044	37.6175	33.884	38.3535	40.644	34.0819	39.4543	35.2528	33.5317	36.192	38.6042	38.761	33.9598	43.7231	32.8344
42	34.9856	4.08502	34.8283	30.5645	31.2038	31.8999	39.8714	37.5305	46.5029	39.665	37.567	37.799	37.5893	39.1292	38.3564	34.6468	37.281	33.4957	31.2196	29.4607	35.639	35.3685	33.764	36.8982	31.1907	25.19	31.233	35.9811	33.9108	32.9205	31.5076	40.7861	39.4387	39.3479	34.4656	36.3478	33.0357	37.3638	39.833	33.1194	38.709	34.18	32.2553	34.788	37.9816	36.959	32.7882	42.6346	31.9176
43	33.8485	4.04116	33.6168	29.2712	29.9963	30.7825	38.7246	36.5019	45.5838	38.236	36.487	36.514	36.5469	37.8953	37.3376	33.179	36.153	32.16	29.6105	28.6465	34.3566	34.2255	32.892	36.0936	30.0272	24.052	30.1551	34.856	33.1425	31.8978	30.2506	39.5279	37.8767	37.7438	32.9285	35.1317	32.2625	36.3077	38.989	32.2414	37.8974	33.0842	30.9892	33.354	37.3755	35.153	31.7093	41.5145	31.1464
44	32.745	3.9428	32.3871	28.1135	28.9209	29.7618	37.5145	35.4927	44.5209	36.798	35.38	35.166	35.5061	36.6081	36.2825	31.7135	34.984	30.861	28.1478	27.9608	33.0984	33.1421	32.061	35.2847	28.9868	23.191	29.1502	33.7151	32.3893	30.9805	29.0715	38.1679	36.3087	36.1057	31.4632	33.9908	31.5845	35.1853	38.13	31.4757	37.0146	31.9976	29.7493	31.926	36.7961	33.378	30.7536	40.3775	30.5283
45	31.6951	3.78668	31.1591	27.1243	28.0083	28.8428	36.2498	34.5092	43.3097	35.379	34.251	33.759	34.4697	35.2574	35.1933	30.2664	33.786	29.6514	26.8801	27.4052	31.894	32.1372	31.266	34.485	28.102	22.643	28.2661	32.5938	31.6548	30.174	28.0014	36.7114	34.7687	34.4661	30.1016	32.9419	31.0264	34.0038	37.27	30.8442	36.0588	30.9531	28.5469	30.547	36.2482	31.676	29.9477	39.2371	30.0522
46	30.7149	3.5754	29.9565	26.3204	27.2799	28.0212	34.9438	33.5552	41.9528	34.014	33.115	32.3	33.4339	33.8336	34.0741	28.8561	32.572	28.5823	25.8475	26.9672	30.7795	31.2208	30.496	33.7134	27.3888	22.421	27.5491	31.5256	30.9429	29.4754	27.077	35.1685	33.2885	32.8705	28.8665	31.9988	30.6078	32.7835	36.425	30.3537	35.0296	29.9818	27.3862	29.255	35.719	30.1	29.3148	38.1055	29.691
47	29.8145	3.31749	28.8023	25.7016	26.7433	27.2853	33.6137	32.6304	40.4535	32.74	31.995	30.801	32.3864	32.3255	32.9318	27.5066	31.354	27.6951	25.072	26.6183	29.7862	30.3945	29.73	32.9845	26.8427	22.514	27.0419	30.5379	30.2565	28.8934	26.3329	33.5511	31.8911	31.3652	27.775	31.164	30.333	31.5513	35.605	29.9943	33.9237	29.1135	26.2881	28.08	35.1758	28.709	28.8707	36.9953	29.403
48	29.0053	3.02521	27.7173	25.2694	26.3984	26.6374	32.2974	31.7302	38.8184	31.59	30.916	29.297	31.3282	30.7377	31.7814	26.2643	30.155	27.0216	24.5559	26.3274	28.9296	29.6641	28.974	32.3036	26.4375	22.898	26.7925	29.6506	29.5981	28.4829	25.7928	31.8809	30.5963	29.9918	26.8491	30.4337	30.1841	30.3393	34.816	29.7396	32.7344	28.3656	25.3369	27.064	34.5683	27.578	28.6199	35.9238	29.1562
49	28.322	2.70909	26.7399	25.0561	26.2586	26.1374	31.1016	30.8816	37.0596	30.578	29.917	27.887	30.3318	29.1254	30.6686	25.2358	29.031	26.75	24.2858	26.0922	28.2117	29.0702	28.308	31.6689	26.1349	23.553	26.8574	28.9069	28.9823	28.3513	25.4772	30.2174	29.4446	28.7934	26.1521	29.7898	30.1256	29.2056	34.046	29.5605	31.4612	27.7462	24.6943	26.291	33.8418	26.804	28.5651	34.8991	28.9716
50	27.8405	2.38632	25.9645	25.1409	26.3799	25.9331	30.216	30.1988	35.2375	29.706	29.078	26.75	29.5855	27.6542	29.7232	24.6226	28.106	26.6273	24.2578	25.9748	27.639	28.7084	27.894	31.0948	25.9129	24.465	27.2938	28.396	28.4637	28.623	25.4179	28.6999	28.5346	27.8412	25.8174	29.2341	30.1382	28.26	33.268	29.4602	30.1491	27.2895	24.5555	25.903	32.9865	26.51	28.7307	33.9203	28.9613
51	27.6839	2.09439	25.5305	25.6277	26.8571	26.2219	29.8438	29.8513	33.5405	29.023	28.561	26.119	29.3445	26.6028	29.1568	24.6784	27.582	26.7188	24.5312	26.1062	27.2471	28.7094	27.909	30.6534	25.8008	25.634	28.1423	28.2564	28.1521	29.3846	25.6639	27.5516	28.0194	27.2808	26.0276	28.8559	30.2659	27.68	32.477	29.5158	28.9349	27.0795	25.1035	26.046	32.105	26.823	29.1774	32.9837	29.2807
52	27.9805	1.90876	25.5793	26.591	27.7716	27.1185	30.1184	29.9777	32.2653	28.664	28.541	26.2	29.7852	26.2681	29.15	25.5469	27.673	27.3655	25.2181	26.6416	27.1039	29.1895	28.458	30.4868	25.8779	27.055	29.391	28.6185	28.1927	30.6454	26.2416	27.0169	28.0531	27.2876	26.8953	28.8462	30.6164	27.6527	31.749	29.8542	28.0336	27.2404	26.4067	26.815	31.4099	27.799	29.9797	32.1561	30.0336
53	28.8031	1.89429	26.2077	28.0388	29.1293	28.6108	31.0617	30.6458	31.6544	28.768	29.106	27.071	30.9346	26.8201	29.7738	27.209	28.489	28.4573	26.3992	27.6766	27.2963	30.2053	29.54	30.751	26.2557	28.698	30.9604	29.5369	28.7154	32.3305	27.1385	27.2654	28.7331	27.9669	28.4056	29.3711	31.3009	28.272	31.238	30.5673	27.6779	27.8855	28.3635	28.199	31.135	29.37	31.1674	31.5979	31.2562
54	30.1471	2.01546	27.4416	29.9024	30.8755	30.5913	32.5747	31.8362	31.8257	29.411	30.234	28.648	32.6798	28.2393	30.9928	29.5003	29.994	29.9508	28.0836	29.2254	27.9206	31.724	31.058	31.5452	27.0654	30.522	32.7291	30.977	29.776	34.2923	28.3342	28.3224	30.0575	29.3179	30.4459	30.5123	32.3871	29.5298	31.098	31.7182	28.0451	29.0598	30.7694	30.088	31.4866	31.377	32.7058	31.4672	32.9072
55	31.9176	2.16302	29.2103	32.0378	32.8948	32.8669	34.458	33.4354	32.7528	30.603	31.816	30.715	34.7862	30.3168	32.6648	32.138	32.017	31.7498	30.1907	31.1884	29.0436	33.6175	32.836	32.8765	28.402	32.479	34.5615	32.8145	31.328	36.3487	29.805	30.054	31.9115	31.2316	32.8095	32.2488	33.8779	31.313	31.458	33.3006	29.1696	30.7211	33.3655	32.29	32.543	33.614	34.5136	31.8715	34.8453
56	33.9461	2.24503	31.3478	34.252	35.0227	35.2209	36.4773	35.2657	34.2547	32.272	33.673	33	36.992	32.7309	34.575	34.8179	34.297	33.7278	32.562	33.371	30.645	35.6939	34.695	34.6417	30.2492	34.484	36.3288	34.8534	33.2308	38.3338	31.5168	32.2071	34.0907	33.5028	35.261	34.4318	35.6901	33.4242	32.391	35.2082	30.9082	32.7397	35.9091	34.579	34.1731	35.884	36.4733	32.8616	36.8874
57	36.0397	2.22856	33.6337	36.3613	37.1005	37.4699	38.4371	37.1404	36.0589	34.251	35.618	35.254	39.095	35.1702	36.5209	37.3085	36.575	35.7495	34.9905	35.5544	32.5977	37.7561	36.494	36.6524	32.456	36.421	37.9343	36.8858	35.2874	40.1343	33.403	34.5002	36.3634	35.8775	37.6014	36.8175	37.6696	35.645	33.845	37.2656	32.9964	34.9181	38.2372	36.761	36.1115	38.031	38.4474	34.3767	38.8747
58	38.0331	2.13243	35.8587	38.2425	39.0207	39.4971	40.2154	38.9073	37.9112	36.33	37.497	37.306	40.982	37.4112	38.3593	39.4946	38.661	37.6951	37.2848	37.5645	34.6998	39.6564	38.148	38.6993	34.7919	38.194	39.3319	38.7523	37.2988	41.6961	35.3497	36.715	38.5404	38.1434	39.704	39.1662	39.6498	37.7954	35.642	39.2948	35.1545	37.0402	40.2756	38.714	38.0944	39.966	40.3137	36.2454	40.6978
59	39.8202	2.0002	37.8758	39.841	40.7254	41.2495	41.7596	40.4713	39.6392	38.328	39.213	39.078	42.6108	39.3508	40.0126	41.35	40.464	39.4801	39.3127	39.3086	36.7403	41.3169	39.621	40.617	37.0366	39.747	40.5174	40.3741	39.1181	43.0053	37.2215	38.7358	40.5117	40.1716	41.5199	41.3088	41.4943	39.7635	37.561	41.1647	37.1831	38.937	42.0174	40.389	39.9394	41.659	41.9872	38.2543	42.3004
60	41.3535	1.87563	39.6234	41.1563	42.1978	42.7253	43.0652	41.7935	41.1606	40.121	40.725	40.563	43.9848	40.9757	41.4517	42.9024	41.962	41.0633	41.0129	40.7659	38.5604	42.7159	40.9	42.3107	39.0414	41.061	41.505	41.7374	40.6722	44.0747	38.914	40.5298	42.2411	41.9172	43.0537	43.156	43.1136	41.4994	39.416	42.8018	38.9951	40.5223	43.4883	41.784	41.5616	43.113	43.4222	40.2156	43.6635
61	42.6281	1.79045	41.0961	42.2086	43.4424	43.9486	44.1543	42.8802	42.4595	41.654	42.034	41.789	45.1329	42.3167	42.6833	44.2013	43.172	42.4356	42.3824	41.9566	40.0792	43.8656	41.986	43.7452	40.7437	42.14	42.3126	42.8578	41.948	44.9298	40.3758	42.1035	43.7376	43.3843	44.3382	44.6865	44.4693	42.9978	41.08	44.1807	40.5814	41.785	44.7185	42.925	42.9494	44.349	44.6142	42.0025	44.791
62	43.663	1.75896	42.3119	43.0256	44.472	44.9509	45.0575	43.7595	43.5524	42.927	43.161	42.792	46.0875	43.4218	43.7317	45.2988	44.134	43.6053	43.4537	42.9125	41.2819	44.7933	42.887	44.9274	42.1428	42.997	42.9559	43.7621	42.9619	45.5949	41.5898	43.473	45.0354	44.6028	45.4133	45.9237	45.5652	44.2731	42.495	45.3079	41.9602	42.7486	45.7286	43.845	44.1177	45.392	45.5864	43.5528	45.7036
63	44.4842	1.77933	43.2934	43.6318	45.303	45.7592	45.7993	44.4633	44.4633	43.969	44.131	43.599	46.8698	44.3335	44.628	46.221	44.886	44.5901	44.2688	43.6606	42.1928	45.5292	43.605	45.8806	43.2629	43.652	43.4444	44.4815	43.7421	46.0822	42.5571	44.6492	46.1666	45.6055	46.3068	46.9076	46.4303	45.3451	43.653	46.2063	43.1439	43.4496	46.5229	44.568	45.0845	46.265	46.3761	44.8538	46.421
64	45.1116	1.84087	44.0571	44.0442	45.9443	46.3892	46.3845	45.016	45.2055	44.81	44.962	44.222	47.4857	45.0697	45.3947	46.9651	45.456	45.4079	44.8595	44.2175	42.855	46.0937	44.137	46.629	44.13	44.124	43.7815	45.0353	44.3188	46.392	43.2938	45.6318	47.1421	46.4081	47.0265	47.6711	47.1008	46.2308	44.57	46.9015	44.1258	43.9214	47.0907	45.1	45.8607	46.979	47.0169	45.9239	46.9569
65	45.5525	1.93173	44.6068	44.2686	46.3982	46.8433	46.8021	45.4261	45.7733	45.471	45.658	44.657	47.925	45.6261	46.0331	47.5111	45.85	46.0639	45.2387	44.5857	43.3151	46.4915	44.474	47.189	44.761	44.423	43.9651	45.4253	44.7143	46.5156	43.8257	46.4083	47.9508	47.0087	47.5649	48.23	47.6077	46.9335	45.271	47.413	44.8871	44.1836	47.4162	45.434	46.442	47.54	47.5285	46.7942	47.3164
66	45.8036	2.04407	44.9343	44.304	46.6643	47.1177	47.0334	45.6892	46.1478	45.958	46.205	44.889	48.1743	45.9837	46.5283	47.837	46.058	46.5508	45.4041	44.7559	43.6073	46.7133	44.611	47.5585	45.1572	44.55	43.9896	45.6396	44.9387	46.4398	44.1791	46.9645	48.5686	47.3984	47.9091	48.5881	47.9698	47.4446	45.779	47.7502	45.4047	44.2423	47.4892	45.559	46.8105	47.945	47.9207	47.4925	47.4983
67	45.8565	2.1757	45.023	44.143	46.7403	47.2087	47.067	45.7957	46.308	46.26	46.585	44.909	48.2243	46.1233	46.858	47.935	46.074	46.8583	45.3503	44.7143	43.7447	46.744	44.551	47.726	45.3013	44.5	43.851	45.666	44.987	46.1547	44.3737	47.291	48.972	47.566	48.0517	48.7437	48.1907	47.7517	46.104	47.911	45.657	44.095	47.313	45.472	46.9393	48.189	48.186	48.0343	47.4977
68	45.7039	2.32856	44.8605	43.7774	46.6235	47.116	46.904	45.7338	46.2423	46.366	46.777	44.717	48.0755	46.0361	47.0027	47.8163	45.894	46.9768	45.0798	44.4509	43.7229	46.5715	44.303	47.6681	45.1698	44.267	43.5488	45.4941	44.847	45.66	44.4183	47.3931	49.1501	47.5036	47.9944	48.6958	48.2611	47.8479	46.249	47.8872	45.6369	43.7407	46.9045	45.178	46.8129	48.263	48.305	48.4219	47.3115
69	45.3466	2.5036	44.4468	43.2221	46.314	46.8472	46.5581	45.4961	45.957	46.266	46.77	44.327	47.7402	45.7305	46.9527	47.504	45.527	46.9022	44.6049	43.9658	43.5293	46.1926	43.88	47.3876	44.7463	43.845	43.0819	45.125	44.5079	44.9635	44.3089	47.2888	49.1078	47.2146	47.7457	48.4451	48.1645	47.7339	46.206	47.6713	45.3513	43.1856	46.2875	44.686	46.434	48.164	48.2618	48.6462	46.9423
70	44.794	2.69721	43.7958	42.4934	45.8181	46.4131	46.0472	45.0802	45.4701	45.963	46.564	43.76	47.2337	45.2258	46.7066	47.0232	44.988	46.6371	43.9481	43.2713	43.1593	45.6153	43.296	46.8878	44.0368	43.235	42.4547	44.5666	43.9683	44.0826	44.0396	46.9982	48.8619	46.7148	47.3187	47.9992	47.8878	47.4192	45.966	47.2643	44.816	42.4428	45.4878	44.009	45.8222	47.891	48.0375	48.697	46.3996
71	44.0621	2.90046	42.9356	41.6146	45.1488	45.8263	45.3907	44.4907	44.8034	45.466	46.167	43.04	46.5681	44.5495	46.27	46.3937	44.291	46.1897	43.1372	42.3913	42.6205	44.8586	42.567	46.1847	43.0676	42.451	41.6743	43.8294	43.2379	43.0426	43.6084	46.5412	48.4327	46.0291	46.7289	47.3723	47.4277	46.9175	45.527	46.6723	44.0539	41.5309	44.5298	43.162	45.0054	47.441	47.6254	48.5685	45.698
72	43.1732	3.10076	41.9022	40.6155	44.3251	45.1004	44.6054	43.7384	43.9767	44.793	45.595	42.19	45.7594	43.7348	45.6542	45.6335	43.446	45.57	42.2011	41.3514	41.9286	43.9465	41.707	45.3008	41.8829	41.512	40.758	42.9307	42.3351	41.876	43.0221	45.9335	47.8422	45.1869	45.9953	46.5832	46.7898	46.2435	44.893	45.9079	43.0968	40.4724	43.441	42.165	44.0166	46.82	47.0242	48.2622	44.8557
73	42.1546	3.28573	40.7349	39.5267	43.3718	44.2521	43.7094	42.8415	43.0105	43.965	44.866	41.23	44.8295	42.8149	44.8784	44.7597	42.467	44.7898	41.1637	40.1825	41.1048	42.9074	40.737	44.2637	40.5365	40.448	39.7332	41.8974	41.2814	40.62	42.2914	45.192	47.1135	44.2176	45.141	45.6542	45.9875	45.4145	44.082	44.9881	41.9805	39.2931	42.2497	41.046	42.8919	46.041	46.2427	47.7884	43.8985
74	41.0384	3.44654	39.4751	38.3801	42.3172	43.2986	42.726	41.8273	41.9289	43.011	44.005	40.181	43.8056	41.8206	43.9733	43.7926	41.378	43.8652	40.0493	38.9183	40.1747	41.77	39.684	43.1043	39.0854	39.291	38.6305	40.7631	40.1056	39.3098	41.4332	44.3403	46.2765	43.1547	44.1984	44.6124	45.0431	44.4538	43.117	43.9385	40.7426	38.0215	40.9885	39.842	41.6688	45.132	45.3019	47.1621	42.8573
75	39.859	3.57939	38.1637	37.2096	41.1911	42.2645	41.6787	40.7323	40.7643	41.965	43.046	39.067	42.7178	40.7836	42.9762	42.754	40.21	42.8181	38.8763	37.5928	39.1658	40.5646	38.575	41.8578	37.5823	38.079	37.4809	39.5636	38.8397	37.9771	40.4724	43.405	45.3648	42.0346	43.1992	43.4895	43.9892	43.3938	42.034	42.7892	39.4233	36.6902	39.6861	38.59	40.3825	44.123	44.2351	46.4029	41.7628
76	38.6485	3.68505	36.837	36.0469	40.0242	41.1754	40.5947	39.5919	39.5559	40.865	42.025	37.917	41.5941	39.7313	41.9226	41.6642	39	41.6757	37.6682	36.2397	38.1052	39.3253	37.436	40.5574	36.0661	36.847	36.3168	38.33	37.5195	36.646	39.4377	42.4116	44.4097	40.8932	42.1705	42.3188	42.8614	42.2688	40.872	41.5724	38.0587	35.3374	38.3657	37.319	39.0633	43.051	43.0827	45.5364	40.6419
77	37.4344	3.76754	35.5225	34.9195	38.8455	40.063	39.4944	38.4416	38.3425	39.747	40.972	36.758	40.4571	38.6835	40.8418	40.541	37.78	40.4674	36.4489	34.8848	37.0128	38.0808	36.293	39.2353	34.5635	35.624	35.1634	37.0843	36.179	35.3352	38.3618	41.3839	43.4348	39.7591	41.1334	41.1318	41.696	41.1074	39.673	40.3268	36.6719	33.9996	37.0397	36.048	37.7371	41.951	41.8878	44.5974	39.5156
78	36.2457	3.83207	34.2399	33.853	37.6802	38.9561	38.3942	37.309	37.1564	38.643	39.908	35.614	39.3243	37.655	39.7519	39.4004	36.576	39.2216	35.2443	33.5406	35.9044	36.8568	35.164	37.915	33.0881	34.437	34.0434	35.8421	34.848	34.0589	37.27	40.3378	42.4538	38.6521	40.0979	39.9559	40.5238	39.9331	38.469	39.0786	35.2756	32.7076	35.7136	34.791	36.4234	40.855	40.6907	43.6213	38.3952
79	35.0743	3.87871	33.0046	32.864	36.5469	37.876	37.3024	36.214	36.0159	37.574	38.85	34.501	38.2087	36.6566	38.6608	38.2589	35.4	37.9649	34.0775	32.2141	34.7918	35.673	34.064	36.6117	31.6454	33.3	32.9749	34.6167	33.5515	32.8259	36.1873	39.2853	41.4736	37.5867	39.0701	38.8151	39.372	38.7643	37.282	37.8471	33.8776	31.4841	34.3891	33.559	35.1376	39.79	39.5224	42.6324	37.2883
80	33.9482	3.9102	31.8271	31.9598	35.4544	36.8341	36.2252	35.1657	34.927	36.552	37.808	33.43	37.1186	35.6965	37.5719	37.1328	34.262	36.7173	32.9663	30.9092	33.6882	34.5406	33.007	35.3308	30.2396	32.219	31.9718	33.4191	32.3099	31.6449	35.1306	38.2339	40.4988	36.573	38.0514	37.7279	38.2562	37.6109	36.127	36.6421	32.4868	30.3418	33.0762	32.367	33.8915	38.772	38.3965	41.6453	36.202
81	32.8722	3.92483	30.7156	31.1385	34.4053	35.8371	35.1684	34.1637	33.889	35.582	36.788	32.412	36.0587	34.7829	36.4869	36.0359	33.167	35.4898	31.9207	29.6295	32.6058	33.4613	31.998	34.0718	28.8772	31.198	31.037	32.2568	31.1291	30.527	34.1071	37.1936	39.5373	35.6185	37.045	36.704	37.1825	36.4769	35.011	35.4677	31.1213	29.285	31.7945	31.232	32.6835	37.81	37.3166	40.6634	35.1404
82	31.848	3.92127	29.6771	30.3876	33.3951	34.8853	34.1415	33.2002	32.8979	34.669	35.793	31.459	35.0319	33.9254	35.4093	34.9793	32.12	34.2944	30.9466	28.3799	31.5583	32.4358	31.039	32.8322	27.5719	30.236	30.1682	31.1384	30.0135	29.4816	33.1179	36.1769	38.6016	34.7292	36.0565	35.7464	36.1511	35.3655	33.933	34.3232	29.8075	28.3133	30.5704	30.176	31.4977	36.902	36.2775	39.6813	34.1063
83	30.883	3.90079	28.7159	29.6951	32.4171	33.9785	33.1574	32.2751	31.9539	33.813	34.824	30.576	34.0414	33.1309	34.3496	33.9744	31.123	33.1393	30.0472	27.1691	30.5543	31.4651	30.141	31.6157	26.3417	29.336	29.3663	30.0697	28.9693	28.5191	32.1347	35.2001	37.7046	33.907	35.0929	34.8556	35.1621	34.2817	32.894	33.208	28.5724	27.4245	29.4289	29.218	30.3403	36.041	35.2755	38.6904	33.447
84	29.9794	3.86148	27.8322	29.0536	31.4686	33.1175	32.2317	31.3921	31.0628	33.014	33.88	29.769	33.0954	32.4053	33.3219	33.0312	30.181	32.0313	29.2206	26.0113	29.5952	30.5531	29.319	30.4293	25.2077	28.5	28.6351	29.0616	28.0051	27.6504	31.1331	34.2773	36.8595	33.1484	34.1649	34.0336	34.2115	33.2345	31.894	32.121	27.4411	26.6213	28.3869	28.373	29.2498	35.22	34.3126	37.6846	32.819
85	29.1349	3.7977	27.0293	28.4596	30.5494	32.306	31.3795	30.5622	30.2316	32.278	32.969	29.047	32.2039	31.7548	32.3448	32.1572	29.293	30.9774	28.4602	24.9229	28.6836	29.6987	28.586	29.2861	24.1915	27.731	27.9787	28.1287	27.1309	26.8836	30.1349	33.4203	36.0768	32.4472	33.2832	33.2817	33.2945	32.2353	30.93	31.0676	26.4332	25.9076	27.4524	27.643	28.2683	34.435	33.3983	36.6665	31.2319
86	28.3739	3.72147	26.3132	27.9122	29.6624	31.5539	30.612	29.7985	29.4709	31.611	32.099	28.416	31.3776	31.1811	31.4362	31.3558	28.465	29.9925	27.7603	23.9206	27.8276	28.9019	27.958	28.2065	23.3113	27.039	27.4003	27.2831	26.3555	26.2249	29.1809	32.6369	35.359	31.7955	32.4555	32.6001	32.4065	31.2973	30.009	30.0601	25.5612	25.2909	26.6295	27.032	27.4265	33.685	32.5477	35.648	30.3696
87	27.6971	3.62928	25.687	27.4096	28.8103	30.873	29.9393	29.111	28.7911	31.016	31.284	27.877	30.624	30.6799	30.6089	30.6304	27.7	29.0914	27.1199	23.0186	27.0306	28.1687	27.445	27.215	22.5794	26.425	26.8988	26.5347	25.6817	25.6781	28.3022	31.9331	34.7012	31.1896	31.6855	31.9888	31.5463	30.4352	29.144	29.1145	24.8331	24.7807	25.9187	26.539	26.7456	32.974	31.7773	34.6465	29.5696
88	27.1097	3.52094	25.1487	26.9502	27.9931	30.2728	29.3656	28.508	28.1983	30.498	30.534	27.426	29.9451	30.2433	29.8709	29.9779	27	28.2846	26.5416	22.2275	26.2926	27.5052	27.051	26.3324	21.9958	25.876	26.4729	25.8892	25.1118	25.2452	27.5168	31.311	34.0988	30.6274	30.9723	31.4434	30.7167	29.6612	28.35	28.2514	24.2515	24.385	25.3181	26.15	26.2365	32.307	31.1015	33.6838	28.8429
89	26.6152	3.39613	24.6936	26.537	27.2169	29.7567	28.8914	27.9952	27.6959	30.068	29.855	27.056	29.3402	29.8652	29.2248	29.3954	26.37	27.5741	26.0299	21.5572	25.6148	26.9206	26.778	25.5733	21.5556	25.373	26.1199	25.3484	24.6423	24.9239	26.8352	30.7731	33.5477	30.1049	30.3139	30.9554	29.9281	28.9802	27.641	27.4927	23.8169	24.1028	24.8264	25.85	25.8997	31.691	30.5287	32.7823	28.2018
90	26.2175	3.25499	24.322	26.1797	26.495	29.3254	28.513	27.5768	27.2889	29.741	29.245	26.757	28.8112	29.5446	28.6694	28.8857	25.825	26.9619	25.5932	21.0173	24.9881	26.4291	26.625	24.951	21.2537	24.93	25.8429	24.9128	24.2711	24.7138	26.264	30.3203	33.0527	29.6247	29.708	30.517	29.1972	28.3923	27.03	26.8583	23.5247	23.9393	24.4433	25.629	25.7225	31.137	30.0672	31.9616	27.6589
91	25.9242	3.09988	24.0412	25.8955	25.8496	28.9853	28.2287	27.2696	26.9858	29.531	28.709	26.528	28.3641	29.2924	28.2038	28.4639	25.388	26.4514	25.249	20.6174	24.3996	26.0515	26.593	24.4828	21.0895	24.586	25.6551	24.5937	23.9932	24.6213	25.8093	29.9612	32.6257	29.1947	29.1561	30.1235	28.5425	27.8997	26.533	26.3688	23.3734	23.9046	24.1725	25.486	25.6883	30.666	29.7318	31.2405	27.2235
92	25.7503	2.9355	23.8714	25.7139	25.3107	28.7509	28.051	27.1024	26.8038	29.456	28.259	26.379	28.0113	29.1308	27.8336	28.1607	25.103	26.0523	25.0253	20.3697	23.8892	25.8226	26.69	24.1869	21.0677	24.381	25.5774	24.4136	23.8247	24.6535	25.4846	29.7127	32.2824	28.8398	28.6699	29.7836	27.993	27.5146	26.181	26.0477	23.3592	24.0128	24.0253	25.433	25.7767	30.312	29.5394	30.6387	26.9033
93	25.7185	2.76852	23.8468	25.6716	24.9181	28.6471	28.0011	27.1067	26.7668	29.539	27.92	26.333	27.7729	29.0913	27.5793	28.0185	25.021	25.7851	24.9584	20.2945	23.5256	25.7856	26.927	24.0823	21.199	24.36	25.638	24.4036	23.7953	24.8224	25.3141	29.5973	32.0387	28.602	28.2741	29.5248	27.5901	27.2551	26.012	25.9161	23.4807	24.2873	24.0165	25.492	25.97	30.119	29.5109	30.1725	26.7149
94	25.8552	2.6069	24.0131	25.8035	24.7195	28.7091	28.1121	27.3118	26.9006	29.804	27.727	26.416	27.676	29.2062	27.4725	28.0798	25.194	25.6716	25.0849	20.4201	23.3704	25.9771	27.322	24.1935	21.5012	24.562	25.8675	24.5914	23.9387	25.1422	25.3234	29.6397	31.9179	28.5322	28.0027	29.3838	27.3819	27.1467	26.06	25.9903	23.7408	24.757	24.1633	25.694	26.2538	30.131	29.6644	29.8563	26.6814
95	26.1834	2.45834	24.4128	26.1332	24.7599	28.9729	28.4197	27.738	27.2261	30.26	27.716	26.656	27.7544	29.5033	27.5479	28.3797	25.655	25.7403	25.4337	20.7754	23.4693	26.4165	27.888	24.5383	21.9976	25.016	26.2751	24.9811	24.2841	25.6159	25.5365	29.857	31.941	28.6815	27.8919	29.4019	27.4105	27.2234	26.353	26.2828	24.1463	25.4354	24.4747	26.079	26.6189	30.379	30.0009	29.7006	26.8265
96	26.7078	2.33078	25.0732	26.6734	25.0748	29.4663	28.9534	28.3953	27.7594	30.902	27.924	27.068	28.0381	29.9983	27.8381	28.9312	25.655	26.0103	26.0211	21.3775	23.8464	27.1034	28.62	25.1188	22.7005	25.741	26.8535	25.5515	24.8595	26.2321	25.9609	30.2564	32.1237	29.0878	27.9705	29.6132	27.7074	27.5198	26.901	26.8021	24.6996	26.3249	24.9524	26.67	27.0632	30.874	30.5085	29.7137	27.1694
97	27.4502	2.2194	26.001	27.4235	25.685	30.1985	29.7312	29.2802	28.5054	31.71	28.378	27.651	28.5375	30.6929	28.3629	29.7232	27.451	26.4897	26.8482	22.233	24.5078	28.0255	29.499	25.9174	23.6153	26.74	27.6082	26.2922	25.6752	26.9755	26.5928	30.8337	32.4637	29.7691	28.2558	30.0422	28.2903	28.0674	27.716	27.5498	25.3892	27.4181	25.5851	27.472	27.5912	31.611	31.1637	29.8927	27.7218
98	28.3776	2.128	27.1736	28.3676	26.5851	31.1529	30.7533	30.3583	29.4575	32.657	29.085	28.404	29.2477	31.5711	29.1137	30.7176	28.751	27.1694	27.9039	23.3381	25.448	29.1553	30.498	26.9106	24.7423	27.999	28.5491	27.1987	26.7268	27.8387	27.4173	31.5791	32.9471	30.7185	28.7444	30.702	29.1558	28.8766	28.801	28.5147	26.1978	28.6979	26.3572	28.478	28.217	32.563	31.9407	30.2279	28.4865
99	29.4716	2.04757	28.5497	29.4692	27.7573	32.2856	31.9935	31.5718	30.5872	33.7	30.018	29.312	30.1414	32.5951	30.0556	31.8495	30.236	28.0221	29.1563	24.678	26.641	30.4472	31.57	28.0648	26.0796	29.483	29.6698	28.2471	27.9864	28.8083	28.4052	32.4682	33.5408	31.899	29.4075	31.5799	30.2744	29.9374	30.135	29.6695	27.1158	30.1305	27.2545	29.674	28.9602	33.684	32.8025	30.7076	29.4481
100	30.6972	1.97121	30.085	30.691	29.179	33.536	33.419	32.845	31.858	34.788	31.122	30.349	31.181	33.717	31.152	33.04	31.813	29.007	30.565	26.222	28.048	31.843	32.662	29.34	27.615	31.142	30.951	29.409	29.424	29.866	29.512	33.463	34.209	33.259	30.202	32.641	31.585	31.22	31.677	30.964	28.135	31.682	28.263	31.03	29.834	34.922	33.708	31.315	30.57
[truncated: 57 more columns]

## Sheet: Rotation RAnkleFlex A1FaCoM
all values Right	mean	std	steps
1	11.4158	0.929467	10.446	10.68	11.493	11.934	12.89	12.607	13.621	12.758	12.227	11.513	12.633	11.702	12.287	12.529	11.8	11.419	13.095	10.701	10.165	11.843	11.319	11.442	9.943	10.299	11.68	11.157	10.783	10.396	10.319	10.476	11.11	13.173	11.68	14.318	12.756	11.792	11.904	11.619	10.515	9.929	10.959	10.925	10.979	11.912	11.941	11.413	12.13
2	12.1662	1.10011	11.4622	11.5138	12.3269	12.8648	13.69	13.3339	14.3951	13.6113	13.051	12.6227	13.5354	12.7327	13.1277	13.5714	12.7652	12.2891	14.0184	11.5691	10.424	12.716	12.1228	11.9779	10.3855	10.7806	12.5736	11.9786	11.4314	10.7629	10.489	10.756	12.027	14.0788	12.677	14.9852	13.4713	12.7591	12.2667	12.2617	11.5564	10.5702	11.6911	11.8423	11.4983	12.8369	12.8238	11.9354	13.2614
3	13.0079	1.15846	12.5694	12.5012	13.2342	13.7735	14.366	14.0262	15.0026	14.4195	13.841	13.6892	14.2948	13.6934	13.8551	14.4413	13.6862	13.2523	14.8469	12.6195	11.099	13.6312	13.0668	12.7322	11.1954	11.5399	13.5092	12.9667	12.3169	11.4727	11.0512	11.385	12.992	14.8597	13.662	15.4907	14.1616	13.6861	12.8736	13.0504	12.6595	11.4932	12.6196	12.7705	12.274	13.6736	13.7001	12.6712	14.3486
4	13.8094	1.10456	13.6138	13.4626	14.0683	14.5381	14.855	14.5831	15.4135	15.077	14.485	14.5837	14.8539	14.4732	14.3942	15.067	14.4352	14.1476	15.5069	13.6669	12.049	14.4694	13.9696	13.5402	12.2088	12.4358	14.3365	13.9352	13.2611	12.3768	11.9002	12.222	13.86	15.4681	14.499	15.8329	14.7283	14.4643	13.5893	13.8486	13.6595	12.5058	13.578	13.5888	13.1292	14.3383	14.4473	13.4659	15.2766
5	14.4924	0.973053	14.5096	14.2868	14.7559	15.1053	15.171	14.9808	15.663	15.5566	14.944	15.2674	15.2235	15.0468	14.7386	15.4622	14.9656	14.8918	15.9808	14.5847	13.104	15.1709	14.727	14.2746	13.2639	13.3257	14.9863	14.7666	14.1296	13.3183	12.8758	13.107	14.56	15.9083	15.138	16.0415	15.1408	15.058	14.2968	14.569	14.4673	13.4501	14.4484	14.2439	13.9309	14.8165	15.017	14.1925	16.0049
6	15.0316	0.806412	15.2284	14.9392	15.2821	15.4917	15.36	15.247	15.8126	15.8884	15.232	15.7574	15.4571	15.4418	14.9359	15.6878	15.3032	15.4642	16.2972	15.3132	14.119	15.7162	15.3067	14.8743	14.2309	14.1117	15.4552	15.4128	14.8448	14.1853	13.8278	13.924	15.077	16.2143	15.584	16.1551	15.4176	15.4827	14.9204	15.1755	15.0678	14.2416	15.1669	14.7341	14.6102	15.1391	15.4107	14.7863	16.5364
7	15.4392	0.643121	15.7791	15.4418	15.6744	15.7444	15.473	15.4248	15.9186	16.1192	15.4	16.0995	15.6162	15.7148	15.0482	15.8211	15.5145	15.8753	16.5056	15.8526	14.997	16.1102	15.725	15.3383	15.0315	14.7567	15.7784	15.8778	15.3911	14.9217	14.6636	14.615	15.432	16.4337	15.883	16.2127	15.597	15.7811	15.4284	15.6632	15.4916	14.8549	15.7154	15.0912	15.1528	15.3599	15.6595	15.2384	16.9084
8	15.7449	0.513227	16.1908	15.8326	15.9725	15.9157	15.551	15.5534	16.0189	16.291	15.505	16.3505	15.7492	15.9196	15.1263	15.921	15.6627	16.163	16.6552	16.24	15.696	16.3845	16.0266	15.6916	15.6394	15.2594	16.0001	16.1987	15.7901	15.5152	15.3435	15.161	15.666	16.6075	16.089	16.2448	15.7176	16.0007	15.8249	16.0388	15.793	15.3078	16.114	15.3579	15.5758	15.5277	15.8134	15.5731	17.1661
9	15.9805	0.431697	16.4983	16.1477	16.212	16.0455	15.623	15.6576	16.128	16.4344	15.586	16.5491	15.8778	16.0939	15.2041	16.0172	15.7943	16.3724	16.7768	16.5235	16.217	16.5796	16.26	15.9701	16.0699	15.6427	16.1613	16.4258	16.08	15.9757	15.8665	15.575	15.828	16.7616	16.25	16.2662	15.8103	16.1787	16.1343	16.3216	16.0263	15.6389	16.4018	15.5685	15.9114	15.6742	15.9181	15.8295	17.347
10	16.1722	0.393636	16.7345	16.4156	16.4152	16.1544	15.702	15.7517	16.2406	16.5642	15.667	16.7177	16.0062	16.2562	15.2923	16.1086	15.9305	16.5354	16.8786	16.7469	16.588	16.7344	16.4651	16.2073	16.3731	15.9326	16.2944	16.6037	16.303	16.3195	16.2501	15.885	15.96	16.9052	16.388	16.2761	15.8929	16.3394	16.3852	16.5395	16.2295	15.8881	16.6193	15.749	16.1928	15.8125	16.0069	16.0406	17.4786
11	16.3364	0.382281	16.9286	16.6547	16.5948	16.2514	15.788	15.837	16.3355	16.6821	15.762	16.8643	16.125	16.4065	15.3904	16.1808	16.0716	16.6705	16.9558	16.9423	16.852	16.8769	16.6588	16.4252	16.6014	16.158	16.4192	16.7637	16.4956	16.57	16.5249	16.12	16.091	17.0339	16.509	16.2682	15.9742	16.4906	16.6018	16.7192	16.4215	16.0904	16.7938	15.9133	16.4467	15.9377	16.0945	16.2297	17.5731
12	16.4779	0.384651	17.095	16.8671	16.751	16.334	15.866	15.9159	16.3868	16.7829	15.867	16.9821	16.2182	16.5342	15.4888	16.2191	16.2024	16.7818	17	17.1229	17.053	17.0164	16.8367	16.6311	16.7964	16.3452	16.5403	16.9154	16.6777	16.7556	16.7263	16.305	16.226	17.1339	16.606	16.2367	16.0579	16.6171	16.7963	16.8779	16.5974	16.2638	16.939	16.0524	16.6834	16.0353	16.1781	16.4087	17.6253
13	16.5919	0.395874	17.2309	17.0481	16.879	16.3914	15.916	15.9854	16.3788	16.8599	15.967	17.0548	16.2736	16.6203	15.5746	16.2212	16.3075	16.8625	17.0027	17.2818	17.222	17.1435	16.9804	16.8256	16.9806	16.5083	16.6528	17.0472	16.8509	16.8987	16.8855	16.456	16.352	17.1914	16.664	16.1759	16.1406	16.7013	16.9679	17.0183	16.7383	16.4106	17.0528	16.1508	16.8957	16.0908	16.2491	16.5772	17.6245
14	16.6698	0.41467	17.3185	17.1876	16.9691	16.4143	15.922	16.034	16.3118	16.9011	16.046	17.0656	16.2828	16.6508	15.6341	16.1889	16.3782	16.905	16.9591	17.3974	17.377	17.2352	17.0727	17.0006	17.1498	16.6496	16.7454	17.1404	17.0006	17.0104	17.0236	16.574	16.451	17.1966	16.674	16.0805	16.2111	16.7379	17.1114	17.1316	16.8236	16.5189	17.1255	16.2011	17.0574	16.102	16.296	16.7295	17.5611
15	16.7022	0.439643	17.3381	17.2751	17.0117	16.3951	15.879	16.0419	16.1878	16.8931	16.085	17.0102	16.2397	16.6141	15.6559	16.123	16.4059	16.9057	16.8675	17.4489	17.51	17.2685	17.1043	17.1347	17.2785	16.7649	16.8061	17.1807	17.1136	17.0906	17.1484	16.649	16.512	17.1419	16.635	15.9456	16.2498	16.7248	17.2203	17.2037	16.8426	16.5748	17.1457	16.2022	17.1427	16.0704	16.3149	16.8606	17.431
16	16.6812	0.468287	17.2791	17.2953	17.0008	16.3295	15.785	15.996	16.0069	16.8257	16.073	16.8941	16.1401	16.5039	15.6332	16.0214	16.3827	16.8626	16.7293	17.4253	17.602	17.2277	17.0734	17.2052	17.3384	16.8431	16.8229	17.1621	17.174	17.1319	17.2554	16.675	16.528	17.0229	16.551	15.7655	16.2399	16.666	17.2806	17.2203	16.7956	16.5647	17.1036	16.1532	17.1355	15.9974	16.3012	16.9619	17.2351
17	16.601	0.498318	17.1418	17.2409	16.9315	16.2157	15.642	15.8852	15.7676	16.6941	16.005	16.7258	15.9849	16.3229	15.5584	15.8818	16.3034	16.772	16.5444	17.3236	17.634	17.1126	16.9798	17.196	17.3141	16.8734	16.7835	17.0832	17.1661	17.1197	17.3312	16.65	16.492	16.8357	16.425	15.536	16.1677	16.5629	17.2779	17.1733	16.6864	16.4846	16.9953	16.0522	17.0365	15.881	16.2483	17.0163	16.9768
18	16.4585	0.528071	16.9362	17.1093	16.8015	16.0515	15.448	15.7063	15.4711	16.4971	15.879	16.5123	15.7757	16.082	15.4243	15.7006	16.1606	16.6301	16.3086	17.1501	17.595	16.9298	16.8227	17.1022	17.2028	16.8387	16.6816	16.9446	17.0818	17.0414	17.3605	16.567	16.403	16.582	16.253	15.2597	16.0254	16.4125	17.2038	17.0591	16.5204	16.3372	16.8203	15.8945	16.8581	15.7178	16.1473	17.0067	16.6636
19	16.2556	0.554858	16.6742	16.9025	16.6119	15.8365	15.211	15.463	15.1284	16.2393	15.694	16.2605	15.5185	15.795	15.2325	15.4815	15.9524	16.4387	16.0201	16.9126	17.488	16.6894	16.6031	16.9285	17.0108	16.7296	16.5166	16.7499	16.9218	16.8925	17.332	16.424	16.265	16.269	16.033	14.9487	15.813	16.214	17.0576	16.878	16.3067	16.1345	16.5817	15.6824	16.6175	15.5086	15.9925	16.9257	16.3051
20	16.0008	0.575596	16.3681	16.6305	16.3661	15.5762	14.946	15.1687	14.761	15.9346	15.453	15.9738	15.226	15.4766	14.9938	15.2364	15.6882	16.2	15.6832	16.6262	17.323	16.3995	16.3311	16.6874	16.754	16.5489	16.296	16.5078	16.692	16.6791	17.2414	16.22	16.085	15.9131	15.772	14.6205	15.5414	15.974	16.8454	16.635	16.0543	15.8948	16.2869	15.4217	16.3318	15.258	15.7866	16.7746	15.9126
21	15.7091	0.587719	16.0355	16.31	16.074	15.2821	14.667	14.8516	14.3945	15.6059	15.177	15.6616	14.9175	15.1442	14.7253	14.9829	15.3876	15.919	15.3136	16.3081	17.116	16.0704	16.0225	16.397	16.4554	16.307	16.0335	16.2339	16.4048	16.4131	17.0936	15.961	15.875	15.539	15.483	14.2934	15.2321	15.7066	16.5771	16.3421	15.7766	15.6378	15.9447	15.1266	16.0205	14.9788	15.5352	16.5641	15.5003
22	15.3986	0.590587	15.6931	15.962	15.7508	14.97	14.388	14.5393	14.0529	15.2741	14.892	15.3425	14.6128	14.8137	14.4486	14.7388	15.076	15.6079	14.9308	15.9773	16.884	15.7177	15.6932	16.0761	16.1322	16.0219	15.7468	15.9478	16.0753	16.1134	16.8985	15.664	15.653	15.1715	15.183	13.9831	14.9106	15.4257	16.267	16.0165	15.4882	15.3733	15.5666	14.8128	15.7033	14.6873	15.2533	16.3143	15.0839
23	15.086	0.585979	15.3523	15.608	15.4143	14.658	14.118	14.2529	13.7438	14.9541	14.62	15.036	14.3269	14.4942	14.1796	14.5104	14.7757	15.2849	14.5537	15.6486	16.639	15.357	15.3597	15.7459	15.7937	15.7162	15.4552	15.6642	15.723	15.8023	16.672	15.347	15.433	14.8262	14.894	13.696	14.5966	15.1449	15.9323	15.676	15.1973	15.1079	15.168	14.4926	15.3958	14.3983	14.9598	16.0512	14.6809
24	14.7839	0.577211	15.0193	15.2665	15.0833	14.3622	13.867	14.0024	13.4626	14.655	14.369	14.7523	14.066	14.1935	13.9251	14.3011	14.4994	14.9671	14.1962	15.3347	16.386	15.0035	15.0345	15.4234	15.4498	15.4121	15.1753	15.3903	15.3674	15.5023	16.4294	15.024	15.223	14.5085	14.631	13.433	14.3034	14.8747	15.5922	15.3364	14.9086	14.8441	14.7682	14.1728	15.1048	14.1196	14.6718	15.7925	14.3024
25	14.4996	0.568018	14.6984	14.9519	14.7727	14.092	13.631	13.7899	13.1995	14.3799	14.144	14.4938	13.828	13.9164	13.6849	14.1121	14.2466	14.6665	13.8629	15.0446	16.131	14.6685	14.7255	15.115	15.1092	15.1272	14.9191	15.1322	15.0249	15.2241	16.1854	14.71	15.024	14.2186	14.393	13.1919	14.0386	14.6218	15.2626	15.008	14.6281	14.5795	14.3868	13.8563	14.83	13.8525	14.4024	15.5481	13.9561
26	14.2358	0.561518	14.3952	14.6704	14.4922	13.8492	13.405	13.6068	12.9454	14.1271	13.948	14.2571	13.6036	13.6618	13.4557	13.9377	14.0141	14.3855	13.5509	14.7829	15.879	14.3565	14.4374	14.8241	14.7778	14.8687	14.6914	14.8959	14.7065	14.9708	15.9543	14.417	14.838	13.953	14.177	12.9667	13.8036	14.3876	14.9548	14.6951	14.3597	14.3122	14.036	13.547	14.5692	13.5963	14.1559	15.324	13.6413
27	13.9912	0.559503	14.1109	14.4201	14.2438	13.6299	13.182	13.4395	12.6952	13.8907	13.771	14.0387	13.3841	13.4254	13.2351	13.7723	13.8019	14.1166	13.2552	14.5469	15.633	14.0686	14.1732	14.5546	14.4588	14.6371	14.4903	14.6809	14.4139	14.7452	15.7442	14.15	14.669	13.7058	13.977	12.751	13.5946	14.1683	14.6698	14.3979	14.1032	14.0449	13.72	13.2443	14.3205	13.3502	13.9334	15.1207	13.3541
28	13.7614	0.561895	13.8442	14.1926	14.0225	13.4266	12.956	13.275	12.4465	13.661	13.601	13.8351	13.1629	13.2021	13.0185	13.6097	13.6045	13.8525	12.9739	14.3275	15.4	13.8042	13.9269	14.3004	14.1517	14.4263	14.3082	14.4808	14.1409	14.544	15.5523	13.908	14.515	13.472	13.783	12.5409	13.4085	13.959	14.4009	14.1148	13.8556	13.783	13.4378	12.9466	14.0706	13.1115	13.7309	14.9285	13.0935
29	13.5404	0.567588	13.5923	13.9737	13.8184	13.2293	12.725	13.1047	12.2016	13.4287	13.427	13.6387	12.9364	12.9876	12.7994	13.4424	13.414	13.5892	12.7067	14.116	15.186	13.5624	13.6888	14.0493	13.8564	14.2293	14.1361	14.2871	13.8827	14.3613	15.3739	13.69	14.37	13.2463	13.592	12.3323	13.2399	13.755	14.1398	13.8385	13.613	13.5305	13.1848	12.6558	13.7964	12.8758	13.5388	14.7394	12.8544
30	13.3248	0.573662	13.3542	13.7522	13.6231	13.0293	12.495	12.9216	11.9673	13.193	13.243	13.4458	12.7058	12.7811	12.5753	13.2653	13.2264	13.3238	12.4505	13.9089	14.989	13.3414	13.4536	13.7914	13.5694	14.0382	13.9691	14.0925	13.6332	14.1806	15.1916	13.493	14.23	13.0264	13.403	12.1233	13.0777	13.5521	13.8828	13.5597	13.3757	13.2897	12.9552	12.3783	13.4896	12.6435	13.3486	14.5423	12.629
31	13.1132	0.577517	13.1324	13.5266	13.4321	12.8253	12.27	12.7307	11.7512	12.9543	13.044	13.258	12.4764	12.5854	12.3514	13.0761	13.0393	13.0561	12.2034	13.7072	14.8	13.136	13.2251	13.5214	13.2871	13.8493	13.8075	13.8954	13.3899	13.9965	14.9718	13.309	14.096	12.8148	13.219	11.9195	12.9144	13.3505	13.6238	13.2728	13.1436	13.0631	12.7424	12.1209	13.1721	12.4219	13.1577	14.3296	12.4094
32	12.9063	0.578412	12.9338	13.2985	13.2411	12.6225	12.055	12.5426	11.5647	12.7162	12.837	13.0842	12.2585	12.4043	12.1358	12.8817	12.8515	12.7906	11.971	13.5189	14.614	12.9412	13.0124	13.2396	13.0135	13.6598	13.6527	13.7025	13.1539	13.8133	14.704	13.136	13.974	12.6183	13.044	11.734	12.7466	13.1557	13.3545	12.9744	12.9198	12.854	12.5447	11.8892	12.8709	12.2185	12.9678	14.1047	12.2018
33	12.7146	0.574594	12.7586	13.0721	13.0512	12.4309	11.863	12.3673	11.419	12.4867	12.633	12.9315	12.0627	12.243	11.9348	12.6982	12.6668	12.5365	11.7635	13.352	14.433	12.7595	12.8313	12.9527	12.7581	13.4702	13.511	13.5231	12.9298	13.6351	14.4087	12.977	13.866	12.4443	12.881	11.575	12.5751	12.9766	13.0752	12.6673	12.7153	12.6675	12.3652	11.6897	12.605	12.0376	12.7831	13.873	12.0122
34	12.5444	0.56825	12.6063	12.8547	12.864	12.2603	11.706	12.2157	11.3193	12.281	12.447	12.8013	11.897	12.106	11.7557	12.54	12.4937	12.2997	11.586	13.214	14.263	12.5973	12.696	12.673	12.5303	13.2867	13.3887	13.3657	12.7267	13.4647	14.112	12.843	13.777	12.2977	12.735	11.446	12.4077	12.82	12.795	12.362	12.5417	12.512	12.211	11.531	12.3927	11.8837	12.612	13.649	11.846
35	12.4022	0.561618	12.4783	12.6509	12.6836	12.1188	11.589	12.0964	11.2647	12.1113	12.287	12.6989	11.7694	11.9991	11.6069	12.4132	12.3398	12.0861	11.4413	13.1073	14.105	12.4604	12.6109	12.4127	12.3349	13.1137	13.2912	13.2373	12.55	13.3088	13.8378	12.738	13.701	12.1802	12.61	11.3481	12.2542	12.6906	12.5342	12.0745	12.4056	12.3949	12.0937	11.4144	12.2489	11.7595	12.4623	13.4526	11.7083
36	12.2918	0.556932	12.3781	12.4678	12.5136	12.0086	11.516	12.0131	11.2536	11.9859	12.156	12.6302	11.6824	11.9248	11.4909	12.3213	12.2108	11.8999	11.3292	13.0313	13.961	12.3525	12.5755	12.1794	12.176	12.9505	13.2187	13.1388	12.406	13.1803	13.5973	12.664	13.637	12.0896	12.505	11.2717	12.1191	12.5953	12.3043	11.8182	12.3119	12.3234	12.0186	11.3369	12.1752	11.6637	12.3358	13.2933	11.6004
37	12.2153	0.555706	12.3084	12.3122	12.3703	11.9284	11.483	11.9663	11.2849	11.9101	12.056	12.5979	11.6337	11.8839	11.4036	12.2663	12.1088	11.7447	11.2545	12.9864	13.819	12.2768	12.588	11.9826	12.0572	12.7985	13.1716	13.0694	12.2966	13.0918	13.4026	12.615	13.588	12.0227	12.424	11.2215	11.9997	12.5361	12.1091	11.6013	12.263	12.3019	11.9858	11.2947	12.1658	11.5972	12.2302	13.1705	11.5186
38	12.1719	0.558936	12.2709	12.1895	12.2621	11.8757	11.483	11.9536	11.3515	11.8852	11.992	12.5998	11.6195	11.8778	11.3386	12.251	12.0399	11.625	11.2183	12.974	13.662	12.2355	12.6496	11.8313	11.9789	12.6723	13.1543	13.0313	12.2184	13.0446	13.257	12.582	13.552	11.9772	12.372	11.1994	11.8945	12.5102	11.9434	11.4317	12.2548	12.3254	11.9909	11.2846	12.2106	11.5592	12.1437	13.0794	11.4603
39	12.1593	0.567642	12.2619	12.1038	12.1871	11.8494	11.506	11.973	11.442	11.9107	11.967	12.6303	11.6358	11.9038	11.2902	12.2781	12.0116	11.5462	11.2187	12.9962	13.501	12.231	12.7532	11.7241	11.9433	12.5879	13.1674	13.0271	12.1696	13.0321	13.1612	12.564	13.519	11.9514	12.349	11.1953	11.8039	12.5179	11.8034	11.3082	12.2786	12.3816	12.0285	11.2986	12.2941	11.5515	12.0807	13.0142	11.4244
40	12.1739	0.581583	12.2712	12.056	12.1375	11.848	11.554	12.0238	11.543	11.9795	11.98	12.683	11.6796	11.9591	11.2563	12.3453	12.024	11.5093	11.2557	13.0518	13.362	12.2637	12.8888	11.6532	11.9481	12.552	13.2027	13.0587	12.1562	13.0497	13.1084	12.559	13.483	11.9453	12.349	11.1966	11.7321	12.5581	11.6871	11.2224	12.3241	12.4543	12.0915	11.3278	12.4017	11.5689	12.0506	12.9733	11.4097
41	12.2092	0.599308	12.2902	12.0425	12.1125	11.8701	11.625	12.0997	11.6353	12.0768	12.021	12.7553	11.7524	12.0365	11.2378	12.4394	12.0737	11.5105	11.3245	13.1338	13.261	12.3275	13.0501	11.6125	11.9858	12.5652	13.2506	13.1211	12.1791	13.0903	13.0939	12.564	13.443	11.9558	12.371	11.1844	11.6811	12.6225	11.5919	11.1639	12.3778	12.5322	12.1741	11.3676	12.5187	11.5939	12.0619	12.9548	11.4115
42	12.254	0.619289	12.3143	12.0507	12.1103	11.9065	11.701	12.1883	11.6928	12.1792	12.075	12.8437	11.8456	12.1234	11.2327	12.5367	12.1	11.5428	11.411	13.2319	13.203	12.413	13.2235	11.5927	12.0458	12.6155	13.2906	13.1854	12.2286	13.1435	13.108	12.575	13.394	11.9709	12.4	11.1363	11.6446	12.7012	11.519	11.1255	12.4223	12.6091	12.2725	11.4194	12.6321	11.6031	12.1126	12.9536	11.4211
43	12.2934	0.640105	12.3356	12.0558	12.1263	11.9392	11.762	12.2728	11.6854	12.2573	12.129	12.9394	11.9277	12.1928	11.2266	12.6088	12.1933	11.5955	11.4966	13.3291	13.187	12.5003	13.3816	11.5824	12.116	12.6814	13.2894	13.2198	12.2922	13.1982	13.1382	12.579	13.313	11.9729	12.407	11.0384	11.5967	12.7763	11.4613	11.101	12.4415	12.6712	12.3795	11.4795	12.7274	11.5808	12.184	12.9606	11.4293
44	12.3069	0.66113	12.3366	12.0288	12.1376	11.9404	11.788	12.3308	11.5928	12.28	12.163	13.0246	11.9607	12.2147	11.1911	12.6285	12.2948	11.6504	11.5599	13.3933	13.205	12.5612	13.4913	11.5645	12.1809	12.7369	13.2272	13.2127	12.3566	13.242	13.1645	12.553	13.175	11.9448	12.365	10.8941	11.5105	12.8139	11.4014	11.0802	12.4174	12.6956	12.4797	11.5305	12.7853	11.5232	12.2468	12.9571	11.4247
45	12.275	0.680053	12.2971	11.9547	12.1133	11.8916	11.761	12.3349	11.4172	12.2276	12.15	13.0763	11.9198	12.1669	11.1033	12.58	12.3183	11.6824	11.58	13.3848	13.233	12.5788	13.518	11.5113	12.2176	12.751	13.1024	13.155	12.4034	13.2489	13.1693	12.483	12.96	11.8814	12.259	10.7197	11.3751	12.7867	11.326	11.0488	12.3364	12.6562	12.5513	11.548	12.7876	11.4313	12.274	12.9114	11.4
46	12.1855	0.692453	12.2066	11.8335	12.0389	11.7861	11.669	12.2578	11.1806	12.0991	12.071	13.0763	11.8065	12.0447	10.9609	12.4578	12.2706	11.6665	11.5435	13.2725	13.232	12.545	13.4393	11.4068	12.2047	12.7001	12.9144	13.0289	12.4081	13.185	13.1322	12.368	12.661	11.7792	12.092	10.538	11.1963	12.6913	11.2267	10.9902	12.1925	12.5419	12.5726	11.5116	12.7206	11.3078	12.2485	12.7992	11.3528
47	12.0356	0.694196	12.0735	11.6763	11.9252	11.6333	11.518	12.0811	10.9201	11.9067	11.917	13.0115	11.6368	11.8544	10.7751	12.2607	12.1388	11.5919	11.4436	13.045	13.168	12.4546	13.2528	11.2511	12.1345	12.5767	12.6684	12.833	12.353	13.0268	13.0287	12.212	12.295	11.6387	11.881	10.3664	10.9821	12.535	11.0975	10.8914	11.9818	12.3451	12.5288	11.4113	12.5783	11.1519	12.1683	12.6104	11.2843
48	11.8298	0.684222	11.9105	11.4989	11.7905	11.4415	11.333	11.8127	10.6694	11.6659	11.7	12.8772	11.4245	11.6081	10.568	11.9955	11.9225	11.4631	11.2819	12.7139	13.034	12.3076	12.9761	11.0501	12.0097	12.3866	12.3766	12.5731	12.2353	12.7738	12.8389	12.013	11.891	11.4555	11.646	10.2115	10.7477	12.3224	10.93	10.7405	11.7041	12.0661	12.4171	11.2422	12.3667	10.9528	12.0374	12.3493	11.1854
49	11.5742	0.665232	11.7103	11.3022	11.6445	11.217	11.142	11.4857	10.4427	11.3916	11.446	12.6795	11.1816	11.3167	10.3554	11.6783	11.6269	11.2895	11.0665	12.3068	12.836	12.1033	12.6325	10.8082	11.837	12.1338	12.0449	12.2672	12.0604	12.4436	12.5625	11.764	11.472	11.2141	11.388	10.0772	10.5088	12.0406	10.7072	10.5155	11.3654	11.7184	12.242	11.0075	12.099	10.6955	11.8522	12.0299	11.032
50	11.2709	0.640266	11.4276	11.0484	11.4663	10.958	10.955	11.1392	10.2436	11.098	11.172	12.4271	10.911	10.9832	10.1419	11.3271	11.26	11.0748	10.8135	11.8435	12.582	11.82	12.2367	10.5298	11.6213	11.7999	11.6598	11.9284	11.8292	12.0634	12.2214	11.441	11.032	10.9123	11.078	9.97109	10.2779	11.6694	10.4128	10.2064	10.9683	11.3239	12.0017	10.7116	11.7881	10.3898	11.593	11.6749	10.7922
51	10.92	0.6065	11.0294	10.6956	11.2132	10.67	10.765	10.8054	10.0782	10.804	10.884	12.1133	10.621	10.6148	9.9381	10.9584	10.8437	10.8036	10.5495	11.3396	12.256	11.43	11.7828	10.1993	11.3476	11.3676	11.199	11.5353	11.5233	11.6426	11.8402	11.021	10.546	10.5747	10.693	9.90321	10.0701	11.2234	10.0652	9.85958	10.5174	10.9086	11.6822	10.3505	11.4258	10.0752	11.2395	11.2866	10.4708
52	10.534	0.55602	10.5607	10.275	10.8765	10.3848	10.574	10.5022	9.95939	10.5368	10.589	11.7212	10.3358	10.2367	9.7537	10.5959	10.4213	10.4555	10.3055	10.8316	11.826	10.9615	11.2698	9.82191	10.9892	10.8657	10.6916	11.064	11.1297	11.1576	11.4167	10.534	10.038	10.2388	10.273	9.88173	9.90024	10.7556	9.71155	9.53018	10.0466	10.4671	11.273	9.94373	10.9961	9.79176	10.8112	10.8514	10.1211
53	10.1468	0.486858	10.1049	9.85562	10.5001	10.1396	10.402	10.2431	9.89776	10.3245	10.308	11.2633	10.083	9.89078	9.60083	10.2739	10.0375	10.0464	10.1055	10.367	11.313	10.4865	10.7399	9.45114	10.5581	10.3545	10.2096	10.5617	10.6789	10.6192	10.9271	10.056	9.582	9.93947	9.877	9.90961	9.77631	10.3213	9.39215	9.24465	9.61125	9.99873	10.8008	9.54708	10.5278	9.56841	10.3687	10.3974	9.79694
54	9.80016	0.411994	9.72129	9.49481	10.1407	9.96902	10.276	10.0484	9.89362	10.1855	10.064	10.7929	9.88321	9.6193	9.49914	10.0261	9.7278	9.63128	9.97	9.98102	10.791	10.0624	10.2579	9.13638	10.1111	9.89147	9.80443	10.0966	10.228	10.0954	10.3932	9.647	9.24	9.70782	9.547	9.98003	9.70681	9.96575	9.13294	9.02463	9.2521	9.5537	10.3268	9.21582	10.0838	9.42969	9.97548	9.97807	9.5329
55	9.52852	0.358166	9.44509	9.23264	9.84491	9.88791	10.211	9.93682	9.93836	10.1198	9.888	10.3695	9.75445	9.44909	9.46291	9.87027	9.51882	9.26591	9.90491	9.69855	10.326	9.72655	9.87309	8.90536	9.70318	9.526	9.50373	9.71027	9.82709	9.65373	9.885	9.357	9.051	9.56364	9.317	10.0792	9.69291	9.72345	8.95136	8.88173	8.98855	9.18255	9.90645	8.98218	9.715	9.38364	9.68064	9.63427	9.35264
56	9.35077	0.347516	9.277	9.07833	9.64367	9.88989	10.203	9.90833	10.0227	10.1129	9.801	10.0381	9.70122	9.38067	9.492	9.80456	9.41567	8.98967	9.89833	9.53356	9.965	9.50133	9.61	8.774	9.37122	9.28767	9.32211	9.43389	9.51467	9.33044	9.46167	9.211	9.018	9.50356	9.193	10.1957	9.72756	9.60311	8.85167	8.81567	8.82644	8.90833	9.575	8.85789	9.44622	9.41822	9.50644	9.38956	9.265
57	9.26828	0.373881	9.19581	9.01422	9.53936	9.95181	10.243	9.94551	10.1435	10.1453	9.794	9.82055	9.71511	9.39832	9.57418	9.81398	9.40029	8.82066	9.9317	9.47757	9.731	9.37971	9.46442	8.73741	9.13973	9.17619	9.25192	9.27089	9.31219	9.13905	9.15758	9.194	9.12	9.51196	9.161	10.324	9.79976	9.58503	8.82445	8.82116	8.75875	8.74168	9.35245	8.83518	9.28576	9.51161	9.44212	9.25351	9.25859
58	9.26925	0.413049	9.17761	9.01548	9.51209	10.0492	10.319	10.029	10.3039	10.201	9.846	9.70812	9.77824	9.47752	9.698	9.88115	9.44724	8.75136	9.99355	9.50839	9.62	9.34124	9.41309	8.77197	9.01373	9.17058	9.26906	9.20233	9.21603	9.069	8.98982	9.275	9.32	9.57224	9.198	10.4675	9.90333	9.63891	8.85773	8.89003	8.76879	8.68379	9.23827	8.89309	9.21633	9.64294	9.45833	9.21545	9.31567
59	9.33622	0.449062	9.20655	9.07001	9.5373	10.1702	10.418	10.1477	10.5029	10.2742	9.942	9.67259	9.88342	9.59868	9.85218	9.99415	9.53863	8.76005	10.0789	9.60608	9.606	9.36516	9.43024	8.85943	8.97731	9.243	9.35229	9.19935	9.20667	9.09441	8.95297	9.419	9.593	9.6709	9.288	10.6313	10.0368	9.73911	8.94548	9.01133	8.83883	8.72337	9.21573	9.00909	9.21301	9.80149	9.52797	9.25444	9.42173
60	9.45329	0.478342	9.27314	9.17231	9.603	10.3164	10.528	10.2968	10.7352	10.3688	10.078	9.68857	10.025	9.75353	10.0295	10.1429	9.66741	8.82781	10.1863	9.75834	9.655	9.43969	9.49945	8.98775	9.00584	9.36505	9.48801	9.2442	9.26196	9.1929	9.02527	9.599	9.916	9.80449	9.424	10.8167	10.2048	9.86778	9.08645	9.17865	8.95659	8.84578	9.26315	9.1681	9.25409	9.97949	9.63254	9.35375	9.56297
61	9.60804	0.502099	9.37006	9.31218	9.70482	10.4894	10.643	10.4725	10.9916	10.4902	10.244	9.74215	10.195	9.93864	10.2273	10.3155	9.83206	8.94709	10.3127	9.95782	9.74	9.55527	9.61418	9.15352	9.07685	9.51636	9.67282	9.3267	9.36503	9.34936	9.18818	9.796	10.27	9.96876	9.6	11.0186	10.4108	10.0152	9.27391	9.38003	9.11627	9.03679	9.364	9.35921	9.32324	10.171	9.76021	9.50497	9.72533
62	9.79002	0.520941	9.49134	9.47374	9.83503	10.6815	10.757	10.6719	11.2557	10.6368	10.429	9.83076	10.3819	10.1451	10.4391	10.498	10.0274	9.11285	10.4514	10.1946	9.843	9.70329	9.76582	9.35581	9.17345	9.68621	9.89945	9.44213	9.50111	9.55708	9.42448	10.007	10.63	10.1486	9.807	11.2306	10.6443	10.1743	9.49573	9.60387	9.3169	9.28003	9.50842	9.57232	9.4147	10.3704	9.90234	9.70158	9.89797
63	9.98999	0.53456	9.63023	9.64605	9.98364	10.882	10.868	10.8882	11.5109	10.801	10.623	9.96005	10.5765	10.3587	10.6559	10.6785	10.241	9.31784	10.5961	10.4543	9.96	9.8738	9.94191	9.58912	9.28485	9.86823	10.1489	9.58364	9.65991	9.80629	9.71058	10.228	10.979	10.3343	10.033	11.4447	10.8871	10.3354	9.73912	9.83964	9.55854	9.55747	9.68685	9.79941	9.5228	10.5765	10.0544	9.93168	10.0736
64	10.1998	0.542616	9.782	9.82627	10.1414	11.0824	10.978	11.1113	11.7446	10.9758	10.826	10.1277	10.7688	10.5667	10.8676	10.8507	10.46	9.54836	10.7435	10.7204	10.093	10.0543	10.1275	9.84255	9.40836	10.0535	10.3988	9.74245	9.83355	10.0825	10.0195	10.453	11.308	10.522	10.265	11.6479	11.1209	10.4863	9.997	10.0763	9.83573	9.85191	9.88709	10.0345	9.64755	10.7878	10.2125	10.179	10.246
65	10.4116	0.544745	9.94406	10.0071	10.3052	11.2766	11.091	11.331	11.9505	11.1557	11.042	10.3184	10.9464	10.7626	11.0674	11.0111	10.6725	9.78926	10.8899	10.977	10.249	10.2358	10.3084	10.1018	9.54603	10.237	10.6296	9.90963	10.0182	10.3687	10.3335	10.68	11.616	10.7115	10.494	11.8263	11.3271	10.6198	10.2635	10.3039	10.1363	10.1479	10.1019	10.268	9.78835	11.0004	10.3754	10.4273	10.4103
66	10.6178	0.540895	10.1122	10.1791	10.4688	11.4583	11.207	11.5363	12.1242	11.3372	11.266	10.514	11.1024	10.9423	11.2524	11.1577	10.8675	10.0284	11.0284	11.2166	10.432	10.4136	10.478	10.3548	9.70241	10.4198	10.8314	10.0796	10.21	10.6427	10.641	10.91	11.899	10.9036	10.715	11.9746	11.4966	10.7409	10.5278	10.5118	10.441	10.4304	10.3239	10.4829	9.94435	11.2096	10.5407	10.6578	10.5631
67	10.8112	0.531863	10.2793	10.335	10.624	11.617	11.327	11.7187	12.2623	11.5157	11.49	10.7023	11.238	11.0987	11.4233	11.2903	11.0397	10.2593	11.159	11.437	10.643	10.5873	10.634	10.594	9.88	10.6013	11.003	10.251	10.3997	10.8853	10.923	11.145	12.154	11.097	10.929	12.091	11.6303	10.8627	10.778	10.6907	10.7257	10.6887	10.544	10.6657	10.116	11.41	10.707	10.8537	10.7003
68	10.9867	0.519137	10.4392	10.4668	10.7636	11.7469	11.452	11.8795	12.3658	11.6821	11.707	10.8767	11.3557	11.2292	11.5841	11.4086	11.187	10.4792	11.2886	11.6384	10.87	10.7591	10.7715	10.8161	10.0726	10.7794	11.1468	10.421	10.577	11.0884	11.1628	11.382	12.374	11.2882	11.136	12.1763	11.7315	10.9978	11.0039	10.8392	10.9695	10.9133	10.7476	10.8127	10.2991	11.5992	10.8757	11.0075	10.8192
69	11.1431	0.504403	10.5926	10.573	10.8882	11.847	11.583	12.0224	12.4436	11.8344	11.913	11.0382	11.4618	11.3388	11.7349	11.5149	11.3069	10.6894	11.4253	11.8187	11.093	10.9275	10.8911	11.0134	10.2687	10.9493	11.2674	10.5838	10.7367	11.2511	11.3593	11.619	12.562	11.4719	11.329	12.2391	11.8041	11.1503	11.1951	10.9654	11.1634	11.0979	10.9259	10.9281	10.4845	11.7731	11.0502	11.1225	10.9215
70	11.2813	0.488792	10.7444	10.6591	11.0033	11.9234	11.721	12.141	12.5104	11.9749	12.1	11.1939	11.5671	11.435	11.8765	11.6138	11.4006	10.8982	11.5747	11.9735	11.304	11.088	10.9929	11.1789	10.4572	11.1055	11.3732	10.7306	10.8817	11.3762	11.5145	11.85	12.72	11.6431	11.509	12.2839	11.8516	11.3186	11.3488	11.0758	11.3092	11.2399	11.0761	11.0188	10.6571	11.9255	11.2284	11.2087	11.0127
71	11.4041	0.473725	10.901	10.7314	11.1151	11.9867	11.864	12.2334	12.5743	12.1059	12.265	11.3535	11.6832	11.5265	12.0099	11.7055	11.4737	11.118	11.7328	12.1021	11.501	11.2383	11.0825	11.3101	10.6323	11.2422	11.4705	10.8572	11.0219	11.4712	11.6307	12.07	12.851	11.8013	11.679	12.3152	11.8781	11.4936	11.4649	11.1742	11.4128	11.3401	11.1981	11.09	10.8044	12.0527	11.4057	11.2813	11.0964
72	11.5158	0.461291	11.064	10.7962	11.2317	12.0448	12.009	12.3046	12.6408	12.2275	12.412	11.5239	11.8193	11.6187	12.1363	11.7899	11.5351	11.3634	11.8925	12.2086	11.692	11.3781	11.1735	11.4101	10.7926	11.356	11.5641	10.9709	11.1674	11.5477	11.7186	12.274	12.969	11.9504	11.845	12.3351	11.8911	11.6666	11.5443	11.2655	11.4813	11.4057	11.297	11.1456	10.9291	12.1574	11.5775	11.3512	11.1769
73	11.6211	0.453687	11.2315	10.8595	11.3588	12.1044	12.152	12.3586	12.7123	12.3386	12.552	11.7037	11.9756	11.7107	12.2565	11.8715	11.5915	11.6361	12.049	12.2978	11.884	11.51	11.2745	11.4884	10.9453	11.4471	11.6532	11.0829	11.3264	11.6179	11.7891	12.457	13.092	12.0927	12.006	12.347	11.8988	11.8358	11.592	11.3541	11.5224	11.4513	11.3832	11.1927	11.0407	12.2475	11.7406	11.4264	11.2565
74	11.7228	0.452689	11.394	10.9258	11.4949	12.1687	12.295	12.3985	12.7905	12.4394	12.692	11.8881	12.1481	11.7992	12.3735	11.9608	11.6488	11.9255	12.2017	12.3736	12.079	11.6362	11.3868	11.5526	11.1013	11.5187	11.736	11.2076	11.496	11.6857	11.8511	12.623	13.227	12.2251	12.156	12.3561	11.9104	12.0011	11.6189	11.4433	11.5462	11.4905	11.4589	11.236	11.1478	12.3295	11.8946	11.509	11.3362
75	11.8222	0.457971	11.5454	10.9949	11.6341	12.2369	12.436	12.4274	12.8715	12.5282	12.833	12.0735	12.3305	11.8809	12.4921	12.065	11.7089	12.2205	12.3488	12.4379	12.273	11.7556	11.5098	11.6033	11.2654	11.5786	11.8136	11.3547	11.6667	11.7504	11.9079	12.774	13.368	12.3401	12.291	12.3678	11.9316	12.1632	11.6293	11.533	11.562	11.5333	11.5265	11.2754	11.2584	12.4099	12.0386	11.5981	11.4169
76	11.9189	0.46764	11.6817	11.0649	11.7694	12.3055	12.57	12.4492	12.9504	12.604	12.974	12.2601	12.5108	11.9544	12.6122	12.1813	11.7727	12.5069	12.4862	12.4951	12.465	11.8639	11.6431	11.6415	11.4305	11.6339	11.8871	11.5201	11.8268	11.8096	11.9562	12.91	13.502	12.4328	12.414	12.3863	11.9625	12.3248	11.6281	11.6202	11.5803	11.5823	11.5874	11.3138	11.3773	12.4922	12.177	11.6919	11.5004
77	12.0138	0.478948	11.8012	11.1378	11.899	12.3721	12.691	12.4747	13.0238	12.6663	13.115	12.4502	12.6773	12.0203	12.7308	12.3069	11.8429	12.7676	12.6065	12.5492	12.654	11.9597	11.7844	11.6709	11.5891	11.6946	11.9585	11.6973	11.9745	11.8647	11.9975	13.035	13.618	12.506	12.527	12.4122	12.0024	12.4876	11.6186	11.7036	11.6105	11.6386	11.6437	11.3591	11.5056	12.5764	12.3136	11.7938	11.5894
78	12.1081	0.489826	11.9024	11.2128	12.0237	12.4382	12.804	12.5183	13.0889	12.7154	13.248	12.6479	12.8226	12.0789	12.8461	12.4408	11.9216	12.9902	12.7017	12.6083	12.837	12.0472	11.93	11.6958	11.7348	11.7666	12.0327	11.88	12.1109	11.9207	12.0393	13.152	13.716	12.5702	12.635	12.443	12.0537	12.6512	11.6063	11.7844	11.6601	11.7027	11.701	11.4174	11.6388	12.6617	12.4484	11.909	11.6822
79	12.2021	0.498481	11.987	11.2843	12.1398	12.5065	12.909	12.5857	13.1448	12.7507	13.367	12.8464	12.9428	12.1346	12.9541	12.583	12.0104	13.1683	12.7675	12.679	13.003	12.1285	12.0791	11.7198	11.8625	11.8476	12.1132	12.0619	12.2375	11.9845	12.0922	13.266	13.8	12.6318	12.743	12.4725	12.1175	12.8115	11.595	11.8618	11.7332	11.7752	11.7649	11.4901	11.7707	12.7431	12.5733	12.0306	11.7778
80	12.2937	0.503914	12.0558	11.347	12.2372	12.5799	13	12.6744	13.1949	12.7762	13.463	13.0343	13.0389	12.1943	13.0479	12.7263	12.1066	13.2988	12.8035	12.7592	13.146	12.2027	12.2268	11.7449	11.9664	11.9344	12.1993	12.2377	12.3544	12.0562	12.1617	13.373	13.883	12.6915	12.847	12.4939	12.1913	12.9663	11.5862	11.9309	11.8331	11.8583	11.8391	11.5674	11.8995	12.8151	12.6732	12.1493	11.8714
81	12.3793	0.505655	12.1097	11.3994	12.3058	12.6596	13.075	12.7803	13.2424	12.7951	13.53	13.1955	13.1128	12.2618	13.1237	12.8624	12.208	13.3728	12.8098	12.8435	13.261	12.2688	12.3653	11.7716	12.04	12.0255	12.2895	12.3997	12.4616	12.125	12.248	13.466	13.97	12.7399	12.941	12.5016	12.2712	13.1131	11.579	11.9882	11.9602	11.9558	11.9234	11.6396	12.0246	12.8757	12.7332	12.2564	11.9568
82	12.4549	0.504404	12.1424	11.445	12.3436	12.7418	13.129	12.9008	13.284	12.804	13.571	13.3197	13.1677	12.3375	13.1839	12.9852	12.3093	13.3808	12.7882	12.9286	13.344	12.3259	12.4917	11.8017	12.0791	12.1166	12.3845	12.5375	12.5535	12.1765	12.3446	13.538	14.061	12.7693	13.02	12.4949	12.3539	13.2515	11.5733	12.031	12.109	12.0688	12.0122	11.7021	12.1429	12.9232	12.7504	12.3491	12.0301
83	12.5189	0.50226	12.1473	11.4891	12.355	12.8187	13.161	13.0307	13.3143	12.8023	13.596	13.405	13.208	12.4185	13.2297	13.0915	12.4011	13.3291	12.7485	13.0136	13.401	12.3721	12.6045	11.8393	12.079	12.2017	12.484	12.6467	12.6233	12.2006	12.4406	13.585	14.144	12.7789	13.081	12.4777	12.4372	13.3842	11.5715	12.0565	12.2737	12.195	12.0973	11.761	12.2516	12.9566	12.7313	12.4312	12.0892
84	12.5716	0.501808	12.1208	11.5358	12.3468	12.886	13.175	13.1612	13.3295	12.7911	13.611	13.4582	13.2351	12.5018	13.2605	13.1772	12.48	13.2405	12.7025	13.0976	13.44	12.4025	12.7013	11.8875	12.0468	12.273	12.5857	12.7314	12.6748	12.2019	12.5272	13.607	14.205	12.7711	13.12	12.452	12.5198	13.511	11.5798	12.0634	12.445	12.327	12.1729	11.8179	12.3526	12.9762	12.6884	12.5067	12.1322
85	12.6144	0.504124	12.0694	11.5857	12.3262	12.9432	13.181	13.2804	13.3222	12.7728	13.615	13.4871	13.2483	12.5795	13.2734	13.242	12.5449	13.1391	12.6592	13.1789	13.469	12.4152	12.7839	11.9486	11.9955	12.329	12.6856	12.8041	12.7158	12.1976	12.5983	13.609	14.239	12.7501	13.14	12.4196	12.5975	13.6324	11.6057	12.0552	12.6148	12.4568	12.2395	11.8711	12.4488	12.9827	12.6335	12.5776	12.1581
86	12.649	0.50689	12.0071	11.6413	12.2993	12.9876	13.185	13.3796	13.2861	12.753	13.608	13.4987	13.2445	12.642	13.2635	13.2844	12.5942	13.0359	12.6253	13.2472	13.485	12.4172	12.8589	12.0225	11.9414	12.3731	12.7795	12.8731	12.7532	12.2035	12.6519	13.596	14.241	12.7263	13.143	12.3868	12.6614	13.7444	11.6529	12.0392	12.7739	12.5782	12.3047	11.9279	12.5423	12.9786	12.5735	12.6435	12.1734
87	12.6768	0.50602	11.9475	11.7018	12.2718	13.0152	13.181	13.4555	13.2202	12.7406	13.586	13.4945	13.2238	12.6795	13.2252	13.3051	12.6295	12.9388	12.6027	13.2952	13.488	12.4134	12.9308	12.1074	11.8971	12.4129	12.8647	12.9392	12.79	12.2277	12.6886	13.563	14.209	12.7059	13.133	12.3647	12.7033	13.8429	11.7215	12.022	12.9084	12.6899	12.3757	12.0012	12.6292	12.9642	12.5146	12.7055	12.1963
88	12.6983	0.497604	11.8992	11.7667	12.2495	13.0196	13.165	13.5081	13.1289	12.738	13.537	13.4722	13.1839	12.6881	13.1525	13.3026	12.656	12.8572	12.5958	13.3247	13.48	12.4078	13.0019	12.1982	11.8703	12.4523	12.9428	12.9999	12.8277	12.2713	12.7051	13.504	14.137	12.6881	13.118	12.3675	12.7146	13.9224	11.8141	12.0019	13.0028	12.7915	12.4485	12.0945	12.704	12.9402	12.4657	12.7659	12.245
89	12.7131	0.478686	11.8681	11.8407	12.2353	12.9924	13.134	13.5273	13.0223	12.7373	13.45	13.421	13.12	12.6636	13.0412	13.2707	12.6811	12.7973	12.6043	13.3367	13.459	12.4047	13.0737	12.2884	11.8678	12.4917	13.0108	13.0537	12.8664	12.3354	12.6967	13.416	14.025	12.6677	13.099	12.404	12.6949	13.9798	11.9343	11.9757	13.0433	12.8796	12.5073	12.2056	12.7638	12.9076	12.4351	12.8257	12.324
90	12.7197	0.449061	11.859	11.925	12.23	12.9224	13.092	13.5011	12.92	12.7308	13.322	13.3372	13.0235	12.5998	12.8942	13.2023	12.709	12.7676	12.6205	13.3324	13.426	12.4096	13.1409	12.3726	11.8957	12.5284	13.0633	13.0969	12.9058	12.4224	12.6555	13.301	13.873	12.6383	13.072	12.4692	12.6519	14.0102	12.0831	11.9407	13.0225	12.9515	12.5378	12.325	12.8039	12.8701	12.4302	12.885	12.4238
91	12.715	0.412655	11.8693	12.0178	12.2305	12.8041	13.038	13.4153	12.8331	12.7181	13.156	13.2169	12.8857	12.4945	12.7112	13.1048	12.7371	12.7628	12.6335	13.3155	13.38	12.4235	13.1927	12.4422	11.9515	12.5575	13.0967	13.1255	12.943	12.5345	12.5731	13.161	13.691	12.5964	13.033	12.5507	12.5969	14.0092	12.2521	11.8911	12.945	13.0018	12.5338	12.4343	12.8233	12.8295	12.4518	12.9405	12.5282
92	12.6885	0.377653	11.8843	12.1088	12.2221	12.6393	12.973	13.2498	12.7566	12.693	12.933	13.0413	12.6916	12.3475	12.4613	12.977	12.7426	12.7415	12.623	13.2876	13.32	12.4414	13.2194	12.4917	12.0072	12.5499	13.1054	13.1334	12.972	12.6657	12.4404	13.001	13.467	12.5256	12.964	12.6278	12.5276	13.9758	12.4235	11.8104	12.8222	13.0276	12.4895	12.5157	12.8201	12.7662	12.4944	12.9834	12.6215
93	12.6014	0.365193	11.8638	12.1581	12.1486	12.4126	12.891	12.9823	12.6589	12.608	12.562	12.7196	12.3955	12.1302	12.0519	12.7678	12.6651	12.6107	12.5357	13.2417	13.192	12.4465	13.2153	12.5162	12.0009	12.4412	13.0579	13.1014	12.9495	12.7768	12.2145	12.8	13.121	12.3658	12.775	12.6593	12.383	13.9101	12.5708	11.6489	12.6625	12.9932	12.3638	12.5592	12.7932	12.6168	12.5463	12.9986	12.6784
94	12.3815	0.419166	11.7297	12.0844	11.9123	12.0786	12.717	12.5919	12.4507	12.3564	11.958	12.1446	11.9146	11.7727	11.4209	12.3731	12.456	12.2879	12.2874	13.1295	12.87	12.3714	13.1549	12.4803	11.8795	12.1765	12.8628	12.958	12.7743	12.779	11.794	12.462	12.565	12.0277	12.418	12.5705	12.047	13.8095	12.6316	11.314	12.4505	12.8051	12.0632	12.5573	12.702	12.3097	12.566	12.9341	12.6347
95	11.9846	0.53007	11.408	11.8085	11.4785	11.6635	12.375	12.1331	12.0847	11.9023	11.165	11.4267	11.2376	11.2804	10.7149	11.75	12.4084	11.8149	11.8211	12.8478	12.297	12.1087	12.9604	12.2772	11.6205	11.7631	12.4307	12.6019	12.3605	12.5899	11.141	11.88	11.882	11.4933	12.062	12.3127	11.48	13.6279	12.5025	10.7585	12.0854	12.3871	11.5202	12.4602	12.4428	11.838	12.4664	12.684	12.3929
96	11.4615	0.595567	10.9161	11.3573	10.9924	11.3415	11.974	11.7981	11.6942	11.4065	10.4	10.8688	10.5587	10.842	10.2362	11.0534	11.4907	11.393	11.1886	12.3264	11.605	11.6353	12.5457	11.8101	11.2349	11.2708	11.7894	12.007	11.7427	12.1944	10.4467	11.127	11.341	10.9062	11.943	11.9858	10.8491	13.2645	12.1296	10.0953	11.4598	11.7694	10.8084	12.146	11.937	11.3069	12.1837	12.1875	11.9282
97	10.9997	0.572267	10.4149	10.9163	10.7003	11.2839	11.709	11.7705	11.4888	11.111	9.951	10.7062	10.1725	10.684	10.1966	10.5858	10.9534	11.2591	10.5749	11.6258	11.063	11.1181	11.9748	11.1275	10.7682	10.8631	11.1273	11.3004	11.1054	11.6463	10.0441	10.481	11.188	10.5146	12.174	11.7839	10.4531	12.7124	11.6426	9.57694	10.6736	11.1112	10.1557	11.6229	11.2412	10.9269	11.7579	11.5327	11.4002
98	10.7872	0.562547	10.1288	10.7266	10.7492	11.5545	11.704	12.1178	11.589	11.151	9.997	11.0143	10.2485	10.9096	10.6435	10.5559	10.6821	11.5303	10.2102	10.9038	10.898	10.8111	11.4787	10.4268	10.3551	10.7481	10.7061	10.7321	10.7028	11.0496	10.1426	10.218	11.506	10.5039	12.742	11.8336	10.4897	12.1758	11.297	9.43409	10.0142	10.6527	9.84355	11.1142	10.5407	10.8937	11.3668	10.9622	11.0587
99	10.93	0.713865	10.2031	10.9188	11.1796	12.1287	12.018	12.7912	12.0314	11.5459	10.559	11.7193	10.8006	11.4875	11.4855	10.9972	10.8399	12.1853	10.2416	10.357	11.178	10.8703	11.2677	9.96789	10.1673	11.0311	10.7037	10.5297	10.6952	10.551	10.7415	10.447	12.227	10.9176	13.518	12.1713	10.9748	11.8743	11.2767	9.76056	9.73498	10.5801	10.0273	10.8565	10.0682	11.2561	11.2234	10.7348	11.0471
100	11.4205	0.95798	10.68	11.493	11.934	12.89	12.607	13.621	12.758	12.227	11.513	12.633	11.702	12.287	12.529	11.8	11.419	13.095	10.701	10.165	11.843	11.319	11.442	9.943	10.299	11.68	11.157	10.783	11.102	10.319	11.678	11.11	13.173	11.68	14.318	12.756	11.792	11.904	11.619	10.515	9.929	10.959	10.678	10.979	10.007	11.941	11.413	10.96	11.382
all values Left	mean	std	steps
1	12.2023	0.69404	12.605	12.097	11.689	11.874	11.8	11.669	12.188	11.535	12.188	12.071	13.064	11.822	12.062	10.978	12.544	12.232	11.647	11.568	13.363	13.168	12.465	13.347	11.24	12.089	12.491	12.651	12.819	12.313	13.003	12.939	12.212	12.661	11.747	12.259	10.845	11.216	12.76	11.04	12.288	12.531	12.356	11.641	11.474	11.322	12.218	12.787	11.298
2	12.0104	0.673246	12.4453	11.936	11.5126	11.7349	11.6485	11.5161	11.9626	11.323	12.025	11.917	12.968	11.6554	11.8758	10.7938	12.386	12.0598	11.5482	11.4816	13.1941	13.0354	12.318	13.0986	11.0376	11.938	12.2681	12.3554	12.5569	12.1629	12.7349	12.7054	12.015	12.3024	11.5935	12.0954	10.6589	11.0034	12.634	10.8567	12.1105	12.3254	12.1554	11.469	11.3349	11.166	12.1063	12.6479	11.203
3	11.7624	0.643962	12.2424	11.7403	11.318	11.5865	11.4569	11.3291	11.6644	11.062	11.804	11.7	12.8038	11.4457	11.6331	10.5875	12.152	11.8052	11.4024	11.3291	12.9053	12.84	12.112	12.7751	10.7955	11.742	11.9803	12.0197	12.2513	11.9567	12.3943	12.4002	11.769	11.9073	11.394	11.8895	10.4738	10.7697	12.449	10.61	11.8617	12.0381	11.8878	11.22	11.1244	10.966	11.943	12.4481	11.0532
4	11.4625	0.610663	11.9785	11.4625	11.0676	11.3903	11.2319	11.1363	11.3298	10.797	11.541	11.446	12.5828	11.205	11.3449	10.3752	11.854	11.4742	11.2186	11.1183	12.5206	12.5897	11.824	12.3978	10.5172	11.503	11.5936	11.6286	11.9133	11.6882	12.007	12.0488	11.4508	11.4974	11.1283	11.6602	10.3042	10.5308	12.208	10.2885	11.5448	11.6845	11.5337	10.915	10.8524	10.705	11.7146	12.1797	10.814
5	11.1093	0.573017	11.6118	11.0713	10.7211	11.1026	10.9717	10.9473	10.9937	10.554	11.251	11.172	12.3107	10.9363	11.0145	10.1616	11.513	11.0763	10.9955	10.8655	12.073	12.2692	11.426	11.9688	10.1881	11.189	11.1111	11.1638	11.5214	11.3261	11.5772	11.6695	11.038	11.0676	10.8039	11.4088	10.1531	10.2991	11.883	9.93261	11.1686	11.2871	11.0914	10.577	10.5164	10.393	11.3926	11.8247	10.4911
6	10.7087	0.523477	11.136	10.6052	10.3054	10.744	10.6818	10.7554	10.6801	10.338	10.948	10.884	11.9707	10.6479	10.649	9.95701	11.145	10.6451	10.7096	10.5978	11.5725	11.8477	10.947	11.4751	9.81452	10.777	10.5899	10.6579	11.0541	10.8783	11.0844	11.241	10.5586	10.5951	10.4567	11.1093	10.0255	10.0894	11.46	9.59031	10.7308	10.8694	10.612	10.202	10.1152	10.072	10.9741	11.368	10.1359
7	10.2917	0.462046	10.6176	10.1432	9.88588	10.3698	10.3936	10.5636	10.3993	10.151	10.657	10.589	11.5475	10.3623	10.2718	9.77079	10.768	10.2322	10.3478	10.3448	11.0446	11.3441	10.462	10.9405	9.44797	10.316	10.0932	10.181	10.5571	10.4054	10.5466	10.7427	10.085	10.0996	10.1254	10.7397	9.93164	9.91597	10.982	9.29248	10.2465	10.4252	10.1577	9.785	9.69779	9.783	10.516	10.8521	9.80373
8	9.90537	0.402417	10.1435	9.74894	9.52062	10.0304	10.1446	10.3931	10.1658	10.004	10.409	10.308	11.0767	10.1063	9.92278	9.61492	10.413	9.87524	9.94146	10.1328	10.5423	10.8279	10.032	10.4309	9.13638	9.875	9.67222	9.78287	10.0966	9.96719	10.0327	10.2232	9.67592	9.64648	9.84434	10.3324	9.88232	9.78768	10.515	9.06151	9.77529	9.95864	9.77176	9.378	9.32927	9.557	10.0899	10.3382	9.5329
9	9.58971	0.361585	9.77334	9.46145	9.25102	9.76819	9.97074	10.2707	10.0005	9.912	10.231	10.064	10.6198	9.90148	9.64412	9.50832	10.12	9.60825	9.54559	9.98467	10.1115	10.3636	9.696	10.0043	8.90677	9.497	9.3717	9.49029	9.71313	9.60739	9.60607	9.75122	9.38043	9.29527	9.64418	9.941	9.88452	9.71299	10.107	8.91034	9.37263	9.51988	9.4833	9.04	9.05242	9.42	9.75306	9.86789	9.34912
10	9.36912	0.351187	9.52518	9.28473	9.08873	9.60245	9.88791	10.2103	9.91773	9.882	10.133	9.888	10.2292	9.76591	9.46418	9.46582	9.918	9.45064	9.20627	9.90955	9.77891	9.99782	9.477	9.69391	8.77491	9.214	9.20373	9.31645	9.43736	9.36027	9.30018	9.37027	9.22427	9.08536	9.53382	9.607	9.93773	9.69382	9.803	8.83682	9.06491	9.15709	9.30345	8.797	8.88555	9.38	9.53982	9.46936	9.26209
11	9.24962	0.366878	9.38405	9.19839	9.01811	9.52618	9.88999	10.207	9.90979	9.907	10.104	9.801	9.94195	9.70549	9.38612	9.48873	9.813	9.39385	8.95648	9.89756	9.5679	9.75464	9.365	9.50658	8.73663	9.043	9.15443	9.25241	9.27322	9.22896	9.12562	9.10586	9.19572	9.02467	9.50281	9.36346	10.0275	9.72392	9.628	8.82973	8.86319	8.89224	9.22437	8.661	8.82864	9.423	9.44764	9.16392	9.25937
12	9.22098	0.392011	9.32089	9.17767	9.01478	9.51633	9.95322	10.2514	9.95844	9.976	10.124	9.794	9.768	9.71311	9.39578	9.566	9.794	9.41211	8.80744	9.92922	9.47789	9.63233	9.337	9.42333	8.76878	8.974	9.196	9.27422	9.20278	9.19667	9.069	8.96978	9.266	9.09733	9.53422	9.22056	10.1401	9.79267	9.572	8.87922	8.76489	8.73522	9.227	8.632	8.86233	9.525	9.44767	8.96144	9.32189
13	9.26479	0.413335	9.31455	9.20564	9.06548	9.55339	10.0524	10.331	10.047	10.081	10.173	9.846	9.68779	9.77179	9.46942	9.686	9.84	9.48179	8.74973	9.99118	9.48597	9.6077	9.371	9.41764	8.85342	8.982	9.30048	9.36106	9.19748	9.23679	9.10488	8.95248	9.40155	9.27152	9.61203	9.16876	10.2655	9.89333	9.602	8.98203	8.75394	8.68606	9.29194	8.699	8.96273	9.664	9.50864	8.86015	9.43445
14	9.36371	0.427304	9.35361	9.2723	9.16432	9.629	10.1753	10.4324	10.1676	10.225	10.239	9.942	9.67226	9.87306	9.58686	9.83745	9.937	9.5909	8.76284	10.0779	9.56846	9.64857	9.456	9.46873	8.97835	9.041	9.44088	9.50017	9.23972	9.33168	9.21128	9.03279	9.57536	9.5213	9.72746	9.18828	10.4044	10.024	9.689	9.1353	8.81026	8.7331	9.40589	8.848	9.11043	9.83	9.6093	8.85152	9.58224
15	9.50513	0.43552	9.43083	9.37006	9.30158	9.7379	10.3242	10.5443	10.316	10.411	10.324	10.078	9.7014	10.0113	9.73862	10.0127	10.075	9.73651	8.83087	10.1876	9.71002	9.72798	9.582	9.56691	9.14001	9.132	9.60361	9.68809	9.31913	9.46378	9.37482	9.19525	9.76814	9.82465	9.87614	9.26255	10.5629	10.1887	9.81	9.33073	8.91851	8.86178	9.55962	9.062	9.29457	10.015	9.73585	8.92456	9.75022
16	9.67935	0.440662	9.53894	9.49273	9.46179	9.87188	10.5004	10.6603	10.4892	10.633	10.435	10.244	9.76458	10.1788	9.92091	10.2086	10.243	9.91752	8.94709	10.3171	9.90255	9.82739	9.74	9.70555	9.33779	9.24	9.78088	9.91664	9.4313	9.62191	9.58876	9.42448	9.97503	10.1627	10.0488	9.38279	10.7447	10.3909	9.953	9.55609	9.07118	9.0577	9.74276	9.327	9.50406	10.213	9.87891	9.0643	9.92755
17	9.87758	0.444517	9.6711	9.6333	9.63346	10.0213	10.6957	10.7749	10.6844	10.886	10.575	10.429	9.86415	10.3643	10.1255	10.4192	10.427	10.1237	9.10694	10.4591	10.1375	9.94109	9.919	9.87336	9.56676	9.36	9.96658	10.1665	9.56973	9.79658	9.84249	9.6991	10.1923	10.5136	10.2333	9.54311	10.9457	10.6221	10.111	9.80069	9.26601	9.3043	9.94513	9.628	9.73002	10.418	10.0327	9.25425	10.1068
18	10.0914	0.447794	9.82271	9.787	9.81312	10.1789	10.8986	10.8869	10.8948	11.154	10.736	10.623	10.0047	10.5583	10.3388	10.6358	10.612	10.3419	9.30408	10.6072	10.3995	10.0702	10.105	10.0562	9.81679	9.493	10.1511	10.4154	9.72599	9.98314	10.1212	9.99514	10.4144	10.8591	10.422	9.73591	11.1596	10.8645	10.276	10.0581	9.50419	9.58357	10.1597	9.948	9.96571	10.63	10.1934	9.48116	10.2816
19	10.3127	0.45078	9.98873	9.95109	9.99409	10.3411	11.1009	10.9985	11.1113	11.419	10.91	10.826	10.1793	10.7511	10.5476	10.8482	10.79	10.56	9.52627	10.7578	10.6722	10.2206	10.29	10.2395	10.0738	9.643	10.3339	10.6443	9.89118	10.1785	10.4077	10.2965	10.6387	11.1884	10.6125	9.95082	11.3786	11.0995	10.435	10.3215	9.78136	9.87855	10.3789	10.268	10.2033	10.847	10.3589	9.73091	10.447
20	10.5319	0.453081	10.166	10.1211	10.167	10.5012	11.2964	11.1133	11.3245	11.665	11.091	11.042	10.3706	10.9304	10.7448	11.0492	10.957	10.7657	9.75969	10.9064	10.9368	10.3969	10.47	10.4134	10.3259	9.816	10.5164	10.8439	10.0592	10.3735	10.6788	10.5928	10.8659	11.4978	10.8052	10.1759	11.5903	11.3088	10.576	10.5799	10.0859	10.1736	10.5928	10.573	10.4273	11.064	10.5274	9.99119	10.5994
21	10.7399	0.453995	10.352	10.2896	10.3242	10.6516	11.4784	11.2312	11.5244	11.884	11.274	11.266	10.5632	11.0886	10.9261	11.2357	11.11	10.9502	9.99248	11.0467	11.1843	10.6004	10.646	10.5745	10.5645	10.008	10.6964	11.0136	10.2289	10.5567	10.9166	10.8678	11.0975	11.7847	11.0002	10.4015	11.7794	11.4819	10.7	10.8227	10.3986	10.4543	10.7891	10.851	10.6213	11.276	10.697	10.2509	10.7345
22	10.9297	0.452909	10.5434	10.4505	10.458	10.7874	11.6355	11.3535	11.703	12.072	11.458	11.49	10.7462	11.226	11.0849	11.4079	11.249	11.1115	10.2182	11.1799	11.4115	10.8218	10.821	10.7193	10.7873	10.208	10.871	11.1556	10.3978	10.7216	11.1143	11.1074	11.3317	12.0458	11.1953	10.6212	11.9383	11.619	10.819	11.0407	10.6938	10.7098	10.9602	11.088	10.7788	11.477	10.8689	10.5038	10.8503
23	11.0988	0.449244	10.7387	10.6053	10.566	10.9091	11.7629	11.4811	11.861	12.224	11.631	11.707	10.9152	11.3453	11.2179	11.5694	11.373	11.2461	10.4338	11.3132	11.6192	11.0434	10.991	10.846	10.9869	10.402	11.0343	11.275	10.5608	10.8703	11.2718	11.3071	11.5663	12.2762	11.386	10.8339	12.0643	11.7231	10.95	11.2243	10.9481	10.9311	11.1037	11.271	10.9027	11.666	11.0467	10.7487	10.9509
24	11.2477	0.442741	10.9367	10.7591	10.6534	11.0221	11.8599	11.6151	12.0018	12.339	11.789	11.913	11.0731	11.4522	11.3292	11.7213	11.483	11.3533	10.6388	11.4544	11.8053	11.255	11.151	10.9547	11.156	10.584	11.181	11.3801	10.7094	11.0132	11.3921	11.4682	11.7963	12.4746	11.5662	11.0398	12.1586	11.7983	11.098	11.3712	11.1504	11.112	11.22	11.393	10.9996	11.837	11.2284	10.9869	11.0411
25	11.3793	0.434485	11.132	10.9181	10.7265	11.1327	11.934	11.7557	12.1212	12.422	11.934	12.1	11.2274	11.5572	11.4264	11.8636	11.585	11.4361	10.8395	11.6092	11.9652	11.4532	11.3	11.0483	11.2914	10.749	11.3057	11.4771	10.8376	11.1611	11.4834	11.5919	12.0167	12.6434	11.7318	11.2354	12.2275	11.8481	11.265	11.4813	11.3021	11.2503	11.3146	11.459	11.0755	11.983	11.4093	11.2156	11.1253
26	11.4978	0.426374	11.3196	11.0834	10.7917	11.2488	11.9966	11.9006	12.2156	12.491	12.069	12.265	11.3876	11.6719	11.518	11.9978	11.68	11.5028	11.0458	11.7723	12.0975	11.6438	11.438	11.1379	11.395	10.903	11.4072	11.5705	10.9513	11.3229	11.5577	11.6858	12.2225	12.7848	11.8854	11.4181	12.2766	11.8764	11.442	11.5552	11.4097	11.3469	11.3981	11.48	11.1348	12.102	11.5843	11.4258	11.2071
27	11.6071	0.420899	11.4985	11.2521	10.8549	11.3763	12.0548	12.0466	12.2889	12.555	12.195	12.412	11.5585	11.8057	11.6101	12.1248	11.767	11.561	11.2749	11.9354	12.2067	11.8336	11.57	11.2346	11.4751	11.058	11.4873	11.6591	11.0614	11.496	11.6273	11.7596	12.4089	12.907	12.0323	11.5897	12.3109	11.8903	11.618	11.5978	11.4803	11.4103	11.4712	11.468	11.1836	12.2	11.7503	11.6122	11.2884
28	11.7109	0.42115	11.6693	11.4147	10.9208	11.5121	12.1158	12.191	12.3453	12.621	12.31	12.552	11.7375	11.9604	11.7023	12.2455	11.848	11.6175	11.5325	12.094	12.2978	12.0258	11.696	11.3425	11.5413	11.223	11.5515	11.7415	11.1805	11.67	11.6946	11.8224	12.5777	13.0249	12.1718	11.7545	12.3328	11.8982	11.79	11.6218	11.5224	11.4547	11.5368	11.436	11.2279	12.287	11.9067	11.7738	11.3702
29	11.8108	0.429059	11.8319	11.5655	10.9898	11.6501	12.1818	12.3349	12.3876	12.691	12.415	12.692	11.9202	12.1315	11.7912	12.3627	11.934	11.676	11.8089	12.2489	12.3749	12.2181	11.814	11.4613	11.5942	11.391	11.6083	11.8189	11.3218	11.833	11.7585	11.8799	12.7313	13.1506	12.2962	11.9149	12.3459	11.9089	11.958	11.6301	11.5465	11.4941	11.596	11.394	11.2685	12.368	12.0528	11.9141	11.4538
30	11.9079	0.44424	11.9859	11.701	11.0598	11.7833	12.2512	12.4753	12.4188	12.769	12.508	12.833	12.1039	12.3133	11.8737	12.4809	12.036	11.7375	12.0947	12.3967	12.4403	12.4088	11.917	11.5906	11.6344	11.554	11.6652	11.892	11.4825	11.983	11.8171	11.9306	12.8702	13.2854	12.3983	12.0681	12.3554	11.9292	12.122	11.6277	11.5627	11.5374	11.6512	11.354	11.3073	12.451	12.1935	12.0365	11.5415
31	12.0032	0.464002	12.1317	11.8195	11.1323	11.911	12.3201	12.6067	12.4419	12.851	12.588	12.974	12.2888	12.4945	11.948	12.6011	12.151	11.8041	12.3784	12.5325	12.4984	12.5967	12.009	11.7296	11.6649	11.705	11.7314	11.9634	11.6559	12.1214	11.8722	11.9736	12.9971	13.4208	12.4782	12.2092	12.3671	11.9592	12.285	11.6175	11.5819	11.5869	11.7083	11.318	11.3515	12.536	12.3327	12.1462	11.6342
32	12.0978	0.485028	12.2695	11.9192	11.2074	12.0339	12.387	12.7264	12.4641	12.932	12.654	13.115	12.4784	12.6628	12.0145	12.7198	12.276	11.8779	12.6443	12.6465	12.5538	12.7797	12.095	11.8735	11.6902	11.839	11.8087	12.038	11.8364	12.2496	11.9292	12.0121	13.1154	13.5454	12.5458	12.337	12.3854	11.9982	12.449	11.6053	11.6141	11.6439	11.7726	11.293	11.4082	12.623	12.4699	12.247	11.7304
33	12.1923	0.504383	12.3985	12.0021	11.2794	12.148	12.454	12.8379	12.498	13.008	12.707	13.248	12.6744	12.8104	12.0738	12.8357	12.409	11.9616	12.8792	12.7316	12.6153	12.9493	12.174	12.0216	11.7138	11.95	11.8931	12.119	12.0172	12.3679	11.9942	12.0551	13.2292	13.6526	12.609	12.4539	12.4116	12.0482	12.615	11.5942	11.667	11.7087	11.8473	11.29	11.4795	12.71	12.5953	12.3416	11.8273
34	12.2855	0.520744	12.5177	12.069	11.343	12.2427	12.524	12.9393	12.553	13.076	12.745	13.367	12.87	12.933	12.1293	12.9447	12.552	12.054	13.0747	12.7857	12.6887	13.0983	12.245	12.172	11.7383	12.031	11.9823	12.2053	12.1933	12.4753	12.066	12.1107	13.3373	13.744	12.67	12.563	12.443	12.111	12.778	11.5857	11.7447	11.782	11.9317	11.315	11.5573	12.788	12.692	12.4307	11.919
35	12.3743	0.53434	12.6221	12.1204	11.396	12.3087	12.5999	13.0258	12.6298	13.134	12.772	13.463	13.0532	13.0313	12.1884	13.0403	12.698	12.153	13.2276	12.8085	12.7712	13.2215	12.307	12.3149	11.7643	12.078	12.0739	12.2958	12.3582	12.5654	12.1329	12.1822	13.4341	13.826	12.7229	12.6688	12.473	12.1841	12.936	11.5786	11.8506	11.8661	12.0196	11.364	11.6311	12.855	12.7433	12.5142	11.9999
36	12.4551	0.545892	12.7039	12.1483	11.4419	12.3446	12.6819	13.0941	12.7246	13.185	12.793	13.53	13.209	13.1072	12.255	13.1176	12.838	12.2552	13.3326	12.8007	12.8574	13.3147	12.359	12.446	11.793	12.084	12.1623	12.3912	12.5022	12.6331	12.1808	12.2685	13.5125	13.9085	12.7596	12.7735	12.4946	12.2636	13.086	11.5731	11.984	11.9651	12.1032	11.434	11.6954	12.909	12.7505	12.5935	12.0667
37	12.5254	0.555845	12.7541	12.1464	11.4858	12.355	12.7642	13.1406	12.8343	13.234	12.804	13.571	13.3281	13.1635	12.3301	13.1792	12.965	12.3525	13.3799	12.7691	12.9443	13.3803	12.397	12.5643	11.8275	12.055	12.2407	12.491	12.6183	12.6833	12.2013	12.3621	13.5679	13.9948	12.7764	12.8726	12.5016	12.3462	13.227	11.5715	12.139	12.0794	12.1773	11.528	11.7552	12.948	12.7228	12.6717	12.1176
38	12.5845	0.564629	12.771	12.1117	11.5324	12.3464	12.8391	13.1662	12.9558	13.278	12.804	13.596	13.4096	13.2051	12.4107	13.2263	13.076	12.4384	13.3663	12.7253	13.0308	13.4254	12.414	12.6674	11.8721	12.004	12.3038	12.5927	12.7084	12.7242	12.201	12.4534	13.5988	14.082	12.7744	12.9609	12.4939	12.4295	13.362	11.5801	12.3087	12.2067	12.2428	11.642	11.8129	12.973	12.6742	12.7529	12.1511
39	12.6336	0.571494	12.7564	12.0544	11.5818	12.3259	12.9042	13.1773	13.083	13.311	12.794	13.611	13.4604	13.2334	12.4943	13.2586	13.166	12.5109	13.3036	12.6796	13.1162	13.4579	12.418	12.7544	11.9286	11.948	12.3531	12.6925	12.7825	12.7622	12.1975	12.5351	13.6082	14.1582	12.7574	13.0342	12.4754	12.5123	13.491	11.6061	12.4834	12.3388	12.3075	11.769	11.8669	12.983	12.6159	12.8415	12.169
40	12.6747	0.574531	12.7153	11.9902	11.6369	12.2993	12.9583	13.1826	13.2066	13.33	12.776	13.615	13.488	13.2482	12.5731	13.2736	13.235	12.5685	13.2137	12.6402	13.1964	13.4787	12.415	12.8309	11.9979	11.901	12.3944	12.7859	12.8514	12.8	12.2056	12.602	13.6011	14.2122	12.7334	13.0893	12.4482	12.5911	13.615	11.6529	12.6546	12.4683	12.3781	11.898	11.9239	12.982	12.5545	12.9415	12.186
41	12.7087	0.571192	12.6534	11.9323	11.6973	12.272	12.9983	13.1834	13.3162	13.327	12.755	13.608	13.4986	13.2459	12.6378	13.2662	13.281	12.6111	13.1147	12.6116	13.2606	13.4868	12.409	12.9036	12.0787	11.871	12.4338	12.8705	12.9179	12.8388	12.2323	12.6528	13.5763	14.2394	12.7113	13.1238	12.4145	12.6568	13.73	11.7206	12.811	12.5887	12.4499	12.019	11.9966	12.97	12.497	13.0524	12.2251
42	12.7357	0.559706	12.5771	11.8874	11.7615	12.2498	13.019	13.1744	13.4054	13.295	12.741	13.586	13.4937	13.227	12.6779	13.231	13.305	12.6418	13.0157	12.597	13.3043	13.4833	12.404	12.9747	12.1673	11.865	12.4732	12.9481	12.98	12.8786	12.2785	12.688	13.5284	14.2355	12.6928	13.1405	12.3818	12.7014	13.832	11.8118	12.9372	12.6996	12.5078	12.114	12.0897	12.948	12.4532	13.1679	12.297
43	12.7553	0.538791	12.49	11.8625	11.8347	12.2356	13.0136	13.1518	13.4724	13.232	12.738	13.537	13.4707	13.1892	12.6896	13.1621	13.306	12.6674	12.9242	12.5992	13.3289	13.4679	12.407	13.0461	12.2573	11.89	12.5113	13.0153	13.0356	12.9181	12.3455	12.7046	13.4533	14.1981	12.6737	13.1415	12.3627	12.7159	13.915	11.9299	13.0174	12.8003	12.5378	12.169	12.201	12.916	12.4315	13.2772	12.3958
44	12.7659	0.508363	12.3917	11.8605	11.9183	12.23	12.9715	13.1158	13.516	13.142	12.738	13.45	13.4194	13.1282	12.6686	13.0542	13.278	12.6938	12.8482	12.614	13.3357	13.4403	12.42	13.1161	12.3432	11.946	12.5442	13.0667	13.0824	12.9543	12.4356	12.6984	13.3509	14.1223	12.6473	13.131	12.3727	12.6986	13.976	12.0762	13.0385	12.8871	12.5341	12.177	12.3214	12.878	12.4373	13.3687	12.5038
45	12.7643	0.471194	12.284	11.8753	12.0109	12.2304	12.8828	13.068	13.5256	13.034	12.732	13.322	13.336	13.0354	12.6089	12.9103	13.212	12.7227	12.7937	12.6302	13.3269	13.4004	12.439	13.175	12.4179	12.007	12.5551	13.0988	13.1161	12.9677	12.551	12.6627	13.2232	14.0081	12.6084	13.1159	12.4173	12.6569	14.01	12.243	12.9971	12.9576	12.4913	12.143	12.4321	12.839	12.4687	13.4329	12.6041
46	12.7425	0.434861	12.1689	11.8865	12.1041	12.2245	12.7463	13.0085	13.4897	12.929	12.72	13.156	13.2169	12.9024	12.5073	12.7321	13.116	12.7425	12.7673	12.6324	13.3057	13.3473	12.454	13.2119	12.4745	12.009	12.4963	13.1056	13.1318	12.8874	12.6842	12.5898	13.0737	13.8565	12.5489	13.0965	12.4893	12.6025	14.012	12.4134	12.901	13.0059	12.3717	12.076	12.5149	12.787	12.5169	13.4651	12.6775
47	12.6748	0.417804	12.0455	11.8351	12.1615	12.1627	12.5589	12.9349	13.3949	12.84	12.699	12.933	13.0444	12.7166	12.3658	12.496	12.993	12.7121	12.7622	12.5832	13.2715	13.2515	12.401	13.2197	12.5083	11.895	12.3062	13.054	13.1163	12.6099	12.7904	12.472	12.8934	13.6752	12.4241	13.0692	12.5736	12.5385	13.981	12.5639	12.7616	13.0295	12.0845	11.942	12.5592	12.658	12.5567	13.4666	12.6682
48	12.5018	0.453262	11.8633	11.633	12.1028	11.9473	12.2867	12.8084	13.2222	12.764	12.625	12.562	12.7312	12.4376	12.1616	12.1092	12.795	12.5628	12.7391	12.3969	13.2001	13.0229	12.157	13.1829	12.4981	11.64	11.9616	12.8478	13.0215	12.0962	12.7743	12.2784	12.6225	13.4495	12.1346	13.0295	12.6439	12.4113	13.917	12.6389	12.5797	12.9892	11.5575	11.642	12.5573	12.367	12.522	13.4402	12.4635
49	12.1597	0.553075	11.5125	11.2345	11.8411	11.5262	11.9085	12.5512	12.951	12.673	12.384	11.958	12.1668	11.9772	11.8187	11.4885	12.411	12.456	12.6138	11.9818	13.0141	12.5748	11.679	13.0447	12.3683	11.254	11.5039	12.3987	12.7572	11.4534	12.5578	11.9307	12.1622	13.1042	11.6192	12.9583	12.6427	12.0988	13.82	12.5358	12.2999	12.7863	10.8512	11.117	12.4581	11.894	12.3296	13.3831	12.0036
50	11.6522	0.651129	10.946	10.7217	11.3903	11.0262	11.5217	12.1765	12.5634	12.473	11.928	11.165	11.4501	11.3028	11.3232	10.7627	11.786	11.9797	12.3073	11.3448	12.6171	11.9475	11.138	12.7171	12.0154	10.781	11.053	11.7435	12.2641	10.9126	12.1354	11.3721	11.4997	12.5581	10.9933	12.7714	12.4897	11.5403	13.646	12.1816	11.8077	12.3474	10.1808	10.473	12.1363	11.34	11.965	13.2862	11.4431
51	11.1122	0.668547	10.264	10.2945	10.9337	10.7048	11.3084	11.8402	12.1146	12.105	11.419	10.4	10.8819	10.6002	10.8618	10.2473	11.073	11.2403	11.8467	10.6702	11.9979	11.3367	10.809	12.1994	11.425	10.359	10.798	11.084	11.6045	10.6969	11.5683	10.7054	10.8073	11.8889	10.5337	12.4216	12.1918	10.8907	13.287	11.6874	11.089	11.7125	9.84017	9.976	11.6019	10.93	11.5462	13.0568	11.0649
52	10.7473	0.637106	9.68876	10.1508	10.7254	10.7215	11.3955	11.7064	11.7948	11.703	11.11	9.951	10.7024	10.1818	10.6766	10.1722	10.587	10.8248	11.4255	10.237	11.2704	10.983	10.861	11.665	10.7321	10.166	10.8944	10.6904	10.9757	10.9027	10.9745	10.1938	10.3535	11.3574	10.4658	12.0728	11.901	10.4651	12.729	11.3219	10.3468	11.0588	9.99645	9.867	11.0964	10.879	11.2843	12.6142	11.0338
53	10.7108	0.697204	9.45072	10.3938	10.8975	11.1123	11.8073	11.8689	11.7708	11.486	11.143	9.997	10.9847	10.2231	10.8751	10.5868	10.547	10.7526	11.2659	10.2118	10.623	11.0309	11.319	11.3418	10.1679	10.299	11.3733	10.7269	10.6134	11.4907	10.5105	10.078	10.3267	11.1957	10.8351	11.949	11.7962	10.4691	12.182	11.2693	9.86925	10.6322	10.6102	10.211	10.8603	11.242	11.332	12.1338	11.3644
54	11.0495	0.875486	9.68526	11.0152	11.4516	11.824	12.474	12.3333	12.0999	11.58	11.539	10.559	11.6598	10.7427	11.4296	11.4035	10.989	11.1058	11.4794	10.6318	10.2551	11.487	12.095	11.3711	9.95043	10.773	12.1484	11.2137	10.6636	12.3249	10.3408	10.434	10.7551	11.4835	11.5664	12.1577	11.971	10.9235	11.874	11.5691	9.83793	10.6059	11.5323	10.925	11.0146	11.941	11.7124	11.8606	11.9665
55	11.7006	1.0528	10.3785	11.8986	12.2748	12.7113	13.2536	12.9997	12.7368	12.024	12.227	11.513	12.5491	11.6184	12.2128	12.4322	11.8	11.8185	12.0562	11.4185	10.3063	12.248	13.013	11.7735	10.1868	11.522	13.0574	12.0471	11.1403	13.2355	10.5692	11.1773	11.5268	12.1615	12.4957	12.6904	12.4271	11.7162	11.904	12.1557	10.2688	11.0276	12.5714	11.833	11.5518	12.815	12.3537	11.905	12.691
56	12.5273	1.13669	11.3873	12.8687	13.1868	13.605	13.9904	13.7092	13.5296	12.758	13.051	12.634	13.4517	12.6371	13.0497	13.465	12.775	12.7309	12.8908	12.4048	10.799	13.1496	13.901	12.4543	10.8467	12.409	13.9321	13.0343	11.9363	14.0867	11.1824	12.1233	12.4559	13.0679	13.4431	13.4318	13.0804	12.6604	12.278	12.9034	11.0526	11.8211	13.5643	12.754	12.3334	13.685	13.1223	12.252	13.407
57	13.3816	1.10128	12.5109	13.7741	14.0337	14.3817	14.5784	14.3295	14.3003	13.62	13.841	13.711	14.2246	13.6044	13.7878	14.3438	13.705	13.6642	13.8198	13.4211	11.6364	14.0391	14.656	13.2548	11.7935	13.294	14.6652	13.9939	12.8752	14.8037	12.063	13.0709	13.369	14.0017	14.2792	14.2129	13.7918	13.5821	12.912	13.684	12.0164	12.808	14.4082	13.569	13.1854	14.43	13.8787	12.8046	14.0335
58	14.1542	0.965656	13.5811	14.5315	14.7348	14.9795	14.9891	14.8007	14.9223	14.436	14.485	14.611	14.8028	14.4016	14.3449	14.991	14.458	14.4919	14.6878	14.3423	12.6564	14.8209	15.242	14.0269	12.8543	14.079	15.2209	14.8126	13.7938	15.3611	13.0465	13.8795	14.157	14.8185	14.9444	14.9018	14.4331	14.3694	13.657	14.4068	12.9885	13.8025	15.0573	14.224	13.9789	15.001	14.5302	13.435	14.5394
59	14.7902	0.772064	14.5004	15.1255	15.2715	15.3998	15.2493	15.127	15.3554	15.097	14.944	15.295	15.1903	14.9948	14.7078	15.4107	14.987	15.1585	15.3975	15.1	13.6986	15.4529	15.669	14.6813	13.877	14.726	15.6147	15.4462	14.5845	15.7675	13.9885	14.4931	14.7741	15.4555	15.4308	15.4334	14.9332	14.98	14.385	15.0278	13.8506	14.6796	15.5119	14.716	14.6488	15.398	15.043	14.0333	14.9264
60	15.2799	0.573313	15.2356	15.5837	15.6705	15.6803	15.4057	15.3447	15.6256	15.576	15.232	15.782	15.4364	15.4065	14.9187	15.6566	15.32	15.6574	15.9153	15.6796	14.6423	15.927	15.977	15.1957	14.7568	15.232	15.8857	15.9009	15.2046	16.053	14.8032	14.9205	15.2204	15.9127	15.7682	15.7984	15.2835	15.423	15.016	15.5358	14.5485	15.3791	15.8036	15.075	15.1829	15.65	15.426	14.5333	15.2068
61	15.6426	0.424497	15.7953	15.9435	15.9725	15.869	15.5037	15.4952	15.7888	15.905	15.4	16.12	15.6021	15.6906	15.0385	15.8014	15.527	16.0115	16.2617	16.1049	15.4206	16.2614	16.211	15.5871	15.4448	15.619	16.0758	16.215	15.6628	16.2567	15.4581	15.21	15.5242	16.2261	16.0016	16.0232	15.5132	15.7364	15.52	15.9345	15.0784	15.894	15.9832	15.343	15.5997	15.806	15.7134	14.9118	15.4038
62	15.911	0.361798	16.2107	16.2383	16.2144	16.007	15.5786	15.6101	15.9006	16.133	15.505	16.368	15.7371	15.9013	15.1193	15.905	15.673	16.2621	16.4866	16.4164	16.017	16.4942	16.413	15.8896	15.942	15.912	16.2213	16.4384	15.9936	16.4141	15.9558	15.4222	15.7282	16.4484	16.1752	16.1466	15.6625	15.9656	15.907	16.2382	15.4683	16.2584	16.0995	15.554	15.9313	15.911	15.9409	15.1748	15.5505
63	16.1187	0.365859	16.5188	16.493	16.4192	16.1195	15.6525	15.7089	16.0005	16.303	15.586	16.565	15.8659	16.0781	15.1968	16.0005	15.805	16.4492	16.6438	16.6554	16.4493	16.6668	16.604	16.1394	16.2894	16.139	16.349	16.6149	16.2408	16.551	16.3175	15.603	15.8773	16.6248	16.3183	16.2091	15.768	16.1483	16.207	16.4709	15.7564	16.5205	16.1866	15.734	16.2106	15.999	16.1365	15.3458	15.6779
64	16.2916	0.390216	16.7549	16.7222	16.6002	16.2181	15.7333	15.7981	16.1067	16.446	15.667	16.733	15.9943	16.2413	15.2839	16.0919	15.943	16.5987	16.7695	16.8556	16.756	16.8144	16.785	16.3644	16.5425	16.327	16.4714	16.7745	16.4452	16.6764	16.5761	15.7727	16.0076	16.7822	16.443	16.2431	15.8552	16.3101	16.452	16.6585	15.9808	16.7221	16.2589	15.899	16.4634	16.086	16.3181	15.4568	15.8016
65	16.4423	0.411426	16.9496	16.9247	16.7572	16.3045	15.8156	15.8801	16.2176	16.576	15.762	16.879	16.1141	16.3928	15.3811	16.1672	16.086	16.7229	16.8748	17.037	16.9819	16.9562	16.94	16.5756	16.7494	16.491	16.5887	16.9251	16.6333	16.7827	16.7675	15.932	16.1387	16.9289	16.5492	16.2651	15.9373	16.4615	16.667	16.8204	16.1681	16.8863	16.3142	16.041	16.6989	16.17	16.4918	15.5393	15.9216
66	16.5699	0.426723	17.1163	17.095	16.8851	16.3714	15.8832	15.9546	16.3156	16.694	15.867	16.995	16.2101	16.5229	15.4797	16.212	16.217	16.8208	16.9545	17.2021	17.164	17.0913	17.051	16.7761	16.9395	16.634	16.6933	17.0546	16.8122	16.859	16.9221	16.0682	16.2693	17.0579	16.6277	16.2758	16.0205	16.5919	16.861	16.9649	16.3298	17.0189	16.3422	16.144	16.9081	16.243	16.6523	15.6175	16.0264
67	16.6654	0.438532	17.2497	17.222	16.9737	16.4087	15.918	16.0143	16.3763	16.794	15.967	17.063	16.2693	16.6133	15.567	16.2217	16.32	16.8847	17	17.338	17.3253	17.2017	17.106	16.962	17.1157	16.753	16.7737	17.1443	16.9707	16.8897	17.058	16.163	16.385	17.1523	16.6673	16.2687	16.105	16.6843	17.029	17.088	16.4607	17.11	16.333	16.2	17.065	16.293	16.795	15.7053	16.1047
68	16.7168	0.447646	17.3285	17.2938	17.0132	16.4086	15.9081	16.0422	16.3823	16.869	16.046	17.066	16.2831	16.6493	15.6293	16.1971	16.387	16.9084	17.002	17.4246	17.467	17.2622	17.102	17.1118	17.2559	16.837	16.8187	17.1806	17.0938	16.8588	17.1806	16.2059	16.4707	17.1987	16.6626	16.2375	16.183	16.731	17.165	17.1779	16.5487	17.1466	16.2827	16.208	17.1441	16.316	16.9135	15.8004	16.1467
69	16.714	0.453592	17.3333	17.2951	16.9978	16.3655	15.8496	16.0223	16.33	16.906	16.085	17.001	16.2451	16.6193	15.6549	16.1395	16.409	16.8893	16.9555	17.4462	17.5732	17.2526	17.039	17.201	17.3303	16.877	16.8153	17.1579	17.1654	16.763	17.282	16.2026	16.517	17.1865	16.6138	16.1767	16.2381	16.7295	17.261	17.2207	16.5789	17.1163	16.1924	16.167	17.1305	16.308	16.997	15.8877	16.1426
70	16.6502	0.456411	17.2549	17.2223	16.9222	16.277	15.7417	15.942	16.2214	16.891	16.073	16.875	16.1509	16.5162	15.6366	16.0475	16.378	16.825	16.8589	17.3956	17.6243	17.1653	16.917	17.2111	17.3195	16.855	16.7539	17.0749	17.1688	16.6071	17.3475	16.1617	16.5171	17.1088	16.5243	16.0805	16.2501	16.682	17.297	17.2054	16.5423	17.0129	16.064	16.076	17.0257	16.263	17.0252	15.9508	16.0843
71	16.5224	0.458379	17.0969	17.0735	16.7847	16.1412	15.5852	15.7946	16.0571	16.814	16.005	16.697	16.0009	16.3417	15.5669	15.9189	16.289	16.7115	16.7135	17.2729	17.6064	17.0058	16.734	17.1344	17.2182	16.76	16.6303	16.9324	17.0937	16.3966	17.3615	16.0837	16.4659	16.9604	16.3955	15.944	16.2042	16.591	17.26	17.127	16.4366	16.8355	15.8993	15.929	16.8427	16.172	16.9851	15.9785	15.9665
72	16.3328	0.462567	16.8711	16.8521	16.5865	15.9567	15.381	15.5803	15.836	16.671	15.879	16.474	15.7968	16.1061	15.4386	15.7505	16.134	16.5469	16.519	17.085	17.5183	16.7831	16.494	16.9743	17.0318	16.593	16.4463	16.7341	16.9395	16.1409	17.3142	15.9667	16.364	16.7396	16.2241	15.7613	16.0889	16.4545	17.144	16.9836	16.2688	16.5874	15.7011	15.728	16.5986	16.028	16.8745	15.9633	15.79
73	16.0889	0.469734	16.5894	16.5697	16.3315	15.7244	15.1387	15.307	15.5585	16.461	15.694	16.213	15.5438	15.823	15.2522	15.5436	15.912	16.3338	16.2729	16.8399	17.368	16.5074	16.211	16.7419	16.7759	16.363	16.2118	16.4894	16.7118	15.8536	17.2034	15.8129	16.2159	16.4507	16.0093	15.5281	15.901	16.271	16.954	16.7774	16.0519	16.2767	15.4735	15.477	16.3106	15.833	16.6981	15.9018	15.5625
74	15.8034	0.478037	16.2673	16.244	16.0313	15.4522	14.8727	14.9975	15.2321	16.19	15.453	15.917	15.2542	15.507	15.0174	15.3076	15.635	16.0753	15.9736	16.5525	17.1704	16.1871	15.9	16.4559	16.4742	16.086	15.9415	16.2141	16.4231	15.5521	17.0373	15.6282	16.0298	16.1066	15.7574	15.2472	15.6467	16.0447	16.698	16.515	15.8071	15.9141	15.2242	15.189	15.9984	15.591	16.4708	15.7917	15.2978
75	15.493	0.48528	15.9237	15.896	15.7017	15.1527	14.5965	14.6803	14.8746	15.874	15.177	15.597	14.9464	15.1753	14.7511	15.0582	15.325	15.7792	15.624	16.2386	16.9426	15.8363	15.575	16.1352	16.1456	15.784	15.6537	15.9279	16.0891	15.2525	16.8261	15.4212	15.8189	15.73	15.48	14.9318	15.3444	15.7871	16.391	16.2105	15.5492	15.5131	14.9622	14.88	15.6816	15.315	16.2154	15.6329	15.0125
76	15.1748	0.490684	15.5744	15.5462	15.3618	14.8428	14.3225	14.3805	14.5101	15.538	14.892	15.274	14.6406	14.8441	14.4743	14.8127	15.009	15.4605	15.2411	15.9162	16.6984	15.4725	15.252	15.8012	15.8006	15.479	15.3666	15.6448	15.7303	14.9674	16.5888	15.2022	15.5997	15.3474	15.1921	14.5997	15.0202	15.5123	16.05	15.8814	15.2863	15.0922	14.6925	14.563	15.3751	15.024	15.9554	15.4294	14.7225
77	14.8636	0.494585	15.2293	15.2117	15.0301	14.5403	14.0597	14.1127	14.1625	15.203	14.62	14.968	14.3524	14.5233	14.204	14.5815	14.709	15.1379	14.848	15.5984	16.4448	15.1108	14.94	15.4734	15.4498	15.191	15.0953	15.3717	15.3674	14.7042	16.3403	14.985	15.3842	14.9798	14.9144	14.2701	14.6981	15.2335	15.697	15.5448	15.0242	14.6748	14.4247	14.246	15.0852	14.735	15.7041	15.1972	14.4395
78	14.5712	0.4989	14.8941	14.9057	14.7216	14.2593	13.8146	13.8834	13.8454	14.883	14.369	14.687	14.0891	14.2204	13.948	14.368	14.436	14.8266	14.4652	15.2968	16.1877	14.7654	14.645	15.1597	15.1022	14.928	14.8497	15.115	15.018	14.4677	16.0966	14.7786	15.1788	14.6389	14.6602	13.9584	14.3932	14.962	15.351	15.2151	14.7633	14.2819	14.1623	13.931	14.8114	14.463	15.4693	14.9542	14.1689
79	14.2966	0.504014	14.5739	14.6322	14.4444	14.0047	13.5831	13.6885	13.5581	14.586	14.144	14.432	13.8492	13.941	13.7066	14.1741	14.186	14.5348	14.1062	15.0185	15.9325	14.4431	14.371	14.863	14.7644	14.693	14.6323	14.8803	14.6938	14.2563	15.8708	14.5825	14.9845	14.3277	14.4291	13.6706	14.1159	14.7055	15.027	14.8987	14.5004	13.9247	13.9063	13.623	14.5516	14.213	15.2547	14.7122	13.9127
80	14.0442	0.511102	14.2724	14.3885	14.1993	13.7759	13.3599	13.5157	13.2921	14.314	13.948	14.198	13.6241	13.6844	13.4765	13.9971	13.956	14.2607	13.7728	14.7673	15.6827	14.1452	14.12	14.5879	14.4394	14.48	14.4396	14.6666	14.3964	14.0606	15.6669	14.3946	14.8039	14.0443	14.2185	13.4074	13.8695	14.4673	14.729	14.5977	14.2351	13.606	13.6575	13.322	14.3036	13.987	15.0571	14.4793	13.6708
81	13.8104	0.519045	13.9897	14.1656	13.9796	13.5675	13.1386	13.3511	13.0381	14.064	13.771	13.982	13.4044	13.4466	13.2552	13.8307	13.747	13.9949	13.4598	14.5399	15.4447	13.8717	13.884	14.3301	14.1269	14.283	14.263	14.4673	14.119	13.8709	15.4793	14.2126	14.6394	13.7831	14.0235	13.1658	13.6514	14.2453	14.45	14.3115	13.9711	13.3227	13.4176	13.026	14.053	13.783	14.8682	14.2564	13.4399
82	13.589	0.526819	13.7241	13.9488	13.7755	13.3718	12.914	13.185	12.7894	13.829	13.601	13.78	13.1837	13.2223	13.0386	13.6694	13.551	13.7316	13.1625	14.3275	15.2249	13.6215	13.654	14.0767	13.8266	14.093	14.0942	14.2737	13.8567	13.682	15.2995	14.0356	14.4886	13.538	13.8359	12.9395	13.4568	14.035	14.18	14.0379	13.714	13.0689	13.1869	12.735	13.7763	13.592	14.679	14.0437	13.2134
83	13.3755	0.532354	13.4735	13.729	13.5793	13.1783	12.6855	13.0076	12.5428	13.598	13.427	13.583	12.9576	13.0072	12.82	13.5063	13.36	13.4678	12.8805	14.1224	15.0228	13.3933	13.426	13.8174	13.5345	13.906	13.9298	14.0789	13.6029	13.4964	15.1017	13.8599	14.346	13.3033	13.6518	12.7225	13.2835	13.8316	13.915	13.7673	13.4667	12.8369	12.9668	12.455	13.4675	13.404	14.4791	13.8377	13.067
84	13.167	0.53474	13.2383	13.5055	13.3863	12.9812	12.4586	12.8185	12.2985	13.362	13.243	13.389	12.7274	12.7997	12.5963	13.3352	13.171	13.2012	12.6122	13.9215	14.8305	13.1832	13.205	13.5459	13.2469	13.719	13.7712	13.8817	13.3554	13.3166	14.8587	13.687	14.2083	13.075	13.4698	12.5105	13.1193	13.6307	13.649	13.4928	13.2313	12.6223	12.7596	12.193	13.1502	13.215	14.2648	13.6327	12.9238
85	12.9629	0.5352	13.0231	13.2796	13.1936	12.7807	12.2374	12.6276	12.0614	13.123	13.044	13.201	12.4973	12.6028	12.3718	13.1529	12.982	12.9335	12.3538	13.7256	14.6422	12.9839	13	13.2623	12.9694	13.53	13.6196	13.6894	13.1158	13.1497	14.5745	13.5164	14.0775	12.8542	13.2915	12.2995	12.9554	13.4305	13.372	13.2092	13.0107	12.4264	12.568	11.955	12.8507	13.026	14.0394	13.4249	12.5601
86	12.772	0.532899	12.8332	13.0561	13.0024	12.5837	12.0278	12.4445	11.839	12.881	12.837	13.031	12.2776	12.4201	12.155	12.9613	12.792	12.6714	12.107	13.5414	14.4586	12.7964	12.826	12.9726	12.7125	13.345	13.4828	13.5111	12.8894	13.0074	14.2749	13.3509	13.9587	12.6478	13.12	12.089	12.7873	13.2341	13.084	12.9145	12.808	12.256	12.393	11.745	12.5876	12.84	13.8102	13.2129	12.3564
87	12.6005	0.53032	12.6673	12.8417	12.8152	12.3994	11.8424	12.28	11.6403	12.641	12.633	12.884	12.0792	12.2566	11.9523	12.7727	12.607	12.4244	11.8809	13.3764	14.2853	12.6274	12.696	12.6894	12.4859	13.17	13.3658	13.3553	12.6869	12.9003	13.9852	13.1995	13.8543	12.4644	12.9584	11.8863	12.614	13.049	12.795	12.613	12.6288	12.1218	12.2372	11.574	12.3794	12.664	13.5942	12.9947	12.1652
88	12.4558	0.529954	12.5259	12.6411	12.6356	12.2368	11.6918	12.1448	11.4768	12.413	12.447	12.76	11.9101	12.1169	11.7705	12.6036	12.437	12.1969	11.6834	13.2375	14.1242	12.4835	12.612	12.4252	12.2935	13.006	13.2745	13.2291	12.5125	12.8343	13.7234	13.0712	13.7678	12.3098	12.8102	11.704	12.4422	12.8836	12.526	12.3161	12.4821	12.0324	12.1034	11.445	12.2406	12.508	13.4087	12.7686	11.9937
89	12.343	0.533554	12.4116	12.461	12.4706	12.1028	11.5809	12.0446	11.3571	12.215	12.287	12.667	11.7786	12.0069	11.6186	12.464	12.289	11.9952	11.5176	13.1279	13.977	12.3683	12.575	12.1883	12.1403	12.849	13.2071	13.1326	12.3738	12.8048	13.5018	12.9694	13.6939	12.1863	12.6794	11.5494	12.2831	12.7431	12.29	12.0387	12.3743	11.9899	11.9918	11.356	12.1716	12.375	13.26	12.5361	11.8514
90	12.2646	0.542994	12.3283	12.3081	12.3352	11.9986	11.5127	11.981	11.2829	12.057	12.156	12.61	11.6879	11.9295	11.4996	12.3568	12.168	11.8224	11.3847	13.0473	13.8333	12.2857	12.583	11.9882	12.0296	12.71	13.1649	13.0651	12.2709	12.8065	13.3284	12.8962	13.6321	12.0918	12.5676	11.4256	12.1433	12.6322	12.091	11.7921	12.3127	11.9902	11.9005	11.302	12.1664	12.264	13.1463	12.3014	11.7468
91	12.2201	0.559898	12.278	12.1875	12.2357	11.9228	11.483	11.9532	11.2517	11.947	12.056	12.591	11.6358	11.8853	11.4101	12.2854	12.075	11.6823	11.2881	12.9956	13.6763	12.2377	12.638	11.8341	11.9608	12.609	13.1528	13.0293	12.1992	12.8361	13.206	12.8517	13.5847	12.0227	12.4755	11.3308	12.0199	12.5575	11.923	11.5844	12.3006	12.0272	11.8285	11.282	12.2146	12.171	13.0622	12.0727	11.6801
92	12.207	0.584353	12.2606	12.1032	12.1684	11.8733	11.4849	11.9574	11.2626	11.889	11.992	12.605	11.6186	11.8761	11.3434	12.251	12.019	11.5799	11.2313	12.974	13.514	12.2271	12.734	11.725	11.9375	12.554	13.1704	13.0274	12.1581	12.8923	13.1307	12.8407	13.5493	11.9763	12.4072	11.2589	11.9112	12.5167	11.782	11.422	12.3313	12.0928	11.7757	11.289	12.3005	12.098	13.0026	11.8601	11.648
93	12.2211	0.613967	12.2664	12.056	12.126	11.849	11.5094	11.9942	11.3132	11.883	11.967	12.646	11.6324	11.8992	11.2936	12.2572	12.007	11.5205	11.2141	12.9842	13.3718	12.2552	12.861	11.6532	11.9546	12.549	13.2082	13.0615	12.1569	12.9686	13.0977	12.8634	13.5165	11.951	12.3655	11.2142	11.8165	12.508	11.666	11.3034	12.3916	12.1804	11.7415	11.314	12.4094	12.053	12.9672	11.6657	11.6461
94	12.2566	0.6452	12.2839	12.0425	12.1084	11.8486	11.5583	12.0609	11.393	11.928	11.98	12.707	11.6734	11.9522	11.2583	12.3051	12.035	11.502	11.2348	13.0267	13.2671	12.3162	13.014	11.6122	12.003	12.589	13.257	13.1259	12.1918	13.0632	13.0988	12.9122	13.4806	11.9463	12.349	11.1968	11.7406	12.5324	11.572	11.2205	12.4655	12.2853	11.7238	11.349	12.5269	12.047	12.9528	11.4865	11.6702
95	12.3057	0.674254	12.3077	12.0505	12.1131	11.8705	11.6288	12.1467	11.4905	12.013	12.021	12.788	11.7437	12.0282	11.2384	12.3884	12.1	11.5192	11.2924	13.0976	13.2059	12.4017	13.184	11.5924	12.0706	12.653	13.2951	13.1897	12.25	13.1658	13.1241	12.9821	13.4405	11.9576	12.3534	11.1952	11.6862	12.5864	11.502	11.1635	12.5431	12.3987	11.7226	11.395	12.6399	12.084	12.9544	11.3275	11.7126
96	12.3546	0.698085	12.333	12.0565	12.1326	11.9061	11.7035	12.2374	11.5909	12.12	12.075	12.883	11.8374	12.1163	11.2328	12.4887	12.1	11.5634	11.3767	13.1878	13.1876	12.4927	13.347	11.5821	12.1441	12.72	13.2884	13.2217	12.3183	13.2535	13.1552	13.063	13.3907	11.9721	12.3757	11.1957	11.6503	12.6588	11.446	11.1258	12.619	12.5019	11.7364	11.454	12.7337	12.153	12.962	11.1892	11.7567
97	12.387	0.714997	12.3423	12.0316	12.1376	11.939	11.7628	12.3137	11.6724	12.221	12.129	12.981	11.9237	12.1899	11.2292	12.5795	12.262	11.6226	11.4683	13.2864	13.2045	12.5587	13.474	11.5637	12.2052	12.759	13.2201	13.2118	12.3821	13.2977	13.1732	13.1362	13.3088	11.9709	12.4008	11.1774	11.6065	12.7402	11.382	11.1016	12.6782	12.5682	11.7551	11.514	12.7889	12.226	12.9557	11.0583	11.7871
98	12.3791	0.725404	12.3126	11.9607	12.0961	11.9425	11.7875	12.3493	11.7073	12.284	12.163	13.058	11.9637	12.2184	11.1986	12.6327	12.32	11.6733	11.5465	13.3725	13.2324	12.5814	13.531	11.5085	12.2256	12.741	13.0906	13.1505	12.4183	13.2745	13.1594	13.1746	13.1707	11.936	12.4036	11.1174	11.5253	12.8066	11.298	11.0817	12.6976	12.573	11.7607	11.552	12.7872	12.274	12.9024	10.9164	11.7862
99	12.3137	0.726719	12.2283	11.8432	12.0014	11.8988	11.7601	12.3163	11.6653	12.277	12.15	13.091	11.9298	12.1776	11.1162	12.6234	12.317	11.6896	11.5853	13.41	13.232	12.5521	13.492	11.4003	12.1874	12.651	12.8989	13.0196	12.3992	13.1671	13.0899	13.1551	12.957	11.8626	12.3607	11.0037	11.3932	12.8188	11.186	11.0527	12.6515	12.5015	11.7302	11.543	12.7155	12.274	12.7807	10.754	11.742
100	12.1832	0.716548	12.097	11.689	11.874	11.8	11.669	12.188	11.535	12.188	12.071	13.064	11.822	12.062	10.978	12.544	12.232	11.647	11.568	13.363	13.168	12.465	13.347	11.24	12.089	12.491	12.651	12.819	12.313	12.962	12.939	13.068	12.661	11.747	12.259	10.845	11.216	12.76	11.04	10.999	12.531	12.356	11.641	11.474	12.568	12.218	12.583	10.565	11.644
[truncated: 57 more columns]

[truncated: 37 more sheets: Rotation LHipFlex A1FaCoM, Rotation LKneeFlex A1FaCoM, Rotation LAnkleFlex A1FaCoM, Rotation RHipAbAd A1FaCoM, Rotation RHipRot A1FaCoM, Rotation RAnklePron A1FaCoM, Rotation LHipAbAd A1FaCoM, Rotation LHipRot A1FaCoM, Rotation LAnklePron A1FaCoM, Rotation PelvicTil A1FaCoM, Rotation PelvicObl A1FaCoM, Rotation PelvicRot A1FaCoM, LProgression A1FaCoM, RProgression A1FaCoM, Rotation TrunkTilt A1FaCoM, Rotation TrunkFlex A1FaCoM, Rotation TrunkRot A1FaCoM, Moment RHipFlex A1FaCoM, Moment RHipAbAd A1FaCoM, Moment RHipRot A1FaCoM …]
