# Supplementary material for: Lower limb muscle fatigue after uphill walking in children with unilateral spastic cerebral palsy
Source: PLoS One. 2022 Dec 6;17(12):e0278657. doi: 10.1371/journal.pone.0278657 (PMC9725134; doi:10.1371/journal.pone.0278657)
Supplement: S3 File — (ZIP) [file pone.0278657.s005.zip › Kinematics-individual files-part3/F23A1_ComfM0001.xlsx]

## Sheet: gait A1ComfM
Calculated gait parameters	mean	std	VC	max	min
Walking.Speed [m/s]	1.2	0	0	1.2	1.2
Cadans [1/m]	118.46	5.76	2.92	139.53	103.45
L.Stride.Time [s]	1.01	0.04	0.03	1.09	0.93	1.08	1.05	1.01	1.04	1.04	1.04	1.01	0.97	1.03	1.04	1	1.05	1.08	1.06	1.04	1.07	1.04	1.07	1.06	1.02	1.04	1.01	1.02	1.02	1.04	1.04	1.07	1.01	0.98	0.99	0.99	1.01	1.06	1.02	1.04	1.03	1.07	1.04	1.03	1.04	1	1.01	1.01	1.05
L.Step.Time [s]	0.5	0.02	0.05	0.57	0.43	0.57	0.55	0.5	0.5	0.52	0.5	0.52	0.49	0.46	0.49	0.52	0.48	0.5	0.52	0.52	0.5	0.52	0.5	0.51	0.51	0.49	0.51	0.5	0.49	0.5	0.51	0.51	0.53	0.51	0.47	0.47	0.47	0.5	0.53	0.5	0.51	0.5	0.49	0.51	0.52	0.5	0.5	0.5	0.52
L.Stance.Time [s]	0.61	0.03	0.05	0.66	0.53	0.63	0.61	0.59	0.61	0.61	0.62	0.61	0.57	0.61	0.62	0.6	0.63	0.65	0.66	0.62	0.65	0.63	0.66	0.66	0.63	0.65	0.61	0.62	0.6	0.63	0.63	0.64	0.58	0.59	0.61	0.59	0.59	0.63	0.6	0.63	0.63	0.65	0.64	0.6	0.61	0.59	0.61	0.58	0.63
L.Swing.Time [s]	0.41	0.02	0.05	0.46	0.36	0.45	0.44	0.42	0.43	0.43	0.42	0.4	0.4	0.42	0.42	0.4	0.42	0.43	0.4	0.42	0.42	0.41	0.41	0.4	0.39	0.39	0.4	0.4	0.42	0.41	0.41	0.43	0.43	0.39	0.38	0.4	0.42	0.43	0.42	0.41	0.4	0.42	0.4	0.43	0.43	0.41	0.4	0.43	0.42
L.Stance.Swing [1]	0.68	0.04	0.06	0.84	0.57	0.714	0.721	0.712	0.705	0.705	0.677	0.656	0.702	0.689	0.677	0.667	0.667	0.662	0.606	0.677	0.646	0.651	0.621	0.606	0.619	0.6	0.656	0.645	0.7	0.651	0.651	0.672	0.741	0.661	0.623	0.678	0.712	0.683	0.7	0.651	0.635	0.646	0.625	0.717	0.705	0.695	0.656	0.741	0.667
L.Bipedal [s]	0.09	0.01	0.15	0.13	0.06	0.11	0.11	0.09	0.09	0.1	0.09	0.11	0.09	0.11	0.09	0.1	0.12	0.12	0.11	0.1	0.11	0.1	0.12	0.12	0.1	0.12	0.1	0.09	0.1	0.11	0.1	0.12	0.1	0.1	0.1	0.1	0.09	0.08	0.09	0.09	0.08	0.11	0.09	0.08	0.09	0.09	0.09	0.07	0.09
L.Stride.Length [m]	1.22	0.06	0.05	1.33	1.02	1.288	1.317	1.234	1.29	1.274	1.278	1.222	1.175	1.287	1.268	1.235	1.271	1.289	1.246	1.283	1.284	1.244	1.243	1.225	1.138	1.166	1.234	1.219	1.225	1.242	1.22	1.262	1.266	1.142	1.173	1.186	1.254	1.281	1.255	1.245	1.246	1.309	1.181	1.264	1.256	1.194	1.177	1.257	1.162
L.Step.Length [m]	0.61	0.04	0.07	0.68	0.45	0.617	0.649	0.65	0.597	0.647	0.604	0.641	0.623	0.577	0.608	0.637	0.612	0.633	0.633	0.613	0.643	0.666	0.62	0.626	0.632	0.541	0.594	0.65	0.58	0.598	0.631	0.617	0.619	0.644	0.566	0.566	0.59	0.644	0.653	0.65	0.631	0.64	0.631	0.588	0.673	0.635	0.626	0.629	0.645
L.Step.Width [m]	0.2	0.05	0.23	0.29	0.02	0.193	0.179	0.15	0.214	0.203	0.172	0.164	0.193	0.229	0.163	0.174	0.147	0.128	0.142	0.195	0.169	0.171	0.148	0.161	0.175	0.196	0.274	0.193	0.189	0.183	0.183	0.185	0.164	0.192	0.239	0.216	0.267	0.22	0.209	0.219	0.204	0.201	0.191	0.217	0.229	0.145	0.26	0.168	0.197
L.foot.clear [cm]	1.75	0.41	0.24	3.32	0.67	1.122	2.068	2.255	1.533	1.973	2.044	1.029	2.831	2.065	1.657	1.94	1.504	1.824	2.091	2.109	2.329	1.938	1.734	1.832	1.775	1.964	1.541	2.021	1.687	1.701	1.405	1.102	1.859	1.635	2.198	1.964	1.433	1.074	1.319	1.062	1.266	1.666	1.449	1.378	1.248	2.015	0.989	1.417	1.02
R.Stride.Time [s]	1.02	0.03	0.03	1.1	0.92	1.1	1.1	1.01	1.02	1.06	1.02	1.04	1	1	1.01	1.04	1.03	1.06	1.06	1.06	1.05	1.06	1.06	1.06	1.04	1.02	1.02	1.03	1.01	1.03	1.04	1.05	1.03	1.02	0.99	0.99	0.98	1.03	1.05	1.03	1.04	1.08	1.02	1.02	1.06	1	1.01	0.99	1.04
R.Step.Time [s]	0.52	0.02	0.04	0.58	0.47	0.53	0.55	0.51	0.52	0.54	0.52	0.52	0.51	0.54	0.52	0.52	0.55	0.56	0.54	0.54	0.55	0.54	0.56	0.55	0.53	0.53	0.51	0.53	0.52	0.53	0.53	0.54	0.5	0.51	0.52	0.52	0.51	0.53	0.52	0.53	0.53	0.58	0.53	0.51	0.54	0.5	0.51	0.49	0.52
R.Stance.Time [s]	0.59	0.03	0.05	0.68	0.51	0.68	0.66	0.59	0.59	0.62	0.59	0.63	0.58	0.57	0.58	0.62	0.6	0.62	0.63	0.62	0.61	0.62	0.62	0.63	0.61	0.61	0.61	0.59	0.59	0.61	0.61	0.63	0.63	0.61	0.57	0.57	0.56	0.58	0.62	0.59	0.59	0.61	0.58	0.59	0.61	0.59	0.59	0.57	0.61
R.Swing.Time [s]	0.42	0.02	0.04	0.47	0.39	0.42	0.44	0.42	0.43	0.44	0.43	0.41	0.42	0.43	0.43	0.42	0.43	0.44	0.43	0.44	0.44	0.44	0.44	0.43	0.43	0.41	0.41	0.44	0.42	0.42	0.43	0.42	0.4	0.41	0.42	0.42	0.42	0.45	0.43	0.44	0.45	0.47	0.44	0.43	0.45	0.41	0.42	0.42	0.43
R.Stance.Swing [1]	0.72	0.04	0.06	0.82	0.61	0.618	0.667	0.712	0.729	0.71	0.729	0.651	0.724	0.754	0.741	0.677	0.717	0.71	0.683	0.71	0.721	0.71	0.71	0.683	0.705	0.672	0.672	0.746	0.712	0.689	0.705	0.667	0.635	0.672	0.737	0.737	0.75	0.776	0.694	0.746	0.763	0.77	0.759	0.729	0.738	0.695	0.712	0.737	0.705
R.Bipedal [s]	0.09	0.02	0.18	0.12	0.05	0.1	0.06	0.08	0.09	0.07	0.1	0.09	0.06	0.07	0.1	0.08	0.08	0.09	0.12	0.08	0.1	0.09	0.1	0.11	0.1	0.12	0.1	0.09	0.08	0.1	0.1	0.1	0.08	0.08	0.09	0.07	0.08	0.1	0.08	0.1	0.1	0.07	0.11	0.09	0.07	0.09	0.1	0.09	0.11
R.Stride.Length [m]	1.22	0.05	0.04	1.32	1.06	1.256	1.316	1.287	1.24	1.317	1.241	1.24	1.221	1.256	1.238	1.26	1.25	1.289	1.266	1.254	1.26	1.29	1.236	1.22	1.229	1.113	1.178	1.289	1.207	1.209	1.234	1.26	1.242	1.22	1.173	1.162	1.2	1.272	1.258	1.264	1.237	1.318	1.225	1.179	1.294	1.204	1.174	1.242	1.254
R.Step.Length [m]	0.61	0.03	0.05	0.7	0.52	0.639	0.667	0.637	0.643	0.669	0.637	0.599	0.598	0.679	0.63	0.623	0.638	0.656	0.632	0.641	0.617	0.624	0.617	0.593	0.597	0.572	0.584	0.639	0.626	0.611	0.603	0.642	0.623	0.576	0.607	0.596	0.61	0.628	0.605	0.614	0.606	0.678	0.594	0.591	0.621	0.569	0.548	0.612	0.609
R.Step.Width [m]	0.2	0.04	0.22	0.3	0.03	0.226	0.186	0.16	0.209	0.206	0.137	0.165	0.212	0.241	0.163	0.163	0.168	0.145	0.103	0.158	0.159	0.202	0.164	0.14	0.198	0.187	0.221	0.246	0.205	0.189	0.18	0.19	0.169	0.221	0.182	0.215	0.25	0.213	0.165	0.209	0.193	0.222	0.194	0.2	0.229	0.194	0.198	0.223	0.191
R.foot.clear [cm]	1.93	0.49	0.25	4.15	1.11	1.338	1.362	1.443	2.333	1.401	4.146	1.198	1.192	1.983	1.416	1.364	1.547	1.33	1.441	1.922	1.611	2.059	1.924	1.629	1.239	1.517	1.687	1.752	1.836	1.332	1.449	1.253	1.738	1.668	1.776	1.575	2.244	1.469	1.505	2.296	2.178	2.182	1.936	2.074	1.768	2.768	1.933	1.828	1.837
Asym.step.time [%]	6.16	3.86	0.63	20	1.87	7.273	0	1.98	3.922	3.774	3.922	0	4	16	5.941	0	13.592	11.321	3.774	3.774	9.524	3.774	11.321	7.547	3.846	7.843	0	5.825	5.941	5.825	3.846	5.714	5.825	0	10.101	10.101	8.163	5.825	1.905	5.825	3.846	14.815	7.843	0	3.774	0	1.98	2.02	0
Asym.step.length [%]	6.24	5.21	0.83	32.54	0.02	3.448	2.713	2.09	7.389	3.339	5.242	6.689	4.004	16.333	3.646	2.276	4.238	3.592	0.138	4.373	3.992	6.568	0.516	5.444	5.612	5.566	1.62	1.738	7.624	2.044	4.604	4.005	0.524	11.026	7.017	5.07	3.325	2.415	7.596	5.645	3.961	5.793	6.123	0.612	8	10.963	13.201	2.713	5.605
Mox file gait parameters	mean	std
L.Stride.Time	1.01473	0.0342868
L.Stance.Time	0.656153	0.0271158
L.Swing.Time	0.358626	0.0190434
L.Stance.Swing	0.646452	0.0148077
L.Step.Length	0.600038	0.0376607
L.Step.Width	0.144344	0.0442943
R.Stride.Time	1.01557	0.0328027
R.Stance.Time	0.635786	0.0273366
R.Swing.Time	0.379824	0.0157204
R.Stance.Swing	0.626003	0.013301
R.Step.Length	0.618191	0.030219
R.Step.Width	0.143916	0.0404903
	mean	std	VC	max	min
step lateral CoM displacement {m}	0.0305567	0.00911958	0.298448	0.0676125	0.0102115	0.0451843	0.035543	0.0255069	0.0313966	0.0215727	0.021051	0.0334496	0.0368918	0.0290703	0.0415305	0.0258218	0.040651	0.0196933	0.0312033	0.0271018	0.0351784	0.0324079	0.0414087	0.0177774	0.0257226	0.021437	0.0257729	0.0250876	0.0246671	0.026331	0.0252837	0.0211853	0.0232031	0.0183326	0.042361	0.0102115	0.0387299	0.035979	0.0308829	0.0322157	0.0301576	0.0206477	0.0287257	0.0242232	0.0251007	0.0269894	0.029852	0.0285314	0.0412305
step vertical CoM displacement {m}	0.0409712	0.00580494	0.141683	0.0551365	0.0245022	0.0341133	0.0308602	0.0411912	0.0456316	0.0400157	0.0306227	0.0379635	0.0390094	0.0455826	0.0374947	0.0383015	0.0392152	0.0421448	0.0412906	0.0426174	0.0307924	0.0354158	0.0329137	0.0382909	0.0285378	0.039214	0.0363983	0.0376876	0.0333623	0.0391275	0.0335506	0.0352048	0.0317441	0.03889	0.0356615	0.0411534	0.0367156	0.0455001	0.0432908	0.0373101	0.0370091	0.0371288	0.0331001	0.041379	0.0380789	0.0326642	0.028887	0.0440633	0.0390783
step forward CoM displacement {m}	0.0323732	0.0117497	0.362945	0.0767854	0.0133334	0.0726908	0.0414394	0.0295972	0.0268948	0.0335432	0.0327676	0.0170921	0.0310471	0.0246391	0.0314938	0.0210465	0.0265625	0.0253642	0.0252965	0.0166504	0.0310111	0.0297359	0.0454563	0.0212013	0.0318817	0.0311387	0.0225081	0.0193488	0.0333861	0.0179498	0.0390198	0.0242724	0.0479074	0.0263926	0.0304655	0.02391	0.0453329	0.0244677	0.0349779	0.031078	0.0426029	0.0327625	0.0545804	0.0271993	0.048586	0.0520217	0.074495	0.0430849	0.0326149
stance lateral CoM displacement {m}	0.0371871	0.00995299	0.267646	0.0750223	0.0131913	0.0451843	0.040479	0.0329987	0.0334023	0.0215727	0.0306887	0.0446293	0.0368918	0.0399967	0.0415305	0.0438297	0.040651	0.027828	0.043114	0.0271018	0.0446892	0.0326349	0.0414087	0.0301684	0.0281433	0.0294171	0.0297132	0.0250876	0.0286986	0.026331	0.0252837	0.0321739	0.0232031	0.0370014	0.042361	0.0262395	0.0524845	0.035979	0.0308829	0.0322157	0.0301576	0.036812	0.0376426	0.0242232	0.0419942	0.0372082	0.0398354	0.0502794	0.0459033
stance vertical CoM displacement {m}	0.0427684	0.00617459	0.144373	0.0584454	0.0255462	0.0377978	0.0317873	0.0443481	0.0456316	0.0438544	0.0306227	0.0400325	0.0390094	0.0494954	0.0374947	0.0397958	0.0392152	0.0445222	0.0412906	0.0434554	0.0307924	0.0388112	0.0329137	0.0382909	0.0285378	0.041331	0.0363983	0.040012	0.0333623	0.0421894	0.0335506	0.0378919	0.0317441	0.0407868	0.0356615	0.0431392	0.0367156	0.0482058	0.0432908	0.0412606	0.0370091	0.0383861	0.0331001	0.0437263	0.0380789	0.0326642	0.0313006	0.0509912	0.0390783
stance forward CoM displacement {m}	0.0379191	0.0111744	0.29469	0.0895731	0.0165869	0.0726908	0.0414394	0.0332728	0.0403983	0.0488776	0.0495479	0.0309746	0.0310471	0.0432132	0.0475965	0.0214763	0.0421065	0.0393791	0.036874	0.0219274	0.0310111	0.0452741	0.0567083	0.0352611	0.0318817	0.0353056	0.0308187	0.0428773	0.0333861	0.0369568	0.0390198	0.0296619	0.0479074	0.0301095	0.0318003	0.037748	0.0453329	0.0449767	0.0349779	0.0342201	0.0426029	0.0327625	0.0545804	0.0340098	0.048586	0.0520217	0.074495	0.0430849	0.0326149
[truncated: 217 more columns]

## Sheet: MoS A1ComfM
	mean	std	step:1	step:2
MoS_ML_L	0.067	0.018	0.0480124	0.0471961	0.0620261	0.0262557	0.0532824	0.0398489	0.0882379	0.0877589	0.0539756	0.0472825	0.067603	0.0486811	0.023852	0.0502471	0.0451363	0.0335957	0.0393894	0.0325828	0.0570267	0.0686239	0.0662252	0.0785932	0.0593014	0.0603363	0.0719412	0.0654449	0.056329	0.0761143	0.0591974	0.0787574	0.0985795	0.076751	0.0625039	0.0899676	0.0684632	0.0741519	0.0619773	0.0733307	0.0769008	0.0733084	0.0753856	0.0750443	0.0504416	0.0369173	0.0866791	0.0926842	0.0775532
MoS_ML_R	0.069	0.022	0.0567833	0.0558276	0.0358133	0.0493138	0.0662512	0.0630329	0.0383954	0.0737447	0.0950527	0.0568943	0.0410761	0.0514676	0.0419324	0.0268202	0.0789172	0.0550784	0.049817	0.0421915	0.0412577	0.0547717	0.0655643	0.0899382	0.0700798	0.062198	0.0585883	0.0592112	0.052212	0.0448839	0.0577026	0.0797229	0.0907706	0.109955	0.0808457	0.0604648	0.0901531	0.0756149	0.0693604	0.0487066	0.0765251	0.0801726	0.0479004	0.0812492	0.0724863	0.0674277	0.0665839	0.0718017	0.0551058
MoS_ML	0.068	0.02	0.0567833	0.0480124	0.0558276	0.0471961	0.0358133	0.0620261	0.0493138	0.0262557	0.0662512	0.0532824	0.0630329	0.0398489	0.0383954	0.0882379	0.0737447	0.0877589	0.0950527	0.0539756	0.0568943	0.0472825	0.0410761	0.067603	0.0514676	0.0486811	0.0419324	0.023852	0.0268202	0.0502471	0.0789172	0.0451363	0.0550784	0.0335957	0.049817	0.0393894	0.0421915	0.0325828	0.0412577	0.0570267	0.0547717	0.0686239	0.0655643	0.0662252	0.0899382	0.0785932	0.0700798	0.0593014	0.062198
MoS_BF_L	-0.173	0.02	-0.161213	-0.169787	-0.191226	-0.205516	-0.18928	-0.152825	-0.16106	-0.156237	-0.167287	-0.175963	-0.152234	-0.15843	-0.145037	-0.161539	-0.162643	-0.143229	-0.16403	-0.131645	-0.134645	-0.188618	-0.155259	-0.176651	-0.191569	-0.198164	-0.15447	-0.182682	-0.14508	-0.177656	-0.193872	-0.186058	-0.14391	-0.195578	-0.175226	-0.178303	-0.178726	-0.158226	-0.149948	-0.171678	-0.181864	-0.163192	-0.178659	-0.167866	-0.202108	-0.170436	-0.191796	-0.210509	-0.171694
MoS_BF_R	-0.195	0.019	-0.140758	-0.173136	-0.217718	-0.225161	-0.17378	-0.211095	-0.190658	-0.204683	-0.185446	-0.195724	-0.176964	-0.180706	-0.176242	-0.189155	-0.156412	-0.198534	-0.187968	-0.17069	-0.188625	-0.184672	-0.191919	-0.168147	-0.230682	-0.209805	-0.202234	-0.192242	-0.180978	-0.173899	-0.207783	-0.215149	-0.174574	-0.209375	-0.198921	-0.207792	-0.177962	-0.19134	-0.190997	-0.23006	-0.194076	-0.199088	-0.214402	-0.224418	-0.195281	-0.203255	-0.185037	-0.204446	-0.184915
MoS_BF	-0.184	0.022	-0.140758	-0.161213	-0.173136	-0.169787	-0.217718	-0.191226	-0.225161	-0.205516	-0.17378	-0.18928	-0.211095	-0.152825	-0.190658	-0.16106	-0.204683	-0.156237	-0.185446	-0.167287	-0.195724	-0.175963	-0.176964	-0.152234	-0.180706	-0.15843	-0.176242	-0.145037	-0.189155	-0.161539	-0.156412	-0.162643	-0.198534	-0.143229	-0.187968	-0.16403	-0.17069	-0.131645	-0.188625	-0.134645	-0.184672	-0.188618	-0.191919	-0.155259	-0.168147	-0.176651	-0.230682	-0.191569	-0.209805
[truncated: 215 more columns]

## Sheet: Force A1ComfM
	mean	std	CV	steps
Fv_R_max_1	15.6023	0.814047	0.0521747	15.5199	16.2394	15.458	15.7069	15.4387	16.1547	14.7691	14.5388	14.6354	14.8261	13.9958	15.0676	15.3662	15.4317	15.1756	15.1583	14.8785	14.4697	15.407	15.1511	14.9514	16.2786	15.4659	15.7589	16.3809	15.1638	15.2794	15.7216	15.8263	15.3855	15.7388	15.9686	14.8826	15.1734	16.5213	17.9065	14.6905	14.6276	15.394	14.0439	14.9831	14.4755	15.1939	18.4949	15.3734	15.6403
Fv_L_max_1	15.9131	0.890644	0.0559694	16.5759	15.5369	15.372	15.7933	14.1847	14.9778	14.9954	13.4255	14.3393	14.3935	14.9725	14.4707	15.5363	15.2906	15.3738	17.0909	15.4992	14.9249	14.6645	15.5904	15.4376	15.2862	15.3158	16.1091	16.4899	16.8349	17.009	16.3231	16.5234	15.6652	16.0669	15.7875	15.594	16.5943	16.6183	15.8145	15.7635	15.2463	16.6091	15.611	15.783	17.6358	18.4825	16.6826	16.1597	18.5164
Fv_tot_max_1	15.7522	0.863474	0.054816	15.5199	16.2394	15.458	15.7069	15.4387	16.1547	14.7691	14.5388	14.6354	14.8261	13.9958	15.0676	15.3662	15.4317	15.1756	15.1583	14.8785	14.4697	15.407	15.1511	14.9514	16.2786	15.4659	15.7589	16.3809	15.1638	15.2794	15.7216	15.8263	15.3855	15.7388	15.9686	14.8826	15.1734	16.5213	17.9065	14.6905	14.6276	15.394	14.0439	14.9831	14.4755	15.1939	18.4949	15.3734	15.6403
Fv_R_max_2	13.6268	0.817412	0.0599856	14.1896	14.5848	13.771	14.0491	13.4239	13.8633	14.4057	15.0404	15.0737	13.7969	13.5851	14.9325	15.0511	14.9818	13.2073	13.4368	12.5134	12.4474	13.872	13.467	15.1434	12.1628	13.6429	12.7338	13.3189	13.8677	14.2452	12.74	12.5763	13.479	14.7701	13.2253	13.9706	13.715	14.7556	13.7652	13.2359	13.1779	14.1008	14.8059	13.1747	12.834	12.4656	13.2144	13.2008	14.2126
Fv_L_max_2	13.5847	0.706259	0.0519893	13.4433	12.7314	14.2579	14.345	12.7698	14.8153	14.0867	14.1173	14.359	14.5839	14.0334	14.3138	13.69	13.7794	13.3036	14.0331	12.9159	13.8816	13.5982	14.7268	13.2321	12.5305	13.3249	13.6179	13.6899	12.7736	13.1312	13.2361	14.7101	13.2529	12.7684	13.5077	13.7841	13.5448	13.4162	14.4427	14.2472	13.0512	13.7296	12.386	14.1892	13.753	14.9312	13.9157	13.077	13.0685
Fv_tot_max_2	13.6065	0.763859	0.0561393	14.1896	14.5848	13.771	14.0491	13.4239	13.8633	14.4057	15.0404	15.0737	13.7969	13.5851	14.9325	15.0511	14.9818	13.2073	13.4368	12.5134	12.4474	13.872	13.467	15.1434	12.1628	13.6429	12.7338	13.3189	13.8677	14.2452	12.74	12.5763	13.479	14.7701	13.2253	13.9706	13.715	14.7556	13.7652	13.2359	13.1779	14.1008	14.8059	13.1747	12.834	12.4656	13.2144	13.2008	14.2126
Fv_R_min	10.2124	0.603503	0.0590952	10.5669	10.5548	10.2939	10.0552	10.4255	9.68603	10.8545	10.6266	10.3333	10.4836	10.7718	10.3902	10.3695	10.2929	11.1835	10.3516	11.1682	11.3213	10.6066	10.9452	11.191	10.1333	9.71574	10.1343	10.2083	10.3476	10.6666	11.0993	10.4032	9.96281	9.53175	10.2118	10.4705	10.4616	10.4744	10.5387	10.6251	10.3448	10.5002	11.0307	10.4082	10.7082	10.3951	7.79764	9.97985	10.4946
Fv_L_min	10.8287	0.564141	0.0520968	10.4912	11.9957	10.718	10.1324	11.6767	11.4373	10.8228	12.1432	11.3189	11.3954	11.1294	11.7685	10.2846	10.959	11.3032	10.4891	11.2366	11.2893	11.7163	11.0162	10.9797	11.4968	10.7682	10.1286	10.7446	11.0307	10.2695	10.979	10.4441	11.3754	10.8502	11.2835	11.234	10.4177	10.3213	10.6825	10.7068	11.2993	10.6642	10.8044	10.0388	9.41333	10.1336	10.213	10.7053	9.75428
Fv_tot_min	10.5097	0.659879	0.0627878	10.5669	10.5548	10.2939	10.0552	10.4255	9.68603	10.8545	10.6266	10.3333	10.4836	10.7718	10.3902	10.3695	10.2929	11.1835	10.3516	11.1682	11.3213	10.6066	10.9452	11.191	10.1333	9.71574	10.1343	10.2083	10.3476	10.6666	11.0993	10.4032	9.96281	9.53175	10.2118	10.4705	10.4616	10.4744	10.5387	10.6251	10.3448	10.5002	11.0307	10.4082	10.7082	10.3951	7.79764	9.97985	10.4946
Fh_R_max	2.25178	0.423812	0.188212	2.44793	3.16283	2.54335	3.14363	2.04432	2.94039	2.91536	2.24472	2.45588	2.44743	2.37657	2.22485	2.08824	1.69101	2.41071	1.87459	1.71043	2.598	2.67952	2.53782	2.25884	2.16871	2.37569	2.3715	2.69781	1.89089	2.05413	2.38905	1.95152	2.11696	2.20631	2.16554	1.57468	2.22479	2.69717	3.17545	1.82533	2.36205	1.95296	1.89589	2.49582	1.96656	1.60894	1.96318	1.91472	2.76442
Fh_L_max	2.69275	0.417317	0.154978	2.2445	2.73274	2.57919	2.99606	1.89535	2.45382	2.5445	2.16467	2.42943	2.6923	2.5336	2.08747	3.15909	2.26406	2.39079	3.38405	2.50065	2.0963	2.68928	2.28123	1.96764	2.20732	2.8285	2.58916	2.61005	3.05025	3.09882	2.97712	3.38334	2.83302	2.35348	2.80465	2.70911	2.77895	2.57019	3.30126	2.98014	2.61881	2.99567	2.87293	2.76281	3.51821	4.0967	3.28356	2.3295	3.77406
Fh_tot_max	2.46448	0.474105	0.192375	2.44793	3.16283	2.54335	3.14363	2.04432	2.94039	2.91536	2.24472	2.45588	2.44743	2.37657	2.22485	2.08824	1.69101	2.41071	1.87459	1.71043	2.598	2.67952	2.53782	2.25884	2.16871	2.37569	2.3715	2.69781	1.89089	2.05413	2.38905	1.95152	2.11696	2.20631	2.16554	1.57468	2.22479	2.69717	3.17545	1.82533	2.36205	1.95296	1.89589	2.49582	1.96656	1.60894	1.96318	1.91472	2.76442
Fh_R_min	-2.25864	0.213206	-0.0943955	-2.26242	-2.33631	-1.91129	-2.12074	-2.39979	-1.94856	-2.08794	-2.35137	-2.08943	-1.86592	-2.21103	-2.18158	-1.95297	-2.27013	-1.83034	-2.2926	-2.47287	-1.90066	-2.00063	-1.97201	-2.13032	-1.99714	-2.18042	-2.26376	-2.37363	-2.50184	-2.58793	-2.43415	-2.14853	-2.59052	-2.55913	-2.32439	-2.62832	-2.42648	-2.10369	-2.36578	-2.41135	-2.02644	-2.28021	-2.50275	-2.70042	-2.34588	-2.20075	-2.41604	-2.53392	-1.91608
Fh_L_min	-2.69402	0.301118	-0.111773	-3.21698	-2.61194	-2.95884	-2.82826	-2.91561	-2.79279	-2.47651	-2.91617	-2.68895	-2.81333	-2.48688	-2.50165	-2.4403	-2.51516	-2.4798	-2.66476	-2.62401	-2.76188	-2.62513	-2.67919	-2.42446	-2.57646	-2.75293	-2.76896	-3.0678	-2.23777	-2.70784	-2.89682	-3.37391	-2.74931	-2.77882	-2.68236	-2.36233	-2.36744	-2.3644	-2.79268	-2.82371	-2.98022	-2.64599	-2.29646	-3.20832	-2.84967	-2.75991	-2.58662	-2.78158	-2.45183
Fh_tot_min	-2.46865	0.33833	-0.137051	-2.26242	-2.33631	-1.91129	-2.12074	-2.39979	-1.94856	-2.08794	-2.35137	-2.08943	-1.86592	-2.21103	-2.18158	-1.95297	-2.27013	-1.83034	-2.2926	-2.47287	-1.90066	-2.00063	-1.97201	-2.13032	-1.99714	-2.18042	-2.26376	-2.37363	-2.50184	-2.58793	-2.43415	-2.14853	-2.59052	-2.55913	-2.32439	-2.62832	-2.42648	-2.10369	-2.36578	-2.41135	-2.02644	-2.28021	-2.50275	-2.70042	-2.34588	-2.20075	-2.41604	-2.53392	-1.91608
brakeingImpulse_R	0.420901	0.0854168	0.202938	0.603487	0.558667	0.448276	0.522315	0.461522	0.451173	0.57256	0.348604	0.364084	0.369884	0.353343	0.396894	0.373041	0.300483	0.493243	0.354582	0.325459	0.401048	0.52645	0.370105	0.385723	0.477698	0.476002	0.482034	0.406367	0.369657	0.423448	0.51294	0.348486	0.43993	0.436587	0.304784	0.307347	0.41054	0.520985	0.497363	0.277175	0.403961	0.396684	0.380844	0.392571	0.42513	0.272437	0.286168	0.435206	0.44747
brakeingImpulse_L	0.490984	0.0982818	0.200173	0.375111	0.360997	0.497085	0.405765	0.325751	0.433626	0.403493	0.432347	0.385558	0.556781	0.402592	0.39557	0.459463	0.346322	0.448543	0.524507	0.44798	0.414009	0.591257	0.43224	0.313059	0.361162	0.477051	0.500341	0.591426	0.48484	0.567184	0.60251	0.491903	0.622268	0.542109	0.597195	0.48277	0.500119	0.484218	0.615576	0.623957	0.643207	0.453086	0.545203	0.512948	0.623385	0.59841	0.638805	0.313752	0.677699
brakeingImpulse_tot	0.454705	0.0980775	0.215695	0.603487	0.558667	0.448276	0.522315	0.461522	0.451173	0.57256	0.348604	0.364084	0.369884	0.353343	0.396894	0.373041	0.300483	0.493243	0.354582	0.325459	0.401048	0.52645	0.370105	0.385723	0.477698	0.476002	0.482034	0.406367	0.369657	0.423448	0.51294	0.348486	0.43993	0.436587	0.304784	0.307347	0.41054	0.520985	0.497363	0.277175	0.403961	0.396684	0.380844	0.392571	0.42513	0.272437	0.286168	0.435206	0.44747
propulsionImpulse_R	0.392122	0.0571314	0.145698	0.408819	0.401827	0.43736	0.391576	0.396176	0.427246	0.352565	0.463001	0.402727	0.435512	0.499004	0.442666	0.369629	0.381269	0.273519	0.45232	0.418865	0.260853	0.352386	0.424891	0.458127	0.264851	0.361812	0.3954	0.446012	0.393778	0.439882	0.356953	0.352735	0.506313	0.458293	0.398375	0.458095	0.435126	0.343735	0.389658	0.41107	0.451869	0.339132	0.462489	0.436371	0.331101	0.385879	0.279487	0.514039	0.335282
propulsionImpulse_L	0.409303	0.0601681	0.147001	0.502144	0.397444	0.474386	0.464929	0.438016	0.425837	0.36273	0.404343	0.424497	0.431412	0.361675	0.402572	0.416897	0.440494	0.370374	0.435352	0.424564	0.403923	0.39609	0.379524	0.317915	0.424082	0.53552	0.430804	0.479081	0.334173	0.413595	0.47089	0.589354	0.425775	0.424551	0.385064	0.317147	0.342838	0.352778	0.440114	0.441327	0.452641	0.370341	0.339097	0.513365	0.438509	0.481377	0.393129	0.411161	0.394597
propulsionImpulse_tot	0.40041	0.0590724	0.14753	0.408819	0.401827	0.43736	0.391576	0.396176	0.427246	0.352565	0.463001	0.402727	0.435512	0.499004	0.442666	0.369629	0.381269	0.273519	0.45232	0.418865	0.260853	0.352386	0.424891	0.458127	0.264851	0.361812	0.3954	0.446012	0.393778	0.439882	0.356953	0.352735	0.506313	0.458293	0.398375	0.458095	0.435126	0.343735	0.389658	0.41107	0.451869	0.339132	0.462489	0.436371	0.331101	0.385879	0.279487	0.514039	0.335282
relHorImp_R	0.0287786	0.108046	3.75438	0.194668	0.15684	0.0109156	0.130739	0.0653467	0.0239276	0.219995	-0.114396	-0.0386435	-0.0656277	-0.145661	-0.0457721	0.0034118	-0.0807867	0.219723	-0.0977383	-0.0934057	0.140195	0.174064	-0.0547861	-0.0724043	0.212848	0.114191	0.0866343	-0.0396453	-0.0241212	-0.0164345	0.155987	-0.00424936	-0.0663826	-0.0217051	-0.093591	-0.150749	-0.0245866	0.177249	0.107705	-0.133896	-0.0479082	0.0575527	-0.0816448	-0.0437994	0.0940289	-0.113442	0.0066808	-0.0788323	0.112188
relHorImp_L	0.0816804	0.109121	1.33595	-0.127033	-0.0364474	0.0226991	-0.0591636	-0.112264	0.00778945	0.0407628	0.0280039	-0.0389392	0.125369	0.0409166	-0.00700238	0.0425667	-0.0941725	0.0781694	0.0891541	0.0234161	0.0100852	0.195167	0.0527154	-0.00485548	-0.0629205	-0.0584687	0.0695363	0.112345	0.150666	0.153588	0.13162	-0.0974504	0.196493	0.117558	0.212131	0.165624	0.157281	0.13144	0.175463	0.18263	0.190566	0.0827446	0.206106	-0.000417103	0.184876	0.117032	0.245676	-0.0974095	0.283102
relHorImp_tot	0.0542959	0.111443	2.05252	0.194668	0.15684	0.0109156	0.130739	0.0653467	0.0239276	0.219995	-0.114396	-0.0386435	-0.0656277	-0.145661	-0.0457721	0.0034118	-0.0807867	0.219723	-0.0977383	-0.0934057	0.140195	0.174064	-0.0547861	-0.0724043	0.212848	0.114191	0.0866343	-0.0396453	-0.0241212	-0.0164345	0.155987	-0.00424936	-0.0663826	-0.0217051	-0.093591	-0.150749	-0.0245866	0.177249	0.107705	-0.133896	-0.0479082	0.0575527	-0.0816448	-0.0437994	0.0940289	-0.113442	0.0066808	-0.0788323	0.112188
antRatio_R	-1.04929	0.275599	-0.262651	-0.924217	-0.738677	-0.751484	-0.674615	-1.17388	-0.662687	-0.716186	-1.04751	-0.850784	-0.762399	-0.930345	-0.980552	-0.935223	-1.34247	-0.759254	-1.22299	-1.44576	-0.731585	-0.746638	-0.777049	-0.943103	-0.920888	-0.917801	-0.954569	-0.879835	-1.32311	-1.25987	-1.01888	-1.10095	-1.2237	-1.15991	-1.07335	-1.66912	-1.09066	-0.779962	-0.74502	-1.32105	-0.857916	-1.16757	-1.32009	-1.08198	-1.19289	-1.36782	-1.23068	-1.32339	-0.693124
antRatio_L	-1.0243	0.197575	-0.192888	-1.43327	-0.955797	-1.1472	-0.943992	-1.53829	-1.13814	-0.973281	-1.34716	-1.10682	-1.04496	-0.981562	-1.19841	-0.772468	-1.1109	-1.03723	-0.787447	-1.04933	-1.3175	-0.976147	-1.17445	-1.23217	-1.16724	-0.973282	-1.06944	-1.17538	-0.733633	-0.873827	-0.973029	-0.997213	-0.970451	-1.18073	-0.956395	-0.871997	-0.851917	-0.919929	-0.845944	-0.947509	-1.13801	-0.883272	-0.799346	-1.16125	-0.809979	-0.673691	-0.78775	-1.19407	-0.649653
antRatio_tot	-1.03724	0.240764	-0.23212	-0.924217	-0.738677	-0.751484	-0.674615	-1.17388	-0.662687	-0.716186	-1.04751	-0.850784	-0.762399	-0.930345	-0.980552	-0.935223	-1.34247	-0.759254	-1.22299	-1.44576	-0.731585	-0.746638	-0.777049	-0.943103	-0.920888	-0.917801	-0.954569	-0.879835	-1.32311	-1.25987	-1.01888	-1.10095	-1.2237	-1.15991	-1.07335	-1.66912	-1.09066	-0.779962	-0.74502	-1.32105	-0.857916	-1.16757	-1.32009	-1.08198	-1.19289	-1.36782	-1.23068	-1.32339	-0.693124
Fvert [N]	Fvert Mean	Fvert Std	Left steps
1	5.5253	2.40561	3.47825	3.03818	6.10993	2.94089	3.06779	3.93339	4.04779	2.96946	2.08114	6.62471	2.61514	2.94918	4.98043	3.38629	4.45432	7.193	6.80364	4.27668	6.48525	1.51054	4.42879	4.98075	8.29789	6.75236	6.72982	5.35289	6.54225	8.11107	2.53732	7.28354	8.01018	8.49114	3.55239	3.6975	6.0455	6.83632	7.97671	9.07618	3.94171	8.01082	5.46068	5.04464	6.17971	8.79179	1.27082	8.79857	10.4329
2	7.50374	2.56474	5.17187	4.92696	8.37278	4.6458	4.45302	5.66944	5.61529	4.48784	3.45015	8.3201	3.9868	4.46224	7.01954	5.13198	6.34323	9.62912	9.00308	6.17441	8.62943	2.64895	6.0815	6.83354	9.90593	8.50763	8.43968	7.47364	8.85133	9.913	4.5612	9.30628	9.96124	10.1088	5.40505	5.6931	8.10362	9.38754	10.0002	10.7607	5.8257	10.1944	7.27866	7.30885	8.89639	10.9173	2.55165	10.6564	12.2142
3	9.33657	2.55559	6.76213	7.05179	10.3424	6.60309	5.77902	7.33699	7.11707	6.10515	5.05268	9.79145	5.41602	6.01497	8.94762	6.86011	8.11933	11.7674	10.8411	8.06603	10.4663	4.00779	7.62714	8.62189	11.2994	10.0669	9.87053	9.53755	10.986	11.4418	6.83044	11.0439	11.5487	11.4391	7.36671	7.75409	9.99867	11.6541	11.6792	12.0821	7.87621	12.0216	8.97985	9.54947	11.4177	12.6013	4.29966	12.2776	13.5695
4	10.8902	2.4184	8.1708	9.20299	11.9495	8.60294	7.00545	8.83778	8.4898	7.69013	6.77402	11.031	6.80332	7.43865	10.6757	8.50352	9.79859	13.553	12.3882	9.67784	11.8564	5.45155	8.94121	10.1684	12.3755	11.248	11.0649	11.359	12.7437	12.7842	9.14476	12.2885	12.861	12.4833	9.10007	9.57936	11.6229	13.3332	13.0099	13.0934	9.83509	13.3536	10.488	11.5923	13.7364	13.858	6.27869	13.6842	14.5307
5	12.1385	2.23073	9.35373	10.9735	13.1636	10.4512	8.17153	10.0818	9.73302	9.0697	8.45482	12.0309	8.03585	8.63092	12.174	9.87205	11.1418	14.9347	13.5268	10.9658	12.8304	6.80612	9.98638	11.4608	13.2202	12.3092	12.0827	12.9131	14.2154	14.2063	11.3092	13.1973	13.8879	13.3406	10.4654	11.1057	13.0079	14.5379	14.0512	13.8592	11.5591	14.3738	11.7797	13.395	15.5797	14.8011	8.35405	14.911	15.2294
6	13.0939	2.0341	10.4248	12.2405	14.0478	11.9744	9.26025	11.132	10.8272	10.266	9.89524	12.859	9.15623	9.57742	13.4113	11.0793	12.2142	15.945	14.3458	11.9739	13.5174	8.07538	10.8302	12.4787	13.9249	13.2365	12.9983	14.1475	15.3808	14.5839	13.1451	13.9106	14.6536	14.0522	11.6187	12.3437	14.1782	15.2784	14.7932	14.44	13.0265	15.0218	12.9053	14.854	16.9635	15.4821	10.1769	15.9961	15.6696
7	13.8163	1.84434	11.4677	13.153	14.6906	13.2035	10.3157	12.0163	11.8309	11.2092	11.0747	13.4801	10.2127	10.3723	14.3603	12.1024	13.1038	16.6175	14.9062	12.781	13.9697	9.22087	11.5686	13.3103	14.4245	14.0682	13.8406	15.1562	16.2402	15.222	14.5871	14.4588	15.2245	14.6231	12.5829	13.3718	15.0977	15.6683	15.3035	14.8414	14.1812	15.4331	13.8224	15.9676	17.8954	15.9871	11.7598	16.9001	15.9235
8	14.3455	1.6659	12.5397	13.7836	15.0808	14.148	11.2829	12.7828	12.7148	11.9221	11.9873	13.9198	11.1998	11.0683	15.0225	12.937	13.7877	16.9699	15.2537	13.3927	14.2642	10.2421	12.2239	13.9566	14.8238	14.765	14.5755	15.8924	16.6535	15.7148	15.6307	14.8544	15.6189	15.0708	13.3827	14.2433	15.8214	15.8145	15.6008	15.1002	15.0684	15.6102	14.5417	16.7546	18.3828	16.3439	12.998	17.6043	16.0282
9	14.7282	1.49935	13.5837	14.2271	15.2918	14.7957	12.1203	13.4145	13.4338	12.4153	12.7032	14.2095	12.1203	11.6678	15.4047	13.6293	14.3358	17.0909	15.438	13.8589	14.4377	11.1574	12.866	14.4467	15.0995	15.3276	15.2052	16.4017	16.9232	16.0654	16.2584	15.1547	15.875	15.413	14.0257	14.9128	16.292	15.8026	15.743	15.2357	15.7262	15.611	15.081	17.2641	18.4825	16.571	13.9536	18.123	16.0305
10	15.003	1.3414	14.5306	14.5448	15.372	15.2562	12.8508	13.9367	14.0187	12.7447	13.2424	14.3635	12.9298	12.2131	15.5363	14.1791	14.7546	17.0039	15.4992	14.2312	14.5571	12.0058	13.4845	14.7866	15.263	15.7501	15.7339	16.7049	17.009	16.2759	16.5234	15.3957	16.0238	15.6666	14.5482	15.4764	16.5628	15.7242	15.7635	15.2463	16.1833	15.4755	15.4659	17.5471	18.2752	16.6826	14.7217	18.4314	15.952
11	15.1919	1.18441	15.3573	14.8045	15.3511	15.5665	13.4163	14.3687	14.4621	12.9669	13.6385	14.3935	13.639	12.7283	15.465	14.6236	15.0705	16.7665	15.4873	14.5266	14.6332	12.826	14.0671	15.0378	15.3158	16.0131	16.1435	16.8349	16.9255	16.3231	16.5083	15.5748	16.0669	15.7875	14.96	15.9242	16.6183	15.6208	15.6683	15.135	16.4748	15.2415	15.7	17.6358	17.8187	16.6689	15.3033	18.5164	15.7883
12	15.2972	1.03144	16.0028	15.055	15.2305	15.7436	13.8155	14.6961	14.7764	13.1174	13.9292	14.3093	14.2134	13.2122	15.2249	14.9638	15.2768	16.4063	15.4123	14.7447	14.6645	13.5638	14.5611	15.211	15.246	16.1091	16.4028	16.7946	16.6974	16.2003	16.2946	15.6652	15.9917	15.7705	15.2864	16.2703	16.4558	15.4862	15.4575	14.9254	16.6091	14.8993	15.783	17.5358	17.1669	16.5116	15.718	18.3887	15.5295
13	15.3115	0.895011	16.4173	15.2555	15.0304	15.7933	14.0553	14.9029	14.9545	13.2285	14.1388	14.1231	14.6255	13.6326	14.8501	15.1883	15.3738	15.939	15.2683	14.878	14.6368	14.1978	14.9866	15.2862	15.0626	16.029	16.4899	16.5853	16.3286	15.9234	15.9439	15.6523	15.789	15.6222	15.4999	16.5016	16.106	15.3107	15.1433	14.6221	16.5774	14.4834	15.7154	17.2477	16.4289	16.2339	16.0105	18.0762	15.1807
14	15.23	0.797631	16.5759	15.4341	14.7747	15.7208	14.1653	14.9778	14.9954	13.3197	14.2764	13.8622	14.8819	14.0098	14.3798	15.2906	15.3676	15.4241	15.0614	14.9249	14.5442	14.7361	15.2862	15.2682	14.7946	15.807	16.4028	16.2244	15.8458	15.5191	15.4923	15.5288	15.4726	15.3578	15.594	16.5943	15.6137	15.0527	14.7503	14.2463	16.3892	14.0269	15.4932	16.7888	15.6126	15.8503	16.1597	17.6032	14.7663
15	15.0493	0.764423	16.4936	15.5357	14.4599	15.5267	14.1847	14.9337	14.9107	13.3886	14.3393	13.5552	14.9725	14.2907	13.8517	15.2668	15.2636	14.8972	14.7803	14.8662	14.393	15.1406	15.4376	15.1629	14.4294	15.4389	16.1447	15.755	15.2919	15.0198	15.0084	15.2902	15.0653	15.0024	15.5716	16.5458	15.0296	14.6986	14.2767	13.8467	16.0626	13.5795	15.1327	16.1815	14.8001	15.3834	16.1535	16.9869	14.3036
16	14.7681	0.798751	16.2028	15.5369	14.1097	15.2143	14.127	14.7813	14.7102	13.4255	14.3145	13.2225	14.8773	14.4489	13.3127	15.1242	15.068	14.3354	14.4224	14.6884	14.1856	15.4228	15.4332	14.9673	13.9799	14.9656	15.7315	15.2341	14.6788	14.4501	14.5136	14.95	14.5793	14.5787	15.4596	16.3662	14.412	14.2773	13.7568	13.401	15.6386	13.1356	14.6671	15.4971	14.0367	14.8475	15.9949	16.2811	13.8008
17	14.3918	0.872446	15.7364	15.4232	13.7272	14.783	13.998	14.5463	14.4185	13.421	14.1976	12.8794	14.6294	14.4707	12.7814	14.861	14.8037	13.7672	13.9814	14.3971	13.9343	15.5755	15.287	14.6751	13.4875	14.3987	15.2198	14.678	14.0227	13.8441	14.0414	14.5307	14.0414	14.1072	15.2577	16.0686	13.7662	13.8074	13.2209	12.9688	15.0948	12.6837	14.1298	14.7355	13.3788	14.2546	15.7012	15.4744	13.3148
18	13.9291	0.953817	15.1546	15.1925	13.3143	14.2008	13.8126	14.2087	14.0367	13.3691	13.9992	12.5515	14.2506	14.3615	12.2671	14.4924	14.5015	13.2156	13.5082	13.9776	13.6502	15.5904	15.0204	14.3168	12.9572	13.7556	14.6337	14.0953	13.3651	13.246	13.5775	14.0736	13.463	13.6169	14.9684	15.6559	13.1245	13.2476	12.7119	12.5576	14.4838	12.2766	13.5533	13.9413	12.7682	13.6136	15.2944	14.6241	12.8282
19	13.4077	1.01641	14.4819	14.8575	12.8833	13.5659	13.5832	13.8009	13.5906	13.268	13.7311	12.2499	13.782	14.1332	11.7789	14.0119	14.1671	12.6605	12.9845	13.56	13.3422	15.4689	14.6428	13.8898	12.421	13.0705	14.0247	13.5316	12.7221	12.6852	13.1119	13.6075	12.9162	13.1431	14.6091	15.1484	12.5224	12.6772	12.2359	12.2077	13.8314	11.8845	12.9411	13.133	12.2189	12.9804	14.8116	13.7745	12.3764
20	12.8653	1.04557	13.7918	14.4497	12.4633	12.8709	13.321	13.3932	13.1099	13.1255	13.3961	11.9908	13.2815	13.8083	11.3222	13.5401	13.8034	12.1096	12.4686	13.093	13.0197	15.2118	14.1932	13.4343	11.9324	12.4126	13.4301	12.9911	12.1202	12.1909	12.6501	13.1669	12.3858	12.7057	14.1881	14.5713	11.9384	12.1335	11.8234	11.9144	13.1612	11.5266	12.3342	12.3391	11.7167	12.3418	14.2713	12.8924	11.9818
21	12.3381	1.04103	13.0794	13.9982	12.0647	12.1335	13.0476	12.9763	12.6354	12.961	13.0179	11.7774	12.7752	13.4347	10.9243	13.0155	13.4404	11.6007	12.0248	12.662	12.7022	14.8435	13.7161	12.9798	11.5049	11.7851	12.8718	12.4898	11.5664	11.7843	12.1979	12.7833	11.968	12.3314	13.7387	13.9244	11.4029	11.6486	11.4863	11.6872	12.5111	11.2407	11.756	11.6241	11.2507	11.7353	13.6815	12.0838	11.6533
22	11.8542	1.00324	12.4122	13.539	11.7036	11.4686	12.7737	12.6097	12.1838	12.8041	12.619	11.6148	12.3154	13.0592	10.606	12.5217	13.0672	11.1626	11.6646	12.2771	12.4172	14.3893	13.2297	12.5427	11.1532	11.2397	12.3845	12.0501	11.1105	11.4643	11.7693	12.4655	11.6166	12.0205	13.2596	13.2564	10.9639	11.2575	11.2171	11.5305	11.9102	11.0135	11.2384	10.9774	10.8374	11.2012	13.0739	11.3596	11.3939
23	11.441	0.940476	11.8233	13.1037	11.3954	10.8789	12.5203	12.2782	11.7789	12.6805	12.239	11.4996	11.9259	12.7248	10.3855	12.0767	12.711	10.822	11.413	11.9541	12.1783	13.8864	12.7605	12.1712	10.9161	10.7913	11.9859	11.6826	10.7403	11.235	11.358	12.213	11.3334	11.7799	12.7995	12.6395	10.6288	10.9628	11.0195	11.4305	11.4061	10.8625	10.8097	10.4266	10.5043	10.7718	12.4759	10.7574	11.2063
24	11.1179	0.861144	11.3345	12.72	11.1533	10.4443	12.2948	12.0133	11.4404	12.6059	11.8959	11.4281	11.6223	12.4519	10.2846	11.695	12.3858	10.5951	11.2728	11.7065	11.9982	13.3887	12.3329	11.8782	10.7917	10.4546	11.6408	11.3971	10.4725	11.0877	11.0012	12.0191	11.1497	11.6106	12.3882	12.0758	10.41	10.7771	10.8792	11.3685	11.0167	10.8044	10.4713	9.98978	10.2706	10.4698	11.9184	10.2947	11.0825
25	10.8949	0.780516	10.9671	12.4162	10.9655	10.1941	12.1066	11.8008	11.1706	12.5783	11.6272	11.3954	11.4075	12.245	10.3135	11.3841	12.0934	10.4891	11.2366	11.5379	11.8745	12.9289	11.9635	11.6635	10.7682	10.2457	11.3573	11.1953	10.3198	11.0096	10.7291	11.8789	11.0122	11.4913	12.0244	11.5825	10.3213	10.6909	10.7825	11.3257	10.773	10.8283	10.2259	9.67019	10.1486	10.2888	11.4492	9.98063	10.9993
26	10.7668	0.708268	10.7075	12.2085	10.8375	10.1324	11.9565	11.6355	10.982	12.5707	11.4415	11.3963	11.2601	12.0895	10.4616	11.1725	11.8428	10.4966	11.2792	11.4245	11.7905	12.5274	11.6594	11.5463	10.8268	10.1431	11.1255	11.0774	10.2695	10.979	10.5435	11.7811	10.9199	11.4042	11.77	11.1724	10.3516	10.6825	10.7246	11.3016	10.6642	10.9089	10.0791	9.48136	10.1336	10.213	11.0801	9.80552	10.9414
27	10.7195	0.652158	10.5529	12.0879	10.7545	10.2441	11.8356	11.5195	10.8692	12.5689	11.3413	11.4211	11.1708	11.975	10.7219	11.0254	11.6377	10.6011	11.3682	11.3473	11.7393	12.1856	11.4105	11.4968	10.9492	10.1286	10.9392	11.0307	10.3108	10.9858	10.4522	11.6922	10.8659	11.3438	11.5649	10.864	10.4757	10.7322	10.7068	11.2993	10.6772	11.0178	10.0388	9.41333	10.2114	10.2248	10.8332	9.75428	10.9071
28	10.7362	0.617594	10.4912	12.0263	10.718	10.496	11.7468	11.4524	10.8228	12.564	11.3189	11.4598	11.1294	11.8915	11.0663	10.959	11.4843	10.7777	11.4827	11.3018	11.7163	11.8958	11.2165	11.4983	11.1181	10.1926	10.814	11.0436	10.4247	11.0191	10.4441	11.615	10.8502	11.3042	11.4275	10.6483	10.6834	10.8197	10.7332	11.3172	10.7817	11.1451	10.103	9.45305	10.3635	10.2966	10.7134	9.80528	10.8986
29	10.8005	0.603836	10.5121	12.0008	10.7313	10.8332	11.6925	11.4373	10.8354	12.5457	11.3607	11.5055	11.1305	11.8241	11.4672	10.9741	11.3787	10.9969	11.6124	11.2893	11.7175	11.6584	11.0823	11.5397	11.3388	10.3335	10.7467	11.1022	10.5924	11.0671	10.5016	11.5408	10.8688	11.2847	11.3332	10.5086	10.9635	10.9244	10.806	11.3573	10.9469	11.2891	10.2664	9.5814	10.5589	10.4097	10.7053	9.92918	10.9131
30	10.8968	0.604624	10.5985	11.9957	10.7873	11.2044	11.6767	11.4723	10.9023	12.5082	11.4519	11.5525	11.1757	11.7784	11.8935	11.0636	11.3175	11.231	11.7532	11.3136	11.7389	11.4584	11.0039	11.6165	11.5964	10.5355	10.7446	11.1881	10.7921	11.1212	10.5992	11.4699	10.9206	11.2835	11.272	10.4359	11.2542	11.0356	10.9248	11.4193	11.1289	11.4482	10.5132	9.77765	10.7695	10.5551	10.7842	10.1043	10.9515
31	11.0151	0.613815	10.7339	12	10.881	11.5752	11.6986	11.5525	11.0215	12.4561	11.5819	11.6025	11.273	11.7685	12.2874	11.215	11.3032	11.4631	11.8964	11.3806	11.7801	11.293	10.9797	11.7168	11.8821	10.7806	10.808	11.2865	11.0093	11.1822	10.7121	11.4164	11.0087	11.3095	11.2439	10.4177	11.5643	11.1558	11.0985	11.4957	11.2948	11.6015	10.8252	10.0178	10.9937	10.7469	10.9287	10.3179	11.0241
32	11.1496	0.627559	10.9069	12.0048	11.0129	11.9119	11.7591	11.6753	11.1892	12.4015	11.7383	11.6569	11.4274	11.8071	12.6492	11.4132	11.3363	11.6692	12.0358	11.4828	11.8413	11.1592	11.0025	11.8268	12.185	11.0491	10.9252	11.4006	11.2451	11.2584	10.8312	11.3853	11.1323	11.3683	11.234	10.4473	11.8742	11.3001	11.3198	11.5822	11.4239	11.7506	11.18	10.2966	11.2323	10.9832	11.1066	10.5726	11.1397
33	11.3004	0.645839	11.1132	12.011	11.1932	12.2081	11.8584	11.8316	11.3893	12.3502	11.9075	11.713	11.6264	11.8913	12.9669	11.643	11.4174	11.955	12.1709	11.6162	11.923	11.0645	11.0621	11.9441	12.494	11.339	11.0834	11.5388	11.4898	11.3423	10.9619	11.3754	11.2761	11.4531	11.2389	10.5223	12.1852	11.4797	11.576	11.6776	11.5173	11.8992	11.5602	10.6118	11.4891	11.2606	11.2822	10.8594	11.2907
34	11.4675	0.665456	11.3445	12.032	11.4047	12.4617	11.9819	12.0053	11.6184	12.3033	12.0894	11.7771	11.8627	12.0134	13.2306	11.8927	11.5464	12.0583	12.2921	11.7715	12.0245	11.0162	11.1543	12.0649	12.7656	11.6436	11.2686	11.7074	11.7352	11.4383	11.1125	11.3826	11.4228	11.5573	11.271	10.6472	12.464	11.6968	11.8548	11.7789	11.5883	12.0467	11.9412	10.9494	11.7706	11.5561	11.4544	11.1624	11.4677
35	11.649	0.68348	11.5716	12.0804	11.6368	12.6861	12.1091	12.1842	11.8665	12.2601	12.285	11.8505	12.113	12.1645	13.4476	12.1422	11.7191	12.2284	12.3882	11.9392	12.1379	11.0295	11.2801	12.1936	13.0047	11.9471	11.4665	11.8928	11.9688	11.5479	11.2962	11.4066	11.5735	11.6766	11.3434	10.8206	12.7233	11.9569	12.14	11.8881	11.6518	12.1813	12.2907	11.3121	12.0769	11.8475	11.6309	11.4684	11.6599
36	11.8377	0.696592	11.7889	12.1576	11.8738	12.8789	12.2259	12.3565	12.1277	12.2176	12.4985	11.939	12.3778	12.3293	13.5939	12.383	11.9272	12.3902	12.4558	12.1046	12.2516	11.1126	11.4299	12.3179	13.1766	12.229	11.6839	12.0748	12.1807	11.6662	11.508	11.449	11.7183	11.8042	11.4561	11.0334	12.9515	12.2204	12.4146	12.0022	11.7173	12.2894	12.6055	11.6748	12.4175	12.1347	11.8216	11.764	11.8509
37	12.0269	0.701335	11.9794	12.2505	12.1104	13.0322	12.3141	12.5262	12.3818	12.1779	12.7294	12.0571	12.6424	12.4963	13.6708	12.6139	12.1609	12.5301	12.4972	12.2594	12.3566	11.2618	11.6004	12.421	13.2806	12.485	11.8893	12.2531	12.3582	11.7978	11.7496	11.4987	11.8522	11.9386	11.6136	11.2618	13.1319	12.4995	12.6678	12.1225	11.7929	12.358	12.8742	12.0308	12.7854	12.3925	12.0154	12.0276	12.0428
38	12.2172	0.696248	12.1409	12.3434	12.3593	13.1435	12.3701	12.7127	12.6248	12.1501	12.9568	12.2034	12.8931	12.6773	13.69	12.8098	12.4097	12.6634	12.5182	12.4121	12.4582	11.4728	11.8011	12.4947	13.3249	12.7037	12.1091	12.419	12.5211	11.9447	12.0098	11.5599	11.9884	12.0703	11.8203	11.503	13.265	12.7897	12.9049	12.2406	11.8841	12.386	13.0969	12.3474	13.1648	12.6142	12.2162	12.2623	12.2374
39	12.4104	0.683435	12.2823	12.4249	12.6177	13.2294	12.4001	12.9374	12.856	12.1432	13.1814	12.3942	13.1243	12.8802	13.6655	12.9953	12.6505	12.7797	12.5321	12.5611	12.5627	11.7431	12.0248	12.5305	13.3176	12.9055	12.3283	12.5689	12.657	12.0998	12.282	11.6574	12.1253	12.1993	12.0692	11.7507	13.3543	13.072	13.1187	12.3679	11.9942	12.3839	13.2735	12.6217	13.5293	12.8216	12.4018	12.4556	12.441
40	12.608	0.669483	12.4079	12.4958	12.8986	13.2987	12.4146	13.2074	13.0688	12.1655	13.3936	12.6072	13.3207	13.0856	13.6121	13.1544	12.8736	12.9052	12.5578	12.7116	12.6765	12.0654	12.2699	12.5259	13.2744	13.0917	12.5472	12.6765	12.7586	12.251	12.5742	11.7793	12.2621	12.3331	12.3522	12.0012	13.4021	13.3407	13.3085	12.4835	12.1286	12.3653	13.4131	12.848	13.8514	13.0284	12.5459	12.6184	12.6389
41	12.8088	0.664241	12.5268	12.5585	13.1906	13.387	12.4246	13.521	13.2715	12.2279	13.5798	12.8459	13.486	13.2883	13.5416	13.2855	13.0591	13.0536	12.6074	12.8713	12.8085	12.4322	12.5306	12.4838	13.2181	13.2612	12.7702	12.7478	12.833	12.3928	12.892	11.9204	12.3896	12.4761	12.6561	12.2769	13.4162	13.5817	13.4793	12.6008	12.2903	12.3443	13.5201	13.018	14.1314	13.2421	12.6687	12.7531	12.8451
42	13.0062	0.674059	12.646	12.6118	13.4814	13.5043	12.4425	13.853	13.4704	12.3416	13.7498	13.1062	13.627	13.4886	13.4677	13.3904	13.1963	13.2317	12.682	13.0505	12.9648	12.8339	12.7786	12.4116	13.168	13.4127	12.9922	12.7736	12.8894	12.5288	13.23	12.0814	12.5116	12.6421	12.962	12.5513	13.3922	13.7967	13.6456	12.7098	12.4907	12.3268	13.6034	13.1533	14.3614	13.4597	12.7576	12.8658	13.0522
43	13.1901	0.700376	12.7736	12.6581	13.7663	13.6789	12.4805	14.185	13.6605	12.5039	13.9013	13.3918	13.7367	13.6793	13.4021	13.4753	13.2818	13.4375	12.7747	13.2483	13.1354	13.2727	12.9985	12.3146	13.1376	13.5354	13.2048	12.7549	12.944	12.6634	13.5838	12.2668	12.6279	12.8377	13.2467	12.8381	13.3197	13.9889	13.8147	12.8141	12.734	12.3185	13.6805	13.2737	14.5503	13.6703	12.8229	12.9608	13.2496
44	13.3434	0.73672	12.9176	12.7003	14.0127	13.8818	12.538	14.4848	13.8388	12.7221	14.0424	13.6922	13.8375	13.8623	13.3534	13.5518	13.3036	13.6496	12.8617	13.4543	13.313	13.8828	13.1606	12.1986	13.1256	13.6114	13.3991	12.6873	13.0081	12.7986	13.9343	12.4655	12.7211	13.05	13.4869	13.1144	13.1788	14.1593	13.9863	12.9145	13.0036	12.3191	13.7729	13.3954	14.7024	13.8337	12.8797	13.0313	13.4259
45	13.4375	0.775157	13.0758	12.7314	14.1897	14.0873	12.6093	14.7068	13.989	12.9835	14.176	13.9936	13.9238	14.0268	13.3166	13.6349	13.254	13.8418	12.9159	13.6506	13.471	14.1108	13.2321	12.0671	13.1236	13.6179	13.5611	12.5558	13.073	12.9333	14.2503	12.6759	12.7684	13.2566	13.6743	13.345	12.9515	14.3027	14.1426	13.0091	13.2739	12.3206	13.888	13.5254	14.8172	13.9157	12.9389	13.0685	13.5454
46	13.446	0.817818	13.2365	12.7217	14.2579	14.258	12.6831	14.8153	14.0824	13.28	14.2906	14.2686	13.9967	14.168	13.2791	13.716	13.1217	13.9846	12.9	13.8035	13.5794	14.4439	13.1816	11.9412	13.1157	13.5249	13.6698	12.3522	13.1226	13.0688	14.5069	12.8853	12.7525	13.4244	13.7806	13.5014	12.6203	14.4054	14.2434	13.0512	13.5103	12.3039	14.0181	13.6472	14.8991	13.8757	13.0038	13.0604	13.5775
47	13.3362	0.879046	13.3709	12.6229	14.1927	14.345	12.7442	14.7819	14.0867	13.5937	14.359	14.4797	14.0334	14.2707	13.2197	13.7741	12.8987	14.0331	12.7916	13.8816	13.5982	14.6616	12.9833	11.828	13.0817	13.3039	13.6899	12.0502	13.1312	13.18	14.6739	13.0734	12.6611	13.5077	13.7841	13.5448	12.169	14.4427	14.2472	13.0048	13.6751	12.2426	14.1326	13.7347	14.9312	13.6777	13.0587	12.9927	13.4892
48	13.0773	0.980749	13.4433	12.3919	13.9677	14.2901	12.7698	14.5834	13.9731	13.8701	14.3502	14.5839	14.0039	14.3138	13.1113	13.7794	12.5685	13.9485	12.5475	13.8472	13.4962	14.7268	12.6297	11.7528	12.9947	12.938	13.588	11.6498	13.0739	13.2361	14.7101	13.2077	12.4535	13.4574	13.655	13.4506	11.5882	14.388	14.1154	12.8213	13.7296	12.1153	14.1892	13.753	14.9025	13.2584	13.077	12.8505	13.2436
49	12.6404	1.13741	13.4038	12.0021	13.5626	14.0384	12.7193	14.2035	13.7159	14.0632	14.2286	14.5396	13.876	14.2753	12.9248	13.6929	12.1388	13.7014	12.1812	13.6651	13.2525	14.6073	12.1348	11.7231	12.8325	12.4238	13.3133	11.162	12.9199	13.203	14.5842	13.2529	12.0969	13.2233	13.3678	13.2171	10.8531	14.2207	13.8125	12.4723	13.6354	11.8865	14.1271	13.6742	14.7831	12.588	13.0176	12.6124	12.7862
50	12.0003	1.35013	13.2027	11.4279	12.9617	13.5423	12.5549	13.6406	13.2922	14.1173	13.965	14.2999	13.6129	14.1227	12.6357	13.4677	11.6163	13.2792	11.6445	13.3201	12.8439	14.2742	11.4256	11.7219	12.573	11.7271	12.8344	10.5666	12.6263	13.0527	14.2767	13.1795	11.5463	12.7957	12.8973	12.766	9.93694	13.9163	13.2491	11.9032	13.3491	11.529	13.8884	13.4597	14.5352	11.6338	12.8355	12.2329	12.0861
51	11.1449	1.59566	12.791	10.6597	12.1399	12.7862	12.2447	12.8372	12.6976	13.9844	13.5153	13.8273	13.1915	13.81	12.2186	13.0603	10.975	12.6592	10.9366	12.7597	12.2456	13.7018	10.5187	11.7085	12.1662	10.8187	12.0791	9.82562	12.1513	12.7258	13.7544	12.9402	10.7065	12.152	12.2033	12.1564	8.81091	13.4269	12.553	11.0569	12.8491	10.9793	13.4304	13.054	14.1482	10.4004	12.4821	11.6693	11.0518
52	10.0906	1.8348	12.1251	9.67733	11.0881	11.7864	11.7507	11.8333	11.9096	13.6021	12.8614	13.0792	12.6403	13.3093	11.645	12.4632	10.2151	11.8343	10.0067	11.9754	11.4339	12.8705	9.31717	11.5779	11.5744	9.70202	11.1022	8.87282	11.4177	12.1505	13.0429	12.4896	9.57181	11.2895	11.3133	11.3547	7.53872	12.7457	11.5143	9.8587	12.1071	10.1755	12.7244	12.3911	13.6164	9.05135	11.921	10.8864	9.77185
53	8.8659	2.01975	11.1466	8.48044	9.78093	10.5462	10.962	10.5702	10.8808	12.9112	11.9866	12.0464	12.0007	12.6519	10.867	11.6203	9.2419	10.7965	8.83127	10.9579	10.3826	11.7753	7.98742	11.2218	10.7094	8.37463	9.81545	7.70774	10.3938	11.2596	12.0874	11.87	8.23678	10.2512	10.2106	10.3485	6.20952	11.8301	10.1932	8.40946	11.1129	9.12764	11.754	11.4117	12.8935	7.56231	11.0857	9.85613	8.23281
54	7.51946	2.111	9.80762	7.12646	8.28899	9.08248	9.85371	9.09948	9.61588	11.9026	10.886	10.7456	11.3008	11.7971	9.84506	10.5283	8.05154	9.51991	7.48379	9.70909	9.09654	10.4166	6.55314	10.611	9.57182	6.93108	8.28091	6.45604	9.08718	10.052	10.8794	10.8958	6.80509	8.9494	8.89573	9.16001	4.89066	10.6544	8.66297	6.82783	9.87329	7.92614	10.4812	10.1141	11.9821	6.08541	9.95754	8.6239	6.65588
55	6.14278	2.08775	8.28077	5.70523	6.8021	7.53917	8.46973	7.50984	8.16033	10.5994	9.5647	9.19887	10.4941	10.7852	8.61648	9.25381	6.82004	8.06176	6.06914	8.22247	7.66314	8.81095	5.21179	9.72618	8.19539	5.48428	6.77829	5.21656	7.62297	8.64244	9.47022	9.67883	5.40443	7.51333	7.46539	7.83629	3.70126	9.26458	7.06999	5.27047	8.43667	6.59543	8.93758	8.66883	10.8896	4.64702	8.58258	7.28767	5.09191
56	4.7922	1.97362	6.65933	4.34735	5.36848	5.94192	6.92769	5.9162	6.65158	9.01675	8.08238	7.55683	9.43248	9.62919	7.249	7.87144	5.59158	6.55287	4.72812	6.69408	6.19953	7.10805	3.93244	8.63796	6.78646	4.12787	5.33504	3.77849	6.1977	7.17261	7.85638	8.28009	4.07173	5.96357	6.01496	6.45789	2.62814	7.74448	5.54093	3.86454	6.9025	5.31929	7.25263	7.11536	9.56383	3.31909	7.07644	5.83713	3.64285
57	3.55235	1.78319	5.09272	3.08902	4.11606	4.46473	5.39737	4.48441	5.24354	7.34174	6.40262	5.91657	8.14398	8.30989	5.89214	6.44577	4.35726	5.0998	3.54033	5.21292	4.79971	5.48342	2.79384	7.40086	5.4075	2.94426	4.03029	2.84852	4.81357	5.68581	6.24904	6.81561	2.87286	4.45282	4.6698	5.11864	1.69222	6.21563	4.13177	2.68605	5.39307	4.03943	5.61549	5.59333	8.12172	2.16455	5.57619	4.56508	2.37673
58	2.43795	1.58291	3.63948	1.99074	2.99598	3.11947	3.98247	3.21093	3.95819	5.73211	5.02396	4.41266	6.69935	6.88335	4.61558	5.10143	3.23877	3.783	2.43922	3.84383	3.57152	4.00887	1.81435	6.12939	4.14786	1.93889	2.84903	2.1568	3.54954	4.3248	4.7713	5.3896	1.82773	3.09002	3.47224	3.86756	0.96901	4.76973	2.91043	1.70994	3.99102	2.88975	4.11805	4.15197	6.63739	1.243	4.18663	3.43235	1.36871
59	1.50986	1.32176	2.38649	1.12904	2.06047	1.97912	2.71665	2.10669	2.82439	4.22137	3.87015	3.07432	5.20925	5.47154	3.46979	3.84448	2.25099	2.61329	1.5283	2.65048	2.47074	2.70185	0.933889	4.85664	3.01539	1.13014	1.8317	1.44082	2.41108	3.11273	3.43264	4.09454	1.00486	1.94894	2.41784	2.72567	0.192779	3.45119	1.85854	0.948216	2.74755	1.91329	2.78343	2.84683	5.28258	0.484381	2.93962	2.35172	0.596926
60	0.823288	0.995484	1.38411	0.19975	1.29987	1.10368	1.66302	1.22635	1.86654	2.92878	2.75538	1.93043	3.83845	4.15534	2.44845	2.66229	1.40458	1.64236	0.741818	1.65717	1.52128	1.66072	0	3.65329	2.04907	0.337763	1.03154	0.837435	1.49724	2.06228	2.29457	2.91686	0.0192165	0.817206	1.55025	1.74449	0	2.30098	1.04245	0.173786	1.71005	1.10371	1.70477	1.7479	4.01129	0	1.88843	1.44994	0
61	0.378647	0.633382	0.374779	0	0.519539	0	0.643368	0.331974	1.08632	1.83117	1.83277	1.04197	2.60109	2.93019	1.55619	1.71475	0.671751	0.883734	0	0.469857	0.80187	0.758442	0	2.58232	1.26468	0	0.132094	0.130968	0.764918	1.2111	1.3599	1.90867	0	0	0.487669	0.888418	0	1.36952	0.278753	0	0.52415	0	0.772808	0.491442	2.85543	0	1.0637	0.441156	0
62	0.117367	0.349248	0	0	0	0	0	0	0.31106	0.948737	1.09471	0	1.58773	1.89147	0.866671	0.916533	0	0.11474	0	0	0	0	0	1.6365	0	0	0	0	0	0.436026	0.0872955	1.10256	0	0	0	0	0	0.327305	0	0	0	0	0	0	1.85879	0	0.140346	0	0
63	0.0313779	0.155691	0	0	0	0	0	0	0	0	0	0	0.647916	1.02921	0.0934329	0	0	0	0	0	0	0	0	0.895393	0	0	0	0	0	0	0	0.366687	0	0	0	0	0	0	0	0	0	0	0	0	1.0802	0	0	0	0
64	0.00221952	0.028939	0	0	0	0	0	0	0	0	0	0	0	0	0	0	0	0	0	0	0	0	0	0	0	0	0	0	0	0	0	0	0	0	0	0	0	0	0	0	0	0	0	0	0.377318	0	0	0	0
65	0	0	0	0	0	0	0	0	0	0	0	0	0	0	0	0	0	0	0	0	0	0	0	0	0	0	0	0	0	0	0	0	0	0	0	0	0	0	0	0	0	0	0	0	0	0	0	0	0
66	0	0	0	0	0	0	0	0	0	0	0	0	0	0	0	0	0	0	0	0	0	0	0	0	0	0	0	0	0	0	0	0	0	0	0	0	0	0	0	0	0	0	0	0	0	0	0	0	0
67	0	0	0	0	0	0	0	0	0	0	0	0	0	0	0	0	0	0	0	0	0	0	0	0	0	0	0	0	0	0	0	0	0	0	0	0	0	0	0	0	0	0	0	0	0	0	0	0	0
68	0	0	0	0	0	0	0	0	0	0	0	0	0	0	0	0	0	0	0	0	0	0	0	0	0	0	0	0	0	0	0	0	0	0	0	0	0	0	0	0	0	0	0	0	0	0	0	0	0
69	0	0	0	0	0	0	0	0	0	0	0	0	0	0	0	0	0	0	0	0	0	0	0	0	0	0	0	0	0	0	0	0	0	0	0	0	0	0	0	0	0	0	0	0	0	0	0	0	0
70	0	0	0	0	0	0	0	0	0	0	0	0	0	0	0	0	0	0	0	0	0	0	0	0	0	0	0	0	0	0	0	0	0	0	0	0	0	0	0	0	0	0	0	0	0	0	0	0	0
71	0	0	0	0	0	0	0	0	0	0	0	0	0	0	0	0	0	0	0	0	0	0	0	0	0	0	0	0	0	0	0	0	0	0	0	0	0	0	0	0	0	0	0	0	0	0	0	0	0
72	0	0	0	0	0	0	0	0	0	0	0	0	0	0	0	0	0	0	0	0	0	0	0	0	0	0	0	0	0	0	0	0	0	0	0	0	0	0	0	0	0	0	0	0	0	0	0	0	0
73	0	0	0	0	0	0	0	0	0	0	0	0	0	0	0	0	0	0	0	0	0	0	0	0	0	0	0	0	0	0	0	0	0	0	0	0	0	0	0	0	0	0	0	0	0	0	0	0	0
74	0	0	0	0	0	0	0	0	0	0	0	0	0	0	0	0	0	0	0	0	0	0	0	0	0	0	0	0	0	0	0	0	0	0	0	0	0	0	0	0	0	0	0	0	0	0	0	0	0
75	0	0	0	0	0	0	0	0	0	0	0	0	0	0	0	0	0	0	0	0	0	0	0	0	0	0	0	0	0	0	0	0	0	0	0	0	0	0	0	0	0	0	0	0	0	0	0	0	0
76	0	0	0	0	0	0	0	0	0	0	0	0	0	0	0	0	0	0	0	0	0	0	0	0	0	0	0	0	0	0	0	0	0	0	0	0	0	0	0	0	0	0	0	0	0	0	0	0	0
77	0	0	0	0	0	0	0	0	0	0	0	0	0	0	0	0	0	0	0	0	0	0	0	0	0	0	0	0	0	0	0	0	0	0	0	0	0	0	0	0	0	0	0	0	0	0	0	0	0
78	0	0	0	0	0	0	0	0	0	0	0	0	0	0	0	0	0	0	0	0	0	0	0	0	0	0	0	0	0	0	0	0	0	0	0	0	0	0	0	0	0	0	0	0	0	0	0	0	0
79	0	0	0	0	0	0	0	0	0	0	0	0	0	0	0	0	0	0	0	0	0	0	0	0	0	0	0	0	0	0	0	0	0	0	0	0	0	0	0	0	0	0	0	0	0	0	0	0	0
80	0	0	0	0	0	0	0	0	0	0	0	0	0	0	0	0	0	0	0	0	0	0	0	0	0	0	0	0	0	0	0	0	0	0	0	0	0	0	0	0	0	0	0	0	0	0	0	0	0
81	0	0	0	0	0	0	0	0	0	0	0	0	0	0	0	0	0	0	0	0	0	0	0	0	0	0	0	0	0	0	0	0	0	0	0	0	0	0	0	0	0	0	0	0	0	0	0	0	0
82	0	0	0	0	0	0	0	0	0	0	0	0	0	0	0	0	0	0	0	0	0	0	0	0	0	0	0	0	0	0	0	0	0	0	0	0	0	0	0	0	0	0	0	0	0	0	0	0	0
83	0	0	0	0	0	0	0	0	0	0	0	0	0	0	0	0	0	0	0	0	0	0	0	0	0	0	0	0	0	0	0	0	0	0	0	0	0	0	0	0	0	0	0	0	0	0	0	0	0
84	0	0	0	0	0	0	0	0	0	0	0	0	0	0	0	0	0	0	0	0	0	0	0	0	0	0	0	0	0	0	0	0	0	0	0	0	0	0	0	0	0	0	0	0	0	0	0	0	0
85	0	0	0	0	0	0	0	0	0	0	0	0	0	0	0	0	0	0	0	0	0	0	0	0	0	0	0	0	0	0	0	0	0	0	0	0	0	0	0	0	0	0	0	0	0	0	0	0	0
86	0	0	0	0	0	0	0	0	0	0	0	0	0	0	0	0	0	0	0	0	0	0	0	0	0	0	0	0	0	0	0	0	0	0	0	0	0	0	0	0	0	0	0	0	0	0	0	0	0
87	0	0	0	0	0	0	0	0	0	0	0	0	0	0	0	0	0	0	0	0	0	0	0	0	0	0	0	0	0	0	0	0	0	0	0	0	0	0	0	0	0	0	0	0	0	0	0	0	0
88	0	0	0	0	0	0	0	0	0	0	0	0	0	0	0	0	0	0	0	0	0	0	0	0	0	0	0	0	0	0	0	0	0	0	0	0	0	0	0	0	0	0	0	0	0	0	0	0	0
89	0	0	0	0	0	0	0	0	0	0	0	0	0	0	0	0	0	0	0	0	0	0	0	0	0	0	0	0	0	0	0	0	0	0	0	0	0	0	0	0	0	0	0	0	0	0	0	0	0
90	0	0	0	0	0	0	0	0	0	0	0	0	0	0	0	0	0	0	0	0	0	0	0	0	0	0	0	0	0	0	0	0	0	0	0	0	0	0	0	0	0	0	0	0	0	0	0	0	0
91	0	0	0	0	0	0	0	0	0	0	0	0	0	0	0	0	0	0	0	0	0	0	0	0	0	0	0	0	0	0	0	0	0	0	0	0	0	0	0	0	0	0	0	0	0	0	0	0	0
92	0	0	0	0	0	0	0	0	0	0	0	0	0	0	0	0	0	0	0	0	0	0	0	0	0	0	0	0	0	0	0	0	0	0	0	0	0	0	0	0	0	0	0	0	0	0	0	0	0
93	0	0	0	0	0	0	0	0	0	0	0	0	0	0	0	0	0	0	0	0	0	0	0	0	0	0	0	0	0	0	0	0	0	0	0	0	0	0	0	0	0	0	0	0	0	0	0	0	0
94	0	0	0	0	0	0	0	0	0	0	0	0	0	0	0	0	0	0	0	0	0	0	0	0	0	0	0	0	0	0	0	0	0	0	0	0	0	0	0	0	0	0	0	0	0	0	0	0	0
95	0.0178074	0.0997425	0	0	0	0	0	0	0	0	0	0	0	0	0	0	0	0	0	0	0	0	0	0	0	0	0	0	0	0	0	0	0	0	0	0	0	0	0.502963	0	0	0	0	0	0	0	0	0.657525	0
96	0.202808	0.427514	0	0	0	0	0	0	0	0	0	0	0	0	0	0	0	0	0	0	0	0	0	1.2795	0	0.674322	0	0	0.923719	0	0	0.723016	0.93432	0	0	0	0.701838	0.70901	1.50392	0	0	0	0	0	0	1.44226	0	1.77372	0.649278
97	0.778188	0.933058	0	0.810162	0	0.633667	0	0	0	0	0.941531	0	0	0	0	0	1.16086	1.04909	0	0.992805	0	0	0	2.62779	1.54904	1.60481	0.583496	0.95711	2.24169	0	1.2938	1.91597	2.39265	0	0	0.963952	1.72965	1.9024	3.04417	0	1.70175	1.20836	0	0.733938	0.965658	3.16225	1.10013	3.47712	1.69903
98	1.90123	1.5036	0	2.06324	0	1.63753	1.16222	1.23702	0.828944	0	2.36596	0	0.707291	1.35674	0.835692	1.29978	2.65184	2.50146	1.31153	2.4282	0	1.35261	0.888175	4.39929	2.98493	3.08856	1.65267	2.30487	3.94944	0	3.00929	3.70641	4.31251	0.716904	0.858583	2.21474	3.32051	3.63695	5.0132	0.943571	3.44165	2.34146	1.40777	1.93862	2.45029	7.08804	2.59253	5.82572	3.39188
99	3.45266	1.98385	1.47059	3.93255	1.52456	3.08124	2.38678	2.54501	1.73896	1.24486	4.1946	1.42994	1.67007	3.00958	1.89809	2.6587	4.75539	4.53298	2.5838	4.30192	0.692148	2.78029	2.11788	6.39161	4.81236	4.9186	3.26835	4.23195	6.01273	1.12475	5.10867	5.80124	6.48921	1.87116	2.02729	4.00596	5.23983	5.76156	7.12538	2.22232	5.65131	3.80154	3.05745	3.79514	4.50401	8.02022	4.82887	8.25707	5.45162
100	5.2945	2.38726	3.03818	6.10993	2.94089	4.82918	3.93339	4.04779	2.96946	2.33318	6.15539	2.61514	2.94918	4.98043	3.38629	4.45432	7.193	6.80364	4.27668	6.48525	1.51054	4.42879	3.84325	8.29789	6.75236	6.72982	5.35289	6.54225	8.11107	2.53732	7.28354	8.01018	8.49114	3.55239	3.6975	6.0455	7.34682	7.97671	9.07618	3.94171	8.01082	5.46068	5.04464	6.17971	6.93107	9.68746	7.40982	10.4329	7.72936
Fhor [N]	Fhor Mean	Fhor Std	Left steps
1	0.652789	0.473888	0.193071	0.131321	0.778786	0.201393	-0.0127857	0.336857	0.485	-0.01	-0.100321	0.909714	-0.00964286	-0.0413214	0.168857	0.114786	0.354607	1.20939	0.78075	0.23225	0.755643	-0.12175	0.397321	0.238286	1.31464	0.817214	0.912071	0.498607	0.929429	1.41696	0.194643	0.932714	1.06536	1.34829	0.202429	0.121357	0.348321	0.846214	1.26286	1.49439	0.109571	1.19089	0.612214	0.592929	0.810964	1.12389	-0.188786	1.53089	1.72221
2	0.994382	0.570264	0.371785	0.358886	1.22116	0.409103	0.15839	0.620489	0.739702	0.24936	0.0271061	1.31912	0.193325	0.167786	0.588547	0.332332	0.667474	1.76833	1.21426	0.492469	1.28776	-0.0795227	0.595638	0.508786	1.71996	1.16296	1.27332	0.881391	1.39505	1.85047	0.522764	1.43977	1.38709	1.72275	0.429827	0.383325	0.689636	1.48482	1.74572	1.86197	0.408018	1.69539	0.983547	1.08576	1.40922	1.67635	-0.181117	2.14863	2.16958
3	1.35871	0.625846	0.629	0.726521	1.66558	0.719725	0.4238	0.954773	1.02429	0.617108	0.274148	1.71058	0.469531	0.451747	1.1168	0.637617	1.02491	2.29975	1.63156	0.814101	1.80337	0.041351	0.820497	0.852179	2.11907	1.52235	1.6193	1.35403	1.87773	2.23506	0.988416	1.93483	1.67149	2.0651	0.763025	0.784	1.082	2.1223	2.17907	2.17108	0.836363	2.15886	1.37451	1.64955	2.06519	2.22031	-0.0302922	2.73442	2.54135
4	1.69241	0.642144	0.928802	1.19012	2.04077	1.11023	0.73168	1.28954	1.31592	1.02997	0.614011	2.06095	0.787811	0.750297	1.67693	0.98642	1.41975	2.75419	2.00797	1.12211	2.22109	0.2167	1.03571	1.20521	2.44486	1.82515	1.92753	1.85047	2.2995	2.56956	1.53777	2.32706	1.92508	2.36065	1.1203	1.23055	1.4798	2.63786	2.53684	2.40746	1.33899	2.50368	1.75204	2.21413	2.75808	2.6949	0.255773	3.23122	2.80887
5	1.96546	0.631647	1.23442	1.64643	2.32046	1.54909	1.05298	1.59428	1.61149	1.4128	1.01219	2.34101	1.12522	1.03937	2.21045	1.31559	1.77336	3.10237	2.28786	1.38794	2.49786	0.416281	1.23199	1.54436	2.67861	2.10419	2.17883	2.32256	2.66311	2.88656	2.11306	2.60305	2.12998	2.60276	1.442	1.66172	1.86885	3.0156	2.80138	2.55696	1.85878	2.75375	2.08556	2.73857	3.36898	3.05515	0.640792	3.58056	2.96431
6	2.15963	0.603277	1.53479	2.03959	2.50101	1.97941	1.34013	1.86897	1.88893	1.73327	1.41169	2.55378	1.46476	1.29057	2.65606	1.62927	2.05867	3.31871	2.4542	1.60402	2.64414	0.641028	1.41766	1.82925	2.81189	2.32533	2.37068	2.69818	2.93504	2.94201	2.64141	2.76461	2.26247	2.76122	1.76241	2.04422	2.20916	3.22419	2.94523	2.61881	2.34237	2.87293	2.37089	3.14882	3.83227	3.24948	1.04879	3.75871	2.98188
7	2.27418	0.567034	1.80246	2.3685	2.57919	2.37344	1.57467	2.10185	2.14877	1.95513	1.7768	2.6722	1.78321	1.50148	2.97142	1.89615	2.26543	3.38405	2.50065	1.78168	2.68928	0.878523	1.60185	2.04807	2.8285	2.48178	2.50455	2.9568	3.09115	2.97712	3.0589	2.83291	2.33122	2.80465	2.07728	2.36083	2.44222	3.30126	2.98014	2.59785	2.71015	2.8695	2.58714	3.4108	4.08565	3.28356	1.46582	3.77406	2.8719
8	2.31287	0.530794	2.01688	2.60495	2.5582	2.69593	1.74429	2.2898	2.36717	2.09422	2.07042	2.6923	2.06477	1.69261	3.13817	2.09453	2.37304	3.31194	2.44414	1.91911	2.6675	1.12672	1.76677	2.17496	2.75157	2.56394	2.58102	3.05025	3.09882	2.90632	3.3195	2.83302	2.35348	2.74272	2.35563	2.59715	2.55982	3.27769	2.92597	2.52394	2.92889	2.75593	2.72087	3.51821	4.0967	3.18882	1.82749	3.68156	2.68146
9	2.29494	0.499722	2.15478	2.73209	2.48074	2.9016	1.84763	2.40917	2.50286	2.16037	2.2836	2.63436	2.30039	1.86438	3.15909	2.21893	2.39079	3.13907	2.32264	2.01667	2.59978	1.38256	1.89728	2.20732	2.61211	2.58916	2.61005	2.9845	3.01242	2.76314	3.38334	2.77823	2.35024	2.61522	2.55319	2.72724	2.57019	3.16661	2.81431	2.42534	2.99567	2.57746	2.76281	3.493	3.89261	3.02621	2.10256	3.531	2.46611
10	2.24521	0.470748	2.22281	2.73274	2.38494	2.99606	1.89535	2.45382	2.5445	2.16467	2.40494	2.52953	2.45934	1.99857	3.06983	2.26406	2.3281	2.9141	2.18527	2.07617	2.50819	1.63399	1.96515	2.16311	2.43286	2.57098	2.59854	2.80297	2.85837	2.58049	3.25551	2.68271	2.32627	2.45053	2.66573	2.77895	2.51697	2.99656	2.66529	2.31142	2.93084	2.39189	2.71877	3.37588	3.54468	2.84523	2.27681	3.35027	2.2485
11	2.18007	0.437972	2.2445	2.61483	2.28623	2.97641	1.8932	2.4381	2.49946	2.11801	2.42943	2.39524	2.5336	2.07326	2.90901	2.24023	2.21337	2.64955	2.04548	2.0963	2.41814	1.86349	1.96764	2.06529	2.20757	2.51607	2.54228	2.56224	2.66924	2.37481	2.98599	2.5701	2.27947	2.27121	2.70911	2.77166	2.42231	2.80463	2.49382	2.16767	2.76987	2.22832	2.60545	3.21097	3.1265	2.66907	2.3295	3.15072	2.04258
12	2.10157	0.401556	2.2327	2.43024	2.16532	2.86006	1.85316	2.3774	2.39357	2.03759	2.36864	2.23019	2.52724	2.08747	2.70594	2.15737	2.08283	2.36801	1.89638	2.07255	2.32466	2.04564	1.91559	1.93079	1.95914	2.41812	2.43048	2.30773	2.45976	2.14283	2.67033	2.44412	2.19578	2.06325	2.69987	2.72692	2.29523	2.60223	2.2979	1.99658	2.55294	2.06525	2.42378	3.02768	2.69589	2.49169	2.27935	2.92923	1.83404
13	2.00314	0.366965	2.17586	2.24822	2.02001	2.67812	1.77579	2.26471	2.23807	1.93237	2.24945	2.03716	2.44687	2.04239	2.46244	2.01508	1.95399	2.07248	1.72467	1.99503	2.20322	2.17757	1.80339	1.77579	1.66943	2.25263	2.27102	2.06908	2.23502	1.89997	2.3656	2.29033	2.05919	1.84098	2.64024	2.64916	2.12801	2.39513	2.08606	1.81348	2.32306	1.89021	2.20565	2.83418	2.30377	2.30485	2.16559	2.68413	1.62771
14	1.88076	0.340665	2.06203	2.03408	1.85609	2.45367	1.65195	2.09903	2.03793	1.80577	2.09617	1.8334	2.29707	1.926	2.18771	1.82347	1.82729	1.78173	1.53437	1.85535	2.05623	2.25631	1.62979	1.5815	1.37339	2.06	2.09072	1.84279	2.00379	1.67478	2.0914	2.1125	1.88752	1.62918	2.51932	2.52928	1.93463	2.17085	1.8806	1.64601	2.09787	1.70164	1.96013	2.6302	1.93673	2.09978	2.01995	2.41582	1.44074
15	1.73648	0.328084	1.8963	1.80661	1.67317	2.20616	1.4878	1.89864	1.80611	1.66611	1.92685	1.63887	2.0949	1.76027	1.89652	1.6014	1.7126	1.50293	1.32791	1.68853	1.90243	2.28123	1.41639	1.37514	1.05757	1.83025	1.90888	1.64024	1.78694	1.48928	1.87064	1.93456	1.70749	1.43882	2.34855	2.36395	1.7391	1.95179	1.68778	1.49992	1.88266	1.52082	1.71393	2.4175	1.62045	1.88099	1.85597	2.125	1.27509
16	1.57197	0.329486	1.69171	1.57562	1.49272	1.94357	1.30407	1.68801	1.57194	1.51614	1.75419	1.46325	1.85639	1.57146	1.60749	1.38049	1.59138	1.2276	1.12817	1.51	1.74341	2.25842	1.19762	1.16196	0.74575	1.60276	1.7427	1.45979	1.58472	1.33905	1.69524	1.77056	1.53019	1.27056	2.14876	2.16705	1.55985	1.75567	1.51521	1.3505	1.68287	1.34357	1.48708	2.2091	1.35014	1.65899	1.68391	1.83098	1.11993
17	1.39147	0.336562	1.45997	1.35206	1.3176	1.66028	1.11229	1.49936	1.36393	1.36332	1.57888	1.31387	1.61487	1.38074	1.32541	1.17445	1.46786	0.976511	0.942602	1.33371	1.58158	2.185	0.995037	0.961643	0.47	1.38051	1.60499	1.28261	1.39057	1.2129	1.54949	1.61849	1.36183	1.12014	1.93296	1.95543	1.38418	1.56875	1.36035	1.22574	1.4737	1.15829	1.2881	1.9836	1.1185	1.44144	1.51008	1.52727	0.989583
18	1.20438	0.340205	1.22306	1.13203	1.15211	1.33869	0.935426	1.31537	1.17424	1.2293	1.41444	1.20391	1.38046	1.21596	1.06131	0.990181	1.34833	0.764213	0.794371	1.16065	1.43701	2.06383	0.811466	0.787964	0.234321	1.16728	1.49451	1.09975	1.2121	1.11584	1.39773	1.49243	1.21565	0.999816	1.72209	1.73281	1.21642	1.37776	1.23587	1.12879	1.26688	0.991464	1.12765	1.74116	0.908669	1.24948	1.33355	1.24742	0.893645
19	1.03019	0.336232	1.00084	0.900214	1.0191	1.03193	0.798847	1.15809	1.00452	1.1364	1.26103	1.12511	1.18259	1.09668	0.840672	0.821351	1.23554	0.591075	0.681805	1.04293	1.32869	1.91228	0.638172	0.632857	0.0575357	0.988068	1.40437	0.93587	1.06425	1.04669	1.232	1.40129	1.11339	0.91663	1.52195	1.51064	1.08248	1.21837	1.13584	1.05195	1.06856	0.857	0.996156	1.49806	0.746266	1.10911	1.15278	1.01669	0.844961
20	0.884083	0.327223	0.830971	0.666675	0.933143	0.733667	0.712404	1.0399	0.854306	1.08513	1.11062	1.06405	1.0248	1.01109	0.679282	0.696094	1.13153	0.462543	0.621823	0.950205	1.25679	1.75567	0.49093	0.520893	-0.0664643	0.863075	1.30987	0.806951	0.952161	0.986934	1.07063	1.3326	1.02512	0.856205	1.33705	1.31339	0.986368	1.08945	1.0445	0.97285	0.891459	0.7845	0.886918	1.2753	0.634009	1.00618	0.963291	0.819974	0.821202
21	0.766677	0.320185	0.705092	0.456729	0.869124	0.446459	0.659723	0.925826	0.721355	1.05698	0.967313	1.00434	0.881935	0.938652	0.571172	0.579566	1.04456	0.370922	0.599198	0.882508	1.20621	1.61043	0.376768	0.458714	-0.169107	0.765081	1.18777	0.716068	0.857811	0.914298	0.931395	1.26365	0.931762	0.801103	1.19197	1.15515	0.913857	0.976662	0.946037	0.888723	0.750268	0.764536	0.788895	1.09276	0.55701	0.916236	0.77594	0.661865	0.789169
22	0.666413	0.315898	0.610302	0.290481	0.791761	0.210373	0.617107	0.804601	0.596735	1.03261	0.837609	0.935694	0.751346	0.868395	0.488107	0.475108	0.967964	0.299058	0.576777	0.820477	1.14858	1.48032	0.284503	0.432857	-0.269714	0.66574	1.04097	0.652821	0.767656	0.822876	0.819458	1.17853	0.809318	0.743485	1.07626	1.03586	0.844695	0.865821	0.837458	0.806944	0.650665	0.753893	0.693057	0.939399	0.503081	0.820176	0.618029	0.52136	0.736288
23	0.573358	0.313574	0.52131	0.165476	0.69171	0.0159722	0.574369	0.665071	0.480313	0.999385	0.727976	0.858849	0.63446	0.802837	0.405631	0.37219	0.901845	0.237095	0.532996	0.754036	1.07158	1.36799	0.204472	0.417036	-0.366429	0.548968	0.889444	0.602774	0.680119	0.72577	0.724242	1.07587	0.671016	0.686397	0.975508	0.939143	0.770786	0.752845	0.734798	0.727829	0.592929	0.72475	0.595893	0.815179	0.469012	0.714214	0.50644	0.388933	0.671413
24	0.482115	0.311487	0.427169	0.0672933	0.588015	-0.12771	0.525976	0.533365	0.376853	0.949936	0.63076	0.779761	0.528551	0.740126	0.321344	0.274843	0.836697	0.179429	0.467957	0.6839	0.980547	1.26974	0.134393	0.391179	-0.455393	0.427152	0.736407	0.557541	0.606289	0.629497	0.643411	0.954588	0.552214	0.629575	0.872673	0.841494	0.700752	0.649383	0.646287	0.65262	0.564294	0.680393	0.500738	0.720255	0.448381	0.599698	0.438658	0.256222	0.601447
25	0.389536	0.310236	0.331097	-0.0136396	0.486384	-0.231965	0.466089	0.420481	0.289299	0.885894	0.541824	0.704887	0.429005	0.678184	0.236987	0.193077	0.760525	0.117994	0.391575	0.617737	0.888303	1.16904	0.0789351	0.351786	-0.540643	0.318413	0.603762	0.507851	0.543513	0.537077	0.57051	0.823859	0.437995	0.565455	0.767266	0.742658	0.639464	0.562711	0.574425	0.576263	0.547515	0.623679	0.41538	0.647166	0.426067	0.476394	0.398474	0.123177	0.523399
26	0.2931	0.310853	0.237278	-0.0818723	0.392214	-0.31005	0.394195	0.331786	0.219584	0.809911	0.45879	0.63153	0.337933	0.624937	0.155146	0.136678	0.671171	0.0510606	0.308464	0.558012	0.798344	1.05658	0.0434315	0.306036	-0.617964	0.221832	0.495913	0.447273	0.478879	0.442859	0.487163	0.710299	0.339707	0.493449	0.684754	0.648802	0.578122	0.486802	0.514871	0.502565	0.522903	0.552821	0.338573	0.586097	0.385908	0.352357	0.366737	-0.00244481	0.437653
27	0.193709	0.312587	0.152378	-0.143558	0.300375	-0.370566	0.322977	0.263345	0.161377	0.735623	0.381088	0.558573	0.266638	0.588038	0.0687716	0.0916631	0.571392	-0.0135952	0.223266	0.5026	0.708439	0.936871	0.0270747	0.25275	-0.682821	0.136598	0.408754	0.369818	0.410992	0.344455	0.377304	0.598195	0.253618	0.422149	0.607271	0.56666	0.509579	0.408723	0.459096	0.432963	0.480278	0.468321	0.261922	0.520702	0.323823	0.247549	0.332789	-0.107837	0.356399
28	0.0975582	0.31353	0.0791429	-0.211029	0.213727	-0.416091	0.265588	0.203997	0.104987	0.665968	0.306325	0.489724	0.216701	0.559386	-0.0183182	0.0499805	0.470127	-0.0663019	0.142013	0.451198	0.619338	0.815136	0.0235357	0.193179	-0.727536	0.0643182	0.336172	0.284419	0.348782	0.260269	0.245224	0.497412	0.17761	0.354782	0.540386	0.494688	0.431955	0.329071	0.401218	0.355844	0.422734	0.381607	0.188143	0.445604	0.250312	0.181987	0.288175	-0.1805	0.292016
29	0.0102826	0.312997	0.0233485	-0.284917	0.140905	-0.447062	0.222164	0.152105	0.0440649	0.596534	0.226108	0.419205	0.181151	0.526694	-0.0968853	0.00350036	0.371692	-0.107471	0.0669675	0.404828	0.537241	0.697848	0.0264585	0.132	-0.758179	0.00244084	0.254762	0.204966	0.295927	0.181965	0.104471	0.409962	0.106736	0.2962	0.477329	0.431778	0.35108	0.259201	0.331788	0.258219	0.352781	0.312357	0.110928	0.368006	0.177653	0.1446	0.225797	-0.220341	0.242347
30	-0.067042	0.310556	-0.0185725	-0.351669	0.07011	-0.460547	0.186741	0.102835	-0.0170065	0.519192	0.14221	0.337882	0.151532	0.483185	-0.162506	-0.0506641	0.280543	-0.144478	-0.00882287	0.358026	0.4605	0.587714	0.0301234	0.0739286	-0.788893	-0.0552103	0.151157	0.14184	0.244514	0.0984863	-0.0210743	0.332912	0.0270548	0.229017	0.416746	0.379648	0.273045	0.19905	0.24405	0.138493	0.279893	0.263464	0.031018	0.293791	0.107272	0.112223	0.145495	-0.236657	0.188912
31	-0.141159	0.307694	-0.0610097	-0.390591	-0.0153442	-0.456133	0.139569	0.0442045	-0.0762597	0.427504	0.0614892	0.231463	0.117076	0.422728	-0.217532	-0.11421	0.197404	-0.184922	-0.0952446	0.298461	0.374462	0.492684	0.0274253	0.0213571	-0.833321	-0.128313	0.0277814	0.093026	0.181647	0.000219697	-0.127675	0.255306	-0.0728333	0.146226	0.362995	0.333456	0.176201	0.134094	0.129747	0.0114459	0.211808	0.219357	-0.0564589	0.222055	0.0322965	0.0571104	0.0560097	-0.246516	0.113113
32	-0.219475	0.305738	-0.123012	-0.397606	-0.122722	-0.438976	0.0652688	-0.0386959	-0.137164	0.323963	-0.0121558	0.100843	0.0727767	0.343143	-0.276771	-0.189142	0.118475	-0.230876	-0.200851	0.225437	0.267524	0.40734	0.0100191	-0.0311429	-0.893964	-0.227286	-0.105273	0.0435649	0.100178	-0.115705	-0.222139	0.163041	-0.192637	0.0453745	0.307596	0.284485	0.0526212	0.0535281	-0.000149351	-0.114575	0.154301	0.155857	-0.150683	0.143379	-0.046518	-0.0329008	-0.0253377	-0.267546	0.0107944
33	-0.306558	0.305927	-0.216557	-0.394082	-0.252057	-0.423233	-0.0412659	-0.143054	-0.202284	0.209078	-0.0815942	-0.0332067	0.0192356	0.249308	-0.348268	-0.273554	0.038539	-0.323754	-0.330023	0.14345	0.139809	0.323854	-0.0261472	-0.0970714	-0.967036	-0.350708	-0.235198	-0.0206558	0.00748773	-0.228768	-0.312606	0.0621266	-0.315352	-0.0617572	0.242413	0.218934	-0.0972273	-0.037224	-0.130659	-0.240498	0.102077	0.0638929	-0.247947	0.0550032	-0.126356	-0.157582	-0.0895346	-0.30908	-0.109373
34	-0.40463	0.308366	-0.339286	-0.403429	-0.383274	-0.426012	-0.170726	-0.250143	-0.273857	0.088369	-0.153488	-0.163964	-0.0426667	0.147381	-0.427536	-0.362155	-0.0486905	-0.367964	-0.473417	0.06075	0.00108333	0.231262	-0.077881	-0.178714	-1.03596	-0.484595	-0.352429	-0.110536	-0.0911429	-0.341452	-0.4095	-0.0400119	-0.42481	-0.172214	0.159167	0.129214	-0.248714	-0.129857	-0.254393	-0.365036	0.0407143	-0.0502857	-0.343774	-0.0406071	-0.211429	-0.302583	-0.14925	-0.370095	-0.242952
35	-0.515203	0.312059	-0.473076	-0.436665	-0.514102	-0.460942	-0.312781	-0.350719	-0.344587	-0.0345548	-0.227593	-0.283421	-0.105672	0.0453882	-0.514292	-0.447838	-0.145135	-0.457122	-0.618589	-0.0264784	-0.140994	0.120675	-0.14081	-0.276786	-1.10018	-0.61802	-0.458321	-0.227331	-0.195536	-0.456922	-0.529014	-0.143174	-0.526665	-0.287812	0.0549141	0.0193193	-0.40915	-0.229154	-0.371433	-0.491283	-0.0455851	-0.17825	-0.43343	-0.150959	-0.306066	-0.452555	-0.219417	-0.444864	-0.386575
36	-0.636427	0.316432	-0.61114	-0.497418	-0.645297	-0.529381	-0.461318	-0.44749	-0.413732	-0.157692	-0.303732	-0.392838	-0.169156	-0.0491865	-0.597835	-0.530343	-0.251628	-0.557021	-0.756929	-0.124916	-0.28567	-0.00579798	-0.211385	-0.386214	-1.14843	-0.74738	-0.570197	-0.358214	-0.307556	-0.574227	-0.674196	-0.255131	-0.62632	-0.405429	-0.0585148	-0.104325	-0.579657	-0.329076	-0.489896	-0.619299	-0.159609	-0.319786	-0.524783	-0.277828	-0.411227	-0.60412	-0.30993	-0.52662	-0.529974
37	-0.762533	0.319203	-0.741571	-0.588731	-0.779231	-0.623062	-0.599578	-0.550198	-0.485909	-0.268545	-0.385341	-0.504159	-0.232461	-0.136555	-0.673532	-0.61801	-0.368354	-0.655003	-0.884714	-0.237422	-0.426873	-0.136286	-0.293357	-0.498464	-1.177	-0.873744	-0.68638	-0.498977	-0.421506	-0.69786	-0.844731	-0.356519	-0.731091	-0.53061	-0.178386	-0.229662	-0.754224	-0.439049	-0.618951	-0.759744	-0.294705	-0.466857	-0.627971	-0.426331	-0.520312	-0.743756	-0.419948	-0.607961	-0.674266
38	-0.890047	0.318896	-0.863482	-0.712274	-0.92298	-0.731164	-0.722335	-0.670289	-0.572984	-0.365045	-0.47526	-0.621955	-0.30495	-0.234362	-0.745119	-0.709723	-0.495624	-0.764802	-1.0029	-0.374011	-0.568814	-0.268162	-0.397333	-0.611536	-1.19196	-0.99028	-0.836249	-0.63946	-0.555943	-0.831415	-1.02315	-0.446832	-0.857279	-0.663299	-0.30225	-0.357253	-0.929899	-0.563856	-0.771084	-0.910902	-0.4429	-0.603286	-0.751104	-0.584179	-0.630141	-0.876983	-0.558939	-0.691579	-0.825753
39	-1.0193	0.31476	-0.986831	-0.857765	-1.07646	-0.860025	-0.835865	-0.815814	-0.683303	-0.471695	-0.583538	-0.762324	-0.400935	-0.364062	-0.821808	-0.825578	-0.631485	-0.881722	-1.11895	-0.537176	-0.716541	-0.406593	-0.524704	-0.722571	-1.20518	-1.11016	-1.01454	-0.784169	-0.71251	-0.977095	-1.19719	-0.572514	-1.00981	-0.808611	-0.430376	-0.486328	-1.10739	-0.706378	-0.946295	-1.09118	-0.596491	-0.726143	-0.893482	-0.751911	-0.742215	-1.02886	-0.717319	-0.778615	-1.00107
40	-1.15395	0.309178	-1.12201	-1.01122	-1.25626	-0.99513	-0.961327	-0.988477	-0.81486	-0.598789	-0.706712	-0.910223	-0.520466	-0.516361	-0.915731	-0.962473	-0.783065	-1.02341	-1.25012	-0.730977	-0.877782	-0.556892	-0.681756	-0.831857	-1.23661	-1.24883	-1.2124	-0.926877	-0.888525	-1.13124	-1.37135	-0.723424	-1.1946	-0.971245	-0.573196	-0.619272	-1.28396	-0.873857	-1.13967	-1.26668	-0.752417	-0.838714	-1.05687	-0.93164	-0.857268	-1.21379	-0.870075	-0.881187	-1.19475
41	-1.29851	0.302527	-1.28262	-1.16399	-1.46131	-1.14902	-1.11034	-1.18329	-0.968627	-0.750254	-0.840125	-1.07243	-0.664574	-0.677754	-1.03481	-1.11699	-0.949137	-1.18712	-1.40057	-0.952114	-1.05904	-0.72066	-0.876585	-0.947393	-1.29896	-1.42155	-1.42072	-1.08844	-1.0904	-1.28842	-1.54781	-0.892999	-1.39593	-1.14368	-0.741977	-0.777821	-1.46836	-1.05813	-1.34263	-1.45677	-0.903282	-0.962964	-1.23774	-1.11752	-0.983202	-1.42762	-1.03222	-1.00662	-1.41762
42	-1.45121	0.294903	-1.46911	-1.31872	-1.67872	-1.2967	-1.27482	-1.37968	-1.14197	-0.919614	-0.998052	-1.24604	-0.833758	-0.842828	-1.17722	-1.28349	-1.12868	-1.36206	-1.56536	-1.19079	-1.24985	-0.899354	-1.09458	-1.07318	-1.39411	-1.63079	-1.62426	-1.26366	-1.30257	-1.44779	-1.72725	-1.072	-1.60203	-1.32736	-0.941207	-0.952268	-1.64856	-1.24926	-1.54755	-1.64521	-1.05208	-1.12936	-1.43116	-1.31608	-1.12195	-1.65683	-1.1856	-1.15903	-1.6523
43	-1.60914	0.285226	-1.67548	-1.48192	-1.89819	-1.46743	-1.45401	-1.56875	-1.32241	-1.09223	-1.17846	-1.42776	-1.00512	-1.00504	-1.33866	-1.44919	-1.32799	-1.54103	-1.7395	-1.42933	-1.43005	-1.10514	-1.32549	-1.21286	-1.51171	-1.85659	-1.81622	-1.45217	-1.5155	-1.60992	-1.91749	-1.25648	-1.80362	-1.52142	-1.16031	-1.15079	-1.8134	-1.43904	-1.74094	-1.83061	-1.20475	-1.30686	-1.63561	-1.51907	-1.27987	-1.89637	-1.33965	-1.33795	-1.88491
44	-1.76832	0.272821	-1.89657	-1.64897	-2.10112	-1.64379	-1.63595	-1.74779	-1.50345	-1.27279	-1.3763	-1.60627	-1.19796	-1.17143	-1.50451	-1.60102	-1.52952	-1.71296	-1.90434	-1.65598	-1.60431	-1.42389	-1.55131	-1.36025	-1.65304	-2.06975	-1.9982	-1.62724	-1.73647	-1.77499	-2.1217	-1.43765	-1.99119	-1.7121	-1.38475	-1.35851	-1.9631	-1.62688	-1.91983	-2.01436	-1.36597	-1.54425	-1.84691	-1.72277	-1.45776	-2.1175	-1.50756	-1.529	-2.11701
45	-1.92051	0.263061	-2.12019	-1.81987	-2.28949	-1.82638	-1.81741	-1.91725	-1.68037	-1.44848	-1.5814	-1.77727	-1.38627	-1.33797	-1.67042	-1.75243	-1.73057	-1.87331	-2.05551	-1.8679	-1.77046	-1.55767	-1.76155	-1.515	-1.80493	-2.26479	-2.17471	-1.8012	-1.94411	-1.94127	-2.33513	-1.61972	-2.17225	-1.88748	-1.60775	-1.56167	-2.09088	-1.81544	-2.09038	-2.24286	-1.54192	-1.69111	-2.05716	-1.93117	-1.63987	-2.30305	-1.69095	-1.72182	-2.33067
46	-2.06196	0.255192	-2.33712	-1.9922	-2.46207	-2.01001	-1.98555	-2.08027	-1.84975	-1.61875	-1.78207	-1.94101	-1.57303	-1.50507	-1.83046	-1.90083	-1.92259	-2.02391	-2.18909	-2.05611	-1.9306	-1.78172	-1.95158	-1.66593	-1.96589	-2.4399	-2.35636	-1.94524	-2.13156	-2.1136	-2.54829	-1.79768	-2.35132	-2.04699	-1.80886	-1.76365	-2.19531	-2.00104	-2.25451	-2.41123	-1.72903	-1.86839	-2.27026	-2.13486	-1.85437	-2.44483	-1.89114	-1.89819	-2.50945
47	-2.18505	0.253663	-2.53807	-2.16326	-2.61668	-2.1899	-2.13032	-2.24224	-2.00564	-1.79171	-1.96831	-2.1019	-1.74819	-1.67602	-1.97586	-2.04376	-2.09367	-2.16064	-2.29345	-2.22687	-2.07941	-1.98481	-2.12129	-1.82432	-2.12311	-2.57787	-2.54409	-2.06156	-2.29053	-2.28429	-2.75107	-1.97109	-2.48988	-2.19538	-1.98041	-1.93979	-2.2792	-2.17129	-2.41651	-2.56275	-1.92011	-2.02654	-2.47455	-2.33084	-2.11295	-2.54567	-2.0888	-2.05123	-2.64823
48	-2.28324	0.266037	-2.72827	-2.32409	-2.75701	-2.35678	-2.27346	-2.40087	-2.14135	-1.97052	-2.13882	-2.26259	-1.91094	-1.85241	-2.10328	-2.17616	-2.23893	-2.28633	-2.39277	-2.37915	-2.21674	-2.16354	-2.26983	-1.97432	-2.28811	-2.68224	-2.72682	-2.14335	-2.42494	-2.44975	-2.93514	-2.14384	-2.63551	-2.34044	-2.11635	-2.09977	-2.3435	-2.33021	-2.5678	-2.73844	-2.10681	-2.14954	-2.67224	-2.50355	-2.18874	-2.58662	-2.28198	-2.19049	-2.76114
49	-2.34966	0.295509	-2.90463	-2.4633	-2.87826	-2.51287	-2.42478	-2.55394	-2.25726	-2.16648	-2.29002	-2.42645	-2.06597	-2.0275	-2.21393	-2.29651	-2.35239	-2.40929	-2.48977	-2.51636	-2.34928	-2.32592	-2.38249	-2.11289	-2.44575	-2.75378	-2.903	-2.20444	-2.54414	-2.61827	-3.09116	-2.31302	-2.74804	-2.48303	-2.22589	-2.22401	-2.3644	-2.47817	-2.70365	-2.89159	-2.28082	-2.247	-2.86038	-2.65071	-2.33525	-2.55328	-2.45808	-2.31656	-2.84058
50	-2.37405	0.34458	-3.05183	-2.57193	-2.95884	-2.65845	-2.5852	-2.69206	-2.35746	-2.37474	-2.42457	-2.58939	-2.20834	-2.18947	-2.31278	-2.4086	-2.43798	-2.53044	-2.58693	-2.63228	-2.48127	-2.47221	-2.42446	-2.29539	-2.59661	-2.76896	-3.03827	-2.23777	-2.65023	-2.76668	-3.22374	-2.4854	-2.77882	-2.60596	-2.31423	-2.32759	-2.29767	-2.61705	-2.81069	-2.98022	-2.44231	-2.29646	-3.02391	-2.77635	-2.4847	-2.46873	-2.60831	-2.41528	-2.83929
51	-2.34096	0.408788	-3.16965	-2.61194	-2.95437	-2.77504	-2.75759	-2.79112	-2.44025	-2.58576	-2.55097	-2.7307	-2.33583	-2.32585	-2.39928	-2.49349	-2.4798	-2.629	-2.62401	-2.72602	-2.59113	-2.59895	-2.35336	-2.38914	-2.72289	-2.6926	-3.0678	-2.19742	-2.70784	-2.87982	-3.32284	-2.64494	-2.69275	-2.68236	-2.36233	-2.36744	-2.12416	-2.73546	-2.82371	-2.91683	-2.57498	-2.28	-3.15015	-2.84967	-2.61643	-2.34752	-2.72672	-2.45183	-2.72451
52	-2.23788	0.477339	-3.21698	-2.52313	-2.83428	-2.82826	-2.89892	-2.79279	-2.47651	-2.7826	-2.65142	-2.81333	-2.43812	-2.42754	-2.4403	-2.51516	-2.44296	-2.66476	-2.54555	-2.76188	-2.62513	-2.67919	-2.16748	-2.50343	-2.75293	-2.51284	-2.94744	-2.05489	-2.67524	-2.89682	-3.37391	-2.74683	-2.49733	-2.6321	-2.34125	-2.34104	-1.87286	-2.79268	-2.71628	-2.67657	-2.64599	-2.19418	-3.20832	-2.82555	-2.71518	-2.17719	-2.78158	-2.41533	-2.51364
53	-2.05909	0.536747	-3.1131	-2.27996	-2.5972	-2.75457	-2.91561	-2.65334	-2.40942	-2.91617	-2.68895	-2.79385	-2.48688	-2.4887	-2.3978	-2.45818	-2.31606	-2.59787	-2.33926	-2.68943	-2.53854	-2.66602	-1.91868	-2.56825	-2.66089	-2.24015	-2.68717	-1.83607	-2.53864	-2.79183	-3.35752	-2.74931	-2.21446	-2.40798	-2.22084	-2.24823	-1.57735	-2.75339	-2.49426	-2.31857	-2.6213	-2.05561	-3.14261	-2.69299	-2.75991	-1.90985	-2.72918	-2.31404	-2.21209
54	-1.81066	0.574509	-2.82626	-1.9254	-2.26322	-2.50687	-2.74791	-2.36639	-2.20253	-2.90962	-2.61426	-2.64216	-2.43601	-2.50165	-2.26121	-2.33392	-2.10997	-2.40859	-2.03667	-2.4808	-2.32572	-2.51341	-1.61044	-2.57646	-2.47179	-1.89765	-2.32102	-1.57924	-2.30541	-2.58444	-3.2053	-2.64139	-1.85649	-2.02466	-1.98957	-2.09643	-1.25198	-2.59468	-2.19154	-1.88859	-2.47485	-1.87675	-2.91941	-2.472	-2.72721	-1.57344	-2.55466	-2.14674	-1.84502
55	-1.51512	0.579608	-2.42485	-1.52892	-1.86862	-2.12253	-2.42621	-1.98102	-1.86772	-2.71255	-2.40149	-2.357	-2.24855	-2.44297	-2.04972	-2.15729	-1.85796	-2.11404	-1.66645	-2.14661	-2.01804	-2.21001	-1.26967	-2.52446	-2.203	-1.50117	-1.92071	-1.28743	-1.99242	-2.3071	-2.89183	-2.43824	-1.46401	-1.58311	-1.66948	-1.88139	-0.93451	-2.33302	-1.83277	-1.42584	-2.21298	-1.62832	-2.56325	-2.19385	-2.61134	-1.21282	-2.27915	-1.90056	-1.42711
56	-1.1945	0.550531	-1.96101	-1.1475	-1.43369	-1.65328	-2.0082	-1.55552	-1.46334	-2.32751	-2.07989	-1.98184	-1.90697	-2.29912	-1.77627	-1.92296	-1.56303	-1.75438	-1.26077	-1.75448	-1.64763	-1.80041	-0.915266	-2.38636	-1.87154	-1.08945	-1.5018	-0.895012	-1.62866	-1.97001	-2.44552	-2.15902	-1.08556	-1.13327	-1.297	-1.59659	-0.64394	-1.99985	-1.43769	-0.999897	-1.8611	-1.33582	-2.12583	-1.842	-2.41575	-0.871345	-1.93787	-1.55476	-1.02147
57	-0.882147	0.48966	-1.4813	-0.797263	-1.03733	-1.19478	-1.5553	-1.15391	-1.04998	-1.84585	-1.66091	-1.54881	-1.47738	-2.06858	-1.45934	-1.62773	-1.23586	-1.36623	-0.877113	-1.34373	-1.24898	-1.34849	-0.608073	-2.13464	-1.47482	-0.725303	-1.11506	-0.634728	-1.23426	-1.57671	-1.95778	-1.8159	-0.755864	-0.73624	-0.923837	-1.27061	-0.396864	-1.61969	-1.04344	-0.680123	-1.4618	-1.01404	-1.65723	-1.4452	-2.15352	-0.57241	-1.55194	-1.21256	-0.666848
58	-0.595847	0.418426	-1.02066	-0.497763	-0.707017	-0.783339	-1.11741	-0.797026	-0.659956	-1.35424	-1.29144	-1.11937	-1.03214	-1.772	-1.13034	-1.31264	-0.93241	-0.994776	-0.53762	-0.949247	-0.88505	-0.914917	-0.360001	-1.80936	-1.08432	-0.431344	-0.774356	-0.453088	-0.87089	-1.19429	-1.48204	-1.44062	-0.473548	-0.4213	-0.593121	-0.945108	-0.211591	-1.22447	-0.700578	-0.446337	-1.06634	-0.72025	-1.19365	-1.05103	-1.81688	-0.3324	-1.15406	-0.89765	-0.384386
59	-0.358716	0.336969	-0.631639	-0.26803	-0.46317	-0.453117	-0.730337	-0.497637	-0.340096	-0.89675	-0.977171	-0.739547	-0.631646	-1.43949	-0.8338	-1.00226	-0.661705	-0.665424	-0.280782	-0.611804	-0.569754	-0.549998	-0.16119	-1.464	-0.755	-0.209553	-0.487761	-0.276571	-0.55747	-0.855231	-1.04065	-1.08944	-0.253703	-0.191641	-0.327244	-0.648816	-0.0406147	-0.85566	-0.416927	-0.266233	-0.716427	-0.472679	-0.778071	-0.699676	-1.45574	-0.131477	-0.78551	-0.601707	-0.167934
60	-0.187681	0.246694	-0.333531	-0.0463333	-0.279232	-0.213531	-0.419926	-0.267869	-0.112978	-0.535778	-0.706584	-0.429762	-0.327036	-1.09865	-0.577083	-0.704286	-0.424685	-0.399147	-0.0978355	-0.34575	-0.313986	-0.283743	0	-1.13636	-0.493286	-0.0531025	-0.265951	-0.136413	-0.31801	-0.564329	-0.67095	-0.776667	-0.00483622	-0.0479066	-0.136729	-0.400758	0	-0.543264	-0.20688	-0.050688	-0.430693	-0.268786	-0.452759	-0.411929	-1.102	0	-0.481629	-0.359515	0
61	-0.0826273	0.156574	-0.0838571	0	-0.106453	0	-0.151363	-0.0681948	0.0350022	-0.262608	-0.526623	-0.202355	-0.110399	-0.770478	-0.357659	-0.461539	-0.210814	-0.197084	0	-0.0911818	-0.133957	-0.0957792	0	-0.8365	-0.287429	0	-0.0336201	-0.0199416	-0.136797	-0.329393	-0.376226	-0.511482	0	0	-0.0287998	-0.195281	0	-0.300075	-0.050039	0	-0.128874	0	-0.190341	-0.112519	-0.788343	0	-0.250536	-0.106997	0
62	-0.0253983	0.0899648	0	0	0	0	0	0	0.0313102	-0.0775404	-0.389659	0	0.025381	-0.493039	-0.191008	-0.253106	0	-0.0247944	0	0	0	0	0	-0.559071	0	0	0	0	0	-0.117854	-0.0238283	-0.298352	0	0	0	0	0	-0.0684091	0	0	0	0	0	0	-0.520788	0	-0.0321699	0	0
63	-0.00752672	0.0441454	0	0	0	0	0	0	0	0	0	0	0.0510534	-0.264409	-0.020355	0	0	0	0	0	0	0	0	-0.332679	0	0	0	0	0	0	0	-0.100192	0	0	0	0	0	0	0	0	0	0	0	0	-0.309112	0	0	0	0
64	-0.00065042	0.00848044	0	0	0	0	0	0	0	0	0	0	0	0	0	0	0	0	0	0	0	0	0	0	0	0	0	0	0	0	0	0	0	0	0	0	0	0	0	0	0	0	0	0	-0.110571	0	0	0	0
65	0	0	0	0	0	0	0	0	0	0	0	0	0	0	0	0	0	0	0	0	0	0	0	0	0	0	0	0	0	0	0	0	0	0	0	0	0	0	0	0	0	0	0	0	0	0	0	0	0
66	0	0	0	0	0	0	0	0	0	0	0	0	0	0	0	0	0	0	0	0	0	0	0	0	0	0	0	0	0	0	0	0	0	0	0	0	0	0	0	0	0	0	0	0	0	0	0	0	0
67	0	0	0	0	0	0	0	0	0	0	0	0	0	0	0	0	0	0	0	0	0	0	0	0	0	0	0	0	0	0	0	0	0	0	0	0	0	0	0	0	0	0	0	0	0	0	0	0	0
68	0	0	0	0	0	0	0	0	0	0	0	0	0	0	0	0	0	0	0	0	0	0	0	0	0	0	0	0	0	0	0	0	0	0	0	0	0	0	0	0	0	0	0	0	0	0	0	0	0
69	0	0	0	0	0	0	0	0	0	0	0	0	0	0	0	0	0	0	0	0	0	0	0	0	0	0	0	0	0	0	0	0	0	0	0	0	0	0	0	0	0	0	0	0	0	0	0	0	0
70	0	0	0	0	0	0	0	0	0	0	0	0	0	0	0	0	0	0	0	0	0	0	0	0	0	0	0	0	0	0	0	0	0	0	0	0	0	0	0	0	0	0	0	0	0	0	0	0	0
71	0	0	0	0	0	0	0	0	0	0	0	0	0	0	0	0	0	0	0	0	0	0	0	0	0	0	0	0	0	0	0	0	0	0	0	0	0	0	0	0	0	0	0	0	0	0	0	0	0
72	0	0	0	0	0	0	0	0	0	0	0	0	0	0	0	0	0	0	0	0	0	0	0	0	0	0	0	0	0	0	0	0	0	0	0	0	0	0	0	0	0	0	0	0	0	0	0	0	0
73	0	0	0	0	0	0	0	0	0	0	0	0	0	0	0	0	0	0	0	0	0	0	0	0	0	0	0	0	0	0	0	0	0	0	0	0	0	0	0	0	0	0	0	0	0	0	0	0	0
74	0	0	0	0	0	0	0	0	0	0	0	0	0	0	0	0	0	0	0	0	0	0	0	0	0	0	0	0	0	0	0	0	0	0	0	0	0	0	0	0	0	0	0	0	0	0	0	0	0
75	0	0	0	0	0	0	0	0	0	0	0	0	0	0	0	0	0	0	0	0	0	0	0	0	0	0	0	0	0	0	0	0	0	0	0	0	0	0	0	0	0	0	0	0	0	0	0	0	0
76	0	0	0	0	0	0	0	0	0	0	0	0	0	0	0	0	0	0	0	0	0	0	0	0	0	0	0	0	0	0	0	0	0	0	0	0	0	0	0	0	0	0	0	0	0	0	0	0	0
77	0	0	0	0	0	0	0	0	0	0	0	0	0	0	0	0	0	0	0	0	0	0	0	0	0	0	0	0	0	0	0	0	0	0	0	0	0	0	0	0	0	0	0	0	0	0	0	0	0
78	0	0	0	0	0	0	0	0	0	0	0	0	0	0	0	0	0	0	0	0	0	0	0	0	0	0	0	0	0	0	0	0	0	0	0	0	0	0	0	0	0	0	0	0	0	0	0	0	0
79	0	0	0	0	0	0	0	0	0	0	0	0	0	0	0	0	0	0	0	0	0	0	0	0	0	0	0	0	0	0	0	0	0	0	0	0	0	0	0	0	0	0	0	0	0	0	0	0	0
80	0	0	0	0	0	0	0	0	0	0	0	0	0	0	0	0	0	0	0	0	0	0	0	0	0	0	0	0	0	0	0	0	0	0	0	0	0	0	0	0	0	0	0	0	0	0	0	0	0
81	0	0	0	0	0	0	0	0	0	0	0	0	0	0	0	0	0	0	0	0	0	0	0	0	0	0	0	0	0	0	0	0	0	0	0	0	0	0	0	0	0	0	0	0	0	0	0	0	0
82	0	0	0	0	0	0	0	0	0	0	0	0	0	0	0	0	0	0	0	0	0	0	0	0	0	0	0	0	0	0	0	0	0	0	0	0	0	0	0	0	0	0	0	0	0	0	0	0	0
83	0	0	0	0	0	0	0	0	0	0	0	0	0	0	0	0	0	0	0	0	0	0	0	0	0	0	0	0	0	0	0	0	0	0	0	0	0	0	0	0	0	0	0	0	0	0	0	0	0
84	0	0	0	0	0	0	0	0	0	0	0	0	0	0	0	0	0	0	0	0	0	0	0	0	0	0	0	0	0	0	0	0	0	0	0	0	0	0	0	0	0	0	0	0	0	0	0	0	0
85	0	0	0	0	0	0	0	0	0	0	0	0	0	0	0	0	0	0	0	0	0	0	0	0	0	0	0	0	0	0	0	0	0	0	0	0	0	0	0	0	0	0	0	0	0	0	0	0	0
86	0	0	0	0	0	0	0	0	0	0	0	0	0	0	0	0	0	0	0	0	0	0	0	0	0	0	0	0	0	0	0	0	0	0	0	0	0	0	0	0	0	0	0	0	0	0	0	0	0
87	0	0	0	0	0	0	0	0	0	0	0	0	0	0	0	0	0	0	0	0	0	0	0	0	0	0	0	0	0	0	0	0	0	0	0	0	0	0	0	0	0	0	0	0	0	0	0	0	0
88	0	0	0	0	0	0	0	0	0	0	0	0	0	0	0	0	0	0	0	0	0	0	0	0	0	0	0	0	0	0	0	0	0	0	0	0	0	0	0	0	0	0	0	0	0	0	0	0	0
89	0	0	0	0	0	0	0	0	0	0	0	0	0	0	0	0	0	0	0	0	0	0	0	0	0	0	0	0	0	0	0	0	0	0	0	0	0	0	0	0	0	0	0	0	0	0	0	0	0
90	0	0	0	0	0	0	0	0	0	0	0	0	0	0	0	0	0	0	0	0	0	0	0	0	0	0	0	0	0	0	0	0	0	0	0	0	0	0	0	0	0	0	0	0	0	0	0	0	0
91	0	0	0	0	0	0	0	0	0	0	0	0	0	0	0	0	0	0	0	0	0	0	0	0	0	0	0	0	0	0	0	0	0	0	0	0	0	0	0	0	0	0	0	0	0	0	0	0	0
92	0	0	0	0	0	0	0	0	0	0	0	0	0	0	0	0	0	0	0	0	0	0	0	0	0	0	0	0	0	0	0	0	0	0	0	0	0	0	0	0	0	0	0	0	0	0	0	0	0
93	0	0	0	0	0	0	0	0	0	0	0	0	0	0	0	0	0	0	0	0	0	0	0	0	0	0	0	0	0	0	0	0	0	0	0	0	0	0	0	0	0	0	0	0	0	0	0	0	0
94	0	0	0	0	0	0	0	0	0	0	0	0	0	0	0	0	0	0	0	0	0	0	0	0	0	0	0	0	0	0	0	0	0	0	0	0	0	0	0	0	0	0	0	0	0	0	0	0	0
95	0.00642747	0.0393906	0	0	0	0	0	0	0	0	0	0	0	0	0	0	0	0	0	0	0	0	0	0	0	0	0	0	0	0	0	0	0	0	0	0	0	0	0.164808	0	0	0	0	0	0	0	0	0.202988	0
96	0.04612	0.108847	0	0	0	0	0	0	0	0	0	0	0	0	0	0	0	0	0	0	0	0	0	0.341036	0	0.168786	0	0	0.235803	0	0	0.247742	0.198355	0	0	0	0.110351	0.144697	0.338385	0	0	0	0	0	0	0.22328	0	0.337813	0.151601
97	0.116355	0.165184	0	0.147727	0	0.0988485	0	0	0	0	0.06296	0	0	0	0	0	0.20509	0.11776	0	0.019724	0	0	0	0.477107	0.25175	0.25894	0.0593885	0.15711	0.414742	0	0.0910985	0.415141	0.387359	0	0	0.0245249	0.191675	0.287662	0.512925	0	0.251913	0.075	0	0.0561331	0.0599351	0.368198	0.0816234	0.511486	0.23904
98	0.216013	0.238135	0	0.258486	0	0.15628	0.0965808	0.159782	-0.0992395	0	0.165808	0	-0.0831295	-0.090276	0.00717965	0.0360559	0.408767	0.224884	0.0308784	0.107121	0	0.154729	0.101443	0.659071	0.348286	0.390939	0.118905	0.306987	0.630667	0	0.22403	0.566633	0.621222	0.0387702	-0.000664863	0.0319333	0.332451	0.48942	0.765228	-0.0686876	0.426141	0.154179	0.0803084	0.161288	0.181034	0.802747	0.185503	0.818668	0.371688
99	0.375754	0.337483	0.0340866	0.455536	0.0872547	0.241186	0.16957	0.294113	-0.112705	-0.0235	0.367722	-0.0904055	-0.116503	-0.0602089	0.0204221	0.134819	0.739454	0.437685	0.0804336	0.338893	-0.0912193	0.255321	0.190432	0.937714	0.528536	0.611845	0.239939	0.552838	0.97394	0.0441414	0.502427	0.772544	0.955708	0.0779235	0.0114123	0.124595	0.575705	0.817744	1.11011	-0.0514311	0.74047	0.332536	0.26114	0.397412	0.441464	0.930122	0.456267	1.24479	0.608059
100	0.625938	0.455633	0.131321	0.778786	0.201393	0.412143	0.336857	0.485	-0.01	0.075	0.673607	-0.00964286	-0.0413214	0.168857	0.114786	0.354607	1.20939	0.78075	0.23225	0.755643	-0.12175	0.397321	0.333643	1.31464	0.817214	0.912071	0.498607	0.929429	1.41696	0.194643	0.932714	1.06536	1.34829	0.202429	0.121357	0.348321	0.939893	1.26286	1.49439	0.109571	1.19089	0.612214	0.592929	0.810964	0.866679	1.22107	0.917071	1.72221	0.979929
[truncated: 124 more columns]

## Sheet: Work A1ComfM
Wext_pos COM hip markers left steps	5.05443	1.10849	4.27409	5.47502	5.50715	6.71119	4.87364	7.07268	7.29726	6.62388	7.11869	6.66321	6.43874	4.00767	5.21918	4.01284	3.6531	6.00096	5.31579	7.37088	3.93959	5.47051	4.45451	5.16167	5.21325	5.98589	4.65352	3.69214	5.79507	5.11612	4.73508	4.93966	5.00339	5.44682	5.7174	5.84809	7.35826	5.39575	3.37935	3.90895	2.36137	4.68199	5.39591	2.72257	6.00545	5.48696	4.43637	3.53395	4.02347
Wext_pos COM hip markers right steps	6.59446	1.59742	5.64378	7.54123	5.53183	9.19955	8.73382	5.6287	7.6512	8.66194	5.16103	7.27986	6.17319	7.5972	6.95801	7.41459	5.25231	6.82033	6.85539	8.82755	6.44566	5.59693	7.58577	6.83124	7.36114	6.34467	7.4049	6.05065	4.49777	5.39492	6.22307	5.60777	6.2595	7.85833	5.99517	5.25239	8.75387	8.12977	9.91079	11.281	5.26871	7.25752	6.20055	5.99151	9.80185	8.63456	4.93835	8.71732	5.9411
Wext_neg COM hip markers left steps	-5.29964	1.66751	-5.56533	-4.35057	-5.01457	-3.38887	-4.36911	-4.09878	-3.20511	-4.81894	-3.84121	-2.98046	-4.19898	-4.7169	-5.83865	-9.16962	-6.51434	-2.77955	-5.62255	-2.15631	-6.53238	-5.03874	-6.53411	-6.61493	-5.64592	-5.9089	-6.85705	-4.60215	-6.61172	-4.16459	-5.66543	-3.08631	-6.23382	-6.11768	-4.89041	-3.53642	-4.03381	-7.18687	-7.32112	-7.58939	-12.4197	-6.01238	-4.09716	-5.94395	-1.19036	-5.01992	-6.31012	-5.8645	-7.357
Wext_neg COM hip markers right steps	-3.73725	1.01931	-5.70942	-4.42147	-4.9026	-4.20003	-2.55914	-3.20049	-2.31633	-4.76265	-3.04303	-2.88266	-3.91568	-3.33545	-3.40907	-3.69475	-5.11333	-3.82731	-3.94611	-1.87916	-3.79872	-4.01478	-4.68833	-3.36565	-4.6161	-4.97442	-3.9316	-4.58389	-3.05215	-3.13604	-2.45833	-4.17795	-3.54116	-3.59634	-5.22234	-3.86769	-3.33567	-2.81792	-1.94788	-2.98112	-3.85213	-3.0505	-2.26769	-3.64608	-4.75819	-1.86101	-2.69115	-1.35731	-3.35833
Wext_pos COM HBM2 left steps
Wext_pos COM HBM2 right steps
Wext_neg COM HBM2 left steps
Wext_neg COM HBM2 right steps
Wext_pos Force left steps	0	0	0	0	0	0	0	0	0	0	0	0	0	0	0	0	0	0	0	0	0	0	0	0	0	0	0	0	0	0	0	0	0	0	0	0	0	0	0	0	0	0	0	0	0	0	0	0	0
Wext_pos Force right steps	0	0	0	0	0	0	0	0	0	0	0	0	0	0	0	0	0	0	0	0	0	0	0	0	0	0	0	0	0	0	0	0	0	0	0	0	0	0	0	0	0	0	0	0	0	0	0	0	0
Wext_neg Force left steps	-85.1579	10.2494	-75.1808	-80.7369	-94.2412	-88.3459	-76.8925	-78.9163	-96.4875	-92.5808	-101.669	-100.729	-89.2545	-96.7091	-89.5519	-92.4104	-89.5216	-98.6204	-96.1366	-96.114	-96.0921	-79.8943	-77.8226	-86.5812	-77.6527	-109.273	-84.1809	-72.6003	-90.2487	-74.9368	-79.9329	-62.0392	-92.6902	-92.2658	-96.5968	-77.8645	-98.091	-82.8832	-82.5506	-74.0067	-93.8813	-80.5151	-77.6407	-68.3746	-63.7923	-74.2429	-92.4788	-78.9798	-91.1725
Wext_neg Force right steps	-70.2458	9.28446	-70.8057	-73.5277	-57.1816	-68.335	-73.1074	-62.5594	-62.4213	-64.6021	-71.8584	-73.3318	-72.6727	-81.7835	-68.3665	-68.0664	-70.1743	-78.5339	-82.4076	-83.5793	-57.497	-67.2004	-76.6115	-77.9108	-79.1798	-53.4465	-81.3204	-76.9872	-64.7707	-64.3019	-77.2419	-74.8989	-92.7342	-80.7536	-88.6853	-79.2211	-70.3337	-79.3521	-79.8351	-61.4379	-76.3975	-52.2164	-57.232	-72.9507	-71.1727	-68.766	-67.88	-66.2183	-59.5205
[truncated: 25 more columns]

## Sheet: EMG A1ComfM
	LEFT
	EMG LRectusFem		EMG LVastusLat		EMG LSemitendi		EMG LBicepsFem		EMG LGastrocMed		EMG LSoleus		EMG LTibialisA		EMG LPeroneusLong		EMG RRectusFem		EMG RVastusLat		EMG RSemitendi		EMG RBicepsFem		EMG RGastrocMed		EMG RSoleus		EMG RTibialisA		EMG RPeroneusLong		EMG LTensorLatae		EMG RTensorLatae
%	mean	std	mean	std	mean	std	mean	std	mean	std	mean	std	mean	std	mean	std	mean	std	mean	std	mean	std	mean	std	mean	std	mean	std	mean	std	mean	std	mean	std	mean	std
1	0.563452	0.810769	0.170094	0.974876	0.118273	0.509455	0.869726	0.734044		0.201738	0.449129	0.0693944	0.192522	0.0583983	0.136009	0.0633662	0.0954493		0.309711	0.918684	0.351209	0.378864	0.0183158	0.3369	0.844488	0.862113		0.165571	0.177302	0.0759235	0.178321	0.0141566	0.105136	0.0832401	0.102847
2	0.610612	0.833775	0.167475	0.982545	0.120626	0.486573	0.87031	0.723549		0.209094	0.452828	0.0686527	0.201028	0.0600233	0.132903	0.0638142	0.0955695		0.352656	0.894049	0.366361	0.396892	0.0181212	0.324422	0.844502	0.861162		0.204507	0.172059	0.0863955	0.224038	0.0139404	0.101826	0.0833457	0.103304
3	0.658832	0.850667	0.164092	0.981592	0.126565	0.463732	0.871109	0.710512		0.214285	0.452729	0.0673603	0.208185	0.062954	0.12958	0.0644241	0.0962005		0.403792	0.867242	0.380898	0.414706	0.018069	0.312568	0.844805	0.860314		0.252756	0.166726	0.0982896	0.26621	0.0138445	0.0988199	0.0838904	0.103629
4	0.706347	0.861894	0.160123	0.971601	0.137339	0.441205	0.872153	0.695623		0.217488	0.449991	0.0656629	0.213463	0.0669119	0.126108	0.0650408	0.0974544		0.462891	0.839531	0.39488	0.432425	0.0183092	0.301451	0.845473	0.8597		0.307002	0.161314	0.110829	0.303075	0.0138147	0.096206	0.0852142	0.10373
5	0.751511	0.8686	0.155804	0.952783	0.153535	0.419318	0.873453	0.679634		0.219096	0.445427	0.0637947	0.216664	0.0712678	0.122715	0.0657147	0.0993941		0.528446	0.812053	0.408532	0.45002	0.0190164	0.291152	0.846663	0.859583		0.363922	0.156116	0.123068	0.332854	0.013775	0.0939548	0.0873392	0.103605
6	0.792565	0.871919	0.151405	0.925938	0.174721	0.398391	0.874786	0.663198		0.219404	0.439515	0.0619794	0.217853	0.0754756	0.119593	0.0667169	0.101992		0.598192	0.7857	0.422003	0.467404	0.0202824	0.281675	0.848194	0.859619		0.420539	0.151289	0.1342	0.354852	0.013679	0.0919814	0.0901453	0.103184
7	0.828086	0.872319	0.147249	0.892386	0.200148	0.378729	0.875973	0.646849		0.218812	0.432593	0.0603943	0.217287	0.0789566	0.117	0.0680337	0.105194		0.669053	0.76127	0.435335	0.48463	0.022136	0.273112	0.849683	0.859518		0.474394	0.147177	0.143999	0.369635	0.0134991	0.0902165	0.0933531	0.102477
8	0.857163	0.869716	0.143694	0.85359	0.228731	0.360554	0.877118	0.63085		0.217915	0.424601	0.0593539	0.215087	0.0814603	0.115158	0.0694364	0.108909		0.737524	0.739279	0.448583	0.50165	0.0245091	0.265517	0.851097	0.859245		0.523486	0.144374	0.152353	0.377896	0.0132835	0.0886187	0.0965353	0.10182
9	0.879495	0.863531	0.141175	0.810991	0.25924	0.344005	0.878308	0.615326		0.217246	0.415454	0.0592246	0.211451	0.0830499	0.114095	0.070829	0.113008		0.800604	0.719912	0.462064	0.518529	0.0272798	0.258872	0.852465	0.858852		0.566147	0.143409	0.159141	0.380378	0.0131005	0.0871227	0.0993106	0.101312
10	0.895422	0.852877	0.140141	0.765878	0.290334	0.329125	0.879556	0.600181		0.217632	0.405073	0.0602986	0.20665	0.0840508	0.113574	0.0720794	0.117282		0.855794	0.703026	0.476314	0.535506	0.0302865	0.253134	0.853723	0.858275		0.601103	0.144529	0.164427	0.377893	0.0129914	0.0856536	0.101452	0.100842
11	0.905537	0.83713	0.140941	0.719311	0.320664	0.315935	0.880853	0.58516		0.21979	0.393227	0.062814	0.200868	0.0850923	0.113431	0.0731433	0.121503		0.901251	0.688469	0.491839	0.552891	0.0333791	0.248249	0.854816	0.857659		0.62755	0.147871	0.169119	0.371221	0.0129306	0.0842627	0.102955	0.100543
12	0.910813	0.816335	0.143858	0.672159	0.348924	0.304383	0.882128	0.570133		0.224171	0.379923	0.0667921	0.194308	0.086847	0.113275	0.0738544	0.125494		0.935906	0.676004	0.508699	0.570665	0.0364264	0.244104	0.855755	0.857219		0.645168	0.153168	0.174972	0.360973	0.0128607	0.0829265	0.103964	0.1004
13	0.912044	0.791017	0.149192	0.625183	0.373974	0.294349	0.883256	0.555018		0.23086	0.365358	0.0720041	0.187225	0.0895684	0.112804	0.0742365	0.129019		0.95931	0.665465	0.526477	0.588642	0.0392766	0.240599	0.856516	0.857008		0.65443	0.159832	0.183481	0.347811	0.0127996	0.0816438	0.104701	0.100336
14	0.909687	0.762149	0.157174	0.579001	0.394979	0.285739	0.884067	0.539854		0.239589	0.350009	0.0779694	0.17979	0.0930867	0.112023	0.0743455	0.131913		0.971455	0.65694	0.544576	0.606217	0.0418034	0.237646	0.857036	0.856745		0.656093	0.167127	0.195695	0.332542	0.0127991	0.0804478	0.105227	0.100222
15	0.903779	0.730662	0.167975	0.534176	0.411597	0.278421	0.884536	0.525394		0.249535	0.33468	0.0843182	0.172305	0.0970375	0.110905	0.074321	0.134347		0.972755	0.650659	0.56223	0.622594	0.0439383	0.235175	0.85739	0.856311		0.651002	0.174626	0.211322	0.315995	0.0128815	0.079389	0.105648	0.10011
16	0.894094	0.697138	0.181626	0.491202	0.42391	0.272226	0.884723	0.512841		0.259756	0.320145	0.0907251	0.16514	0.101059	0.109421	0.0743154	0.137952		0.963757	0.646681	0.57877	0.637142	0.0456637	0.233139	0.857526	0.855507		0.639838	0.182153	0.228372	0.298915	0.0130302	0.0784594	0.106058	0.0998947
17	0.88027	0.662001	0.197987	0.450426	0.432344	0.266956	0.88462	0.502865		0.269128	0.306818	0.0968751	0.158565	0.1049	0.107609	0.0744483	0.146846		0.945451	0.645002	0.593939	0.649508	0.0469915	0.231524	0.857385	0.854104		0.623257	0.189835	0.244799	0.281857	0.0132089	0.0777229	0.106417	0.0993461
18	0.862251	0.625567	0.216767	0.412108	0.437461	0.262493	0.88423	0.495504		0.276872	0.294757	0.102452	0.152956	0.108477	0.10551	0.0745908	0.164161		0.919102	0.64554	0.607822	0.659738	0.047951	0.230348	0.857007	0.852277		0.601972	0.197805	0.259145	0.265141	0.0133586	0.0772494	0.10651	0.098385
19	0.840125	0.588048	0.23764	0.376383	0.439859	0.258789	0.883807	0.490823		0.282222	0.283669	0.107373	0.148393	0.111791	0.103249	0.0747188	0.190613		0.886072	0.648059	0.620611	0.668097	0.0485876	0.229635	0.856467	0.850544		0.5767	0.20605	0.269887	0.248973	0.0134153	0.0770388	0.106237	0.0969335
20	0.814191	0.549702	0.260307	0.343299	0.440255	0.255774	0.883472	0.488682		0.284882	0.273046	0.111612	0.144761	0.114932	0.101053	0.0748569	0.225106		0.847795	0.652409	0.632654	0.675067	0.0489546	0.229401	0.855853	0.849269		0.548232	0.214459	0.276215	0.23364	0.0133595	0.0770394	0.105469	0.0951893
21	0.785009	0.510892	0.284453	0.312854	0.439218	0.253416	0.883129	0.488422		0.284673	0.262415	0.115169	0.141975	0.117967	0.0991346	0.0748955	0.263919		0.805637	0.658553	0.644098	0.681007	0.0490852	0.22958	0.855321	0.848588		0.517414	0.22284	0.278289	0.219565	0.0132371	0.0771705	0.104324	0.093493
22	0.753225	0.472066	0.309874	0.285005	0.437091	0.251669	0.882696	0.489411		0.281613	0.251446	0.118129	0.139754	0.120816	0.0977004	0.075019	0.304717		0.760746	0.666366	0.654849	0.686252	0.049008	0.23009	0.855032	0.848461		0.484992	0.230991	0.276524	0.20724	0.013084	0.0773499	0.103035	0.0923263
23	0.719515	0.433683	0.336437	0.259665	0.434074	0.250464	0.882176	0.491084		0.275887	0.239961	0.120382	0.137835	0.12331	0.0967929	0.075492	0.346313		0.714109	0.675286	0.664819	0.691055	0.0487574	0.2309	0.855026	0.848694		0.451615	0.238704	0.271472	0.197234	0.0129294	0.077467	0.101861	0.092114
24	0.684608	0.396178	0.364023	0.23677	0.430255	0.24977	0.88147	0.492744		0.267774	0.227924	0.121705	0.136056	0.125334	0.0963633	0.0761268	0.387494		0.666571	0.684687	0.67405	0.695502	0.0483553	0.232059	0.855242	0.84897		0.417863	0.245666	0.263782	0.189948	0.012793	0.0773558	0.101008	0.092667
25	0.64921	0.359902	0.39253	0.216227	0.425589	0.24982	0.880498	0.49366		0.257624	0.215371	0.121914	0.134173	0.126806	0.0975342	0.0766074	0.427146		0.618883	0.693785	0.68265	0.69956	0.0478335	0.23378	0.85564	0.849011		0.384196	0.251588	0.253944	0.185531	0.0126778	0.0770999	0.100507	0.093436
26	0.613977	0.325136	0.421804	0.197939	0.420015	0.251194	0.879286	0.493224		0.245747	0.202395	0.12104	0.132119	0.127612	0.103643	0.0769242	0.463942		0.571731	0.701732	0.690695	0.703135	0.0472254	0.236319	0.856136	0.848701		0.351014	0.256436	0.24238	0.18404	0.0125801	0.077018	0.100252	0.0941526
27	0.5795	0.292123	0.451632	0.18181	0.413533	0.254328	0.877964	0.490943		0.232515	0.189132	0.119296	0.12987	0.1277	0.11855	0.0770875	0.496013		0.525786	0.707737	0.698401	0.706204	0.0465665	0.239993	0.856534	0.848019		0.318675	0.260301	0.22958	0.185228	0.0125031	0.0774845	0.100127	0.0947133
28	0.54616	0.26101	0.481908	0.167747	0.406191	0.259254	0.876687	0.486548		0.218372	0.175729	0.117047	0.127391	0.127132	0.143496	0.0770279	0.522685		0.481592	0.711179	0.706002	0.708652	0.0458933	0.245317	0.856717	0.847019		0.287478	0.263133	0.216067	0.18832	0.0124514	0.0789016	0.0999972	0.094954
29	0.514217	0.2319	0.512694	0.155685	0.398025	0.266034	0.875433	0.480087		0.20379	0.162332	0.114767	0.1248	0.125987	0.177046	0.0768662	0.544728		0.439517	0.711559	0.713659	0.710431	0.0452488	0.253053	0.856615	0.845743		0.257705	0.265026	0.202399	0.192496	0.012432	0.0815817	0.0997346	0.094962
30	0.48383	0.204864	0.544157	0.145503	0.389015	0.274799	0.874401	0.471921		0.189309	0.149079	0.112851	0.122055	0.124269	0.215851	0.0767862	0.564246		0.39981	0.708568	0.721364	0.711575	0.0446807	0.263966	0.856099	0.84419		0.229586	0.265959	0.189085	0.19699	0.0124523	0.0854582	0.0991758	0.0949552
31	0.455016	0.179946	0.576496	0.137079	0.379127	0.285689	0.873841	0.462651		0.175489	0.13607	0.111782	0.119151	0.122076	0.255005	0.0767362	0.585152		0.362574	0.702126	0.729216	0.712077	0.0442564	0.278899	0.855373	0.842727		0.203288	0.265793	0.176557	0.201168	0.0125108	0.0903402	0.0980542	0.095161
32	0.427748	0.157214	0.610194	0.130263	0.368386	0.298908	0.873747	0.452765		0.162681	0.123356	0.111948	0.116311	0.11954	0.290653	0.0767652	0.61001		0.327754	0.69233	0.737417	0.711829	0.0440526	0.298461	0.854556	0.841702		0.17894	0.264354	0.16525	0.204621	0.0125961	0.0961806	0.0963096	0.0956614
33	0.402034	0.136723	0.645286	0.124841	0.356858	0.314841	0.874007	0.44282		0.151013	0.11101	0.113813	0.113711	0.116729	0.320909	0.0768382	0.640645		0.295294	0.679378	0.746089	0.710724	0.0441358	0.323065	0.853817	0.841392		0.156593	0.261669	0.155715	0.20706	0.0126956	0.10287	0.0941266	0.096489
34	0.377859	0.118392	0.681482	0.120565	0.344729	0.333977	0.874619	0.433123		0.140471	0.0992278	0.117456	0.111376	0.113708	0.344558	0.076887	0.675934		0.26514	0.663487	0.755155	0.708845	0.0445939	0.352829	0.853496	0.841875		0.136276	0.257809	0.148593	0.208331	0.0128038	0.110342	0.0918179	0.097666
35	0.355215	0.102104	0.718594	0.117278	0.332292	0.35675	0.875461	0.423748		0.13095	0.0882055	0.122589	0.109349	0.110542	0.361035	0.0768331	0.711909		0.237236	0.644836	0.764731	0.706458	0.0455397	0.38771	0.853814	0.843145		0.117995	0.252859	0.144201	0.20842	0.0129589	0.11885	0.0894573	0.0992204
36	0.334093	0.0877213	0.756288	0.11482	0.31986	0.383194	0.876278	0.414585		0.122302	0.0780438	0.128634	0.107546	0.107266	0.370909	0.0767447	0.744651		0.211533	0.623697	0.774771	0.703983	0.0470952	0.426998	0.854552	0.844737		0.101701	0.246979	0.142681	0.207288	0.0132801	0.128653	0.0873476	0.100901
37	0.314566	0.0751275	0.793878	0.113041	0.307815	0.413184	0.876957	0.405679		0.11453	0.0687925	0.135313	0.105673	0.103926	0.375256	0.0767067	0.771862		0.188004	0.600343	0.785239	0.701988	0.0495083	0.469733	0.855421	0.84623		0.0873597	0.240274	0.144154	0.204966	0.0140777	0.139749	0.0857352	0.102389
38	0.296677	0.0642246	0.830668	0.111818	0.296604	0.446028	0.877455	0.396984		0.107683	0.0604677	0.142683	0.103539	0.100667	0.375245	0.0768102	0.790861		0.16663	0.575144	0.796112	0.701114	0.0533303	0.514585	0.856208	0.847352		0.0749558	0.232874	0.148318	0.20165	0.0160043	0.151776	0.0845975	0.103335
39	0.280492	0.0549439	0.865612	0.111077	0.286789	0.480841	0.877634	0.388597		0.101826	0.0530975	0.150699	0.101	0.097698	0.371952	0.0770054	0.800154		0.14739	0.548539	0.807425	0.701947	0.0593166	0.560082	0.856692	0.847946		0.0644351	0.22488	0.154445	0.197556	0.0201204	0.163937	0.0838567	0.103561
40	0.266051	0.0472216	0.897289	0.110752	0.279027	0.516606	0.877544	0.380927		0.0970007	0.0467686	0.159167	0.098016	0.0953479	0.366209	0.0773697	0.800004		0.130248	0.521018	0.819236	0.705111	0.0678632	0.604971	0.856954	0.848025		0.0557364	0.216406	0.161846	0.19297	0.026989	0.175214	0.0833552	0.103031
41	0.25337	0.0410198	0.924227	0.110837	0.273904	0.552594	0.877346	0.374462		0.0931742	0.0415864	0.167885	0.0946249	0.0941381	0.358619	0.077872	0.790709		0.115164	0.493044	0.831693	0.711336	0.0789499	0.648463	0.857223	0.847672		0.0487919	0.207623	0.169785	0.188447	0.0365865	0.18478	0.0829638	0.101852
42	0.242411	0.0362237	0.945033	0.111323	0.271797	0.587879	0.87722	0.369791		0.0901348	0.0376792	0.176727	0.0908681	0.0948847	0.349606	0.0784072	0.77279		0.102124	0.465042	0.844572	0.721054	0.0920334	0.690156	0.857718	0.847157		0.0434892	0.198608	0.177527	0.184462	0.0484467	0.191974	0.0827286	0.100345
43	0.233129	0.0326103	0.958392	0.112203	0.272655	0.621653	0.877311	0.367447		0.0876713	0.03513	0.185478	0.0868469	0.0982766	0.339307	0.078892	0.747635		0.0911156	0.43738	0.857341	0.734368	0.106242	0.729576	0.858468	0.84669		0.0396305	0.189357	0.184394	0.181497	0.0617327	0.196731	0.0827831	0.098767
44	0.225416	0.0299405	0.963361	0.113453	0.276003	0.653248	0.877507	0.367581		0.0855828	0.0338487	0.193779	0.0826571	0.104239	0.327682	0.0791852	0.717		0.0821705	0.410365	0.869489	0.751043	0.120641	0.7661	0.859489	0.846414		0.0369184	0.179883	0.189997	0.180088	0.0754124	0.199357	0.0831307	0.0974519
45	0.219149	0.0280411	0.95949	0.115007	0.281011	0.682103	0.877764	0.36996		0.0836972	0.0335272	0.201432	0.078371	0.112026	0.314926	0.0792944	0.68243		0.0753713	0.384277	0.880197	0.770008	0.134472	0.799065	0.860727	0.846425		0.0349519	0.170298	0.194287	0.180812	0.0886766	0.200243	0.0836546	0.0965783
46	0.214241	0.0267933	0.946637	0.116746	0.286815	0.707631	0.877912	0.374186		0.0818713	0.0337606	0.207918	0.0740714	0.120474	0.301323	0.079121	0.645253		0.0707208	0.359334	0.888277	0.789582	0.14721	0.827797	0.862066	0.84672		0.0335282	0.160661	0.197183	0.183745	0.100905	0.199674	0.0840234	0.0963023
47	0.2107	0.0261238	0.925137	0.118516	0.292774	0.729609	0.877775	0.379945		0.0800305	0.0342659	0.21269	0.0698621	0.128378	0.287064	0.0786028	0.606453		0.068001	0.335705	0.892531	0.80781	0.158691	0.851735	0.863386	0.847181		0.0327597	0.151083	0.198659	0.188375	0.111711	0.197787	0.0841575	0.096332
48	0.208548	0.0259756	0.895743	0.12017	0.298807	0.748148	0.8772	0.387351		0.0781627	0.0349151	0.215419	0.0658463	0.135175	0.272564	0.0778069	0.566737		0.0669028	0.313495	0.89188	0.822858	0.169495	0.870777	0.864464	0.847576		0.0327173	0.141738	0.199039	0.194261	0.121092	0.194423	0.0840733	0.0964905
49	0.208017	0.0262176	0.859449	0.121602	0.306209	0.763502	0.876431	0.396885		0.0764653	0.0356751	0.21595	0.0621358	0.141598	0.25849	0.07687	0.52665		0.0670819	0.292735	0.885359	0.832999	0.181408	0.885122	0.865112	0.847893		0.0333667	0.13279	0.198556	0.200773	0.130185	0.18967	0.0838409	0.0966862
50	0.209639	0.0267323	0.817414	0.122726	0.317578	0.775854	0.875684	0.409263		0.0753636	0.0365003	0.214233	0.0588253	0.14934	0.245245	0.0758693	0.48688		0.0681916	0.27344	0.872391	0.836886	0.198271	0.895003	0.865235	0.848364		0.0346024	0.124255	0.197259	0.2072	0.141922	0.184006	0.0835227	0.0969542
51	0.214236	0.0274598	0.770881	0.123521	0.336279	0.785684	0.874994	0.425075		0.0754193	0.0374076	0.210329	0.0559894	0.160916	0.233288	0.0751002	0.448202		0.0699671	0.255654	0.852774	0.833719	0.226781	0.90049	0.86486	0.848968		0.0362615	0.116146	0.195128	0.212776	0.160358	0.178187	0.083277	0.0973556
52	0.223067	0.0283373	0.721132	0.124172	0.365708	0.793196	0.874352	0.444437		0.0772644	0.0383315	0.204426	0.0537063	0.177814	0.223237	0.0747007	0.411226		0.07224	0.239387	0.826861	0.82333	0.273764	0.901553	0.864213	0.849591		0.0381132	0.108458	0.192092	0.216925	0.187122	0.173042	0.083069	0.0979001
53	0.237427	0.0293408	0.669379	0.125092	0.407007	0.798366	0.873877	0.466737		0.0810442	0.0391836	0.196812	0.0520214	0.20123	0.215473	0.0746489	0.376488		0.0750383	0.224602	0.795466	0.806164	0.341991	0.898214	0.863748	0.850255		0.0399434	0.101149	0.187951	0.219094	0.219952	0.169047	0.0826981	0.0984787
54	0.258176	0.0304644	0.616695	0.126987	0.458552	0.801248	0.873624	0.491425		0.0864319	0.0399321	0.18778	0.0509808	0.23107	0.210068	0.0747275	0.344471		0.0784651	0.211299	0.759622	0.78303	0.427458	0.890624	0.863706	0.85087		0.0416399	0.0942163	0.182564	0.219032	0.256655	0.166192	0.0822723	0.0989946
55	0.285203	0.0316969	0.564051	0.130772	0.51672	0.802176	0.873583	0.517807		0.0926023	0.0406007	0.177632	0.0505663	0.266731	0.207079	0.0747239	0.315541		0.0826443	0.199459	0.720635	0.755095	0.522377	0.878933	0.864092	0.851401		0.0431503	0.0877308	0.175946	0.216723	0.294986	0.164355	0.0820653	0.0991361
56	0.317585	0.0330291	0.512279	0.137375	0.576862	0.801474	0.873739	0.545117		0.0988496	0.0411595	0.166671	0.0507639	0.30689	0.205865	0.074609	0.290276		0.0876764	0.189041	0.679889	0.723651	0.618246	0.863516	0.864788	0.851766		0.0443646	0.0817243	0.16825	0.212299	0.332846	0.163468	0.0824034	0.0985758
57	0.353835	0.0344664	0.462072	0.147361	0.634985	0.799694	0.874121	0.57251		0.10469	0.0416109	0.1552	0.0514051	0.350041	0.205611	0.0745543	0.269522		0.0934903	0.180021	0.638623	0.689904	0.70795	0.844884	0.865531	0.851922		0.0453472	0.0762235	0.159744	0.206066	0.368425	0.163381	0.0834222	0.0974354
58	0.392195	0.0359969	0.413959	0.160696	0.687986	0.79713	0.87459	0.59924		0.109815	0.0419556	0.143486	0.0522754	0.394197	0.205828	0.074719	0.254071		0.0998937	0.172435	0.597767	0.654841	0.786238	0.823711	0.866069	0.851836		0.0462039	0.0712615	0.150755	0.198358	0.400233	0.164019	0.0848058	0.0958786
59	0.430941	0.0375934	0.368329	0.176805	0.734188	0.793834	0.874865	0.624362		0.114134	0.0421687	0.131768	0.0532584	0.436706	0.20618	0.0751923	0.244149		0.106635	0.166288	0.55793	0.619212	0.850185	0.800688	0.866217	0.851339		0.0469442	0.0669176	0.14164	0.189489	0.427146	0.165258	0.0863302	0.093989
60	0.468629	0.0391882	0.32543	0.194979	0.77313	0.789756	0.874999	0.647074		0.117827	0.0422107	0.120224	0.0545143	0.47539	0.206597	0.075959	0.23939		0.113486	0.161504	0.51942	0.583514	0.898757	0.776699	0.866018	0.850278		0.0475343	0.0633506	0.132661	0.179727	0.448743	0.166822	0.0879594	0.0918419
61	0.504033	0.0407039	0.285437	0.214616	0.80524	0.784788	0.875112	0.666657		0.121072	0.0420773	0.108987	0.0560783	0.508708	0.207294	0.0771781	0.238589		0.12025	0.157995	0.482428	0.548136	0.932003	0.752639	0.865527	0.848788		0.0479663	0.0607584	0.12392	0.169315	0.465017	0.168382	0.0896754	0.0895566
62	0.536084	0.0420716	0.248448	0.235305	0.831812	0.778848	0.875171	0.682795		0.12428	0.0417582	0.0981526	0.0578507	0.535981	0.208515	0.0792359	0.240371		0.126738	0.155605	0.447123	0.513462	0.950725	0.72919	0.864734	0.847014		0.0482379	0.0591572	0.11544	0.158467	0.476036	0.169633	0.0914872	0.0873388
63	0.564053	0.0432535	0.214511	0.256533	0.854602	0.772334	0.875286	0.695548		0.128053	0.0412421	0.0878054	0.0598379	0.558373	0.210153	0.0823715	0.24348		0.132737	0.154171	0.413718	0.47991	0.95621	0.706816	0.863657	0.845082		0.0483692	0.0583416	0.107253	0.147425	0.48206	0.170407	0.0932931	0.0854525
64	0.587368	0.0442371	0.18364	0.277657	0.874694	0.765831	0.875562	0.705299		0.132889	0.0405289	0.0780163	0.06212	0.577563	0.211835	0.0863347	0.247057		0.138037	0.153593	0.382425	0.447862	0.949824	0.686025	0.862608	0.843271		0.0483992	0.0580322	0.0993844	0.136382	0.483443	0.170546	0.0948867	0.08405
65	0.605662	0.0450253	0.155785	0.297994	0.891929	0.759808	0.87607	0.712528		0.138893	0.0396304	0.0688357	0.0646008	0.594761	0.213143	0.0903432	0.250505		0.14246	0.153745	0.353383	0.417632	0.933094	0.667287	0.861797	0.841845		0.0483419	0.0579707	0.0918459	0.125486	0.480588	0.170066	0.0959695	0.0832477
66	0.618788	0.0456344	0.130866	0.31714	0.905286	0.754708	0.876733	0.717788		0.145856	0.0385494	0.0603058	0.0671812	0.61096	0.213869	0.0937236	0.253613		0.145893	0.15451	0.326622	0.389478	0.907515	0.650976	0.861144	0.840756		0.0481734	0.0578814	0.0847296	0.114857	0.473811	0.169045	0.0962587	0.0830876
67	0.626932	0.0461026	0.108765	0.335028	0.912973	0.750767	0.87748	0.721518		0.153396	0.0372956	0.0524492	0.0697094	0.625782	0.214095	0.0961848	0.256125		0.148307	0.1558	0.302071	0.36353	0.874525	0.637495	0.860729	0.839925		0.0478519	0.0576142	0.078101	0.104635	0.463531	0.167819	0.0957006	0.0835076
68	0.630302	0.0465098	0.0893743	0.35192	0.913179	0.748142	0.878228	0.723965		0.160934	0.0358897	0.0452623	0.0720171	0.637451	0.21406	0.0977527	0.257894		0.149754	0.157512	0.279649	0.339806	0.835389	0.627142	0.860461	0.839327		0.0473248	0.0571191	0.0719923	0.0949336	0.450061	0.166915	0.0945094	0.084137
69	0.629341	0.0469104	0.0725145	0.368247	0.905203	0.746823	0.878829	0.72525		0.167967	0.0343998	0.0387483	0.0741295	0.64414	0.21402	0.0984741	0.258879		0.150348	0.159492	0.259247	0.318249	0.791413	0.619988	0.860049	0.838889		0.0465387	0.0563841	0.0664084	0.0858558	0.433657	0.166915	0.0929466	0.0845408
70	0.624541	0.0473367	0.0580359	0.38424	0.889184	0.746817	0.879146	0.725411		0.174074	0.0329372	0.0329056	0.0760219	0.644758	0.214096	0.0985174	0.259032		0.150195	0.161571	0.240808	0.298754	0.743819	0.615758	0.859404	0.838672		0.0454973	0.0554626	0.0613492	0.0775274	0.414627	0.168083	0.0912347	0.0846755
71	0.616361	0.0478079	0.0457934	0.399758	0.865688	0.747986	0.879273	0.724411		0.178984	0.031689	0.0277091	0.0776028	0.638885	0.214236	0.0980313	0.258185		0.149383	0.163582	0.224242	0.281134	0.693801	0.613957	0.858679	0.838847		0.0442736	0.054367	0.0567922	0.0700463	0.393517	0.170407	0.0895235	0.0848529
72	0.605144	0.0483137	0.0356711	0.414379	0.835697	0.750153	0.879274	0.722283		0.182386	0.0308876	0.0230877	0.0786575	0.626695	0.214298	0.0971268	0.256244		0.147985	0.165398	0.209423	0.265192	0.642474	0.614026	0.857823	0.839295		0.0429765	0.0531221	0.0526745	0.0633852	0.370831	0.173639	0.0879141	0.0851653
73	0.591256	0.0488027	0.027576	0.42768	0.800317	0.753133	0.879094	0.719036		0.184133	0.0307066	0.0189602	0.0790628	0.60858	0.214202	0.095884	0.253166		0.146128	0.16693	0.196164	0.250777	0.590748	0.615387	0.856918	0.839908		0.0417734	0.0517595	0.0489453	0.0574851	0.347058	0.177461	0.0864858	0.0859042
74	0.575132	0.04922	0.0213817	0.439324	0.76075	0.756723	0.878935	0.714826		0.184215	0.0312341	0.0153398	0.0788222	0.585373	0.213819	0.0943042	0.24893		0.143941	0.168178	0.184287	0.237725	0.53942	0.617404	0.856108	0.840996		0.0412116	0.0503246	0.0455758	0.0523217	0.322658	0.181399	0.0852376	0.0871619
75	0.557184	0.0495098	0.0169022	0.449081	0.718172	0.760651	0.879058	0.709844		0.182756	0.0323658	0.0123563	0.0781218	0.557967	0.213004	0.0924324	0.243621		0.141424	0.169217	0.173645	0.225915	0.489173	0.619511	0.8554	0.842798		0.0421305	0.048863	0.042543	0.0478242	0.298001	0.185125	0.0839618	0.0884964
76	0.537806	0.0496631	0.0139278	0.456962	0.673714	0.764578	0.879536	0.704428		0.179899	0.0338644	0.0101743	0.0772083	0.527237	0.211577	0.0902635	0.237432		0.138579	0.170298	0.164159	0.21526	0.440585	0.621125	0.854706	0.845352		0.0450337	0.0475644	0.0398302	0.0439499	0.273407	0.188365	0.0827208	0.0896258
77	0.517413	0.0497135	0.0121671	0.463188	0.628354	0.768273	0.880386	0.698966		0.175907	0.0354541	0.00902713	0.076352	0.494101	0.20939	0.087979	0.230483		0.135415	0.172056	0.155784	0.205675	0.394048	0.621736	0.853971	0.848547		0.0497312	0.04675	0.03745	0.0406972	0.249215	0.190907	0.0814865	0.0907969
78	0.496325	0.0497679	0.0114446	0.467885	0.582999	0.771407	0.88151	0.693977		0.171084	0.0368604	0.00893676	0.0758013	0.459352	0.206299	0.085863	0.22281		0.131963	0.175606	0.148523	0.19708	0.34996	0.621032	0.853124	0.852041		0.0554297	0.0469443	0.0354089	0.0380289	0.225652	0.192527	0.0803994	0.0922265
79	0.474817	0.0500336	0.0116563	0.471297	0.538379	0.773642	0.882737	0.689826		0.165705	0.0378927	0.00984487	0.0757095	0.423688	0.202332	0.084101	0.214374		0.128263	0.182638	0.142392	0.189443	0.308595	0.618744	0.852126	0.855319		0.0612708	0.0488798	0.0337297	0.0358751	0.202922	0.193128	0.0796577	0.0939653
80	0.453184	0.0508363	0.0127699	0.473844	0.495063	0.774865	0.883724	0.686805		0.159949	0.0385053	0.0116882	0.0761531	0.387805	0.197549	0.0825164	0.205225		0.12436	0.195092	0.137484	0.182817	0.270105	0.614768	0.851078	0.857943		0.0666063	0.0532781	0.0323978	0.0341681	0.181232	0.192683	0.0793834	0.0957119
81	0.431745	0.0525692	0.0150782	0.475985	0.453478	0.77514	0.884363	0.685023		0.153981	0.0387782	0.0143411	0.0772148	0.352321	0.192171	0.0809945	0.195561		0.120314	0.214675	0.133976	0.17731	0.23459	0.609076	0.850219	0.85986		0.0709468	0.060661	0.0314214	0.0328396	0.160757	0.191253	0.079564	0.0971807
82	0.410814	0.0556285	0.0191244	0.478323	0.413926	0.774375	0.884691	0.684558		0.147889	0.0389374	0.0176557	0.0790355	0.317757	0.186421	0.0795471	0.185708		0.116206	0.242658	0.132072	0.173066	0.202052	0.601723	0.849581	0.861339		0.0740638	0.07119	0.0308243	0.0318958	0.141625	0.188913	0.0803434	0.0981652
83	0.39073	0.0603832	0.0253078	0.481626	0.376644	0.772463	0.88479	0.685387		0.141742	0.0392289	0.0215313	0.081642	0.284536	0.180585	0.0782436	0.176057		0.112118	0.279944	0.131994	0.170263	0.172467	0.592821	0.849107	0.862681		0.0759164	0.0841534	0.0306277	0.0313294	0.123928	0.185819	0.0816658	0.0984887
84	0.371782	0.0674324	0.0338454	0.486759	0.341837	0.769384	0.88469	0.687397		0.135579	0.0400299	0.0257989	0.0850637	0.252968	0.174867	0.0771828	0.166874		0.10815	0.326963	0.133976	0.169137	0.145797	0.582465	0.848671	0.863888		0.0765352	0.0987065	0.0308933	0.0311545	0.107718	0.182042	0.0833916	0.0981256
85	0.354275	0.0784782	0.0446928	0.494572	0.309682	0.765032	0.884505	0.690577		0.129502	0.0424698	0.0301757	0.0893025	0.223259	0.169452	0.0763373	0.158266		0.104438	0.38351	0.138156	0.169883	0.121968	0.570731	0.848172	0.865105		0.0760362	0.114341	0.0317604	0.031358	0.0930092	0.177631	0.0851313	0.0970493
86	0.338537	0.0970268	0.0575347	0.50588	0.280306	0.7592	0.884297	0.694795		0.123598	0.0490569	0.0344384	0.0944271	0.195581	0.164498	0.0759402	0.150124		0.101199	0.448429	0.144576	0.172691	0.100892	0.557726	0.847659	0.866375		0.0746039	0.129845	0.0332763	0.031904	0.0797964	0.172716	0.0865207	0.0955331
87	0.325029	0.127205	0.0717601	0.521418	0.253784	0.751667	0.883882	0.699886		0.117966	0.0636726	0.0384285	0.100385	0.170136	0.160067	0.0759549	0.142316		0.098869	0.519643	0.153108	0.177687	0.0824936	0.543612	0.847157	0.867456		0.0724571	0.144183	0.0354048	0.0327239	0.0680443	0.167486	0.0874458	0.0938108
88	0.314304	0.171235	0.0866489	0.541908	0.23009	0.742258	0.88314	0.705537		0.112691	0.0890639	0.0420457	0.106986	0.147137	0.156097	0.0762113	0.134759		0.0981348	0.594215	0.163543	0.184917	0.0667147	0.52854	0.846721	0.868137		0.069988	0.156952	0.0380359	0.0338736	0.0576148	0.162163	0.0879217	0.0921264
89	0.307039	0.227895	0.101533	0.568047	0.209137	0.730853	0.88198	0.711507		0.107862	0.123432	0.0452303	0.113853	0.126778	0.152469	0.0765675	0.127609		0.0997448	0.668595	0.175668	0.19438	0.0535416	0.512716	0.846362	0.868411		0.0677885	0.167605	0.0408876	0.0353358	0.0483559	0.156782	0.0880304	0.0906564
90	0.303964	0.294002	0.115785	0.600327	0.190785	0.717455	0.880404	0.717745		0.10359	0.164652	0.048072	0.120959	0.109151	0.149229	0.0769306	0.121089		0.104473	0.739301	0.18926	0.206065	0.0428979	0.496407	0.846013	0.868144		0.0665092	0.175734	0.0437368	0.0370123	0.0401996	0.151425	0.0879663	0.0895246
91	0.305838	0.365161	0.1289	0.638751	0.174857	0.702193	0.878474	0.724159		0.100129	0.209687	0.0507562	0.128047	0.0942517	0.146376	0.0767765	0.115432		0.11309	0.803428	0.204108	0.219811	0.0346407	0.479893	0.845566	0.867231		0.0668375	0.181585	0.046329	0.0387605	0.0331486	0.146235	0.0877619	0.0886869
92	0.313271	0.437052	0.140539	0.682398	0.161189	0.685302	0.876304	0.730487		0.0977281	0.25543	0.0534827	0.134883	0.0820072	0.143839	0.0760102	0.110756		0.125751	0.858543	0.219943	0.235229	0.0285556	0.463383	0.845136	0.865847		0.0694022	0.185635	0.048488	0.0404616	0.0272454	0.141249	0.0874095	0.0882554
93	0.326515	0.506209	0.150469	0.729459	0.149625	0.667045	0.874106	0.736558		0.0967503	0.299693	0.0563948	0.141495	0.0722845	0.141595	0.0747757	0.107002		0.141803	0.902912	0.236347	0.251804	0.0243942	0.446975	0.844786	0.864321		0.0742981	0.188181	0.0501864	0.042039	0.0224722	0.136414	0.0870253	0.0883352
94	0.345501	0.571149	0.158535	0.777475	0.14	0.647707	0.872143	0.742082		0.0974871	0.341399	0.0594593	0.147986	0.0648878	0.139682	0.0731439	0.104037		0.160407	0.93578	0.252913	0.268835	0.0217778	0.430722	0.844627	0.862864		0.0813355	0.189634	0.051549	0.0435822	0.0187891	0.131744	0.0866988	0.0889667
95	0.369663	0.631114	0.164671	0.823685	0.132169	0.627461	0.870523	0.746552		0.100023	0.379068	0.0625146	0.154637	0.0595758	0.137873	0.0711631	0.101657		0.180643	0.957039	0.269346	0.285861	0.0201898	0.414674	0.844643	0.861515		0.0901879	0.190158	0.0528135	0.0453415	0.0162145	0.12715	0.0864564	0.0900518
96	0.398437	0.685923	0.168897	0.86546	0.125999	0.606434	0.869389	0.749425		0.104291	0.412259	0.065299	0.161923	0.0560866	0.136054	0.0689919	0.0997541		0.201893	0.96718	0.285518	0.303029	0.0192242	0.398889	0.844839	0.86032		0.0999177	0.189681	0.0543784	0.049337	0.0146079	0.122511	0.0862852	0.0914898
97	0.431618	0.735706	0.171336	0.901258	0.121363	0.584757	0.868875	0.750261		0.110089	0.440836	0.0675384	0.170411	0.0541444	0.134227	0.0668817	0.0983604		0.224881	0.967342	0.301519	0.320686	0.0186006	0.383456	0.845139	0.859403		0.109984	0.188231	0.0567835	0.0640192	0.0137233	0.117872	0.0862367	0.0930598
98	0.46906	0.780338	0.172183	0.9304	0.118188	0.562525	0.86881	0.748647		0.117194	0.464239	0.0690596	0.180083	0.0535373	0.13229	0.0650999	0.0975325		0.250727	0.959017	0.317457	0.338426	0.0181418	0.368477	0.845421	0.858515		0.121835	0.185902	0.0607174	0.0929061	0.0133245	0.113286	0.0863102	0.0946763
99	0.510299	0.818788	0.171648	0.952341	0.116485	0.539725	0.869082	0.74426		0.125101	0.481646	0.0698009	0.190285	0.0540574	0.130016	0.0638916	0.0972006		0.280859	0.943836	0.33338	0.356171	0.0177903	0.35401	0.845586	0.857566		0.138812	0.182694	0.0667424	0.132583	0.013204	0.108834	0.0865055	0.0961333
100	0.5553	0.850571	0.169977	0.966724	0.116524	0.516457	0.869594	0.736932		0.133449	0.493324	0.0697354	0.200158	0.0556439	0.127328	0.0632854	0.0973227		0.3174	0.923472	0.34922	0.373841	0.0175962	0.340155	0.845679	0.85669		0.165099	0.178788	0.0752658	0.178338	0.0131736	0.104602	0.0868308	0.0975364
	RIGHT
	EMG RVastusLat		EMG RSemitendi		EMG RBicepsFem		EMG RGastrocMed		EMG RSoleus		EMG RTibialisA		EMG RPeroneusLong		EMG LTensorLatae		EMG RTensorLatae		EMG LRectusFem		EMG LVastusLat		EMG LSemitendi		EMG LBicepsFem		EMG LGastrocMed		EMG LSoleus		EMG LTibialisA		EMG LPeroneusLong		EMG RRectusFem
%	mean	std	mean	std	mean	std	mean	std	mean	std	mean	std	mean	std	mean	std	mean	std	mean	std	mean	std	mean	std	mean	std	mean	std	mean	std	mean	std	mean	std	mean	std
1	0.252354	0.90592	0.872912	0.841758		0.0739185	0.259309	0.842853	0.830226	0.171383	0.174332	0.0826836	0.0945793		0.0370564	0.125544	0.188286	0.212744	0.807173	0.875241	0.44664		0.221816	0.0259479	0.742763	0.123747	0.352686	0.229807	0.072496	0.462559		0.082398	0.0251677	0.191582	0.0559328	0.164642
2	0.314777	0.904328	0.873023	0.842383		0.0765858	0.243682	0.813082	0.814632	0.200978	0.167542	0.0833948	0.0949963		0.0384488	0.119391	0.184741	0.214672	0.813789	0.874879	0.469274		0.23252	0.0269704	0.691228	0.124679	0.389213	0.220511	0.0722386	0.425447		0.0852679	0.027033	0.184488	0.054637	0.181231
3	0.397359	0.898655	0.873053	0.842998		0.079816	0.229466	0.778596	0.793075	0.239232	0.162276	0.0838668	0.0953098		0.0398779	0.113724	0.180455	0.215038	0.817664	0.874571	0.494336		0.249331	0.0281688	0.638465	0.12633	0.436757	0.213832	0.0722328	0.390893		0.0902961	0.0290321	0.176327	0.0537998	0.208527
4	0.493322	0.888922	0.873311	0.843584		0.0837171	0.216664	0.740549	0.766602	0.283315	0.158688	0.0842098	0.095225		0.0413028	0.10848	0.175203	0.213619	0.818786	0.874361	0.521309		0.272803	0.0295043	0.585458	0.129518	0.491266	0.209787	0.0723526	0.359451		0.0965063	0.0310669	0.16728	0.053389	0.245643
5	0.593423	0.875198	0.873775	0.844046		0.0883924	0.205282	0.700236	0.736339	0.329284	0.156594	0.0846882	0.0946596		0.0426548	0.103548	0.168947	0.21033	0.817748	0.874195	0.549379		0.302735	0.030958	0.533074	0.135135	0.548365	0.20808	0.0726634	0.33164		0.102894	0.0330678	0.157551	0.0533478	0.287914
6	0.68943	0.857922	0.874362	0.844281		0.0938427	0.195328	0.658915	0.703441	0.373854	0.155625	0.0855339	0.0936711		0.0438177	0.0987817	0.161735	0.205201	0.815124	0.8741	0.577608		0.337889	0.0325218	0.482034	0.143789	0.603879	0.20757	0.0730769	0.307748		0.108858	0.0349186	0.147347	0.0536996	0.330703
7	0.775046	0.837665	0.874966	0.844392		0.0999173	0.186795	0.617635	0.668902	0.414424	0.155355	0.086862	0.0924033		0.0448463	0.0941036	0.153757	0.198481	0.811456	0.874047	0.605153		0.376392	0.0341603	0.432927	0.155534	0.654503	0.20729	0.0735716	0.2883		0.114437	0.0365391	0.136876	0.0543511	0.370578
8	0.846557	0.814944	0.875452	0.84432		0.10637	0.179668	0.577099	0.633467	0.449101	0.15548	0.0886117	0.0909652		0.0457597	0.0896407	0.145338	0.19049	0.806929	0.87397	0.631178		0.416083	0.0358503	0.386182	0.169935	0.698601	0.206838	0.0743736	0.273596		0.119819	0.0378429	0.126346	0.0551086	0.405453
9	0.902106	0.790599	0.87554	0.843835		0.112967	0.173898	0.537717	0.59772	0.476884	0.155919	0.0906116	0.0892914		0.0465675	0.0855711	0.136818	0.181523	0.8016	0.873747	0.654823		0.455268	0.0375613	0.342096	0.186417	0.736066	0.205997	0.0756703	0.263569		0.125209	0.0388111	0.115941	0.0558667	0.433957
10	0.941483	0.765609	0.875287	0.843044		0.119508	0.169415	0.499746	0.562167	0.49745	0.15643	0.0927199	0.0874088		0.0473012	0.0820861	0.12842	0.171886	0.795415	0.873464	0.675386		0.492509	0.0392057	0.300875	0.204538	0.767403	0.204887	0.0776996	0.257633		0.130643	0.0394515	0.105795	0.0567881	0.456056
11	0.965387	0.740781	0.874725	0.842035		0.125846	0.166105	0.463362	0.527222	0.510785	0.156749	0.0949144	0.0852653		0.0479086	0.0793058	0.120278	0.161861	0.788163	0.873102	0.692459		0.526745	0.0407032	0.262648	0.223917	0.793866	0.20393	0.0808117	0.254998		0.136283	0.0397729	0.0960218	0.0580939	0.473123
12	0.975079	0.71679	0.873814	0.840775		0.131816	0.163855	0.428768	0.493326	0.517354	0.156828	0.097104	0.082986		0.0483304	0.0771636	0.112438	0.151645	0.779887	0.872638	0.706071		0.557254	0.042027	0.227483	0.244066	0.817054	0.203445	0.0849892	0.25472		0.14263	0.0397766	0.0866971	0.0599055	0.487476
13	0.972055	0.694112	0.872576	0.839434		0.137265	0.16252	0.396186	0.460873	0.517769	0.156691	0.0989888	0.0809728		0.0485787	0.0754924	0.10488	0.141373	0.771063	0.872197	0.716417		0.583536	0.0431662	0.1954	0.264484	0.83787	0.203457	0.0895978	0.255917		0.150153	0.0394582	0.0778623	0.0622406	0.501216
14	0.957829	0.673231	0.871242	0.838249		0.142027	0.161971	0.365791	0.430165	0.512622	0.156481	0.100303	0.0796581		0.0486732	0.0741426	0.0976166	0.131204	0.762216	0.871927	0.723924		0.605025	0.0441177	0.166379	0.284611	0.8562	0.203768	0.0936529	0.257809		0.158928	0.0388293	0.0695515	0.0650071	0.515202
15	0.934021	0.654556	0.869923	0.837358		0.145995	0.162066	0.337669	0.401436	0.502651	0.156335	0.100633	0.0792676		0.0486463	0.0729106	0.090673	0.121284	0.753882	0.871909	0.729143		0.621416	0.0448934	0.140348	0.303866	0.871192	0.204057	0.0967109	0.259785		0.168741	0.0379316	0.061809	0.0679936	0.529343
16	0.902098	0.638513	0.868673	0.836828		0.149097	0.162713	0.311842	0.374877	0.488448	0.156401	0.0999686	0.0796035		0.0485261	0.0716569	0.0840808	0.111677	0.746605	0.872111	0.732623		0.632615	0.0455227	0.117208	0.322017	0.881248	0.204132	0.0986489	0.261537		0.179064	0.0368078	0.0546545	0.0709563	0.542466
17	0.863504	0.625443	0.867485	0.836716		0.15134	0.163821	0.288221	0.350494	0.470568	0.156846	0.0984311	0.0804077		0.0483264	0.0703168	0.0778833	0.102519	0.740709	0.872503	0.734616		0.638742	0.046071	0.0968149	0.339162	0.884716	0.204042	0.0995753	0.262908		0.18899	0.0354975	0.0480849	0.07373	0.552754
18	0.819581	0.615523	0.866305	0.836903		0.152784	0.165272	0.266728	0.328257	0.44954	0.157888	0.0964045	0.0812897		0.0480454	0.0688734	0.0720959	0.0939556	0.736395	0.872945	0.735199		0.640022	0.0465981	0.0790329	0.355549	0.880635	0.203904	0.0997608	0.263706		0.197685	0.0340541	0.0420873	0.0763072	0.558779
19	0.771631	0.608744	0.865069	0.83732		0.153513	0.16692	0.247298	0.308109	0.425928	0.159693	0.0942509	0.0819768		0.0477385	0.0673237	0.0667155	0.0861099	0.733942	0.873321	0.734499		0.636923	0.0471298	0.0637248	0.371503	0.868797	0.203783	0.0994038	0.263714		0.204674	0.0325889	0.0366331	0.0786871	0.559834
20	0.720915	0.604939	0.863751	0.83789		0.153551	0.168599	0.229861	0.289892	0.400358	0.162346	0.0922314	0.0824971		0.0475543	0.0656829	0.0617429	0.0790857	0.733398	0.87373	0.73258		0.629975	0.0476753	0.05076	0.387078	0.849545	0.203703	0.0985541	0.262724		0.209655	0.0312477	0.0316689	0.0807909	0.555539
21	0.668565	0.603606	0.862455	0.838621		0.152913	0.170136	0.214277	0.273403	0.373446	0.165695	0.0903795	0.0831217		0.0476462	0.0639802	0.0571704	0.0729322	0.73483	0.874168	0.729428		0.619652	0.0482226	0.0400276	0.402035	0.823608	0.203697	0.0972867	0.260667		0.212477	0.0302292	0.027158	0.0823872	0.546004
22	0.615605	0.604266	0.861308	0.839538		0.151633	0.171427	0.200407	0.25849	0.345775	0.16954	0.0887696	0.083894		0.0480865	0.0622621	0.05296	0.0675668	0.73811	0.874579	0.725146		0.606396	0.0487368	0.0314327	0.416071	0.792002	0.203825	0.0957789	0.257423		0.213198	0.0297166	0.0230575	0.0833375	0.531538
23	0.562905	0.606353	0.860354	0.841015		0.149834	0.172465	0.188091	0.245033	0.317859	0.173633	0.0873691	0.0850389		0.0488712	0.060544	0.0491076	0.062877	0.742854	0.875141	0.719848		0.590706	0.049186	0.0248394	0.428829	0.755903	0.204083	0.0940961	0.253012		0.212002	0.0298676	0.0193928	0.0836151	0.512652
24	0.511157	0.609158	0.859408	0.843123		0.147625	0.173374	0.177161	0.232896	0.290133	0.177675	0.0860875	0.0865605		0.0499985	0.0588216	0.0455897	0.0587143	0.748586	0.875816	0.713652		0.573012	0.049528	0.0199575	0.439943	0.716431	0.204357	0.0923048	0.247582		0.209084	0.030691	0.0163662	0.0833688	0.490049
25	0.460972	0.611965	0.858377	0.845846		0.145005	0.174493	0.167486	0.221977	0.262955	0.181385	0.0847887	0.0884015		0.0517747	0.0572397	0.0423959	0.0549869	0.754744	0.876554	0.706874		0.553752	0.0497573	0.0164936	0.449323	0.67469	0.204477	0.0903887	0.241278		0.204687	0.0320264	0.0140986	0.0827475	0.464487
26	0.412855	0.614294	0.85718	0.849054		0.142017	0.17642	0.159027	0.212203	0.236612	0.18458	0.0834445	0.0904967		0.0545361	0.0561095	0.0395423	0.0517011	0.76072	0.877482	0.699998		0.533338	0.049915	0.0142911	0.457029	0.631717	0.204053	0.0883995	0.234078		0.199083	0.0336184	0.0125044	0.0820007	0.436726
27	0.36716	0.615671	0.855805	0.852634		0.138685	0.180159	0.15174	0.203497	0.211341	0.187105	0.0820407	0.0926924		0.0583398	0.0559345	0.0370532	0.0488603	0.766046	0.878703	0.693486		0.512148	0.0501019	0.0131543	0.463187	0.588364	0.202675	0.0865414	0.226136		0.192494	0.0351985	0.0116121	0.0813675	0.407476
28	0.324153	0.615688	0.85421	0.856017		0.135023	0.187077	0.145588	0.195789	0.187304	0.188829	0.0806504	0.0945465		0.0627575	0.0575489	0.0349715	0.0464679	0.770389	0.880025	0.687789		0.490526	0.0504936	0.0128893	0.468018	0.545343	0.200216	0.0848895	0.217559		0.185157	0.0365341	0.0116608	0.0810254	0.377361
29	0.28407	0.61411	0.85252	0.858993		0.131086	0.198744	0.140632	0.189099	0.164645	0.189708	0.0794516	0.0960221		0.0672594	0.0620563	0.0333422	0.0445062	0.77351	0.881281	0.683333		0.468785	0.0513604	0.0135216	0.471831	0.503291	0.196678	0.0833855	0.208316		0.177391	0.0375337	0.0128186	0.0812452	0.346971
30	0.247032	0.610755	0.850988	0.861539		0.126968	0.216707	0.136978	0.183478	0.143515	0.189719	0.0785158	0.0969628		0.0714178	0.070345	0.0321915	0.0429334	0.775382	0.882361	0.680332		0.447198	0.0530255	0.0153648	0.474977	0.462687	0.192222	0.0819768	0.198592		0.16948	0.0382556	0.0150174	0.0821714	0.316833
31	0.213061	0.605509	0.849756	0.863688		0.122736	0.242334	0.134757	0.179041	0.124018	0.18888	0.0778355	0.0974172		0.0747773	0.0827045	0.0314869	0.0416681	0.776075	0.883167	0.678797		0.426034	0.0558363	0.0188701	0.478018	0.423887	0.187148	0.0806033	0.188564		0.161627	0.0389668	0.018024	0.0838357	0.2874
32	0.182139	0.598453	0.8489	0.86543		0.118497	0.276348	0.134158	0.175937	0.10624	0.187228	0.0775657	0.0974994		0.077091	0.0985932	0.0312664	0.0406971	0.775542	0.883623	0.678872		0.405546	0.0603181	0.0243044	0.481646	0.387157	0.181818	0.0791767	0.178406		0.153973	0.0399943	0.0216759	0.0863904	0.259061
33	0.154222	0.589711	0.848423	0.8671		0.114371	0.319409	0.13541	0.174366	0.0902235	0.184762	0.0778494	0.0972706		0.0783214	0.116829	0.0316389	0.0400168	0.773733	0.883838	0.680548		0.386029	0.067528	0.0317256	0.486685	0.35272	0.176492	0.0777445	0.168403		0.146619	0.0423801	0.0258978	0.0899215	0.232129
34	0.129233	0.579458	0.848104	0.868768		0.110512	0.371205	0.138696	0.17451	0.0759592	0.181502	0.0786232	0.0967041		0.0784918	0.136081	0.0326858	0.0396529	0.770631	0.883953	0.683599		0.367796	0.0791927	0.0411207	0.493971	0.320768	0.171373	0.0764822	0.158877		0.139657	0.0488826	0.0303822	0.0944688	0.206838
35	0.107115	0.567853	0.847701	0.870313		0.107177	0.430846	0.144082	0.17653	0.0634501	0.177557	0.0795944	0.0958386		0.0777362	0.15479	0.0344429	0.0396455	0.766019	0.883852	0.687836		0.35121	0.0978913	0.0523748	0.504316	0.291433	0.166633	0.0754597	0.149961		0.133121	0.063321	0.0346706	0.100106	0.183399
36	0.0877394	0.555047	0.84721	0.871801		0.104762	0.496734	0.151562	0.18056	0.0526647	0.173112	0.0805391	0.094805		0.0764082	0.17128	0.0368929	0.0401347	0.759656	0.883556	0.693035		0.336729	0.126007	0.0651694	0.518478	0.264736	0.162506	0.0747556	0.141762		0.127196	0.0877859	0.0384535	0.106807	0.161978
37	0.0709961	0.541178	0.846552	0.873142		0.103831	0.566321	0.160975	0.18674	0.0435258	0.168377	0.0813063	0.0939772		0.0750101	0.184416	0.039788	0.0414075	0.751431	0.883023	0.698859		0.324979	0.165305	0.0789344	0.537068	0.240675	0.159108	0.0744538	0.134186		0.122183	0.119753	0.0415358	0.114174	0.142747
38	0.0568351	0.526392	0.845689	0.874074		0.105054	0.636587	0.172083	0.195156	0.035874	0.163442	0.0817793	0.0934398		0.0740406	0.193548	0.0427772	0.0437645	0.741231	0.882171	0.705058		0.316718	0.216353	0.0930577	0.560656	0.219169	0.156373	0.0746244	0.127263		0.118563	0.15664	0.0438168	0.121931	0.125765
39	0.0452349	0.510849	0.844668	0.874492		0.109145	0.704619	0.184711	0.205919	0.0295666	0.158404	0.082039	0.0932206		0.0741581	0.198437	0.0456135	0.0472815	0.729006	0.881006	0.711545		0.312744	0.27713	0.106986	0.589942	0.200111	0.154155	0.0750299	0.12118		0.116888	0.19576	0.0454058	0.129807	0.110984
40	0.036076	0.49481	0.843585	0.874415		0.116652	0.767654	0.19877	0.219067	0.0245582	0.153399	0.0821444	0.0933859		0.0759916	0.199421	0.0481364	0.0519548	0.714908	0.879705	0.718227		0.31371	0.344191	0.120216	0.625304	0.183403	0.152381	0.0754042	0.115977		0.117814	0.23467	0.0466589	0.137699	0.0983151
41	0.0292393	0.47852	0.842426	0.87376		0.127816	0.823393	0.214018	0.234277	0.0208317	0.148538	0.0819718	0.0938352		0.0797602	0.197346	0.0501178	0.0575174	0.699111	0.878273	0.72496		0.320195	0.413788	0.132329	0.666102	0.168929	0.150943	0.0755107	0.111677		0.122074	0.272059	0.0479835	0.14504	0.0876071
42	0.0246095	0.46213	0.84137	0.872625		0.14232	0.870177	0.230157	0.250992	0.0182083	0.143842	0.0814766	0.094407		0.085278	0.193429	0.0516512	0.0634451	0.681834	0.876735	0.731514		0.332447	0.482562	0.143052	0.711006	0.156589	0.149727	0.0752476	0.108215		0.129801	0.307664	0.0497793	0.151495	0.0786828
43	0.021799	0.445748	0.840477	0.871226		0.159479	0.906839	0.246882	0.268524	0.0166038	0.139287	0.0807941	0.0951441		0.0922419	0.189055	0.052983	0.0691703	0.66329	0.875248	0.737642		0.350366	0.548168	0.152184	0.758012	0.146241	0.148614	0.0745501	0.10546		0.140051	0.340999	0.0522611	0.156925	0.0713796
44	0.0202858	0.429452	0.83977	0.869774		0.178412	0.932816	0.263869	0.286078	0.0158347	0.134854	0.0800936	0.0961751		0.100301	0.185304	0.0544351	0.0744534	0.643633	0.873895	0.742966		0.37354	0.60919	0.159562	0.804519	0.137706	0.147494	0.0734543	0.103199		0.151668	0.371923	0.0553151	0.161384	0.065504
45	0.0195624	0.413326	0.839285	0.868296		0.198539	0.948263	0.280835	0.303263	0.0155872	0.130425	0.0795265	0.0974365		0.108867	0.182702	0.05635	0.0792113	0.623001	0.87269	0.746972		0.401437	0.665548	0.165128	0.847978	0.130801	0.146201	0.0720648	0.101391		0.164033	0.400165	0.0586538	0.165449	0.0608241
46	0.0192712	0.397485	0.839051	0.866871		0.220234	0.95382	0.297632	0.320369	0.0155304	0.12597	0.0793846	0.0988448		0.117791	0.181233	0.0592368	0.0842623	0.601525	0.871731	0.74914		0.433523	0.717079	0.168917	0.886589	0.125366	0.144656	0.0704804	0.0999853		0.176407	0.424904	0.0618718	0.170052	0.0571288
47	0.0191557	0.382041	0.83905	0.865632		0.244259	0.950663	0.314225	0.337731	0.015477	0.121537	0.0798248	0.100362		0.128747	0.180457	0.0634921	0.09464	0.579286	0.871125	0.749027		0.469584	0.763544	0.171037	0.919091	0.121283	0.142869	0.06882	0.099031		0.188088	0.445396	0.064604	0.175816	0.0543011
48	0.0190708	0.367139	0.839381	0.864492		0.271445	0.940219	0.330587	0.355082	0.0153643	0.117218	0.080805	0.101724		0.145027	0.179815	0.0690388	0.115837	0.556397	0.870841	0.746276		0.509398	0.804538	0.171653	0.944671	0.118527	0.140784	0.0672321	0.0986527		0.198817	0.461349	0.066634	0.182687	0.0522649
49	0.0189699	0.352874	0.840085	0.863373		0.3033	0.924006	0.346704	0.37234	0.0151885	0.113079	0.0822597	0.102756		0.169837	0.178876	0.0758004	0.148278	0.532958	0.870903	0.74063		0.55264	0.839594	0.170953	0.962764	0.117253	0.138187	0.0658578	0.0987918		0.208401	0.472901	0.0678526	0.190141	0.0511993
50	0.0188628	0.33926	0.841084	0.862397		0.341413	0.903462	0.362508	0.389465	0.0149866	0.109195	0.0843055	0.103665		0.204801	0.177276	0.0839271	0.188512	0.509165	0.871351	0.732057		0.598794	0.868137	0.169152	0.972842	0.118063	0.135125	0.0648606	0.0994721		0.216365	0.48025	0.0682316	0.197379	0.0513564
51	0.0188145	0.326321	0.842324	0.861509		0.386737	0.879833	0.377828	0.406406	0.0147979	0.105572	0.0866284	0.10452		0.24759	0.174884	0.0934071	0.231034	0.485321	0.872107	0.720803		0.646849	0.890056	0.166451	0.974301	0.122009	0.13174	0.0643802	0.100856		0.222351	0.483722	0.0678624	0.203639	0.0528681
52	0.0189119	0.314077	0.843797	0.860737		0.439483	0.854326	0.392537	0.423235	0.0146862	0.102233	0.0892212	0.105222		0.295037	0.17169	0.103914	0.27099	0.461735	0.873061	0.707378		0.695177	0.905767	0.163029	0.966803	0.130279	0.128145	0.0645012	0.102961		0.226228	0.48409	0.0668864	0.208387	0.0558898
53	0.0193162	0.302599	0.845399	0.860169		0.498836	0.828122	0.40668	0.440146	0.0146325	0.099235	0.0920459	0.105762		0.343754	0.167788	0.115054	0.306141	0.438698	0.874061	0.692435		0.742053	0.915939	0.159088	0.950537	0.14369	0.124513	0.0651445	0.105704		0.228253	0.481883	0.0654464	0.21155	0.0602681
54	0.0202279	0.291952	0.847099	0.859778		0.563411	0.802301	0.420508	0.457301	0.0145372	0.0965558	0.094877	0.106116		0.391488	0.163374	0.126024	0.334403	0.416559	0.875012	0.676585		0.78584	0.921328	0.15491	0.926171	0.162418	0.121115	0.0661461	0.109104		0.228976	0.476941	0.063769	0.213121	0.0652534
55	0.0217669	0.282198	0.848821	0.859303		0.630582	0.777778	0.434155	0.474701	0.0143122	0.0941309	0.0975757	0.10622		0.436203	0.158869	0.136111	0.35498	0.395615	0.875885	0.660374		0.824904	0.922635	0.150822	0.894807	0.185932	0.118167	0.0673049	0.113143		0.229091	0.469357	0.0620691	0.21314	0.0700022
56	0.0238942	0.27341	0.850456	0.858734		0.697431	0.755291	0.44776	0.492382	0.0139729	0.0919243	0.0999839	0.10612		0.47679	0.154911	0.144984	0.368362	0.376077	0.876707	0.644253		0.858099	0.920046	0.147151	0.857848	0.213307	0.115854	0.068424	0.117782		0.229537	0.459353	0.0605248	0.21164	0.0739834
57	0.0264881	0.265642	0.851992	0.857979		0.760954	0.735232	0.461711	0.510322	0.0136313	0.0899175	0.101812	0.105813		0.512472	0.152166	0.152648	0.37524	0.35809	0.877544	0.628386		0.884724	0.91342	0.144359	0.816756	0.24341	0.114328	0.0695772	0.122969		0.231102	0.447081	0.0594573	0.208743	0.0768085
58	0.0294127	0.258893	0.85331	0.857009		0.818507	0.717602	0.476393	0.528505	0.0133883	0.0880192	0.102953	0.105172		0.542657	0.151133	0.159571	0.376418	0.341779	0.878474	0.612842		0.904594	0.902222	0.142962	0.77283	0.274934	0.113469	0.0708725	0.128526		0.234269	0.432748	0.0592823	0.204613	0.078828
59	0.0325113	0.253114	0.85434	0.855875		0.867982	0.702201	0.49195	0.54694	0.0132953	0.0862394	0.103488	0.104197		0.566603	0.152129	0.166815	0.372793	0.327225	0.879453	0.597577		0.918063	0.886023	0.143436	0.727213	0.306354	0.113072	0.0721274	0.134205		0.239266	0.416648	0.060409	0.19945	0.0807674
60	0.035642	0.248208	0.855105	0.854837		0.907843	0.688837	0.5084	0.565743	0.0133084	0.0845986	0.103476	0.103079		0.584081	0.155269	0.175574	0.365139	0.314342	0.880431	0.582427		0.925921	0.864693	0.146055	0.680869	0.336097	0.112837	0.0731212	0.139806		0.246064	0.399187	0.0631652	0.193497	0.0831793
61	0.0386808	0.244065	0.855632	0.854143		0.937179	0.67733	0.525609	0.584711	0.0133503	0.0830565	0.103146	0.101964		0.595201	0.160201	0.186828	0.354165	0.303031	0.881382	0.567198		0.928888	0.838624	0.151048	0.634554	0.362952	0.112455	0.0737301	0.145078		0.254271	0.380836	0.0677056	0.187062	0.0863385
62	0.0415002	0.240562	0.855924	0.853684		0.955617	0.667613	0.543149	0.603308	0.0134056	0.0816404	0.102749	0.100813		0.600221	0.166357	0.200873	0.340601	0.293214	0.882244	0.551882		0.927627	0.808545	0.158545	0.588886	0.386006	0.11181	0.0739553	0.149782		0.263309	0.362073	0.0738213	0.180315	0.0903366
63	0.0439919	0.237567	0.856106	0.853205		0.963218	0.659894	0.560415	0.620785	0.0134733	0.0803808	0.102461	0.099851		0.599589	0.173192	0.216849	0.325248	0.284797	0.882836	0.536739		0.922447	0.775346	0.16861	0.544393	0.404685	0.110926	0.0739458	0.153781		0.272487	0.343576	0.0809401	0.17349	0.0948107
64	0.0460884	0.235004	0.856126	0.852648		0.960327	0.654455	0.57673	0.636535	0.0135972	0.0792333	0.102347	0.0990661		0.593644	0.180463	0.233264	0.308863	0.277643	0.883096	0.522491		0.913296	0.739794	0.181368	0.501553	0.418944	0.109791	0.0738632	0.157181		0.2811	0.32611	0.0884356	0.166891	0.0993384
65	0.0477744	0.232895	0.855908	0.851736		0.947704	0.651284	0.591728	0.650164	0.0137742	0.0782231	0.102488	0.0981951		0.582597	0.187982	0.248666	0.292143	0.271609	0.883061	0.510205		0.900089	0.702471	0.196775	0.460743	0.429195	0.108424	0.0737477	0.161007		0.288592	0.310144	0.095777	0.160802	0.103688
66	0.0490589	0.231274	0.855555	0.850241		0.926436	0.650296	0.605359	0.661459	0.0139763	0.0774908	0.10285	0.0968971		0.566898	0.195643	0.261817	0.275551	0.266523	0.88273	0.500676		0.882673	0.663761	0.214743	0.422234	0.435951	0.106831	0.0735598	0.168269		0.29434	0.295841	0.102554	0.155497	0.107773
67	0.0499619	0.230169	0.85516	0.848475		0.89774	0.651423	0.617738	0.670609	0.0141554	0.0770717	0.10324	0.0950209		0.547132	0.203359	0.271464	0.259343	0.262254	0.882179	0.49409		0.861038	0.623975	0.235017	0.386184	0.4398	0.105034	0.073502	0.182049		0.297904	0.283023	0.108432	0.151101	0.111575
68	0.0505206	0.229563	0.854732	0.846931		0.862936	0.65468	0.629122	0.678013	0.0142915	0.0769703	0.103399	0.0928316		0.523863	0.21098	0.276971	0.243728	0.258647	0.881591	0.490313		0.835432	0.583444	0.257375	0.352747	0.441421	0.103115	0.0737088	0.20373		0.298962	0.271237	0.113267	0.147524	0.11519
69	0.0507848	0.229425	0.854378	0.845738		0.823496	0.659874	0.639828	0.684034	0.0143607	0.0771836	0.103281	0.0905538		0.497858	0.218396	0.278466	0.229092	0.255633	0.880981	0.489055		0.806327	0.542485	0.281452	0.321933	0.441508	0.101246	0.0742005	0.233167		0.29733	0.259883	0.117147	0.14469	0.118765
70	0.0507941	0.229639	0.854256	0.844891		0.780606	0.666793	0.649876	0.689009	0.0143649	0.077569	0.103021	0.088552		0.469906	0.225527	0.276325	0.215843	0.253207	0.880302	0.489695		0.774229	0.501478	0.306894	0.293652	0.440491	0.0996487	0.0749611	0.26785		0.293009	0.248647	0.120214	0.142276	0.122365
71	0.0505853	0.230158	0.854458	0.844496		0.735356	0.675104	0.659207	0.693303	0.0143206	0.0779994	0.102875	0.0874734		0.440582	0.23233	0.271029	0.204429	0.251356	0.879576	0.491419		0.739871	0.460899	0.333406	0.267886	0.43863	0.0984607	0.0759515	0.305205		0.28615	0.237162	0.122388	0.14007	0.125842
72	0.0502018	0.23093	0.855083	0.844529		0.68868	0.684185	0.667936	0.697138	0.0142452	0.0783107	0.103111	0.0875132		0.410415	0.238724	0.263165	0.195284	0.250067	0.878813	0.493382		0.704022	0.42118	0.360906	0.244613	0.436042	0.0977348	0.0770461	0.34386		0.277039	0.225275	0.123566	0.137913	0.129001
73	0.0496764	0.23202	0.856065	0.844792		0.641398	0.693131	0.676228	0.700574	0.0141491	0.0785051	0.103742	0.0881637		0.37986	0.244438	0.25325	0.188756	0.249343	0.877968	0.494829		0.66743	0.382698	0.389281	0.223732	0.432693	0.0975118	0.0780412	0.382556		0.266104	0.212985	0.123671	0.135593	0.131612
74	0.0490438	0.233671	0.857301	0.845104		0.59424	0.701088	0.684183	0.703662	0.0140634	0.0788018	0.104677	0.0891495		0.349325	0.249344	0.241742	0.185027	0.249514	0.877038	0.495082		0.630791	0.345751	0.418206	0.205159	0.428479	0.0995009	0.0788951	0.420107		0.253756	0.200353	0.122933	0.133066	0.133525
75	0.0483389	0.23621	0.858529	0.845405		0.547894	0.707295	0.691826	0.706466	0.0139995	0.0794639	0.105728	0.0903226		0.319179	0.253535	0.229246	0.183989	0.251125	0.87599	0.493617		0.594769	0.310585	0.447413	0.188804	0.423374	0.107162	0.0796609	0.455289		0.240333	0.187481	0.121617	0.130502	0.134645
76	0.0475931	0.240109	0.859402	0.845476		0.503006	0.71096	0.699264	0.708881	0.0139568	0.0806878	0.106541	0.0914404		0.289786	0.256887	0.216263	0.185113	0.254552	0.874835	0.490093		0.559836	0.277404	0.47681	0.174519	0.417321	0.123805	0.0803084	0.486476		0.226147	0.174501	0.120081	0.127919	0.134932
77	0.046848	0.246168	0.859821	0.845232		0.460049	0.711587	0.706592	0.710827	0.0139427	0.0827184	0.106847	0.0922499		0.261477	0.259269	0.203362	0.187717	0.25979	0.873751	0.484384		0.526252	0.246326	0.50641	0.162181	0.410234	0.14969	0.0807445	0.51261		0.211461	0.161551	0.119003	0.125371	0.134459
78	0.0461538	0.255272	0.859804	0.844712		0.419341	0.708923	0.713862	0.712306	0.0139631	0.0855406	0.106504	0.0929238		0.234544	0.260668	0.191075	0.191001	0.266998	0.872906	0.476656		0.494243	0.21743	0.536233	0.151669	0.402048	0.183417	0.0809475	0.534096		0.196601	0.148755	0.118996	0.122947	0.133302
79	0.0455663	0.268098	0.859466	0.844241		0.381033	0.702917	0.721208	0.713285	0.0140027	0.0889537	0.105288	0.0936786		0.209231	0.260981	0.179887	0.194369	0.276255	0.872514	0.467293		0.46392	0.190769	0.566684	0.142856	0.392721	0.221252	0.0810943	0.552584		0.181988	0.136211	0.120684	0.120507	0.131494
80	0.0451552	0.285258	0.858862	0.843941		0.345135	0.693691	0.728893	0.713684	0.0140575	0.0927633	0.1032	0.09473		0.185678	0.260092	0.170231	0.197377	0.28777	0.872567	0.456876		0.435259	0.16639	0.598139	0.135596	0.382219	0.258462	0.0813715	0.571249		0.167971	0.123986	0.124333	0.118092	0.129074
81	0.0449968	0.307168	0.85811	0.844108		0.31161	0.681527	0.736962	0.713464	0.0141158	0.0968752	0.100433	0.096431		0.163939	0.258078	0.162479	0.199774	0.301891	0.872986	0.445988		0.408321	0.144315	0.630766	0.129708	0.370651	0.29175	0.0817471	0.593324		0.154807	0.112158	0.129668	0.11581	0.126166
82	0.0451631	0.333961	0.857451	0.844981		0.280392	0.666714	0.745442	0.712599	0.014183	0.101439	0.0972783	0.0988202		0.144026	0.255113	0.15682	0.20134	0.319066	0.873706	0.435125		0.383188	0.124492	0.664495	0.124985	0.358223	0.319682	0.0820838	0.62055		0.1427	0.100839	0.13586	0.113706	0.122902
83	0.0457163	0.365647	0.857081	0.846474		0.251422	0.649453	0.754348	0.71117	0.0142545	0.106887	0.0939676	0.101631		0.125932	0.251391	0.153242	0.202034	0.339687	0.87455	0.424693		0.359852	0.106884	0.699346	0.121254	0.345231	0.341123	0.0821642	0.653181		0.131789	0.090075	0.142194	0.111781	0.119377
84	0.0467275	0.401976	0.856933	0.84821		0.224671	0.629882	0.763686	0.709468	0.0143377	0.113789	0.090753	0.104257		0.10961	0.247054	0.151575	0.201761	0.364084	0.875289	0.414832		0.338305	0.0914143	0.735154	0.118389	0.332009	0.355712	0.0818411	0.688126		0.122174	0.0799295	0.148141	0.109988	0.115674
85	0.0482996	0.4423	0.857009	0.849992		0.2001	0.60824	0.773402	0.707909	0.0144531	0.122505	0.0878975	0.106466		0.0950412	0.242187	0.151511	0.200348	0.392197	0.875957	0.405462		0.318533	0.0778664	0.77157	0.116259	0.318957	0.364205	0.0812623	0.72126		0.113906	0.070571	0.153477	0.108138	0.111866
86	0.0507483	0.485446	0.857166	0.851395		0.17768	0.58477	0.783473	0.706978	0.0147344	0.133027	0.085642	0.108004		0.0822332	0.236839	0.152991	0.197772	0.423344	0.87645	0.396591		0.300509	0.0660757	0.807866	0.114724	0.306457	0.367728	0.0805721	0.749722		0.10699	0.0620646	0.158171	0.106054	0.107957
87	0.0547985	0.529935	0.857215	0.852144		0.157393	0.559746	0.793917	0.707364	0.0158919	0.144651	0.0839587	0.108721		0.0711635	0.230905	0.155863	0.194254	0.456711	0.876609	0.388305		0.284184	0.0559762	0.84309	0.113688	0.294926	0.367325	0.0798856	0.771476		0.101357	0.0543492	0.162454	0.103622	0.10402
88	0.0612248	0.574332	0.857197	0.852261		0.139203	0.533573	0.804756	0.709736	0.019501	0.156272	0.0826772	0.108562		0.0617565	0.224289	0.159752	0.190212	0.491521	0.876484	0.380638		0.269533	0.0475149	0.875871	0.113091	0.284937	0.363852	0.0793495	0.78409		0.0967801	0.0473538	0.166295	0.100791	0.100198
89	0.0704785	0.617828	0.857191	0.851881		0.12309	0.506693	0.815992	0.714726	0.026335	0.166885	0.0816342	0.107864		0.0539506	0.217009	0.164074	0.185966	0.527191	0.876149	0.373942		0.256587	0.0406523	0.904698	0.112884	0.277278	0.358	0.0790169	0.787365		0.0931044	0.0410137	0.169763	0.0975702	0.0968724
90	0.0823256	0.659937	0.857371	0.851204		0.109041	0.479548	0.827624	0.722635	0.0364295	0.175796	0.0807211	0.106774		0.0476698	0.209084	0.168502	0.181887	0.562972	0.875813	0.368864		0.245341	0.0353006	0.928068	0.113049	0.272686	0.350295	0.078658	0.781835		0.0901788	0.0353391	0.172836	0.0939788	0.0947807
91	0.0960699	0.700353	0.857909	0.850328		0.09705	0.452548	0.839534	0.733807	0.0491257	0.182583	0.0800062	0.105523		0.0427971	0.200595	0.172602	0.178232	0.598121	0.875611	0.366094		0.235739	0.0312458	0.944742	0.113617	0.271506	0.341212	0.0782172	0.767646		0.0878082	0.0304687	0.175678	0.0900935	0.0949889
92	0.110708	0.738445	0.85879	0.849452		0.0871433	0.426047	0.85134	0.748138	0.0632984	0.187349	0.0794953	0.104568		0.0391781	0.191697	0.175908	0.175277	0.631754	0.875557	0.366041		0.227714	0.0282211	0.953667	0.114604	0.273701	0.33086	0.077695	0.745765		0.085806	0.0265681	0.178523	0.0860363	0.0986101
93	0.125298	0.7734	0.859929	0.848827		0.0793623	0.400389	0.862246	0.764982	0.0778083	0.190409	0.0791605	0.104146		0.0365298	0.182551	0.17832	0.173368	0.662897	0.875745	0.368641		0.221158	0.0260245	0.954236	0.115954	0.278542	0.319311	0.0771549	0.717905		0.0840247	0.0237229	0.181527	0.0818947	0.105721
94	0.139092	0.804243	0.861331	0.848442		0.0737221	0.375792	0.871252	0.78309	0.0918143	0.191905	0.0789615	0.10392		0.0345433	0.173297	0.179924	0.173073	0.690685	0.876014	0.373488		0.215956	0.0245364	0.946091	0.117553	0.284901	0.306834	0.0768262	0.685689		0.0823324	0.0218838	0.184478	0.0777361	0.115187
95	0.151642	0.830265	0.862786	0.848246		0.0701047	0.3524	0.877124	0.800801	0.104743	0.191797	0.0788541	0.103837		0.0332857	0.164136	0.180659	0.174627	0.714639	0.876063	0.380119		0.212053	0.0236785	0.929323	0.119248	0.291732	0.293607	0.0768012	0.6505		0.0806799	0.0208759	0.187209	0.0736679	0.125499
96	0.162886	0.851135	0.864032	0.848283		0.0682417	0.330333	0.878557	0.816033	0.116133	0.189975	0.0787605	0.103791		0.0328762	0.155297	0.180653	0.177767	0.7348	0.875931	0.388276		0.209409	0.0233257	0.904406	0.120852	0.298367	0.279738	0.0767812	0.613493		0.0790899	0.0206184	0.189433	0.0697521	0.135233
97	0.173277	0.86693	0.864895	0.848333		0.0678577	0.309645	0.874371	0.826998	0.125759	0.186348	0.078746	0.103556		0.0331778	0.14695	0.180189	0.182013	0.751789	0.875659	0.398357		0.208088	0.023387	0.87215	0.122202	0.304573	0.265654	0.0765976	0.575374		0.077616	0.0210194	0.190754	0.0660467	0.143193
98	0.184827	0.878097	0.86536	0.848539		0.0686751	0.290319	0.864	0.832184	0.134271	0.180981	0.0789746	0.103163		0.0339422	0.139173	0.179311	0.186696	0.76619	0.87539	0.410962		0.208481	0.0238169	0.833608	0.123224	0.311465	0.251919	0.0761111	0.536756		0.0764007	0.0219014	0.190781	0.0626537	0.149135
99	0.203719	0.885081	0.865433	0.848945		0.0703375	0.272384	0.847204	0.830615	0.145082	0.174409	0.0795014	0.102658		0.0350072	0.131994	0.177974	0.191007	0.778163	0.875263	0.426619		0.211223	0.0245488	0.789993	0.123901	0.322858	0.238989	0.0754516	0.498199		0.0759579	0.0231101	0.189281	0.0596355	0.153861
100	0.239474	0.887923	0.865175	0.849516		0.0725623	0.255852	0.824097	0.821984	0.163109	0.16774	0.0801934	0.102305		0.0362564	0.125421	0.176171	0.194448	0.787974	0.875288	0.44566		0.217196	0.0255248	0.742522	0.124335	0.344032	0.227757	0.074964	0.460564		0.0771358	0.0246325	0.186165	0.0570642	0.158985

## Sheet: shank_angle A1ComfM
Shank angle	mean	std	steps
left	73.2326	1.88621	75.3883	73.1772	69.9993	73.3462	74.5852	75.2456	71.3644	73.2917	72.6467	74.7001	77.2935	73.6183	77.1513	75.8476	72.7362	76.0521	74.9104	75.0332	75.9677	74.93	73.5435	69.9889	73.261	72.2916	73.6469	71.0649	71.7742	71.5453	72.3259	71.9439	75.4457	72.953	71.6471	71.7681	73.3506	73.4511	72.3506	72.0821	71.9169	71.6939	71.3521	72.2189	73.5971	70.7812	72.8001	71.9991	72.0399
right	76.3103	3.06841	81.5861	79.0053	76.1474	76.0019	80.2508	79.1482	76.7462	74.0141	84.1379	77.7788	80.3546	82.0679	83.4218	80.5728	82.4504	83.0861	82.422	79.9452	77.419	75.6231	72.5155	74.5494	73.582	75.6345	76.0405	79.4827	78.7398	78.4258	81.1609	77.5475	74.4821	77.912	75.471	74.7638	77.6947	74.3288	74.3684	71.033	73.7263	75.415	78.8026	73.8858	75.69	75.5588	80.5829	76.7438	80.495
[truncated: 85 more columns]

## Sheet: A1ComfM kin. values
		Right	Left	Norm
hip	Max. hip flexion initial contact (°)	45.24	46.17
	Max. hip extension terminal stance phase (°)	-3.42	-1.55
	Hip extending movement initial contact – terminal stance(°)	48.65	47.71
	Total hip movement (Range of motion) (°)	49.83	47.71
knee	Knee extension initial contact(°)	9	13.8
	Knee flexion foot flat (°)	24.25	30.75
	Knee flexion from initial contact to foot flat (°)	15.24	16.95
	Knee extension midstance (°)	1.77	7.53
	Knee extension from footflat to midstance (°)	22.48	23.22
	Max. kneeflexion swing fase (°)	74.47	67.79
	Total knee movement (Range of motion) (°)	72.7	61.05
ankle	Max. dorsal flexion terminal stance phase (°)	13.7	10.89
	Max. plantar flexion pre swing (°)	2.31	-14.22
	Ankle plantar movement from end midstance to pre swing	11.4	25.11
	Total ankle movement(Range of Motion) (°)	11.4	25.16
	Max dorsal flexion swing phase (°)	6.97	2.44
		Right	Left	Norm
hip	Peek hip flexion moment	0.86	0.87
	Peek hip abduction moment	0.61	0.7
knee	Peek knee flexion moment	0.4	0.54
	Peek knee abduction moment	0.27	0.09
ankle	Peek ankle plantair moment	1.21	1.31
		Avg.	Min.	Max.	RoM.
trunk	Trunk Tilt (°)	-11.34	-12.89	-10.11	2.78
	Trunk Flex (°)	-3.5	-11.84	6.12	17.96
	Trunk Rotation (°)	2.31	-4.21	8.33	12.54

## Sheet: Rotation RHipFlex A1ComfM
all values Right	mean	std	steps
1	44.8167	1.92391	42.203	47.263	45.426	45.506	43.977	46.955	46.138	44.117	44.781	42.806	44.033	43.781	43.156	42.485	42.633	44.793	42.949	44.152	44.971	44.383	43.963	44.79	43.182	43.156	42.049	44.191	41.913	47.493	45.281	46.344	47.223	46.643	47.63	48.179	44.682	46.216	46.231	38.525	44.341	43.455	43.862	45.309	47.191	44.119	49.436	45.904	46.875
2	45.0833	2.02975	42.4063	47.3171	45.6648	46.0673	44.0792	47.214	46.537	44.3806	44.8155	42.6032	44.1846	43.3071	42.9786	42.403	42.3423	45.0228	42.9547	43.9481	45.2841	44.9846	44.2768	44.7548	43.5111	43.1041	42.0857	44.5091	42.07	48.17	45.5592	46.7651	47.3778	47.3139	48.2669	48.5774	45.1641	46.7494	46.4378	38.4386	44.914	43.7504	44.0611	45.7525	47.4037	44.3261	49.8989	45.8835	47.2727
3	45.2369	2.11658	42.6155	47.1075	45.8153	46.4835	44.2079	47.5484	46.646	44.3959	44.6614	42.4368	44.2652	42.9344	42.8712	42.3655	42.1504	45.2507	43.029	43.7857	45.409	45.3997	44.4259	44.8507	43.6196	43.0469	42.1522	44.643	42.059	48.498	45.5111	46.8845	47.2132	47.8836	48.6903	48.8275	45.5995	46.9783	46.6136	38.3667	45.368	43.9834	44.261	46.049	47.2922	44.4722	50.3183	45.9176	47.5419
4	45.195	2.1827	42.7265	46.6279	45.7458	46.6404	44.2516	47.8818	46.442	44.0703	44.2768	42.3034	44.1818	42.6501	42.7855	42.2457	41.9442	45.3437	43.1079	43.7162	45.2655	45.5561	44.293	44.9558	43.4391	42.8845	42.1668	44.4738	41.813	48.441	45.0998	46.6422	46.6771	48.2237	48.7931	48.8265	45.8778	46.8325	46.6374	38.2235	45.574	44.0341	44.3476	46.1064	46.8202	44.4472	50.517	46.0389	47.5709
5	44.9122	2.24515	42.6353	45.9225	45.3947	46.4985	44.1114	48.0891	45.947	43.3938	43.664	42.149	43.8822	42.374	42.6301	41.9303	41.6114	45.2093	43.0978	43.7012	44.8319	45.4232	43.824	44.9416	42.9614	42.5377	42.0275	43.9483	41.315	48.048	44.3683	46.0562	45.8104	48.2464	48.549	48.5309	45.9256	46.324	46.4427	37.9302	45.46	43.8294	44.2204	45.8835	46.0285	44.1798	50.387	46.189	47.3131
6	44.3854	2.32026	42.2757	45.0443	44.775	46.0815	43.7411	48.0582	45.21	42.4077	42.8566	41.9029	43.3638	42.0061	42.3196	41.3615	41.0852	44.8139	42.9078	43.6355	44.1387	45.0175	43.0292	44.7155	42.221	41.9649	41.6645	43.0845	40.594	47.415	43.4018	45.1961	44.7033	47.9278	47.9925	47.9563	45.7177	45.5224	46.0259	37.4457	45.022	43.3579	43.8251	45.4049	44.9967	43.6705	49.9122	46.2381	46.7842
7	43.6452	2.41014	41.6318	44.0345	43.958	45.4425	43.1366	47.7295	44.284	41.1836	41.9021	41.5111	42.6649	41.4782	41.8108	40.5421	40.3535	44.1806	42.4958	43.4075	43.2495	44.3842	41.9802	44.2411	41.2735	41.1674	41.0553	41.9469	39.704	46.636	42.2848	44.1483	43.4555	47.2999	47.1941	47.1435	45.2724	44.513	45.4362	36.7661	44.304	42.6608	43.1563	44.7299	43.8163	42.9767	49.1566	46.0835	46.0302
8	42.7377	2.50486	40.7272	42.9136	43.0288	44.6349	42.3216	47.1078	43.214	39.8043	40.8491	40.9452	41.8356	40.7713	41.1036	39.5173	39.4452	43.3746	41.8744	42.9424	42.2331	43.5771	40.7723	43.5255	40.1805	40.181	40.2194	40.6147	38.697	45.763	41.0841	42.9836	42.1444	46.4279	46.2242	46.1293	44.6304	43.3627	44.7345	35.9164	43.371	41.8007	42.2494	43.9037	42.5576	42.1872	48.2222	45.6884	45.0968
9	41.7092	2.59375	39.6117	41.6901	42.052	43.7016	41.3244	46.2412	42.031	38.3445	39.7321	40.2053	40.9211	39.911	40.2237	38.3415	38.407	42.4748	41.0964	42.2231	41.1433	42.6491	39.4817	42.614	38.9985	39.0576	39.2041	39.162	37.608	44.813	39.8389	41.7473	40.815	45.3854	45.1341	44.9471	43.8343	42.1105	43.9673	34.9465	42.284	40.8281	41.1591	42.9551	41.2611	41.3898	47.2077	45.065	44.0234
10	40.5962	2.67254	38.3426	40.369	41.0597	42.6771	40.1685	45.1955	40.76	36.8597	38.566	39.3104	39.9496	38.9432	39.2071	37.0637	37.2905	41.5462	40.2184	41.2937	40.0015	41.6385	38.1545	41.5678	37.7658	37.846	38.0656	37.6395	36.458	43.784	38.5725	40.4704	39.483	44.2313	43.957	43.6345	42.9082	40.7775	43.1539	33.8968	41.082	39.7674	39.9396	41.9034	39.9383	40.6343	46.1806	44.2585	42.8475
11	39.4239	2.74291	36.9749	38.9655	40.0529	41.5763	38.8848	44.0312	39.427	35.3879	37.3487	38.2935	38.9344	37.9114	38.0935	35.726	36.1319	40.6304	39.2779	40.2271	38.8104	40.5682	36.8166	40.4515	36.5053	36.5868	36.8529	36.0722	35.262	42.676	37.2873	39.1655	38.1369	42.9996	42.715	42.234	41.864	39.3817	42.291	32.7843	39.791	38.6227	38.6361	40.7659	38.5802	39.9201	45.1663	43.3269	41.6019
12	38.2071	2.80812	35.5417	37.5042	39.0067	40.3933	37.5041	42.7943	38.07	33.9447	36.0686	37.19	37.8727	36.8487	36.9167	34.3527	34.9448	39.736	38.2911	39.089	37.5687	39.452	35.4893	39.315	35.225	35.3017	35.6006	34.4641	34.029	41.494	35.9764	37.8367	36.7523	41.7073	41.4227	40.7857	40.7117	37.9423	41.3621	31.6106	38.436	37.4017	37.2737	39.5592	37.175	39.2039	44.1509	42.3194	40.3079
13	36.9528	2.87067	34.0652	35.9992	37.8931	39.1116	36.0511	41.5186	36.719	32.5284	34.7211	36.027	36.7556	35.7664	35.6937	32.9485	33.7238	38.8425	37.2584	37.9238	36.2775	38.3049	34.1855	38.1832	33.9163	33.9967	34.3285	32.8129	32.76	40.246	34.6321	36.4809	35.309	40.3648	40.0885	39.316	39.4719	36.4751	40.3526	30.3725	37.052	36.1169	35.8634	38.2964	35.722	38.4182	43.0944	41.2746	38.9755
14	35.6629	2.93185	32.5556	34.4546	36.6962	37.7238	34.5407	40.2186	35.383	31.1241	33.3167	34.8148	35.5718	34.6435	34.4219	31.5053	32.4562	37.9163	36.1697	36.7485	34.941	37.1438	32.9043	37.0525	32.572	32.6701	33.0413	31.1247	31.452	38.942	33.2543	35.0955	33.8054	38.9776	38.7111	37.8349	38.1708	34.9906	39.2536	29.0732	35.666	34.7814	34.4324	36.983	34.2294	37.5056	41.962	40.2142	37.6067
15	34.3391	2.99179	31.0351	32.8744	35.412	36.2446	32.9842	38.8888	34.053	29.714	31.8734	33.5535	34.3167	33.4449	33.0934	30.024	31.1385	36.9263	35.01	35.5602	33.5695	35.9805	31.6365	35.9055	31.1998	31.3252	31.7373	29.4288	30.097	37.593	31.8509	33.6807	32.2628	37.5466	37.2991	36.3413	36.8303	33.4975	38.0605	27.7237	34.292	33.409	33.0102	35.6232	32.714	36.4427	40.7348	39.1461	36.2033
16	32.985	3.04888	29.5377	31.2612	34.0484	34.7083	31.3925	37.5112	32.721	28.285	30.4119	32.2484	32.9966	32.1511	31.7056	28.5236	29.774	35.8494	33.7686	34.3427	32.1731	34.8205	30.3686	34.7305	29.8145	29.9762	30.4215	27.7588	28.691	36.205	30.4375	32.2424	30.7126	36.0774	35.8654	34.8271	35.4629	32.0031	36.7712	26.3434	32.928	32.0156	31.6052	34.2206	31.1935	35.2419	39.4046	38.0597	34.7831
17	31.606	3.10034	28.0885	29.6165	32.6204	33.1505	29.7785	36.0595	31.377	26.8296	28.9544	30.9122	31.624	30.7667	30.273	27.0372	28.3761	34.6758	32.4444	33.087	30.7599	33.6664	29.087	33.5264	28.4273	28.6398	29.105	26.1313	27.236	34.779	29.0322	30.7904	29.1847	34.5779	34.4189	33.2842	34.0707	30.5116	35.3845	24.9514	31.575	30.6102	30.2145	32.786	29.6793	33.9347	37.9657	36.9347	33.3755
18	30.2073	3.14367	26.6931	27.946	31.1425	31.6058	28.1565	34.5186	30.013	25.3512	27.5166	29.5506	30.213	29.3165	28.8195	25.5857	26.9555	33.4042	31.0406	31.7889	29.335	32.5171	27.7795	32.2962	27.0493	27.3315	27.7935	24.553	25.74	33.316	27.6475	29.33	27.698	33.0473	32.9696	31.7092	32.6535	29.0224	33.9041	23.5698	30.242	29.1952	28.8311	31.3268	28.1707	32.5545	36.4128	35.7563	31.9995
19	28.7933	3.17731	25.3425	26.2636	29.6297	30.0984	26.5393	32.889	28.629	23.8538	26.0998	28.1707	28.7751	27.8328	27.3673	24.1723	25.5177	32.04	29.5671	30.4522	27.9016	31.3688	26.4381	31.0465	25.6964	26.0639	26.4875	23.0183	24.221	31.824	26.2838	27.8615	26.2541	31.4811	31.5246	30.1091	31.2103	27.5307	32.3399	22.2207	28.932	27.7646	27.4423	29.8433	26.6545	31.1286	34.7515	34.5199	30.6577
20	27.3678	3.20165	24.0171	24.5824	28.0997	28.6228	24.9368	31.1915	27.224	22.3416	24.7023	26.7783	27.3121	26.3327	25.9241	22.7915	24.0597	30.5958	28.0417	29.0869	26.4642	30.2172	25.0623	29.7855	24.3744	24.8337	25.1848	21.512	22.693	30.312	24.9294	26.3858	24.8374	29.8784	30.0844	28.4981	29.7389	26.033	30.7154	20.9193	27.636	26.3096	26.0342	28.3401	25.1168	29.678	32.9991	33.2295	29.3424
21	25.9345	3.21923	22.6976	22.9118	26.5692	27.1559	23.3655	29.4532	25.801	20.8276	23.3235	25.3808	25.8171	24.8174	24.4812	21.4332	22.5727	29.0867	26.4925	27.7055	25.0278	29.0559	23.6561	28.528	23.083	23.6252	23.892	20.0117	21.165	28.795	23.5682	24.9037	23.4291	28.2365	28.6459	26.8887	28.2444	24.5278	29.0571	19.676	26.339	24.8261	24.598	26.8319	23.5453	28.2257	31.18	31.8994	28.0384
22	24.4975	3.23461	21.367	21.255	25.0515	25.6746	21.8374	27.7012	24.363	19.3218	21.9642	23.9854	24.2931	23.2915	23.0308	20.0836	21.0513	27.5333	24.9482	26.3199	23.6002	27.8788	22.225	27.2879	21.8168	22.4171	22.613	18.4877	19.639	27.293	22.1917	23.4069	22.0173	26.5663	27.2025	25.2955	26.7371	23.0239	27.3865	18.4912	25.02	23.3236	23.1419	25.3375	21.9287	26.7939	29.3215	30.5526	26.7321
23	23.0592	3.25292	20.0187	19.6053	23.558	24.165	20.3618	25.9577	22.914	17.8311	20.62	22.5913	22.754	21.7617	21.5743	18.7218	19.4867	25.9563	23.4278	24.9433	22.192	26.685	20.7717	26.065	20.5699	21.1797	21.3432	16.9077	18.117	25.824	20.7947	21.8827	20.59	24.8877	25.7486	23.7324	25.2247	21.529	25.7139	17.36	23.658	21.813	21.6639	23.8747	20.2547	25.3931	27.4464	29.2129	25.4088
24	21.6207	3.27864	18.6471	17.9473	22.0967	22.6125	18.9505	24.2508	21.457	16.3638	19.2855	21.2003	21.2116	20.2261	20.1153	17.3316	17.8736	24.3728	21.9365	23.5809	20.8051	25.476	19.2988	24.8528	19.333	19.8826	20.0749	15.2586	16.591	24.399	19.3753	20.3238	19.1426	23.2133	24.2856	22.2111	23.716	20.0427	24.0473	16.2837	22.25	20.3005	20.1546	22.4541	18.5147	24.0313	25.5723	27.8985	24.0553
25	20.1829	3.31385	17.2432	16.2652	20.6715	20.9988	17.607	22.5966	19.988	14.9334	17.9587	19.8115	19.6722	18.6779	18.6629	15.9136	16.2328	22.7939	20.4686	22.2243	19.4375	24.2557	17.8015	23.6454	18.0941	18.5072	18.8047	13.5528	15.049	23.007	17.9418	18.7362	17.6874	21.5495	22.8164	20.7407	22.2192	18.5651	22.3884	15.2608	20.796	18.7827	18.6117	21.0745	16.7184	22.7085	23.7092	26.6118	22.6594
26	18.7475	3.35734	15.7932	14.5545	19.2758	19.3114	16.324	20.9983	18.493	13.5548	16.639	18.4191	18.1339	17.0987	17.2359	14.4913	14.6124	21.2318	19.014	20.8512	18.0868	23.0244	16.2712	22.4366	16.8459	17.0543	17.5253	11.8277	13.493	21.633	16.5069	17.1375	16.2482	19.8985	21.3413	19.3278	20.7346	17.1017	20.7329	14.2802	19.288	17.2551	17.0404	19.7269	14.8925	21.4083	21.855	25.3418	21.2152
27	17.3198	3.40307	14.2871	12.8245	17.9019	17.5511	15.087	19.454	16.964	12.2419	15.3289	17.0175	16.5988	15.471	15.855	13.104	13.0725	19.6962	17.5697	19.4374	16.7505	21.7838	14.7177	21.2239	15.595	15.5437	16.2175	10.1569	11.935	20.285	15.0866	15.5469	14.8458	18.2598	19.8609	17.9701	19.2601	15.6672	19.0843	13.3324	17.716	15.722	15.4542	18.3977	13.0986	20.1035	20.0028	24.0744	19.7261
28	15.9094	3.44075	12.7302	11.1023	16.5384	15.7398	13.8723	17.9583	15.406	11.0094	14.0257	15.6074	15.0786	13.7985	14.5401	11.7896	11.6666	18.1885	16.1465	17.9689	15.4287	20.5347	13.1722	20.0143	14.3395	14.0144	14.8735	8.628	10.385	18.947	13.7008	13.9845	13.4954	16.6324	18.3871	16.6563	17.7968	14.2855	17.4559	12.4147	16.085	14.2073	13.8828	17.0729	11.4168	18.7693	18.1442	22.7994	18.21
29	14.537	3.4591	11.159	9.42703	15.1695	13.9292	12.6618	16.5035	13.839	9.87275	12.7281	14.2023	13.5909	12.1096	13.3114	10.5718	10.4359	16.7111	14.7532	16.4432	14.1235	19.2848	11.679	18.8269	13.0917	12.5165	13.5127	7.30592	8.87	17.602	12.3739	12.4712	12.2001	15.0243	16.942	15.3822	16.3579	12.976	15.87	11.5267	14.413	12.7413	12.3844	15.747	9.91915	17.3786	16.2813	21.5094	16.6916
30	13.2076	3.44957	9.63994	7.83491	13.7808	12.192	11.4473	15.0898	12.302	8.83855	11.4471	12.8346	12.1576	10.4465	12.1804	9.47374	9.40404	15.2791	13.3908	14.8687	12.8414	18.0544	10.2869	17.6855	11.8975	11.0972	12.165	6.21455	7.466	16.267	11.1232	11.0197	10.9582	13.4518	15.5501	14.1465	14.9668	11.7423	14.3587	10.6683	12.738	11.3485	11.0345	14.4248	8.64032	15.9115	14.428	20.202	15.2057
31	11.9433	3.40975	8.24509	6.35591	12.3643	10.6032	10.2315	13.7216	10.829	7.89721	10.1946	11.5456	10.8109	8.86633	11.1409	8.5063	8.55121	13.9085	12.0811	13.2705	11.5965	16.8645	9.03409	16.6111	10.781	9.80188	10.8567	5.33106	6.226	14.951	9.94873	9.62909	9.76936	11.9389	14.2243	12.9512	13.6458	10.5789	12.9551	9.83348	11.108	10.045	9.89161	13.1126	7.58052	14.36	12.6192	18.8884	13.7898
32	10.7609	3.34342	7.03446	5.01303	10.9201	9.21391	9.01907	12.4052	9.439	7.0272	8.97112	10.364	9.5817	7.43776	10.1733	7.65943	7.837	12.6012	10.8613	11.6813	10.4114	15.7323	7.93488	15.6133	9.72626	8.66354	9.61427	4.60896	5.155	13.652	8.8377	8.29142	8.63261	10.5106	12.9577	11.7905	12.4131	9.47861	11.6889	9.00798	9.568	8.84339	8.97435	11.8136	6.72223	12.7337	10.8965	17.591	12.475
33	9.65625	3.25878	6.01768	3.81567	9.45609	8.03224	7.81865	11.1507	8.144	6.20565	7.77023	9.30664	8.48018	6.21495	9.258	6.89794	7.21492	11.3483	9.72922	10.136	9.31024	14.673	6.98567	14.691	8.70557	7.69175	8.4607	3.99423	4.245	12.364	7.77057	6.997	7.5517	9.17664	11.7252	10.6503	11.2772	8.43245	10.5793	8.17073	8.153	7.75639	8.26938	10.5283	6.03027	11.0619	9.29613	16.3388	11.2838
34	8.62021	3.16505	5.18133	2.759	7.998	7.028	6.64967	9.95867	6.952	5.41533	6.57967	8.374	7.493	5.217	8.37	6.17267	6.643	10.135	8.65767	8.677	8.312	13.685	6.161	13.819	7.69667	6.87133	7.39933	3.44433	3.462	11.076	6.72867	5.743	6.53	7.93	10.4913	9.51867	10.235	7.437	9.631	7.29333	6.892	6.791	7.74367	9.25933	5.463	9.37867	7.83333	15.151	10.2257
35	7.63739	3.06926	4.50676	1.8328	6.5757	6.14718	5.5368	8.81174	5.858	4.64347	5.38328	7.54748	6.58755	4.41899	7.49033	5.43513	6.08367	8.94342	7.62033	7.35282	7.42452	12.7395	5.42106	12.9402	6.69284	6.16417	6.412	2.92712	2.759	9.768	5.70177	4.5413	5.57339	6.75558	9.22847	8.38513	9.25788	6.49058	8.82401	6.34847	5.802	5.95718	7.34399	8.00935	4.98902	7.72559	6.50215	14.0281	9.29696
36	6.68809	2.97563	3.97333	1.02221	5.20873	5.30867	4.49957	7.68842	4.838	3.88335	4.17576	6.78985	5.72221	3.75963	6.60233	4.6436	5.50172	7.76242	6.59757	6.1743	6.62997	11.8027	4.70827	11.9876	5.70129	5.51803	5.47367	2.40199	2.091	8.43	4.6889	3.39936	4.67067	5.6313	7.93292	7.23989	8.30067	5.57473	8.11431	5.31989	4.879	5.23458	7.01854	6.78543	4.5757	6.14711	5.28282	12.9525	8.47481
37	5.75509	2.8847	3.55955	0.302273	3.90055	4.44718	3.54936	6.57455	3.874	3.12564	2.96691	6.063	4.85636	3.16809	5.70164	3.768	4.86782	6.59764	5.57773	5.12582	5.90209	10.8413	3.97891	10.8942	4.74091	4.87618	4.56482	1.82955	1.422	7.064	3.69773	2.32355	3.79818	4.53382	6.62418	6.07536	7.32182	4.67145	7.451	4.20391	4.099	4.58864	6.72745	5.59664	4.18736	4.67545	4.15627	11.8881	7.72091
38	4.82535	2.79522	3.24012	-0.366121	2.65612	3.51885	2.68352	5.46467	2.957	2.35342	1.77434	5.33482	3.95836	2.58247	4.78709	2.80127	4.15222	5.45727	4.56149	4.16733	5.21373	9.82697	3.21285	9.61606	3.83969	4.18702	3.67343	1.18136	0.729	5.689	2.73454	1.31688	2.92503	3.44945	5.32612	4.89327	6.29285	3.76945	6.78162	3.01474	3.42	3.96406	6.43651	4.45357	3.78949	3.32674	3.10395	10.7864	6.98793
39	3.89054	2.70689	2.9822	-1.02876	1.47397	2.49658	1.87941	4.35533	2.07	1.53841	0.618404	4.57815	2.99733	1.93927	3.86042	1.74964	3.32632	4.335	3.56059	3.24597	4.53885	8.73448	2.39512	8.14627	3.02644	3.41314	2.7962	0.437061	0.001	4.342	1.79889	0.370818	2.02703	2.37415	4.06431	3.7057	5.20539	2.86127	6.06259	1.78941	2.793	3.31103	6.10586	3.3617	3.35177	2.09591	2.10737	9.60134	6.2332
40	2.94641	2.62214	2.74027	-1.72836	0.336636	1.36927	1.09933	3.24406	1.186	0.651152	-0.484788	3.77191	1.94927	1.19412	2.91918	0.627939	2.37224	3.20773	2.58364	2.31009	3.85127	7.554	1.51391	6.50864	2.30918	2.53745	1.92661	-0.413303	-0.752	3.077	0.887879	-0.528636	1.08855	1.31264	2.85503	2.53	4.07709	1.93264	5.2667	0.58403	2.165	2.59909	5.69794	2.31994	2.85194	0.962727	1.14633	8.31242	5.42415
41	1.99361	2.54485	2.45999	-2.49014	-0.77397	0.146182	0.300162	2.12834	0.282	-0.321646	-1.53085	2.90327	0.804697	0.328859	1.96252	-0.53697	1.28659	2.05124	1.62766	1.31312	3.12021	6.29418	0.568636	4.76388	1.66946	1.56001	1.04418	-1.36805	-1.504	1.942	0.00157576	-1.39139	0.110818	0.270909	1.71614	1.38731	2.94624	0.973848	4.37882	-0.54904	1.491	1.81721	5.1787	1.32181	2.27924	-0.0915354	0.200758	6.9364	4.54207
42	1.04019	2.47754	2.09203	-3.30774	-1.87373	-1.14518	-0.548889	1.00128	-0.654	-1.37273	-2.51274	1.96397	-0.42003	-0.653677	0.98903	-1.71659	0.0831515	0.859242	0.687485	0.228182	2.32494	4.97442	-0.416939	2.99745	1.07598	0.492323	0.122576	-2.41258	-2.217	0.968	-0.850465	-2.21103	-0.892333	-0.73597	0.66098	0.309525	1.86594	-0.0137273	3.39029	-1.5732	0.746	0.971485	4.53081	0.356232	1.6322	-1.07338	-0.747758	5.51555	3.5934
43	0.10368	2.42138	1.60648	-4.15039	-2.95418	-2.47009	-1.44655	-0.138879	-1.618	-2.47261	-3.40955	0.945182	-1.66191	-1.72658	-0.000181818	-2.87624	-1.20533	-0.348818	-0.240758	-0.940545	1.475	3.61982	-1.39918	1.30836	0.502758	-0.638061	-0.86197	-3.52112	-2.85	0.17	-1.65197	-2.96982	-1.89445	-1.67609	-0.303909	-0.659394	0.889636	-1.00573	2.29864	-2.4717	-0.072	0.0871818	3.75824	-0.584788	0.909576	-1.96609	-1.70182	4.10585	2.60797
44	-0.788615	2.37822	0.987515	-4.96053	-3.97842	-3.78645	-2.3572	-1.27719	-2.588	-3.56563	-4.19725	-0.153455	-2.8347	-2.83799	-0.989424	-3.95824	-2.5204	-1.53245	-1.14989	-2.15903	0.607182	2.25491	-2.32324	-0.208	-0.0582323	-1.78385	-1.91654	-4.65864	-3.372	-0.444	-2.38379	-3.6483	-2.85961	-2.51291	-1.16621	-1.47566	0.0593939	-1.95952	1.12235	-3.24483	-0.943	-0.794182	2.88252	-1.49422	0.105051	-2.73759	-2.63774	2.77675	1.62124
45	-1.60331	2.35236	0.229111	-5.66311	-4.892	-5.04033	-3.22867	-2.37667	-3.52	-4.58244	-4.86	-1.30833	-3.86533	-3.924	-1.94633	-4.90167	-3.794	-2.63167	-2.01478	-3.37333	-0.227667	0.913667	-3.15867	-1.481	-0.599556	-2.89278	-3.019	-5.77611	-3.762	-0.878	-3.02333	-4.22367	-3.744	-3.21733	-1.90644	-2.10711	-0.598333	-2.83567	-0.0978889	-3.90022	-1.832	-1.62267	1.94456	-2.34822	-0.774444	-3.36322	-3.50978	1.59522	0.683111
46	-2.30528	2.35047	-0.662727	-6.20709	-5.64036	-6.17482	-4.00845	-3.389	-4.353	-5.45745	-5.38591	-2.46655	-4.70218	-4.92	-2.83255	-5.66555	-4.96473	-3.58755	-2.80682	-4.52218	-0.976091	-0.362818	-3.89418	-2.46627	-1.09855	-3.91327	-4.13118	-6.81155	-3.998	-1.154	-3.54527	-4.67227	-4.49927	-3.76191	-2.49718	-2.53145	-1.06536	-3.59555	-1.30855	-4.44182	-2.7	-2.35282	0.994636	-3.11236	-1.69909	-3.83182	-4.27127	0.598455	-0.150727
47	-2.86052	2.37944	-1.66526	-6.56903	-6.17373	-7.14539	-4.64671	-4.26528	-5.034	-6.13897	-5.75338	-3.55876	-5.30318	-5.77214	-3.60315	-6.22447	-5.97228	-4.35203	-3.49515	-5.54845	-1.586	-1.53336	-4.49742	-3.13621	-1.51885	-4.79376	-5.1946	-7.70506	-4.065	-1.3	-3.92878	-4.97615	-5.07497	-4.12064	-2.89947	-2.72851	-1.33233	-4.197	-2.45414	-4.8728	-3.5	-2.95036	0.0888586	-3.74508	-2.61155	-4.14239	-4.87652	-0.195273	-0.834818
48	-3.239	2.44264	-2.73078	-6.72973	-6.44936	-7.92239	-5.086	-4.96406	-5.525	-6.58474	-5.93366	-4.51458	-5.63585	-6.44403	-4.20664	-6.5854	-6.77085	-4.89124	-4.04188	-6.39948	-2.01667	-2.56518	-4.92439	-3.47991	-1.81853	-5.47906	-6.14662	-8.40644	-3.954	-1.331	-4.16104	-5.12985	-5.41818	-4.27124	-3.07179	-2.70235	-1.4067	-4.60936	-3.48174	-5.19349	-4.171	-3.38288	-0.720869	-4.19862	-3.4506	-4.30866	-5.27414	-0.782404	-1.33845
49	-3.41764	2.5375	-3.79509	-6.66233	-6.44682	-8.48436	-5.26221	-5.44939	-5.8	-6.74467	-5.90267	-5.25609	-5.68973	-6.90988	-4.60255	-6.76576	-7.34648	-5.19109	-4.40939	-7.02691	-2.24127	-3.42564	-5.14773	-3.51391	-1.95591	-5.92252	-6.93064	-8.88064	-3.673	-1.243	-4.22979	-5.14127	-5.49609	-4.197	-2.99018	-2.49315	-1.31045	-4.83118	-4.33285	-5.39518	-4.638	-3.61727	-1.39091	-4.42718	-4.14818	-4.35494	-5.42273	-1.16333	-1.64455
50	-3.3836	2.65687	-4.78605	-6.35412	-6.17591	-8.818	-5.12991	-5.70714	-5.841	-6.56884	-5.6523	-5.71652	-5.47803	-7.16047	-4.77267	-6.77051	-7.70347	-5.25861	-4.56952	-7.39994	-2.25291	-4.082	-5.15215	-3.28367	-1.90911	-6.09789	-7.49704	-9.10688	-3.25	-0.993	-4.12047	-5.01782	-5.31355	-3.89127	-2.65741	-2.15177	-1.06567	-4.88485	-4.94908	-5.44951	-4.82	-3.63306	-1.87506	-4.40625	-4.64557	-4.29625	-5.31438	-1.34253	-1.74721
51	-3.13097	2.7935	-5.62139	-5.8344	-5.66694	-8.91255	-4.66589	-5.74864	-5.628	-6.0158	-5.18715	-5.83815	-5.02727	-7.18337	-4.71373	-6.58045	-7.83892	-5.11073	-4.51491	-7.50309	-2.06436	-4.51473	-4.92188	-2.84012	-1.67402	-5.99827	-7.80969	-9.09194	-2.708	-0.512	-3.81262	-4.74942	-4.89988	-3.34582	-2.08467	-1.70821	-0.675697	-4.78264	-5.28746	-5.32907	-4.661	-3.43027	-2.12351	-4.13749	-4.90967	-4.1156	-4.97918	-1.32432	-1.63639
52	-2.65742	2.94722	-6.22991	-5.16512	-4.94118	-8.77455	-3.8693	-5.59288	-5.142	-5.07536	-4.50618	-5.60764	-4.362	-6.98491	-4.44336	-6.155	-7.72676	-4.77164	-4.25345	-7.34609	-1.68491	-4.72327	-4.44273	-2.21545	-1.25179	-5.63806	-7.85524	-8.87288	-2.037	0.267	-3.26936	-4.28536	-4.27527	-2.54782	-1.27382	-1.14252	-0.120364	-4.50791	-5.32791	-5.02803	-4.141	-3.04245	-2.1017	-3.63158	-4.93061	-3.77482	-4.46476	-1.09176	-1.28239
53	-1.95631	3.12488	-6.57987	-4.38957	-3.98842	-8.42485	-2.74483	-5.249	-4.364	-3.75728	-3.59277	-5.06506	-3.49039	-6.58397	-3.97655	-5.44227	-7.32047	-4.25118	-3.79877	-6.93927	-1.10188	-4.71342	-3.70039	-1.40927	-0.626	-5.03261	-7.64521	-8.47596	-1.198	1.389	-2.43798	-3.54576	-3.43464	-1.47888	-0.205394	-0.389051	0.641182	-4.01291	-5.07373	-4.54837	-3.278	-2.50215	-1.80038	-2.89439	-4.71349	-3.23326	-3.79129	-0.601808	-0.632495
54	-1.0116	3.3314	-6.66743	-3.50116	-2.77461	-7.85085	-1.28855	-4.70644	-3.28	-2.08503	-2.42107	-4.25879	-2.39742	-5.97845	-3.29585	-4.38847	-6.56478	-3.527	-3.15539	-6.2713	-0.288242	-4.47161	-2.67609	-0.388848	0.232364	-4.1802	-7.21291	-7.89021	-0.132	2.866	-1.27283	-2.46297	-2.34779	-0.110061	1.15906	0.628384	1.66045	-3.213	-4.54202	-3.87348	-2.112	-1.80088	-1.22796	-1.9251	-4.26575	-2.43346	-2.92961	0.202879	0.367646
55	0.194327	3.56186	-6.518	-2.44455	-1.26955	-7.00982	0.494455	-3.92818	-1.893	-0.100818	-0.976364	-3.224	-1.05882	-5.13427	-2.349	-2.95991	-5.41127	-2.54227	-2.298	-5.31118	0.781636	-3.95509	-1.35036	0.891	1.35827	-3.05845	-6.59627	-7.07091	1.204	4.665	0.235818	-1.01427	-0.978818	1.56745	2.83555	1.94682	2.97691	-2.02545	-3.74855	-2.96073	-0.68	-0.887	-0.385455	-0.711182	-3.58	-1.31927	-1.82645	1.37145	1.74482
56	1.66989	3.79855	-6.15267	-1.15222	0.537	-5.84367	2.56722	-2.86	-0.225	2.132	0.728889	-1.96167	0.533667	-3.99444	-1.076	-1.167	-3.84444	-1.239	-1.17867	-4.03133	2.118	-3.10333	0.283333	2.45033	2.77689	-1.64244	-5.80678	-5.95056	2.82	6.718	2.05822	0.771667	0.687667	3.53367	4.79689	3.556	4.59667	-0.423333	-2.69233	-1.75567	0.983	0.298667	0.745333	0.759444	-2.62556	0.140333	-0.429556	2.92089	3.48278
57	3.40584	4.01592	-5.54645	0.427152	2.62212	-4.30552	4.87217	-1.45758	1.681	4.54408	2.65988	-0.448939	2.36152	-2.51031	0.553485	0.939394	-1.90359	0.408424	0.243212	-2.42506	3.70421	-1.86591	2.20927	4.27052	4.48298	0.0691313	-4.81518	-4.47205	4.696	8.94	4.14132	2.83052	2.63582	5.74642	6.99521	5.41387	6.48103	1.552	-1.35649	-0.224444	2.833	1.78567	2.18941	2.47375	-1.36251	1.93051	1.29021	4.81719	5.52582
58	5.37411	4.19032	-4.62245	2.31388	4.93127	-2.38355	7.35985	0.281333	3.771	7.0727	4.77206	1.32273	4.38473	-0.67997	2.51909	3.28118	0.33897	2.376	1.97742	-0.513545	5.49845	-0.235909	4.39691	6.30173	6.43227	2.03606	-3.56627	-2.62855	6.793	11.245	6.42233	5.08445	4.82891	8.15355	9.3747	7.46609	8.56345	3.81836	0.266333	1.6237	4.823	3.56764	3.95103	4.395	0.233606	3.98852	3.32833	6.99364	7.80682
59	7.53244	4.30752	-3.29801	4.50045	7.39815	-0.109242	9.98962	2.30756	5.991	9.66866	7.02376	3.33327	6.55673	1.44852	4.76118	5.76811	2.78721	4.59927	3.99078	1.66636	7.45164	1.74621	6.80788	8.48052	8.55777	4.2034	-2.03243	-0.460182	9.066	13.565	8.84125	7.45991	7.21867	10.7002	11.8771	9.66203	10.7719	6.28173	2.159	3.74608	6.925	5.61188	5.99349	6.475	2.14739	6.23535	5.65318	9.35691	10.2467
60	9.83344	4.36476	-1.54326	6.95961	9.96458	2.45967	12.7305	4.54179	8.295	12.294	9.37983	5.54391	8.82824	3.80238	7.20239	8.32956	5.35574	7.00379	6.21846	4.07218	9.51861	4.01833	9.40182	10.7469	10.7916	6.51968	-0.228374	1.96686	11.464	15.856	11.352	9.89858	9.75461	13.3313	14.4529	11.953	13.0479	8.85794	4.28654	6.08091	9.131	7.87242	8.25132	8.66494	4.33088	8.59859	8.21377	11.8104	12.7733
61	12.2328	4.36601	0.624333	9.64912	12.5915	5.25755	15.5581	6.9093	10.648	14.9225	11.8109	7.90609	11.1573	6.308	9.768	10.9219	7.99558	9.52336	8.60327	6.65391	11.6647	6.51336	12.1392	13.0538	13.0862	8.94597	1.82603	4.58376	13.943	18.092	13.9223	12.365	12.3915	15.9964	17.0574	14.2874	15.3476	11.4846	6.60694	8.56094	11.439	10.2997	10.6679	10.9226	6.72364	11.0177	10.9443	14.2949	15.34
62	14.6918	4.31997	3.1157	12.5152	15.2537	8.21821	18.4489	9.34874	13.027	17.5344	14.2922	10.3758	13.5156	8.90353	12.3948	13.5152	10.6787	12.1094	11.0966	9.35997	13.8601	9.16791	14.9849	15.366	15.4145	11.4541	4.10536	7.32193	16.465	20.269	16.5246	14.8408	15.0907	18.6544	19.6524	16.6202	17.6419	14.121	9.08002	11.1245	13.841	12.8405	13.2013	13.2206	9.26501	13.456	13.7766	16.778	17.9129
63	17.1779	4.23498	5.83846	15.489	17.9308	11.2762	21.3753	11.8157	15.416	20.1126	16.7991	12.9135	15.8833	11.5458	15.0323	16.0921	13.3883	14.7318	13.6651	12.143	16.0795	11.9295	17.9018	17.6595	17.7614	14.0191	6.58819	10.1176	18.989	22.392	19.1284	17.3071	17.816	21.2734	22.199	18.9155	19.9088	16.7429	11.6658	13.7262	16.317	15.4432	15.8114	15.5446	11.904	15.9029	16.65	19.2458	20.4712
64	19.6632	4.11712	8.73518	18.4994	20.596	14.3675	24.3015	14.2831	17.809	22.6439	19.3053	15.4852	18.2465	14.2028	17.6477	18.6355	16.1099	17.3678	16.2816	14.9553	18.2992	14.7533	20.8424	19.9163	20.1148	16.618	9.25209	12.9185	21.483	24.467	21.7015	19.747	20.5361	23.8261	24.6534	21.1486	22.1341	19.3357	14.3249	16.3399	18.842	18.0627	18.4669	17.8769	14.599	18.359	19.5096	21.6875	22.9981
65	22.122	3.97111	11.7592	21.4797	23.2142	17.4324	27.1854	16.7355	20.201	25.1092	21.7801	18.0589	20.5978	16.8472	20.2199	21.126	18.8238	19.9976	18.9203	17.7475	20.4922	17.607	23.752	22.1253	22.4606	19.2267	12.0643	15.6827	23.92	26.507	24.2135	22.1461	23.2156	26.2875	26.9773	23.3063	24.3055	21.8907	17.0238	18.9442	21.39	20.6598	21.142	20.1957	17.316	20.8248	22.2994	24.0912	25.481
66	24.5301	3.80093	14.8575	24.3723	25.7418	20.417	29.9795	19.1691	22.587	27.4902	24.1912	20.6057	22.9265	19.4542	22.7318	23.5448	21.5075	22.6014	21.5539	20.4727	22.6292	20.4659	26.58	24.2788	24.7792	21.8213	14.9745	18.381	26.273	28.513	26.6374	24.4882	25.8205	28.6337	29.1453	25.382	26.4112	24.3999	19.7316	21.5199	23.935	23.2021	23.8102	22.4861	20.0298	23.2973	24.9734	26.439	27.903
67	26.864	3.61089	17.972	27.1407	28.135	23.279	32.6347	21.5767	24.951	29.7633	26.502	23.101	25.21	21.9937	25.168	25.8697	24.1347	25.153	24.1517	23.091	24.691	23.299	29.285	26.366	27.0403	24.3667	17.9227	20.9947	28.515	30.48	28.952	26.747	28.32	30.841	31.1397	27.3707	28.439	26.851	22.4187	24.0487	26.445	25.666	26.4347	24.733	22.7203	25.76	27.5033	28.7117	30.2387
68	29.1003	3.40659	21.0466	29.7664	30.3582	25.9689	35.1119	23.9429	27.268	31.9025	28.6834	25.5205	27.4141	24.434	27.5032	28.0789	26.6756	27.6061	26.676	25.5595	26.6514	26.0742	31.8308	28.3682	29.2086	26.8204	20.8521	23.514	30.624	32.394	31.1409	28.8903	30.6853	32.8816	32.946	29.2693	30.3762	29.2146	25.0616	26.5103	28.889	28.0245	28.9752	26.9182	25.3686	28.1839	29.8745	30.884	32.4541
69	31.219	3.19523	24.0288	32.2394	32.3942	28.4656	37.3814	26.2463	29.517	33.8917	30.7139	27.8429	29.5168	26.7441	29.7125	30.1514	29.0956	29.9169	29.0829	27.8587	28.4922	28.7583	34.1938	30.2734	31.2496	29.1494	23.7094	25.9297	32.586	34.237	33.1944	30.8988	32.8948	34.7442	34.5559	31.0727	32.2132	31.4666	27.6363	28.8795	31.229	30.2585	31.3853	29.0252	27.9525	30.5386	32.0805	32.9306	34.5201
70	33.2016	2.98486	26.8722	34.5536	34.234	30.7555	39.4189	28.4555	31.671	35.7257	32.5721	30.0425	31.4905	28.8996	31.7727	32.0628	31.3624	32.054	31.3307	29.9666	30.1996	31.3177	36.3477	32.0724	33.1313	31.3275	26.4431	28.2282	34.393	35.989	35.1066	32.7508	34.9334	36.4212	35.9771	32.7764	33.9399	33.571	30.1123	31.1329	33.435	32.3594	33.6241	31.0405	30.4478	32.7958	34.1162	34.8299	36.4131
71	35.0323	2.7841	29.5167	36.702	35.8776	32.8365	41.2137	30.5341	33.7	37.4055	34.2415	32.1011	33.3126	30.8841	33.662	33.7942	33.4542	33.991	33.3908	31.8651	31.7663	33.7179	38.2795	33.7507	34.8289	33.3253	29.0013	30.3915	36.044	37.632	36.8689	34.428	36.7849	37.9103	37.2269	34.3772	35.5444	35.5039	32.4578	33.2496	35.478	34.3257	35.6574	32.9505	32.8289	34.9341	35.9791	36.564	38.1128
72	36.6861	2.61591	31.9184	38.6782	37.3251	34.7051	42.7659	32.4512	35.577	38.9381	35.7181	34.0029	34.9674	32.6863	35.3647	35.34	35.3438	35.7121	35.2379	33.5418	33.1943	35.9214	39.9865	35.3023	36.3313	35.1119	31.3377	32.4023	37.539	39.15	38.4758	35.9243	38.4392	39.2149	38.3254	35.8741	37.0151	37.2562	34.6443	35.2104	37.332	36.1478	37.4659	34.7389	35.0718	36.9361	37.6666	38.1169	39.6013
73	38.1999	2.4405	34.0484	40.4772	38.5798	36.3614	44.0752	34.1828	37.281	40.3316	37.0084	35.7333	36.4512	34.3015	36.8775	36.7066	37.0134	37.2148	36.8565	35.0007	34.4877	37.9039	41.4789	36.7234	37.6406	36.6685	33.4207	34.2521	38.883	40.535	39.9267	37.2452	39.8983	40.3465	39.3045	37.2655	38.3449	38.8275	36.6488	36.9995	38.977	37.8208	39.0453	36.3934	37.1602	38.7942	39.1769	39.4751	40.8743
74	39.5358	2.30484	35.8891	42.0958	39.6589	37.8229	45.1555	35.7207	38.8	41.6029	38.1261	37.2824	37.7712	35.7311	38.2054	37.9199	38.4745	38.5092	38.2573	36.2667	35.6592	39.6518	42.7727	38.0151	38.7766	37.9984	35.2556	35.9388	40.087	41.784	41.2254	38.4082	41.1745	41.331	40.1986	38.5463	39.5366	40.2323	38.4502	38.6119	40.399	39.3477	40.402	37.9067	39.0738	40.5112	40.51	40.6544	41.9623
75	40.7186	2.19248	37.4489	43.5284	40.5921	39.1147	46.0336	37.0743	40.146	42.7744	39.0919	38.6468	38.9473	36.9907	39.3636	39.0032	39.7483	39.6111	39.4542	37.3703	36.7205	41.1619	43.8845	39.1845	39.7595	39.1162	36.8485	37.4613	41.166	42.904	42.3792	39.4371	42.2825	42.1983	41.0374	39.7107	40.6013	41.4968	40.0364	40.0473	41.6	40.7357	41.5556	39.2813	40.7944	42.0967	41.6718	41.6749	42.8991
76	41.7635	2.09899	38.7615	44.7711	41.4104	40.2637	46.7324	38.2627	41.351	43.8652	39.9278	39.84	40.0008	38.1026	40.3768	39.9801	40.8578	40.5488	40.4747	38.3456	37.6884	42.4474	44.8368	40.2454	40.608	40.0471	38.2138	38.8205	42.135	43.905	43.4002	40.3574	43.2397	42.9785	41.838	40.7596	41.5539	42.6511	41.4038	41.3126	42.591	41.9913	42.5288	40.5267	42.3041	43.5651	42.6656	42.5599	43.7176
77	42.6881	2.01894	39.876	45.8303	42.1459	41.3007	47.2863	39.3074	42.449	44.89	40.6522	40.8867	40.9516	39.1016	41.2729	40.8731	41.8267	41.365	41.3519	39.2335	38.5811	43.5352	45.6587	41.2123	41.3579	40.8328	39.3749	40.0289	43.007	44.802	44.3024	41.191	44.0691	43.6913	42.5982	41.7019	42.4089	43.7228	42.5611	42.4231	43.392	43.1192	43.3517	41.6565	43.5979	44.937	43.5017	43.334	44.4497
78	43.508	1.94808	40.8446	46.7072	42.8283	42.2563	47.7218	40.2267	43.472	45.8573	41.2843	41.807	41.809	40.0182	42.0793	41.7008	42.6779	42.1003	42.1174	40.069	39.4083	44.456	46.3773	42.0967	42.044	41.5134	40.3636	41.1043	43.788	45.607	45.0998	41.953	44.795	44.3477	43.306	42.5434	43.1783	44.7327	43.5238	43.3958	44.028	44.1237	44.05	42.6868	44.6796	46.224	44.1884	44.0214	45.117
79	44.2334	1.88494	41.7149	47.3962	43.4786	43.1483	48.0525	41.0369	44.44	46.7683	41.8366	42.6168	42.5745	40.8687	42.8156	42.4674	43.4269	42.7778	42.7992	40.8739	40.1712	45.2431	47.0102	42.9015	42.6842	42.1179	41.2101	42.067	44.475	46.323	45.7988	42.6503	45.4308	44.9502	43.9462	43.2805	43.8643	45.6884	44.3122	44.2454	44.53	45.0064	44.6462	43.6318	45.5564	47.429	44.7359	44.6439	45.7293
80	44.867	1.83054	42.5252	47.8963	44.0997	43.9805	48.2866	41.7443	45.361	47.6132	42.3121	43.3275	43.2407	41.6552	43.4845	43.1707	44.0819	43.4034	43.4142	41.6573	40.8646	45.9275	47.5648	43.6165	43.2799	42.6639	41.9358	42.9295	45.057	46.946	46.3956	43.2764	45.9836	45.4855	44.5009	43.8994	44.4626	46.5824	44.944	44.9827	44.924	45.7613	45.1482	44.5027	46.2425	48.5422	45.1516	45.2122	46.285
81	45.4039	1.78708	43.2927	48.2125	44.6778	44.7422	48.427	42.3486	46.222	48.3747	42.7111	43.941	43.7913	42.3709	44.0757	43.8016	44.6437	43.9732	43.9663	42.4154	41.4816	46.5226	48.034	44.226	43.8184	43.1537	42.5479	43.6984	45.517	47.47	46.8785	43.8168	46.4548	45.9275	44.9588	44.3846	44.9627	47.3952	45.4317	45.6138	45.227	46.3718	45.5541	45.2992	46.759	49.5372	45.4361	45.7158	46.7717
82	45.8344	1.75698	44.016	48.3508	45.1857	45.4163	48.4773	42.8484	46.995	49.0305	43.0295	44.4551	44.2108	43.0039	44.5744	44.3441	45.1046	44.4694	44.4473	43.1312	42.0091	47.0246	48.4028	44.7132	44.2885	43.5771	43.0372	44.3745	45.836	47.89	47.2309	44.2557	46.837	46.2516	45.3139	44.7196	45.3516	48.099	45.7857	46.1338	45.444	46.8214	45.8591	46.0164	47.1212	50.3796	45.5938	46.1388	47.1714
83	46.1483	1.74023	44.6739	48.3159	45.5909	45.9763	48.4434	43.243	47.652	49.5536	43.2728	44.8655	44.4866	43.5398	44.968	44.779	45.4534	44.8717	44.8457	43.7816	42.4307	47.4283	48.6518	45.062	44.6763	43.9218	43.389	44.9519	46.003	48.206	47.4367	44.5869	47.1123	46.4399	45.5683	44.8998	45.6244	48.6681	46.0123	46.5272	45.575	47.0927	46.0536	46.6445	47.3456	51.0337	45.6324	46.4682	47.4615
84	46.3392	1.7332	45.2379	48.1283	45.8681	46.3838	48.3267	43.5306	48.16	49.9194	43.4503	45.1661	44.6148	43.9655	45.2329	45.0905	45.6773	45.1697	45.1481	44.3355	42.7351	47.7276	48.7611	45.2634	44.9701	44.1761	43.5993	45.4087	46.027	48.423	47.4847	44.8172	47.2653	46.4896	45.7286	44.9368	45.7887	49.0752	46.1099	46.7726	45.621	47.168	46.1375	47.1792	47.4549	51.4721	45.5586	46.6919	47.63
85	46.4129	1.72984	45.6799	47.8226	46.0123	46.6055	48.1243	43.7255	48.495	50.1177	43.5729	45.375	44.6109	44.2766	45.3614	45.2688	45.7753	45.3631	45.3446	44.7628	42.9252	47.9264	48.7261	45.3289	45.1622	44.3388	43.6793	45.7138	45.947	48.562	47.3868	44.9596	47.296	46.4366	45.8018	44.857	45.8686	49.3156	46.0745	46.857	45.595	47.0508	46.1295	47.6201	47.4745	51.6968	45.3829	46.8091	47.6846
86	46.3884	1.7243	45.9754	47.4351	46.0483	46.6323	47.8432	43.8513	48.65	50.156	43.6484	45.5195	44.5078	44.4866	45.3789	45.3195	45.7674	45.472	45.4288	45.0427	43.0181	48.0416	48.5634	45.2921	45.2506	44.4208	43.6541	45.8654	45.815	48.649	47.1882	45.0262	47.233	46.3377	45.8016	44.694	45.8975	49.4117	45.9063	46.7931	45.522	46.7763	46.0506	47.9735	47.4257	51.7406	45.13	46.8389	47.6574
87	46.2891	1.71295	46.1169	47.0005	46.0185	46.4815	47.5057	43.9217	48.641	50.0537	43.6797	45.6082	44.3449	44.6125	45.3297	45.2638	45.6973	45.5206	45.4028	45.1653	43.0386	48.0875	48.3075	45.1856	45.2338	44.4378	43.5528	45.887	45.665	48.694	46.9435	45.0289	47.1219	46.2325	45.7563	44.4778	45.8975	49.3922	45.6211	46.6202	45.418	46.3957	45.912	48.236	47.316	51.6568	44.8416	46.8246	47.598
88	46.1328	1.69522	46.1034	46.5519	45.9555	46.2041	47.1478	43.9294	48.491	49.8362	43.6549	45.6216	44.1532	44.6583	45.2487	45.1524	45.6087	45.5291	45.2835	45.1392	43.0084	48.0562	48.0001	45.0215	45.1094	44.3934	43.3996	45.7949	45.501	48.665	46.6915	44.9765	46.9897	46.1344	45.7022	44.2256	45.866	49.2856	45.2472	46.3834	45.284	45.9675	45.7049	48.3939	47.1343	51.4937	44.5678	46.8092	47.5483
89	45.9265	1.67114	45.9517	46.1253	45.8547	45.8627	46.8088	43.8483	48.211	49.519	43.5666	45.5367	43.9497	44.6264	45.1483	45.0342	45.5233	45.492	45.0826	44.988	42.934	47.9167	47.6717	44.792	44.8848	44.2774	43.2073	45.5876	45.308	48.508	46.4406	44.8737	46.8283	46.0263	45.6813	43.946	45.782	49.1093	44.8001	46.1101	45.113	45.5407	45.4134	48.427	46.856	51.2768	44.3501	46.8122	47.5158
90	45.6726	1.64119	45.6935	45.7627	45.6867	45.5131	46.519	43.6646	47.791	49.1059	43.4301	45.3438	43.7387	44.5231	45.0234	44.9542	45.4451	45.3869	44.822	44.746	42.8109	47.6343	47.3319	44.4828	44.5863	44.0795	42.9901	45.2525	45.077	48.18	46.1756	44.7367	46.6138	45.8859	45.727	43.6527	45.6232	48.8676	44.2699	45.7897	44.9	45.1437	45.0489	48.3248	46.4675	51.0129	44.2132	46.8185	47.4799
91	45.3814	1.6092	45.3644	45.5083	45.4453	45.1996	46.2932	43.4047	47.22	48.5937	43.2833	45.0676	43.5284	44.3645	44.8587	44.9335	45.3719	45.1985	44.5455	44.4578	42.6405	47.1945	46.9874	44.0895	44.265	43.8057	42.7797	44.7841	44.822	47.658	45.8859	44.606	46.3319	45.7147	45.8528	43.3783	45.3843	48.5629	43.6324	45.3935	44.652	44.791	44.6576	48.0973	45.9929	50.7153	44.1708	46.7975	47.4169
92	45.0766	1.58529	45.0222	45.3832	45.1548	44.9499	46.1377	43.136	46.523	47.9817	43.1652	44.7611	43.3344	44.1875	44.642	44.9617	45.2967	44.9296	44.3045	44.1716	42.445	46.6092	46.6604	43.6343	43.9852	43.4865	42.6312	44.199	44.575	46.962	45.5803	44.5328	45.9967	45.5488	46.0528	43.1686	45.087	48.2087	42.892	44.9159	44.391	44.4885	44.3025	47.7682	45.4877	50.4131	44.2326	46.7227	47.3204
93	44.7892	1.58361	44.719	45.3627	44.8461	44.7691	46.0583	42.9458	45.753	47.2827	43.104	44.4765	43.1718	44.0339	44.3825	44.9981	45.2181	44.5977	44.1475	43.933	42.2648	45.9249	46.3872	43.16	43.7946	43.1645	42.5966	43.5456	44.368	46.157	45.2797	44.557	45.6534	45.4391	46.2984	43.0639	44.7729	47.8278	42.0969	44.3941	44.135	44.2417	44.0338	47.3779	45.0116	50.1314	44.4014	46.5923	47.2044
94	44.5468	1.61415	44.4916	45.3875	44.5693	44.6374	46.0566	42.9106	44.99	46.5346	43.1047	44.2453	43.0353	43.9274	44.1037	44.9749	45.1321	44.2339	44.1007	43.7796	42.1496	45.2089	46.181	42.7241	43.6987	42.875	42.6778	42.8935	44.244	45.348	45.0142	44.6881	45.358	45.4236	46.5494	43.0768	44.4994	47.4414	41.3064	43.9009	43.887	44.0537	43.8793	46.973	44.6072	49.8706	44.6651	46.4318	47.0932
95	44.3704	1.67418	44.3435	45.3973	44.3854	44.5252	46.1248	43.0755	44.323	45.8022	43.1439	44.0764	42.9008	43.8624	43.8223	44.8268	45.0333	43.8826	44.1557	43.7344	42.1473	44.5381	46.0104	42.3851	43.6573	42.64	42.8201	42.3161	44.257	44.654	44.8277	44.9059	45.1646	45.5128	46.7782	43.1955	44.3266	47.0616	40.5668	43.5122	43.645	43.9196	43.8475	46.6019	44.2898	49.6147	44.9921	46.2794	47.0106
96	44.2758	1.75025	44.258	45.3603	44.3223	44.4046	46.2466	43.453	43.824	45.1766	43.1815	43.9605	42.7369	43.8065	43.5405	44.5298	44.9208	43.5835	44.2668	43.7964	42.2959	43.9919	45.8252	42.1912	43.6191	42.457	42.9542	41.8735	44.467	44.197	44.771	45.1799	45.1214	45.7025	46.9808	43.3924	44.311	46.704	39.9139	43.2856	43.424	43.8284	43.9342	46.3327	44.061	49.3629	45.3288	46.1746	46.9737
97	44.2774	1.83025	44.2155	45.2809	44.3852	44.2565	46.4041	44.0246	43.551	44.7626	43.1801	43.8846	42.5225	43.7201	43.2518	44.1018	44.8018	43.3496	44.366	43.9561	42.6142	43.6409	45.5885	42.1855	43.5427	42.3061	43.0248	41.6113	44.932	44.084	44.9007	45.4921	45.2535	45.9925	47.1776	43.6377	44.5038	46.3965	39.376	43.2502	43.255	43.7658	44.1232	46.2594	43.9269	49.1491	45.6174	46.1528	47.0035
98	44.3871	1.91521	44.203	45.2146	44.594	44.0955	46.5783	44.7359	43.545	44.6114	43.1193	43.8572	42.2484	43.5781	42.9595	43.5886	44.7016	43.1679	44.3917	44.2164	43.0977	43.5293	45.2946	42.388	43.4144	42.1769	43.0118	41.5573	45.673	44.328	45.2538	45.8328	45.561	46.4054	47.4157	43.9198	44.9307	46.1808	38.9691	43.4208	43.181	43.7288	44.4137	46.4385	43.8919	49.0386	45.8136	46.2509	47.1375
99	44.6037	2.01897	44.2416	45.2512	44.9784	43.9821	46.759	45.4868	43.778	44.6628	42.9903	43.9048	41.9314	43.3785	42.6855	43.0683	44.6797	43.0287	44.3159	44.573	43.7127	43.6598	44.9948	42.7588	43.2668	42.0835	42.9402	41.6922	46.594	44.8	45.7837	46.2205	46.0348	46.9642	47.7517	44.2567	45.5485	46.1176	38.6908	43.7993	43.245	43.7485	44.8181	46.8059	43.9581	49.1202	45.9019	46.4984	47.4071
100	44.8904	2.14664	44.386	45.426	45.506	43.977	46.955	46.138	44.117	44.781	42.806	44.033	41.608	43.156	42.485	42.633	44.793	42.949	44.152	44.971	44.383	43.963	44.79	43.182	43.156	42.049	42.86	41.913	47.493	45.281	46.344	46.696	46.643	47.63	48.179	44.682	46.216	46.231	38.525	44.341	43.455	43.862	45.309	47.191	44.119	49.436	45.904	46.875	47.791
all values Left	mean	std	steps
1	-3.50886	2.71364	-7.42	-6.66	-6.365	-8.53	-5.271	-5.777	-5.534	-5.972	-5.844	-5.565	-6.773	-6.958	-4.777	-6.513	-7.598	-4.962	-4.318	-7.41	-2.194	-4.354	-5.205	-3.449	-1.846	-6.101	-7.307	-6.981	-9.111	-3.954	-1.331	-4.237	-5.169	-4.091	-5.459	-3.882	-2.988	-2.48	-1.215	-4.886	-5.191	-5.45	-4.661	-3.441	-2.061	-4.655	-5.312	-1.38	-1.75
2	-3.35836	2.87091	-7.57179	-6.33555	-5.95084	-8.83149	-5.09997	-5.72072	-6.20201	-5.80736	-5.64618	-5.7273	-7.05918	-7.1707	-4.7113	-6.74364	-7.82631	-5.21725	-4.55339	-7.50309	-2.2933	-4.66812	-5.08576	-3.09749	-1.95967	-5.98818	-7.72837	-7.02037	-9.096	-3.673	-1.243	-4.22095	-5.09297	-3.99833	-5.1336	-3.33842	-3.08355	-2.12779	-0.884323	-4.78018	-5.38094	-5.32614	-4.11485	-3.06225	-2.17863	-4.90967	-4.95955	-1.25758	-1.72776
3	-2.99302	3.03998	-7.53458	-5.80142	-5.31243	-8.90448	-4.59033	-5.489	-6.61756	-5.40364	-5.15947	-5.60546	-7.08427	-7.16349	-4.44755	-6.79455	-7.83029	-5.2402	-4.56873	-7.35673	-2.17742	-4.76696	-4.72297	-2.5604	-1.88061	-5.61543	-7.88266	-6.88124	-8.895	-3.25	-0.993	-4.01154	-4.86786	-3.72839	-4.58549	-2.55762	-2.92234	-1.67585	-0.395475	-4.51225	-5.26918	-5.02337	-3.20733	-2.53377	-2.03614	-4.9344	-4.42652	-0.905697	-1.47351
4	-2.41385	3.22492	-7.351	-5.11936	-4.45388	-8.75624	-3.74191	-5.08333	-6.72694	-4.76618	-4.42697	-5.22473	-6.87618	-6.94382	-3.99464	-6.65136	-7.57312	-5.05509	-4.37018	-6.97436	-1.86336	-4.65106	-4.10427	-1.85282	-1.61018	-4.99291	-7.77345	-6.5743	-8.53	-2.708	-0.512	-3.58027	-4.45294	-3.294	-3.82027	-1.5163	-2.51552	-1.10003	0.287364	-4.03373	-4.8703	-4.54185	-1.98182	-1.84948	-1.63588	-4.7297	-3.72673	-0.272273	-0.940879
5	-1.60944	3.42959	-7.01982	-4.32876	-3.34616	-8.3998	-2.55279	-4.48523	-6.4794	-3.88097	-3.48467	-4.61511	-6.466	-6.52215	-3.33731	-6.275	-7.00278	-4.6822	-3.97023	-6.34703	-1.34668	-4.29287	-3.21282	-0.956646	-1.14615	-4.11772	-7.42618	-6.09207	-7.995	-2.037	0.267	-2.87623	-3.7599	-2.66533	-2.81526	-0.186475	-1.87933	-0.332081	1.21682	-3.26467	-4.2036	-3.8647	-0.478424	-0.960111	-0.988525	-4.30314	-2.82718	0.698394	-0.0697475
6	-0.558362	3.65046	-6.48527	-3.41906	-1.95103	-7.82168	-1.01945	-3.652	-5.84096	-2.71961	-2.34037	-3.79165	-5.85664	-5.89336	-2.42678	-5.61227	-6.06857	-4.12209	-3.37897	-5.44621	-0.600768	-3.63844	-2.02818	0.172556	-0.466	-2.96646	-6.88064	-5.39859	-7.254	-1.198	1.389	-1.83896	-2.70398	-1.78394	-1.52963	1.4416	-1.00739	0.702263	2.44376	-2.12437	-3.28021	-2.94914	1.2633	0.193535	-0.0881212	-3.64933	-1.67142	2.03976	1.17952
7	0.758894	3.87367	-5.66409	-2.33209	-0.249545	-6.97958	0.847909	-2.53309	-4.80491	-1.25891	-0.973606	-2.74621	-5.01227	-5.0207	-1.205	-4.60645	-4.73788	-3.345	-2.58033	-4.24482	0.403636	-2.62764	-0.535091	1.57379	0.462364	-1.51461	-6.1613	-4.43894	-6.247	-0.132	2.866	-0.437424	-1.2473	-0.599091	0.063303	3.35048	0.131455	2.03742	3.98867	-0.582788	-2.0873	-1.74091	3.19482	1.64267	1.08703	-2.7403	-0.206545	3.74327	2.80561
8	2.347	4.07864	-4.47876	-0.999697	1.75035	-5.81698	3.00561	-1.09644	-3.38138	0.492788	0.632202	-1.45223	-3.87245	-3.8462	0.360707	-3.21682	-3.02237	-2.29072	-1.5297	-2.73288	1.684	-1.22601	1.26091	3.24663	1.67464	0.235677	-5.25427	-3.16477	-4.913	1.204	4.665	1.30963	0.585808	0.908182	1.95788	5.5012	1.57312	3.66127	5.82713	1.32467	-0.605889	-0.206556	5.26888	3.38349	2.5579	-1.53766	1.59373	5.75418	4.76355
9	4.18892	4.24626	-2.89409	0.627818	4.00279	-4.28866	5.39439	0.646222	-1.59942	2.49818	2.46545	0.105586	-2.38773	-2.32462	2.25502	-1.44627	-0.980919	-0.904455	-0.181394	-0.926758	3.23172	0.549525	3.33364	5.15627	3.19158	2.24141	-4.11631	-1.56208	-3.234	2.82	6.718	3.35153	2.72577	2.71921	4.12006	7.84457	3.32286	5.53084	7.89436	3.52186	1.159	1.64434	7.45979	5.38543	4.31943	-0.0140101	3.72033	7.99318	6.98356
10	6.24876	4.3653	-0.935273	2.56818	6.44127	-2.38355	7.96373	2.64045	0.490727	4.70664	4.49809	1.91473	-0.558	-0.459364	4.42436	0.657273	1.30455	0.831455	1.47836	1.14055	5.00891	2.645	5.64764	7.24436	4.99773	4.44618	-2.71173	0.353	-1.236	4.696	8.94	5.623	5.08445	4.78518	6.502	10.3286	5.34727	7.59191	10.1144	5.91945	3.17845	3.76891	9.76045	7.60455	6.32955	1.82109	6.13682	10.3729	9.38964
11	8.47985	4.43405	1.32352	4.81127	9.00114	-0.132414	10.673	4.81268	2.82009	7.06982	6.6887	3.93717	1.56273	1.69761	6.79577	3.01182	3.75206	2.88156	3.42565	3.43073	6.96376	4.99637	8.16255	9.44868	7.03955	6.7981	-1.03304	2.51835	1.023	6.793	11.245	8.05623	7.57764	7.04736	9.05008	12.9011	7.59679	9.79421	12.4197	8.43534	5.41199	6.10527	12.1669	9.99232	8.52732	3.92452	8.78621	12.8181	11.9104
12	10.8341	4.45737	3.79267	7.327	11.6348	2.40856	13.4913	7.09678	5.31689	9.54733	8.99489	6.124	3.893	4.07244	9.29722	5.527	6.29844	5.176	5.61144	5.89967	9.04722	7.539	10.8383	11.7159	9.24367	9.25889	0.906778	4.841	3.482	9.066	13.565	10.5966	10.1388	9.44333	11.7147	15.5131	10.0139	12.0887	14.7607	11.0073	7.81689	8.58622	14.6663	12.4977	10.8623	6.24	11.5977	15.28	14.4909
13	13.2679	4.44212	6.38727	10.0706	14.3123	5.17542	16.3938	9.44361	7.91903	12.1057	11.3818	8.42388	6.36082	6.592	11.8668	8.134	8.90394	7.63842	7.97721	8.49864	11.2199	10.2151	13.6375	14.006	11.5437	11.7998	3.08361	7.26845	6.079	11.464	15.856	13.2069	12.7283	11.9127	14.4533	18.1241	12.5409	14.4239	17.1025	13.5938	10.3547	11.1502	17.2352	15.0695	13.3015	8.70879	14.5004	17.7355	17.0891
14	15.7446	4.39478	9.04036	12.9842	17.0117	8.10371	19.3552	11.8157	10.5779	14.7166	13.8161	10.7904	8.89682	9.19759	14.4548	10.7749	11.5458	10.2044	10.4713	11.183	13.4497	12.9774	16.5248	16.2898	13.8964	14.3959	5.47445	9.78744	8.754	13.943	18.092	15.8584	15.3258	14.4156	17.2276	20.7025	15.1319	16.7553	19.4208	16.1698	12.9845	13.7521	19.8458	17.6634	15.8114	11.2805	17.4328	20.1718	19.6799
15	18.2336	4.31906	11.7137	15.9962	19.7082	11.1296	22.3444	14.1886	13.2578	17.352	16.2701	13.1913	11.4697	11.8439	17.0265	13.4176	14.2097	12.8282	13.0512	13.9094	15.7092	15.787	19.4576	18.5473	16.2781	17.0233	8.05849	12.3906	11.454	16.465	20.269	18.5202	17.9076	16.9352	20.003	23.2221	17.738	19.0477	21.6987	18.7201	15.6693	16.3658	22.4697	20.2401	18.364	13.9143	20.3372	22.5798	22.2414
16	20.7076	4.21581	14.3933	19.0343	22.3686	14.1906	25.3211	16.5478	15.9338	19.9808	18.7163	15.6047	14.0668	14.4999	19.5605	16.0438	16.8805	15.4837	15.685	16.6325	17.9728	18.6159	22.3843	20.7635	18.6754	19.6572	10.8176	15.0698	14.139	18.989	22.392	21.1569	20.4552	19.4602	22.7434	25.6586	20.3213	21.2768	23.9232	21.2354	18.3781	18.9698	25.0759	22.7674	20.9361	16.5764	23.1537	24.9448	24.762
17	23.1412	4.08587	17.0754	22.0305	24.9505	17.2285	28.2398	18.89	18.5851	22.5672	21.1308	18.0149	16.6831	17.1411	22.0399	18.6355	19.5382	18.1454	18.3469	19.3082	20.213	21.4386	25.2515	22.9296	21.0745	22.2731	13.6986	17.8069	16.774	21.483	24.467	23.7366	22.9519	21.9732	25.4126	27.9892	22.8439	23.4301	26.0815	23.7083	21.0803	21.5451	27.63	25.2209	23.5049	19.2407	25.8396	27.2493	27.2257
18	25.5105	3.93087	19.7432	24.9293	27.4088	20.1903	31.0438	21.2098	21.1971	25.0702	23.4935	20.4134	19.3116	19.7419	24.45	21.1725	22.1617	20.7934	21.0088	21.8968	22.3991	24.2249	28.0137	25.0371	23.4591	24.8321	16.6412	20.5813	19.34	23.92	26.507	26.2287	25.3755	24.4526	27.9774	30.1916	25.2674	25.501	28.161	26.1283	23.7485	24.0733	30.0945	27.5806	26.0377	21.8877	28.3646	29.4706	29.6092
19	27.7926	3.75422	22.3675	27.6973	29.7081	23.0343	33.6794	23.494	23.7521	27.4443	25.7874	22.7896	21.9327	22.2721	26.7738	23.6348	24.724	23.4054	23.6405	24.3652	24.5093	26.9448	30.6355	27.0736	25.8025	27.2905	19.5855	23.3645	21.822	26.273	28.513	28.6102	27.6943	26.8717	30.4109	32.2468	27.5543	27.4847	30.1508	28.4757	26.3611	26.5342	32.4323	29.8233	28.4998	24.4994	30.7168	31.5802	31.8791
20	29.9668	3.56159	24.9134	30.3173	31.8234	25.7221	36.115	25.7248	26.231	29.6641	27.9911	25.1205	24.516	24.7001	28.9866	25.9992	27.1972	25.9498	26.2045	26.6862	26.52	29.5654	33.0881	29.024	28.0681	29.6169	22.4781	26.122	24.215	28.515	30.48	30.8627	29.8792	29.2051	32.687	34.1366	29.681	29.3783	32.0387	30.7263	28.8911	28.9023	34.6113	31.9362	30.8493	27.0562	32.8956	33.5572	34.003
21	32.0131	3.36043	27.3475	32.7805	33.7412	28.2221	38.3221	27.8765	28.6127	31.7066	30.0824	27.3727	27.0226	26.9948	31.0643	28.2429	29.5451	28.3825	28.6569	28.8376	28.4079	32.0539	35.3442	30.8765	30.2185	31.783	25.2666	28.8102	26.509	30.624	32.394	32.9746	31.9055	31.4302	34.7864	35.85	31.6307	31.1762	33.8129	32.8472	31.3058	31.1544	36.6016	33.9177	33.0477	29.5354	34.8959	35.382	35.9561
22	33.9138	3.15814	29.6394	35.0802	35.459	30.5125	40.2809	29.9158	30.8688	33.5483	32.0455	29.5168	29.4079	29.1335	32.9854	30.3438	31.7333	30.6605	30.9538	30.8007	30.1531	34.3752	37.3841	32.62	32.219	33.7511	27.8996	31.3765	28.691	32.586	34.237	34.9405	33.7496	33.5224	36.686	37.3825	33.3892	32.8743	35.4567	34.8103	33.5751	33.2697	38.3788	35.7544	35.0637	31.9133	36.716	37.0394	37.7168
23	35.6559	2.96178	31.7587	37.2093	36.9769	32.5979	41.987	31.813	32.9753	35.178	33.8667	31.5266	31.623	31.0993	34.7312	32.276	33.7476	32.7529	33.0637	32.56	31.7521	36.4964	39.1997	34.2433	34.039	35.4962	30.3304	33.7697	30.744	34.393	35.989	36.7509	35.3978	35.46	38.3808	38.7352	34.9513	34.4692	36.962	36.6022	35.6726	35.2289	39.925	37.4446	36.8732	34.1664	38.353	38.5183	39.2692
24	37.2317	2.77755	33.6849	39.1614	38.2958	34.4755	43.4415	33.5448	34.9228	36.5994	35.5328	33.3784	33.6055	32.8823	36.2941	34.0058	35.5665	34.6355	34.9638	34.1082	33.2072	38.3969	40.7949	35.741	35.66	37.0056	32.528	35.9488	32.653	36.044	37.632	38.3996	36.8499	37.2329	39.8726	39.9132	36.3284	35.9604	38.321	38.2175	37.5775	37.0163	41.2361	38.9894	38.4711	36.2762	39.8061	39.8154	40.6099
25	38.6412	2.60883	35.4097	40.9321	39.4284	36.1429	44.6506	35.0971	36.7073	37.8257	37.0349	35.0564	35.3515	34.4778	37.6751	35.5482	37.1818	36.2959	36.6424	35.4575	34.5228	40.0655	42.1836	37.1106	37.0788	38.2879	34.4789	37.8842	34.412	37.539	39.15	39.8858	38.1209	38.8445	41.1745	40.9375	37.5383	37.3458	39.5366	39.6632	39.2713	38.6269	42.3207	40.3967	39.8585	38.2258	41.0781	40.9415	41.7542
26	39.8915	2.45719	36.9349	42.5181	40.4023	37.6157	45.6372	36.4731	38.3344	38.8784	38.3685	36.557	36.8641	35.8853	38.8813	36.9159	38.5979	37.7368	38.0943	36.6333	35.7123	41.5031	43.3815	38.3549	38.3083	39.3626	36.1841	39.5607	36.02	38.883	40.535	41.2133	39.2335	40.3113	42.3019	41.8328	38.5998	38.6193	40.6205	40.9594	40.7473	40.0607	43.1978	41.6722	41.0489	39.9968	42.1765	41.917	42.7319
27	40.9954	2.3221	38.2674	43.9121	41.2479	38.9186	46.4301	37.6876	39.8084	39.7829	39.5413	37.8894	38.1685	37.1182	39.9324	38.1286	39.835	38.9701	39.3241	37.6642	36.7883	42.7264	44.4076	39.4826	39.3711	40.2626	37.6534	40.9781	37.476	40.087	41.784	42.3899	40.2148	41.6518	43.2735	42.6305	39.5474	39.773	41.5884	42.1329	42.0071	41.3243	43.8931	42.8218	42.0629	41.5752	43.1091	42.765	43.5752
28	41.9707	2.20083	39.4285	45.1129	42.0032	40.0768	47.0596	38.7593	41.1462	40.5614	40.575	39.0745	39.3113	38.2158	40.8582	39.211	40.9149	40.0145	40.3708	38.5835	37.7688	43.7626	45.2885	40.5077	40.2889	41.0267	38.9053	42.1472	38.785	41.166	42.904	43.4285	41.099	42.8825	44.1135	43.357	40.4214	40.8149	42.4557	43.2164	43.0642	42.4335	44.4387	43.8488	42.9235	42.9516	43.8829	43.5097	44.3261
29	42.8342	2.0902	40.4563	46.13	42.699	41.1203	47.555	39.7067	42.373	41.2354	41.4892	40.135	40.3449	39.2059	41.6864	40.1874	41.8604	40.9054	41.2687	39.4301	38.6724	44.6421	46.0542	41.4439	41.0913	41.6919	39.9682	43.0828	39.955	42.135	43.905	44.3442	41.9036	44.0183	44.8471	44.0259	41.2479	41.7515	43.2344	44.2326	43.9364	43.4048	44.8643	44.7565	43.6573	44.1226	44.5072	44.174	45.009
30	43.5997	1.98796	41.3943	46.9587	43.3606	42.079	47.9358	40.5449	43.5097	41.8205	42.298	41.0906	41.3139	40.1154	42.4401	41.0819	42.6928	41.6869	42.0501	40.2332	39.5085	45.3978	46.7264	42.301	41.814	42.2851	40.87	43.7964	41	43.007	44.802	45.1513	42.6374	45.0653	45.488	44.643	42.0385	42.5873	43.9263	45.1961	44.644	44.2533	45.1903	45.5409	44.2855	45.0921	44.9917	44.779	45.6352
31	44.2744	1.89419	42.2798	47.5948	43.9937	42.9735	48.2132	41.2854	44.5742	42.3213	43.0134	41.9497	42.2521	40.9593	43.1305	41.9106	43.4269	42.3996	42.7442	41.0106	40.2771	46.0575	47.3195	43.0784	42.4831	42.8203	41.6417	44.2975	41.939	43.788	45.607	45.8557	43.2934	46.0206	46.0429	45.2045	42.7865	43.3179	44.5265	46.1056	45.2019	44.9895	45.4243	46.1888	44.8233	45.8696	45.3395	45.3305	46.205
32	44.8573	1.81174	43.1383	48.0388	44.5868	43.8091	48.3923	41.932	45.5773	42.7379	43.6407	42.713	43.1764	41.739	43.7521	42.6759	44.0703	43.0589	43.3698	41.7685	40.9729	46.629	47.8332	43.7643	43.1075	43.2954	42.3003	44.5955	42.784	44.475	46.323	46.4526	43.8549	46.8734	46.5131	45.6898	43.4791	43.9295	45.023	46.9476	45.6211	45.6196	45.5671	46.683	45.2748	46.4723	45.5531	45.8149	46.7067
33	45.3418	1.74575	43.9791	48.2977	45.1136	44.5784	48.4758	42.4854	46.5226	43.0658	44.1786	43.3702	44.0827	42.4466	44.2922	43.3746	44.6238	43.6644	43.9314	42.5015	41.5877	47.1085	48.2538	44.3433	43.6768	43.6994	42.8416	44.7048	43.542	45.057	46.946	46.9288	44.3042	47.6008	46.8886	46.0729	44.0995	44.4065	45.4027	47.6991	45.9103	46.1385	45.6196	47.0071	45.6386	46.9176	45.6398	46.2175	47.1223
34	45.7193	1.70173	44.8	48.377	45.5403	45.265	48.47	42.9427	47.4033	43.312	44.6243	43.904	44.95	43.0703	44.737	43.995	45.0803	44.2057	44.4213	43.192	42.1067	47.4903	48.567	44.7987	44.18	44.0187	43.251	44.65	44.215	45.517	47.47	47.2667	44.6357	48.176	47.1503	46.3337	44.6313	44.7327	45.662	48.3333	46.072	46.5307	45.595	47.1473	45.9073	47.2197	45.607	46.526	47.4293
35	45.9823	1.68241	45.5798	48.277	45.8392	45.8452	48.375	43.3016	48.2021	43.4838	44.9742	44.2985	45.7415	43.5953	45.0724	44.5096	45.4292	44.6613	44.8279	43.8158	42.5124	47.7688	48.7431	45.1157	44.597	44.2441	43.5189	44.4632	44.8	45.836	47.89	47.4494	44.8588	48.5771	47.2831	46.4622	45.0646	44.9044	45.8113	48.8275	46.1028	46.7745	45.5188	47.1007	46.073	47.3964	45.4566	46.7229	47.6134
36	46.1332	1.68556	46.3013	48.0339	46.0014	46.2876	48.1905	43.5631	48.8969	43.5982	45.2314	44.5412	46.4198	44.0092	45.2828	44.9051	45.6583	45.0164	45.1373	44.3481	42.7955	47.9508	48.7731	45.2874	44.9188	44.3784	43.651	44.1889	45.285	46.003	48.206	47.469	44.9885	48.8088	47.2911	46.4719	45.3942	44.9342	45.8791	49.1666	46.0002	46.8573	45.4099	46.8857	46.1388	47.4708	45.2158	46.8179	47.6803
37	46.1833	1.70291	46.9322	47.6856	46.0486	46.5603	47.921	43.7417	49.4599	43.6625	45.414	44.6318	46.9415	44.3083	45.3708	45.1675	45.7658	45.2671	45.3394	44.7628	42.9623	48.0539	48.6633	45.3305	45.1357	44.4365	43.6677	43.8785	45.635	46.027	48.423	47.3458	45.0378	48.8967	47.2107	46.4032	45.6248	44.849	45.9006	49.3542	45.7716	46.7921	45.2685	46.5443	46.1222	47.4665	44.9239	46.8366	47.6606
38	46.1507	1.72293	47.4377	47.2692	46.0237	46.6436	47.5856	43.858	49.864	43.6752	45.5409	44.5925	47.2826	44.5082	45.3652	45.2933	45.7696	45.4214	45.4283	45.0383	43.0339	48.0902	48.4423	45.2799	45.245	44.4327	43.5989	43.575	45.835	45.947	48.562	47.1311	45.0212	48.8731	47.0906	46.303	45.7628	44.6825	45.8952	49.411	45.4396	46.6182	45.0872	46.1318	46.0414	47.4009	44.6346	46.8219	47.6026
39	46.0529	1.7359	47.7892	46.8192	45.9625	46.5425	47.2208	43.9231	50.0946	43.6222	45.6141	44.4618	47.4418	44.6209	45.3065	45.2982	45.7092	45.5004	45.4039	45.1649	43.0373	48.0482	48.1509	45.1653	45.2458	44.3639	43.4692	43.3037	45.905	45.815	48.649	46.8791	44.9428	48.7708	46.9518	46.2027	45.8112	44.4639	45.8536	49.365	45.0279	46.3809	44.8624	45.7031	45.9051	47.2758	44.3951	46.8093	47.5508
40	45.9012	1.73562	47.9715	46.3703	45.8649	46.2974	46.8683	43.9294	50.157	43.5051	45.6157	44.2813	47.4325	44.6555	45.2218	45.2164	45.6235	45.5299	45.2835	45.1495	42.9934	47.8953	47.8283	44.9942	45.1352	44.2174	43.2942	43.0896	45.867	45.665	48.694	46.6227	44.8136	48.6023	46.7771	46.1059	45.793	44.21	45.7511	49.2408	44.5396	46.1073	44.6045	45.2938	45.7049	47.0762	44.2357	46.8136	47.5178
41	45.7008	1.71977	47.9838	45.9619	45.7018	45.9682	46.5628	43.8537	50.0702	43.3541	45.5262	44.079	47.2822	44.616	45.1181	45.0962	45.5385	45.5191	45.0802	45.0131	42.9023	47.5986	47.4934	44.7572	44.9184	43.9832	43.0855	42.9583	45.727	45.501	48.665	46.3629	44.6659	48.3705	46.5391	45.9927	45.7422	43.9291	45.5639	49.0511	43.9566	45.7864	44.3367	44.9248	45.4265	46.7765	44.1719	46.8179	47.4828
42	45.4591	1.69046	47.8459	45.639	45.4632	45.6156	46.3224	43.6826	49.8604	43.2147	45.339	43.8684	47.04	44.5062	44.9877	44.9893	45.4602	45.4513	44.8166	44.786	42.7574	47.1469	47.1498	44.44	44.6207	43.6786	42.864	42.9237	45.476	45.308	48.508	46.0845	44.5564	48.0811	46.2282	45.8452	45.6952	43.6355	45.2937	48.798	43.2667	45.3894	44.0749	44.6045	45.0791	46.3706	44.2146	46.7917	47.4209
43	45.1922	1.65617	47.6025	45.4397	45.1725	45.2886	46.1543	43.4375	49.5459	43.1255	45.0764	43.6514	46.7637	44.3442	44.8148	44.9347	45.3886	45.3034	44.5379	44.5091	42.5685	46.5544	46.8112	44.0404	44.293	43.3469	42.6743	42.9719	45.101	45.077	48.18	45.7829	44.5385	47.7524	45.8748	45.6735	45.6898	43.3631	44.9769	48.4861	42.4964	44.911	43.821	44.3367	44.7026	45.8909	44.3683	46.7114	47.3246
44	44.9246	1.63152	47.3115	45.3655	44.8613	45.0193	46.0643	43.1756	49.1316	43.103	44.7845	43.4416	46.4915	44.1685	44.5911	44.9416	45.3156	45.0664	44.2968	44.2261	42.369	45.8697	46.5089	43.5837	44.0027	43.032	42.5832	43.0644	44.603	44.822	47.658	45.4721	44.6373	47.4044	45.5358	45.5173	45.755	43.158	44.6642	48.1304	41.7013	44.3889	43.578	44.1262	44.3531	45.3941	44.6233	46.5777	47.2078
45	44.6828	1.63312	47.0227	45.3717	44.5798	44.82	46.055	42.9743	48.6148	43.1323	44.5094	43.2567	46.237	44.0193	44.3303	44.986	45.2393	44.7529	44.1426	43.981	42.2074	45.1596	46.2717	43.1133	43.8023	42.7627	42.6239	43.165	44.006	44.575	46.962	45.1777	44.84	47.0577	45.2704	45.4248	45.9003	43.0599	44.4199	47.7541	40.935	43.8961	43.3677	43.9723	44.0782	44.9353	44.9493	46.4177	47.0951
46	44.489	1.66862	46.7696	45.3935	44.3903	44.6777	46.1192	42.9055	47.9942	43.1729	44.2809	43.1051	46.0056	43.9183	44.0554	45.0045	45.1578	44.3925	44.1009	43.8094	42.1369	44.4993	46.0885	42.6865	43.7008	42.5515	42.7532	43.2642	43.364	44.368	46.157	44.9374	45.1137	46.7417	45.1335	45.4278	46.115	43.0794	44.3062	47.3752	40.2382	43.5085	43.2281	43.8653	43.906	44.5515	45.2929	46.2685	47.0113
47	44.3599	1.72973	46.5678	45.3818	44.3232	44.5637	46.2403	43.0155	47.2827	43.1806	44.1089	42.9697	45.7842	43.8566	43.7795	44.9146	45.0646	44.0257	44.1615	43.7368	42.2037	43.9661	45.9139	42.36	43.6576	42.3844	42.9003	43.3817	42.743	44.244	45.348	44.8008	45.4332	46.4987	45.1668	45.5316	46.3657	43.2038	44.3802	47.0042	39.6427	43.2836	43.2062	43.7925	43.8469	44.2522	45.5929	46.169	46.9737
48	44.3086	1.79962	46.4205	45.3226	44.3844	44.4499	46.3994	43.3217	46.5196	43.1274	43.9879	42.8197	45.5483	43.7999	43.5029	44.6725	44.9583	43.699	44.276	43.7681	42.4386	43.6281	45.7029	42.1794	43.6188	42.2434	43.0025	43.5628	42.208	44.257	44.654	44.8249	45.7857	46.3848	45.384	45.7314	46.6133	43.4046	44.6852	46.6573	39.1706	43.25	43.3341	43.7444	43.8993	44.0383	45.801	46.1528	47.0039
49	44.3462	1.8677	46.3292	45.2469	44.594	44.3141	46.5766	43.8148	45.7733	43.0007	43.906	42.6262	45.2639	43.709	43.2186	44.2834	44.8425	43.4375	44.3737	43.8943	42.8489	43.5267	45.4352	42.1865	43.5403	42.1301	43.0244	43.8406	41.809	44.467	44.197	45.0612	46.1861	46.4605	45.779	46.0282	46.8348	43.6523	45.2158	46.3628	38.8286	43.4226	43.5827	43.7356	44.0515	43.9165	45.898	46.2566	47.1404
50	44.4766	1.93958	46.3239	45.2314	44.9823	44.1574	46.7607	44.4555	45.1402	42.8115	43.8641	42.3743	44.9039	43.5608	42.9316	43.7874	44.7357	43.2358	44.3926	44.1135	43.4137	43.6626	45.1359	42.3988	43.4079	42.0653	42.9741	44.1875	41.584	44.932	44.084	45.5078	46.6773	46.724	46.331	46.4467	47.0317	43.9364	45.8751	46.1618	38.6073	43.8032	43.8509	43.8032	44.2965	43.8902	45.904	46.5085	47.4152
51	44.6839	2.0291	46.4608	45.3416	45.5168	44.0239	46.9624	45.1681	44.7363	42.6081	43.8818	42.0692	44.4599	43.3546	42.6663	43.2545	44.6837	43.08	44.3036	44.4262	44.0735	43.9661	44.885	42.7742	43.2578	42.0658	42.8948	44.5045	41.555	45.673	44.328	46.0639	47.2725	47.064	46.9776	47.0098	47.2313	44.2783	46.4881	46.1173	38.4821	44.3468	44.0173	43.9613	44.6425	43.9626	45.8826	46.8865	47.8062
52	44.918	2.13862	46.7383	45.5536	46.0673	43.9766	47.2268	45.8398	44.6095	42.4406	43.9724	41.7412	43.9548	43.1353	42.4802	42.7788	44.7446	42.9774	44.1285	44.7996	44.7221	44.2768	44.7693	43.1918	43.1515	42.119	42.8297	44.6492	41.698	46.594	44.8	46.5588	47.8913	47.3097	47.6018	47.6665	47.4924	44.7104	46.8802	46.2434	38.405	44.9278	43.9843	44.1656	45.0806	44.1251	45.9124	47.2783	48.2012
53	45.1016	2.25428	47.0577	45.751	46.4796	44.0377	47.5652	46.3476	44.6758	42.3073	44.1113	41.4308	43.4574	42.9638	42.4022	42.4308	44.9283	42.9497	43.9251	45.1489	45.2332	44.4269	44.805	43.5123	43.0987	42.1702	42.7809	44.506	41.913	47.493	45.281	46.8324	48.4031	47.302	48.0695	48.2756	47.859	45.1945	46.9379	46.4539	38.3027	45.3784	43.7021	44.3183	45.5443	44.3277	46.0295	47.5427	48.4708
54	45.1517	2.36197	47.2753	45.7913	46.6434	44.1613	47.8961	46.5954	44.7861	42.155	44.2286	41.1585	43.0431	42.8594	42.3655	42.2077	45.1626	43.0001	43.7732	45.3624	45.5081	44.3014	44.9113	43.621	43.0289	42.1292	42.6893	44.019	42.07	48.17	45.562	46.7867	48.6968	46.9448	48.2693	48.6871	48.2887	45.6229	46.6271	46.6172	38.0938	45.5659	43.1758	44.3082	45.9165	44.4721	46.182	47.5709	48.529
55	45.0031	2.45999	47.2678	45.5767	46.5186	44.2474	48.0915	46.5347	44.7901	41.9125	44.2346	40.8935	42.7325	42.7641	42.2529	42.0168	45.324	43.0865	43.7144	45.3428	45.4937	43.8463	44.9607	43.4518	42.8389	41.9088	42.4609	43.2008	42.059	48.498	45.51	46.3981	48.7165	46.2336	48.1412	48.8015	48.6608	45.8846	45.9861	46.6095	37.7183	45.4202	42.4522	44.0549	46.0839	44.4539	46.2431	47.3174	48.3445
56	44.6239	2.55572	46.9737	45.0827	46.1257	44.1847	48.0393	46.167	44.5859	41.5253	44.0582	40.5557	42.469	42.581	41.9579	41.733	45.3002	43.1269	43.6956	45.0403	45.1862	43.0691	44.8407	42.9953	42.4503	41.4588	42.0142	42.1106	41.813	48.441	45.087	45.7057	48.4474	45.236	47.6861	48.5921	48.8388	45.9087	45.0937	46.3692	37.1521	44.9422	41.5873	43.5257	45.978	44.2027	46.108	46.797	47.9193
57	44.0177	2.65359	46.4019	44.3539	45.5143	43.9027	47.6831	45.5301	44.1377	40.9642	43.6702	40.0533	42.137	42.227	41.4238	41.247	45.0289	43.0206	43.6028	44.4612	44.6223	42.0385	44.487	42.283	41.8262	40.7737	41.299	40.8227	41.315	48.048	44.338	44.7836	47.8934	44.0493	46.951	48.0861	48.7284	45.6735	44.0274	45.9035	36.4034	44.1815	40.6242	42.7355	45.5946	43.7158	45.7373	46.0547	47.2731
58	43.2153	2.74831	45.6055	43.472	44.7364	43.3797	47.0317	44.6768	43.456	40.2289	43.0859	39.3305	41.6525	41.6654	40.6495	40.5441	44.5058	42.6947	43.3239	43.6551	43.8559	40.8477	43.8844	41.3667	40.9744	39.8824	40.3048	39.4106	40.594	47.415	43.352	43.709	47.0625	42.7638	46.0056	47.3456	48.3051	45.2006	42.8427	45.2689	35.5089	43.2063	39.5788	41.7315	44.9816	43.0451	45.1395	45.135	46.4232
59	42.2598	2.83122	44.6397	42.5138	43.8333	42.631	46.1368	43.6571	42.5815	39.3378	42.3469	38.3788	40.984	40.9022	39.6748	39.6498	43.7756	42.1375	42.7903	42.6904	42.9453	39.5725	43.0613	40.3048	39.9371	38.8365	39.0819	37.9258	39.704	46.636	42.216	42.5388	45.9676	41.4407	44.92	46.4367	47.5995	44.5328	41.5665	44.5284	34.5146	42.0776	38.4543	40.5703	44.1935	42.2736	44.3567	44.0765	45.3827
60	41.1933	2.89714	43.5413	41.5278	42.8385	41.6874	45.0661	42.509	41.5666	38.3238	41.5001	37.2333	40.1495	39.968	38.5506	38.6116	42.9157	41.4032	41.9979	41.6309	41.9375	38.2595	42.0718	39.1527	38.7682	37.6882	37.7105	36.3966	38.697	45.763	40.998	41.3118	44.6447	40.1108	43.7418	45.4083	46.6551	43.7114	40.218	43.7245	33.45	40.8342	37.2592	39.3025	43.2677	41.4874	43.4452	42.916	44.1702
61	40.0485	2.94643	42.3275	40.5312	41.7703	40.5668	43.8799	41.2607	40.4595	37.2223	40.5822	35.9534	39.1944	38.901	37.3232	37.4838	41.9975	40.5524	41.0052	40.5123	40.8605	36.9343	40.9815	37.9484	37.519	36.4803	36.2587	34.8284	37.608	44.813	39.737	40.0504	43.1559	38.775	42.4945	44.2937	45.5099	42.7594	38.8135	42.8712	32.3249	39.5036	36.0053	37.967	42.2279	40.7396	42.4546	41.6855	42.8173
62	38.8479	2.98388	41.0049	39.5091	40.6244	39.3034	42.6246	39.9387	39.2907	36.0607	39.6155	34.6136	38.1651	37.7444	36.0322	36.3084	41.079	39.6301	39.889	39.344	39.7315	35.618	39.8493	36.7151	36.2271	35.2428	34.7739	33.2192	36.458	43.784	38.456	38.7641	41.5676	37.4131	41.1916	43.1141	44.2028	41.688	37.3737	41.9597	31.1382	38.1145	34.7044	36.5772	41.0931	40.0356	41.4233	40.4064	41.3648
63	37.6057	3.0152	39.5837	38.4318	39.3867	37.9331	41.333	38.5772	38.0694	34.8498	38.6063	33.2706	37.0979	36.5292	34.7045	35.1025	40.1841	38.6583	38.7149	38.1252	38.5663	34.3243	38.7145	35.4634	34.9118	33.9899	33.2799	31.5709	35.262	42.676	37.156	37.4541	39.9273	36.0002	39.8429	41.8844	42.7781	40.509	35.9118	40.9725	29.8889	36.702	33.3696	35.1489	39.8812	39.34	40.3745	39.0893	39.8463
64	36.3288	3.04361	38.0887	37.2767	38.0469	36.4835	40.0174	37.2103	36.7887	33.5898	37.5505	31.9418	36.0095	35.2659	33.3476	33.8628	39.3034	37.6417	37.5221	36.8565	37.3835	33.0537	37.5865	34.187	33.575	32.7224	31.7905	29.9048	34.029	41.494	35.829	36.1171	38.2467	34.523	38.4513	40.6137	41.2831	39.2454	34.4368	39.8961	28.5825	35.2913	32.0156	33.7187	38.6072	38.5896	39.3175	37.7363	38.2717
65	35.02	3.06987	36.5417	36.0345	36.6149	34.9731	38.6697	35.8553	35.4386	32.2858	36.438	30.623	34.8875	33.9481	31.9563	32.5764	38.4069	36.5731	36.3202	35.5388	36.1969	31.7976	36.4508	32.8758	32.2158	31.4395	30.3092	28.2569	32.76	40.246	34.467	34.7515	36.5244	32.9932	37.0181	39.3046	39.7603	37.9232	32.9567	38.7227	27.2336	33.8924	30.6504	32.3053	37.2793	37.7252	38.2458	36.3492	36.6437
66	33.6812	3.09257	34.9502	34.7062	35.1198	33.4121	37.2703	34.5098	34.0216	30.9505	35.259	29.2999	33.6999	32.5697	30.528	31.2382	37.4614	35.4386	35.0991	34.181	35.0134	30.5433	35.2902	31.5352	30.8397	30.1481	28.8369	26.6473	31.452	38.942	33.071	33.358	34.7558	31.4397	35.5505	37.9604	38.2244	36.5642	31.4773	37.4487	25.8608	32.5043	29.2764	30.9084	35.9019	36.7169	37.1413	34.9434	34.9658
67	32.316	3.10982	33.319	33.306	33.596	31.813	35.791	33.165	32.5533	29.59	34.012	27.97	32.419	31.1347	29.0753	29.853	36.4407	34.2283	33.8423	32.794	33.8357	29.277	34.1	30.1783	29.466	28.8573	27.3837	25.0837	30.097	37.593	31.65	31.9443	32.9483	29.895	34.054	36.5903	36.6763	35.1787	30.001	36.0717	24.4833	31.1307	27.889	29.5223	34.4793	35.57	35.987	33.545	33.2553
68	30.9293	3.12021	31.6498	31.8479	32.0758	30.1874	34.2143	31.8114	31.0549	28.2105	32.7051	26.6443	31.0352	29.6642	27.6238	28.4296	35.3284	32.9375	32.5441	31.3862	32.6634	27.9871	32.8805	28.8177	28.1124	27.5717	25.9666	23.5654	28.691	36.205	30.221	30.5191	31.1165	28.3869	32.5262	35.2036	35.1083	33.7676	28.5253	34.593	23.1242	29.7789	26.4787	28.1372	33.021	34.3123	34.7728	32.1776	31.5302
69	29.5263	3.12354	29.9462	30.3473	30.5846	28.5504	32.5505	30.4401	29.5502	26.8182	31.3503	25.3342	29.5786	28.1829	26.1979	26.9825	34.1212	31.5653	31.2044	29.9659	31.4927	26.6644	31.6381	27.4627	26.7948	26.2905	24.5957	22.0801	27.236	34.779	28.803	29.086	29.2895	26.9251	30.9639	33.8089	33.5105	32.3313	27.0461	33.0191	21.8018	28.4476	25.0403	26.7391	31.5358	32.9759	33.5035	30.8445	29.81
70	28.112	3.12008	28.2124	28.8216	29.1275	26.9155	30.8249	29.0484	28.0607	25.4207	29.9614	24.044	28.0841	26.7074	24.8077	25.5177	32.8224	30.1182	29.8292	28.5353	30.319	25.3076	30.3805	26.127	25.5215	25.0134	23.2632	20.6089	25.74	33.316	27.408	27.645	27.5041	25.5006	29.3644	32.415	31.8785	30.8677	25.56	31.3696	20.5304	27.1251	23.5825	25.3167	30.0255	31.589	32.1915	29.5394	28.1153
71	26.6909	3.11219	26.4638	27.2882	27.6881	25.2937	29.0656	27.6356	26.5934	24.0252	28.5479	22.7666	26.5721	25.2377	23.4517	24.0319	31.4387	28.6095	28.4298	27.0988	29.136	23.9201	29.1176	24.8209	24.2803	23.7466	21.9527	19.1262	24.221	31.824	26.034	26.1974	25.7874	24.0914	27.7284	31.0261	30.2183	29.3753	24.0688	29.6724	19.3175	25.7927	22.1153	23.8705	28.4938	30.1726	30.8578	28.2472	26.4613
72	25.2675	3.10464	24.7151	25.7627	26.2427	23.6995	27.2981	26.2035	25.1471	22.6311	27.1097	21.4883	25.045	23.7637	22.1223	22.5159	29.9816	27.0637	27.0185	25.6609	27.9368	22.5072	27.8678	23.5446	23.0509	22.493	20.6525	17.6018	22.693	30.312	24.667	24.7436	24.156	22.683	26.0706	29.6408	28.5451	27.8615	22.5818	27.9551	18.1599	24.4284	20.6466	22.4045	26.955	28.7471	29.527	26.9548	24.8548
73	23.8452	3.10322	22.9776	24.2562	24.7755	22.1473	25.5455	24.7552	23.7205	21.24	25.6395	20.1914	23.5057	22.2825	20.8095	20.9641	28.4682	25.5127	25.6097	24.2279	26.7203	21.0725	26.6381	22.2946	21.8068	21.2475	19.3545	16.0144	21.165	28.795	23.29	23.2742	22.6156	21.2649	24.4083	28.256	26.8731	26.3373	21.1035	26.2316	17.0545	23.018	19.1741	20.9117	25.4287	27.3344	28.2178	25.6479	23.2996
74	22.4261	3.11316	21.255	22.7793	23.274	20.6468	23.8346	23.2945	22.3151	19.8512	24.1428	18.8557	21.9619	20.796	19.4977	19.3669	26.9187	23.9824	24.2142	22.8097	25.4879	19.6177	25.422	21.0652	20.5154	20.0031	18.0352	14.366	19.639	27.293	21.896	21.7773	21.1563	19.8267	22.7526	26.8646	25.2183	24.8092	19.6334	24.5124	16.0042	21.5597	17.6933	19.3861	23.9341	25.9489	26.9375	24.3132	21.8075
75	21.0107	3.13782	19.54	21.3372	21.7221	19.2095	22.1782	21.8249	20.9275	18.4589	22.633	17.4671	20.4128	19.3098	18.1649	17.7196	25.3531	22.4809	22.8328	21.4142	24.2437	18.1409	24.2131	19.849	19.1506	18.7567	16.6737	12.6819	18.117	25.824	20.48	20.2468	19.7561	18.3725	21.1075	25.4626	23.5963	23.2878	18.1725	22.8026	15.004	20.0496	16.2037	17.8286	22.4828	24.5981	25.6764	22.939	20.3894
76	19.5997	3.17782	17.8152	19.9294	20.0997	17.841	20.5785	20.3441	19.5512	17.0577	21.1209	16.0232	18.8517	17.8395	16.8016	16.0465	23.7847	21.0064	21.4457	20.0385	22.9881	16.6334	23.0058	18.6355	17.7045	17.5011	15.2525	11.0136	16.591	24.399	19.041	18.6893	18.3965	16.9226	19.4758	24.0528	22.0225	21.7804	16.7278	21.0964	14.0418	18.4782	14.7225	16.2473	21.0745	23.2853	24.4212	21.5176	19.0451
77	18.1958	3.22877	16.0635	18.5463	18.4036	16.5351	19.0331	18.8403	18.1834	15.6477	19.6119	14.5368	17.2619	16.411	15.4162	14.3997	22.2247	19.5482	20.0255	18.6809	21.7229	15.0995	21.795	17.4156	16.1896	16.2175	13.7607	9.43646	15.049	23.007	17.59	17.1218	17.073	15.5013	17.8551	22.6375	20.5061	20.285	15.3161	19.3954	13.1106	16.8428	13.2787	14.661	19.6996	22.0013	23.1606	20.0511	17.7729
78	16.8048	3.28242	14.2813	17.1793	16.6438	15.2782	17.5343	17.3038	16.8227	14.2423	18.1038	13.0421	15.627	15.0424	14.04	12.843	20.6854	18.1003	18.5508	17.3387	20.4489	13.5653	20.583	16.1902	14.6367	14.899	12.2024	8.02489	13.493	21.633	16.141	15.5624	15.7997	14.1257	16.246	21.2168	19.0506	18.7994	13.9622	17.7126	12.2089	15.1561	11.897	13.1112	18.3436	20.7249	21.887	18.554	16.5819
79	15.4456	3.32729	12.4809	15.8144	14.8564	14.0488	16.0767	15.7365	15.4724	12.8733	16.5988	11.5773	13.9407	13.7566	12.7116	11.4457	19.174	16.6689	17.0168	16.0105	19.1745	12.0715	19.3835	14.9611	13.0929	13.5641	10.6027	6.82503	11.935	20.285	14.711	14.0303	14.5815	12.8052	14.6585	19.7919	17.6504	17.3281	12.6824	16.0701	11.336	13.4486	10.595	11.6695	16.9918	19.4322	20.597	17.0497	15.4824
80	14.1074	3.3643	10.6957	14.4358	13.1044	12.8267	14.6618	14.1556	14.1298	11.5819	15.1084	10.1794	12.2353	12.5694	11.4621	10.237	17.6893	15.265	15.4278	14.6981	17.922	10.6648	18.2193	13.7309	11.6092	12.2397	9.00066	5.84036	10.385	18.947	13.322	12.5449	13.4125	11.5391	13.1099	18.3735	16.2963	15.8893	11.4766	14.5029	10.4925	11.7666	9.38497	10.41	15.6387	18.0986	19.2965	15.5678	14.4747
81	12.8263	3.38215	8.97055	13.0324	11.4609	11.6008	13.2949	12.597	12.7926	10.3972	13.649	8.8801	10.5528	11.481	10.3099	9.22382	16.238	13.8905	13.8044	13.4055	16.7158	9.38561	17.1129	12.5293	10.235	10.9516	7.44971	5.03975	8.87	17.602	12	11.1187	12.2823	10.326	11.6281	16.9816	14.9842	14.508	10.3405	13.047	9.66965	10.1591	8.27824	9.38353	14.29	16.7012	18.0025	14.1428	13.5476
82	11.6148	3.37858	7.34327	11.6008	9.98845	10.3729	11.9828	11.0968	11.4724	9.33645	12.2415	7.69627	8.951	10.474	9.27018	8.38564	14.8387	12.557	12.18	12.1437	15.5729	8.25427	16.0797	11.3929	9.01291	9.72518	6.00755	4.37482	7.466	16.267	10.76	9.75118	11.1887	9.16545	10.2355	15.6384	13.7145	13.2057	9.26482	11.7354	8.85291	8.66755	7.28409	8.58191	12.9524	15.2257	16.7425	12.8074	12.6799
83	10.4784	3.35438	5.84645	10.1455	8.71675	9.14796	10.7374	9.67769	10.1823	8.40045	10.9157	6.62621	7.50018	9.52667	8.35162	7.681	13.5031	11.3001	10.5907	10.9318	14.5067	7.27156	15.123	10.3263	7.96358	8.58361	4.71796	3.79714	6.226	14.951	9.596	8.4352	10.1379	8.05885	8.9354	14.3567	12.487	11.9975	8.24064	10.5893	8.02018	7.32507	6.407	7.97793	11.6286	13.6707	15.5412	11.5876	11.8424
84	9.41487	3.31091	4.507	8.68406	7.63438	7.9336	9.55424	8.35329	8.92288	7.56924	9.70119	5.65553	6.25709	8.61489	7.54275	7.06191	12.2273	10.1358	9.07861	9.79388	13.5088	6.41862	14.2287	9.30838	7.08558	7.5324	3.61071	3.27262	5.155	13.652	8.492	7.16167	9.13686	7.01	7.71697	13.1318	11.2909	10.8873	7.26542	9.61409	7.14274	6.15432	5.64355	7.52783	10.3191	12.0545	14.4082	10.5005	11.0063
85	8.41213	3.25001	3.329	7.24418	6.69985	6.74903	8.40918	7.13261	7.68694	6.81064	8.60891	4.77415	5.24273	7.71685	6.80891	6.48573	11.0002	9.04433	7.68742	8.75109	12.5469	5.65988	13.3548	8.31324	6.34264	6.556	2.69648	2.76809	4.245	12.364	7.426	5.92724	8.19085	6.02273	6.5623	11.9427	10.1118	9.86115	6.3333	8.78739	6.19494	5.1587	4.97409	7.17348	9.02733	10.4065	13.3321	9.54809	10.1455
86	7.45083	3.17422	2.29748	5.85024	5.8523	5.61987	7.28055	6.01271	6.46047	6.08367	7.62805	3.97602	4.43291	6.81478	6.10438	5.913	9.80575	7.99733	6.44373	7.81455	11.5869	4.94643	12.44	7.32549	5.67718	5.62967	1.95412	2.2432	3.462	11.076	6.38	4.74017	7.30002	5.09448	5.45323	10.7578	8.93674	8.88293	5.42842	8.0609	5.16322	4.31961	4.35818	6.87032	7.75562	8.76107	12.2816	8.70915	9.23314
87	6.50918	3.08555	1.39936	4.51327	5.02478	4.56674	6.158	4.97194	5.22663	5.35609	6.72856	3.25042	3.76555	5.90078	5.38493	5.30836	8.62807	6.97299	5.34271	6.9783	10.5948	4.23115	11.4171	6.34338	5.02915	4.73452	1.33509	1.66437	2.759	9.768	5.347	3.60902	6.4448	4.20867	4.36832	9.54975	7.75525	7.90889	4.53408	7.37889	4.04581	3.59832	3.74515	6.58253	6.51299	7.16086	11.2111	7.94891	8.24652
88	5.56834	2.98534	0.612727	3.23782	4.16152	3.60185	5.038	3.99085	3.98182	4.60064	5.87482	2.58388	3.16809	4.97164	4.61224	4.64236	7.46188	5.95276	4.35167	6.22118	9.54115	3.48691	10.2293	5.37812	4.34191	3.85721	0.767152	1.00645	2.091	8.43	4.329	2.54027	5.59552	3.33727	3.29536	8.31024	6.55476	6.90097	3.64036	6.68461	2.85939	2.945	3.09436	6.27394	5.30888	5.64467	10.0726	7.22318	7.17618
89	4.61692	2.87542	-0.099	2.02667	3.22544	2.72367	3.91733	3.05889	2.73833	3.796	5.02811	1.95689	2.577	4.02989	3.75933	3.882	6.314	4.93456	3.41256	5.51633	8.40289	2.69744	8.85133	4.45	3.57233	2.99378	0.196222	0.252333	1.422	7.064	3.337	1.53833	4.71767	2.45267	2.23189	7.05267	5.332	5.83722	2.73867	5.93311	1.64311	2.30456	2.38333	5.90489	4.15522	4.23844	8.83467	6.48633	6.037
90	3.65062	2.76081	-0.785455	0.869061	2.19457	1.9098	2.79364	2.1596	1.5159	2.92918	4.15737	1.34444	1.92564	3.07304	2.82018	2.98891	5.18985	3.92616	2.46635	4.83718	7.17511	1.84951	7.29045	3.58847	2.69836	2.1396	-0.414808	-0.604859	0.729	5.689	2.375	0.597434	3.78989	1.53394	1.18251	5.79885	4.09721	4.71962	1.81551	5.0968	0.453586	1.62716	1.60585	5.441	3.05539	2.95249	7.50148	5.70488	4.85597
91	2.67025	2.64996	-1.49636	-0.252455	1.06273	1.122	1.66273	1.26636	0.337091	1.99191	3.23273	0.714	1.17055	2.10055	1.80055	1.95891	4.079	2.94055	1.46236	4.15827	5.87018	0.936091	5.58955	2.818	1.71791	1.27836	-1.08618	-1.56118	0.001	4.342	1.44	-0.295091	2.80191	0.574182	0.153455	4.56945	2.87	3.57482	0.862091	4.16136	-0.659545	0.881455	0.771727	4.85882	2.00691	1.77518	6.10755	4.85564	3.65573
92	1.68202	2.55304	-2.26752	-1.35761	-0.156091	0.31596	0.519061	0.355051	-0.78402	0.975394	2.22889	0.0251717	0.293182	1.11063	0.713919	0.797091	2.95775	1.97787	0.368424	3.44997	4.51129	-0.0288182	3.82242	2.13821	0.641515	0.385303	-1.8236	-2.60021	-0.752	3.077	0.529	-1.15172	1.76418	-0.419364	-0.838859	3.38128	1.67147	2.44954	-0.118394	3.11716	-1.66257	0.060202	-0.0916364	4.15053	1.00116	0.686182	4.70358	3.93694	2.45917
93	0.699932	2.47938	-3.10294	-2.45136	-1.43373	-0.540444	-0.633424	-0.587818	-1.84461	-0.121182	1.13228	-0.754949	-0.702818	0.104152	-0.415303	-0.472	1.80413	1.03258	-0.814545	2.68379	3.12349	-1.01154	2.08273	1.52643	-0.504485	-0.56298	-2.61483	-3.69599	-1.504	1.942	-0.356	-1.97087	0.701303	-1.42633	-1.76185	2.25034	0.533747	1.39974	-1.09957	1.96558	-2.54119	-0.819828	-0.943636	3.32596	0.0251616	-0.330566	3.34976	2.97158	1.28873
94	-0.251575	2.43575	-3.97455	-3.51055	-2.73652	-1.44655	-1.77018	-1.55958	-2.83179	-1.27491	-0.0534848	-1.63358	-1.78882	-0.905061	-1.56061	-1.80109	0.617848	0.100394	-2.05358	1.85455	1.73609	-1.95736	0.471091	0.951758	-1.67264	-1.57652	-3.43045	-4.81391	-2.217	0.968	-1.2	-2.73724	-0.351545	-2.41536	-2.58055	1.19194	-0.49703	0.476545	-2.03924	0.734152	-3.29715	-1.72424	-1.73736	2.41609	-0.92697	-1.27761	2.10927	1.99264	0.171818
95	-1.13943	2.42664	-4.82521	-4.48679	-4.02252	-2.36604	-2.84809	-2.53901	-3.72012	-2.43361	-1.28054	-2.59713	-2.91082	-1.88362	-2.69062	-3.12545	-0.579121	-0.816495	-3.29301	0.987333	0.387707	-2.82325	-0.928	0.392253	-2.80761	-2.6434	-4.23662	-5.90532	-2.85	0.17	-1.985	-3.4334	-1.34979	-3.3467	-3.26719	0.213465	-1.37101	-0.284596	-2.89999	-0.528141	-3.93828	-2.61232	-2.43245	1.46605	-1.84044	-2.13336	1.03221	1.04018	-0.852152
96	-1.92633	2.45306	-5.57461	-5.324	-5.23849	-3.24533	-3.81567	-3.48234	-4.48493	-3.52815	-2.46761	-3.60405	-4.00327	-2.79154	-3.75828	-4.38018	-1.74318	-1.70078	-4.4687	0.128727	-0.876212	-3.59923	-2.05864	-0.155687	-3.85503	-3.73609	-5.00417	-6.91013	-3.372	-0.444	-2.69	-4.03896	-2.24632	-4.17273	-3.79486	-0.677242	-2.05034	-0.86096	-3.64363	-1.75994	-4.46803	-3.43535	-2.99864	0.529788	-2.68438	-2.86595	0.147061	0.165939	-1.72999
97	-2.57519	2.51274	-6.16018	-5.97091	-6.33103	-4.03055	-4.62709	-4.32776	-5.11409	-4.48809	-3.53803	-4.59148	-5	-3.58203	-4.71027	-5.50091	-2.81348	-2.52506	-5.52009	-0.669273	-2.01609	-4.26497	-2.88518	-0.682788	-4.76055	-4.80652	-5.70409	-7.77245	-3.762	-0.878	-3.29	-4.53039	-3.002	-4.84618	-4.13845	-1.46682	-2.50927	-1.23588	-4.229	-2.90348	-4.88948	-4.13033	-3.40573	-0.337121	-3.41909	-3.4547	-0.536364	-0.580273	-2.41667
98	-3.05178	2.60124	-6.55191	-6.37827	-7.26029	-4.67051	-5.23982	-5.02024	-5.59128	-5.23579	-4.4381	-5.49175	-5.84709	-4.20121	-5.50288	-6.42764	-3.73454	-3.26025	-6.39172	-1.35148	-2.99958	-4.77516	-3.38712	-1.16501	-5.46627	-5.79516	-6.29491	-8.44578	-3.998	-1.154	-3.758	-4.88793	-3.58455	-5.3117	-4.27649	-2.13517	-2.72543	-1.40744	-4.62724	-3.89996	-5.2028	-4.61913	-3.62318	-1.08749	-3.99753	-3.89107	-1.01685	-1.16173	-2.88581
99	-3.32785	2.71326	-6.72827	-6.51155	-7.99984	-5.106	-5.62352	-5.52004	-5.88801	-5.70403	-5.12616	-6.2369	-6.50836	-4.60604	-6.10421	-7.12764	-4.46096	-3.87076	-7.03259	-1.871	-3.78893	-5.09384	-3.56336	-1.56612	-5.92252	-6.64575	-6.73242	-8.89821	-4.065	-1.3	-4.077	-5.09892	-3.95646	-5.52127	-4.193	-2.65524	-2.70128	-1.39117	-4.83866	-4.68226	-5.39906	-4.81632	-3.63306	-1.67927	-4.36635	-4.17548	-1.29533	-1.55473	-3.10986
100	-3.3864	2.84213	-6.66	-6.365	-8.53	-5.271	-5.777	-5.8	-5.972	-5.844	-5.565	-6.773	-6.958	-4.777	-6.513	-7.598	-4.962	-4.318	-7.41	-2.194	-4.354	-5.205	-3.449	-1.846	-6.101	-7.307	-6.981	-9.111	-3.954	-1.331	-4.237	-5.169	-4.091	-5.459	-3.882	-2.988	-2.48	-1.215	-4.886	-5.191	-5.45	-4.661	-3.441	-2.061	-4.481	-4.323	-1.38	-1.75	-3.06
[truncated: 64 more columns]

## Sheet: Rotation RKneeFlex A1ComfM
all values Right	mean	std	steps
1	9.00329	2.40615	5.688	11.554	7.754	8.505	8.795	10.456	14.011	10.367	8.607	5.764	8.44	2.274	5.402	4.1	5.762	8.734	4.988	6.564	10.16	10.254	12.867	4.627	9.09	6.001	5.243	8.626	9.428	13.589	11.316	9.748	10.175	8.58	9.879	13.184	8.394	11.079	7.204	8.655	7.136	7.656	7.44	8.455	10.631	4.998	6.243	5.61	8.305
2	11.2667	2.75421	7.67794	14.192	9.9637	11.3541	11.01	12.646	16.943	12.7868	10.8963	7.10255	10.535	3.3521	6.95352	5.67715	7.07043	10.8733	6.55507	7.74552	12.7629	12.9983	14.6455	6.47627	11.7367	7.65453	7.03646	11.0278	11.854	16.64	13.9402	12.6082	12.3228	10.9787	12.6835	15.7594	10.6548	13.9685	9.18384	10.546	9.766	9.47297	9.36208	10.8436	13.2253	6.66166	8.24209	6.87387	10.8202
3	13.5641	3.0327	9.80117	16.7065	12.3691	14.1884	13.4073	14.9879	19.631	15.0861	13.1239	8.59858	12.6732	4.70186	8.67482	7.47945	8.67379	13.098	8.38826	8.97973	15.4411	15.6826	16.4947	8.53179	14.2885	9.42156	9.01065	13.4577	14.282	19.513	16.4047	15.2843	14.3765	13.4556	15.4485	18.4155	13.0288	16.713	11.3691	12.5167	12.383	11.5317	11.4044	13.3332	15.5753	8.57124	10.5465	8.26062	13.298
4	15.7763	3.20614	11.9512	19	14.7899	16.8189	15.8324	17.447	21.997	17.0866	15.1605	10.2365	14.7159	6.30482	10.5127	9.36033	10.4235	15.2794	10.4499	10.3858	18.0439	18.1669	18.2965	10.6852	16.6179	11.2106	11.0765	15.7253	16.578	22.067	18.5709	17.6365	16.1537	15.8884	18.0236	20.9863	15.396	19.1645	13.6222	14.501	14.815	13.6748	13.453	15.7753	17.5537	10.6401	12.9671	9.85773	15.5657
5	17.8072	3.28155	14.0048	21.0124	17.0622	19.1223	18.1271	19.9303	24.019	18.6974	16.9302	11.9399	16.5396	8.05795	12.3295	11.1682	12.1519	17.2953	12.6457	11.9968	20.449	20.3613	19.9427	12.8014	18.643	12.916	13.1225	17.6758	18.66	24.239	20.3729	19.6025	17.5404	18.1646	20.3113	23.3402	17.653	21.239	15.8225	16.4264	16.947	15.7493	15.3768	18.0465	19.1095	12.744	15.3048	11.6479	17.5127
6	19.5912	3.29279	15.8443	22.7152	19.0894	21.0391	20.1743	22.3192	25.707	19.8857	18.3936	13.6011	18.0598	9.82406	13.9688	12.7832	13.7247	19.0608	14.8448	13.7509	22.5809	22.2297	21.3556	14.7604	20.3189	14.4418	15.0372	19.2117	20.494	26.03	21.7905	21.1768	18.4937	20.2093	22.2654	25.3965	19.7201	22.9107	17.8762	18.2185	18.731	17.6349	17.0738	20.0703	20.2402	14.7804	17.4123	13.5174	19.0903
7	21.0913	3.27836	17.3819	24.0916	20.8396	22.5453	21.8962	24.5085	27.07	20.6536	19.5491	15.1206	19.2345	11.4892	15.3119	14.1292	15.0497	20.5297	16.9233	15.5294	24.4045	23.7718	22.507	16.4743	21.6282	15.7148	16.7343	20.2928	22.061	27.466	22.8333	22.3795	19.0234	21.9829	23.8783	27.1066	21.5544	24.1816	19.7266	19.8242	20.169	19.2611	18.4784	21.8047	20.9738	16.6837	19.2245	15.3312	20.2893
8	22.2924	3.26742	18.5745	25.1264	22.3145	23.6349	23.2432	26.4254	28.111	21.0208	20.4156	16.4258	20.0523	12.9768	16.2991	15.1669	16.0759	21.6873	18.7928	17.2013	25.9246	25.0045	23.4134	17.8931	22.5846	16.6959	18.158	20.9305	23.34	28.57	23.5298	23.2334	19.1775	23.4665	25.1657	28.4335	23.1377	25.0638	21.3344	21.2079	21.291	20.6006	19.5591	23.2175	21.3629	18.4329	20.7376	16.9822	21.1204
9	23.195	3.27349	19.4218	25.812	23.5301	24.3254	24.1885	28.0228	28.827	21.0276	21.0191	17.4701	20.5326	14.2446	16.9183	15.8809	16.7955	22.5497	20.4061	18.6649	27.1545	25.9515	24.0944	19.0091	23.2165	17.3861	19.29	21.1736	24.295	29.35	23.9135	23.7554	19.0324	24.6547	26.1487	29.3609	24.4664	25.5734	22.6741	22.3499	22.134	21.6487	20.3128	24.2831	21.4689	20.034	21.9861	18.3988	21.6175
10	23.8099	3.2982	19.9486	26.1631	24.5109	24.6576	24.731	29.2715	29.22	20.7265	21.3745	18.2347	20.7193	15.2768	17.1972	16.2768	17.2427	23.1521	21.7394	19.8704	28.0977	26.6385	24.5605	19.855	23.5524	17.8152	20.1405	21.0868	24.901	29.808	24.013	23.9652	18.6585	25.5485	26.8405	29.9029	25.5322	25.7278	23.7238	23.2275	22.726	22.4052	20.7576	24.9944	21.335	21.4889	23.0065	19.5513	21.8292
11	24.1537	3.3393	20.2034	26.2235	25.2723	24.6692	24.9001	30.1534	29.308	20.1706	21.4911	18.7288	20.6552	16.075	17.1898	16.3759	17.4603	23.5291	22.7765	20.8188	28.7482	27.0824	24.8172	20.4853	23.6215	18.0173	20.7327	20.7224	25.162	29.952	23.8483	23.886	18.1045	26.1479	27.2419	30.1111	26.3172	25.5545	24.4689	23.8153	23.08	22.872	20.9227	25.3689	20.9791	22.779	23.8175	20.4411	21.8005
12	24.2455	3.39663	20.2338	26.0559	25.814	24.381	24.7481	30.6676	29.136	19.3998	21.3804	18.9797	20.3707	16.6541	16.9553	16.2061	17.4714	23.6983	23.503	21.5413	29.1047	27.2877	24.874	20.951	23.4593	18.0113	21.0861	20.1151	25.104	29.802	23.4326	23.5523	17.3963	26.4513	27.3588	30.0591	26.802	25.0943	24.9043	24.093	23.211	23.06	20.8368	25.4396	20.4127	23.8653	24.4138	21.0812	21.5638
13	24.1064	3.47129	20.0958	25.7146	26.1305	23.8115	24.3342	30.8372	28.76	18.4403	21.0761	19.0134	19.8895	17.0261	16.5375	15.7862	17.2806	23.6643	23.9162	22.0694	29.1871	27.2575	24.746	21.2728	23.103	17.8045	21.2115	19.2939	24.758	29.392	22.7837	23.0045	16.5583	26.4653	27.2089	29.8182	26.9789	24.4051	25.0383	24.0606	23.141	22.9923	20.5271	25.2419	19.6617	24.6994	24.7814	21.4886	21.1358
14	23.7607	3.56286	19.8121	25.2389	26.2337	22.9964	23.7159	30.7033	28.222	17.315	20.6322	18.8445	19.2358	17.1638	15.9553	15.129	16.8932	23.4288	24.0349	22.4171	29.0344	27.007	24.4501	21.4471	22.5905	17.4104	21.1155	18.2991	24.151	28.771	21.9348	22.2863	15.6232	26.2138	26.8143	29.4405	26.8636	23.5518	24.9014	23.7409	22.897	22.707	20.0277	24.8127	18.7695	25.2458	24.9203	21.6788	20.5359
15	23.2381	3.66589	19.4089	24.6574	26.1442	21.9956	22.9436	30.3064	27.549	16.0531	20.1042	18.4845	18.444	17.0447	15.2201	14.2673	16.3255	23.0012	23.8975	22.5866	28.6947	26.56	24.0059	21.467	21.9633	16.8588	20.816	17.1863	23.317	27.995	20.9329	21.4426	14.6399	25.7318	26.2266	28.9613	26.4921	22.5917	24.5294	23.173	22.498	22.2548	19.3823	24.1871	17.7861	25.4967	24.8473	21.6653	19.8
16	22.5695	3.77091	18.9219	23.9832	25.8792	20.8753	22.0552	29.677	26.759	14.6894	19.5311	17.9616	17.5545	16.6834	14.3483	13.2575	15.6059	22.4132	23.5354	22.5787	28.2135	25.9411	23.4331	21.3385	21.2561	16.1963	20.3407	16.0074	22.288	27.11	19.8342	20.5186	13.6655	25.0634	25.4929	28.3995	25.9032	21.5602	23.9554	22.4036	21.949	21.6778	18.6304	23.4008	16.7557	25.4747	24.5861	21.4615	18.9682
17	21.7861	3.86741	18.3872	23.2166	25.4525	19.6948	21.0772	28.8392	25.862	13.2624	18.9376	17.3128	16.6062	16.1323	13.3682	12.1884	14.7835	21.7006	22.9952	22.4073	27.6268	25.1762	22.7513	21.0802	20.4906	15.4704	19.7406	14.7996	21.098	26.14	18.694	19.5514	12.7513	24.2544	24.6429	27.7638	25.134	20.48	23.2057	21.4848	21.264	20.9967	17.8062	22.4872	15.7113	25.2201	24.151	21.1004	18.0864
18	20.9146	3.94799	17.8267	22.3538	24.875	18.4991	20.0392	27.8186	24.878	11.8127	18.3413	16.5764	15.6311	15.4757	12.3095	11.121	13.8898	20.8941	22.3039	22.0885	26.9535	24.2881	21.9796	20.716	19.6876	14.7248	19.048	13.5889	19.787	25.106	17.5586	18.5737	11.9394	23.3363	23.7039	27.0616	24.2202	19.3679	22.2982	20.4689	20.463	20.2215	16.9344	21.4802	14.6705	24.7746	23.5472	20.6013	17.1825
19	19.9774	4.00983	17.2441	21.4019	24.1642	17.3138	18.9635	26.6461	23.825	10.3763	17.741	15.7834	14.6508	14.7957	11.2033	10.0883	12.9466	20.0177	21.4811	21.6405	26.2062	23.2953	21.1349	20.2677	18.8721	13.9931	18.287	12.3959	18.403	24.031	16.4579	17.611	11.2512	22.3266	22.699	26.3095	23.1899	18.2434	21.2466	19.4004	19.566	19.3592	16.0196	20.4055	13.6336	24.1706	22.7897	19.9846	16.2648
20	18.9931	4.05525	16.6267	20.3759	23.3487	16.1481	17.8607	25.3617	22.716	8.98365	17.1259	14.9567	13.6732	14.1395	10.0721	9.10575	11.9645	19.0871	20.551	21.0844	25.4012	22.2173	20.2366	19.7614	18.0692	13.2894	17.4755	11.2321	16.989	22.936	15.4021	16.6734	10.6771	21.2401	21.647	25.524	22.0697	17.1156	20.0681	18.3151	18.59	18.4205	15.0639	19.2872	12.5897	23.4375	21.9091	19.2732	15.3324
21	17.978	4.09	15.9534	19.2859	22.457	15.0026	16.7451	24.0015	21.565	7.66539	16.4895	14.1129	12.6952	13.5134	8.92279	8.18185	10.9446	18.1165	19.5425	20.4355	24.5537	21.0764	19.3069	19.2317	17.2979	12.6136	16.6389	10.0964	15.576	21.843	14.3906	15.7611	10.1887	20.0913	20.569	24.7078	20.8926	15.9886	18.7825	17.2535	17.552	17.4316	14.0752	18.1625	11.5188	22.6044	20.9424	18.496	14.3846
22	16.9458	4.12246	15.2048	18.1325	21.5135	13.8667	15.6405	22.5911	20.382	6.44379	15.8329	13.2598	11.7158	12.9047	7.76891	7.30615	9.88042	17.1191	18.492	19.7155	23.6786	19.8976	18.3619	18.7105	16.5682	11.9546	15.8003	8.96655	14.179	20.774	13.4194	14.8713	9.75464	18.9038	19.4822	23.8585	19.6895	14.8786	17.409	16.2615	16.458	16.4157	13.0493	17.075	10.3943	21.7054	19.9227	17.688	13.4276
23	15.9052	4.16268	14.378	16.9027	20.5383	12.732	14.5653	21.1543	19.176	5.33067	15.1572	12.396	10.7373	12.2831	6.63033	6.44411	8.75044	16.104	17.4227	18.9497	22.7877	18.708	17.407	18.2097	15.8808	11.2812	14.9652	7.79756	12.806	19.751	12.4764	13.9967	9.33767	17.7053	18.3938	22.974	18.4897	13.7953	15.9619	15.3801	15.318	15.3823	11.9727	16.0631	9.18544	20.7659	18.8663	16.8864	12.4682
24	14.858	4.2209	13.4542	15.5741	19.5446	11.5775	13.5301	19.7257	17.952	4.33571	14.4622	11.5175	9.7533	11.5994	5.52794	5.55769	7.53139	15.0755	16.3378	18.1517	21.8875	17.5298	16.4321	17.7238	15.2235	10.5501	14.1311	6.54198	11.446	18.79	11.5452	13.1288	8.90052	16.5076	17.3003	22.051	17.3196	12.7336	14.4525	14.6337	14.146	14.3263	10.8206	15.1491	7.86922	19.7915	17.7754	16.1234	11.5076
25	13.8007	4.30394	12.3952	14.127	18.5368	10.3625	12.532	18.3332	16.703	3.464	13.7435	10.6145	8.74809	10.8025	4.48082	4.62827	6.23364	14.0335	15.2266	17.3123	20.9776	16.3777	15.4077	17.2373	14.5662	9.72618	13.2915	5.16921	10.077	17.889	10.6118	12.2675	8.41991	15.309	16.1951	21.0804	16.1965	11.6889	12.8822	14.027	12.96	13.2371	9.56606	14.3324	6.42821	18.7718	16.645	15.4152	10.5357
26	12.7275	4.41219	11.1559	12.5499	17.5076	9.04791	11.5688	16.9747	15.414	2.71358	12.9968	9.67015	7.69818	9.8339	3.51179	3.66318	4.89964	12.9742	14.0715	16.3998	20.0549	15.2561	14.2964	16.7322	13.8768	8.78672	12.4258	3.69128	8.683	17.038	9.67215	11.4188	7.88748	14.0996	15.0684	20.0554	15.1318	10.6578	11.2453	13.5484	11.758	12.1035	8.18806	13.5968	4.86414	17.6815	15.4557	14.7579	9.53431
27	11.6351	4.53745	9.70511	10.8506	16.4375	7.60745	10.6227	15.6427	14.071	2.07756	12.2174	8.66621	6.58448	8.63059	2.64279	2.69494	3.59288	11.8947	12.8673	15.377	19.1129	14.1675	13.0867	16.196	13.1326	7.72309	11.4965	2.179	7.26	16.22	8.7256	10.5842	7.30045	12.8659	13.9082	18.9646	14.1231	9.64145	9.54502	13.179	10.525	10.9153	6.68311	12.9074	3.23167	16.4928	14.1792	14.1368	8.49674
28	10.5278	4.66312	8.03682	9.06955	15.3019	6.04455	9.66536	14.3251	12.668	1.54473	11.3958	7.59245	5.40864	7.19118	1.89336	1.76536	2.39518	10.7915	11.6285	14.2167	18.1424	13.1088	11.8021	15.6242	12.3148	6.56727	10.4822	0.753727	5.81	15.399	7.77945	9.76664	6.65991	11.6015	12.7198	17.796	13.1669	8.65064	7.80309	12.8915	9.254	9.67655	5.08327	12.215	1.62909	15.177	12.7919	13.5304	7.42536
29	9.42266	4.76984	6.19395	7.27454	14.0732	4.41439	8.66545	13.0126	11.222	1.1013	10.5371	6.46018	4.18676	5.55155	1.27942	0.91296	1.38379	9.66494	10.3659	12.8995	17.1308	12.0754	10.4835	15.0248	11.4264	5.3707	9.38875	-0.463747	4.369	14.549	6.85633	8.96882	5.96464	10.3144	11.519	16.5519	12.2644	7.69818	6.06317	12.6492	7.949	8.41591	3.47047	11.4779	0.168222	13.7011	11.2762	12.9097	6.33461
30	8.33204	4.8329	4.2766	5.53386	12.73	2.81697	7.59414	11.7063	9.764	0.728808	9.66496	5.3123	2.95585	3.77969	0.803364	0.189283	0.614838	8.53645	9.0788	11.4186	16.0767	11.0707	9.187	14.4122	10.5003	4.20149	8.23524	-1.40817	3.025	13.667	5.97702	8.18764	5.21421	9.02985	10.3304	15.2443	11.4238	6.79212	4.38383	12.4157	6.632	7.17545	1.95369	10.6691	-1.0744	12.0399	9.63938	12.2541	5.25091
31	7.28388	4.83976	2.42194	3.90706	11.2609	1.367	6.43918	10.413	8.331	0.401333	8.80961	4.22527	1.78009	1.98703	0.451818	-0.356636	0.0814242	7.43709	7.81003	9.792	14.9893	10.0948	7.96318	13.8027	9.55991	3.13127	7.05488	-2.08524	1.861	12.751	5.14739	7.41782	4.41136	7.78218	9.18091	13.8982	10.6542	5.931	2.82948	12.1594	5.338	5.99727	0.636727	9.77203	-2.07082	10.1963	7.931	11.5531	4.21915
32	6.30485	4.78851	0.778606	2.44515	9.6777	0.166242	5.1996	9.14461	6.951	0.094	7.99332	3.27745	0.738545	0.325737	0.201788	-0.71196	-0.262414	6.38439	6.61606	8.05888	13.8944	9.14382	6.84615	13.207	8.60289	2.21987	5.89798	-2.5496	0.918	11.806	4.36224	6.65579	3.5697	6.60948	8.09106	12.542	9.96136	5.10921	1.45968	11.854	4.1	4.91833	-0.409253	8.77603	-2.82997	8.2128	6.23277	10.8188	3.27608
33	5.40631	4.68228	-0.583616	1.18058	8.01503	-0.72597	3.88754	7.92049	5.649	-0.203828	7.22892	2.53697	-0.112303	-1.06384	0.0228182	-0.897273	-0.479869	5.38479	5.5142	6.27612	12.8341	8.22594	5.85397	12.6358	7.6222	1.49632	4.8084	-2.86913	0.214	10.845	3.61042	5.90215	2.71321	5.54324	7.06684	11.1984	9.34306	4.31803	0.326869	11.4722	2.957	3.97127	-1.16263	7.68558	-3.38979	6.18311	4.6357	10.0792	2.44784
34	4.5952	4.53104	-1.644	0.13	6.33	-1.3	2.547	6.75367	4.456	-0.486667	6.52133	2.038	-0.747	-2.09767	-0.113	-0.955333	-0.625667	4.437	4.48933	4.523	11.855	7.344	4.986	12.087	6.617	0.954333	3.812	-3.08733	-0.254	9.873	2.882	5.162	1.881	4.597	6.10567	9.892	8.785	3.561	-0.536	10.9877	1.948	3.181	-1.652	6.52333	-3.78933	4.23	3.21567	9.36033	1.75767
35	3.87426	4.34629	-2.40168	-0.697283	4.69827	-1.58694	1.24339	5.6384	3.399	-0.739101	5.86747	1.78382	-1.16185	-2.76668	-0.238576	-0.929374	-0.73698	3.54164	3.52327	2.90455	10.9954	6.48827	4.23009	11.5326	5.61045	0.562505	2.91564	-3.22663	-0.511	8.897	2.18466	4.46339	1.11973	3.78697	5.21279	8.6497	8.25942	2.8503	-1.13374	10.3822	1.102	2.57412	-1.93778	5.32465	-4.05253	2.47904	2.01827	8.67892	1.22213
36	3.24308	4.13907	-2.87785	-1.29385	3.18736	-1.67573	0.0539091	4.56665	2.497	-0.938859	5.27126	1.72821	-1.38542	-3.12512	-0.370909	-0.859444	-0.832879	2.70448	2.61228	1.50879	10.2697	5.64833	3.5573	10.9367	4.64607	0.283303	2.12142	-3.31533	-0.589	7.927	1.54684	3.83655	0.472515	3.12042	4.41512	7.49715	7.72809	2.19788	-1.51263	9.65228	0.433	2.13724	-2.08752	4.13865	-4.20003	1.04238	1.0677	8.03432	0.843545
37	2.70582	3.91668	-3.11673	-1.65882	1.85318	-1.63236	-0.943455	3.54491	1.77	-1.06373	4.74864	1.82882	-1.44936	-3.23655	-0.496091	-0.772636	-0.916273	1.95945	1.77036	0.391364	9.68064	4.82282	2.95755	10.2589	3.78064	0.0809091	1.441	-3.37218	-0.514	6.989	1.01427	3.31255	-0.0320909	2.60855	3.762	6.46155	7.16536	1.61655	-1.73727	8.81164	-0.06	1.84164	-2.15655	3.02473	-4.261	-0.00372727	0.375091	7.41018	0.608636
38	2.27291	3.6849	-3.16874	-1.80926	0.754273	-1.5057	-1.68658	2.59687	1.242	-1.09997	4.32132	2.04621	-1.38494	-3.15688	-0.582212	-0.678545	-0.984737	1.34952	1.03096	-0.429667	9.22736	4.02009	2.44209	9.47618	3.07793	-0.0678889	0.894414	-3.39746	-0.304	6.124	0.640859	2.91612	-0.376152	2.26624	3.31304	5.58232	6.56664	1.13258	-1.87025	7.90104	-0.389	1.64309	-2.18337	2.04933	-4.26112	-0.63098	-0.0585253	6.78285	0.493101
39	1.96047	3.45312	-3.08348	-1.78464	-0.0578182	-1.32994	-2.14657	1.7566	0.932	-1.03852	4.01417	2.34939	-1.22036	-2.93976	-0.598576	-0.579434	-1.03379	0.905576	0.438879	-0.963303	8.90939	3.25706	2.02558	8.6027	2.59281	-0.169687	0.502636	-3.38173	0.034	5.393	0.470778	2.66712	-0.547636	2.11306	3.13054	4.9077	5.95564	0.774848	-1.96171	6.99107	-0.57	1.49976	-2.19887	1.27762	-4.21848	-0.862444	-0.240263	6.13426	0.472495
40	1.78605	3.23828	-2.91388	-1.63527	-0.560727	-1.12464	-2.33115	1.05979	0.844	-0.877182	3.85121	2.71473	-0.981818	-2.65803	-0.519091	-0.465909	-1.05358	0.641727	0.0342727	-1.23655	8.72109	2.57136	1.72582	7.68627	2.35518	-0.213636	0.272182	-3.31836	0.505	4.875	0.532152	2.57373	-0.540909	2.17091	3.21973	4.47782	5.38691	0.558727	-2.03976	6.1673	-0.624	1.39082	-2.22036	0.756242	-4.14421	-0.757879	-0.187667	5.4723	0.534848
41	1.76794	3.06413	-2.70504	-1.39132	-0.753727	-0.886212	-2.2762	0.536434	0.972	-0.613545	3.8504	3.13048	-0.686848	-2.35911	-0.324788	-0.304818	-1.02618	0.562182	-0.158475	-1.28173	8.64373	2.01973	1.56415	6.81121	2.36646	-0.174404	0.190242	-3.19651	1.115	4.641	0.832384	2.64685	-0.349636	2.45006	3.57354	4.32089	4.94333	0.488939	-2.10905	5.50726	-0.561	1.32018	-2.24534	0.504778	-4.04122	-0.38904	0.0695556	4.8416	0.68404
42	1.92356	2.95713	-2.48871	-1.04879	-0.645909	-0.60097	-2.02637	0.207606	1.306	-0.241111	4.03259	3.59012	-0.334485	-2.0622	-0.00939394	-0.0648384	-0.925606	0.669091	-0.130758	-1.12467	8.65961	1.65694	1.57088	6.08333	2.60757	-0.0192828	0.23504	-2.99821	1.87	4.74	1.36368	2.89812	0.0313939	2.95218	4.16148	4.45435	4.71121	0.569727	-2.16546	5.0678	-0.377	1.31152	-2.26136	0.520818	-3.90577	0.178222	0.494677	4.31318	0.941141
43	2.2692	2.939	-2.27548	-0.583273	-0.242455	-0.257545	-1.60588	0.0764545	1.831	0.259424	4.42661	4.09182	0.101182	-1.75464	0.425455	0.274152	-0.72397	0.963273	0.108697	-0.775818	8.77991	1.52609	1.78064	5.61227	3.05312	0.284667	0.379667	-2.70624	2.773	5.2	2.11094	3.34036	0.603	3.67855	4.94009	4.88636	4.76691	0.812273	-2.19682	4.88306	-0.05	1.41036	-2.24415	0.786606	-3.73155	0.899667	1.05515	3.96827	1.33452
44	2.82138	3.01953	-2.05454	0.0406162	0.455848	0.151697	-1.00714	0.159788	2.54	0.921626	5.05784	4.63258	0.662758	-1.39439	0.979848	0.756444	-0.382212	1.43933	0.541899	-0.238091	9.0387	1.65039	2.21615	5.48833	3.68545	0.765535	0.610677	-2.30894	3.824	6.039	3.05672	3.98352	1.35567	4.62491	5.87394	5.6181	5.16261	1.23545	-2.16769	4.96711	0.448	1.67112	-2.14961	1.2817	-3.51035	1.74977	1.73658	3.90229	1.89924
45	3.59547	3.19645	-1.80978	0.865333	1.449	0.638	-0.206	0.477	3.444	1.79311	5.94378	5.20767	1.382	-0.935667	1.66267	1.42544	0.134667	2.09767	1.13578	0.482	9.47767	2.03533	2.88367	5.771	4.49733	1.44133	0.928222	-1.79733	5.034	7.263	4.19578	4.841	2.28367	5.781	6.95178	6.64533	5.934	1.855	-2.02167	5.319	1.143	2.14533	-1.93144	1.98989	-3.22933	2.71189	2.547	4.18533	2.67011
46	4.60775	3.46278	-1.52209	1.92436	2.73918	1.22545	0.827727	1.04164	4.563	2.92736	7.10236	5.82618	2.28364	-0.338727	2.48691	2.31955	0.851636	2.94609	1.86873	1.37891	10.1408	2.67436	3.78464	6.48755	5.49409	2.32336	1.33018	-1.15755	6.435	8.868	5.544	5.93245	3.39427	7.14809	8.18945	7.96818	7.10109	2.69164	-1.70273	5.931	2.063	2.87055	-1.54545	2.89882	-2.86818	3.78373	3.50591	4.84891	3.67736
47	5.88137	3.81212	-1.16544	3.23652	4.33924	1.94912	2.1366	1.86701	5.922	4.3794	8.56659	6.52082	3.41085	0.431354	3.4837	3.48451	1.80294	3.99918	2.74358	2.45736	11.0719	3.55697	4.94279	7.64818	6.69586	3.42859	1.82863	-0.361859	8.072	10.853	7.13623	7.29315	4.72012	8.74903	9.63491	9.60434	8.67173	3.77806	-1.16766	6.79741	3.236	3.87118	-0.956768	4.00799	-2.39846	4.98212	4.65006	5.90716	4.95954
48	7.44932	4.23963	-0.704636	4.8349	6.27997	2.85276	3.79175	2.96734	7.56	6.21388	10.3874	7.34024	4.82782	1.40927	4.70509	4.96162	3.02922	5.27806	3.78335	3.74261	12.3188	4.67885	6.40788	9.26467	8.14057	4.78955	2.45709	0.628313	10.008	13.226	9.03142	8.97139	6.32788	10.6329	11.3678	11.5798	10.6486	5.15939	-0.37501	7.92054	4.699	5.17191	-0.129313	5.33724	-1.77732	6.33467	6.03802	7.36146	6.55679
49	9.35536	4.73764	-0.0929394	6.78361	8.61055	3.99791	5.89591	4.35912	9.535	8.51885	12.6216	8.361	6.61464	2.63721	6.21509	6.80558	4.57488	6.82064	5.03388	5.28564	13.9333	6.05482	8.25191	11.3492	9.89036	6.45339	3.26155	1.85709	12.309	15.996	11.3069	11.0251	8.30473	12.8718	13.4882	13.9244	13.0344	6.88409	0.728788	9.32003	6.514	6.816	0.973758	6.93055	-0.942818	7.88085	7.74667	9.22542	8.51876
50	11.6493	5.29121	0.722364	9.15737	11.3876	5.45852	8.55574	6.06727	11.919	11.3845	15.3143	9.67767	8.85627	4.16566	8.08764	9.09711	6.49351	8.67818	6.56618	7.16452	15.9638	7.72306	10.5631	13.9107	12.0134	8.47926	4.30229	3.38402	15.02	19.166	14.0311	13.511	10.735	15.5427	16.0898	16.6653	15.8395	9.01127	2.21203	11.0419	8.769	8.86839	2.40591	8.85273	0.180859	9.69057	9.86344	11.527	10.8986
51	14.3812	5.87598	1.81579	12.01	14.6526	7.34906	11.866	8.13152	14.772	14.8756	18.4936	11.4079	11.6201	6.08231	10.4086	11.9195	8.85602	10.9296	8.46401	9.48524	18.4448	9.73421	13.4186	16.9496	14.5744	10.9407	5.6562	5.29564	18.168	22.737	17.2448	16.4767	13.6771	18.7156	19.2539	19.8422	19.0757	11.6237	4.15496	13.1552	11.554	11.4085	4.25007	11.1726	1.67117	11.8728	12.4673	14.3017	13.7424
52	17.584	6.46162	3.25652	15.3572	18.4258	9.77955	15.8702	10.6146	18.127	18.9936	22.1708	13.6566	14.9387	8.47224	13.2395	15.3279	11.7412	13.6518	10.8122	12.3392	21.3953	12.139	16.8609	20.4533	17.6117	13.8898	7.40994	7.67573	21.766	26.689	20.9636	19.9599	17.1592	22.4187	23.0016	23.4824	22.7413	14.7708	6.64567	15.7103	14.919	14.4768	6.59203	13.9472	3.61527	14.52	15.6049	17.5866	17.0859
53	21.2639	7.01344	5.11153	19.1919	22.7083	12.8123	20.5511	13.5842	21.985	23.6834	26.3337	16.4733	18.8092	11.3909	16.6118	19.3351	15.21	16.8833	13.6758	15.7552	24.822	14.9888	20.8848	24.3998	21.1367	17.3527	9.64576	10.5922	25.804	30.973	25.1766	23.9738	21.1822	26.6324	27.2925	27.5801	26.8144	18.4608	9.7554	18.7408	18.868	18.0685	9.49538	17.2129	6.09742	17.6757	19.2945	21.4098	20.9539
54	25.4006	7.4885	7.46198	23.5022	27.4719	16.4866	25.854	17.0804	26.31	28.845	30.9352	19.8747	23.1954	14.8863	20.5448	23.9078	19.2905	20.6487	17.0873	19.7393	28.7031	18.3311	25.4341	28.758	25.1364	21.3413	12.4251	14.0919	30.236	35.507	29.8297	28.4788	25.7106	31.2971	32.0453	32.0823	31.2458	22.7052	13.5088	22.2644	23.365	22.1768	12.9923	20.9734	9.19552	21.3546	23.5384	25.7679	25.3343
55	29.9356	7.83748	10.3714	28.2567	32.6355	20.8056	31.6613	21.1095	31.017	34.3264	35.8761	23.845	28.0146	18.9868	25.0235	28.9503	23.9611	24.9465	21.0504	24.2581	32.9776	22.1962	30.4079	33.4638	29.5626	25.8353	15.7885	18.1804	34.963	40.173	34.8096	33.3615	30.6577	36.2954	37.1135	36.8713	35.9475	27.4655	17.8761	26.278	28.331	26.7653	17.0954	25.1962	12.9533	25.5313	28.2815	30.6061	30.1565
56	34.7684	8.01393	13.8812	33.3753	38.0583	25.7157	37.7883	25.64	35.972	39.937	41.0053	28.3373	33.133	23.6767	29.9857	34.3083	29.1271	29.729	25.5387	29.2203	37.5407	26.5847	35.6663	38.406	34.3228	30.7654	19.7616	22.8133	39.845	44.824	39.9582	38.4517	35.8857	41.4573	42.3018	41.7869	40.7877	32.6287	22.7853	30.7391	33.628	31.7453	21.7879	29.806	17.3699	30.1249	33.3987	35.8086	35.2852
57	39.7634	7.98737	18.0228	38.7238	43.5631	31.0907	44.0158	30.5882	41.016	45.4828	46.1468	33.2587	38.3803	28.8702	35.3022	39.7936	34.6216	34.8798	30.4665	34.4724	42.2438	31.4402	41.0444	43.4349	39.2706	35.9954	24.3381	27.895	44.721	49.311	45.1061	43.5549	41.2255	46.5979	47.4093	46.6569	45.606	38.0137	28.1263	35.5525	39.067	36.9728	26.9996	34.6729	22.3887	34.998	38.7163	41.2038	40.549
58	44.7655	7.7524	22.8148	44.1315	48.9673	36.7408	50.1298	35.8066	45.989	50.7898	51.1305	38.459	43.5765	34.4018	40.7826	45.1992	40.2388	40.2227	35.6918	39.8244	46.9201	36.6421	46.368	48.3854	44.2264	41.3385	29.4572	33.2743	49.438	53.508	50.0954	48.4859	46.5021	51.5459	52.2568	51.3239	50.2436	43.4195	33.7478	40.5683	44.444	42.2712	32.5888	39.6237	27.8826	39.973	44.0415	46.5882	45.7621
59	49.6204	7.33134	28.2151	49.4193	54.1057	42.4404	55.9483	41.1022	50.744	55.7231	55.8117	43.7521	48.5569	40.0576	46.213	50.3296	45.7583	45.5533	41.0129	45.0843	51.4126	42.0178	51.4773	53.1049	49.011	46.6005	34.9564	38.7618	53.867	57.319	54.7921	53.0929	51.5612	56.1627	56.7036	55.6691	54.5654	48.6555	39.4719	45.6155	49.584	47.4623	38.3576	44.4713	33.664	44.8663	49.1875	51.7564	50.753
60	54.1938	6.76814	34.0742	54.4321	58.8525	47.9687	61.3294	46.2669	55.167	60.192	60.0807	48.9457	53.186	45.6136	51.3977	55.0557	51.005	50.6798	46.2329	50.0811	55.5902	47.3775	56.2465	57.4711	53.4723	51.6094	40.6077	44.1659	57.914	60.687	59.0981	57.2703	56.2791	60.3474	60.6579	59.6117	58.4793	53.5669	45.1175	50.5273	54.352	52.3915	44.0849	49.0436	39.5105	49.5188	54.0011	56.558	55.397
61	58.3823	6.11694	40.157	59.053	63.1245	53.1453	66.1826	51.1076	59.179	64.1436	63.8659	53.8686	57.37	50.8716	56.1883	59.2935	55.8588	55.4473	51.1854	54.6807	59.3598	52.5493	60.5876	61.3989	57.5009	56.2399	46.1988	49.3179	61.519	63.587	62.9579	60.9587	60.5728	64.0394	64.0676	63.0998	61.9347	58.0467	50.5207	55.1641	58.658	56.9422	49.5492	53.2047	45.2041	53.8097	58.3707	60.8966	59.6126
62	62.1165	5.43344	46.1694	63.1966	66.8782	57.8414	70.4575	55.494	62.74	67.5553	67.1285	58.3845	61.0549	55.6842	60.4877	62.996	60.2429	59.7476	55.7415	58.7913	62.6615	57.3935	64.4468	64.8412	61.0381	60.4116	51.5407	54.0846	64.653	66.023	66.3438	64.1307	64.395	67.2135	66.9127	66.1067	64.9148	62.0332	55.5515	59.4186	62.453	61.0345	54.5777	56.8658	50.5644	57.6696	62.2319	64.7263	63.3536
63	65.3586	4.76565	51.8723	66.8052	70.0999	61.9767	74.1349	59.3524	65.831	70.4279	69.8563	62.4012	64.2186	59.9504	64.243	66.1476	64.1198	63.5202	59.815	62.3642	65.4673	61.8081	67.7992	67.7815	64.0604	64.0816	56.4893	58.3736	67.312	68.013	69.2461	66.7827	67.7272	69.8682	69.1902	68.6286	67.422	65.5	60.1181	63.221	65.713	64.6196	59.0656	59.9845	55.458	61.0674	65.5563	68.0317	66.6019
64	68.0933	4.15204	57.0945	69.8523	72.7909	65.5107	77.2163	62.6445	68.455	72.7785	72.0529	65.8667	66.8629	63.5883	67.4373	68.7491	67.4755	66.7414	63.3567	65.3847	67.7735	65.7291	70.635	70.2208	66.5651	67.2327	60.9475	62.1334	69.5	69.581	71.6682	68.9242	70.5674	72.0147	70.8814	70.6777	69.4681	68.4421	64.1648	66.5369	68.438	67.6766	62.9502	62.5544	59.7995	63.9977	68.3404	70.8152	69.3577
65	70.3232	3.62091	61.7219	72.3306	74.961	68.4333	79.7118	65.3664	70.628	74.6245	73.7301	68.7565	69.0055	66.6173	70.0775	70.8091	70.3121	69.4111	66.3473	67.8575	69.5896	69.1249	72.9523	72.1745	68.5613	69.863	64.8542	65.3431	71.23	70.751	73.619	70.5753	72.9229	73.6716	72.0338	72.2727	71.0756	70.8718	67.6688	69.3561	70.645	70.1987	66.203	64.5868	63.5444	66.4721	70.5932	73.0885	71.6281
66	72.0595	3.19307	65.6868	74.243	76.6278	70.7569	81.6376	67.5375	72.37	75.986	74.905	71.0647	70.6669	69.0482	72.183	72.3408	72.6434	71.5482	68.7873	69.7993	70.9323	71.9906	74.7597	73.662	70.0661	71.9822	68.1766	68.0072	72.515	71.545	75.1122	71.7541	74.8064	74.8562	72.6757	73.4311	72.2618	72.8074	70.6306	71.6841	72.356	72.1914	68.823	66.1021	66.6778	68.5105	72.332	74.8649	73.4228
67	73.3179	2.88207	68.9617	75.601	77.804	72.502	83.0127	69.183	73.7	76.884	75.5967	72.801	71.858	70.9033	73.777	73.359	74.483	73.173	70.6847	71.23	71.826	74.331	76.072	74.701	71.0967	73.6053	70.9017	70.1473	73.367	71.978	76.167	72.481	76.233	75.588	72.8383	74.1687	73.042	74.266	73.062	73.5353	73.595	73.666	70.8247	67.125	69.2097	70.1267	73.579	76.156	74.7493
68	74.1121	2.69183	71.5452	76.4261	78.4937	73.6695	83.8583	70.3275	74.633	77.3379	75.8255	73.9534	72.5758	72.1996	74.8522	73.8832	75.8426	74.2741	72.0478	72.1482	72.2834	76.1434	76.8924	75.3024	71.6691	74.7491	73.0312	71.7921	73.801	72.067	76.8036	72.7639	77.2068	75.8635	72.5549	74.4983	73.4196	75.2354	74.9809	74.9265	74.386	74.6098	72.2318	67.6814	71.1627	71.3305	74.3556	76.9777	75.6176
69	74.4668	2.61344	73.4547	76.7431	78.732	74.3273	84.196	70.9958	75.185	77.3718	75.6092	74.5682	72.8524	72.9552	75.4526	73.939	76.7295	74.8896	72.8862	72.6129	72.3435	77.4538	77.2535	75.4986	71.8037	75.4299	74.5752	72.9679	73.834	71.828	77.0461	72.6364	77.7563	75.7255	71.8592	74.4349	73.4191	75.7562	76.4033	75.8734	74.747	75.0633	73.0695	67.8001	72.5615	72.1356	74.6827	77.348	76.0388
70	74.4014	2.62634	74.7172	76.5778	78.5434	74.5105	84.0488	71.2131	75.367	77.0133	74.9651	74.6652	72.7047	73.1978	75.5961	73.5486	77.152	75.0417	73.2145	72.6501	72.0324	78.2765	77.175	75.3069	71.5188	75.6588	75.5486	73.6997	73.485	71.274	76.916	72.1179	77.8975	75.1969	70.7841	73.9985	73.0503	75.848	77.3417	76.3888	74.691	75.0448	73.3666	67.5099	73.4299	72.5579	74.5762	77.2809	76.0292
71	73.9349	2.7034	75.3231	75.9544	77.9472	74.2454	83.4427	71.0007	75.19	76.2895	73.9121	74.2737	72.1458	72.9585	75.3006	72.7364	77.1226	74.757	73.0531	72.2802	71.3763	78.6263	76.6754	74.7436	70.833	75.4446	75.968	74.0127	72.771	70.417	76.4302	71.2259	77.6446	74.2965	69.3585	73.2054	72.3215	75.5286	77.8074	76.4881	74.231	74.5771	73.1535	66.8407	73.7932	72.6127	74.0511	76.7893	75.6003
72	73.0904	2.81902	75.3215	74.8949	76.9604	73.5546	82.4028	70.3771	74.664	75.2267	72.4747	73.4237	71.1881	72.2691	74.5859	71.5213	76.6472	74.0589	72.4211	71.5259	70.4007	78.5129	75.7735	73.8237	69.7697	74.7947	75.8391	73.9276	71.711	69.268	75.6004	69.9783	77.0098	73.0422	67.608	72.0692	71.2405	74.8163	77.8145	76.1853	73.378	73.6825	72.4649	65.8218	73.6702	72.3129	73.124	75.8818	74.7548
73	71.8687	2.9497	74.7627	73.4242	75.6039	72.4645	80.9503	69.3583	73.797	73.8474	70.6769	72.1459	69.8484	71.1569	73.4748	69.9206	75.7255	72.9705	71.3337	70.4156	69.1266	77.9465	74.4902	72.561	68.3516	73.7204	75.1688	73.4626	70.32	67.836	74.436	68.3962	75.9995	71.4479	65.5572	70.6017	69.8213	73.7305	77.3764	75.4935	72.144	72.3823	71.3336	64.4812	73.0723	71.6662	71.8081	74.5695	73.4941
74	70.3055	3.08555	73.6913	71.5644	73.8989	71.0089	79.1042	67.9632	72.604	72.1712	68.5435	70.4727	68.1505	69.6487	71.9889	67.9737	74.3913	71.5131	69.8393	68.9753	67.5762	76.9403	72.8469	70.9665	66.6013	72.2386	74.0043	72.6328	68.613	66.124	72.9449	66.5012	74.6207	69.5284	63.2232	68.8084	68.0777	72.2907	76.5053	74.43	70.541	70.7018	69.7884	62.8468	72.0142	70.6793	70.1166	72.8888	71.8528
75	68.4116	3.21823	72.1545	69.3339	71.8637	69.2204	76.8857	66.2117	71.102	70.2159	66.0996	68.4366	66.1177	67.7678	70.1435	65.7018	72.6567	69.7087	67.9672	67.2218	65.7664	75.5135	70.8624	69.0515	64.5392	70.3693	72.3702	71.4496	66.601	64.136	71.1338	64.3087	72.8834	67.2947	60.6221	66.6986	66.0255	70.5187	75.2152	73.0154	68.586	68.6651	67.8553	60.9406	70.5108	69.355	68.0621	70.8585	69.8445
76	66.1995	3.34431	70.1985	66.7471	69.516	67.1184	74.3015	64.1205	69.304	67.9936	63.3698	66.0666	63.7681	65.5236	67.9503	63.1179	70.5292	67.5785	65.7471	65.1715	63.708	73.6845	68.5524	66.8232	62.1733	68.122	70.2894	69.9151	64.292	61.87	69.0093	61.8291	70.8015	64.7536	57.7536	64.2688	63.6737	68.4336	73.5221	71.2682	66.292	66.2935	65.5581	58.7827	68.5658	67.6892	65.6507	68.5022	67.4825
77	63.6801	3.46265	67.8661	63.8133	66.8725	64.714	71.3787	61.6959	67.222	65.5092	60.375	63.3838	61.1138	62.9452	65.4182	60.2349	68.016	65.1375	63.205	62.8408	61.4075	71.4656	65.9307	64.2836	59.5233	65.5266	67.7876	68.0426	61.687	59.326	66.5728	59.0663	68.3854	61.9123	54.6307	61.5314	61.028	66.0485	71.443	69.2018	63.664	63.6045	62.914	56.3863	66.1969	65.6823	62.9085	65.8418	64.7761
78	60.859	3.57378	65.1926	60.5284	63.943	62.0147	68.1347	58.937	64.858	62.7648	57.1294	60.395	58.159	60.0522	62.5543	57.0646	65.1197	62.3957	60.3609	60.242	58.8683	68.8703	63.0017	61.4317	56.6011	62.6041	64.8889	65.8408	58.784	56.505	63.8243	56.0197	65.636	58.776	51.2553	58.4897	58.0897	63.37	68.9941	66.824	60.707	60.6123	59.9361	53.7571	63.4171	63.3241	59.8538	62.8903	61.7329
79	57.7366	3.67896	62.1964	56.8787	60.7274	59.0213	64.5768	55.8368	62.213	59.7606	53.6415	57.0969	54.9026	56.8499	59.3635	53.6096	61.841	59.3563	57.2277	57.3815	56.0852	65.9117	59.7661	58.2565	53.4075	59.3691	61.6105	63.311	55.572	53.401	60.7566	52.6848	62.5478	55.3456	47.6286	55.1357	54.8557	60.3964	66.1845	64.1355	57.428	57.3255	56.6306	50.8957	60.2357	60.603	56.493	59.6548	58.3569
80	54.3083	3.77872	58.8893	52.8551	57.2153	55.7275	60.7116	52.3824	59.282	56.4888	49.9199	53.4808	51.3428	53.3375	55.8455	49.87	58.1805	56.0135	53.8127	54.2608	53.0454	62.5972	56.2154	54.7415	49.9345	55.8272	57.9665	60.4477	52.032	50.005	57.3551	49.0503	59.1136	51.6109	43.764	51.456	51.3232	57.1217	63.0189	61.133	53.836	53.7477	52.9932	47.7957	56.6637	57.4956	52.8185	56.1367	54.6483
81	50.5682	3.87004	55.2582	48.4659	53.3955	52.1284	56.5501	48.5475	56.051	52.9413	45.9749	49.5347	47.4792	49.5154	51.9985	45.8571	54.1394	52.3603	50.1204	50.869	49.7316	58.9222	52.3394	50.8734	46.1805	51.9781	53.965	57.2347	48.153	46.316	53.5979	45.1056	55.3286	47.5535	39.6825	47.4443	47.484	53.5349	59.4983	57.8054	49.944	49.8735	49.0024	44.4466	52.71	53.9764	48.8306	52.3273	50.6096
82	46.5185	3.94628	51.317	43.7361	49.2578	48.2305	52.1065	44.3448	52.505	49.1147	41.8281	45.2602	43.3245	45.3854	47.83	41.5979	49.7234	48.4027	46.1556	47.1988	46.1299	54.8792	48.133	46.6539	42.1529	47.8245	49.6109	53.6536	43.939	42.347	49.4671	40.8584	51.1901	43.1677	35.4245	43.1104	43.3353	49.6285	55.6235	54.1301	45.774	45.7056	44.6708	40.8445	48.3845	50.0346	44.5413	48.2157	46.2498
83	42.1739	3.99628	47.0665	38.7117	44.7946	44.0423	47.3961	39.7963	48.64	45.0142	37.5175	40.6699	38.9078	40.9599	43.3536	37.1339	44.9432	44.1521	41.9315	43.2543	42.2374	50.4764	43.5996	42.1004	37.8699	43.3856	44.9184	49.6913	39.409	38.129	44.9528	36.3471	46.6953	38.469	31.0586	38.489	38.9032	45.4015	51.3955	50.0758	41.365	41.2558	40.0237	36.9978	43.7221	45.6785	39.9686	43.7967	41.5831
84	37.5715	4.00272	42.5153	33.4803	40.0145	39.572	42.4431	34.9538	44.456	40.6689	33.107	35.7978	34.2781	36.2721	38.5843	32.532	39.8275	39.6289	37.4771	39.0447	38.0678	45.7473	38.7572	37.2569	33.3725	38.7025	39.9221	45.3438	34.626	33.731	40.0685	31.6541	41.8565	33.4999	26.6732	33.6526	34.2467	40.8647	46.8279	45.6182	36.786	36.5408	35.1278	32.9409	38.7911	40.9366	35.1548	39.079	36.6444
85	32.7862	3.94577	37.6897	28.1759	34.9672	34.8682	37.2882	29.9222	39.98	36.1442	28.6809	30.747	29.5249	31.3818	33.5785	27.8852	34.4415	34.8921	32.8434	34.6107	33.6635	40.7688	33.6592	32.2212	28.7349	33.853	34.6896	40.6312	29.723	29.273	34.8859	26.8895	36.7347	28.3884	22.3684	28.7178	29.4674	36.0818	41.9508	40.7646	32.146	31.6262	30.1026	28.7428	33.7019	35.8841	30.1852	34.1033	31.5108
86	27.9368	3.81162	32.6485	22.9591	29.7674	30.0238	32.0066	24.8623	35.288	31.5422	24.3405	25.6761	24.7822	26.3971	28.4669	23.3117	28.9123	30.0542	28.1187	30.04	29.1123	35.6751	28.4141	27.1443	24.0698	28.9607	29.3346	35.6348	24.889	24.92	29.5488	22.1758	31.4636	23.3222	18.2558	23.8328	24.7119	31.1815	36.8263	35.5792	27.584	26.6427	25.0952	24.5128	28.5979	30.6641	25.1892	28.9665	26.314
87	23.1728	3.60267	27.5026	17.989	24.5892	25.1732	26.7265	19.9531	30.516	26.9927	20.1812	20.7492	20.2012	21.4688	23.4248	18.9574	23.4499	25.2662	23.4373	25.4503	24.5458	30.6512	23.1784	22.2006	19.5023	24.1757	24.0086	30.5054	20.302	20.833	24.2488	17.6485	26.237	18.4926	14.453	19.1525	20.1437	26.3263	31.5747	30.1986	23.249	21.7486	20.2561	20.3808	23.6332	25.466	20.32	23.8443	21.2503
88	18.6468	3.33806	22.4027	13.4133	19.6296	20.4844	21.6216	15.3488	25.844	22.6356	16.2721	16.1143	15.922	16.77	18.6339	14.9564	18.2742	20.6892	18.932	20.9814	20.112	25.9012	18.1249	17.5471	15.1495	19.6376	18.859	25.4358	16.1	17.114	19.1839	13.4356	21.2592	14.0547	11.0963	14.8075	15.9026	21.6854	26.3695	24.8151	19.261	17.1212	15.7096	16.4671	18.94	20.479	15.7332	18.9426	16.5032
89	14.49	3.04431	17.5219	9.37233	15.05	16.1253	16.8818	11.1613	21.433	18.5884	12.6746	11.899	12.0547	12.4648	14.2467	11.4384	13.5729	16.456	14.7161	16.7747	15.942	21.5963	13.406	13.2973	11.1181	15.4474	14.0127	20.6161	12.373	13.802	14.5222	9.64267	16.6923	10.103	8.31244	10.8888	12.0883	17.3943	21.4029	19.6338	15.702	12.92	11.5526	12.8706	14.6076	15.8624	11.5703	14.4363	12.2132
90	10.8066	2.74377	13.0259	6.00098	10.9536	12.2368	12.6805	7.48382	17.384	14.9295	9.46826	8.21442	8.67636	8.65756	10.3687	8.51253	9.50362	12.6522	10.9085	12.961	12.1395	17.844	9.1383	9.52742	7.52477	11.6726	9.60841	16.1978	9.189	10.91	10.3934	6.3723	12.6391	6.69294	6.16143	7.47162	8.77227	13.5505	16.8379	14.8186	12.613	9.27115	7.88826	9.68361	10.7074	11.7397	7.94813	10.4482	8.47382
91	7.68728	2.44885	9.10473	3.42227	7.41927	8.93873	9.151	4.43491	13.754	11.7004	6.74836	5.17427	5.85218	5.45036	7.067	6.23691	6.18673	9.33655	7.639	9.65645	8.79618	14.6944	5.43273	6.30718	4.50891	8.37427	5.80991	12.2857	6.618	8.434	6.90782	3.73909	9.161	3.89173	4.68464	4.64609	6.01155	10.2247	12.7924	10.4898	10.024	6.26873	4.84818	6.99982	7.33245	8.22364	4.96009	7.064	5.34764
92	5.2152	2.16737	5.87293	1.70911	4.53482	6.32879	6.39082	2.16399	10.604	8.91744	4.60435	2.89203	3.64118	2.93888	4.38409	4.61561	3.70625	6.56024	5.02925	6.95952	6.0177	12.1722	2.42958	3.72906	2.2156	5.62554	2.81015	8.96073	4.715	6.385	4.16349	1.84906	6.31227	1.80458	3.87466	2.51673	3.874	7.48006	9.37761	6.76141	7.954	3.97585	2.55854	4.90614	4.59734	5.43139	2.68466	4.35699	2.90518
93	3.45755	1.9119	3.45315	0.842101	2.39294	4.46603	4.47239	0.811505	8.018	6.60269	3.08767	1.44518	2.08118	1.19866	2.36167	3.59801	2.10957	4.36409	3.1741	4.94848	3.91406	10.3028	0.279697	1.89136	0.746343	3.50093	0.779848	6.31167	3.503	4.807	2.23411	0.764758	4.16355	0.527273	3.66896	1.16678	2.42594	5.37285	6.70957	3.7728	6.4	2.42773	1.09454	3.46216	2.59407	3.44847	1.18005	2.39507	1.22847
94	2.44878	1.70278	1.91794	0.711879	1.07409	3.35727	3.42782	0.462758	6.101	4.81827	2.20342	0.842545	1.17736	0.253121	1.04291	3.08155	1.39045	2.78845	2.11627	3.67745	2.58209	9.09318	-0.921182	0.864182	0.111455	2.0563	-0.218667	4.43612	2.992	3.785	1.15355	0.476909	2.774	0.0869091	3.96467	0.617273	1.71509	3.93636	4.87179	1.67191	5.332	1.62273	0.459273	2.69321	1.35948	2.28003	0.457727	1.22942	0.372576
95	2.17733	1.56459	1.25709	1.153	0.620697	2.96527	3.22922	1.11029	4.962	3.65218	1.90328	1.01164	0.888273	0.0570202	0.426121	2.94912	1.47151	1.86891	1.82336	3.16855	2.08567	8.51779	-1.20591	0.661091	0.209505	1.30476	-0.267333	3.40722	3.182	3.399	0.90901	0.897758	2.17079	0.432212	4.66242	0.809313	1.75345	3.1633	3.89336	0.553293	4.71	1.50682	0.58596	2.5816	0.854071	1.84394	0.454303	0.870152	0.336677
96	2.58306	1.51783	1.37983	1.99442	0.996061	3.22103	3.78704	2.65245	4.644	3.1993	2.10015	1.81285	1.13255	0.493616	0.43597	3.11123	2.21422	1.60361	2.18061	3.39476	2.43297	8.52985	-0.736394	1.22848	0.867667	1.20158	0.441333	3.23662	4.063	3.699	1.44855	1.89797	2.33752	1.44721	5.70143	1.61913	2.50827	3.00527	3.73665	0.409879	4.51	1.97894	1.35366	3.08893	0.967253	1.99624	1.02643	1.27026	1.04794
97	3.56951	1.57615	2.14127	3.08512	2.08673	4.01918	4.95658	4.92155	5.114	3.53818	2.68694	3.07273	1.8	1.39915	0.938909	3.49667	3.4417	1.91355	3.01182	4.28218	3.56073	9.05282	0.254636	2.47345	1.8963	1.6513	1.65939	3.86245	5.625	4.718	2.70709	3.345	3.19727	2.99191	7.05585	2.89388	3.91355	3.37909	4.2983	1.14342	4.714	2.91136	2.60642	4.20848	1.55036	2.57909	1.99045	2.32867	2.38364
98	5.03003	1.74991	3.36956	4.36489	3.77194	5.248	6.56176	7.71495	6.313	4.66745	3.55644	4.64152	2.762	2.60053	1.77755	4.05436	4.98787	2.65664	4.1217	5.75421	5.3467	9.99642	1.54379	4.29124	3.13606	2.532	3.16008	5.19267	7.838	6.437	4.61537	5.11812	4.61582	4.957	8.73551	4.49037	5.89461	4.21336	5.41925	2.61024	5.306	4.17845	4.2266	5.93319	2.45971	3.47208	3.16239	3.92728	4.2319
99	6.86421	2.03624	4.93372	5.89354	5.94915	6.8483	8.43071	10.8176	8.135	6.43844	4.60547	6.44082	3.90703	3.95537	2.83061	4.78808	6.76021	3.70155	5.34176	7.74791	7.63682	11.2875	3.00282	6.55179	4.50355	3.74784	4.79697	7.10604	10.57	8.718	7.03766	7.1343	6.44842	7.27727	10.7793	6.327	8.34127	5.49124	6.9219	4.66389	6.288	5.69958	6.17775	8.15031	3.60967	4.66769	4.395	5.95662	6.51572
100	8.97225	2.395	6.784	7.754	8.505	8.795	10.456	14.011	10.367	8.607	5.764	8.44	5.176	5.402	4.1	5.762	8.734	4.988	6.564	10.16	10.254	12.867	4.627	9.09	6.001	5.243	6.504	9.428	13.589	11.316	9.748	9.38	8.58	9.879	13.184	8.394	11.079	7.204	8.655	7.136	7.656	7.44	8.455	10.631	4.998	6.243	5.61	8.305	9.144
all values Left	mean	std	steps
1	10.3544	4.87529	1.372	6.842	9.966	4.099	6.021	7.008	3.031	11.44	11.345	4.166	1.695	2.78	8.142	4.448	5.567	5.467	4.519	7.219	13.126	8.639	9.351	12.589	8.284	8.519	3.787	6.073	3.414	10.008	13.226	10.017	10.021	9.31	9.472	15.62	10.032	14.063	14.416	9.073	3.059	11.059	11.554	11.322	3.219	0.203	9.905	12.799	9.763
2	12.853	5.43127	2.94676	9.26573	13.0356	5.5909	8.80079	9.17275	4.5557	14.053	13.4481	5.82474	3.2	4.36711	10.4352	6.21436	7.68317	7.08158	5.95473	9.48524	15.0126	10.8159	11.9432	15.3791	10.1189	11.0258	4.9964	7.85101	5.25	12.309	15.996	12.5512	12.4435	11.6667	12.2339	18.7505	11.8699	16.8424	17.521	11.6532	5.25678	13.1803	15.0387	14.3427	5.20674	1.67117	12.588	15.8041	12.4388
3	15.8043	6.01544	4.87458	12.175	16.6183	7.50787	12.2511	11.7569	6.4904	17.192	16.0657	7.92585	5.10764	6.34425	13.2082	8.422	10.2735	9.03194	7.73447	12.2438	17.3573	13.4036	15.1125	18.6336	12.3533	14.0224	6.57125	10.0409	7.509	15.02	19.166	15.5818	15.3754	14.4703	15.549	22.3792	14.1308	20.0527	21.0764	14.7364	8.04732	15.7401	19.1405	17.8773	7.69114	3.56818	15.8168	19.3282	15.6112
4	19.2294	6.59345	7.20018	15.5836	20.7233	9.94791	16.4086	14.8171	8.93042	20.8775	19.2167	10.5506	7.49427	8.78848	16.5025	11.1618	13.4063	11.3892	9.94748	15.5335	20.1839	16.4536	18.8765	22.334	15.042	17.5431	8.59891	12.6927	10.26	18.168	22.737	19.1358	18.8638	17.7475	19.4313	26.5011	16.8986	23.7188	25.0678	18.3425	11.4826	18.7753	23.8165	21.9206	10.7148	5.98045	19.6188	23.3865	19.3103
5	23.1252	7.12499	9.98345	19.4885	25.3372	12.9814	21.2624	18.373	11.9661	25.1051	22.8918	13.747	10.4194	11.7664	20.3374	14.5007	17.1228	14.2235	12.6692	19.362	23.5049	20.0056	23.2004	26.4553	18.2199	21.5986	11.1501	15.8433	13.549	21.766	26.689	23.2173	22.9344	21.515	23.8589	31.0616	20.2195	27.84	29.4559	22.4837	15.5584	22.3037	28.9731	26.4393	14.2957	8.98315	23.9922	27.9495	23.5423
6	27.4549	7.5617	13.2938	23.8762	30.4026	16.6454	26.7466	22.4196	15.6471	29.8333	27.0575	17.5218	13.9283	15.3248	24.7008	18.4606	21.4258	17.5811	15.9427	23.7029	27.3112	24.0777	28.0011	30.9578	21.9022	26.1655	14.2719	19.5215	17.388	25.804	30.973	27.7942	27.5592	25.7579	28.7627	35.952	24.1021	32.3596	34.1642	27.1271	20.2187	26.3218	34.4521	31.3508	18.4395	12.6203	28.8718	32.9326	28.2555
7	32.1406	7.85199	17.1805	28.7105	35.7971	20.9415	32.7265	26.9141	19.9638	34.9637	31.647	21.8472	18.0405	19.4888	29.5374	23.0157	26.2593	21.4834	19.7787	28.4788	31.551	28.6495	33.1548	35.7551	26.0688	31.1685	17.995	23.7246	21.746	30.236	35.507	32.7742	32.6259	30.4075	34.0133	41.0127	28.5126	37.1577	39.0691	32.17	25.3742	30.7865	40.0446	36.5176	23.1175	16.8949	34.1195	38.1918	33.3333
8	37.0629	7.95345	21.6438	33.9038	41.3478	25.8156	39.0005	31.7637	24.8536	40.3321	36.5421	26.6517	22.7336	24.237	34.7298	28.0775	31.4949	25.9223	24.1588	33.5542	36.1284	33.6349	38.5043	40.7177	30.6608	36.4629	22.3266	28.4014	26.549	34.963	40.173	37.9987	37.9479	35.3374	39.44	46.0677	33.3557	42.0729	44.008	37.4435	30.8927	35.6021	45.5343	41.7683	28.2478	21.7602	39.5491	43.5432	38.6084
9	42.0739	7.8471	26.6089	39.3142	46.8655	31.1439	45.3365	36.8208	30.1985	45.7378	41.586	31.807	27.9198	29.476	40.1013	33.4928	36.952	30.8365	29.0132	38.7551	40.8989	38.8902	43.8773	45.6877	35.5682	41.8557	27.2219	33.4286	31.674	39.845	44.824	43.2868	43.3056	40.383	44.8572	50.952	38.471	46.9336	48.8091	42.7563	36.6047	40.6184	50.7399	46.9284	33.685	27.103	44.9567	48.7954	43.8976
10	47.0153	7.54231	31.9245	44.7647	52.1715	36.7408	51.5153	41.9051	35.8275	50.9839	46.6083	37.1405	33.4335	35.0335	45.4483	39.0679	42.4347	36.0939	34.2082	43.903	45.6882	44.2333	49.104	50.5065	40.627	47.1484	32.5608	38.6285	36.955	44.721	49.311	48.4624	48.4859	45.3744	50.0927	55.5305	43.6596	51.5841	53.3208	47.9256	42.3255	45.6646	55.5264	51.8443	39.2423	32.7515	50.1507	53.7777	49.0302
11	51.7397	7.07325	37.3952	50.0734	57.1198	42.3865	57.3518	46.8321	41.5373	55.9024	51.4478	42.4623	39.0603	40.6934	50.5812	44.5937	47.7595	41.5048	39.562	48.8334	50.3257	49.4833	54.0419	55.038	45.6458	52.1688	38.157	43.7933	42.216	49.438	53.508	53.3736	53.3142	50.153	55.0072	59.7028	48.7233	55.9079	57.4317	52.7987	47.8793	50.5739	59.808	56.3984	44.7211	38.4971	54.9756	58.3614	53.8613
12	56.1264	6.48923	42.8183	55.0857	61.6104	47.8656	62.709	51.448	47.1277	60.3667	55.9708	47.5934	44.578	46.2316	55.3519	49.877	52.7799	46.8591	44.8806	53.4147	54.666	54.4858	58.5867	59.1796	50.4417	56.793	43.7974	48.7226	47.296	53.867	57.319	57.9003	57.6697	54.5897	59.5008	63.4062	53.4897	59.8258	61.0778	57.2681	53.1167	55.2072	63.5397	60.5097	49.939	44.1283	59.3237	62.471	58.2872
13	60.0878	5.84475	48.0057	59.6859	65.5851	53.0019	67.5023	55.645	52.4261	64.2961	60.0759	52.3845	49.7557	51.4535	59.6615	54.7274	57.3944	51.9663	49.9826	57.552	58.6013	59.1208	62.6704	62.8661	54.8639	60.9432	49.2782	53.2678	52.062	57.914	60.687	61.9728	61.4865	58.5923	63.515	66.6126	57.8276	63.2872	64.2328	61.2689	57.9277	59.4574	66.7039	64.1275	54.7531	49.4671	63.1351	66.0731	62.2453
14	63.5697	5.1894	52.8034	63.7898	69.0206	57.6689	71.6871	59.3524	57.3045	67.6481	63.701	56.7282	54.4703	56.193	63.4533	59.0754	61.5424	56.6767	54.6994	61.19	62.0618	63.3048	66.2559	66.0662	58.814	64.5788	54.4298	57.3364	56.415	61.519	63.587	65.5564	64.7104	62.1107	67.0237	69.3174	61.6321	66.2667	66.8957	64.7717	62.2396	63.2552	69.3074	67.2283	59.0656	54.378	66.387	69.1598	65.6832
15	66.5468	4.5637	57.1088	67.3432	71.9141	61.7872	75.2507	62.5352	61.6799	70.4121	66.8128	60.5611	58.6411	60.3638	66.7057	62.8701	65.1958	60.8906	58.9282	64.3073	65.0116	66.9898	69.3283	68.7729	62.2425	67.6851	59.1329	60.8812	60.293	64.653	66.023	68.6362	67.3515	65.1295	70.0215	71.5296	64.8667	68.7616	69.0772	67.7686	66.0143	66.5662	71.3709	69.8044	62.8199	58.7708	69.0795	71.7366	68.6056
16	69.0129	3.99939	60.8673	70.3225	74.2733	65.3163	78.1985	65.1889	65.5078	72.5937	69.3968	63.8552	62.2327	63.938	69.4216	66.0945	68.3452	64.5262	62.6219	66.9038	67.4428	70.1559	71.8827	70.9934	65.1344	70.2611	63.2776	63.8833	63.667	67.312	68.013	71.2142	69.4393	67.6561	72.5145	73.2658	67.5352	70.7847	70.7985	70.2682	69.2432	69.3805	72.9192	71.8596	65.9891	62.5961	71.2245	73.8174	71.0313
17	70.9772	3.52076	64.0611	72.7221	76.1139	68.2451	80.5424	67.3298	68.7733	74.2082	71.4529	66.6095	65.2397	66.9041	71.6173	68.7491	70.9966	67.5925	65.7558	68.9916	69.3635	72.8035	73.9228	72.7453	67.4899	72.3188	66.8421	66.3422	66.528	69.5	69.581	73.2993	70.9975	69.7093	74.5152	74.5431	69.6439	72.3547	72.0795	72.2875	71.9347	71.7039	73.9785	73.4042	68.571	65.8335	72.842	75.4135	72.9703
18	72.4532	3.14642	66.6705	74.5462	77.4508	70.5848	82.2866	68.9808	71.4855	75.2619	72.9923	68.8408	67.6757	69.2744	73.3145	70.8431	73.1644	70.1022	68.3281	70.5885	70.7904	74.9399	75.4611	74.0471	69.3104	73.8734	69.8111	68.2636	68.89	71.23	70.751	74.9041	72.047	71.3083	76.039	75.3791	71.2029	73.489	72.9365	73.843	74.1041	73.5506	74.572	74.4516	70.5771	68.4869	73.9435	76.5244	74.4315
19	73.4588	2.88936	68.7077	75.8091	78.3	72.3551	83.4528	70.1641	73.6625	75.7792	74.0301	70.5708	69.5636	71.0707	74.5319	72.3905	74.8605	72.0777	70.3465	71.7149	71.7483	76.5764	76.5133	74.9174	70.6159	74.9428	72.1823	69.6587	70.776	72.515	71.545	76.0493	72.611	72.4717	77.103	75.7924	72.2295	74.2033	73.3847	74.9475	75.77	74.9375	74.7165	75.0137	72.0287	70.5761	74.5521	77.1687	75.4233
20	74.0144	2.75365	70.2097	76.5337	78.6818	73.5835	84.0804	70.901	75.3238	75.7977	74.5801	71.8118	70.9262	72.3096	75.2856	73.4065	76.0959	73.5381	71.8199	72.3965	72.2626	77.7247	77.0969	75.3774	71.438	75.5434	73.9633	70.5438	72.213	73.367	71.978	76.7554	72.7124	73.2151	77.7235	75.7999	72.7526	74.5102	73.4382	75.6137	76.9463	75.8801	74.4262	75.1069	72.9475	72.1244	74.7028	77.3762	75.9575
21	74.139	2.72958	71.1995	76.7457	78.6206	74.3004	84.1922	71.2154	76.4919	75.3365	74.6596	72.5699	71.7817	73.0101	75.592	73.9121	76.8723	74.4961	72.7574	72.6604	72.3572	78.399	77.2312	75.4454	71.7946	75.6811	75.1676	70.9382	73.223	73.801	72.067	77.0482	72.3742	73.5528	77.9139	75.4226	72.8038	74.4251	73.1043	75.8592	77.6443	76.3914	73.714	74.7485	73.3593	73.1547	74.4103	77.1587	76.0492
22	73.8514	2.79575	71.7035	76.4719	78.1381	74.5302	83.8138	71.1265	77.1869	74.4164	74.2946	72.8524	72.1468	73.2007	75.4681	73.9343	77.1866	74.9663	73.1732	72.5278	72.0506	78.6121	76.935	75.1379	71.7079	75.3531	75.8114	70.8552	73.828	73.834	71.828	76.9511	71.6173	73.5014	77.6788	74.6796	72.4169	73.9681	72.3823	75.7013	77.8761	76.4867	72.5927	73.9509	73.2903	73.6902	73.6914	76.53	75.7119
23	73.1725	2.92679	71.7493	75.7357	77.2517	74.3172	82.973	70.652	77.4316	73.062	73.511	72.6947	72.038	72.9124	74.9314	73.496	77.0684	74.9733	73.0872	72.018	71.3854	78.3734	76.227	74.4704	71.1963	74.5838	75.9106	70.3062	74.051	73.485	71.274	76.4826	70.4617	73.0757	77.0469	73.5887	71.625	73.1551	71.294	75.1569	77.6567	76.1801	71.0753	72.7494	72.7703	73.7517	72.5623	75.5067	74.9558
24	72.1205	3.0997	71.3628	74.5612	75.9819	73.6836	81.6942	69.8064	77.254	71.3026	72.3355	72.1104	71.4413	72.1772	74.0028	72.5919	76.5299	74.5432	72.5261	71.1541	70.3887	77.6936	75.1271	73.4574	70.2819	73.3865	75.4821	69.3058	73.909	72.771	70.417	75.6552	68.9297	72.2878	76.0251	72.1641	70.4614	71.9999	69.8542	74.2446	76.9983	75.4846	69.1784	71.1693	71.831	73.3523	71.0366	74.108	73.7915
25	70.7145	3.29736	70.5715	72.9731	74.3512	72.6538	79.9981	68.6049	76.6834	69.1655	70.796	71.113	70.4247	71.0216	72.7045	71.2839	75.5809	73.7001	71.5157	69.9633	69.0826	76.5871	73.6567	72.111	68.9898	71.7802	74.5476	67.8691	73.418	71.711	69.268	74.479	67.0469	71.1503	74.6207	70.4194	68.9529	70.5139	68.0777	72.9815	75.9137	74.4176	66.9176	69.2343	70.4986	72.504	69.128	72.3518	72.2349
26	68.9706	3.51017	69.4018	70.994	72.3757	71.2604	77.9059	67.0661	75.7447	66.6797	68.9217	69.7205	69.0278	69.4662	71.0507	69.5979	74.2352	72.4667	70.077	68.4657	67.4903	75.073	71.8362	70.4425	67.3436	69.7853	73.1315	66.0078	72.591	70.32	67.836	72.9626	64.8278	69.6783	72.8443	68.3662	67.1204	68.6994	65.9809	71.3856	74.418	72.9996	64.3011	66.9657	68.7973	71.2211	66.851	70.2578	70.2942
27	66.903	3.73387	67.8815	68.6409	70.0684	69.5365	75.4373	65.2062	74.4595	63.8736	66.7378	67.9584	67.2925	67.5233	69.0471	67.5572	72.5039	70.8649	68.2288	66.676	65.6295	73.1673	69.682	68.4618	65.3658	67.4223	71.2569	63.7324	71.438	68.613	66.124	71.1129	62.2761	67.8844	70.7105	66.0044	64.9788	66.5603	63.5732	69.472	72.5279	71.2494	61.3342	64.3819	66.7494	69.518	64.2238	67.8491	67.9722
28	64.5259	3.96793	66.0333	65.9283	67.4574	67.5029	72.6112	63.0359	72.8583	60.7724	64.2661	65.8505	65.2668	65.2387	66.7143	65.1823	70.3941	68.9184	66.0235	64.6102	63.511	70.8821	67.2111	66.1744	63.0751	64.7128	68.9482	61.0519	69.969	66.601	64.136	68.937	59.4142	65.7728	68.2299	63.3511	62.5595	64.1105	60.8606	67.2653	70.2603	69.1799	58.0242	61.4972	64.3734	67.4062	61.2647	65.1454	65.2983
29	61.8471	4.21353	63.8755	62.8635	64.5539	65.1709	69.4455	60.557	70.9617	57.3936	61.5154	63.4155	62.9923	62.6274	64.0581	62.4866	67.9123	66.6464	63.4883	62.2828	61.1418	68.2307	64.4307	63.5821	60.4867	61.6744	66.2319	57.9704	68.19	64.292	61.87	66.4362	56.2416	63.345	65.403	60.411	59.8781	61.3561	57.844	64.7737	67.6284	66.7991	54.3802	58.3216	61.6822	64.8942	57.9861	62.157	62.2807
30	58.869	4.47207	61.4287	59.4372	61.3605	62.5484	65.9509	57.7659	68.7845	53.7477	58.4855	60.6651	60.4963	59.7022	61.0857	59.4843	65.0611	64.0494	60.6443	59.7036	58.5246	65.2253	61.3451	60.6814	57.6124	58.3195	63.1118	54.4913	66.106	61.687	59.326	63.6103	52.7538	60.5941	62.2239	57.1884	56.9444	58.2969	54.5204	62.0003	64.6386	64.1075	50.4158	54.8596	58.6851	61.9905	54.3852	58.8914	58.9243
31	55.5911	4.74383	58.71	55.6344	57.8673	59.6375	62.1342	54.6539	66.335	49.8445	55.1695	57.6026	57.7919	56.4675	57.7985	56.1861	61.841	61.1435	57.5055	56.8778	55.6528	61.8708	57.9497	57.4601	54.4573	54.6519	59.6142	50.6241	63.719	58.784	56.505	60.4509	48.9379	57.5095	58.6849	53.6791	53.7602	54.9248	50.8864	58.9393	61.2937	61.102	46.1531	51.1088	55.3835	58.7048	50.4575	55.347	55.2294
32	52.0103	5.02509	55.7303	51.4491	54.0619	56.433	58.0047	51.2089	63.6142	45.6957	51.5584	54.2269	54.8811	52.9227	54.1952	52.5924	58.2526	57.9336	54.0793	53.8059	52.5121	58.1604	54.2332	53.9014	51.0148	50.6711	55.7576	46.3847	61.026	55.572	53.401	56.9415	44.7823	54.072	54.7815	49.8682	50.3228	51.2264	46.9324	55.5838	57.5942	57.7712	41.6322	47.068	51.7712	55.0471	46.2112	51.5144	51.1979
33	48.1263	5.3053	52.4973	46.8965	49.9345	52.9295	53.5768	47.4238	60.6244	41.326	47.6458	50.5355	51.7598	49.0684	50.2768	48.7047	54.2971	54.4108	50.3709	50.4754	49.0841	54.0889	50.1875	49.9952	47.2802	46.3844	51.5462	41.8073	58.013	52.032	50.005	53.0594	40.2969	50.2636	50.5107	45.7414	46.637	47.1963	42.6587	51.9231	53.5409	54.0924	36.9248	42.7466	47.8434	51.0236	41.6599	47.3829	46.8382
34	43.9495	5.56581	49.019	42.007	45.4757	49.1307	48.865	43.3043	57.3597	36.78	43.4393	46.5297	48.413	44.9063	46.0543	44.539	49.9797	50.5733	46.3847	46.881	45.3557	49.6677	45.811	45.7467	43.258	41.817	46.9893	36.951	54.663	48.153	46.316	48.7863	35.53	46.073	45.8697	41.3033	42.717	42.8453	38.0973	47.9533	49.14	50.0343	32.146	38.1633	43.6063	46.652	36.833	42.949	42.1643
35	39.5077	5.77873	45.2918	36.8309	40.691	45.0451	43.8773	38.8725	53.8099	32.1334	38.9596	42.2269	44.8015	40.4511	41.5439	40.1121	45.3105	46.4317	42.1336	43.0207	41.3263	44.9347	41.1034	41.1751	38.9474	37.0204	42.1129	31.9037	50.962	43.939	42.347	44.1147	30.5817	41.5151	40.8763	36.5819	38.5865	38.2101	33.316	43.6808	44.4134	45.5727	27.4526	33.3626	39.0875	41.9749	31.7936	38.2107	37.2088
36	34.8632	5.91058	41.3475	31.4894	35.6239	40.6855	38.6658	34.1822	49.9707	27.498	34.2595	37.6611	40.9429	35.7374	36.7764	35.4979	40.3156	42.0047	37.6467	38.9183	37.0143	39.9735	36.1052	36.3315	34.4019	32.0893	36.9715	26.7838	46.904	39.409	38.129	39.0691	25.5794	36.6797	35.6065	31.6494	34.2924	33.3654	28.4303	39.1378	39.4061	40.7153	23.0073	28.4413	34.3555	37.0711	26.6828	33.2376	32.0456
37	30.1119	5.92852	37.2144	26.1367	30.3835	36.0872	33.2975	29.3353	45.8449	22.9912	29.439	32.8905	36.8566	30.8282	31.8243	30.7805	35.0546	37.3329	32.9751	34.6107	32.4728	34.9233	30.8999	31.3219	29.6896	27.1647	31.6609	21.7372	42.491	34.626	33.731	33.7419	20.6658	31.6945	30.2158	26.6418	29.9086	28.4299	23.6028	34.4011	34.208	35.527	18.9375	23.5394	29.5209	32.0569	21.6595	28.1428	26.8035
38	25.3818	5.81217	32.9373	20.9429	25.1432	31.3192	27.8954	24.4784	41.4569	18.7138	24.6334	28.0238	32.5781	25.8367	26.8212	26.0696	29.643	32.4948	28.2076	30.1716	27.8064	29.9702	25.6269	26.3007	24.9258	22.4014	26.3134	16.9205	37.77	29.723	29.273	28.2982	15.9984	26.7361	24.9183	21.7358	25.5269	23.5528	19.0052	29.5983	28.9675	30.1449	15.3276	18.8256	24.7168	27.0745	16.8899	23.097	21.661
39	20.8175	5.56098	28.5862	16.0667	20.1051	26.4963	22.6355	19.7707	36.8685	14.7391	19.9835	23.2124	28.1677	20.9316	21.9373	21.4944	24.2587	27.6205	23.4801	25.7088	23.1637	25.3125	20.4595	21.4381	20.2418	17.9338	21.0728	12.4857	32.854	24.889	24.92	22.9445	11.7464	22.0058	19.9259	17.1053	21.2626	18.8885	14.7767	24.8882	23.8706	24.7619	12.2207	14.4668	20.0763	22.2679	12.5279	18.2913	16.8348
40	16.5562	5.1917	24.2534	11.6555	15.4411	21.774	17.7185	15.3488	32.1818	11.1445	15.6157	18.6161	23.7097	16.282	17.3394	17.1945	19.1042	22.8728	18.932	21.3509	18.7003	21.11	15.5645	16.8816	15.7644	13.848	16.0712	8.58936	27.907	20.302	20.833	17.8833	8.01085	17.6784	15.3957	12.8811	17.2331	14.5654	11.0126	20.4235	19.0975	19.5831	9.64764	10.6005	15.7096	17.7514	8.70318	13.8899	12.4702
41	12.7156	4.72792	20.0398	7.85112	11.2623	17.3303	13.3327	11.3125	27.5303	8.0303	11.6394	14.3852	19.3097	12.0271	13.1603	13.3127	14.3757	18.4081	14.679	17.2293	14.5549	17.459	11.0748	12.7346	11.6059	10.2166	11.4399	5.39388	23.11	16.1	17.114	13.2811	4.91163	13.8766	11.4321	9.13997	13.5566	10.6725	7.79407	16.323	14.7888	14.7717	7.62436	7.3459	11.7031	13.5987	5.51839	10.0077	8.66255
42	9.39416	4.19372	16.0494	4.78797	7.65034	13.3225	9.626	7.74491	23.0612	5.50388	8.15101	10.6322	15.1028	8.28022	9.49044	9.98036	10.2458	14.3399	10.8431	13.466	10.8381	14.4027	7.09624	9.06704	7.88688	7.11341	7.3272	3.03274	18.621	12.373	13.802	9.26923	2.57884	10.6738	8.10088	5.9329	10.3522	7.28537	5.18867	12.6715	11.0564	10.4479	6.14109	4.78696	8.14846	9.87917	3.05852	6.72667	5.47602
43	6.67471	3.61533	12.4049	2.574	4.69427	9.86439	6.70518	4.74982	18.9028	3.645	5.25012	7.41703	11.2399	5.14297	6.387	7.29236	6.82358	10.7378	7.55733	10.1703	7.63915	11.964	3.75273	5.94755	4.75164	4.60703	3.91476	1.56152	14.555	9.189	10.91	5.96115	1.10788	8.11609	5.44755	3.33318	7.72048	4.49524	3.25861	9.53285	8.01361	6.72558	5.16236	2.95136	5.16236	6.68761	1.38955	4.11755	2.98191
44	4.62895	3.02911	9.23188	1.24321	2.48935	7.05893	4.64973	2.45959	15.1417	2.48076	3.03587	4.80645	7.84555	2.71015	3.88676	5.28727	4.19526	7.68065	4.94602	7.4353	5.07614	10.168	1.19558	3.46962	2.35376	2.76754	1.43779	0.945424	10.989	6.618	8.434	3.45254	0.520182	6.22488	3.54911	1.44635	5.73323	2.40709	2.06741	6.96762	5.76169	3.74438	4.64939	1.85366	2.85995	4.1352	0.533182	2.24648	1.26463
45	3.29909	2.4938	6.626	0.729333	1.11922	4.97689	3.499	1.00322	11.8249	1.97767	1.57833	2.855	5.011	1.05344	2.03278	3.947	2.41389	5.213	3.10511	5.33733	3.26089	9.01922	-0.447	1.72833	0.805333	1.63467	0.0215556	1.07578	7.992	4.715	6.385	1.80656	0.744556	4.99	2.45511	0.353333	4.42189	1.10211	1.652	5.02578	4.357	1.65233	4.578	1.46267	1.31656	2.30078	0.435	1.16033	0.381889
46	2.68748	2.09606	4.64391	0.888	0.629636	3.64055	3.23	0.467364	8.971	2.04927	0.891818	1.58645	2.86082	0.190091	0.863455	3.22845	1.48864	3.36027	2.07609	3.93055	2.282	8.49027	-1.14482	0.788091	0.123636	1.19309	-0.39	1.81	5.649	3.503	4.807	1.04009	1.64391	4.38018	2.17509	0.0654545	3.76718	0.597455	2.00464	3.73418	3.79473	0.543364	4.92927	1.69482	0.545091	1.20918	0.954545	0.865545	0.334182
47	2.752	1.92418	3.3187	1.54218	0.986404	3.02358	3.7533	0.863101	6.60269	2.57858	0.922424	0.982818	1.39064	0.0684141	0.366323	2.95191	1.36225	2.16358	1.82209	3.24309	2.18075	8.53449	-1.00597	0.656242	0.20703	1.36853	0.0426667	3.00637	4.048	2.992	3.785	1.12229	3.06633	4.35164	2.66414	0.522232	3.69498	0.829919	3.07284	3.07781	4.00335	0.409394	5.69285	2.43324	0.497434	0.810475	1.90155	1.3117	1.04794
48	3.41475	1.99459	2.6677	2.52515	2.07525	3.06749	4.91997	2.11718	4.78439	3.44233	1.55717	0.976485	0.583909	0.56501	0.458737	3.00945	1.91578	1.64053	2.22158	3.26242	2.92901	9.07557	-0.23797	1.27487	0.875	2.046	1.08416	4.56752	3.245	3.182	3.399	1.99191	4.87107	4.85594	3.81145	1.60517	4.09844	1.67271	4.78026	3.0057	4.85057	1.15135	6.86836	3.55118	1.07471	0.991141	3.08136	2.39733	2.39761
49	4.57871	2.22878	2.69482	3.726	3.77194	3.68158	6.54573	4.09245	3.60891	4.52127	2.64873	1.464	0.366455	1.51358	1.00764	3.324	2.98861	1.74215	3.09118	3.93055	4.42612	10.0252	0.926091	2.55115	1.92773	3.1097	2.49006	6.44673	3.235	4.063	3.699	3.57845	6.95521	5.86645	5.46606	3.18064	4.88473	2.97194	7.03218	3.43436	6.16685	2.62518	8.42873	4.94797	2.14424	1.60709	4.335	4.00718	4.26848
50	6.14616	2.53948	3.40609	5.14715	5.97077	4.75467	8.44903	6.61475	3.17658	5.72921	4.05731	2.31733	0.615455	2.74113	1.86209	3.83255	4.4148	2.34106	4.23048	5.17315	6.52318	11.3132	2.31191	4.38271	3.19727	4.48296	4.08048	8.60456	3.949	5.625	4.718	5.77566	9.29168	7.35227	7.48905	5.15033	6.00293	4.58534	9.6792	4.29973	7.78732	4.68444	10.2918	6.57228	3.58498	2.52384	5.57464	6.03512	6.58184
51	8.02754	2.87151	4.8267	6.86673	8.55926	6.20804	10.519	9.49404	3.58527	7.06027	5.69418	3.40881	1.19036	4.1123	2.9164	4.51709	6.08142	3.29185	5.4691	6.92827	9.04387	12.8844	3.86045	6.64396	4.60076	6.11702	5.76149	10.9567	5.302	7.838	6.437	8.39283	11.8838	9.22227	9.76549	7.46184	7.44437	6.4393	12.5135	5.60007	9.59035	7.16257	12.3302	8.39806	5.33953	3.66857	6.82252	8.37621	9.25055
52	10.1266	3.18243	6.88445	8.92073	11.3541	8.00888	12.7356	12.5356	4.82067	8.55218	7.52121	4.65206	1.98491	5.57824	4.18842	5.426	7.94703	4.50542	6.69879	9.11682	11.7884	14.6455	5.60282	9.16718	6.14509	7.96121	7.50461	13.346	7.182	10.57	8.718	11.1806	14.6705	11.3134	12.1831	10.0363	9.23203	8.52679	15.3162	7.32267	11.5018	9.8453	14.3985	10.3821	7.39706	5.04618	8.18718	10.8674	12.101
53	12.3345	3.43232	9.38612	11.2362	14.1374	10.1239	15.1058	15.551	6.68945	10.1878	9.50731	6.02083	2.98673	7.18105	5.72779	6.63764	9.99404	5.96796	7.90772	11.6132	14.5573	16.4769	7.56118	11.7616	7.84297	9.94543	9.29671	15.5886	9.428	13.589	11.316	13.9025	17.518	13.4181	14.6248	12.7356	11.3901	10.8177	17.909	9.38038	13.4612	12.5058	16.363	12.436	9.72243	6.68007	9.75809	13.3199	14.9289
54	14.5391	3.59106	12.103	13.6569	16.728	12.4742	17.591	18.382	8.92759	11.8915	11.5855	7.51782	4.24727	8.95458	7.47945	8.17445	12.1672	7.69475	9.1887	14.2616	17.1829	18.2638	9.67288	14.2656	9.64833	11.9755	11.0821	17.5342	11.854	16.64	13.967	16.3833	20.2767	15.3348	16.9728	15.3993	13.8832	13.2151	20.1733	11.6396	15.4016	14.9657	18.1258	14.4342	12.2149	8.55121	11.5242	15.5657	17.5838
55	16.635	3.65215	14.8165	16.0074	19.0065	14.922	20.0938	20.9215	11.2756	13.5559	13.6429	9.104	5.78345	10.8295	9.308	9.92664	14.358	9.67209	10.6556	16.9046	19.5453	19.9	11.8143	16.5575	11.4625	13.9421	12.7585	19.0854	14.282	19.513	16.455	18.5237	22.8212	16.9141	19.1319	17.8902	16.5862	15.597	22.0531	13.9531	17.2506	17.1092	19.6339	16.2576	14.7291	10.5785	13.377	17.4967	19.9632
56	18.5368	3.63652	17.3697	18.1563	20.914	17.3024	22.493	23.1203	13.5328	15.0807	15.5537	10.6659	7.523	12.6558	11.0723	11.718	16.4409	11.8312	12.3276	19.405	21.5819	21.3088	13.8563	18.5583	13.1753	15.7478	14.2122	20.1987	16.578	22.067	18.637	20.2888	25.0584	18.0777	21.0449	20.1174	19.322	17.8589	23.5369	16.194	18.9453	18.8908	20.869	17.8202	17.1217	12.644	15.1833	19.065	22.0062
57	20.1862	3.58218	19.6653	20.0412	22.4266	19.4764	24.683	24.9738	15.5703	16.3925	17.2165	12.0565	9.32336	14.2736	12.6594	13.3735	18.3136	14.052	14.1278	21.665	23.278	22.4603	15.6942	20.2244	14.6886	17.3194	15.3522	20.8799	18.66	24.239	20.446	21.6845	26.9116	18.8095	22.6817	22.036	21.9172	19.9225	24.6309	18.2678	20.4411	20.3163	21.8283	19.072	19.2895	14.6486	16.8365	20.2614	23.671
58	21.5503	3.52776	21.6477	21.6485	23.5372	21.3478	26.591	26.4918	17.3146	17.4444	18.5689	13.1567	11.0441	15.5698	13.996	14.7865	19.9135	16.1969	15.9269	23.6294	24.6451	23.3704	17.2581	21.537	15.9307	18.6155	16.1157	21.1717	20.494	26.03	21.862	22.7317	28.3146	19.1385	24.0306	23.6359	24.2455	21.7466	25.3498	20.1169	21.7113	21.4187	22.5119	19.9945	21.1731	16.5275	18.2637	21.0958	24.9257
59	22.6178	3.49964	23.29	22.9871	24.2594	22.8544	28.1707	27.6799	18.7337	18.2166	19.5824	13.9025	12.5984	16.4911	15.0429	15.8959	21.2091	18.1498	17.5903	25.2866	25.7058	24.0587	18.5182	22.5073	16.8682	19.6307	16.5004	21.1365	22.061	27.466	22.896	23.449	29.2289	19.1301	25.0889	24.9297	26.2328	23.3146	25.7085	21.7023	22.7355	22.2357	22.922	20.5959	22.7343	18.2573	19.4324	21.6006	25.7541
60	23.3924	3.50712	24.5739	24.0794	24.6305	23.9583	29.3929	28.5377	19.8322	18.7177	20.2572	14.2851	13.9355	17.034	15.7842	16.6846	22.2023	19.8565	19.0213	26.6484	26.4883	24.5357	19.4885	23.1623	17.5095	20.3799	16.5598	20.8272	23.34	28.57	23.578	23.8537	29.6669	18.86	25.8595	25.9368	27.8293	24.6224	25.7261	22.9972	23.4904	22.7939	23.0705	20.9005	23.9434	19.8439	20.3421	21.8229	26.1708
61	23.8847	3.54606	25.4847	24.9467	24.6886	24.6357	30.2405	29.0652	20.6338	18.9748	20.6221	14.3399	15.0346	17.2351	16.2219	17.1831	22.9131	21.2891	20.1795	27.7234	27.0082	24.807	20.215	23.5289	17.8888	20.8813	16.3674	20.2787	24.295	29.35	23.943	23.9642	29.6831	18.3896	26.3317	26.6712	29.0026	25.6601	25.4272	23.9798	23.9518	23.1078	22.9802	20.9334	24.7856	21.291	21.005	21.8072	26.2175
62	24.1116	3.60745	26.024	25.5968	24.4555	24.9104	30.7148	29.2742	21.1623	19.0142	20.7196	14.1511	15.8943	17.1555	16.3743	17.4378	23.3851	22.4302	21.0774	28.5088	27.2758	24.8807	20.7558	23.634	18.0393	21.1531	15.9964	19.5179	24.901	29.808	24.02	23.8065	29.3478	17.7527	26.5086	27.1361	29.747	26.4085	24.8628	24.6376	24.1072	23.1947	22.6879	20.7246	25.2708	22.5839	21.4373	21.5855	25.9519
63	24.0946	3.68332	26.2235	26.0218	23.9479	24.8417	30.8425	29.2003	21.4317	18.8507	20.586	13.7986	16.5271	16.8545	16.2664	17.4768	23.6491	23.2655	21.7495	28.9975	27.2968	24.7717	21.1474	23.5106	17.9756	21.2076	15.5052	18.5784	25.162	29.952	23.829	23.4147	28.7178	16.9731	26.4081	27.3338	30.0974	26.8489	24.102	24.9693	23.9651	23.0794	22.241	20.3087	25.4291	23.6886	21.6544	21.1752	25.4333
64	23.8572	3.76855	26.1459	26.2244	23.1956	24.4891	30.6669	28.8967	21.452	18.4958	20.2476	13.3186	16.9471	16.3637	15.9186	17.3066	23.7128	23.7865	22.2171	29.1991	27.084	24.4959	21.3955	23.194	17.7058	21.0527	14.9324	17.5108	25.104	29.802	23.383	22.8285	27.8235	16.0772	26.0612	27.2776	30.1171	26.9764	23.2064	24.9937	23.5545	22.7882	21.6778	19.7253	25.2976	24.5584	21.6697	20.5946	24.7019
65	23.4272	3.85999	25.8576	26.225	22.2514	23.9139	30.2288	28.4122	21.2456	17.9772	19.7257	12.7104	17.144	15.7074	15.3433	16.9322	23.5777	24.0054	22.5	29.1445	26.6627	24.0725	21.4902	22.7194	17.2478	20.711	14.3021	16.3678	24.758	29.392	22.701	22.0891	26.7198	15.1055	25.5053	26.9913	29.9149	26.8118	22.2241	24.7468	22.9159	22.3372	21.0164	19.0191	24.9153	25.1557	21.5033	19.8774	23.7984
66	22.8338	3.95228	25.4086	26.0417	21.1779	23.1693	29.5578	27.7801	20.86	17.3316	19.0456	11.9707	17.0916	14.8991	14.5647	16.3693	23.2484	23.9546	22.5984	28.8801	26.0585	23.5205	21.431	22.1257	16.6387	20.2184	13.6447	15.1886	24.151	28.771	21.819	21.2398	25.4408	14.1152	24.7854	26.5103	29.5539	26.3931	21.1819	24.2666	22.0974	21.7345	20.2682	18.2253	24.32	25.4669	21.1785	19.065	22.7468
67	22.1078	4.03848	24.837	25.691	20.0333	22.299	28.678	27.0223	20.356	16.599	18.2423	11.1197	16.785	13.9613	13.6317	15.652	22.7437	23.6753	22.518	28.454	25.2987	22.859	21.23	21.4487	15.932	19.6123	12.9997	13.9997	23.317	27.995	20.787	20.322	24.0247	13.161	23.9423	25.8743	29.077	25.76	20.0993	23.586	21.15	20.997	19.439	17.374	23.5493	25.5077	20.713	18.197	21.573
68	21.2779	4.11241	24.1582	25.1799	18.8634	21.3314	27.6083	26.1519	19.7852	15.8069	17.3539	10.2018	16.2521	12.9263	12.6123	14.8169	22.0996	23.2052	22.2773	27.9064	24.4084	22.1068	20.9089	20.7114	15.1745	18.9211	12.4009	12.822	22.288	27.11	19.664	19.3687	22.5072	12.2938	23.0019	25.1148	28.5089	24.9503	18.9931	22.729	20.1232	20.1459	18.5329	16.4798	22.6395	25.3139	20.121	17.3032	20.2976
69	20.3711	4.17021	23.3812	24.5249	17.6966	20.295	26.3938	25.1861	19.1812	14.9808	16.4163	9.26183	15.5975	11.8258	11.571	13.9075	21.3495	22.5736	21.8961	27.2681	23.4071	21.2807	20.4946	19.9321	14.4155	18.1661	11.8693	11.6698	21.098	26.14	18.507	18.4112	20.9344	11.5479	21.9777	24.2579	27.8602	24.0001	17.8783	21.7121	19.0558	19.2012	17.5762	15.5434	21.6262	24.9261	19.4309	16.396	18.9346
70	19.41	4.21219	22.5003	23.7506	16.5458	19.2163	25.0762	24.1441	18.5682	14.1372	15.4578	8.3293	14.9086	10.6874	10.5498	12.9466	20.5205	21.8011	21.3922	26.5494	22.3153	20.3984	20.0086	19.1338	13.6814	17.3653	11.4062	10.5462	19.787	25.106	17.362	17.471	19.3626	10.9263	20.8818	23.327	27.1388	22.9361	16.7606	20.5521	17.9832	18.1811	16.5919	14.5703	20.5384	24.378	18.6705	15.4748	17.5115
71	18.4146	4.24298	21.5209	22.889	15.4158	18.1083	23.6899	23.0409	17.9527	13.2844	14.4973	7.42248	14.2414	9.5256	9.56938	11.9455	19.6302	20.9106	20.7824	25.7658	21.1561	19.4817	19.4823	18.3404	12.9779	16.5437	11.0103	9.43824	18.403	24.031	16.257	16.5553	17.8354	10.4049	19.7305	22.3413	26.3614	21.7872	15.6483	19.2695	16.9472	17.0989	15.5915	13.5636	19.4021	23.697	17.872	14.5378	16.0774
72	17.402	4.26993	20.4603	21.9649	14.2988	16.9838	22.2595	21.8905	17.3254	12.4209	13.5391	6.55053	13.6054	8.35026	8.64195	10.9053	18.6919	19.9254	20.0852	24.9342	19.9559	18.548	18.9524	17.5722	12.2988	15.7214	10.6818	8.31119	16.989	22.936	15.199	15.6638	16.3807	9.95148	18.55	21.317	25.5471	20.5882	14.5567	17.8865	15.9926	15.9628	14.5717	12.5146	18.2543	22.9108	17.0731	13.5905	14.6843
73	16.3848	4.30184	19.3305	21.0014	13.1871	15.8651	20.8096	20.7046	16.6769	11.5429	12.5801	5.71091	12.9895	7.17873	7.77055	9.81873	17.7194	18.8828	19.3266	24.0682	18.743	17.6043	18.4419	16.8415	11.6226	14.9023	10.4092	7.11927	15.576	21.843	14.186	14.7935	15.0062	9.53355	17.3629	20.2752	24.6998	19.3696	13.4902	16.42	15.1555	14.7853	13.5226	11.4038	17.141	22.0497	16.3056	12.6402	13.3764
74	15.3695	4.34858	18.1325	20.0145	12.0702	14.7732	19.3759	19.4927	16.0066	10.6408	11.6198	4.88618	12.3653	6.03357	6.93351	8.66236	16.7244	17.8186	18.5299	23.1827	17.5413	16.6441	17.9507	16.152	10.9082	14.0839	10.1461	5.82601	14.179	20.774	13.213	13.9369	13.7037	9.11094	16.1772	19.2279	23.817	18.1616	12.4433	14.8848	14.4545	13.5829	12.4344	10.205	16.1037	21.1419	15.5908	11.689	12.1909
75	14.3557	4.4179	16.852	19.0129	10.9142	13.7203	17.9787	18.2611	15.3157	9.69785	10.6606	4.05553	11.6842	4.93446	6.09316	7.41291	15.7137	16.7393	17.7006	22.2856	16.3665	15.6426	17.4671	15.4967	10.1131	13.2597	9.82611	4.42469	12.806	19.751	12.266	13.0864	12.4553	8.65264	14.9886	18.1802	22.8963	16.9904	11.4126	13.2865	13.8888	12.3651	11.2967	8.89269	15.1673	20.1997	14.9281	10.7293	11.1463
76	13.3384	4.51143	15.4642	17.9949	9.67482	12.706	16.6146	17.0058	14.6046	8.69573	9.69524	3.20252	10.8935	3.90815	5.21627	6.08418	14.691	15.6394	16.8103	21.3804	15.2233	14.5638	16.9727	14.8534	9.20836	12.4093	9.37961	2.95542	11.446	18.79	11.327	12.2422	11.2474	8.14445	13.7865	17.126	21.9313	15.8722	10.3941	11.6164	13.4446	11.1228	10.1071	7.45218	14.3324	19.2186	14.3049	9.74409	10.2498
77	12.3123	4.6235	13.9472	16.9461	8.32109	11.7275	15.2748	15.7135	13.8692	7.62391	8.70837	2.32392	9.93791	2.9794	4.29673	4.72273	13.6532	14.5013	15.8183	20.4636	14.1145	13.3887	16.452	14.1921	8.18003	11.4965	8.74354	1.507	10.077	17.889	10.383	11.4105	10.0839	7.58264	12.5571	16.0593	20.9126	14.8166	9.3917	9.87531	13.1024	9.84457	8.88509	5.89156	13.5822	18.1804	13.7016	8.72348	9.49898
78	11.2764	4.74248	12.2897	15.843	6.83978	10.77	13.946	14.3694	13.1044	6.493	7.67733	1.43511	8.762	2.16711	3.35167	3.397	12.5979	13.314	14.6913	19.5307	13.0366	12.133	15.8967	13.4884	7.041	10.5016	7.88133	0.195222	8.683	17.038	9.432	10.5923	8.98189	6.96633	11.2977	14.971	19.8338	13.816	8.41756	8.08333	12.833	8.529	7.668	4.26756	12.8797	17.0613	13.0917	7.669	8.90367
79	10.2415	4.85432	10.5035	14.6594	5.2593	9.80758	12.6221	12.9656	12.3065	5.34509	6.58448	0.566	7.32609	1.49058	2.41839	2.21045	11.5212	12.0859	13.4085	18.5733	11.9845	10.8337	15.3089	12.7229	5.83418	9.43024	6.80082	-0.88597	7.26	16.22	8.474	9.79058	7.95627	6.29627	10.0189	13.8528	18.6825	12.8686	7.48364	6.28548	12.5989	7.19073	6.49545	2.67839	12.1723	15.8352	12.4536	6.59218	8.47239
80	9.20311	4.93888	8.64045	13.37	3.65923	8.80863	11.3058	11.5141	11.464	4.25582	5.43193	-0.246222	5.68245	0.958091	1.53538	1.23336	10.4206	10.8311	11.956	17.5804	10.9628	9.54167	14.7012	11.886	4.62418	8.30188	5.55167	-1.7026	5.81	15.399	7.519	9.00776	7.00619	5.57106	8.7492	12.7086	17.448	11.9781	6.59651	4.54423	12.3667	5.86083	5.40367	1.23777	11.4165	14.4714	11.7741	5.51509	8.19529
81	8.19171	4.98638	6.7793	11.9591	2.14678	7.7378	10.0053	10.0438	10.5808	3.30382	4.23496	-0.971121	3.89855	0.560354	0.738788	0.499727	9.29809	9.55215	10.3442	16.5445	9.97179	8.30855	14.0893	10.9958	3.48615	7.14296	4.21413	-2.27999	4.369	14.549	6.595	8.24109	6.11861	4.79197	7.52584	11.5526	16.1352	11.1543	5.75393	2.93017	12.1059	4.57519	4.42409	0.0487677	10.5842	12.9409	11.0556	4.47527	8.04179
82	7.22542	4.98826	4.99309	10.4273	0.827455	6.58136	8.73455	8.59155	9.68227	2.55745	3.02827	-1.589	2.08545	0.275455	0.0717273	-0.00172727	8.18545	8.27209	8.60855	15.4706	9.00718	7.17191	13.4867	10.0816	2.49145	6.00273	2.883	-2.67818	3.025	13.667	5.721	7.48564	5.27791	3.96727	6.38664	10.4069	14.7618	10.4054	4.94845	1.50836	11.7924	3.37264	3.583	-0.843273	9.65882	11.2305	10.3211	3.51164	7.96418
83	6.31964	4.94166	3.3467	8.79952	-0.219323	5.33837	7.5157	7.18797	8.80129	2.05188	1.87173	-2.09613	0.398364	0.0735455	-0.425727	-0.320455	7.11071	7.04528	6.80375	14.3776	8.07809	6.15332	12.9039	9.15324	1.68558	4.92453	1.65087	-2.95495	1.861	12.751	4.898	6.7379	4.4742	3.11661	5.35771	9.29591	13.3577	9.73437	4.17231	0.336404	11.3985	2.29453	2.8993	-1.4503	8.62924	9.35675	9.59764	2.6523	7.9053
84	5.48529	4.84887	1.89964	7.12321	-0.960606	4.01804	6.35824	5.85942	7.96201	1.78591	0.839455	-2.50518	-1.01709	-0.0760909	-0.744768	-0.521727	6.08517	5.90748	5.00663	13.3009	7.18452	5.25719	12.3449	8.20622	1.0813	3.93503	0.596141	-3.14022	0.918	11.806	4.118	5.99814	3.70322	2.27227	4.44903	8.23924	11.9515	9.13409	3.43184	-0.549576	10.8997	1.37545	2.38003	-1.82222	7.50279	7.38086	8.90839	1.92524	7.80905
85	4.72623	4.7163	0.681	5.46436	-1.4107	2.66345	5.25018	4.63676	7.17815	1.72591	-0.0135152	-2.82712	-2.07245	-0.20597	-0.907909	-0.659	5.112	4.85503	3.31203	12.2859	6.31518	4.47303	11.7941	7.23352	0.647636	3.04218	-0.227909	-3.2583	0.214	10.845	3.368	5.27079	2.96991	1.47627	3.66988	7.24379	10.5688	8.58409	2.73721	-1.15576	10.2799	0.635727	2.01209	-2.02764	6.30606	5.40533	8.25964	1.35145	7.62673
86	4.04206	4.55197	-0.301121	3.89318	-1.62357	1.34061	4.18624	3.54847	6.45416	1.82318	-0.660737	-3.06773	-2.75609	-0.339586	-0.954828	-0.767364	4.18889	3.86718	1.81848	11.3725	5.46178	3.77882	11.2195	6.24276	0.340818	2.24688	-0.801273	-3.33533	-0.254	9.873	2.639	4.57816	2.29115	0.772818	3.03319	6.30756	9.23833	8.05175	2.10137	-1.5338	9.53834	0.0794343	1.76285	-2.12923	5.07838	3.5483	7.63827	0.933727	7.32626
87	3.43395	4.36243	-1.03845	2.47064	-1.66618	0.128364	3.18121	2.61544	5.78698	2.03806	-1.10142	-3.23449	-3.12236	-0.472788	-0.925414	-0.861727	3.31594	2.93649	0.598505	10.5855	4.62509	3.15869	10.5827	5.26355	0.120424	1.55878	-1.13461	-3.38349	-0.511	8.897	1.947	3.94863	1.68588	0.198152	2.55036	5.43288	7.98988	7.50321	1.53881	-1.75416	8.69101	-0.302596	1.59073	-2.17287	3.87487	1.9274	7.02164	0.662636	6.89676
88	2.90885	4.15215	-1.52518	1.25427	-1.59636	-0.892727	2.26536	1.85812	5.1827	2.33945	-1.35361	-3.3293	-3.23655	-0.574152	-0.856333	-0.942455	2.50758	2.06621	-0.308333	9.934	3.81555	2.61688	9.85036	4.34179	-0.041	0.99597	-1.28073	-3.3993	-0.589	7.927	1.328	3.41191	1.17791	-0.224636	2.23639	4.63964	6.85397	6.91973	1.07606	-1.88397	7.78194	-0.526121	1.46209	-2.19152	2.76024	0.638848	6.38855	0.516455	6.35533
89	2.48269	3.92558	-1.77033	0.301	-1.45622	-1.65733	1.47533	1.30067	4.65978	2.70333	-1.44589	-3.35056	-3.156	-0.606444	-0.771778	-1.007	1.79978	1.28544	-0.899778	9.41867	3.05611	2.16633	9.018	3.53433	-0.154333	0.579	-1.27622	-3.373	-0.514	6.989	0.835	2.99256	0.795667	-0.480333	2.11122	3.96811	5.87289	6.30733	0.739778	-1.97544	6.88356	-0.612	1.36567	-2.20933	1.80667	-0.258111	5.73533	0.469667	5.76278
90	2.17711	3.69225	-1.80818	-0.352364	-1.27575	-2.13392	0.844212	0.963313	4.24243	3.11788	-1.40815	-3.29842	-2.93455	-0.543131	-0.680364	-1.04691	1.23234	0.636242	-1.21645	9.03909	2.39288	1.82323	8.11561	2.90217	-0.210909	0.317879	-1.15427	-3.30036	-0.304	6.124	0.525	2.71157	0.554929	-0.560727	2.19507	3.47062	5.09521	5.7023	0.543101	-2.05451	6.08019	-0.573727	1.30873	-2.23288	1.0819	-0.752192	5.09352	0.506121	5.20321
91	2.01583	3.46879	-1.69227	-0.694909	-1.06736	-2.32909	0.395273	0.852	3.95836	3.57636	-1.26755	-3.17745	-2.64964	-0.362364	-0.584182	-1.04945	0.831636	0.163091	-1.29218	8.79309	1.88573	1.60618	7.21009	2.49127	-0.186364	0.203818	-0.932455	-3.16782	0.034	5.393	0.437	2.57773	0.470455	-0.459636	2.49636	3.19318	4.57055	5.17418	0.490636	-2.12345	5.44555	-0.410455	1.31927	-2.25427	0.628364	-0.878	4.52518	0.625364	4.76045
92	2.02221	3.27698	-1.46661	-0.732455	-0.823838	-2.27895	0.142273	0.961657	3.83198	4.07694	-1.04994	-2.99698	-2.348	-0.0561414	-0.474879	-0.991364	0.60897	-0.104505	-1.15644	8.66755	1.58977	1.54098	6.39776	2.32288	-0.0465758	0.217162	-0.620626	-2.95839	0.505	4.875	0.594	2.60101	0.563	-0.171273	3.01685	3.16084	4.33244	4.81044	0.586394	-2.17781	5.03243	-0.102848	1.44239	-2.25664	0.458556	-0.698525	4.10736	0.842879	4.50765
93	2.21795	3.13902	-1.13818	-0.472455	-0.532434	-2.02941	0.0969091	1.28238	3.88172	4.6167	-0.775515	-2.76062	-2.04836	0.374232	-0.322818	-0.843364	0.567515	-0.153212	-0.821485	8.64027	1.54403	1.66207	5.78933	2.39143	0.243333	0.333444	-0.217879	-2.65598	1.115	4.641	0.994	2.79172	0.856919	0.30903	3.75754	3.37924	4.40346	4.69792	0.842879	-2.19945	4.87183	0.377576	1.72876	-2.20581	0.564091	-0.281646	3.921	1.18521	4.50164
94	2.62187	3.07196	-0.684455	0.0826364	-0.183091	-1.60588	0.278273	1.79918	4.13424	5.19091	-0.449758	-2.45585	-1.73627	0.928121	-0.0982121	-0.573909	0.709818	0.0137576	-0.290727	8.70855	1.76661	1.99761	5.48682	2.67579	0.713818	0.533848	0.285364	-2.25082	1.87	4.74	1.625	3.16297	1.36818	0.975	4.71355	3.83248	4.79418	4.90364	1.27827	-2.14215	4.97567	1.05876	2.22473	-2.05664	0.921515	0.312667	4.03936	1.68009	4.77994
95	3.24958	3.08561	-0.0684242	0.932576	0.230768	-1.00083	0.703455	2.50419	4.62095	5.80809	-0.055899	-2.07696	-1.36809	1.61402	0.218343	-0.147364	1.0356	0.377172	0.429818	8.89794	2.25814	2.56062	5.56633	3.15171	1.38509	0.81502	0.893465	-1.73442	2.773	5.2	2.469	3.72341	2.10131	1.81767	5.87458	4.48585	5.50723	5.47393	1.90761	-1.94106	5.34191	1.97007	2.9623	-1.76231	1.51085	1.04856	4.514	2.35818	5.36333
96	4.11536	3.18445	0.755818	2.07736	0.721455	-0.189455	1.38588	3.40747	5.36653	6.50036	0.446677	-1.61473	-0.897364	2.4456	0.659596	0.468727	1.53856	0.908707	1.33371	9.24712	3.00924	3.34884	6.07045	3.80491	2.26948	1.17687	1.60543	-1.0928	3.824	6.039	3.508	4.48513	3.05428	2.83621	7.24347	5.30009	6.53867	6.43855	2.75188	-1.54036	5.96267	3.14121	3.96282	-1.2844	2.31635	1.90431	5.37112	3.25258	6.26345
97	5.23636	3.37098	1.82773	3.52245	1.31409	0.859273	2.34018	4.52909	6.38724	7.31609	1.09342	-1.04515	-0.283545	3.45394	1.26367	1.30655	2.22167	1.58515	2.42527	9.80009	4.00924	4.37306	7.01336	4.63018	3.38418	1.62418	2.43152	-0.297939	5.034	7.263	4.746	5.46145	4.22261	4.04718	8.84388	6.25091	7.88758	7.81097	3.84376	-0.896394	6.83261	4.61033	5.24955	-0.587515	3.32645	2.86542	6.61536	4.39964	7.48342
98	6.63848	3.64833	3.17045	5.28942	2.04314	2.18928	3.57997	5.89455	7.70687	8.331	1.9037	-0.334303	0.508727	4.69303	2.06868	2.40536	3.09274	2.39999	3.72998	10.5997	5.25946	5.67192	8.40582	5.6348	4.76245	2.18095	3.40721	0.687525	6.435	8.868	6.209	6.68047	5.61808	5.50121	10.7253	7.33651	9.57154	9.5967	5.22793	0.0387677	7.95441	6.44067	6.86433	0.364949	4.54843	3.93249	8.25258	5.8363	9.02787
99	8.35942	4.01753	4.81888	7.41779	2.9512	3.87437	5.1267	7.54345	9.37038	9.63933	2.9099	0.56396	1.51527	6.22986	3.11755	3.809	4.16742	3.36688	5.30068	11.6914	6.78635	7.30343	10.2607	6.83998	6.45339	2.88545	4.59382	1.9057	8.072	10.853	7.941	8.18292	7.28724	7.27915	12.959	8.57927	11.6191	11.7964	6.95161	1.33077	9.34801	8.72344	8.86839	1.60984	6.0133	5.1243	10.3032	7.60673	10.9153
100	10.4467	4.47236	6.842	9.966	4.099	6.021	7.008	9.535	11.44	11.345	4.166	1.695	2.78	8.142	4.448	5.567	5.467	4.519	7.219	13.126	8.639	9.351	12.589	8.284	8.519	3.787	6.073	3.414	10.008	13.226	10.017	10.021	9.31	9.472	15.62	10.032	14.063	14.416	9.073	3.059	11.059	11.554	11.322	3.219	7.78	6.468	12.799	9.763	13.185
[truncated: 64 more columns]

## Sheet: Rotation RAnkleFlex A1ComfM
all values Right	mean	std	steps
1	5.25705	0.754462	6.042	6.362	5.548	5.889	5.342	5.478	5.623	4.826	6.039	6.38	6.203	7.013	6.518	6.453	7.043	6.223	6.724	6.404	6.339	6.288	4.819	6.179	6.489	6.854	6.661	5.303	5.813	4.596	4.375	4.908	3.991	4.555	5.468	5.048	5.61	5.409	6.136	5.571	5.433	4.552	4.931	4.514	5.01	4.637	2.976	4.565	4.981
2	5.24606	0.79658	6.10047	6.08999	5.62021	5.79424	5.41622	5.57577	5.442	4.92353	5.93183	6.45964	6.25824	7.05499	6.53224	6.87861	7.20722	6.18209	7.04765	6.33215	6.21445	6.18855	5.09127	6.10682	6.3772	6.9473	6.79613	5.25147	5.803	4.491	4.18395	4.81442	3.99215	4.61918	5.3866	5.03485	5.59127	5.20676	6.42565	5.67251	5.381	4.75218	5.15616	4.4942	4.64106	4.63375	2.92488	4.59199	4.88225
3	5.17315	0.868924	6.17064	5.63272	5.58227	5.57297	5.46649	5.71472	5.195	4.94649	5.61193	6.59412	6.25976	7.21248	6.64294	7.3401	7.39104	6.12173	7.34502	6.36624	5.94973	5.96224	5.29848	6.06112	6.06209	6.99594	6.90399	5.12501	5.674	4.265	3.87042	4.58545	3.95882	4.64597	5.14392	4.8389	5.49006	4.8387	6.58607	5.79687	5.276	4.87718	5.37873	4.35977	4.17645	4.59139	2.91626	4.72486	4.7048
4	5.01118	0.953599	6.15288	5.12688	5.34909	5.21836	5.42236	5.8237	4.934	4.87985	5.15812	6.71973	6.14264	7.41688	6.74691	7.63591	7.41976	5.96882	7.49918	6.516	5.54655	5.62009	5.39909	5.912	5.60767	6.89645	6.87458	4.86609	5.423	3.964	3.4897	4.26973	3.84791	4.56336	4.74706	4.49836	5.24173	4.35773	6.53324	5.86288	5.087	4.828	5.48745	4.08064	3.68661	4.40727	2.82433	4.93536	4.41161
5	4.78058	1.00986	5.97597	4.74072	4.93182	4.80412	5.28007	5.83485	4.755	4.7589	4.70018	6.73209	5.90264	7.52157	6.72364	7.63815	7.19451	5.70482	7.41062	6.68109	5.06576	5.21203	5.39152	5.58661	5.12719	6.60987	6.64373	4.48664	5.123	3.678	3.14022	3.96118	3.67555	4.35773	4.27313	4.14386	4.86833	3.86948	6.26965	5.8182	4.841	4.58261	5.42483	3.70256	3.26632	4.03135	2.57476	5.10512	4.03096
6	4.54172	1.00658	5.63107	4.61746	4.45	4.43336	5.10232	5.74116	4.759	4.63501	4.36513	6.56406	5.59491	7.41105	6.51485	7.35435	6.7474	5.37512	7.05442	6.71942	4.60452	4.80548	5.32212	5.10258	4.74272	6.17503	6.22124	4.05119	4.893	3.521	2.91711	3.76961	3.50091	4.07333	3.8342	3.95085	4.44327	3.51191	5.88712	5.6636	4.599	4.20533	5.20603	3.34613	2.99435	3.50169	2.21128	5.08979	3.63079
7	4.37325	0.954378	5.16624	4.81976	4.082	4.19736	4.99542	5.61312	4.997	4.55185	4.2423	6.22955	5.31018	7.08045	6.148	6.91191	6.20306	5.05182	6.50788	6.55345	4.28155	4.47882	5.29309	4.54318	4.54497	5.68194	5.68585	3.66145	4.838	3.591	2.87876	3.77845	3.38836	3.79727	3.55624	4.05048	4.07982	3.39964	5.54009	5.46248	4.437	3.833	4.903	3.14482	2.91397	2.95606	1.87418	4.83724	3.28248
8	4.34422	0.910306	4.67518	5.32073	3.95836	4.14476	5.06324	5.56986	5.461	4.53621	4.36312	5.80721	5.12409	6.62911	5.72355	6.48427	5.72093	4.81891	5.93898	6.19624	4.21227	4.30212	5.42167	4.0103	4.57589	5.24523	5.15334	3.40678	4.993	3.931	3.04613	4.00833	3.38358	3.64603	3.54448	4.47481	3.90494	3.57379	5.37659	5.31803	4.423	3.61664	4.61964	3.16738	3.0394	2.57239	1.70883	4.40335	3.04826
9	4.49399	0.937166	4.26398	6.03972	4.12297	4.29336	5.34206	5.71952	6.102	4.60149	4.70652	5.40758	5.08706	6.20269	5.36761	6.20518	5.43523	4.75297	5.53771	5.73876	4.459	4.33176	5.76482	3.60224	4.83024	4.96992	4.751	3.34424	5.334	4.515	3.41013	4.42591	3.51697	3.71221	3.83578	5.17417	4.00045	3.99982	5.47715	5.32796	4.603	3.65145	4.45172	3.41083	3.35197	2.47908	1.80521	3.90836	2.97709
10	4.82545	1.0392	4.00973	6.87936	4.56518	4.639	5.79473	6.10991	6.851	4.75118	5.20691	5.14173	5.22773	5.92782	5.17836	6.14291	5.41809	4.89809	5.43464	5.32682	4.995	4.59009	6.307	3.39345	5.26055	4.92564	4.58509	3.48918	5.805	5.276	3.92555	4.96573	3.79127	4.03064	4.38764	6.05336	4.37864	4.60409	5.83482	5.539	4.979	3.95455	4.45591	3.842	3.794	2.71791	2.18	3.50155	3.086
11	5.30938	1.16632	3.96468	7.75148	5.23452	5.13915	6.3646	6.71938	7.633	4.97714	5.77055	5.09006	5.539	5.87866	5.20245	6.30897	5.66395	5.25491	5.66361	5.10894	5.73827	5.04373	6.99342	3.43194	5.79522	5.12146	4.69764	3.81521	6.351	6.131	4.52328	5.55585	4.17497	4.57215	5.11066	7.0152	4.99045	5.29848	6.38876	5.93842	5.502	4.48167	4.64383	4.40531	4.2853	3.26052	2.7886	3.30664	3.35317
12	5.89532	1.27286	4.166	8.585	6.04533	5.71133	6.98822	7.47989	8.403	5.25544	6.307	5.28567	5.972	6.07733	5.44033	6.67189	6.10533	5.78733	6.17578	5.17333	6.59533	5.616	7.764	3.72233	6.36878	5.50756	5.05944	4.269	6.931	6.993	5.12278	6.139	4.60867	5.26633	5.91078	7.97644	5.75067	6.00067	7.04922	6.47633	6.114	5.15767	4.98289	5.03733	4.74911	4.033	3.55211	3.38078	3.73611
13	6.52446	1.34225	4.55512	9.33033	6.90527	6.26518	7.60285	8.31755	9.14	5.54864	6.75827	5.70809	6.46127	6.49667	5.84782	7.16003	6.64721	6.428	6.87636	5.52591	7.48	6.23091	8.56127	4.21845	6.92133	6.00524	5.60094	4.78385	7.507	7.794	5.65312	6.67736	5.03164	6.03109	6.71352	8.86682	6.57527	6.651	7.72821	7.10058	6.773	5.89645	5.40818	5.6767	5.13703	4.94309	4.38324	3.71476	4.17227
14	7.14242	1.37929	5.05256	9.95962	7.74367	6.73806	8.15753	9.16819	9.822	5.82329	7.10719	6.27973	6.94015	7.05753	6.33982	7.67505	7.18652	7.09064	7.6648	6.10994	8.32588	6.84052	9.32812	4.83633	7.41416	6.5332	6.23443	5.29297	8.04	8.49	6.07751	7.15106	5.40482	6.79433	7.46622	9.63449	7.40164	7.22427	8.36062	7.76633	7.45	6.62633	5.8662	6.27187	5.43941	5.89766	5.19657	4.25066	4.61095
15	7.70904	1.39607	5.58544	10.4583	8.51142	7.11055	8.617	9.97318	10.428	6.05813	7.37168	6.904	7.35858	7.63974	6.82112	8.12382	7.63979	7.70579	8.45159	6.83688	9.09158	7.413	10.0144	5.4907	7.84291	7.02711	6.87793	5.7601	8.512	9.062	6.40245	7.55603	5.72561	7.49836	8.14698	10.2532	8.18388	7.71767	8.90464	8.42948	8.114	7.30385	6.3178	6.78444	5.68105	6.81777	5.93456	4.91367	5.03303
16	8.20227	1.4017	6.11009	10.8282	9.18327	7.39827	8.96415	10.6723	10.94	6.25785	7.5993	7.50491	7.697	8.15348	7.21991	8.44967	7.95852	8.24018	9.16267	7.61582	9.76545	7.93291	10.5905	6.11945	8.21948	7.4527	7.46958	6.1757	8.908	9.515	6.65997	7.89827	6.02291	8.10882	8.74927	10.7163	8.88445	8.13145	9.34373	9.04579	8.726	7.90445	6.72382	7.19964	5.90552	7.65485	6.58297	5.63206	5.43258
17	8.61734	1.39858	6.60688	11.0877	9.75582	7.6363	9.20341	11.2203	11.356	6.44121	7.84274	8.03309	7.96355	8.56444	7.50318	8.66255	8.15039	8.6913	9.76093	8.36179	10.353	8.39709	11.0477	6.69255	8.56316	7.80305	7.98381	6.5448	9.205	9.866	6.88412	8.19052	6.33903	8.62642	9.27084	11.0316	9.48252	8.47242	9.68102	9.58915	9.266	8.41561	7.06208	7.52174	6.15973	8.39272	7.14599	6.33244	5.81243
18	8.96235	1.38503	7.06115	11.2753	10.2349	7.86724	9.36473	11.6059	11.691	6.62247	8.14079	8.45736	8.18197	8.88755	7.66703	8.78453	8.2487	9.07067	10.2353	9.01333	10.8661	8.8087	11.3918	7.20718	8.90298	8.09708	8.42957	6.89029	9.413	10.142	7.10636	8.4553	6.71561	9.06442	9.71753	11.2178	9.97706	8.75706	9.92974	10.0497	9.742	8.84106	7.33651	7.77244	6.47935	9.03831	7.6306	6.96244	6.1829
19	9.25233	1.35984	7.47591	11.4335	10.6396	8.124	9.48991	11.8422	11.961	6.80436	8.51273	8.77845	8.37791	9.15782	7.73236	8.84109	8.29491	9.40718	10.5909	9.53991	11.3156	9.17264	11.6392	7.67755	9.27073	8.37009	8.82718	7.23809	9.559	10.361	7.34955	8.721	7.17609	9.42309	10.1003	11.3144	10.3752	9.00291	10.0987	10.4217	10.157	9.18773	7.54745	7.98009	6.87245	9.608	8.05482	7.48982	6.555
20	9.50391	1.32617	7.85461	11.587	11	8.42248	9.61235	11.9589	12.18	6.9834	8.96296	9.02118	8.56852	9.40967	7.73161	8.86893	8.33145	9.72355	10.8666	9.94491	11.7104	9.49097	11.8168	8.12788	9.69242	8.65134	9.19811	7.59485	9.669	10.54	7.62126	9.00394	7.71309	9.70764	10.4269	11.3678	10.6834	9.23791	10.2056	10.7146	10.516	9.47318	7.70222	8.17215	7.31801	10.1128	8.44451	7.91174	6.93532
21	9.73542	1.28958	8.19696	11.7434	11.3497	8.76845	9.7604	12.0012	12.36	7.1599	9.47872	9.21273	8.76215	9.6618	7.70042	8.90836	8.3962	10.0373	11.1031	10.2527	12.0713	9.76552	11.9564	8.59139	10.1779	8.96227	9.56861	7.96106	9.759	10.698	7.92158	9.30945	8.30661	9.93524	10.7154	11.4127	10.9168	9.49945	10.2735	10.9577	10.828	9.74427	7.82298	8.38057	7.78364	10.5751	8.8298	8.24647	7.32789
22	9.96514	1.25761	8.52224	11.904	11.7175	9.147	9.9553	12.0188	12.518	7.33809	10.0458	9.38055	8.97255	9.92694	7.67573	8.98315	8.50903	10.3638	11.3297	10.4996	12.423	10.0072	12.0906	9.09436	10.7188	9.31797	9.95976	8.32597	9.853	10.859	8.2503	9.64064	8.93809	10.1306	10.9931	11.4711	11.1023	9.81618	10.3233	11.191	11.104	10.0385	7.92464	8.64224	8.24927	11.0255	9.23445	8.52385	7.73464
23	10.2056	1.24106	8.85367	12.0586	12.1143	9.545	10.2054	12.0533	12.68	7.52267	10.6494	9.55067	9.222	10.2153	7.691	9.09344	8.66156	10.7157	11.5821	10.735	12.7803	10.2323	12.2497	9.644	11.2994	9.70967	10.3806	8.66167	9.975	11.044	8.60356	9.99033	9.585	10.333	11.2779	11.5653	11.2663	10.1873	10.3611	11.4547	11.358	10.3657	8.02222	8.98489	8.68944	11.475	9.65844	8.78078	8.15456
24	10.4592	1.25041	9.1942	12.1868	12.5352	9.93567	10.509	12.1332	12.872	7.71939	11.2687	9.74121	9.5157	10.5319	7.76358	9.23393	8.82331	11.1019	11.8841	11.01	13.1514	10.4525	12.4353	10.2375	11.901	10.1144	10.8278	8.93211	10.125	11.263	8.96574	10.342	10.2222	10.5687	11.5723	11.7052	11.4316	10.5932	10.3913	11.7747	11.598	10.7225	8.11612	9.41145	9.05661	11.9142	10.0869	9.05546	8.58088
25	10.7206	1.29026	9.52321	12.2706	12.9708	10.2854	10.8607	12.2865	13.094	7.93609	11.8781	9.96364	9.83655	10.8699	7.89645	9.39921	8.97727	11.5181	12.2388	11.3559	13.542	10.6748	12.6149	10.8655	12.4908	10.5076	11.2965	9.10903	10.281	11.495	9.31767	10.6843	10.8291	10.8365	11.8684	11.8605	11.6163	11.0129	10.4092	12.1656	11.819	11.0908	8.18706	9.90994	9.31664	12.3222	10.5068	9.37833	9.00042
26	10.9801	1.35749	9.79898	12.2949	13.4006	10.5644	11.2478	12.5171	13.323	8.1823	12.4549	10.2158	10.1578	11.1855	8.08661	9.58541	9.13055	11.9492	12.6296	11.7683	13.9523	10.9052	12.7527	11.4984	13.0284	10.8619	11.7718	9.18918	10.427	11.718	9.64817	11.0088	11.3817	11.1206	12.1582	12.0032	11.8276	11.4294	10.4022	12.6305	12.015	11.4397	8.21254	10.4606	9.45845	12.6737	10.8942	9.75136	9.39513
27	11.2266	1.44187	9.98028	12.2459	13.7909	10.7427	11.6413	12.8065	13.53	8.46968	12.9833	10.4805	10.4552	11.4175	8.33052	9.80138	9.30904	12.3744	13.0262	12.2137	14.3667	11.142	12.8293	12.1008	13.4773	11.1535	12.2112	9.20857	10.545	11.934	9.95442	11.3015	11.8633	11.4046	12.4324	12.1233	12.0594	11.8231	10.3625	13.1461	12.187	11.7344	8.17714	11.0295	9.50351	12.9437	11.2202	10.1611	9.75064
28	11.4528	1.52893	10.0365	12.1329	14.1128	10.8061	12.0145	13.136	13.69	8.80873	13.4493	10.7391	10.7163	11.5485	8.63045	10.0568	9.54427	12.7768	13.4005	12.6479	14.7605	11.3775	12.8395	12.6476	13.8027	11.3861	12.5742	9.24927	10.597	12.113	10.2435	11.5474	12.2634	11.6774	12.6774	12.2079	12.3076	12.178	10.2975	13.6706	12.33	11.9584	8.08955	11.5737	9.51682	13.1134	11.4623	10.5958	10.0557
29	11.6562	1.60294	9.96711	11.9939	14.3486	10.783	12.3448	13.4872	13.796	9.20744	13.8422	10.9793	10.9383	11.5957	8.99539	10.3524	9.86188	13.1459	13.7328	13.03	15.1073	11.604	12.7889	13.1187	14.0104	11.5798	12.8578	9.3964	10.582	12.233	10.5257	11.7324	12.5762	11.9335	12.8825	12.2329	12.565	12.4926	10.2384	14.1639	12.433	12.1319	7.98797	12.0595	9.57194	13.1723	11.5995	11.0328	10.3083
30	11.8461	1.65458	9.81911	11.8707	14.49	10.7336	12.609	13.8422	13.851	9.6667	14.1712	11.2172	11.1405	11.584	9.42494	10.7049	10.2675	13.4836	13.9957	13.3239	15.389	11.8303	12.6939	13.5076	14.1711	11.7635	13.0688	9.69028	10.593	12.319	10.8103	11.8468	12.7984	12.1724	13.0402	12.1905	12.8174	12.7699	10.2237	14.5947	12.499	12.2765	7.92631	12.4716	9.72453	13.1173	11.6175	11.4492	10.5193
31	12.0296	1.67786	9.66548	11.7812	14.5359	10.7343	12.8012	14.1833	13.868	10.1727	14.454	11.4929	11.3631	11.5634	9.90991	11.135	10.7485	13.7987	14.1996	13.5061	15.6028	12.0597	12.5747	13.8211	14.3284	11.9692	13.2335	10.1072	10.708	12.401	11.1006	11.8899	12.9303	12.3905	13.158	12.0888	13.0543	13.0085	10.2825	14.954	12.543	12.3988	7.95367	12.81	9.98873	12.957	11.5346	11.8326	10.7185
32	12.2105	1.67314	9.58461	11.7188	14.492	10.8512	12.9249	14.5017	13.857	10.7103	14.6993	11.8382	11.646	11.6155	10.4379	11.6408	11.2651	14.1007	14.3782	13.5761	15.7506	12.2829	12.4428	14.0688	14.4798	12.2257	13.3909	10.5867	10.939	12.495	11.3933	11.8592	12.9852	12.5799	13.2484	11.9526	13.2713	13.1965	10.4294	15.248	12.586	12.5016	8.09847	13.0794	10.3354	12.7254	11.3976	12.1875	10.9314
33	12.3912	1.64881	9.59896	11.6744	14.3785	11.1169	12.9939	14.7904	13.827	11.2782	14.9075	12.2754	12.0092	11.8078	10.9997	12.2075	11.7741	14.3933	14.533	13.5585	15.8405	12.5006	12.2963	14.2624	14.6187	12.5456	13.5709	11.0716	11.281	12.597	11.6796	11.7523	12.9812	12.7372	13.3196	11.8049	13.4566	13.3288	10.6706	15.4705	12.641	12.59	8.35414	13.2886	10.7126	12.493	11.2631	12.5208	11.1788
34	12.5696	1.61509	9.705	11.649	14.233	11.516	13.0433	15.0403	13.791	11.8783	15.0743	12.803	12.452	12.1613	11.585	12.8117	12.2633	14.677	14.653	13.496	15.885	12.719	12.134	14.413	14.743	12.918	13.7833	11.5427	11.709	12.691	11.954	11.576	12.946	12.852	13.368	11.652	13.594	13.42	11.0013	15.6013	12.711	12.676	8.68533	13.4597	11.0863	12.35	11.177	12.837	11.4783
35	12.7428	1.58287	9.90533	11.6512	14.1025	12.0038	13.1189	15.2412	13.764	12.5094	15.1912	13.3939	12.9607	12.6393	12.1762	13.4326	12.741	14.9505	14.7381	13.4535	15.8924	12.9331	11.95	14.5217	14.8657	13.3196	14.0225	12.0022	12.18	12.773	12.2164	11.3553	12.915	12.9249	13.3972	11.5047	13.6686	13.4882	11.3952	15.6289	12.797	12.7678	9.05662	13.623	11.4397	12.3686	11.1576	13.1337	11.8449
36	12.9086	1.56132	10.2009	11.6932	14.0219	12.525	13.2602	15.387	13.758	13.167	15.2616	14.0043	13.4947	13.1705	12.7577	14.0535	13.2163	15.2238	14.7992	13.4925	15.8719	13.1385	11.7446	14.5769	15.009	13.7306	14.2783	12.4434	12.653	12.847	12.4683	11.1277	12.9183	12.9756	13.4295	11.3793	13.6851	13.5422	11.8071	15.5535	12.898	12.8691	9.44227	13.8125	11.7625	12.568	11.2047	13.4002	12.2799
37	13.0679	1.55656	10.5852	11.7803	14.0102	13.0482	13.4966	15.4855	13.784	13.8395	15.3055	14.6066	14.0115	13.7033	13.3445	14.6576	13.6955	15.5155	14.8609	13.6472	15.8353	13.3318	11.5345	14.5691	15.196	14.1352	14.5499	12.8562	13.095	12.923	12.7135	10.9216	12.9602	13.0278	13.4868	11.2849	13.6491	13.5885	12.1994	15.3826	13.015	12.9739	9.82255	14.0555	12.0512	12.9077	11.311	13.623	12.7756
38	13.2227	1.57207	11.0489	11.9027	14.0779	13.557	13.8396	15.5592	13.851	14.5014	15.3391	15.1769	14.4721	14.2182	13.9535	15.2226	14.1736	15.8324	14.9498	13.9117	15.7935	13.5094	11.3394	14.4953	15.4426	14.5227	14.8434	13.2407	13.48	13.015	12.9539	10.7512	13.0321	13.104	13.5752	11.2202	13.5668	13.6411	12.5469	15.1461	13.145	13.0682	10.1868	14.3716	12.3058	13.3184	11.4701	13.7955	13.3186
39	13.3723	1.60743	11.5775	12.0271	14.2213	14.0355	14.2767	15.6415	13.954	15.1131	15.3568	15.6904	14.8487	14.6875	14.5853	15.714	14.6304	16.1674	15.0756	14.2502	15.7572	13.6727	11.1662	14.3646	15.745	14.8896	15.1574	13.5918	13.788	13.14	13.1869	10.6101	13.1167	13.2145	13.6873	11.1832	13.4533	13.7044	12.8385	14.8936	13.276	13.1417	10.5307	14.7651	12.5233	13.7294	11.6698	13.9214	13.8892
40	13.5099	1.65781	12.1445	12.0991	14.4175	14.4659	14.7688	15.7518	14.076	15.6311	15.3458	16.1274	15.1209	15.0796	15.2226	16.0945	15.039	16.4985	15.2296	14.6182	15.7315	13.8271	11.0043	14.194	16.0783	15.2275	15.476	13.8868	14.008	13.303	13.3984	10.4807	13.1915	13.3554	13.7953	11.1657	13.3356	13.7675	13.0762	14.6721	13.396	13.1905	10.8518	15.2157	12.6955	14.0816	11.8904	14.0138	14.461
41	13.6227	1.71623	12.7082	12.0746	14.6242	14.8293	15.2554	15.8939	14.191	16.0168	15.2971	16.4816	15.2855	15.3681	15.8299	16.3544	15.3707	16.802	15.396	14.9675	15.6995	13.9829	10.84	14.0003	16.4006	15.5211	15.7675	14.0973	14.13	13.492	13.5596	10.3463	13.2368	13.5055	13.8721	11.1481	13.2369	13.8081	13.2681	14.5052	13.489	13.206	11.1397	15.6845	12.8063	14.341	12.1028	14.0926	15.0025
42	13.6934	1.77581	13.2208	11.9434	14.7936	15.1033	15.6736	16.0436	14.268	16.2389	15.1971	16.7522	15.3383	15.5431	16.3612	16.4963	15.6071	17.0519	15.5453	15.2516	15.6349	14.1507	10.6688	13.8056	16.6654	15.7494	15.9973	14.1997	14.138	13.685	13.6378	10.1953	13.2366	13.6369	13.889	11.0993	13.1608	13.802	13.4146	14.3857	13.543	13.1778	11.3818	16.1285	12.8344	14.4975	12.2739	14.1742	15.4872
43	13.7022	1.8326	13.6498	11.7152	14.8846	15.2601	15.9864	16.1645	14.281	16.2769	15.0276	16.9399	15.2641	15.6015	16.7724	16.5187	15.7395	17.2182	15.6366	15.4416	15.5308	14.3263	10.4882	13.625	16.8332	15.8885	16.1402	14.174	14.012	13.851	13.5993	10.0088	13.1702	13.7193	13.8182	10.9895	13.0852	13.7289	13.4985	14.283	13.548	13.1013	11.5635	16.5085	12.7619	14.5516	12.3728	14.2567	15.884
44	13.6267	1.8862	13.9665	11.4062	14.8658	15.2725	16.1798	16.2263	14.205	16.1225	14.7677	17.0337	15.0384	15.528	17.0301	16.4009	15.742	17.2773	15.6304	15.5248	15.3837	14.4837	10.2748	13.4523	16.8779	15.9163	16.1763	14.0036	13.722	13.946	13.404	9.761	13.0082	13.7208	13.6267	10.788	12.9742	13.5745	13.4988	14.1568	13.491	12.9699	11.6636	16.7933	12.5821	14.5005	12.38	14.3209	16.1581
45	13.4419	1.93924	14.1488	11.0272	14.7127	15.1193	16.2472	16.2102	14.004	15.7666	14.3886	16.9997	14.6353	15.3093	17.1157	16.114	15.5931	17.2093	15.4943	15.4817	15.1807	14.5783	9.985	13.2563	16.7773	15.81	16.0932	13.6809	13.236	13.916	13.0106	9.41733	12.7157	13.6057	13.2791	10.4554	12.788	13.3233	13.4033	13.9676	13.352	12.77	11.6522	16.9597	12.2941	14.3346	12.2832	14.3376	16.2758
46	13.1201	1.99495	14.1846	10.5686	14.4002	14.7851	16.1666	16.0989	13.636	15.1968	13.8571	16.8014	14.0305	14.9445	17.0132	15.6382	15.2625	16.9861	15.1997	15.2763	14.8964	14.5619	9.57064	12.9885	16.5009	15.5411	15.879	13.2088	12.531	13.713	12.3885	8.94291	12.2588	13.3295	12.7451	9.95482	12.4755	12.9435	13.2005	13.6851	13.108	12.4815	11.5008	16.9888	11.8956	14.0377	12.0598	14.2616	16.1967
47	12.6338	2.05367	14.0734	9.99452	13.893	14.2564	15.9006	15.8707	13.066	14.3941	13.1506	16.4171	13.2078	14.4272	16.7057	14.9522	14.7216	16.5741	14.7233	14.8602	14.4917	14.3891	8.99776	12.5966	16.0055	15.0819	15.5124	12.5973	11.608	13.305	11.523	8.31012	11.6103	12.8424	11.9928	9.26686	11.9858	12.3922	12.8744	13.2845	12.729	12.0699	11.19	16.8499	11.3841	13.5861	11.6743	14.0211	15.8635
48	11.9629	2.10891	13.8182	9.2884	13.1541	13.5199	15.4195	15.4981	12.276	13.3448	12.2673	15.8329	12.1738	13.7428	16.169	14.0354	13.956	15.9373	14.0366	14.1814	13.9262	14.0172	8.26515	12.0436	15.2435	14.4028	14.9739	11.8422	10.492	12.692	10.4364	7.50764	10.7616	12.1121	11.0022	8.39677	11.2876	11.6358	12.4095	12.7357	12.162	11.4846	10.7129	16.4914	10.7546	12.9447	11.0831	13.5396	15.2162
49	11.1039	2.14873	13.4276	8.47433	12.1789	12.5617	14.7124	14.9409	11.284	12.0712	11.218	15.0385	10.9662	12.8785	15.3769	12.8971	12.9616	15.0473	13.1235	13.2197	13.1788	13.4085	7.40755	11.3121	14.205	13.4838	14.2446	10.9234	9.237	11.895	9.19824	6.55091	9.73727	11.1474	9.79891	7.36779	10.377	10.6665	11.7944	12.0059	11.372	10.6942	10.0597	15.8565	9.98558	12.0815	10.263	12.7761	14.2244
50	10.078	2.15927	12.9057	7.59572	10.9997	11.3842	13.7862	14.1564	10.13	10.6452	10.0233	14.04	9.64891	11.8309	14.314	11.5786	11.7374	13.9052	12.0023	12.0082	12.2655	12.5471	6.49112	10.41	12.9232	12.3228	13.3086	9.84903	7.91	10.947	7.89075	5.48673	8.59345	9.99533	8.44131	6.22138	9.28476	9.51918	11.0272	11.0842	10.38	9.7183	9.21625	14.9149	9.06602	11.0159	9.2293	11.7308	12.9077
51	8.92755	2.1273	12.2412	6.69833	9.66597	10.0122	12.6645	13.1396	8.853	9.14732	8.73391	12.8501	8.2987	10.6143	12.9927	10.1482	10.3032	12.558	10.7228	10.6081	11.2265	11.4457	5.58755	9.36627	11.4499	10.9325	12.1614	8.66651	6.57	9.883	6.58557	4.38482	7.39779	8.70964	7.02197	5.04273	8.05818	8.24855	10.1262	9.99796	9.239	8.61403	8.18623	13.683	8.01716	9.82732	8.00249	10.4347	11.3231
52	7.71544	2.04309	11.4195	5.82445	8.24591	8.50818	11.3993	11.9455	7.511	7.66839	7.43479	11.5136	7.00118	9.27773	11.4651	8.69239	8.72139	11.0815	9.362	9.10491	10.1009	10.1354	4.76445	8.22955	9.84691	9.35518	10.8162	7.45991	5.285	8.742	5.35736	3.33355	6.23209	7.37145	5.67618	3.95761	6.75945	6.90091	9.14497	8.77927	8.011	7.46227	7.00476	12.2155	6.892	8.60979	6.63609	8.95388	9.55224
53	6.51681	1.90646	10.4377	5.00203	6.84539	6.94939	10.0477	10.6581	6.19	6.31112	6.22121	10.0797	5.84173	7.89907	9.81767	7.30763	7.09567	9.54842	8.00092	7.5993	8.93939	8.65939	4.07739	7.07015	8.18099	7.67627	9.31033	6.31939	4.138	7.593	4.28285	2.41803	5.19236	6.10358	4.52883	3.06313	5.47888	5.54561	8.16238	7.47561	6.771	6.3497	5.73532	10.5876	5.76546	7.42882	5.25816	7.38606	7.70345
54	5.40631	1.73507	9.29804	4.26401	5.582	5.43018	8.69804	9.34536	4.983	5.15767	5.17677	8.61797	4.8853	6.57956	8.168	6.08849	5.5533	8.04724	6.7192	6.20333	7.82061	7.06903	3.5517	5.97136	6.53701	6.01828	7.70858	5.30507	3.193	6.516	3.40776	1.69282	4.35158	5.00458	3.64488	2.40295	4.31512	4.289	7.24271	6.18256	5.61	5.36842	4.46862	8.88623	4.71729	6.32883	4.01091	5.84733	5.90343
55	4.4415	1.56197	8.01855	3.65645	4.53136	4.06673	7.46273	8.06391	3.953	4.23464	4.34345	7.23927	4.15627	5.42627	6.64427	5.08173	4.21455	6.68364	5.59845	5.01773	6.81955	5.44727	3.17236	5.00027	5.01873	4.51627	6.09791	4.46336	2.464	5.554	2.73136	1.16955	3.71464	4.10273	3.01327	1.95218	3.33145	3.22573	6.43	5.00991	4.623	4.58291	3.299	7.20627	3.81636	5.34327	2.98473	4.45482	4.27164
56	3.65368	1.4166	6.64589	3.19178	3.71567	2.94433	6.41111	6.88411	3.114	3.53633	3.71633	6.05333	3.63367	4.51667	5.351	4.28967	3.132	5.537	4.695	4.08833	5.97233	3.91533	2.898	4.175	3.71344	3.26789	4.58767	3.81722	1.934	4.735	2.23944	0.834333	3.23433	3.38533	2.60189	1.65878	2.55	2.39233	5.75667	4.03344	3.857	4.00367	2.30578	5.64344	3.10711	4.49978	2.201	3.27744	2.89444
57	3.053	1.30787	5.2708	2.84399	3.14694	2.09294	5.57728	5.86241	2.474	3.06302	3.27649	5.11176	3.28597	3.86763	4.33742	3.72832	2.30334	4.62821	4.01485	3.40058	5.27273	2.5833	2.70609	3.49118	2.67295	2.31559	3.30547	3.34782	1.593	4.093	1.93226	0.670727	2.87933	2.85318	2.38707	1.485	1.98336	1.77858	5.22414	3.27218	3.294	3.59052	1.53945	4.28476	2.60949	3.80225	1.6483	2.33951	1.82615
58	2.63835	1.22719	4.01367	2.59218	2.843	1.51627	4.99867	5.01642	2.062	2.81303	3.01045	4.39418	3.09718	3.44106	3.60318	3.41191	1.74903	3.94064	3.51364	2.93345	4.71055	1.50245	2.60027	2.959	1.936	1.6653	2.33667	3.01839	1.441	3.645	1.80315	0.653273	2.64782	2.51091	2.33321	1.40109	1.63555	1.38373	4.79891	2.70052	2.915	3.29673	1.0037	3.20082	2.30252	3.24718	1.32552	1.68548	1.12527
59	2.39801	1.16234	2.97256	2.42397	2.79739	1.21561	4.69473	4.34677	1.881	2.75716	2.89736	3.86415	3.04764	3.19686	3.13615	3.31835	1.49127	3.46058	3.16028	2.68394	4.29094	0.698121	2.58355	2.59364	1.52369	1.31068	1.6778	2.82028	1.46	3.373	1.8124	0.75597	2.52706	2.33242	2.36972	1.37737	1.48348	1.21055	4.45321	2.30087	2.709	3.0993	0.680222	2.43131	2.14327	2.84784	1.22018	1.33738	0.812788
60	2.30662	1.10246	2.18384	2.32875	2.96509	1.16491	4.63964	3.86307	1.899	2.83787	2.89884	3.5067	3.10152	3.11383	2.91479	3.39416	1.4943	3.17761	2.95137	2.637	4.0127	0.205333	2.64961	2.39194	1.41266	1.22411	1.29029	2.76198	1.599	3.237	1.90329	0.952455	2.47506	2.26415	2.42899	1.38653	1.47082	1.23758	4.18872	2.0667	2.651	2.98179	0.56496	1.96679	2.11481	2.61333	1.28689	1.24344	0.842182
61	2.3281	1.03943	1.66509	2.29548	3.26836	1.30173	4.7663	3.57733	2.062	2.98473	2.96955	3.30582	3.22173	3.16439	2.89273	3.58527	1.69364	3.05818	2.87842	2.74518	3.85236	0.0330909	2.784	2.322	1.52924	1.34752	1.15233	2.83315	1.8	3.185	2.03233	1.21627	2.449	2.24718	2.47933	1.40124	1.53864	1.41491	4.01397	1.97742	2.691	2.91773	0.655121	1.75924	2.21585	2.52988	1.46409	1.329	1.1303
62	2.42407	0.971998	1.4319	2.31262	3.63655	1.55091	4.98952	3.45919	2.314	3.14485	3.07709	3.22324	3.37906	3.30696	3.00488	3.84004	2.01303	3.05064	2.91168	2.93561	3.76606	0.142121	2.96867	2.33097	1.79025	1.60839	1.22568	2.99349	2.026	3.175	2.17811	1.52973	2.42464	2.24152	2.52131	1.40468	1.64464	1.68227	3.92549	1.99457	2.772	2.87591	0.910556	1.7553	2.43699	2.57532	1.69326	1.52508	1.56841
63	2.56384	0.906298	1.47142	2.37676	4.02067	1.8497	5.23315	3.45775	2.606	3.29611	3.20655	3.21127	3.55152	3.4969	3.18033	4.12939	2.3924	3.10473	3.01752	3.14424	3.71106	0.451485	3.19648	2.37442	2.13179	1.93819	1.464	3.18745	2.264	3.191	2.33429	1.87579	2.39552	2.23848	2.57066	1.39846	1.75679	1.98848	3.90087	2.06873	2.85	2.84	1.27836	1.90932	2.75373	2.72595	1.93618	1.77658	2.06417
64	2.73026	0.8505	1.73809	2.49855	4.38418	2.16545	5.45018	3.527	2.911	3.44282	3.35564	3.24473	3.73473	3.69982	3.35964	4.44455	2.79282	3.18627	3.17064	3.34009	3.65773	0.871909	3.46673	2.43273	2.50882	2.28618	1.81245	3.37209	2.516	3.236	2.50209	2.24245	2.37109	2.24864	2.64409	1.40209	1.87091	2.29973	3.90791	2.15945	2.905	2.81891	1.72273	2.18482	3.12973	2.95755	2.17691	2.04455	2.56091
65	2.91887	0.81108	2.15773	2.6862	4.71473	2.48627	5.62781	3.63565	3.218	3.59763	3.53095	3.31967	3.94358	3.90063	3.51742	4.78691	3.2007	3.28624	3.36195	3.52064	3.60321	1.34024	3.78221	2.50845	2.89377	2.62723	2.2169	3.53061	2.787	3.329	2.68847	2.62445	2.369	2.28352	2.76127	1.43729	2.00688	2.614	3.92076	2.24485	2.941	2.82303	2.219	2.55843	3.52638	3.25813	2.41868	2.31594	3.02651
66	3.13216	0.791237	2.65033	2.92992	5.01521	2.80764	5.77842	3.76348	3.531	3.77951	3.74504	3.44642	4.1897	4.11381	3.66182	5.15299	3.619	3.41542	3.59445	3.70915	3.56509	1.82958	4.14815	2.60124	3.27809	2.96015	2.6384	3.66854	3.078	3.488	2.89965	3.01161	2.4107	2.3547	2.94406	1.51812	2.18276	2.94309	3.93222	2.32662	2.976	2.85406	2.74183	3.01037	3.91672	3.62322	2.67257	2.59195	3.44868
67	3.37302	0.790217	3.163	3.215	5.297	3.13	5.92867	3.90167	3.869	4.00933	4.01167	3.636	4.443	4.36067	3.81	5.52667	4.04833	3.597	3.867	3.919	3.578	2.328	4.568	2.72	3.66133	3.29033	3.05733	3.80267	3.385	3.715	3.13033	3.392	2.508	2.478	3.20767	1.648	2.4	3.287	3.948	2.424	3.033	2.921	3.27133	3.51567	4.28967	4.03167	2.94267	2.875	3.83233
68	3.64221	0.802749	3.68518	3.53685	5.56652	3.46424	6.09891	4.05288	4.236	4.30585	4.34287	3.8847	4.68133	4.61553	3.9673	5.90256	4.47574	3.83012	4.175	4.16439	3.67694	2.82536	5.03121	2.88552	4.04703	3.62085	3.46941	3.94428	3.702	4.003	3.37375	3.75303	2.66415	2.66794	3.55126	1.82439	2.65324	3.6373	3.99055	2.55857	3.133	3.04239	3.7937	4.04296	4.64316	4.45873	3.22969	3.17268	4.1906
69	3.93763	0.821598	4.21731	3.89167	5.82076	3.82091	6.29401	4.23326	4.621	4.67599	4.7438	4.16109	4.93279	4.83558	4.15233	6.29076	4.87576	4.07882	4.51805	4.47824	3.88542	3.31294	5.51448	3.11048	4.44228	3.95842	3.88111	4.09712	4.025	4.344	3.63342	4.09315	2.87676	2.91794	3.9669	2.04842	2.93439	3.99406	4.07875	2.73675	3.279	3.21127	4.29567	4.56082	4.97944	4.89319	3.52877	3.49589	4.53235
70	4.25514	0.839383	4.75033	4.26555	6.05236	4.19836	6.50924	4.45936	5.01	5.10548	5.20606	4.45573	5.22136	5.02991	4.38091	6.69494	5.23688	4.34536	4.90352	4.87864	4.20782	3.78555	5.99682	3.39555	4.84785	4.31361	4.30036	4.26973	4.347	4.725	3.91179	4.41736	3.15	3.22491	4.43782	2.32976	3.23118	4.36409	4.20718	2.95339	3.468	3.42436	4.76112	5.04609	5.29715	5.32045	3.83364	3.84676	4.854
71	4.58871	0.850522	5.2542	4.64092	6.25782	4.58452	6.73705	4.73611	5.393	5.5733	5.70919	4.78297	5.54488	5.22843	4.65112	7.1189	5.56375	4.64715	5.33539	5.35458	4.63455	4.229	6.45494	3.73548	5.24989	4.6827	4.72685	4.47663	4.666	5.124	4.20622	4.7253	3.48655	3.59403	4.94187	2.67493	3.54033	4.74452	4.37415	3.20168	3.693	3.696	5.17555	5.482	5.59789	5.72589	4.13869	4.20888	5.14921
72	4.92752	0.858145	5.69982	4.99677	6.44115	4.96285	6.96264	5.05882	5.76	6.05905	6.22806	5.14509	5.88309	5.44416	4.96067	7.5583	5.85485	4.98382	5.79979	5.87018	5.13855	4.63033	6.87185	4.11785	5.63307	5.05152	5.15094	4.72135	4.981	5.526	4.51479	5.01339	3.89233	4.02373	5.4582	3.078	3.85918	5.12648	4.58736	3.47953	3.952	4.02373	5.52979	5.8542	5.87373	6.10646	4.44526	4.5644	5.41867
73	5.2724	0.843436	6.08255	5.31536	6.61073	5.32327	7.171	5.41191	6.098	6.54136	6.73473	5.53091	6.21273	5.67882	5.31209	7.99682	6.11073	5.34636	6.26336	6.37791	5.68091	4.98645	7.23391	4.52755	5.98373	5.41709	5.57091	5.003	5.29	5.928	4.83473	5.27709	4.36518	4.49918	5.95464	3.52455	4.18918	5.50291	4.84809	3.788	4.243	4.39345	5.81809	6.15918	6.10982	6.45491	4.75218	4.90136	5.664
74	5.6063	0.826197	6.40667	5.58884	6.77288	5.66945	7.35991	5.77809	6.397	6.99914	7.20108	5.92015	6.51606	5.92846	5.70133	8.41302	6.35388	5.71991	6.69615	6.84182	6.22476	5.30588	7.53064	4.95252	6.28461	5.77942	5.97834	5.3157	5.594	6.318	5.16093	5.51597	4.88024	5.00106	6.3921	3.99317	4.53339	5.8633	5.14616	4.12626	4.572	4.78821	6.04294	6.40284	6.29901	6.7651	5.05056	5.20654	5.88438
75	5.92509	0.802747	6.67312	5.81648	6.9333	6.01455	7.52936	6.15272	6.652	7.41209	7.60379	6.29091	6.78473	6.18519	6.1213	8.78509	6.58646	6.08491	7.07363	7.23209	6.73627	5.59503	7.75427	5.38827	6.52767	6.12862	6.35534	5.65767	5.89	6.683	5.48682	5.72785	5.41182	5.50588	6.76121	4.45947	4.89012	6.19161	5.4622	4.48569	4.945	5.18882	6.21534	6.59365	6.44263	7.04628	5.34217	5.47474	6.08033
76	6.22056	0.776387	6.87482	6.00764	7.09582	6.34773	7.68436	6.53536	6.866	7.76476	7.93258	6.63145	7.01436	6.44039	6.56491	9.09212	6.78939	6.42982	7.37579	7.52282	7.19145	5.85691	7.90155	5.82391	6.714	6.45264	6.6813	6.02188	6.178	7.011	5.80367	5.90918	5.94082	5.98636	7.05352	4.89955	5.243	6.48064	5.77761	4.85452	5.354	5.574	6.34876	6.73961	6.54939	7.30918	5.62382	5.71112	6.25124
77	6.48344	0.750312	7.01206	6.17552	7.25576	6.63833	7.83369	6.91146	7.036	8.05137	8.18203	6.93403	7.1943	6.67529	7.019	9.31929	6.95009	6.753	7.58744	7.70539	7.57527	6.09576	7.97306	6.24045	6.84851	6.74654	6.93813	6.39489	6.456	7.3	6.10159	6.05294	6.43603	6.42379	7.2443	5.29184	5.5727	6.72791	6.08484	5.2248	5.772	5.92309	6.44862	6.85037	6.6306	7.55328	5.89132	5.92389	6.39972
78	6.7048	0.726246	7.08956	6.31633	7.40967	6.86067	7.97156	7.257	7.162	8.283	8.34311	7.18733	7.308	6.87322	7.46133	9.44778	7.06011	7.05267	7.70856	7.787	7.88033	6.31367	7.97567	6.618	6.93778	7.00056	7.11233	6.75811	6.717	7.548	6.36789	6.15467	6.86033	6.81167	7.31411	5.619	5.86367	6.927	6.37511	5.58522	6.184	6.226	6.52167	6.93478	6.69667	7.75778	6.14111	6.11611	6.52689
79	6.87248	0.704001	7.10727	6.40497	7.55136	6.98527	8.05767	7.54194	7.253	8.46136	8.40709	7.37227	7.34782	7.00903	7.86709	9.43518	7.099	7.30982	7.75573	7.78818	8.10264	6.51464	7.92173	6.93473	6.95906	7.21279	7.20785	7.09003	6.916	7.734	6.5897	6.20091	7.19373	7.13964	7.2567	5.85424	6.11045	7.06982	6.63418	5.92439	6.566	6.48691	6.55906	6.98576	6.7467	7.90245	6.33194	6.28985	6.62818
80	6.96629	0.683547	7.07665	6.40437	7.64988	6.99403	8.05126	7.71737	7.304	8.5542	8.35456	7.4597	7.31327	7.0643	8.19412	9.25942	7.06619	7.48939	7.72902	7.71682	8.23221	6.69327	7.80318	7.14506	6.87906	7.35694	7.23031	7.37553	7	7.817	6.73933	6.15055	7.42958	7.375	7.07341	5.96123	6.29997	7.13509	6.85059	6.23144	6.881	6.68967	6.52536	6.9857	6.76839	7.94948	6.40252	6.43413	6.66834
81	6.96181	0.667186	7.01529	6.2878	7.66545	6.89752	7.94736	7.73607	7.288	8.53395	8.1588	7.43127	7.20279	7.04337	8.39415	8.94768	6.978	7.56258	7.59995	7.55476	8.23961	6.81782	7.60106	7.20839	6.69957	7.38836	7.16791	7.59762	6.951	7.774	6.77876	5.97036	7.56127	7.46112	6.77931	5.92803	6.38045	7.10327	7.01968	6.49303	7.084	6.78385	6.3777	6.92293	6.71671	7.85268	6.33383	6.50467	6.60894
82	6.84391	0.657686	6.913	6.05291	7.58391	6.71645	7.76027	7.59591	7.191	8.39955	7.82145	7.29127	7.01791	6.96045	8.44264	8.54745	6.84073	7.51818	7.36318	7.30173	8.09973	6.84327	7.31591	7.12218	6.44664	7.29091	6.98573	7.72018	6.767	7.598	6.68409	5.67518	7.576	7.36173	6.40727	5.763	6.30564	6.96873	7.11382	6.67818	7.123	6.74309	6.09955	6.79945	6.53255	7.59782	6.13518	6.46436	6.44318
83	6.6141	0.652445	6.7383	5.72026	7.40294	6.47406	7.50313	7.31338	7.016	8.15644	7.37499	7.05303	6.76179	6.82482	8.33736	8.10884	6.65278	7.35882	7.05481	6.99197	7.82252	6.74248	6.96603	6.90218	6.15188	7.07044	6.66327	7.70724	6.448	7.287	6.44667	5.32379	7.43642	7.08045	6.00954	5.48617	6.09491	6.732	7.08244	6.73069	6.968	6.578	5.70278	6.62834	6.19887	7.1962	5.81182	6.30934	6.18074
84	6.29413	0.642359	6.50065	5.34489	7.12167	6.19264	7.1858	6.91882	6.762	7.81363	6.87765	6.74064	6.45167	6.64373	8.07458	7.67318	6.41433	7.10073	6.72036	6.66179	7.44079	6.51324	6.58018	6.57609	5.86574	6.74956	6.23289	7.54049	6.031	6.859	6.07053	4.99873	7.11342	6.65442	5.63655	5.14657	5.80952	6.402	6.90616	6.61021	6.646	6.29973	5.2419	6.43626	5.75808	6.67508	5.38231	6.05001	5.84902
85	5.93346	0.618638	6.23327	5.01909	6.76518	5.90109	6.81355	6.48561	6.442	7.39112	6.41009	6.41927	6.13445	6.45312	7.66809	7.2743	6.1407	6.77436	6.40658	6.34227	7.00909	6.18991	6.20091	6.211	5.65797	6.3853	5.77594	7.22924	5.609	6.386	5.609	4.77309	6.637	6.18591	5.32864	4.82758	5.52582	6.01764	6.59994	6.32091	6.223	5.93755	4.81127	6.26518	5.306	6.094	4.89627	5.71633	5.5017
86	5.60559	0.579756	5.9726	4.82888	6.40124	5.62836	6.40005	6.13526	6.096	6.93412	6.04479	6.18791	5.87924	6.31176	7.19491	6.93351	5.88032	6.43467	6.15855	6.06242	6.60427	5.85264	5.89088	5.91455	5.59533	6.06511	5.40113	6.83213	5.301	5.98	5.17132	4.68806	6.10433	5.81364	5.11042	4.62222	5.32897	5.65264	6.20241	5.91664	5.796	5.55361	4.51447	6.17411	4.9661	5.55377	4.43396	5.37059	5.21975
87	5.3871	0.53797	5.76704	4.81038	6.12609	5.4103	5.97947	5.97385	5.806	6.51105	5.81531	6.12512	5.74858	6.26941	6.77215	6.67664	5.71349	6.15382	6.01301	5.85136	6.30536	5.59718	5.72039	5.79036	5.70278	5.87453	5.21832	6.45508	5.188	5.736	4.88205	4.75697	5.65409	5.63758	4.98725	4.59133	5.29182	5.39279	5.80013	5.5168	5.456	5.23203	4.4252	6.21624	4.82081	5.15817	4.08257	5.12818	5.10241
88	5.32267	0.515823	5.65848	4.95058	6.02382	5.291	5.60818	6.02506	5.67	6.19918	5.70715	6.24118	5.77191	6.3557	6.49927	6.53085	5.70455	6.00136	5.98855	5.73409	6.16682	5.48682	5.73891	5.87618	5.95503	5.85085	5.24715	6.202	5.267	5.669	4.82058	4.95782	5.39264	5.67882	4.93903	4.73418	5.43582	5.29345	5.50458	5.27685	5.248	5.05	4.53524	6.40491	4.86427	4.96418	3.90118	5.08064	5.20233
89	5.4033	0.524883	5.66433	5.20378	6.114	5.28867	5.35067	6.22033	5.726	6.04667	5.68	6.47667	5.93233	6.56511	6.41233	6.522	5.872	6.00167	6.07067	5.72467	6.191	5.52567	5.94	6.12067	6.28667	5.96744	5.44622	6.12478	5.464	5.727	4.97933	5.22533	5.333	5.863	4.94344	4.99544	5.70867	5.35567	5.39811	5.29578	5.161	5.04067	4.74967	6.69389	5.02211	4.96033	3.89289	5.24256	5.49744
90	5.57239	0.551865	5.76995	5.50419	6.32291	5.38045	5.2382	6.44846	5.926	6.05073	5.70317	6.73782	6.17015	6.82729	6.47233	6.64648	6.17079	6.1173	6.21875	5.82112	6.31985	5.66273	6.24285	6.40985	6.6136	6.15581	5.73143	6.20805	5.675	5.842	5.2597	5.47979	5.40888	6.06288	4.98021	5.29821	6.01291	5.53294	5.4807	5.5494	5.148	5.17252	4.96556	7.01049	5.20491	5.0643	4.0088	5.53012	5.88475
91	5.7581	0.575652	5.92455	5.79245	6.53164	5.52045	5.23709	6.62182	6.164	6.16518	5.76327	6.94691	6.41445	7.06627	6.59173	6.86345	6.51764	6.27109	6.39655	5.99855	6.47627	5.80527	6.54091	6.631	6.87273	6.34636	6.01673	6.37818	5.828	5.941	5.54427	5.67173	5.51736	6.18136	5.03182	5.57673	6.25182	5.75218	5.67191	5.90764	5.159	5.36191	5.132	7.29191	5.34973	5.17127	4.18482	5.82527	6.23709
92	5.90413	0.58707	6.07226	6.02744	6.65597	5.66803	5.28793	6.69907	6.353	6.31057	5.85632	7.06858	6.61285	7.22859	6.68436	7.11551	6.82859	6.39179	6.57723	6.21315	6.61042	5.85236	6.76624	6.73806	7.04066	6.4973	6.26017	6.53739	5.88	5.962	5.75443	5.79276	5.57555	6.20836	5.07908	5.79659	6.37618	5.932	5.88487	6.22132	5.158	5.51979	5.22835	7.48641	5.43158	5.21821	4.37011	6.03881	6.46998
93	5.97628	0.589685	6.19148	6.17891	6.67348	5.79058	5.35362	6.66481	6.424	6.38552	5.97273	7.09782	6.73558	7.29521	6.69358	7.34395	7.04778	6.43645	6.73768	6.41706	6.69436	5.75515	6.90618	6.73236	7.1246	6.59637	6.4548	6.61427	5.795	5.867	5.83433	5.85718	5.559	6.17348	5.11125	5.94836	6.37752	6.01673	6.06556	6.40208	5.12	5.59542	5.24201	7.53881	5.44785	5.17767	4.53314	6.13517	6.56614
94	5.95684	0.593534	6.26915	6.21558	6.59264	5.85973	5.41139	6.5247	6.312	6.31579	6.08903	7.03991	6.77418	7.27367	6.60682	7.48997	7.1453	6.39764	6.85467	6.56173	6.71473	5.51936	6.97845	6.62945	7.14252	6.65536	6.58597	6.57245	5.568	5.645	5.76058	5.88518	5.47018	6.09245	5.11324	6.03248	6.25909	6.00591	6.16536	6.43455	5.035	5.57145	5.17397	7.39679	5.40533	5.03855	4.6553	6.11342	6.53797
95	5.84812	0.608477	6.27816	6.1317	6.44688	5.85339	5.43836	6.31579	6.011	6.11352	6.1862	6.90097	6.72624	7.18264	6.45209	7.51995	7.10799	6.305	6.91851	6.61494	6.66764	5.18367	6.98221	6.47224	7.10709	6.68855	6.63728	6.41376	5.249	5.323	5.55366	5.87542	5.30945	5.96909	5.06626	6.0488	6.05412	5.92827	6.14821	6.3434	4.896	5.44824	5.03787	7.04143	5.30582	4.79572	4.72808	5.98221	6.41068
96	5.67764	0.635025	6.19406	5.96758	6.28339	5.76521	5.43194	6.09522	5.584	5.87507	6.25145	6.69945	6.59836	7.04222	6.28482	7.444	6.95995	6.21591	6.92153	6.58691	6.56673	4.83936	6.9107	6.32761	7.03261	6.69148	6.60742	6.18266	4.912	4.96	5.27345	5.79655	5.08627	5.81258	4.97503	6.00121	5.81988	5.82297	6.01554	6.16571	4.717	5.25324	4.86774	6.51966	5.15154	4.44973	4.74587	5.76751	6.21241
97	5.49379	0.663119	6.02603	5.76988	6.12855	5.614	5.41945	5.91639	5.144	5.74233	6.28697	6.47573	6.42382	6.88312	6.17009	7.29782	6.74833	6.19618	6.85161	6.50973	6.454	4.589	6.771	6.25736	6.94179	6.65848	6.50161	5.94991	4.659	4.66	5.01903	5.64782	4.84991	5.649	4.88642	5.90324	5.61655	5.73255	5.818	5.934	4.537	5.04055	4.69994	5.97618	4.97397	4.02303	4.71273	5.51355	5.98955
98	5.35074	0.68202	5.80862	5.59007	6.00415	5.44627	5.42168	5.803	4.836	5.79162	6.31347	6.28673	6.2483	6.73466	6.14158	7.13292	6.5194	6.27948	6.71208	6.42821	6.36509	4.49661	6.57106	6.30085	6.85838	6.61264	6.34392	5.79799	4.565	4.506	4.89204	5.45927	4.65709	5.52433	4.86632	5.77702	5.50036	5.71624	5.64152	5.69449	4.418	4.8757	4.56542	5.56022	4.81144	3.56847	4.65561	5.27225	5.82737
99	5.2813	0.695569	5.60428	5.50658	5.93106	5.3387	5.43831	5.72938	4.751	5.94783	6.34271	6.19085	6.10806	6.60637	6.21797	7.02365	6.32916	6.46103	6.54424	6.38048	6.31927	4.58509	6.34761	6.42036	6.81745	6.59844	6.18725	5.77261	4.589	4.454	4.89414	5.26182	4.55291	5.47436	4.94321	5.66336	5.46491	5.85033	5.55386	5.51745	4.42	4.82512	4.50647	5.27727	4.68961	3.18755	4.60206	5.09138	5.77919
100	5.27071	0.720007	5.499	5.548	5.889	5.342	5.478	5.623	4.826	6.039	6.38	6.203	6.042	6.518	6.453	7.043	6.223	6.724	6.404	6.339	6.288	4.819	6.179	6.489	6.854	6.661	6.097	5.813	4.596	4.375	4.908	5.092	4.555	5.468	5.048	5.61	5.409	6.136	5.571	5.433	4.552	4.931	4.514	5.01	4.637	2.976	4.565	4.981	5.782
all values Left	mean	std	steps
1	10.6515	2.23509	10.545	8.45	11.598	12.477	14.67	13.7	15.144	11.761	12.888	12.646	12.517	12.778	14.283	14.358	12.321	15.84	13.508	11.973	13.552	12.052	6.927	10.873	15.166	12.3	13.764	11.31	9.828	10.492	12.692	9.87	7.005	8.161	9.152	9.962	11.777	7.307	9.837	9.486	10.606	11.075	9.239	8.647	8.743	9.048	9.209	11.136	13.548
2	9.56187	2.22415	9.42306	7.56033	10.3093	11.2846	13.7026	12.6209	14.2948	10.5654	11.6224	11.47	11.4796	11.6999	12.9782	13.2532	10.9931	14.8905	12.4399	10.6081	12.6825	10.8476	6.00209	9.89636	14.0675	10.8867	12.7018	10.1987	8.69	9.237	11.895	8.55249	5.91945	7.027	7.94096	8.69685	10.7134	6.15314	8.63527	8.23573	9.64598	9.98592	7.97342	7.50526	7.6711	8.01716	7.94948	9.73879	12.0422
3	8.37275	2.16675	8.15333	6.655	8.89595	9.91227	12.5422	11.4138	13.1903	9.23482	10.262	10.1533	10.2815	10.4651	11.4807	11.9477	9.48857	13.6921	11.19	9.14827	11.6642	9.45868	5.12761	8.80126	12.7262	9.28997	11.4332	8.96673	7.527	7.91	10.947	7.20274	4.76239	5.83724	6.72009	7.38374	9.45475	4.97891	7.32701	6.91392	8.64471	8.76636	6.70064	6.39813	6.48017	6.914	6.55518	8.20773	10.3118
4	7.15507	2.05915	6.79818	5.77536	7.44903	8.41897	11.242	10.1541	11.8631	7.85745	8.86142	8.77397	8.98436	9.12245	9.86533	10.5072	7.893	12.3058	9.83	7.68118	10.5437	7.9303	4.36927	7.64712	11.2015	7.59491	9.985	7.67264	6.42	6.57	9.883	5.89327	3.62991	4.65936	5.59073	6.13606	8.07073	3.90421	5.99476	5.58248	7.68261	7.46273	5.52027	5.4163	5.23985	5.80688	5.15909	6.65	8.45791
5	5.98843	1.90858	5.44976	4.95027	6.09533	6.87586	9.86242	8.89227	10.3936	6.54364	7.51504	7.41914	7.67382	7.74731	8.243	9.02064	6.32076	10.8037	8.44708	6.31033	9.36172	6.32005	3.76794	6.51185	9.55564	5.9284	8.41252	6.39437	5.424	5.285	8.742	4.71024	2.6246	3.58415	4.64653	5.04968	6.66476	3.02301	4.74704	4.34233	6.80778	6.17078	4.53015	4.62519	4.03944	4.7716	3.90727	5.18258	6.6064
6	4.94277	1.7391	4.18976	4.21488	4.93791	5.37612	8.50152	7.67975	8.86846	5.39515	6.32711	6.18209	6.44573	6.44222	6.73598	7.58718	4.89446	9.25832	7.12068	5.13252	8.19359	4.73044	3.32752	5.4762	7.85897	4.42732	6.79534	5.21588	4.583	4.138	7.593	3.72706	1.81888	2.68833	3.92536	4.15413	5.36394	2.37507	3.67077	3.28569	6.0597	5.00001	3.7717	4.03866	2.9596	3.87487	2.88788	3.90197	4.88581
7	4.06361	1.58136	3.08464	3.61391	4.01815	4.03236	7.27145	6.58403	7.38415	4.47564	5.36242	5.14015	5.37555	5.3127	5.44645	6.30809	3.70145	7.76448	5.93479	4.19773	7.12621	3.28688	3.01291	4.58573	6.20545	3.18821	5.23445	4.21052	3.925	3.193	6.516	2.95985	1.23561	1.99555	3.38742	3.43679	4.28079	1.93358	2.80091	2.45142	5.46152	4.02567	3.22509	3.61924	2.06455	3.16024	2.11827	2.84845	3.39788
8	3.37031	1.45212	2.2003	3.15612	3.34366	2.92629	6.23758	5.64592	6.04488	3.78645	4.61527	4.33304	4.52055	4.43121	4.42587	5.24445	2.75849	6.4283	4.95682	3.49585	6.21313	2.07484	2.78464	3.83618	4.70236	2.2514	3.85143	3.43181	3.44	2.464	5.554	2.38707	0.861101	1.49006	2.98511	2.89685	3.46076	1.64726	2.14924	1.82946	4.99285	3.26627	2.8713	3.31945	1.38834	2.65034	1.58818	2.04664	2.20788
9	2.86592	1.3498	1.57209	2.81521	2.93189	2.08637	5.43706	4.87198	4.92433	3.30542	4.04614	3.75001	3.90164	3.80823	3.67593	4.40409	2.06452	5.32024	4.20742	3.00324	5.45903	1.12125	2.63809	3.22656	3.4327	1.62207	2.74778	2.89686	3.089	1.934	4.735	2.00368	0.676182	1.16194	2.70923	2.54098	2.88515	1.479	1.72508	1.41761	4.61079	2.69628	2.69494	3.11541	0.922889	2.32981	1.29642	1.52776	1.36551
10	2.54285	1.26294	1.18591	2.57073	2.78991	1.51627	4.908	4.26218	4.04155	3.01627	3.63664	3.35555	3.49009	3.40227	3.18464	3.79945	1.63745	4.45173	3.65109	2.71691	4.84909	0.452	2.58064	2.77327	2.44782	1.29245	1.95	2.59091	2.856	1.593	4.093	1.81482	0.653273	1.00791	2.55464	2.34818	2.52355	1.39891	1.51409	1.22009	4.30336	2.29827	2.66191	2.99173	0.651182	2.15491	1.22382	1.28627	0.901545
11	2.38187	1.17967	1.02197	2.41018	2.88564	1.2172	4.66164	3.82642	3.39221	2.89627	3.37916	3.12829	3.25173	3.17601	2.93454	3.44164	1.48036	3.80377	3.24764	2.628	4.38463	0.0977879	2.60985	2.48568	1.786	1.23078	1.43659	2.478	2.752	1.441	3.645	1.79017	0.762434	1.00433	2.48581	2.26947	2.35426	1.37762	1.46658	1.2204	4.08316	2.06558	2.71555	2.92377	0.571586	2.1059	1.31867	1.26733	0.804303
12	2.35113	1.09278	1.08067	2.32267	3.14989	1.164	4.66	3.56756	2.97722	2.90167	3.25078	3.05067	3.18	3.10922	2.88467	3.313	1.55533	3.36656	2.99089	2.70033	4.06822	0.0475556	2.71467	2.34822	1.46033	1.37522	1.18544	2.49733	2.778	1.46	3.373	1.86756	0.973667	1.105	2.45478	2.24833	2.33378	1.38756	1.51789	1.37422	3.95378	1.97744	2.798	2.881	0.674111	2.18211	1.515	1.399	1.01
13	2.41207	1.00176	1.35382	2.29655	3.50345	1.29612	4.82509	3.45879	2.7867	2.98045	3.20936	3.08824	3.27573	3.17288	2.97539	3.38091	1.79509	3.12579	2.87876	2.87027	3.88079	0.24403	2.878	2.31885	1.42845	1.65082	1.16567	2.60185	2.908	1.599	3.237	1.99333	1.25688	1.26045	2.43045	2.24258	2.38442	1.40185	1.61845	1.62436	3.90339	1.99524	2.87	2.845	0.924333	2.37721	1.75445	1.61909	1.41321
14	2.52845	0.91277	1.80085	2.3207	3.88844	1.54036	5.06709	3.45775	2.78014	3.09718	3.21725	3.20104	3.48827	3.32599	3.13944	3.57145	2.13152	3.04093	2.89014	3.07261	3.78007	0.60104	3.08642	2.34608	1.60488	1.98895	1.33537	2.77084	3.092	1.8	3.185	2.13922	1.59417	1.43458	2.40196	2.23895	2.44422	1.40437	1.73257	1.91995	3.90084	2.06964	2.91918	2.82149	1.27836	2.67082	2.00236	1.87718	1.90684
15	2.67565	0.835757	2.35873	2.39427	4.26398	1.83505	5.31145	3.523	2.89019	3.23655	3.26289	3.35672	3.767	3.51969	3.31746	3.82945	2.51232	3.05679	2.98494	3.26879	3.71965	1.03954	3.33727	2.3964	1.90694	2.34016	1.644	2.99412	3.281	2.026	3.175	2.29619	1.96401	1.60615	2.37574	2.24535	2.49099	1.39804	1.84848	2.22574	3.9147	2.16032	2.95585	2.82166	1.7039	3.03019	2.2463	2.14382	2.41448
16	2.84322	0.778976	2.971	2.52891	4.60873	2.14727	5.51964	3.62603	3.04736	3.39791	3.34794	3.53103	4.06591	3.72224	3.47788	4.12364	2.90736	3.12491	3.13136	3.44936	3.66561	1.51224	3.63191	2.46073	2.27482	2.6827	2.03476	3.26791	3.448	2.264	3.191	2.46412	2.35391	1.78045	2.369	2.27342	2.53376	1.40288	1.98252	2.533	3.92667	2.24564	3.00191	2.84824	2.179	3.41806	2.49464	2.41382	2.89624
17	3.03119	0.746509	3.59612	2.72958	4.92147	2.46485	5.6873	3.74785	3.20697	3.59042	3.48341	3.71665	4.359	3.92366	3.62227	4.44455	3.3093	3.21374	3.31641	3.62779	3.61017	2.00044	3.97458	2.54241	2.66579	3.01797	2.45487	3.5814	3.589	2.516	3.236	2.64913	2.75714	1.97688	2.40375	2.3339	2.58904	1.44032	2.1548	2.8517	3.93891	2.32747	3.08148	2.90853	2.68062	3.8046	2.75842	2.68912	3.33443
18	3.24402	0.737792	4.19052	2.98406	5.21152	2.78315	5.83448	3.87953	3.35822	3.83158	3.67601	3.92701	4.64645	4.1406	3.76616	4.79364	3.723	3.32325	3.54245	3.82252	3.56909	2.49388	4.3697	2.64384	3.05818	3.35117	2.87659	3.90956	3.716	2.787	3.329	2.86032	3.16091	2.20715	2.49442	2.44074	2.67237	1.52394	2.37002	3.18523	3.96327	2.42518	3.20821	3.01716	3.1902	4.17589	3.03952	2.97258	3.73069
19	3.4852	0.747423	4.72909	3.27927	5.48755	3.10236	5.99355	4.02136	3.50918	4.13782	3.91609	4.17509	4.93909	4.39036	3.91691	5.16709	4.14627	3.47045	3.81036	4.04336	3.57673	2.98336	4.81291	2.77782	3.44945	3.68509	3.29145	4.23136	3.846	3.078	3.488	3.09382	3.55155	2.47127	2.64436	2.606	2.80455	1.65655	2.62273	3.527	4.02673	2.56018	3.38209	3.17391	3.69491	4.52845	3.33836	3.275	4.09755
20	3.75442	0.766026	5.21318	3.61218	5.74938	3.43131	6.17839	4.18623	3.67643	4.51948	4.18039	4.43306	5.24236	4.64231	4.08751	5.54782	4.56396	3.67221	4.115	4.31224	3.66724	3.46195	5.28703	2.96153	3.84036	4.02779	3.70222	4.54699	3.985	3.385	3.715	3.34013	3.9202	2.75636	2.8528	2.83057	3.00685	1.83548	2.90601	3.87417	4.13748	2.73877	3.59755	3.37224	4.18367	4.86344	3.64655	3.6053	4.44617
21	4.04878	0.78467	5.64506	3.976	5.99043	3.78158	6.38776	4.39148	3.88146	4.97576	4.46181	4.67644	5.55545	4.85776	4.29589	5.931	4.94934	3.91249	4.4551	4.65521	3.87007	3.92176	5.77085	3.2039	4.23724	4.39061	4.11776	4.86851	4.135	3.702	4.003	3.60276	4.26871	3.04873	3.12422	3.11026	3.29054	2.06224	3.20702	4.2324	4.28476	2.95574	3.84997	3.627	4.64205	5.18162	3.95815	3.95891	4.776
22	4.36374	0.797545	6.02309	4.35573	6.20539	4.15412	6.61427	4.64367	4.14585	5.48855	4.77285	4.93279	5.87436	5.05136	4.54558	6.32773	5.2953	4.16827	4.83679	5.07773	4.19555	4.349	6.24173	3.50388	4.64591	4.76545	4.54145	5.20227	4.306	4.025	4.344	3.88515	4.59979	3.34618	3.46327	3.44824	3.65252	2.34697	3.52167	4.60276	4.47373	3.2043	4.13718	3.94155	5.05627	5.48233	4.26945	4.31655	5.08027
23	4.69356	0.801387	6.35433	4.73233	6.396	4.53711	6.847	4.941	4.48733	6.03	5.116	5.22767	6.188	5.25122	4.83278	6.741	5.60911	4.44889	5.26533	5.56033	4.62967	4.73344	6.67967	3.85411	5.05933	5.137	4.967	5.53933	4.512	4.347	4.725	4.18444	4.91111	3.65	3.87411	3.84744	4.08456	2.69578	3.84633	4.97789	4.71122	3.48244	4.46233	4.30078	5.41633	5.763	4.58233	4.66367	5.35822
24	5.03129	0.795839	6.651	5.0837	6.57026	4.91392	7.069	5.27292	4.90043	6.56939	5.48219	5.55817	6.48045	5.46901	5.16044	7.17636	5.88879	4.76614	5.72948	6.06282	5.14385	5.07583	7.0693	4.24154	5.45979	5.50524	5.38912	5.86179	4.753	4.666	5.124	4.49858	5.19723	3.956	4.35516	4.29803	4.56594	3.102	4.18249	5.35069	4.99263	3.79122	4.83197	4.68841	5.71708	6.01115	4.89167	4.98924	5.61233
25	5.36889	0.782436	6.92373	5.39418	6.73521	5.27358	7.27082	5.62209	5.36342	7.07409	5.85452	5.90273	6.74391	5.70561	5.52724	7.62473	6.13836	5.11618	6.19964	6.54482	5.69706	5.38415	7.39864	4.65179	5.83236	5.86806	5.80364	6.14715	5.028	4.981	5.526	4.82476	5.45664	4.262	4.88024	4.78282	5.07621	3.55085	4.53339	5.71442	5.30261	4.12976	5.24245	5.08655	5.95627	6.2163	5.19227	5.28182	5.84133
26	5.69825	0.763838	7.18212	5.65785	6.8966	5.61709	7.45245	5.97866	5.85584	7.51527	6.21285	6.23705	6.96591	5.95681	5.92713	8.06845	6.3763	5.48899	6.64439	6.97682	6.25041	5.66331	7.65827	5.07613	6.16082	6.21394	6.19713	6.37345	5.331	5.29	5.928	5.15759	5.68674	4.57103	5.4223	5.28275	5.59315	4.02053	4.89713	6.05393	5.62054	4.48931	5.67067	5.47444	6.14213	6.37669	5.48461	5.53894	6.04533
27	6.01069	0.743254	7.42812	5.87536	7.06093	5.95839	7.61679	6.34312	6.35348	7.87676	6.54463	6.54323	7.13573	6.21394	6.35357	8.48555	6.60263	5.86527	7.03371	7.33027	6.76873	5.91701	7.84264	5.50876	6.432	6.53324	6.54928	6.54264	5.661	5.594	6.318	5.49009	5.88325	4.88036	5.96094	5.77007	6.0769	4.48541	5.25633	6.35393	5.93231	4.85819	6.09661	5.8317	6.28625	6.4981	5.76455	5.76703	6.22175
28	6.29722	0.723456	7.65127	6.06036	7.22373	6.29282	7.77164	6.71009	6.83409	8.15209	6.84436	6.81309	7.24445	6.46718	6.798	8.85309	6.79927	6.22745	7.34827	7.58473	7.22727	6.14836	7.95064	5.93682	6.64455	6.81918	6.84191	6.67045	6.011	5.89	6.683	5.813	6.03936	5.17473	6.46264	6.22082	6.49309	4.92264	5.59064	6.61664	6.23218	5.22845	6.49655	6.14418	6.39827	6.59009	6.02991	5.973	6.37573
29	6.54708	0.705998	7.83621	6.22436	7.38017	6.58978	7.91948	7.06064	7.27464	8.33188	7.10251	7.04152	7.28591	6.69869	7.24184	9.14982	6.95518	6.56664	7.57156	7.73715	7.61094	6.36013	7.98397	6.34052	6.802	7.0648	7.0551	6.75168	6.37	6.178	7.011	6.11563	6.14965	5.44406	6.88902	6.62483	6.83996	5.31141	5.88419	6.83545	6.50842	5.58872	6.83327	6.41332	6.48167	6.66277	6.2577	6.15879	6.50689
30	6.74796	0.693121	7.97061	6.35609	7.52795	6.82349	8.03297	7.37063	7.65692	8.40582	7.30582	7.2158	7.262	6.8908	7.66154	9.36236	7.06153	6.88384	7.70138	7.79655	7.91237	6.55597	7.95712	6.70285	6.9117	7.26195	7.18183	6.76663	6.722	6.456	7.3	6.38472	6.20097	5.68424	7.2206	6.97797	7.10725	5.63373	6.13197	7.00426	6.74705	5.92765	7.05939	6.63278	6.53837	6.72088	6.3877	6.32742	6.61479
31	6.88313	0.688056	8.05282	6.42464	7.64024	6.96682	8.065	7.60679	7.97024	8.353	7.43158	7.31945	7.18709	7.01824	8.02888	9.46418	7.099	7.17164	7.75436	7.78473	8.12748	6.72573	7.87482	6.99655	6.96182	7.37536	7.23403	6.69212	7.047	6.717	7.548	6.60542	6.14682	5.892	7.45006	7.261	7.26891	5.86194	6.31658	7.11091	6.93988	6.23433	7.11945	6.76152	6.55009	6.76079	6.37809	6.46155	6.6677
32	6.93107	0.695087	8.08082	6.38961	7.67215	6.99825	7.99494	7.72589	8.22027	8.14303	7.45697	7.34661	7.07991	7.06503	8.29641	9.40882	7.06732	7.4006	7.73371	7.70409	8.2432	6.83297	7.71482	7.1734	6.91615	7.36736	7.20973	6.50646	7.331	6.916	7.734	6.74667	5.95024	6.05842	7.57103	7.43013	7.30789	5.96099	6.37961	7.13188	7.07442	6.49542	6.97739	6.76232	6.4821	6.75797	6.23039	6.512	6.62303
33	6.8744	0.7172	8.05106	6.23088	7.60492	6.92284	7.83282	7.70157	8.41894	7.77782	7.37681	7.29594	6.971	7.03695	8.42662	9.18573	6.982	7.53387	7.61126	7.53415	8.2254	6.83579	7.46742	7.20284	6.76245	7.22909	7.08237	6.21772	7.563	7	7.817	6.7697	5.63132	6.13976	7.56711	7.43443	7.21908	5.92021	6.28026	7.05499	7.11022	6.67968	6.65576	6.63633	6.30558	6.65914	5.94985	6.4493	6.4692
34	6.70893	0.749501	7.957	5.954	7.43733	6.76033	7.593	7.53433	8.54133	7.296	7.20067	7.16667	6.877	6.94833	8.408	8.834	6.84933	7.551	7.37833	7.279	8.05433	6.71267	7.143	7.08867	6.523	6.96933	6.818	5.878	7.712	6.951	7.774	6.65167	5.26033	6.062	7.39533	7.258	7.00667	5.74833	6.048	6.879	7.00667	6.73067	6.223	6.39767	6.01033	6.42067	5.546	6.275	6.21567
35	6.44881	0.776642	7.77221	5.58667	7.16678	6.5329	7.28539	7.23965	8.54971	6.76936	6.94434	6.96066	6.78845	6.80736	8.24131	8.40227	6.66789	7.44876	7.07001	6.97355	7.74562	6.46499	6.76636	6.84642	6.22536	6.62156	6.42711	5.56962	7.742	6.767	7.598	6.38433	4.93321	5.81306	7.03241	6.92101	6.68881	5.46666	5.74972	6.60839	6.76307	6.60842	5.7857	6.06688	5.61389	6.04713	5.05427	5.99667	5.88781
36	6.13278	0.777886	7.50845	5.20618	6.81377	6.2628	6.91909	6.85045	8.43777	6.29918	6.64076	6.68175	6.69755	6.62191	7.92987	7.95136	6.43767	7.23816	6.73309	6.65258	7.33725	6.13447	6.37255	6.50758	5.92242	6.25562	5.97481	5.38272	7.631	6.448	7.287	5.9809	4.72699	5.47548	6.52211	6.48246	6.30319	5.12626	5.46871	6.26267	6.40746	6.31755	5.44339	5.68849	5.17192	5.59616	4.56015	5.65773	5.53781
37	5.81945	0.73838	7.20345	4.91718	6.44245	5.97518	6.50409	6.43991	8.212	5.95818	6.35409	6.355	6.60509	6.43191	7.50445	7.51964	6.17209	6.94309	6.41536	6.34227	6.89264	5.80491	6.01645	6.147	5.68491	5.968	5.56073	5.37618	7.375	6.031	6.859	5.511	4.68173	5.15373	5.979	6.04955	5.90545	4.81182	5.29527	5.88818	6.00064	5.91236	5.24009	5.33627	4.77091	5.174	4.15873	5.32955	5.24473
38	5.57508	0.660646	6.88552	4.79252	6.15009	5.69654	6.07124	6.1174	7.88035	5.7657	6.16724	6.03813	6.51491	6.29721	7.04964	7.13709	5.91391	6.60313	6.16231	6.06894	6.49706	5.56876	5.76888	5.87385	5.589	5.83513	5.28901	5.5527	7.005	5.609	6.386	5.09628	4.80572	4.95785	5.55403	5.74255	5.54236	4.61556	5.30127	5.55888	5.64447	5.51296	5.15942	5.09284	4.50219	4.89408	3.92491	5.11655	5.09825
39	5.45002	0.571787	6.57445	4.84452	6.02655	5.45794	5.67564	5.97324	7.46159	5.69055	6.13817	5.80781	6.42809	6.2738	6.67486	6.82373	5.72941	6.28156	6.01338	5.85955	6.23115	5.48038	5.69479	5.78406	5.67067	5.87347	5.22075	5.84982	6.607	5.301	5.98	4.85907	5.06323	4.96091	5.34314	5.63693	5.25885	4.59533	5.49352	5.3498	5.43953	5.27498	5.14967	5.01444	4.42734	4.81143	3.87748	5.09927	5.18189
40	5.45625	0.514266	6.29455	5.04227	6.10036	5.30424	5.38636	6.02506	6.99818	5.68818	6.26615	5.72312	6.343	6.37848	6.45958	6.60555	5.68594	6.05564	5.98855	5.73773	6.14315	5.53597	5.81782	5.90027	5.90973	6.03412	5.34776	6.17985	6.287	5.188	5.736	4.86012	5.35161	5.16127	5.33482	5.72639	5.07024	4.74691	5.79897	5.29952	5.42918	5.29661	5.15882	5.09921	4.53524	4.89618	3.97418	5.27918	5.47185
41	5.5635	0.507969	6.06736	5.32785	6.30448	5.26831	5.24679	6.21112	6.55954	5.73273	6.49484	5.80498	6.26664	6.59469	6.4194	6.51436	5.81927	5.9797	6.07197	5.71752	6.21901	5.68006	6.09061	6.16026	6.24255	6.23854	5.60501	6.47203	6.122	5.267	5.669	5.06194	5.58957	5.48212	5.44312	5.92239	4.97201	5.01284	6.10616	5.39611	5.5714	5.55238	5.14994	5.2846	4.7407	5.06807	4.14621	5.56873	5.86287
42	5.71435	0.529801	5.90139	5.63239	6.51806	5.3407	5.23255	6.4319	6.22676	5.81506	6.74242	6.01546	6.23064	6.8559	6.50122	6.56745	6.09812	6.05031	6.22204	5.79915	6.37582	5.81851	6.40564	6.44675	6.58048	6.41912	5.89992	6.67658	6.127	5.464	5.727	5.35176	5.74831	5.81812	5.54876	6.1028	4.93931	5.31603	6.31436	5.58757	5.7778	5.91132	5.09939	5.46734	4.95044	5.24464	4.33633	5.85436	6.22361
43	5.85341	0.552372	5.81682	5.903	6.65021	5.47245	5.28018	6.6063	6.05564	5.92782	6.94218	6.27324	6.28245	7.08773	6.61985	6.74418	6.44055	6.20252	6.40176	5.96273	6.53279	5.85373	6.67073	6.65367	6.85291	6.5487	6.16461	6.76655	6.263	5.675	5.842	5.61861	5.83709	6.07709	5.581	6.19542	4.95221	5.59194	6.39485	5.80188	5.97667	6.2243	4.99709	5.58088	5.116	5.37497	4.50773	6.05436	6.46412
44	5.94314	0.569891	5.83333	6.10391	6.67384	5.62201	5.34639	6.6939	6.04855	6.0507	7.06284	6.50857	6.435	7.2401	6.69703	6.99164	6.76293	6.35143	6.58386	6.16903	6.65185	5.74481	6.84945	6.74628	7.03139	6.62724	6.38138	6.72314	6.444	5.828	5.941	5.78696	5.87797	6.20606	5.53483	6.20636	4.99379	5.8081	6.3483	5.96133	6.11839	6.40365	4.84176	5.59887	5.21849	5.44252	4.63924	6.13861	6.56529
45	5.96092	0.591202	5.92367	6.20467	6.59656	5.75522	5.40667	6.67956	6.15989	6.15933	7.099	6.67844	6.647	7.29667	6.68711	7.249	7.00422	6.43367	6.74444	6.37367	6.71056	5.50133	6.95033	6.72933	7.12167	6.673	6.54322	6.53367	6.582	5.88	5.962	5.80967	5.88011	6.16167	5.41467	6.16278	5.04511	5.956	6.18689	6.024	6.16033	6.43467	4.657	5.51756	5.24544	5.44733	4.72033	6.10733	6.53944
46	5.89871	0.624118	6.03364	6.18309	6.45145	5.84445	5.43709	6.56445	6.30764	6.23682	7.05536	6.76273	6.85309	7.267	6.58591	7.44536	7.13409	6.42718	6.86	6.53227	6.70045	5.163	6.98609	6.61873	7.14245	6.69318	6.62845	6.231	6.627	5.795	5.867	5.67982	5.81764	5.91009	5.22264	6.07573	5.08955	6.03636	5.95927	5.99845	6.08473	6.34236	4.49373	5.34973	5.19555	5.397	4.74509	5.96936	6.41218
47	5.76857	0.663737	6.12267	6.05582	6.28663	5.86498	5.43255	6.37603	6.38552	6.28079	6.93698	6.75828	7.01182	7.16955	6.42591	7.52645	7.13449	6.349	6.9214	6.60888	6.62506	4.82255	6.94948	6.45931	7.10755	6.67904	6.63112	5.88518	6.555	5.568	5.645	5.43604	5.67699	5.4727	4.98466	5.94824	5.11663	6.04886	5.72962	5.91373	5.918	6.16387	4.41879	5.14003	5.07916	5.29164	4.71627	5.75188	6.21241
48	5.6032	0.698047	6.15936	5.87085	6.13005	5.80513	5.41982	6.16278	6.31399	6.31006	6.75715	6.66655	7.09991	7.02489	6.26276	7.488	7.01696	6.24979	6.92023	6.60191	6.51289	4.57967	6.84033	6.31792	7.03182	6.63718	6.55551	5.57995	6.378	5.249	5.323	5.16009	5.48558	4.939	4.76061	5.79066	5.10843	5.99776	5.55976	5.8084	5.72939	5.93167	4.476	4.94943	4.92172	5.13398	4.65964	5.49882	5.98742
49	5.44584	0.719893	6.133	5.67845	6.00415	5.67467	5.42164	5.97494	6.10491	6.34036	6.54673	6.50818	7.11555	6.86506	6.1587	7.36145	6.82433	6.19661	6.84406	6.53918	6.40836	4.4943	6.66755	6.25379	6.93909	6.60433	6.41594	5.38658	6.145	4.912	4.96	4.95948	5.27927	4.45545	4.60527	5.63033	5.04788	5.89712	5.48127	5.72285	5.59679	5.69212	4.63927	4.84315	4.75739	4.95824	4.60464	5.26109	5.82461
50	5.33319	0.732823	6.098	5.54518	5.93037	5.51052	5.43848	5.843	5.86077	6.37888	6.35236	6.32729	7.09327	6.71841	6.14026	7.19555	6.60193	6.24014	6.69774	6.45815	6.34006	4.58703	6.4533	6.30347	6.85439	6.62791	6.25463	5.30379	5.923	4.659	4.66	4.89299	5.09863	4.144	4.55237	5.51322	4.94788	5.76951	5.43789	5.71604	5.56191	5.51573	4.80945	4.87427	4.61512	4.80056	4.56606	5.08488	5.77825
51	5.27722	0.749936	6.14809	5.52715	5.88732	5.37763	5.48076	5.75916	5.73619	6.45582	6.2256	6.16762	7.05836	6.59381	6.22765	7.05973	6.39866	6.3879	6.52779	6.39788	6.30224	4.82169	6.25755	6.42466	6.81715	6.72771	6.13417	5.25487	5.787	4.565	4.506	4.90107	4.93608	4.01573	4.58757	5.47192	4.86792	5.65801	5.3134	5.8646	5.621	5.43247	4.87127	5.0434	4.52825	4.68452	4.58742	4.97833	5.77792
52	5.25215	0.785999	6.28982	5.58782	5.79424	5.33818	5.58118	5.67294	5.80352	6.59009	6.19476	6.0683	7.02355	6.51897	6.47688	7.03355	6.26288	6.62473	6.39515	6.35673	6.23445	5.09127	6.14027	6.48597	6.86227	6.85421	6.10064	5.13688	5.772	4.589	4.454	4.86318	4.71176	3.99209	4.63773	5.46406	4.87618	5.60903	5.0347	6.15345	5.73388	5.37782	4.756	5.27224	4.50915	4.63694	4.71491	4.87918	5.64379
53	5.20738	0.849406	6.39255	5.60603	5.57947	5.38709	5.72058	5.52793	5.95989	6.71827	6.23189	6.0658	7.03555	6.54681	6.89215	7.15282	6.1992	6.92906	6.33484	6.27164	6.06161	5.2974	6.08555	6.37425	6.95364	6.90738	6.13819	4.89112	5.813	4.596	4.375	4.70702	4.3694	3.97688	4.61668	5.38249	4.9698	5.58491	4.61243	6.44046	5.83129	5.26645	4.46794	5.44491	4.50349	4.63343	4.92355	4.70221	5.2738
54	5.09993	0.931549	6.30621	5.46773	5.23428	5.45122	5.82558	5.30977	6.02429	6.73545	6.26228	6.16663	7.15527	6.66153	7.3401	7.347	6.15252	7.24526	6.3879	6.07109	5.76137	5.39907	5.99021	6.06645	6.98609	6.79698	6.16247	4.52509	5.803	4.491	4.182	4.44018	3.94102	3.90318	4.47724	5.15093	5.0463	5.47147	4.12015	6.58049	5.84626	5.06961	4.08867	5.4717	4.42066	4.59297	5.10109	4.41161	4.71368
55	4.91876	1.0006	5.97736	5.13364	4.82709	5.44645	5.82955	5.05264	5.87791	6.57245	6.20982	6.30836	7.36273	6.74982	7.63364	7.44555	6.04536	7.46955	6.548	5.72864	5.36873	5.39364	5.75	5.622	6.85827	6.48773	6.07091	4.09564	5.674	4.265	3.864	4.12836	3.54909	3.75736	4.23118	4.77355	4.97764	5.20945	3.67845	6.49445	5.75036	4.819	3.755	5.32818	4.20155	4.41745	5.10264	4.03482	4.10682
56	4.6935	1.01935	5.48567	4.67	4.45567	5.33767	5.73033	4.83456	5.52122	6.24133	6.03856	6.37633	7.529	6.69333	7.65033	7.3	5.83056	7.487	6.69867	5.27767	4.94678	5.32422	5.33733	5.14744	6.54067	6.01633	5.80911	3.69967	5.423	3.964	3.478	3.86867	3.33967	3.579	3.93756	4.31778	4.72144	4.82611	3.41933	6.20056	5.57178	4.581	3.597	5.05633	3.85811	4.05656	4.86933	3.638	3.62511
57	4.48688	0.975347	4.99421	4.234	4.20948	5.16074	5.60476	4.75726	5.05172	5.8197	5.7693	6.28312	7.48464	6.44507	7.39026	6.88082	5.52555	7.23263	6.6992	4.79861	4.57538	5.2889	4.80585	4.75962	6.08291	5.47332	5.3894	3.42511	5.123	3.678	3.126	3.7576	3.39807	3.43218	3.69923	3.88313	4.35291	4.40094	3.42984	5.81203	5.39093	4.43516	3.68709	4.747	3.48393	3.54065	4.45042	3.29088	3.40066
58	4.37485	0.90562	4.68391	3.986	4.13797	5.00961	5.57582	4.89603	4.61036	5.41773	5.47145	6.01155	7.19955	6.04933	6.96536	6.32645	5.18915	6.73085	6.48509	4.40127	4.33245	5.40433	4.24973	4.54761	5.58564	4.97524	4.88427	3.33136	4.893	3.521	2.906	3.85094	3.72339	3.37145	3.62785	3.58315	4.03897	4.05303	3.71606	5.49645	5.30891	4.45027	4.02673	4.50618	3.21573	2.99579	3.95936	3.05436	3.47994
59	4.41921	0.881705	4.68497	4.01073	4.25942	5.00229	5.75018	5.26884	4.32529	5.14691	5.22614	5.61829	6.758	5.62112	6.53745	5.80582	4.89909	6.1324	6.0862	4.20727	4.28563	5.73045	3.77194	4.55511	5.16903	4.643	4.41086	3.43947	4.838	3.591	2.877	4.14811	4.2554	3.43648	3.79399	3.51915	3.96248	3.90862	4.22515	5.39813	5.40135	4.66757	4.56833	4.41495	3.15468	2.59306	3.54106	2.97664	3.82531
60	4.6472	0.944198	5.02885	4.32315	4.57322	5.2117	6.17015	5.84301	4.27592	5.08876	5.0953	5.20888	6.30564	5.29096	6.23791	5.46836	4.73891	5.64446	5.61262	4.31073	4.47702	6.25544	3.45879	4.78139	4.93861	4.56517	4.0809	3.73058	4.993	3.931	3.059	4.60515	4.92215	3.64515	4.20872	3.73756	4.22487	4.0433	4.87729	5.57897	5.68933	5.07937	5.23961	4.50896	3.32614	2.4628	3.32082	3.076	4.3551
61	5.0474	1.05934	5.65927	4.89355	5.04461	5.62173	6.80736	6.55594	4.47873	5.27755	5.12015	4.90758	5.98264	5.15079	6.13761	5.40264	4.77806	5.42558	5.22561	4.725	4.89727	6.9267	3.37436	5.18615	4.95536	4.76494	3.96858	4.15609	5.334	4.515	3.441	5.15606	5.66255	3.98382	4.82406	4.21279	4.82042	4.46121	5.58385	6.01382	6.14327	5.63182	5.96064	4.78539	3.70533	2.65336	3.36155	3.33245	4.98539
62	5.57854	1.16911	6.47603	5.65124	5.60002	6.17292	7.58906	7.33284	4.89421	5.69421	5.31805	4.80552	5.87682	5.23736	6.25515	5.61482	5.03745	5.5407	5.07371	5.38767	5.466	7.68552	3.54703	5.70078	5.21315	5.19023	4.08928	4.65632	5.805	5.276	3.974	5.73653	6.42222	4.40352	5.55723	4.87025	5.66387	5.10536	6.267	6.62548	6.7127	6.2671	6.66767	5.18442	4.24099	3.14512	3.66052	3.70524	5.63915
63	6.18486	1.24186	7.37452	6.50079	6.15207	6.79784	8.44118	8.11522	5.43883	6.26255	5.667	4.92685	6.02127	5.5423	6.56743	6.04127	5.49075	5.96266	5.23115	6.20809	6.09105	8.47594	3.95688	6.26265	5.64815	5.76092	4.41722	5.1637	6.351	6.131	4.585	6.29806	7.14287	4.84048	6.32489	5.62328	6.64451	5.88701	6.88155	7.31592	7.35007	6.94396	7.32288	5.63404	4.86794	3.87236	4.16597	4.13464	6.25096
64	6.8103	1.27604	8.26536	7.36018	6.63527	7.42982	9.29845	8.872	6.01055	6.886	6.11473	5.23255	6.398	6.00736	7.01609	6.58418	6.086	6.60691	5.69245	7.09336	6.71855	9.24255	4.53264	6.814	6.17591	6.39227	4.89118	5.63473	6.931	6.993	5.19	6.80964	7.76091	5.24109	7.06436	6.39873	7.65791	6.72291	7.417	7.99845	8.013	7.63109	7.90445	6.09509	5.52009	4.74836	4.806	4.56964	6.77391
65	7.40672	1.28755	9.08136	8.16967	7.02309	8.01223	10.1015	9.58089	6.52491	7.48788	6.5976	5.63021	6.93527	6.51793	7.51438	7.13591	6.74397	7.37131	6.3584	7.96767	7.31167	9.93439	5.18433	7.31147	6.71103	7.01317	5.42163	6.05702	7.507	7.794	5.717	7.25687	8.25079	5.58318	7.7278	7.14493	8.61506	7.55248	7.87428	8.61198	8.65639	8.29327	8.40121	6.52842	6.13965	5.68462	5.51055	4.98936	7.19967
66	7.94036	1.29337	9.78267	8.88997	7.32445	8.505	10.7876	10.2199	6.93858	8.01818	7.05492	6.01692	7.52545	6.98092	7.97327	7.60609	7.38393	8.16243	7.13062	8.77439	7.85134	10.5203	5.83488	7.74518	7.19567	7.57802	5.93791	6.43146	8.04	8.49	6.132	7.63874	8.60461	5.88324	8.29604	7.83356	9.45095	8.32954	8.25537	9.12282	9.24271	8.89509	8.81885	6.90083	6.68222	6.60135	6.21294	5.38833	7.54295
67	8.39483	1.30064	10.346	9.51	7.56933	8.88533	11.314	10.7693	7.25067	8.448	7.44633	6.33033	8.068	7.339	8.334	7.947	7.95633	8.905	7.91633	9.49	8.333	10.9893	6.438	8.12567	7.602	8.06967	6.407	6.77433	8.512	9.062	6.447	7.96233	8.83133	6.18	8.77867	8.45267	10.1303	9.01767	8.57133	9.523	9.754	9.42467	9.163	7.20467	7.126	7.44567	6.858	5.767	7.83233
68	8.76953	1.3066	10.76	10.0298	7.79643	9.15246	11.6665	11.2215	7.49838	8.7713	7.76056	6.55433	8.5	7.57478	8.58478	8.14627	8.44583	9.54978	8.6377	10.1121	8.75932	11.3461	6.97736	8.46884	7.92924	8.49847	6.82278	7.11214	8.908	9.515	6.698	8.24099	8.95499	6.52021	9.18604	8.99724	10.6424	9.59963	8.83943	9.82284	10.1813	9.88872	9.44264	7.44608	7.47147	8.19528	7.40052	6.13397	8.09267
69	9.0769	1.30528	11.0479	10.4622	8.03865	9.33064	11.8734	11.5861	7.73816	9.01555	8.00961	6.70204	8.83745	7.69816	8.74018	8.24773	8.85906	10.0749	9.24844	10.6542	9.13564	11.6045	7.46373	8.79996	8.21252	8.88359	7.19979	7.45894	9.205	9.866	6.92	8.4984	9.00936	6.94045	9.51788	9.46766	10.9932	10.0777	9.07812	10.0328	10.5219	10.2912	9.70336	7.62711	7.73822	8.85263	7.83685	6.50167	8.33837
70	9.33522	1.29297	11.2497	10.8366	8.31567	9.46227	11.9699	11.8792	8.01997	9.20791	8.21761	6.79739	9.11509	7.7343	8.82085	8.29491	9.21567	10.4742	9.73142	11.1293	9.46461	11.7897	7.91745	9.14939	8.49082	9.24633	7.55248	7.81445	9.413	10.142	7.145	8.761	9.03279	7.44691	9.78164	9.87324	11.2022	10.4588	9.31691	10.1678	10.7925	10.6389	9.98418	7.76327	7.95548	9.432	8.18282	6.87682	8.58342
71	9.56548	1.27022	11.4154	11.1843	8.63905	9.58471	12.0049	12.1158	8.37321	9.37582	8.40781	6.87569	9.37	7.71696	8.85554	8.33236	9.54007	10.7743	10.0979	11.5459	9.74784	11.9322	8.36788	9.54394	8.78918	9.61152	7.89679	8.17395	9.559	10.361	7.395	9.0411	9.06495	8.01812	9.99504	10.2214	11.3093	10.7498	9.59158	10.2508	11.025	10.9423	10.2959	7.87393	8.15276	9.94665	8.46542	7.26367	8.84645
72	9.78782	1.24221	11.5748	11.5396	8.99891	9.72729	12.0258	12.3091	8.81014	9.54552	8.59468	6.97544	9.62382	7.68414	8.88259	8.39964	9.85124	11.0212	10.3782	11.9158	9.99582	12.0638	8.84952	9.99848	9.12706	9.99804	8.26802	8.51712	9.669	10.54	7.675	9.34345	9.13994	8.63555	10.1876	10.5202	11.3664	10.9696	9.92202	10.3082	11.2607	11.2143	10.6379	7.97348	8.36319	10.4118	8.72042	7.66427	9.14315
73	10.0179	1.21884	11.7371	11.9228	9.385	9.91373	12.07	12.4749	9.32155	9.73527	8.78518	7.12155	9.88891	7.67518	8.93509	8.51691	10.1658	11.2446	10.6169	12.268	10.2258	12.2145	9.37782	10.5105	9.50955	10.4134	8.69736	8.812	9.759	10.698	7.984	9.67073	9.27082	9.27955	10.3966	10.7906	11.4132	11.1478	10.3013	10.3505	11.5353	11.4671	10.9967	8.07055	8.62545	10.8554	8.98482	8.07836	9.48473
74	10.2643	1.21105	11.904	12.334	9.77791	10.1553	12.1676	12.6375	9.89207	9.95673	8.99406	7.32118	10.1767	7.71815	9.02451	8.674	10.4972	11.4821	10.8691	12.6212	10.4503	12.3938	9.95194	11.0663	9.91745	10.8536	9.17615	9.02786	9.853	10.859	8.322	10.0147	9.45952	9.92503	10.6399	11.058	11.474	11.3102	10.7086	10.3844	11.8696	11.7029	11.3452	8.15552	8.97014	11.2961	9.29133	8.50027	9.87303
75	10.5277	1.22618	12.0643	12.7643	10.1454	10.452	12.3424	12.8235	10.507	10.2082	9.24285	7.57034	10.4927	7.82392	9.14383	8.83836	10.8583	11.7652	11.184	12.9855	10.677	12.5756	10.5658	11.6491	10.3248	11.3144	9.66962	9.15112	9.975	11.044	8.684	10.3591	9.70433	10.5484	10.9114	11.3343	11.5741	11.4794	11.1255	10.4088	12.2764	11.916	11.6514	8.20702	9.40236	11.7314	9.64955	8.91812	10.297
76	10.8022	1.26536	12.1953	13.1999	10.4558	10.7987	12.5915	13.0402	11.1455	10.4729	9.53376	7.85818	10.8317	7.99342	9.29188	8.99436	11.2528	12.1022	11.5801	13.367	10.9121	12.7233	11.2012	12.2336	10.7045	11.7808	10.1332	9.19827	10.125	11.263	9.051	10.6942	10.0018	11.1291	11.1945	11.6193	11.7241	11.6734	11.5349	10.4091	12.7542	12.1036	11.8907	8.20361	9.90994	12.1449	10.0472	9.31491	10.7331
77	11.077	1.32296	12.2775	13.6125	10.6816	11.1837	12.8958	13.2698	11.7782	10.7318	9.84935	8.17958	11.1545	8.22149	9.46066	9.15091	11.6735	12.483	12.0291	13.7691	11.1537	12.8141	11.8215	12.7842	11.0305	12.2112	10.5357	9.2236	10.281	11.495	9.403	11.012	10.3425	11.6447	11.4742	11.9039	11.8844	11.8952	11.9171	10.3745	13.2722	12.2636	12.0721	8.1388	10.472	12.5144	10.4719	9.67536	11.1623
78	11.3411	1.38905	12.2933	13.9683	10.7961	11.5809	13.236	13.484	12.3788	10.9727	10.1641	8.53578	11.404	8.50456	9.65011	9.337	12.1017	12.8804	12.4827	14.184	11.3937	12.8403	12.396	13.2668	11.2933	12.5676	10.8537	9.30689	10.427	11.718	9.731	11.2987	10.717	12.083	11.741	12.1814	12.028	12.1351	12.2586	10.3084	13.7889	12.3872	12.2213	8.03544	11.0528	12.8177	10.905	9.98833	11.5844
79	11.5852	1.45018	12.2289	14.2448	10.8065	11.9631	13.594	13.6561	12.9299	11.2104	10.4552	8.93567	11.5433	8.85161	9.87197	9.59255	12.5181	13.2642	12.896	14.5891	11.6238	12.805	12.9035	13.647	11.5057	12.8473	11.0775	9.51285	10.545	11.934	10.034	11.5404	11.1034	12.4361	11.9907	12.4442	12.1451	12.39	12.5617	10.2428	14.2668	12.471	12.3484	7.94227	11.6065	13.034	11.3246	10.2497	12.0012
80	11.8131	1.50224	12.1004	14.4298	10.7608	12.3067	13.9502	13.7746	13.4163	11.4847	10.7113	9.38268	11.5958	9.2676	10.1325	9.93655	12.9073	13.6119	13.2297	14.9582	11.8548	12.7216	13.3302	13.9068	11.6941	13.059	11.2166	9.85404	10.597	12.113	10.322	11.7239	11.4708	12.7	12.2238	12.6794	12.2173	12.6498	12.8285	10.2203	14.6778	12.5252	12.456	7.91423	12.0976	13.1487	11.7154	10.4682	12.3987
81	12.0217	1.53364	11.9549	14.5194	10.7255	12.583	14.2883	13.8404	13.825	11.8279	10.9299	9.8676	11.5863	9.74445	10.434	10.3664	13.2606	13.9012	13.4538	15.269	12.0887	12.6093	13.6776	14.0855	11.8914	13.2218	11.2961	10.2922	10.582	12.233	10.606	11.8396	11.7925	12.8731	12.434	12.8777	12.2226	12.9	13.0548	10.2742	15.0196	12.5695	12.5478	7.99868	12.5114	13.1548	12.0762	10.667	12.7586
82	12.2178	1.54164	11.8358	14.5163	10.7725	12.7851	14.6024	13.8649	14.1654	12.2626	11.1287	10.3791	11.5634	10.2699	10.7925	10.8656	13.5856	14.1264	13.5597	15.5119	12.3152	12.4819	13.9548	14.2417	12.1309	13.3746	11.3509	10.7671	10.593	12.319	10.895	11.8868	12.0516	12.9624	12.6142	13.0317	12.1569	13.132	13.2278	10.421	15.2988	12.621	12.6318	8.20655	12.8488	13.0532	12.4134	10.8714	13.0631
83	12.4068	1.52896	11.7542	14.4337	10.9503	12.9166	14.8831	13.8589	14.4565	12.7878	11.3454	10.9135	11.6104	10.8328	11.2237	11.3912	13.892	14.3147	13.5663	15.6879	12.537	12.3411	14.1727	14.3942	12.4352	13.5479	11.4159	11.2374	10.708	12.401	11.19	11.8632	12.2432	12.9846	12.761	13.1478	12.0358	13.3397	13.3479	10.6676	15.5052	12.687	12.7177	8.50937	13.1149	12.8605	12.7329	11.1033	13.2999
84	12.5892	1.50222	11.6978	14.3018	11.2684	12.9894	15.1203	13.8318	14.7081	13.3765	11.6177	11.4602	11.798	11.423	11.7248	11.9045	14.1878	14.481	13.5139	15.8023	12.7589	12.1851	14.3427	14.5384	12.8025	13.7526	11.528	11.6958	10.939	12.495	11.486	11.7665	12.3622	12.963	12.8654	13.2372	11.889	13.5087	13.4325	11.009	15.6176	12.7692	12.8109	8.86647	13.3198	12.6236	13.035	11.3817	13.4611
85	12.7625	1.47143	11.6594	14.1632	11.6964	13.0383	15.3024	13.7965	14.9203	13.987	11.9659	12.009	12.1498	12.0246	12.2808	12.3991	14.4747	14.6156	13.4613	15.8659	12.9755	12.0099	14.4714	14.668	13.2079	13.9847	11.7121	12.1425	11.281	12.597	11.772	11.6022	12.4116	12.9291	12.9336	13.3082	11.7322	13.6232	13.4976	11.4159	15.6279	12.8674	12.9115	9.24845	13.4893	12.4198	13.3119	11.7256	13.5468
86	12.9247	1.44805	11.6448	14.0578	12.1873	13.1105	15.4289	13.7678	15.0878	14.59	12.3909	12.5598	12.6298	12.619	12.8701	12.8842	14.7526	14.7136	13.4737	15.8896	13.1824	11.8133	14.5528	14.7868	13.6268	14.2338	11.9688	12.5673	11.709	12.691	12.045	11.3923	12.4163	12.9156	12.9835	13.3596	11.5733	13.6763	13.5496	11.8396	15.5377	12.9819	13.0105	9.63345	13.6565	12.3327	13.5493	12.1384	13.5687
87	13.0764	1.44096	11.6665	14.0121	12.7	13.2472	15.5152	13.7588	15.2019	15.1617	12.8803	13.1068	13.1655	13.2132	13.4738	13.3691	15.0229	14.7791	13.5985	15.8815	13.3758	11.6058	14.5758	14.9112	14.0428	14.497	12.2722	12.9639	12.18	12.773	12.306	11.1692	12.4046	12.939	13.0383	13.3909	11.4287	13.6723	13.5961	12.2398	15.3553	13.1109	13.0955	10.0061	13.8581	12.4159	13.7381	12.6133	13.5406
88	13.2208	1.45638	11.7357	14.0413	13.2098	13.4795	15.5898	13.7808	15.2692	15.6772	13.4011	13.6341	13.7033	13.8279	14.0767	13.8591	15.2978	14.8357	13.8463	15.8517	13.553	11.4065	14.5336	15.0629	14.442	14.7805	12.5938	13.3345	12.653	12.847	12.557	10.9616	12.3992	12.9973	13.1184	13.4195	11.3167	13.6168	13.6498	12.5907	15.1138	13.2442	13.16	10.36	14.1205	12.6659	13.8784	13.1394	13.4843
89	13.3615	1.49736	11.8497	14.1493	13.7017	13.8203	15.6837	13.8436	15.3126	16.1163	13.9138	14.1231	14.223	14.4692	14.6632	14.344	15.5927	14.9116	14.1836	15.8117	13.7167	11.2278	14.4293	15.2636	14.8203	15.0849	12.9144	13.6691	13.095	12.923	12.803	10.7868	12.4083	13.0773	13.2324	13.4667	11.2387	13.5194	13.7134	12.8821	14.8636	13.3693	13.1993	10.6921	14.4632	13.0306	13.9803	13.6987	13.424
90	13.4966	1.5618	11.9823	14.3233	14.1597	14.2582	15.8086	13.9436	15.3451	16.4728	14.3799	14.5501	14.6951	15.1208	15.2123	14.7944	15.9119	15.0248	14.5586	15.7722	13.8737	11.0647	14.2768	15.5239	15.1711	15.398	13.2185	13.9435	13.48	13.015	13.044	10.643	12.4175	13.1587	13.3743	13.5421	11.1914	13.4013	13.7742	13.1178	14.649	13.4702	13.2041	10.9966	14.8859	13.443	14.0614	14.2676	13.3775
91	13.6172	1.64262	12.0805	14.5298	14.5671	14.7541	15.9565	14.0649	15.3573	16.7457	14.7715	14.8919	15.0884	15.7478	15.6923	15.1813	16.2445	15.1705	14.9216	15.7428	14.0363	10.9037	14.092	15.8333	15.4785	15.6925	13.4942	14.1308	13.788	13.14	13.276	10.5154	12.3979	13.2198	13.5223	13.6422	11.169	13.2897	13.8104	13.3066	14.4898	13.5332	13.1656	11.2626	15.359	13.8369	14.14	14.8164	13.3383
92	13.7085	1.7305	12.0878	14.7224	14.905	15.2462	16.0973	14.1817	15.337	16.9356	15.0652	15.1301	15.3758	16.3018	16.0683	15.4775	16.5684	15.3342	15.2219	15.7171	14.2115	10.7367	13.8955	16.1642	15.7219	15.9352	13.7306	14.2105	14.008	13.303	13.478	10.3863	12.3291	13.2438	13.6488	13.7497	11.1536	13.2016	13.7981	13.4448	14.3758	13.5472	13.0815	11.4769	15.8377	14.1617	14.2217	15.3167	13.2798
93	13.7522	1.81763	11.9808	14.8558	15.1519	15.6698	16.1963	14.2626	15.2739	17.0322	15.2562	15.2525	15.5478	16.736	16.3301	15.6698	16.8607	15.4917	15.4266	15.6685	14.3883	10.564	13.708	16.4729	15.8759	16.0995	13.9157	14.1633	14.13	13.492	13.615	10.2459	12.201	13.2131	13.7243	13.8411	11.1131	13.1289	13.7187	13.51	14.275	13.4991	12.9432	11.6218	16.2765	14.3922	14.2941	15.741	13.1731
94	13.728	1.89959	11.7659	14.8939	15.2792	15.9864	16.2273	14.2802	15.1507	17.0021	15.3423	15.2553	15.6006	17.0137	16.4799	15.7448	17.0948	15.6051	15.5215	15.5825	14.5313	10.373	13.535	16.7162	15.9168	16.1684	14.0289	13.9747	14.138	13.685	13.654	10.0782	12.0078	13.1025	13.7176	13.8905	11.0126	13.0411	13.5582	13.4824	14.1478	13.3688	12.7377	11.6715	16.6358	14.5231	14.3346	16.0592	12.9965
95	13.6137	1.97548	11.4602	14.8096	15.2635	16.1814	16.1722	14.2088	14.948	16.8085	15.3128	15.1306	15.5183	17.1141	16.5168	15.6799	17.2412	15.6364	15.4877	15.4565	14.5912	10.1271	13.3574	16.8591	15.8209	16.1297	14.0338	13.6389	14.012	13.851	13.559	9.86196	11.7419	12.8789	13.5934	13.8735	10.8193	12.9009	13.3014	13.3503	13.9558	13.1326	12.4453	11.596	16.8858	14.5559	14.3088	16.2415	12.7331
96	13.3825	2.04807	11.0771	14.5796	15.0846	16.2479	16.0116	14.0121	14.6401	16.4294	15.1459	14.867	15.288	17.0208	16.4285	15.4471	17.2796	15.554	15.2885	15.2823	14.5176	9.77936	13.1342	16.8794	15.5588	15.971	13.8902	13.16	13.722	13.946	13.285	9.566	11.3728	12.5073	13.3076	13.763	10.4911	12.6622	12.9154	13.0995	13.6706	12.7596	12.0318	11.3695	17.0045	14.4863	14.1592	16.2512	12.3649
97	13.0041	2.12092	10.6103	14.1755	14.7295	16.1634	15.7217	13.6472	14.1927	15.8507	14.8171	14.4715	14.9091	16.7159	16.1904	15.0122	17.1895	15.3258	14.8736	15.0419	14.2645	9.28506	12.8106	16.756	15.101	15.6737	13.568	12.548	13.236	13.916	12.791	9.15642	10.8545	11.9555	12.8114	13.5277	9.98609	12.2678	12.3582	12.7116	13.2682	12.1964	11.4492	10.9805	16.9731	14.3043	13.8084	16.0383	11.8665
98	12.4508	2.19269	10.0235	13.5537	14.185	15.889	15.2698	13.0775	13.5699	15.0621	14.3024	13.9597	14.3743	16.1746	15.7795	14.3511	16.942	14.927	14.1884	14.7006	13.787	8.62838	12.3414	16.4582	14.4165	15.2189	13.0425	11.7971	12.531	13.713	12.053	8.60217	10.147	11.2023	12.075	13.1358	9.28084	11.6748	11.5979	12.1713	12.7191	11.4039	10.6708	10.422	16.7486	13.9936	13.1952	15.5422	11.2094
99	11.7081	2.25548	9.29548	12.6888	13.4386	15.3947	14.6082	12.284	12.7571	14.069	13.5803	13.3203	13.6681	15.369	15.177	13.4556	16.5039	14.3301	13.2102	14.2165	13.0496	7.82404	11.6972	15.9434	13.4838	14.5881	12.2887	10.8871	11.608	13.305	11.063	7.8852	9.23714	10.2532	11.1094	12.5628	8.37941	10.8593	10.6285	11.4678	11.9913	10.4	9.7183	9.68046	16.2679	13.5303	12.2999	14.7135	10.3716
100	10.7816	2.2957	8.45	11.598	12.477	14.67	13.7	11.284	11.761	12.888	12.646	12.517	12.778	14.283	14.358	12.321	15.84	13.508	11.973	13.552	12.052	6.927	10.873	15.166	12.3	13.764	11.31	9.828	10.492	12.692	9.87	7.005	8.161	9.152	9.962	11.777	7.307	9.837	9.486	10.606	11.075	9.239	8.647	8.743	15.474	12.88	11.136	13.548	9.341
[truncated: 64 more columns]

[truncated: 37 more sheets: Rotation LHipFlex A1ComfM, Rotation LKneeFlex A1ComfM, Rotation LAnkleFlex A1ComfM, Rotation RHipAbAd A1ComfM, Rotation RHipRot A1ComfM, Rotation RAnklePron A1ComfM, Rotation LHipAbAd A1ComfM, Rotation LHipRot A1ComfM, Rotation LAnklePron A1ComfM, Rotation PelvicTil A1ComfM, Rotation PelvicObl A1ComfM, Rotation PelvicRot A1ComfM, LProgression A1ComfM, RProgression A1ComfM, Rotation TrunkTilt A1ComfM, Rotation TrunkFlex A1ComfM, Rotation TrunkRot A1ComfM, Moment RHipFlex A1ComfM, Moment RHipAbAd A1ComfM, Moment RHipRot A1ComfM …]
