# Supplementary material for: Lower limb muscle fatigue after uphill walking in children with unilateral spastic cerebral palsy
Source: PLoS One. 2022 Dec 6;17(12):e0278657. doi: 10.1371/journal.pone.0278657 (PMC9725134; doi:10.1371/journal.pone.0278657)
Supplement: S3 File — (ZIP) [file pone.0278657.s005.zip › Kinematics-individual files-part3/F23A1_FacoM0001.xlsx]

## Sheet: gait A1FaCoM
Calculated gait parameters	mean	std	VC	max	min
Walking.Speed [m/s]	1.2	0	0	1.2	1.2
Cadans [1/m]	116.97	5.89	3.02	139.53	103.45
L.Stride.Time [s]	1.03	0.03	0.03	1.12	0.92	1.05	1.05	1.03	1.08	1.07	1.01	1.03	1.01	0.97	1.02	0.97	1.01	1.03	1	1.04	1	0.93	0.95	0.95	0.92	0.97	1	1.02	1.03	1.02	1.02	1.02	1.05	1.05	1.05	1.03	1.02	1.03	1.05	0.99	1.02	1.01	1.01	0.99	1.03	1.04	1.04	1.05	0.97
L.Step.Time [s]	0.5	0.02	0.04	0.55	0.43	0.5	0.52	0.5	0.48	0.54	0.51	0.48	0.51	0.5	0.46	0.51	0.47	0.49	0.5	0.5	0.53	0.5	0.43	0.47	0.46	0.47	0.48	0.5	0.49	0.52	0.49	0.48	0.48	0.52	0.49	0.5	0.51	0.47	0.49	0.49	0.46	0.5	0.5	0.49	0.49	0.49	0.5	0.52	0.52
L.Stance.Time [s]	0.6	0.03	0.05	0.67	0.53	0.63	0.61	0.59	0.64	0.63	0.59	0.6	0.58	0.56	0.6	0.54	0.58	0.62	0.57	0.61	0.57	0.55	0.54	0.56	0.53	0.55	0.57	0.6	0.59	0.58	0.59	0.58	0.61	0.61	0.62	0.61	0.59	0.6	0.64	0.57	0.59	0.59	0.59	0.55	0.6	0.62	0.6	0.62	0.55
L.Swing.Time [s]	0.43	0.01	0.03	0.45	0.38	0.42	0.44	0.44	0.44	0.44	0.42	0.43	0.43	0.41	0.42	0.43	0.43	0.41	0.43	0.43	0.43	0.38	0.41	0.39	0.39	0.42	0.43	0.42	0.44	0.44	0.43	0.44	0.44	0.44	0.43	0.42	0.43	0.43	0.41	0.42	0.43	0.42	0.42	0.44	0.43	0.42	0.44	0.43	0.42
L.Stance.Swing [1]	0.72	0.03	0.05	0.8	0.64	0.667	0.721	0.746	0.688	0.698	0.712	0.717	0.741	0.732	0.7	0.796	0.741	0.661	0.754	0.705	0.754	0.691	0.759	0.696	0.736	0.764	0.754	0.7	0.746	0.759	0.729	0.759	0.721	0.721	0.694	0.689	0.729	0.717	0.641	0.737	0.729	0.712	0.712	0.8	0.717	0.677	0.733	0.694	0.764
L.Bipedal [s]	0.09	0.02	0.19	0.13	0.05	0.09	0.1	0.09	0.08	0.1	0.07	0.07	0.07	0.08	0.09	0.08	0.07	0.09	0.07	0.07	0.07	0.08	0.06	0.1	0.05	0.06	0.05	0.09	0.08	0.11	0.1	0.09	0.08	0.1	0.09	0.07	0.1	0.09	0.12	0.11	0.09	0.08	0.09	0.07	0.09	0.1	0.08	0.09	0.05
L.Stride.Length [m]	1.23	0.06	0.05	1.38	1.06	1.209	1.302	1.295	1.2	1.294	1.242	1.253	1.145	1.146	1.141	1.263	1.243	1.208	1.25	1.221	1.211	1.116	1.106	1.061	1.073	1.266	1.222	1.155	1.26	1.216	1.257	1.274	1.222	1.298	1.267	1.186	1.308	1.242	1.138	1.197	1.203	1.153	1.206	1.265	1.279	1.234	1.23	1.237	1.239
L.Step.Length [m]	0.61	0.04	0.06	0.71	0.52	0.623	0.591	0.644	0.626	0.595	0.625	0.614	0.646	0.56	0.542	0.581	0.634	0.62	0.647	0.634	0.621	0.598	0.522	0.533	0.521	0.529	0.633	0.618	0.538	0.593	0.574	0.618	0.615	0.636	0.639	0.629	0.604	0.64	0.593	0.528	0.546	0.593	0.563	0.57	0.617	0.629	0.634	0.623	0.622
L.Step.Width [m]	0.15	0.05	0.36	0.26	0	0.107	0.042	0.207	0.131	0.048	0.078	0.187	0.187	0.261	0.243	0.203	0.211	0.188	0.08	0.063	0.182	0.113	0.199	0.096	0.183	0.225	0.174	0.108	0.078	0.184	0.24	0.192	0.21	0.21	0.169	0.172	0.221	0.14	0.097	0.262	0.218	0.103	0.043	0.188	0.199	0.095	0.169	0.083	0.206
L.foot.clear [cm]	1.95	0.36	0.18	3.25	1.01	2.754	2.191	1.64	2.036	2.21	2.38	2.035	2.017	2.121	1.697	1.708	1.638	2.443	1.819	1.333	1.864	1.924	1.371	1.815	1.706	1.504	2.026	1.72	2.114	1.806	1.994	2.237	2.806	1.67	1.625	1.872	1.952	2.17	1.771	1.815	1.293	1.787	1.935	1.787	2.056	1.952	1.31	1.547	1.4
R.Stride.Time [s]	1.03	0.03	0.03	1.11	0.91	1.03	1.07	1.05	1.02	1.1	1.04	1	1.02	1.01	0.97	1.01	0.99	1.02	1	1.01	1.03	1	0.91	0.96	0.91	0.96	0.98	1.03	1	1.05	1.03	1.02	1.01	1.08	1.04	1.02	1.06	1.01	1.05	1.02	0.98	1.01	1.02	0.99	1.03	1.03	1.02	1.05	1
R.Step.Time [s]	0.53	0.02	0.04	0.58	0.45	0.53	0.55	0.55	0.54	0.56	0.53	0.52	0.51	0.51	0.51	0.5	0.52	0.53	0.5	0.51	0.5	0.5	0.48	0.49	0.45	0.49	0.5	0.53	0.51	0.53	0.54	0.54	0.53	0.56	0.55	0.52	0.55	0.54	0.56	0.53	0.52	0.51	0.52	0.5	0.54	0.54	0.52	0.53	0.48
R.Stance.Time [s]	0.59	0.03	0.05	0.65	0.49	0.59	0.62	0.59	0.56	0.64	0.58	0.55	0.58	0.58	0.55	0.59	0.54	0.58	0.57	0.57	0.6	0.58	0.49	0.57	0.51	0.53	0.53	0.59	0.57	0.63	0.59	0.57	0.56	0.62	0.58	0.57	0.61	0.56	0.61	0.6	0.55	0.58	0.59	0.56	0.58	0.59	0.58	0.61	0.57
R.Swing.Time [s]	0.44	0.01	0.03	0.48	0.39	0.44	0.45	0.46	0.46	0.46	0.46	0.45	0.44	0.43	0.42	0.42	0.45	0.44	0.43	0.44	0.43	0.42	0.42	0.39	0.4	0.43	0.45	0.44	0.43	0.42	0.44	0.45	0.45	0.46	0.46	0.45	0.45	0.45	0.44	0.42	0.43	0.43	0.43	0.43	0.45	0.44	0.44	0.44	0.43
R.Stance.Swing [1]	0.75	0.04	0.05	0.87	0.66	0.746	0.726	0.78	0.821	0.719	0.793	0.818	0.759	0.741	0.764	0.712	0.833	0.759	0.754	0.772	0.717	0.724	0.857	0.684	0.784	0.811	0.849	0.746	0.754	0.667	0.746	0.789	0.804	0.742	0.793	0.789	0.738	0.804	0.721	0.7	0.782	0.741	0.729	0.768	0.776	0.746	0.759	0.721	0.754
R.Bipedal [s]	0.07	0.02	0.23	0.11	0.04	0.1	0.06	0.04	0.1	0.07	0.06	0.08	0.07	0.05	0.09	0.04	0.06	0.09	0.07	0.1	0.07	0.05	0.06	0.07	0.08	0.06	0.07	0.07	0.08	0.05	0.05	0.04	0.08	0.05	0.07	0.09	0.04	0.06	0.08	0.04	0.07	0.08	0.07	0.05	0.06	0.08	0.08	0.09	0.07
R.Stride.Length [m]	1.23	0.05	0.04	1.34	1.06	1.24	1.25	1.313	1.231	1.263	1.253	1.221	1.231	1.164	1.103	1.21	1.257	1.181	1.263	1.233	1.234	1.192	1.096	1.072	1.065	1.162	1.237	1.235	1.205	1.235	1.213	1.277	1.201	1.294	1.278	1.211	1.272	1.289	1.203	1.179	1.155	1.184	1.2	1.218	1.267	1.229	1.241	1.238	1.22
R.Step.Length [m]	0.62	0.03	0.05	0.7	0.52	0.618	0.658	0.669	0.605	0.669	0.628	0.607	0.585	0.604	0.56	0.629	0.623	0.561	0.616	0.6	0.613	0.594	0.574	0.54	0.543	0.633	0.604	0.617	0.667	0.642	0.639	0.659	0.586	0.659	0.638	0.582	0.667	0.649	0.61	0.651	0.61	0.59	0.637	0.648	0.651	0.6	0.607	0.615	0.598
R.Step.Width [m]	0.15	0.05	0.36	0.27	0.01	0.213	0.047	0.089	0.17	0.171	0.057	0.077	0.267	0.205	0.204	0.198	0.232	0.235	0.013	0.051	0.127	0.149	0.1	0.12	0.197	0.209	0.204	0.155	0.159	0.136	0.206	0.197	0.194	0.194	0.187	0.223	0.143	0.174	0.17	0.158	0.214	0.148	0.087	0.086	0.254	0.156	0.228	0.124	0.042
R.foot.clear [cm]	1.86	0.46	0.25	3.75	1.03	2.144	1.677	1.626	2.822	1.404	2.616	2.424	1.73	1.027	1.385	1.422	1.662	2.684	1.707	1.546	1.74	2.044	2.432	1.477	2.02	1.642	1.841	1.545	2.236	1.532	1.336	2.055	1.867	1.888	2.159	2.023	1.347	1.918	1.651	1.371	1.789	1.471	1.45	1.86	1.431	1.504	2.461	1.473	1.153
Asym.step.time [%]	7.02	3.95	0.56	20.95	1.9	5.825	5.607	9.524	11.765	3.636	3.846	8	0	1.98	10.309	1.98	10.101	7.843	0	1.98	5.825	0	10.989	4.167	2.198	4.167	4.082	5.825	4	1.905	9.709	11.765	9.901	7.407	11.538	3.922	7.547	13.861	13.333	7.843	12.245	1.98	3.922	2.02	9.709	9.709	3.922	1.905	8
Asym.step.length [%]	5.82	4.75	0.82	21.43	0.06	0.753	10.711	3.87	3.425	11.706	0.395	1.086	9.788	7.582	3.299	8.013	1.764	10.076	4.938	5.576	1.385	0.663	9.447	1.301	4.164	17.862	4.557	0.058	21.432	7.942	10.714	6.37	4.82	3.556	0.188	7.823	9.887	1.335	2.926	20.827	11.02	0.503	12.355	12.959	5.364	4.626	4.264	1.193	3.993
Mox file gait parameters	mean	std
L.Stride.Time	1.02848	0.0326523
L.Stance.Time	0.666616	0.0250447
L.Swing.Time	0.361912	0.0135659
L.Stance.Swing	0.647981	0.00956181
L.Step.Length	0.604072	0.0339694
L.Step.Width	0.106616	0.0450204
R.Stride.Time	1.02858	0.0319162
R.Stance.Time	0.649087	0.0244828
R.Swing.Time	0.379484	0.0151138
R.Stance.Swing	0.631009	0.0110872
R.Step.Length	0.629437	0.0298807
R.Step.Width	0.104571	0.0466096
	mean	std	VC	max	min
step lateral CoM displacement {m}	0.0288512	0.0103955	0.360314	0.067319	0.0106913	0.0326904	0.0120506	0.0215214	0.0405098	0.0393996	0.0415883	0.0183364	0.0320541	0.040463	0.0223875	0.0287085	0.0188788	0.0421192	0.0377481	0.0474563	0.0247324	0.0308168	0.0362673	0.0270417	0.0345656	0.0175259	0.0269959	0.0214573	0.0359686	0.0254238	0.0475276	0.0181075	0.0571649	0.0121804	0.0304133	0.0192523	0.0283755	0.022761	0.0287659	0.0394026	0.0397623	0.0151298	0.0359605	0.0228706	0.0278708	0.0254861	0.0294965	0.018692	0.0232229
step vertical CoM displacement {m}	0.0394461	0.00549207	0.13923	0.0551212	0.0230481	0.0391355	0.0366961	0.0358303	0.0330441	0.0458391	0.0401547	0.0393011	0.0400293	0.0349556	0.0307361	0.0391447	0.0395654	0.0464615	0.0472125	0.0456308	0.0440466	0.047183	0.0436288	0.0330934	0.0364173	0.0402098	0.0377718	0.0492838	0.0474096	0.0415397	0.0422629	0.0358066	0.0446687	0.0412146	0.0348554	0.0409758	0.0401035	0.0395037	0.0415306	0.0374075	0.0418109	0.0281555	0.0296591	0.0300421	0.0415178	0.026714	0.0330151	0.0385976	0.0477446
step forward CoM displacement {m}	0.0371349	0.0127122	0.342324	0.0895901	0.0146422	0.0384445	0.0437641	0.0311591	0.0381421	0.0224866	0.031285	0.0404391	0.0533525	0.0457519	0.0493097	0.0275664	0.0363306	0.0307819	0.0403065	0.0392939	0.0451067	0.0431295	0.041997	0.0395283	0.0593744	0.0381953	0.029035	0.0460026	0.0269511	0.0204056	0.069079	0.0428805	0.0259738	0.0238389	0.0404348	0.03073	0.0253204	0.0172261	0.026712	0.0344041	0.0353207	0.0455239	0.0422812	0.029716	0.0379692	0.0433774	0.0321837	0.0570702	0.0277864
stance lateral CoM displacement {m}	0.0336329	0.0121599	0.361547	0.0789453	0.0106913	0.0326904	0.0120506	0.0350334	0.0406225	0.057874	0.0415883	0.0183364	0.0485811	0.0424039	0.0223875	0.0343689	0.0213503	0.0503756	0.0503677	0.0474563	0.0282339	0.0481866	0.0362673	0.0444921	0.0345656	0.0244107	0.0304835	0.0303912	0.0435534	0.0327547	0.0619072	0.0294978	0.0582907	0.0121804	0.0363003	0.0249989	0.0283755	0.0338052	0.0352892	0.0538031	0.0397623	0.0151298	0.0462644	0.0228706	0.0377106	0.0352428	0.0294965	0.0235407	0.0274177
stance vertical CoM displacement {m}	0.0406336	0.00587643	0.14462	0.0566424	0.0230481	0.0421479	0.0367185	0.0358303	0.0332479	0.049344	0.0401547	0.0393011	0.0400293	0.0349556	0.0314296	0.0391447	0.0395654	0.0482417	0.0472125	0.0468023	0.0440466	0.04837	0.0436288	0.0357476	0.0364173	0.0413699	0.0377718	0.05048	0.0474096	0.0435304	0.0422629	0.0400546	0.0446687	0.0424936	0.0348554	0.0425812	0.0401035	0.0421356	0.0415306	0.0377425	0.0418109	0.0281555	0.0296591	0.032233	0.0415178	0.0291877	0.0338279	0.0397795	0.0477446
stance forward CoM displacement {m}	0.0420396	0.0125625	0.298825	0.0945517	0.0200414	0.0384445	0.0437641	0.0311591	0.0381421	0.041024	0.0437137	0.0534189	0.0533525	0.0457519	0.0493097	0.0384927	0.0363306	0.0431374	0.0403065	0.0521989	0.0451067	0.0431295	0.041997	0.0395283	0.0593744	0.0381953	0.0391974	0.0633139	0.0320628	0.0223215	0.069079	0.0553337	0.0420228	0.0343813	0.0404348	0.03073	0.0264906	0.0282536	0.0341093	0.0392296	0.0353207	0.0455239	0.0422812	0.029716	0.0379692	0.0433774	0.0370324	0.0684101	0.0313742
[truncated: 206 more columns]

## Sheet: MoS A1FaCoM
	mean	std	step:1	step:2
MoS_ML_L	0.056	0.02	0.0482326	0.00894148	0.0574369	0.0593421	0.00703564	0.0333446	0.0855853	0.0765565	0.0762719	0.0724942	0.0957127	0.0754993	0.0226336	0.0337981	0.0618015	0.0562682	0.0348714	0.0432917	0.078322	0.0824938	0.0811591	0.0558698	0.0663844	0.0567439	0.0813819	0.0761397	0.0624373	0.0483268	0.0560505	0.068365	0.0450813	0.0653098	0.0615624	0.0540822	0.0575601	0.0577777	0.0642941	0.0651525	0.0760744	0.0682368	0.0893246	0.0536118	0.00527366	0.0733251	0.0214101	0.0953252	0.0652709
MoS_ML_R	0.05	0.028	0.0428642	-0.0359962	0.0706497	0.0487798	-0.00865939	0.0282167	0.0707597	0.0648368	0.098927	0.0962432	0.0832331	0.0794581	0.0695872	-0.0573834	0.0141539	0.0557137	0.0722437	0.10696	0.01839	0.0817564	0.0762815	0.0670145	0.0270386	0.0199913	0.054298	0.08872	0.0719719	0.0784137	0.0579893	0.0565047	0.043938	0.0737669	0.044754	0.0254259	0.0853137	0.100029	0.0415924	0.0354581	0.0537161	0.0585032	0.0263351	0.0585197	0.0469405	0.0998444	0.0710749	0.0298557	0.040342
MoS_ML	0.053	0.025	0.0428642	0.0482326	-0.0359962	0.00894148	0.0706497	0.0574369	0.0487798	0.0593421	-0.00865939	0.00703564	0.0282167	0.0333446	0.0707597	0.0855853	0.0648368	0.0765565	0.098927	0.0762719	0.0962432	0.0724942	0.0832331	0.0957127	0.0794581	0.0754993	0.0695872	0.0226336	-0.0573834	0.0337981	0.0141539	0.0618015	0.0557137	0.0562682	0.0722437	0.0348714	0.10696	0.0432917	0.01839	0.078322	0.0817564	0.0824938	0.0762815	0.0811591	0.0670145	0.0558698	0.0270386	0.0663844	0.0199913
MoS_BF_L	-0.177	0.023	-0.159155	-0.1818	-0.191251	-0.174297	-0.183201	-0.203337	-0.186473	-0.201795	-0.21158	-0.153913	-0.190056	-0.192382	-0.15231	-0.178787	-0.168504	-0.18225	-0.189373	-0.211369	-0.183704	-0.220578	-0.189199	-0.191895	-0.176148	-0.227348	-0.191718	-0.182931	-0.206978	-0.178014	-0.176011	-0.176908	-0.19068	-0.172958	-0.181498	-0.142056	-0.198541	-0.181987	-0.128555	-0.198104	-0.217788	-0.1866	-0.158444	-0.200067	-0.189622	-0.217291	-0.176242	-0.178836	-0.141281
MoS_BF_R	-0.206	0.018	-0.234761	-0.205813	-0.212662	-0.227663	-0.185762	-0.207601	-0.212155	-0.215007	-0.206151	-0.226908	-0.187464	-0.233553	-0.213814	-0.207233	-0.233358	-0.197466	-0.187491	-0.240859	-0.233818	-0.217259	-0.239661	-0.229803	-0.221615	-0.199914	-0.197898	-0.207084	-0.208114	-0.225131	-0.192084	-0.181764	-0.23324	-0.186181	-0.224265	-0.192845	-0.182727	-0.218933	-0.216896	-0.179271	-0.208592	-0.185871	-0.213652	-0.212388	-0.173019	-0.192125	-0.217172	-0.219496	-0.220578
MoS_BF	-0.192	0.025	-0.234761	-0.159155	-0.205813	-0.1818	-0.212662	-0.191251	-0.227663	-0.174297	-0.185762	-0.183201	-0.207601	-0.203337	-0.212155	-0.186473	-0.215007	-0.201795	-0.206151	-0.21158	-0.226908	-0.153913	-0.187464	-0.190056	-0.233553	-0.192382	-0.213814	-0.15231	-0.207233	-0.178787	-0.233358	-0.168504	-0.197466	-0.18225	-0.187491	-0.189373	-0.240859	-0.211369	-0.233818	-0.183704	-0.217259	-0.220578	-0.239661	-0.189199	-0.229803	-0.191895	-0.221615	-0.176148	-0.199914
[truncated: 204 more columns]

## Sheet: Force A1FaCoM
	mean	std	CV	steps
Fv_R_max_1	11.4336	0.489363	0.0428005	11.2994	12.0437	11.3113	11.1414	11.3658	10.2715	12.03	11.2942	10.9375	12.1697	11.8237	11.7469	10.5159	11.7891	11.9094	11.8756	11.6302	11.9997	10.9503	11.7114	11.7695	11.2106	11.4615	11.6395	10.9413	11.6119	11.5549	10.9396	10.629	0	0	0	0	0	0	0	0	0	0	0	0	0	0	0	0	0
Fv_L_max_1	11.0073	0.554248	0.0503526	11.5437	11.4751	11.2224	11.0009	11.1978	11.5686	11.851	11.0014	10.5349	10.5801	11.4933	10.7911	11.2422	11.3091	10.8291	10.7528	10.9039	10.9587	11.44	9.73916	10.8126	10.8804	10.5219	10.6037	11.3292	10.7297	11.0897	10.7641	10.8183	11.8347	11.2941	11.6412	11.4139	9.08047	0	0	0	0	0	0	0	0	0	0	0	0
Fv_tot_max_1	11.2036	0.563492	0.0502958	11.2994	12.0437	11.3113	11.1414	11.3658	10.2715	12.03	11.2942	10.9375	12.1697	11.8237	11.7469	10.5159	11.7891	11.9094	11.8756	11.6302	11.9997	10.9503	11.7114	11.7695	11.2106	11.4615	11.6395	10.9413	11.6119	11.5549	10.9396	10.629	11.5437	11.4751	11.2224	11.0009	11.1978	11.5686	11.851	11.0014	10.5349	10.5801	11.4933	10.7911	11.2422	11.3091	10.8291	10.7528	10.9039
Fv_R_max_2	9.60747	0.38089	0.0396452	9.65486	9.32587	9.09673	9.04304	9.16195	10.1934	9.59215	9.36057	9.10054	9.36626	10.1489	9.46059	10.0161	9.39832	9.47796	9.13384	9.42886	9.85443	10.1037	9.24865	9.91937	10.0442	9.79789	9.76085	9.93503	9.6803	9.28323	10.4338	9.59524	0	0	0	0	0	0	0	0	0	0	0	0	0	0	0	0	0
Fv_L_max_2	9.68816	0.460565	0.047539	10.1446	9.7941	9.23815	9.49429	9.30243	9.90115	9.17919	10.7029	8.43614	9.26379	9.46537	9.7435	9.47977	9.64542	9.77014	10.0122	9.93131	9.41529	9.07787	9.62535	9.55861	9.92105	9.5636	10.383	9.97224	10.1094	9.6085	9.1925	9.27349	9.81354	10.2477	10.5842	9.46323	10.0836	0	0	0	0	0	0	0	0	0	0	0	0
Fv_tot_max_2	9.65102	0.424341	0.0439685	9.65486	9.32587	9.09673	9.04304	9.16195	10.1934	9.59215	9.36057	9.10054	9.36626	10.1489	9.46059	10.0161	9.39832	9.47796	9.13384	9.42886	9.85443	10.1037	9.24865	9.91937	10.0442	9.79789	9.76085	9.93503	9.6803	9.28323	10.4338	9.59524	10.1446	9.7941	9.23815	9.49429	9.30243	9.90115	9.17919	10.7029	8.43614	9.26379	9.46537	9.7435	9.47977	9.64542	9.77014	10.0122	9.93131
Fv_R_min	6.99351	0.379782	0.0543049	7.01596	6.98088	6.75388	7.1274	7.7254	7.61368	6.67442	6.97146	7.68127	6.33283	6.77245	6.8911	7.38875	6.50177	6.71567	7.02569	6.50813	6.5332	7.22111	7.57778	6.80913	7.01591	6.66656	6.90545	7.38957	6.58983	6.89425	7.14404	7.38432	0	0	0	0	0	0	0	0	0	0	0	0	0	0	0	0	0
Fv_L_min	7.47045	0.395001	0.0528751	7.04211	6.94827	7.39718	7.8289	7.51294	7.05752	6.8556	7.24934	7.4032	8.03592	7.5084	7.87943	7.88998	7.78802	7.87019	7.3761	7.90454	7.62345	7.81997	8.08873	7.51267	6.96173	7.31988	8.01068	6.79827	7.05429	7.95893	7.80095	7.40155	7.08026	7.46326	7.4129	6.69869	7.44143	0	0	0	0	0	0	0	0	0	0	0	0
Fv_tot_min	7.25091	0.453436	0.0625351	7.01596	6.98088	6.75388	7.1274	7.7254	7.61368	6.67442	6.97146	7.68127	6.33283	6.77245	6.8911	7.38875	6.50177	6.71567	7.02569	6.50813	6.5332	7.22111	7.57778	6.80913	7.01591	6.66656	6.90545	7.38957	6.58983	6.89425	7.14404	7.38432	7.04211	6.94827	7.39718	7.8289	7.51294	7.05752	6.8556	7.24934	7.4032	8.03592	7.5084	7.87943	7.88998	7.78802	7.87019	7.3761	7.90454
Fh_R_max	1.96658	0.319279	0.162353	2.13273	2.43792	2.0297	1.86585	1.66797	1.37862	2.14417	1.96992	1.20081	2.46559	2.07196	2.2755	1.71832	2.00481	2.42271	2.23465	2.28868	1.70905	1.67799	1.97594	2.41582	1.93175	1.75649	1.92378	1.97356	2.01968	2.15611	1.67582	1.5048	0	0	0	0	0	0	0	0	0	0	0	0	0	0	0	0	0
Fh_L_max	1.78514	0.41014	0.229752	2.48376	2.42444	1.72723	1.51852	1.2013	2.07134	1.56445	1.18047	1.00783	1.40606	2.07573	2.08007	1.97743	2.16623	1.6759	1.91512	1.81694	1.53198	2.00485	1.59164	1.79715	1.30189	1.71162	1.68163	1.8372	1.93314	1.69254	1.82108	1.44133	2.66579	2.47789	2.3389	1.29116	1.28214	0	0	0	0	0	0	0	0	0	0	0	0
Fh_tot_max	1.86866	0.379316	0.202988	2.13273	2.43792	2.0297	1.86585	1.66797	1.37862	2.14417	1.96992	1.20081	2.46559	2.07196	2.2755	1.71832	2.00481	2.42271	2.23465	2.28868	1.70905	1.67799	1.97594	2.41582	1.93175	1.75649	1.92378	1.97356	2.01968	2.15611	1.67582	1.5048	2.48376	2.42444	1.72723	1.51852	1.2013	2.07134	1.56445	1.18047	1.00783	1.40606	2.07573	2.08007	1.97743	2.16623	1.6759	1.91512	1.81694
Fh_R_min	-1.5017	0.185095	-0.123257	-1.27172	-1.44819	-1.36214	-1.36113	-1.5015	-1.74957	-1.68523	-1.41118	-1.81207	-1.29663	-1.74789	-1.27663	-1.50385	-1.50724	-1.50575	-1.08977	-1.42008	-1.56557	-1.41476	-1.66337	-1.34933	-1.65929	-1.35511	-1.46673	-1.62984	-1.80615	-1.47248	-1.39141	-1.82461	0	0	0	0	0	0	0	0	0	0	0	0	0	0	0	0	0
Fh_L_min	-1.94494	0.19562	-0.100579	-2.0429	-1.83112	-1.75622	-1.65791	-1.83457	-1.91605	-1.79903	-2.37077	-1.78578	-1.96495	-2.10354	-1.80849	-2.08166	-1.93557	-2.2855	-1.84015	-1.95242	-2.23213	-1.64742	-1.90972	-1.83655	-2.03023	-2.16028	-1.81124	-1.84234	-1.85684	-1.81232	-1.87467	-2.17582	-2.01506	-2.39421	-1.7895	-1.65854	-2.1145	0	0	0	0	0	0	0	0	0	0	0	0
Fh_tot_min	-1.74091	0.292292	-0.167896	-1.27172	-1.44819	-1.36214	-1.36113	-1.5015	-1.74957	-1.68523	-1.41118	-1.81207	-1.29663	-1.74789	-1.27663	-1.50385	-1.50724	-1.50575	-1.08977	-1.42008	-1.56557	-1.41476	-1.66337	-1.34933	-1.65929	-1.35511	-1.46673	-1.62984	-1.80615	-1.47248	-1.39141	-1.82461	-2.0429	-1.83112	-1.75622	-1.65791	-1.83457	-1.91605	-1.79903	-2.37077	-1.78578	-1.96495	-2.10354	-1.80849	-2.08166	-1.93557	-2.2855	-1.84015	-1.95242
brakeingImpulse_R	0.323695	0.068717	0.21229	0.241713	0.301888	0.220202	0.278809	0.428073	0.21377	0.342807	0.385538	0.279489	0.446606	0.343578	0.317957	0.250092	0.312972	0.318286	0.340376	0.458291	0.319086	0.257487	0.305769	0.404083	0.383485	0.311779	0.301411	0.348132	0.457061	0.286817	0.296046	0.235543	0	0	0	0	0	0	0	0	0	0	0	0	0	0	0	0	0
brakeingImpulse_L	0.326969	0.0843613	0.25801	0.328573	0.445203	0.284029	0.286512	0.218584	0.447246	0.39103	0.229809	0.155566	0.244044	0.339957	0.431885	0.319724	0.395535	0.235209	0.312562	0.355873	0.297081	0.368798	0.316548	0.385943	0.241174	0.376012	0.219437	0.322992	0.371452	0.280167	0.368851	0.244551	0.48351	0.434765	0.490354	0.240685	0.253268	0	0	0	0	0	0	0	0	0	0	0	0
brakeingImpulse_tot	0.325462	0.0769625	0.236472	0.241713	0.301888	0.220202	0.278809	0.428073	0.21377	0.342807	0.385538	0.279489	0.446606	0.343578	0.317957	0.250092	0.312972	0.318286	0.340376	0.458291	0.319086	0.257487	0.305769	0.404083	0.383485	0.311779	0.301411	0.348132	0.457061	0.286817	0.296046	0.235543	0.328573	0.445203	0.284029	0.286512	0.218584	0.447246	0.39103	0.229809	0.155566	0.244044	0.339957	0.431885	0.319724	0.395535	0.235209	0.312562	0.355873
propulsionImpulse_R	0.277865	0.0402052	0.144693	0.265275	0.22527	0.257132	0.304566	0.228791	0.303406	0.282022	0.25726	0.235257	0.291413	0.306278	0.253017	0.335731	0.289858	0.283866	0.179419	0.312854	0.23186	0.293139	0.240879	0.264401	0.326186	0.285196	0.290781	0.369873	0.262773	0.33914	0.250824	0.291627	0	0	0	0	0	0	0	0	0	0	0	0	0	0	0	0	0
propulsionImpulse_L	0.303576	0.0419369	0.138143	0.378087	0.301702	0.283345	0.247577	0.278842	0.294532	0.267858	0.374017	0.240726	0.314532	0.318084	0.281119	0.331418	0.311995	0.348296	0.321939	0.29537	0.350892	0.251126	0.307954	0.267568	0.300135	0.306099	0.288133	0.281392	0.306218	0.274768	0.286097	0.316653	0.306487	0.426261	0.250406	0.243916	0.368041	0	0	0	0	0	0	0	0	0	0	0	0
propulsionImpulse_tot	0.291741	0.0428132	0.146751	0.265275	0.22527	0.257132	0.304566	0.228791	0.303406	0.282022	0.25726	0.235257	0.291413	0.306278	0.253017	0.335731	0.289858	0.283866	0.179419	0.312854	0.23186	0.293139	0.240879	0.264401	0.326186	0.285196	0.290781	0.369873	0.262773	0.33914	0.250824	0.291627	0.378087	0.301702	0.283345	0.247577	0.278842	0.294532	0.267858	0.374017	0.240726	0.314532	0.318084	0.281119	0.331418	0.311995	0.348296	0.321939	0.29537
relHorImp_R	0.0458293	0.081516	1.77869	-0.0235624	0.0766182	-0.0369304	-0.0257571	0.199282	-0.0896364	0.0607847	0.128278	0.0442323	0.155193	0.0373001	0.0649407	-0.085639	0.0231142	0.0344202	0.160958	0.145437	0.0872261	-0.0356528	0.0648897	0.139682	0.0572986	0.0265822	0.0106303	-0.0217405	0.194287	-0.0523234	0.0452222	-0.0560838	0	0	0	0	0	0	0	0	0	0	0	0	0	0	0	0	0
relHorImp_L	0.0233925	0.0940824	4.02191	-0.0495136	0.143501	0.000683228	0.0389352	-0.0602572	0.152715	0.123172	-0.144208	-0.0851602	-0.0704881	0.0218732	0.150766	-0.0116937	0.08354	-0.113087	-0.00937714	0.060503	-0.0538106	0.117672	0.00859383	0.118374	-0.0589603	0.0699127	-0.0686961	0.0415998	0.0652338	0.00539855	0.0827544	-0.0721025	0.177023	0.00850364	0.239948	-0.00323056	-0.114773	0	0	0	0	0	0	0	0	0	0	0	0
relHorImp_tot	0.0337205	0.0885396	2.62569	-0.0235624	0.0766182	-0.0369304	-0.0257571	0.199282	-0.0896364	0.0607847	0.128278	0.0442323	0.155193	0.0373001	0.0649407	-0.085639	0.0231142	0.0344202	0.160958	0.145437	0.0872261	-0.0356528	0.0648897	0.139682	0.0572986	0.0265822	0.0106303	-0.0217405	0.194287	-0.0523234	0.0452222	-0.0560838	-0.0495136	0.143501	0.000683228	0.0389352	-0.0602572	0.152715	0.123172	-0.144208	-0.0851602	-0.0704881	0.0218732	0.150766	-0.0116937	0.08354	-0.113087	-0.00937714	0.060503
antRatio_R	-0.795068	0.225515	-0.283642	-0.596288	-0.594028	-0.671103	-0.729497	-0.900199	-1.26907	-0.785955	-0.716365	-1.50905	-0.52589	-0.843596	-0.561033	-0.875187	-0.75181	-0.621517	-0.487669	-0.620481	-0.91605	-0.843128	-0.841812	-0.558538	-0.858955	-0.771488	-0.762422	-0.825836	-0.894278	-0.682934	-0.830286	-1.21253	0	0	0	0	0	0	0	0	0	0	0	0	0	0	0	0	0
antRatio_L	-1.14964	0.308477	-0.268326	-0.822505	-0.755276	-1.01678	-1.09179	-1.52715	-0.92503	-1.14994	-2.00831	-1.77191	-1.39748	-1.0134	-0.869436	-1.05271	-0.893518	-1.36374	-0.96085	-1.07456	-1.45702	-0.821718	-1.19985	-1.02193	-1.55946	-1.26213	-1.07708	-1.0028	-0.96053	-1.07077	-1.02943	-1.50959	-0.755897	-0.96623	-0.765103	-1.28453	-1.64919	0	0	0	0	0	0	0	0	0	0	0	0
antRatio_tot	-0.986422	0.324579	-0.329047	-0.596288	-0.594028	-0.671103	-0.729497	-0.900199	-1.26907	-0.785955	-0.716365	-1.50905	-0.52589	-0.843596	-0.561033	-0.875187	-0.75181	-0.621517	-0.487669	-0.620481	-0.91605	-0.843128	-0.841812	-0.558538	-0.858955	-0.771488	-0.762422	-0.825836	-0.894278	-0.682934	-0.830286	-1.21253	-0.822505	-0.755276	-1.01678	-1.09179	-1.52715	-0.92503	-1.14994	-2.00831	-1.77191	-1.39748	-1.0134	-0.869436	-1.05271	-0.893518	-1.36374	-0.96085	-1.07456
Fvert [N]	Fvert Mean	Fvert Std	Left steps																																	Right steps
1	5.03501	1.89482	4.18478	7.50632	5.86268	3.50365	3.70105	6.58337	8.4245	6.27365	1.16502	3.0529	2.95897	5.6191	3.14647	4.54205	3.2848	6.09325	4.6038	4.58582	5.04063	5.23638	5.29903	1.74307	3.75337	1.5702	4.17015	5.49395	4.1279	5.1096	2.24828	6.7111	5.92555	6.1164	1.32685	3.46647	5.32812	4.62852	2.7778	4.4723	7.52915	3.1296	8.4903	7.01875	3.96208	8.98348	7.58705	5.9622	4.17873
2	6.50078	2.00964	5.88114	8.91211	7.31998	4.68854	4.67999	7.65949	9.49702	7.46183	1.79405	4.33207	4.45814	7.01961	4.4534	5.93229	4.57139	7.44753	5.80883	5.67688	6.43239	6.48007	6.77359	2.56253	4.92657	2.30133	5.6864	6.85798	5.61447	6.46118	3.25953	8.25642	7.46292	7.57159	2.28284	4.47923	7.21905	6.83617	4.82245	6.24975	8.6773	4.609	10.1836	8.4876	5.3032	10.5275	9.19872	8.01921	6.00098
3	7.77355	2.00399	7.51426	9.94104	8.51712	5.82877	5.61704	8.58541	10.2957	8.48846	2.50405	5.53886	6.00034	8.11637	5.85452	7.24351	5.91696	8.52529	6.8943	6.63251	7.66565	7.49878	7.97982	3.44504	6.08909	3.14359	7.0485	7.98119	6.9327	7.58786	4.35974	9.50166	8.75606	8.81636	3.44255	5.46692	8.82202	8.84305	7.03427	7.84482	9.46719	5.97711	11.237	9.55383	6.54368	11.4374	10.3916	9.71456	7.61791
4	8.7902	1.91638	8.90146	10.6653	9.4295	6.8315	6.44444	9.34402	10.8889	9.28329	3.28934	6.59905	7.43435	8.91786	7.17667	8.38263	7.17722	9.33181	7.86259	7.45021	8.69828	8.26129	8.80438	4.31566	7.13058	4.12304	8.04767	8.87105	8.06746	8.56112	5.45662	10.4794	9.71267	9.81748	4.70071	6.3612	10.0026	10.4105	8.98579	9.04897	9.99707	7.16711	11.8199	10.2848	7.56341	11.922	11.171	10.829	8.83817
5	9.55405	1.76956	9.98184	11.1293	10.1063	7.74225	7.27878	9.9967	11.3098	9.87661	4.07476	7.41313	8.64598	9.52269	8.35229	9.36372	8.30023	9.93416	8.67173	8.18398	9.56009	8.82882	9.4132	5.18659	8.0348	5.16802	8.74762	9.57002	9.00415	9.31972	6.50968	11.1547	10.4227	10.575	5.82647	7.15839	10.7539	11.4222	10.2903	9.91478	10.3467	8.08521	12.03	10.7677	8.40935	12.1405	11.6025	11.4791	9.68775
6	10.104	1.56919	10.7466	11.3844	10.5909	8.52666	8.0555	10.5412	11.5946	10.3321	4.86929	8.10389	9.66377	9.99259	9.34253	10.1522	9.21565	10.3542	9.36666	8.85711	10.253	9.223	9.85832	6.04338	8.79977	6.24005	9.26228	10.093	9.76775	9.9046	7.4904	11.595	10.9036	11.1044	6.92488	7.81744	11.1706	11.926	11.026	10.4957	10.59	8.76946	12.0025	11.0259	9.08931	12.1697	11.8057	11.7233	10.2008
7	10.471	1.34365	11.2374	11.4751	10.9186	9.20584	8.75903	10.9672	11.7688	10.6362	5.66217	8.65367	10.4361	10.3345	10.1008	10.7262	9.91674	10.6178	9.92358	9.44329	10.7822	9.46319	10.1739	6.85677	9.4101	7.25753	9.68151	10.457	10.3407	10.3212	8.33291	11.8089	11.1803	11.4355	7.89526	8.32815	11.2994	12.0437	11.3091	10.8471	10.7819	9.29986	11.8459	11.1653	9.60901	12.0859	11.8237	11.7469	10.4517
8	10.6913	1.11515	11.4863	11.4379	11.127	9.77055	9.37246	11.2846	11.8483	10.8461	6.44848	9.11719	10.9869	10.5714	10.645	11.0913	10.4168	10.7406	10.345	9.94325	11.1524	9.6033	10.4057	7.60119	9.87039	8.12397	10.0435	10.664	10.7431	10.585	9.0545	11.8347	11.2941	11.6016	8.70511	8.69074	11.2208	11.8894	11.3113	11.0415	10.954	9.66127	11.581	11.2435	10.0037	11.9415	11.7084	11.616	10.5159
9	10.8014	0.900446	11.5437	11.3031	11.2224	10.2293	9.92274	11.4886	11.851	10.962	7.23626	9.49779	11.3104	10.7198	10.9981	11.2792	10.7094	10.7528	10.6393	10.3633	11.3688	9.67593	10.5805	8.27418	10.1947	8.8531	10.3805	10.7297	10.9914	10.7251	9.625	11.7068	11.2788	11.6412	9.40511	8.9185	11.0034	11.5665	11.1708	11.1311	11.1257	9.92295	11.2986	11.2826	10.2908	11.762	11.5014	11.4049	10.4707
10	10.8269	0.720477	11.4675	11.0842	11.2164	10.5821	10.391	11.5686	11.7841	11.0014	7.97118	9.83527	11.4685	10.7911	11.189	11.3091	10.8291	10.6716	10.8262	10.6738	11.44	9.71322	10.712	8.87498	10.3982	9.4402	10.7045	10.6784	11.0897	10.7641	10.0681	11.4647	11.1505	11.5612	9.95547	9.042	10.7056	11.182	10.9733	11.1414	11.2761	10.092	11.019	11.2942	10.5316	11.5481	11.236	11.1578	10.365
11	10.7814	0.590854	11.2949	10.791	11.1243	10.8231	10.7699	11.5218	11.6429	10.9712	8.64242	10.1165	11.4933	10.7833	11.2422	11.2075	10.808	10.5006	10.9039	10.8817	11.3522	9.73174	10.7963	9.40834	10.5013	9.89765	10.9945	10.525	11.0597	10.7203	10.3996	11.1314	10.937	11.3699	10.4257	9.08047	10.3642	10.7932	10.7645	11.089	11.3658	10.1961	10.711	11.2612	10.7213	11.2721	10.9237	10.8885	10.2258
12	10.6699	0.531565	11.0419	10.4392	10.9528	10.9613	11.033	11.3574	11.4361	10.8687	9.2305	10.3449	11.4084	10.6953	11.1778	11.004	10.6768	10.2425	10.8803	10.9587	11.14	9.73916	10.8126	9.8668	10.5219	10.2243	11.2189	10.2765	10.9206	10.6005	10.6261	10.7451	10.666	11.0918	10.8126	9.0688	9.99752	10.4134	10.5868	10.9731	11.3502	10.2551	10.369	11.1516	10.8615	10.8905	10.5564	10.5939	10.062
13	10.496	0.548944	10.7106	10.0436	10.7154	11.0009	11.1785	11.0879	11.1754	10.6954	9.72764	10.5041	11.2329	10.5364	11.0124	10.7236	10.4696	9.92761	10.7624	10.909	10.9084	9.73521	10.7406	10.2437	10.4816	10.4311	11.3292	9.94875	10.6927	10.4166	10.7621	10.3377	10.3375	10.7576	11.1084	9.02453	9.62201	10.0509	10.433	10.7742	11.2134	10.2715	9.9603	10.9394	10.9375	10.4025	10.1256	10.283	9.87644
14	10.2615	0.618328	10.319	9.62679	10.4342	10.9405	11.1978	10.7441	10.8553	10.4623	10.1172	10.5801	10.9861	10.3156	10.7583	10.3886	10.2166	9.57625	10.5638	10.7338	10.5476	9.71808	10.5878	10.5465	10.3911	10.554	11.2925	9.577	10.4064	10.1818	10.8183	9.93297	9.97408	10.3892	11.3077	8.95483	9.23082	9.68008	10.2718	10.4771	10.9714	10.2347	9.50938	10.6191	10.9269	9.83323	9.64343	9.90323	9.6526
15	9.97489	0.709917	9.8752	9.19535	10.1385	10.7805	11.0936	10.3419	10.4976	10.1941	10.3781	10.5642	10.6879	10.0288	10.4367	10.0138	9.92365	9.21256	10.3005	10.453	10.1524	9.68387	10.3643	10.7653	10.2585	10.6037	11.0997	9.18653	10.077	9.918	10.7943	9.54397	9.60626	10.0183	11.4095	8.8464	8.83364	9.28875	10.0688	10.0907	10.6458	10.1343	9.01103	10.198	10.8276	9.19889	9.13086	9.47026	9.39593
16	9.64398	0.801406	9.40833	8.7637	9.83379	10.5322	10.8783	9.89899	10.1266	9.88052	10.5173	10.4618	10.3507	9.69987	10.0699	9.6215	9.6156	8.86101	9.98961	10.0932	9.73889	9.62875	10.0885	10.8804	10.0925	10.5576	10.7677	8.79889	9.75403	9.63661	10.6932	9.17327	9.23387	9.64076	11.4139	8.70566	8.42681	8.87193	9.80502	9.62938	10.2433	9.97003	8.49475	9.69096	10.6344	8.51503	8.58837	9.00012	9.10127
17	9.28197	0.879022	8.93445	8.34743	9.5103	10.216	10.5727	9.43705	9.71886	9.51847	10.5349	10.2747	10.0096	9.3514	9.70901	9.23477	9.31464	8.52295	9.65743	9.69147	9.33141	9.54438	9.76077	10.8762	9.89881	10.4215	10.3291	8.4188	9.42209	9.33703	10.5322	8.81166	8.86161	9.26398	11.3192	8.5275	8.02691	8.44229	9.46394	9.10901	9.79458	9.74333	7.99423	9.12287	10.354	7.83092	8.06829	8.5146	8.76097
18	8.90603	0.93122	8.47721	7.95583	9.15488	9.8434	10.2159	8.97038	9.29305	9.13174	10.4474	10.0196	9.67988	8.98461	9.36789	8.87038	9.02192	8.22427	9.32782	9.27549	8.94208	9.42666	9.38151	10.7618	9.6769	10.1994	9.79883	8.05733	9.10203	9.03696	10.3274	8.45635	8.5124	8.89442	11.1205	8.32187	7.65469	8.02583	9.04117	8.5628	9.33968	9.45399	7.5052	8.54195	10.0079	7.22012	7.58788	8.03399	8.39915
19	8.54017	0.945465	8.05478	7.60299	8.80337	9.44581	9.81777	8.52505	8.86832	8.73434	10.2721	9.70922	9.34989	8.63877	9.0526	8.54433	8.74651	7.95998	9.01321	8.87178	8.58032	9.29243	8.98052	10.5367	9.43269	9.89932	9.21593	7.73263	8.79245	8.74938	10.0631	8.11026	8.18983	8.5483	10.8444	8.10254	7.3359	7.64593	8.55489	8.04286	8.91042	9.12343	7.12738	8.01447	9.62247	6.74286	7.20079	7.59773	8.05594
20	8.21071	0.917757	7.67559	7.3065	8.44786	9.05473	9.41151	8.1172	8.45138	8.35449	10.0238	9.37653	9.02515	8.33518	8.78084	8.26502	8.49489	7.72625	8.72854	8.51071	8.27548	9.14245	8.58364	10.2182	9.17351	9.56312	8.63615	7.45885	8.51904	8.49224	9.75768	7.78246	7.91229	8.23708	10.4946	7.89226	7.11379	7.32729	8.03614	7.61161	8.54173	8.77686	6.8648	7.57797	9.23596	6.44998	6.94439	7.25424	7.76807
21	7.93446	0.85216	7.37298	7.08915	8.12187	8.69358	9.01696	7.75763	8.06496	8.01545	9.72291	9.06009	8.71143	8.10042	8.54442	8.04834	8.28008	7.54531	8.47624	8.20611	8.04089	8.99312	8.21339	9.83344	8.9035	9.22114	8.09916	7.246	8.29922	8.27307	9.42449	7.5044	7.70281	7.96995	10.059	7.70795	7.01596	7.0991	7.55598	7.31068	8.23754	8.44456	6.71387	7.2466	8.87416	6.33283	6.80274	7.02401	7.55614
22	7.72437	0.757811	7.16265	6.96586	7.84113	8.38531	8.65617	7.46744	7.71388	7.73158	9.3846	8.76548	8.42083	7.94918	8.35187	7.90304	8.11157	7.42613	8.27933	7.96819	7.88533	8.85622	7.89529	9.41064	8.64478	8.90268	7.63495	7.10764	8.13089	8.09396	9.08152	7.29212	7.56649	7.75689	9.55975	7.57371	7.0435	6.98088	7.15331	7.14988	7.99892	8.14896	6.67442	7.0453	8.55317	6.39155	6.77245	6.90413	7.42633
23	7.58779	0.648731	7.05043	6.94827	7.6175	8.14655	8.33582	7.25633	7.40773	7.51438	9.02922	8.51526	8.16087	7.87998	8.19808	7.82022	7.98788	7.3761	8.12958	7.79899	7.81997	8.7368	7.68007	8.97785	8.39875	8.63542	7.26713	7.05429	8.02307	7.95981	8.74793	7.15328	7.49137	7.59954	9.0543	7.4859	7.18206	6.98411	6.88008	7.1274	7.83408	7.89879	6.7318	6.97146	8.27779	6.60835	6.84575	6.8911	7.38875
24	7.5237	0.541709	7.04211	7.02758	7.46938	7.97711	8.05607	7.12614	7.1643	7.36739	8.68398	8.31496	7.93428	7.87943	8.07443	7.78802	7.91109	7.396	8.02309	7.69244	7.84183	8.62941	7.55764	8.56318	8.17959	8.42791	7.01533	7.08908	7.97111	7.87158	8.43593	7.08925	7.46326	7.49479	8.5391	7.44352	7.40475	7.10385	6.75388	7.22744	7.74378	7.72228	6.88095	7.01277	8.05794	6.94064	7.00621	6.98031	7.43243
25	7.52216	0.461128	7.13246	7.18563	7.39764	7.87326	7.83136	7.06455	6.99407	7.28304	8.35892	8.1744	7.75556	7.91928	7.98492	7.79288	7.87407	7.48038	7.95295	7.63967	7.92817	8.51793	7.51267	8.18344	7.98519	8.27812	6.86777	7.20849	7.95893	7.82148	8.16462	7.08026	7.47437	7.43717	8.05255	7.44143	7.67461	7.32249	6.7726	7.42315	7.7254	7.62974	7.0879	7.14325	7.8969	7.34288	7.22319	7.15173	7.52729
26	7.56672	0.427043	7.30489	7.3986	7.39718	7.8289	7.66466	7.05752	6.89731	7.24934	8.07269	8.08358	7.62612	7.97495	7.92473	7.82907	7.87019	7.60976	7.91429	7.62345	8.04642	8.40314	7.52303	7.84827	7.81303	8.17106	6.8006	7.38709	7.9748	7.80095	7.93672	7.10767	7.52217	7.4129	7.62637	7.48129	7.94817	7.60709	6.92699	7.68339	7.76753	7.61368	7.32327	7.32574	7.78803	7.76026	7.4638	7.3705	7.64487
27	7.64247	0.437473	7.52406	7.63879	7.45822	7.836	7.5598	7.09676	6.8556	7.25639	7.83691	8.03926	7.54458	8.03777	7.89421	7.89354	7.89271	7.76539	7.90454	7.63311	8.16869	8.29239	7.57665	7.56657	7.66303	8.09448	6.79827	7.61903	8.01131	7.80912	7.75755	7.16808	7.60656	7.41957	7.27683	7.55588	8.19439	7.91359	7.19537	7.9573	7.84715	7.65709	7.57278	7.52995	7.72674	8.12407	7.69932	7.60059	7.77357
28	7.73764	0.47136	7.77165	7.88873	7.56915	7.88483	7.51294	7.17745	6.85788	7.2989	7.65162	8.03592	7.5084	8.10888	7.88998	7.98578	7.94058	7.93814	7.92173	7.66933	8.27283	8.19674	7.66969	7.33716	7.54091	8.04464	6.84606	7.88214	8.06666	7.84881	7.62228	7.26212	7.72585	7.45037	7.01648	7.65707	8.39762	8.20346	7.53987	8.20901	7.94084	7.73844	7.79862	7.72326	7.70403	8.44152	7.91047	7.8276	7.91109
29	7.84174	0.505843	8.0187	8.13849	7.71208	7.96407	7.52201	7.29556	6.90072	7.37989	7.5187	8.06942	7.51432	8.18726	7.90485	8.09917	8.00446	8.11111	7.96827	7.73453	8.35285	8.12708	7.7921	7.16913	7.43643	8.01645	6.9348	8.16689	8.13753	7.9145	7.52625	7.37158	7.8815	7.50065	6.83072	7.77887	8.55017	8.43513	7.91209	8.41767	8.03362	7.83046	7.98452	7.8887	7.70514	8.68067	8.08676	8.03304	8.06752
30	7.9505	0.529461	8.25202	8.37842	7.88345	8.06393	7.58537	7.45325	6.98319	7.50337	7.43777	8.13461	7.55741	8.27665	7.93379	8.2253	8.07596	8.28627	8.04043	7.82821	8.40385	8.08947	7.93963	7.05331	7.36186	8.01068	7.0654	8.4533	8.21735	8.00426	7.46028	7.50712	8.04966	7.57716	6.72788	7.91958	8.65874	8.59614	8.26194	8.58036	8.11496	7.91803	8.1341	8.03153	7.71321	8.86191	8.22952	8.21536	8.24673
31	8.06437	0.538538	8.47297	8.62215	8.07021	8.17812	7.69751	7.64183	7.09357	7.66554	7.4032	8.2191	7.63015	8.38188	7.97415	8.36174	8.16004	8.46176	8.13142	7.95752	8.43446	8.08873	8.10337	6.98485	7.3212	8.02969	7.23133	8.73543	8.30438	8.11172	7.42038	7.66441	8.24349	7.69068	6.69869	8.0628	8.73807	8.67853	8.54637	8.70145	8.17494	7.99667	8.2389	8.15212	7.71528	9.00017	8.34591	8.38438	8.4585
32	8.17998	0.547318	8.66544	8.86383	8.26065	8.30266	7.85255	7.86468	7.2208	7.8644	7.40332	8.31599	7.72851	8.51654	8.027	8.49991	8.25572	8.63389	8.23692	8.11124	8.4656	8.1283	8.27471	6.96173	7.31988	8.07794	7.43309	8.99839	8.40152	8.23088	7.40155	7.85636	8.46109	7.84186	6.73335	8.19953	8.81143	8.69604	8.74882	8.79282	8.2103	8.0631	8.32262	8.25775	7.70612	9.11271	8.44915	8.54802	8.70545
33	8.30722	0.547356	8.83741	9.10709	8.45833	8.43929	8.02985	8.11558	7.36761	8.10182	7.4285	8.4191	7.84825	8.66438	8.0991	8.63716	8.36099	8.80767	8.35888	8.27389	8.50912	8.20209	8.45995	6.97558	7.35966	8.15141	7.6881	9.25244	8.50879	8.3554	7.40193	8.06689	8.66564	8.02547	6.8343	8.32194	8.89388	8.67556	8.8796	8.87024	8.22607	8.13091	8.40493	8.3691	7.69007	9.20399	8.55955	8.71435	8.97336
34	8.4435	0.544608	8.98449	9.33175	8.66511	8.59013	8.22074	8.37923	7.53336	8.37211	7.47673	8.53015	7.98581	8.81656	8.1836	8.76368	8.47743	8.97316	8.49081	8.43319	8.5979	8.30348	8.65463	7.02322	7.43867	8.23889	7.98515	9.47622	8.62411	8.47782	7.42522	8.282	8.87326	8.23997	7.00539	8.42633	8.99002	8.64942	8.96297	8.94112	8.23281	8.20523	8.4997	8.50015	7.68127	9.25888	8.68937	8.87855	9.23637
35	8.5833	0.541149	9.11353	9.52517	8.85293	8.74913	8.419	8.64636	7.7182	8.66785	7.54512	8.65123	8.13829	8.95242	8.29376	8.86675	8.59956	9.13237	8.63366	8.57829	8.64399	8.42133	8.8399	7.10792	7.548	8.33879	8.29403	9.67742	8.74036	8.60036	7.47886	8.49822	9.08375	8.4917	7.24552	8.51844	9.0977	8.64257	9.01985	9.02441	8.23649	8.30056	8.62605	8.64103	7.69852	9.26774	8.83222	9.03099	9.44898
36	8.72234	0.535713	9.23022	9.67027	9.00972	8.9068	8.60664	8.90507	7.92409	8.97407	7.63725	8.77431	8.30715	9.06349	8.42261	8.9497	8.72062	9.28124	8.7795	8.69994	8.71715	8.54921	9.00489	7.22664	7.67591	8.45277	8.60797	9.85468	8.85064	8.71225	7.56377	8.71577	9.29199	8.77138	7.54211	8.60635	9.20083	8.66337	9.0629	9.04167	8.23978	8.43047	8.7696	8.78137	7.75596	9.24158	8.9883	9.16924	9.60964
37	8.85659	0.529868	9.33256	9.75791	9.12141	9.04472	8.77482	9.1473	8.14528	9.27224	7.74717	8.89631	8.4812	9.15563	8.55898	9.01608	8.83801	9.41817	8.93209	8.79496	8.78254	8.68182	9.14221	7.37872	7.82403	8.57784	8.88864	9.98351	8.96534	8.81437	7.67563	8.91847	9.49519	9.07644	7.88748	8.6961	9.2948	8.70833	9.09095	9.04304	8.24859	8.58801	8.92245	8.91585	7.85949	9.20438	9.15752	9.28022	9.72829
38	8.98652	0.523914	9.42407	9.7941	9.19221	9.15736	8.92388	9.35166	8.36971	9.55792	7.88321	9.01339	8.64581	9.23316	8.69492	9.07058	8.94001	9.54008	9.09134	8.8748	8.83261	8.81822	9.25804	7.57162	7.97762	8.72247	9.14575	10.0676	9.0814	8.9051	7.81379	9.1021	9.68162	9.39826	8.25582	8.78812	9.38319	8.77781	9.09673	9.00817	8.27588	8.77231	9.0854	9.04226	8.00834	9.17747	9.33858	9.36515	9.81849
39	9.11182	0.517666	9.51065	9.78574	9.22933	9.25838	9.05261	9.52295	8.58398	9.82744	8.02263	9.11535	8.79793	9.3055	8.83068	9.11247	9.04036	9.64706	9.24773	8.94969	8.87204	8.95271	9.35578	7.79931	8.1371	8.88264	9.37313	10.1094	9.20161	8.99292	7.97994	9.26926	9.83344	9.72692	8.59988	8.88058	9.46675	8.87409	9.08038	8.95099	8.33478	8.99173	9.2484	9.1581	8.18922	9.17318	9.54053	9.42847	9.89583
40	9.22789	0.505491	9.59672	9.74943	9.23815	9.33593	9.1593	9.6625	8.77787	10.0788	8.15395	9.19175	8.92631	9.37977	8.95648	9.14741	9.13559	9.74264	9.40132	9.02521	8.9083	9.08431	9.43408	8.05896	8.3209	9.05017	9.56615	10.1008	9.32045	9.069	8.16423	9.4286	9.935	10.0367	8.91017	8.98549	9.54612	8.99258	9.05312	8.88301	8.43289	9.23846	9.40465	9.25563	8.39059	9.19455	9.74409	9.46059	9.96244
41	9.33555	0.491485	9.68818	9.70526	9.22781	9.40331	9.23793	9.77242	8.95044	10.3065	8.26606	9.24021	9.04884	9.45903	9.0693	9.18315	9.23056	9.83124	9.5481	9.10484	8.94781	9.21305	9.49591	8.34281	8.51901	9.22688	9.7272	10.0448	9.42723	9.12988	8.35757	9.57238	9.98845	10.298	9.16169	9.0973	9.60908	9.12473	9.02754	8.81828	8.5683	9.49639	9.526	9.32598	8.61051	9.24372	9.92857	9.45153	10.0081
42	9.42741	0.474949	9.78989	9.66349	9.20312	9.45512	9.28748	9.85491	9.09138	10.5014	8.35194	9.26379	9.16096	9.54686	9.16709	9.22871	9.32741	9.91187	9.6848	9.18724	8.99224	9.33865	9.53999	8.64261	8.72389	9.41577	9.85227	9.94962	9.51567	9.17115	8.55299	9.68674	10.011	10.4902	9.34725	9.2233	9.64771	9.24588	9.00853	8.76132	8.73272	9.74262	9.59215	9.36057	8.82758	9.31019	10.0751	9.38821	10.0161
43	9.49103	0.457282	9.89817	9.6265	9.16182	9.48826	9.30243	9.90115	9.17138	10.6402	8.41135	9.26345	9.26003	9.63118	9.25547	9.29215	9.42614	9.97816	9.80137	9.27308	9.03723	9.45352	9.55861	8.95937	8.92513	9.61322	9.93701	9.82342	9.5808	9.1925	8.74894	9.77375	10.0306	10.5842	9.44047	9.37144	9.65486	9.32462	8.9882	8.71706	8.90708	9.95142	9.58457	9.3487	8.9826	9.36162	10.1489	9.25837	9.96393
44	9.5153	0.444626	10.0079	9.58787	9.09936	9.49429	9.27057	9.89648	9.17919	10.7029	8.43614	9.24048	9.35137	9.70256	9.33665	9.37454	9.53208	10.0122	9.88844	9.34732	9.07225	9.55509	9.53748	9.26811	9.11892	9.83286	9.97224	9.66332	9.6085	9.19007	8.93873	9.81354	10.0598	10.5499	9.46323	9.54152	9.61986	9.32587	8.94938	8.67356	9.05386	10.109	9.48423	9.27606	9.08773	9.36626	10.1229	9.0568	9.83438
45	9.48186	0.450704	10.0986	9.52781	9.01046	9.45952	9.17628	9.81934	9.09746	10.6702	8.41658	9.19351	9.42436	9.7435	9.40935	9.47262	9.63552	9.98794	9.93131	9.40087	9.07787	9.61943	9.45679	9.55396	9.29231	10.045	9.93708	9.47452	9.57987	9.16018	9.10966	9.78276	10.1034	10.3686	9.41718	9.72515	9.52377	9.22024	8.87242	8.60767	9.15636	10.1934	9.24463	9.12597	9.10054	9.28701	9.96636	8.77789	9.6209
46	9.37011	0.495702	10.1446	9.42796	8.88943	9.37238	9.00542	9.65345	8.91301	10.5292	8.3368	9.11736	9.46537	9.72357	9.46269	9.56484	9.72447	9.87797	9.90971	9.41529	9.03297	9.62535	9.30058	9.78245	9.43785	10.2359	9.79879	9.25785	9.47667	9.09136	9.2331	9.6621	10.162	10.0178	9.30882	9.89528	9.34689	8.97899	8.74877	8.49152	9.16195	10.1832	8.8278	8.90889	8.98445	9.09879	9.67229	8.38964	9.3107
47	9.15912	0.593706	10.11	9.27152	8.71666	9.23549	8.73963	9.38062	8.62152	10.2618	8.17811	9.0029	9.44879	9.62104	9.47977	9.62905	9.77014	9.65633	9.78902	9.37698	8.91982	9.54713	9.05329	9.92105	9.53459	10.3629	9.56003	9.00733	9.28687	8.97114	9.27349	9.44176	10.221	9.48575	9.13815	10.0305	9.0754	8.57119	8.58264	8.31607	9.01929	10.0597	8.20492	8.54334	8.69821	8.79215	9.20703	7.86424	8.9108
48	8.83309	0.741464	9.95865	9.04131	8.47292	9.03544	8.37058	8.98602	8.20552	9.86633	7.93032	8.83555	9.34245	9.41815	9.43492	9.64542	9.73225	9.3108	9.54815	9.26507	8.71937	9.36236	8.69719	9.91334	9.5636	10.383	9.19037	8.70685	8.99769	8.78912	9.19701	9.1145	10.2477	8.78772	8.90275	10.0836	8.69819	7.97525	8.38627	8.05993	8.70602	9.79698	7.4238	8.10376	8.21737	8.36874	8.60792	7.17677	8.40516
49	8.37626	0.927482	9.65262	8.7174	8.15086	8.76336	7.90405	8.47815	7.65131	9.33077	7.58228	8.59871	9.12679	9.10288	9.30072	9.58842	9.57711	8.83487	9.17337	9.04904	8.41637	9.04846	8.21447	9.76072	9.49772	10.2509	8.68627	8.33304	8.59549	8.52842	8.97821	8.66104	10.1992	7.94109	8.59532	10.0185	8.20185	7.1928	8.12033	7.67674	8.21586	9.37725	6.47283	7.48878	7.47873	7.82837	7.83319	6.3335	7.79883
50	7.78797	1.12888	9.19843	8.30421	7.75361	8.40854	7.34459	7.83545	6.95413	8.63338	7.12479	8.29	8.77341	8.64953	9.04975	9.42806	9.27997	8.22208	8.64211	8.76194	7.99068	8.60274	7.61433	9.43776	9.32154	9.94519	8.03287	7.87725	8.08919	8.16829	8.60382	8.08355	10.0261	6.96538	8.2136	9.81267	7.56967	6.23718	7.71849	7.12668	7.53554	8.81112	5.40725	6.71325	6.5623	7.14784	6.94178	5.39561	7.1006
51	7.07743	1.31398	8.57528	7.80526	7.27876	7.96445	6.67924	7.05849	6.15393	7.80742	6.55175	7.88228	8.28245	8.06501	8.65598	9.13803	8.82663	7.48698	7.97748	8.34337	7.41842	8.01766	6.90863	8.94378	8.97596	9.43635	7.23111	7.30863	7.46469	7.68057	8.06745	7.36199	9.68009	5.85556	7.74926	9.44809	6.82165	5.17546	7.11882	6.40644	6.70966	8.07238	4.3749	5.81565	5.50292	6.36119	5.94581	4.44464	6.29439
52	6.26078	1.44951	7.78906	7.20935	6.7018	7.39781	5.90306	6.16697	5.30804	6.84387	5.7858	7.36844	7.64953	7.32406	8.10117	8.69422	8.20395	6.60399	7.11471	7.76294	6.67093	7.29748	6.10949	8.26839	8.48727	8.71277	6.2953	6.5927	6.70579	7.02611	7.36309	6.49456	9.14542	4.70669	7.19478	8.9026	5.95411	4.10835	6.34976	5.57298	5.74881	7.15472	3.3882	4.86031	4.37712	5.50275	4.91908	3.53018	5.40184
53	5.36487	1.51516	6.88757	6.50431	5.99323	6.70999	5.00557	5.14662	4.46171	5.77181	4.83763	6.70848	6.87485	6.395	7.3869	8.1049	7.38661	5.62649	6.1575	7.04517	5.7657	6.43102	5.16021	7.39932	7.80954	7.78116	5.24175	5.71815	5.80142	6.18044	6.4769	5.50592	8.41565	3.6135	6.55521	8.18614	5.00327	3.10843	5.4643	4.68943	4.77853	6.16734	2.48373	3.94669	3.32791	4.62018	3.88104	2.69375	4.43708
54	4.41995	1.48896	5.85942	5.64831	5.16924	5.86092	4.04118	4.11213	3.65131	4.7053	3.88407	5.91146	5.97939	5.34902	6.48247	7.34737	6.40079	4.57118	5.12159	6.18389	4.77508	5.449	4.12607	6.00216	6.91761	6.67421	4.15203	4.75911	4.78445	5.21655	5.46046	4.42973	7.49334	2.61566	5.74677	7.28594	4.02962	2.2375	4.55642	3.80058	3.83296	5.07445	1.70222	3.05363	2.34419	3.7294	2.92188	1.94335	3.46342
55	3.49535	1.3947	4.77516	4.68679	4.29712	4.94502	3.10128	3.13549	2.89482	3.65324	3.01315	4.97083	4.93065	4.2515	5.43647	6.42413	5.29729	3.5837	4.03323	5.20935	3.7644	4.38917	3.14499	5.1589	5.88994	5.44599	3.14694	3.79284	3.76395	4.22445	4.38175	3.41012	6.39113	1.76461	4.87373	6.25995	3.09034	1.50663	3.6921	2.97003	2.94323	4.03173	1.05335	2.23829	1.5142	2.87601	2.03269	1.29025	2.52191
56	2.6216	1.22989	3.66322	3.6909	3.43473	4.03524	2.23546	2.23186	2.20299	2.65397	2.20929	3.96322	3.86026	3.21577	4.31714	5.36951	4.1164	2.70416	2.97609	4.15092	2.80698	3.35276	2.2746	4.12136	4.76436	4.19684	2.24678	2.86063	2.81566	3.27232	3.33361	2.52743	5.1711	1.07061	3.94096	5.14982	2.22465	0.9121	2.90524	2.22237	2.11859	3.0674	0.5518	1.53103	0.872697	2.05444	1.30224	0.763217	1.66833
57	1.80599	1.08169	2.60932	2.75251	2.62061	3.12338	1.49274	1.51087	1.57983	1.7777	1.51683	3.01466	2.82991	2.27114	3.22951	4.28887	2.98186	1.90505	2.0419	3.10079	1.93222	2.42954	1.51509	3.11146	3.65623	3.01709	1.47622	2.03182	1.94426	2.40937	2.39362	1.77135	3.98874	0.160053	3.0522	3.99443	1.48668	0.222765	2.18868	1.56335	1.39619	2.19843	0	0.928701	0.105313	1.34807	0.677337	0.184098	0.987473
58	1.1625	0.856504	1.69751	1.94527	1.88666	2.32023	0.904716	0.927915	1.04531	1.06348	0.936098	2.19175	2.02127	1.49559	2.20851	3.2526	2.00958	1.26274	1.2659	2.19281	1.19294	1.61898	0.906702	2.13297	2.64453	2.0123	0.861595	1.31667	1.23295	1.66997	1.57963	1.1628	2.89582	0	2.25807	2.96076	0.879834	0	1.53542	0.997616	0.823286	1.42898	0	0.455	0	0.779278	0	0	0.441368
59	0.64478	0.6268	0.969962	1.28179	1.2577	1.58347	0.368227	0.428885	0.623846	0.5527	0.454831	1.46439	1.29689	0.907986	1.35899	2.33764	1.20356	0.662606	0.539631	1.40247	0.637317	0.966339	0.372158	1.34017	1.76497	1.18569	0.283006	0.754573	0.669384	1.04393	0.924522	0.530833	1.94367	0	1.54748	2.06661	0.176576	0	0.981299	0.207255	0.126723	0.744233	0	0	0	0.0506316	0	0	0
60	0.260064	0.40634	0.370852	0.760668	0.756128	0.988901	0	0	0.0993298	0.0900053	0	0.874041	0.657798	0.415632	0.723111	1.54747	0.217085	0	0	0.701212	0.109937	0.0186596	0	0.670122	1.04954	0.538757	0	0.134214	0.0127778	0.19154	0.277263	0	1.1486	0	0.955311	1.3197	0	0	0.496343	0	0	0	0	0	0	0	0	0	0
61	0.0815731	0.20483	0	0.120014	0.305197	0.482064	0	0	0	0	0	0.329909	0	0	0.183045	0.918305	0	0	0	0	0	0	0	0	0.398784	0	0	0	0	0	0	0	0.55079	0	0.481721	0.507218	0	0	0	0	0	0	0	0	0	0	0	0	0
62	0.0175298	0.0996289	0	0	0	0	0	0	0	0	0	0	0	0	0	0.440523	0	0	0	0	0	0	0	0	0	0	0	0	0	0	0	0	0	0	0	0	0	0	0	0	0	0	0	0	0	0	0	0	0
63	0.00758568	0.0602095	0	0	0	0	0	0	0	0	0	0	0	0	0	0	0	0	0	0	0	0	0	0	0	0	0	0	0	0	0	0	0	0	0	0	0	0	0	0	0	0	0	0	0	0	0	0	0
64	0.00180314	0.014312	0	0	0	0	0	0	0	0	0	0	0	0	0	0	0	0	0	0	0	0	0	0	0	0	0	0	0	0	0	0	0	0	0	0	0	0	0	0	0	0	0	0	0	0	0	0	0
65	0	0	0	0	0	0	0	0	0	0	0	0	0	0	0	0	0	0	0	0	0	0	0	0	0	0	0	0	0	0	0	0	0	0	0	0	0	0	0	0	0	0	0	0	0	0	0	0	0
66	0	0	0	0	0	0	0	0	0	0	0	0	0	0	0	0	0	0	0	0	0	0	0	0	0	0	0	0	0	0	0	0	0	0	0	0	0	0	0	0	0	0	0	0	0	0	0	0	0
67	0	0	0	0	0	0	0	0	0	0	0	0	0	0	0	0	0	0	0	0	0	0	0	0	0	0	0	0	0	0	0	0	0	0	0	0	0	0	0	0	0	0	0	0	0	0	0	0	0
68	0	0	0	0	0	0	0	0	0	0	0	0	0	0	0	0	0	0	0	0	0	0	0	0	0	0	0	0	0	0	0	0	0	0	0	0	0	0	0	0	0	0	0	0	0	0	0	0	0
69	0	0	0	0	0	0	0	0	0	0	0	0	0	0	0	0	0	0	0	0	0	0	0	0	0	0	0	0	0	0	0	0	0	0	0	0	0	0	0	0	0	0	0	0	0	0	0	0	0
70	0	0	0	0	0	0	0	0	0	0	0	0	0	0	0	0	0	0	0	0	0	0	0	0	0	0	0	0	0	0	0	0	0	0	0	0	0	0	0	0	0	0	0	0	0	0	0	0	0
71	0	0	0	0	0	0	0	0	0	0	0	0	0	0	0	0	0	0	0	0	0	0	0	0	0	0	0	0	0	0	0	0	0	0	0	0	0	0	0	0	0	0	0	0	0	0	0	0	0
72	0	0	0	0	0	0	0	0	0	0	0	0	0	0	0	0	0	0	0	0	0	0	0	0	0	0	0	0	0	0	0	0	0	0	0	0	0	0	0	0	0	0	0	0	0	0	0	0	0
73	0	0	0	0	0	0	0	0	0	0	0	0	0	0	0	0	0	0	0	0	0	0	0	0	0	0	0	0	0	0	0	0	0	0	0	0	0	0	0	0	0	0	0	0	0	0	0	0	0
74	0	0	0	0	0	0	0	0	0	0	0	0	0	0	0	0	0	0	0	0	0	0	0	0	0	0	0	0	0	0	0	0	0	0	0	0	0	0	0	0	0	0	0	0	0	0	0	0	0
75	0	0	0	0	0	0	0	0	0	0	0	0	0	0	0	0	0	0	0	0	0	0	0	0	0	0	0	0	0	0	0	0	0	0	0	0	0	0	0	0	0	0	0	0	0	0	0	0	0
76	0	0	0	0	0	0	0	0	0	0	0	0	0	0	0	0	0	0	0	0	0	0	0	0	0	0	0	0	0	0	0	0	0	0	0	0	0	0	0	0	0	0	0	0	0	0	0	0	0
77	0	0	0	0	0	0	0	0	0	0	0	0	0	0	0	0	0	0	0	0	0	0	0	0	0	0	0	0	0	0	0	0	0	0	0	0	0	0	0	0	0	0	0	0	0	0	0	0	0
78	0	0	0	0	0	0	0	0	0	0	0	0	0	0	0	0	0	0	0	0	0	0	0	0	0	0	0	0	0	0	0	0	0	0	0	0	0	0	0	0	0	0	0	0	0	0	0	0	0
79	0	0	0	0	0	0	0	0	0	0	0	0	0	0	0	0	0	0	0	0	0	0	0	0	0	0	0	0	0	0	0	0	0	0	0	0	0	0	0	0	0	0	0	0	0	0	0	0	0
80	0	0	0	0	0	0	0	0	0	0	0	0	0	0	0	0	0	0	0	0	0	0	0	0	0	0	0	0	0	0	0	0	0	0	0	0	0	0	0	0	0	0	0	0	0	0	0	0	0
81	0	0	0	0	0	0	0	0	0	0	0	0	0	0	0	0	0	0	0	0	0	0	0	0	0	0	0	0	0	0	0	0	0	0	0	0	0	0	0	0	0	0	0	0	0	0	0	0	0
82	0	0	0	0	0	0	0	0	0	0	0	0	0	0	0	0	0	0	0	0	0	0	0	0	0	0	0	0	0	0	0	0	0	0	0	0	0	0	0	0	0	0	0	0	0	0	0	0	0
83	0	0	0	0	0	0	0	0	0	0	0	0	0	0	0	0	0	0	0	0	0	0	0	0	0	0	0	0	0	0	0	0	0	0	0	0	0	0	0	0	0	0	0	0	0	0	0	0	0
84	0	0	0	0	0	0	0	0	0	0	0	0	0	0	0	0	0	0	0	0	0	0	0	0	0	0	0	0	0	0	0	0	0	0	0	0	0	0	0	0	0	0	0	0	0	0	0	0	0
85	0	0	0	0	0	0	0	0	0	0	0	0	0	0	0	0	0	0	0	0	0	0	0	0	0	0	0	0	0	0	0	0	0	0	0	0	0	0	0	0	0	0	0	0	0	0	0	0	0
86	0	0	0	0	0	0	0	0	0	0	0	0	0	0	0	0	0	0	0	0	0	0	0	0	0	0	0	0	0	0	0	0	0	0	0	0	0	0	0	0	0	0	0	0	0	0	0	0	0
87	0	0	0	0	0	0	0	0	0	0	0	0	0	0	0	0	0	0	0	0	0	0	0	0	0	0	0	0	0	0	0	0	0	0	0	0	0	0	0	0	0	0	0	0	0	0	0	0	0
88	0	0	0	0	0	0	0	0	0	0	0	0	0	0	0	0	0	0	0	0	0	0	0	0	0	0	0	0	0	0	0	0	0	0	0	0	0	0	0	0	0	0	0	0	0	0	0	0	0
89	0	0	0	0	0	0	0	0	0	0	0	0	0	0	0	0	0	0	0	0	0	0	0	0	0	0	0	0	0	0	0	0	0	0	0	0	0	0	0	0	0	0	0	0	0	0	0	0	0
90	0	0	0	0	0	0	0	0	0	0	0	0	0	0	0	0	0	0	0	0	0	0	0	0	0	0	0	0	0	0	0	0	0	0	0	0	0	0	0	0	0	0	0	0	0	0	0	0	0
91	0	0	0	0	0	0	0	0	0	0	0	0	0	0	0	0	0	0	0	0	0	0	0	0	0	0	0	0	0	0	0	0	0	0	0	0	0	0	0	0	0	0	0	0	0	0	0	0	0
92	0	0	0	0	0	0	0	0	0	0	0	0	0	0	0	0	0	0	0	0	0	0	0	0	0	0	0	0	0	0	0	0	0	0	0	0	0	0	0	0	0	0	0	0	0	0	0	0	0
93	0	0	0	0	0	0	0	0	0	0	0	0	0	0	0	0	0	0	0	0	0	0	0	0	0	0	0	0	0	0	0	0	0	0	0	0	0	0	0	0	0	0	0	0	0	0	0	0	0
94	0.00203069	0.0120308	0	0	0	0	0.0410515	0	0	0.0868818	0	0	0	0	0	0	0	0	0	0	0	0	0	0	0	0	0	0	0	0	0	0	0	0	0	0	0	0	0	0	0	0	0	0	0	0	0	0	0
95	0.0474829	0.15956	0	0	0	0	0.717682	0	0.325801	0.813815	0	0	0	0	0	0	0	0	0	0	0	0	0	0	0	0	0	0	0	0	0	0	0	0	0	0.322445	0	0	0	0	0	0	0	0	0	0	0	0	0
96	0.329576	0.459005	0.44317	0	0.0278545	0	1.52244	0.720509	1.20302	1.78715	0	0	0.632105	0	0.426117	0	0.547946	1.06328	0	0	0.631892	0.728635	0	0	0	0	0.425682	0	0.445033	0	0.742271	0.59018	0.500234	0	0	1.1245	0	0	0	1.07704	0	0.884653	0.9184	0	0	0.685006	0	0	0.36058
97	0.95033	0.836286	1.18453	1.07207	0.710938	0.923424	2.66805	1.5682	2.20204	3.13013	0	0	1.47655	0.448205	1.09689	0	1.29798	2.09159	0	1.07086	1.45887	1.65368	0.522725	0	0	0.453326	1.2242	0.615091	1.16227	0	1.79512	1.48658	1.50589	0	0.8533	2.33895	0	0	0.598582	2.39465	0.0579333	2.16856	1.96112	0	0	1.8275	0.823496	0.595159	1.17108
98	1.87805	1.2935	2.34459	2.35765	1.41994	1.73187	4.00595	2.87661	3.48199	4.67835	0.98349	0.834948	2.68887	1.09345	2.02649	0.676872	2.32011	3.29617	0	2.17598	2.559	2.79219	1.14478	0	0.486689	0.891227	2.41966	1.47891	2.23356	0.715161	3.30138	2.73899	2.83433	0	1.65124	3.86664	0	0	1.42388	4.08675	0.993074	4.05987	3.50123	0	0.0285495	3.50101	2.00681	1.40013	2.50678
99	3.088	1.75866	3.8869	3.96808	2.391	2.69232	5.38332	4.17953	4.92232	6.36811	1.8993	1.75934	4.1323	1.98123	3.21252	1.23472	3.55278	4.61902	0.77984	3.5474	3.87737	4.08194	1.96303	0	0.968298	1.29517	3.95873	2.70794	3.61659	1.37529	5.0056	4.27393	4.42616	0.650309	2.55105	5.49682	0	0	2.79227	5.90503	1.90128	6.35564	5.31193	0	0.717203	5.58687	3.79391	2.65855	4.31968
100	4.40527	2.19977	5.61442	5.66437	3.50365	3.70105	6.58337	5.5876	6.27365	7.83828	3.0529	2.95897	5.6191	3.14647	4.54205	1.77653	4.78085	5.84037	1.28135	5.04063	5.23638	5.3997	2.85637	0.73855	1.5702	1.68307	5.49395	4.1279	5.1096	2.24828	6.7111	5.92555	6.1164	1.3506	3.46647	7.02825	0	0	4.4723	7.52915	3.1296	8.4903	7.01875	0	1.23142	7.58705	5.9622	4.17873	6.35155
Fhor [N]	Fhor Mean	Fhor Std	Left steps																																	Right steps
1	0.644252	0.453226	0.34345	1.2094	0.801575	0.109425	0.29385	0.9936	0.99475	0.744425	-0.15095	0.21245	0.07575	0.669175	0.165	0.454625	0.19245	0.84075	0.574625	0.4599	0.428575	0.593925	0.62405	-0.253025	0.3597	-0.179575	0.36485	0.69015	0.37555	0.6474	0.045825	1.41673	1.0126	0.88115	-0.158775	0.280825	0.764525	0.562775	0.16645	0.69765	1.06185	0.350575	1.37862	1.19665	0.44535	1.7168	1.21135	0.929925	0.476325
2	0.963153	0.524116	0.778647	1.66245	1.1009	0.361393	0.472651	1.33806	1.18895	0.931199	-0.0965013	0.45865	0.395624	1.09549	0.418329	0.834832	0.452031	1.16832	0.854257	0.701541	0.777206	0.898082	0.957199	-0.132286	0.573062	-0.0790432	0.68963	1.00151	0.677766	0.962445	0.190911	1.89274	1.49182	1.29876	-0.0970982	0.522257	1.18511	1.06084	0.492788	1.01729	1.26048	0.566864	1.78032	1.5259	0.661151	2.13729	1.58894	1.39542	0.8277
3	1.26365	0.55445	1.25847	2.03769	1.36049	0.653499	0.659877	1.64736	1.33949	1.06704	0.0148068	0.725254	0.784656	1.49666	0.740251	1.23464	0.755466	1.47009	1.1256	0.937257	1.14213	1.17265	1.26068	0.0507475	0.808276	0.0699124	1.02669	1.28135	0.98473	1.23454	0.387515	2.26644	1.92423	1.68744	0.0527992	0.756466	1.57728	1.57839	0.941437	1.33002	1.38858	0.791686	2.0323	1.76576	0.865364	2.37779	1.87124	1.8236	1.18465
4	1.50606	0.552573	1.71046	2.29982	1.54481	0.932938	0.824742	1.87447	1.45519	1.14146	0.164236	0.969959	1.1762	1.80704	1.08312	1.58847	1.05201	1.70871	1.36937	1.14137	1.47601	1.38235	1.46879	0.247047	1.03244	0.262189	1.30999	1.51724	1.25793	1.46482	0.610811	2.53231	2.22734	2.00398	0.257923	0.952311	1.87904	2.02	1.40997	1.57113	1.47029	0.998955	2.14417	1.90832	1.02192	2.46559	2.02903	2.11765	1.47259
5	1.67144	0.524787	2.07961	2.42444	1.66929	1.17388	0.97393	2.01905	1.53119	1.16435	0.328998	1.14941	1.51251	2.00043	1.40896	1.86741	1.30598	1.86449	1.5584	1.30286	1.74906	1.52156	1.61498	0.444821	1.2311	0.495156	1.52911	1.71231	1.47424	1.63266	0.834425	2.66424	2.40728	2.21521	0.473484	1.10122	2.05887	2.31261	1.76473	1.73258	1.52893	1.15048	2.13	1.96992	1.12624	2.44182	2.07196	2.26658	1.65615
6	1.75758	0.474486	2.33111	2.41246	1.72723	1.34514	1.0862	2.07134	1.56445	1.12404	0.503141	1.28185	1.77682	2.08007	1.68239	2.05393	1.49132	1.91512	1.70137	1.42012	1.93094	1.59134	1.7191	0.629762	1.39976	0.756554	1.68606	1.85276	1.62401	1.74988	1.03429	2.66579	2.47789	2.31961	0.722776	1.20297	2.13273	2.43792	1.97373	1.82955	1.5648	1.24306	2.0081	1.95379	1.18323	2.32614	2.01583	2.2755	1.71832
7	1.76884	0.412643	2.46586	2.28131	1.70365	1.45345	1.16115	2.04168	1.5528	1.0245	0.668283	1.36542	1.95428	2.06632	1.87162	2.1498	1.61397	1.85047	1.78957	1.49594	2.00485	1.59164	1.77924	0.798073	1.53586	1.01736	1.78952	1.92522	1.69254	1.81308	1.19412	2.56443	2.44865	2.3389	0.965772	1.26364	2.10496	2.41155	2.0297	1.86585	1.57994	1.28927	1.81713	1.87087	1.20081	2.14765	1.8691	2.17621	1.66443
8	1.71871	0.355817	2.48376	2.078	1.6103	1.50791	1.19722	1.96696	1.51103	0.883217	0.809953	1.40606	2.05474	1.99812	1.96998	2.16623	1.6759	1.69164	1.81694	1.53198	1.98577	1.53409	1.79715	0.953474	1.63507	1.25246	1.8372	1.93314	1.6801	1.82108	1.31984	2.4087	2.33574	2.29836	1.15397	1.28214	1.98675	2.25665	1.95742	1.83378	1.59406	1.28102	1.55113	1.7402	1.18644	1.96073	1.66838	1.98763	1.52375
9	1.63148	0.317413	2.38906	1.86204	1.48735	1.51852	1.2013	1.88054	1.46095	0.740954	0.922745	1.3988	2.07573	1.91418	1.97743	2.11781	1.66611	1.48396	1.78677	1.53123	1.91831	1.44545	1.79079	1.09313	1.69266	1.45855	1.82662	1.90067	1.60371	1.78483	1.40293	2.24604	2.17433	2.2193	1.26794	1.25663	1.80456	2.00631	1.77937	1.73876	1.62182	1.22421	1.3117	1.60836	1.15909	1.80335	1.46845	1.75675	1.33717
10	1.52952	0.300852	2.20312	1.66451	1.36472	1.49365	1.18238	1.79695	1.41361	0.611625	0.991261	1.3576	2.03296	1.83942	1.90327	2.02201	1.58626	1.28304	1.71422	1.50092	1.83822	1.34818	1.78228	1.20275	1.71162	1.60927	1.77255	1.84375	1.49189	1.71961	1.44133	2.0913	1.98627	2.12396	1.29116	1.18615	1.60084	1.72543	1.52928	1.6098	1.65529	1.14509	1.12265	1.49216	1.1335	1.67736	1.29857	1.53247	1.16119
11	1.4234	0.298915	1.97075	1.49422	1.25169	1.44486	1.14575	1.70666	1.36483	0.492936	1.00783	1.30266	1.9497	1.77167	1.77006	1.89118	1.45552	1.10334	1.61122	1.44611	1.74373	1.24549	1.76997	1.27275	1.70129	1.68163	1.6993	1.76522	1.36391	1.6309	1.44052	1.94452	1.7877	2.01893	1.24869	1.07742	1.40478	1.45827	1.25634	1.47017	1.66797	1.06969	0.96395	1.39059	1.12149	1.55623	1.15149	1.34147	1.02432
12	1.31263	0.302227	1.72267	1.34391	1.14138	1.37525	1.09069	1.5957	1.30133	0.381661	0.975869	1.23796	1.84997	1.68458	1.6039	1.73176	1.29462	0.941675	1.48103	1.3652	1.63483	1.12572	1.73129	1.30189	1.66433	1.66726	1.61231	1.65585	1.22704	1.51562	1.41118	1.79908	1.57943	1.89923	1.17147	0.94175	1.21714	1.22638	1.03388	1.3271	1.63926	1.00278	0.82735	1.28851	1.11611	1.41741	1.00989	1.17723	0.9144
13	1.19445	0.303996	1.46203	1.19992	1.0286	1.28104	1.00734	1.46087	1.21049	0.279837	0.910365	1.15504	1.73574	1.56305	1.4292	1.55231	1.10959	0.798418	1.32924	1.24826	1.54065	0.993272	1.65505	1.28933	1.60026	1.57598	1.50688	1.51306	1.07961	1.37639	1.35583	1.63769	1.35559	1.76212	1.0916	0.800373	1.03581	1.04265	0.877577	1.17439	1.56903	0.932225	0.701825	1.18488	1.10129	1.25776	0.87044	1.0399	0.82062
14	1.06842	0.301916	1.20313	1.05223	0.90282	1.16086	0.90421	1.3098	1.09171	0.193562	0.829228	1.05169	1.60397	1.41069	1.26516	1.36461	0.917558	0.666167	1.17021	1.10126	1.39731	0.874772	1.55237	1.24527	1.51532	1.42795	1.37465	1.35485	0.92796	1.22984	1.27513	1.45668	1.13354	1.61124	1.03016	0.685809	0.859585	0.895086	0.767804	1.01482	1.46689	0.848745	0.5838	1.07358	1.06834	1.06795	0.729429	0.904851	0.725739
15	0.936026	0.300646	0.954811	0.892024	0.761534	1.01875	0.789577	1.14456	0.960979	0.13194	0.74983	0.942154	1.46171	1.23148	1.12176	1.17606	0.728781	0.53957	1.01952	0.950464	1.24063	0.765099	1.42939	1.18599	1.42059	1.25081	1.22482	1.19565	0.7771	1.0951	1.17769	1.26469	0.929713	1.4592	0.997601	0.59208	0.693147	0.767555	0.684599	0.85345	1.34298	0.758251	0.445075	0.940835	1.02085	0.838748	0.57422	0.76872	0.621755
16	0.796377	0.303536	0.730227	0.723836	0.607074	0.86663	0.675806	0.972864	0.827927	0.0907561	0.679638	0.840351	1.31411	1.04363	0.995602	0.998456	0.563909	0.413783	0.882355	0.811568	1.07204	0.660055	1.28903	1.11747	1.32389	1.05132	1.05978	1.04117	0.646148	0.974811	1.06631	1.07114	0.751154	1.30402	0.994249	0.534698	0.525857	0.63025	0.610578	0.685118	1.19988	0.662129	0.2741	0.77923	0.957128	0.582746	0.392644	0.613166	0.495727
17	0.654908	0.311804	0.527094	0.566047	0.453368	0.722565	0.567653	0.810592	0.682649	0.0623586	0.62796	0.738849	1.16887	0.874291	0.883933	0.848006	0.431761	0.285077	0.765355	0.695312	0.900261	0.563377	1.13166	1.0531	1.22899	0.878812	0.877111	0.887428	0.525276	0.861634	0.950063	0.886212	0.609786	1.1598	1.01153	0.512427	0.358478	0.460824	0.512661	0.506876	1.0485	0.560611	0.085975	0.599251	0.880229	0.344607	0.209379	0.430796	0.349511
18	0.523835	0.321705	0.348707	0.43977	0.309098	0.600081	0.470469	0.675253	0.540089	0.0475672	0.595333	0.638168	1.02354	0.745129	0.775817	0.732611	0.326837	0.173829	0.671811	0.606268	0.743514	0.484922	0.971622	0.992537	1.138	0.724994	0.686945	0.744087	0.424507	0.764644	0.836206	0.735161	0.506582	1.04226	1.02791	0.513368	0.202941	0.2645	0.362672	0.327977	0.908308	0.454985	-0.0919	0.432546	0.797309	0.170174	0.0534035	0.239855	0.21237
19	0.418104	0.327445	0.19845	0.358152	0.1982	0.51172	0.385366	0.57983	0.425643	0.0549523	0.569195	0.542495	0.87805	0.674441	0.667793	0.646811	0.245948	0.0950955	0.59708	0.544811	0.624641	0.433441	0.840266	0.944732	1.05352	0.596225	0.518734	0.626675	0.35107	0.688791	0.722709	0.63385	0.429232	0.951057	1.02316	0.509807	0.0748727	0.0724227	0.161036	0.165848	0.7969	0.359636	-0.196525	0.310582	0.71733	0.0742864	-0.04355	0.0790023	0.1152
20	0.34363	0.32577	0.0748515	0.319633	0.130505	0.454931	0.317984	0.519168	0.347618	0.0858793	0.537326	0.459437	0.746562	0.646371	0.56921	0.579821	0.181761	0.0534962	0.536983	0.499848	0.557404	0.39641	0.747559	0.897886	0.975411	0.488909	0.393052	0.532711	0.30892	0.631431	0.620627	0.566847	0.365844	0.870713	0.994431	0.48527	-0.0102598	-0.0772674	-0.0562172	0.0380008	0.722191	0.288425	-0.221975	0.240205	0.648856	0.0347525	-0.0766644	-0.0214765	0.0685455
21	0.292535	0.315266	-0.0171692	0.306923	0.102557	0.421318	0.263008	0.473126	0.296441	0.120669	0.494365	0.393916	0.63736	0.629852	0.483645	0.523865	0.130388	0.0434215	0.484512	0.451917	0.523723	0.357018	0.672661	0.835821	0.902643	0.38255	0.306507	0.444742	0.284048	0.580022	0.52988	0.506981	0.303725	0.788416	0.943385	0.43813	-0.0523811	-0.161795	-0.229618	-0.0512553	0.668807	0.248075	-0.18445	0.205101	0.595554	0.00802071	-0.0731063	-0.0615538	0.0549909
22	0.251831	0.297959	-0.0844765	0.29887	0.0903045	0.400658	0.212614	0.42249	0.25169	0.132505	0.443766	0.338026	0.551512	0.597295	0.418225	0.470498	0.08855	0.045372	0.435808	0.387815	0.493384	0.303717	0.590039	0.75468	0.835822	0.274838	0.239964	0.353518	0.254916	0.524705	0.453141	0.434371	0.234172	0.704242	0.876408	0.377584	-0.0659295	-0.187941	-0.334423	-0.114739	0.615648	0.231247	-0.1218	0.18629	0.555509	-0.0268591	-0.0564848	-0.0672886	0.0480636
23	0.212176	0.27741	-0.139789	0.279958	0.0746694	0.3809	0.159367	0.358344	0.197353	0.113133	0.393611	0.286675	0.479111	0.536464	0.369933	0.41205	0.0485667	0.0432028	0.384244	0.305381	0.449942	0.241436	0.504719	0.65945	0.766983	0.179628	0.178275	0.26385	0.221336	0.466683	0.391828	0.349864	0.165997	0.619522	0.801942	0.3081	-0.0652917	-0.177217	-0.369708	-0.166042	0.555489	0.218231	-0.062475	0.169125	0.52005	-0.0731694	-0.0394861	-0.0667917	0.029275
24	0.169179	0.257338	-0.189901	0.243898	0.0528997	0.35221	0.100871	0.283218	0.131271	0.073399	0.348171	0.238061	0.408544	0.454415	0.330192	0.350713	0.00742197	0.0281712	0.332396	0.211904	0.389051	0.181672	0.426786	0.554654	0.697103	0.102903	0.119274	0.186744	0.191694	0.412461	0.341972	0.262034	0.106688	0.53534	0.718756	0.245057	-0.0581977	-0.150248	-0.364821	-0.211202	0.487853	0.197013	-0.022075	0.143747	0.48269	-0.130889	-0.0316106	-0.0773447	-0.0158227
25	0.120476	0.240919	-0.23713	0.189225	0.0277212	0.31473	0.0428348	0.203881	0.0617962	0.0254273	0.30307	0.196981	0.339386	0.365314	0.295302	0.292061	-0.0312477	-0.00509318	0.286548	0.121814	0.314257	0.12412	0.362132	0.446693	0.629392	0.0413455	0.0647477	0.116091	0.166596	0.36553	0.29766	0.16405	0.0517015	0.457242	0.630186	0.195961	-0.050875	-0.120109	-0.349411	-0.250411	0.413894	0.163703	-0.014525	0.098847	0.44037	-0.202777	-0.0422379	-0.106202	-0.0927
26	0.0655158	0.229435	-0.27867	0.120825	-0.00425707	0.278148	-0.0109035	0.126667	-0.0039803	-0.025223	0.254551	0.160732	0.274305	0.28395	0.257003	0.243397	-0.0587886	-0.0549503	0.24506	0.0427727	0.230046	0.0668548	0.299978	0.348953	0.56661	-0.00759545	0.0138379	0.0488129	0.142678	0.320234	0.254282	0.0817672	-0.00114848	0.379151	0.537952	0.15735	-0.0548894	-0.0935265	-0.341471	-0.291745	0.331505	0.117304	-0.043225	0.0299071	0.390133	-0.276549	-0.0760611	-0.157124	-0.194427
27	0.00668771	0.222311	-0.319715	0.0533447	-0.0445215	0.249812	-0.0562098	0.0596227	-0.0679399	-0.0770977	0.203295	0.119629	0.214195	0.220243	0.209014	0.201705	-0.0753174	-0.113887	0.19963	-0.0227306	0.145651	0.0135487	0.236274	0.26998	0.503193	-0.0440308	-0.034747	-0.0179083	0.117068	0.269757	0.211411	0.0148884	-0.0496381	0.308006	0.443923	0.120886	-0.0827106	-0.0780811	-0.350619	-0.3447	0.241682	0.0587816	-0.106425	-0.0534566	0.329675	-0.326013	-0.122911	-0.230182	-0.301909
28	-0.0506248	0.218136	-0.366823	0.000795455	-0.0839023	0.2308	-0.0942841	0.0105773	-0.13038	-0.123475	0.151168	0.0662705	0.15237	0.177089	0.149509	0.16288	-0.092875	-0.17092	0.150745	-0.0762295	0.0778773	-0.0287068	0.181041	0.204789	0.437536	-0.0716727	-0.0763227	-0.0757341	0.0939818	0.214684	0.164595	-0.0328682	-0.0945864	0.246466	0.351052	0.0759841	-0.133739	-0.0783273	-0.380773	-0.407509	0.155866	-0.013625	-0.178925	-0.128555	0.25905	-0.35213	-0.165005	-0.316389	-0.394561
29	-0.101902	0.21514	-0.41143	-0.0316712	-0.110066	0.218349	-0.128522	-0.0235823	-0.185565	-0.15783	0.0977265	0.00853611	0.0857631	0.148396	0.0859606	0.124223	-0.116489	-0.213551	0.0954811	-0.122285	0.0315864	-0.0641182	0.141686	0.148181	0.365208	-0.101237	-0.0997136	-0.124577	0.0765399	0.161637	0.110638	-0.0599553	-0.143058	0.192049	0.258634	0.0185341	-0.196025	-0.0879864	-0.430497	-0.468388	0.0836881	-0.085004	-0.23995	-0.185576	0.182379	-0.36749	-0.195767	-0.396736	-0.470911
30	-0.14895	0.213271	-0.441704	-0.0520727	-0.123419	0.207152	-0.160153	-0.0563975	-0.226524	-0.185957	0.0419556	-0.0498318	0.0207801	0.114809	0.0254758	0.0825896	-0.144094	-0.244708	0.0374821	-0.166212	0.000872727	-0.107004	0.106538	0.0940699	0.292071	-0.13855	-0.103782	-0.170634	0.0602232	0.106031	0.0487965	-0.0848159	-0.193992	0.131941	0.1797	-0.0510977	-0.262565	-0.0974212	-0.485325	-0.519539	0.0254119	-0.144023	-0.29005	-0.234375	0.106092	-0.394839	-0.224788	-0.463949	-0.536511
31	-0.198255	0.212531	-0.458087	-0.0773227	-0.133927	0.190355	-0.193223	-0.0997205	-0.251774	-0.21968	-0.0127773	-0.106155	-0.0364576	0.0620242	-0.0282523	0.0325902	-0.176764	-0.276401	-0.0256492	-0.220497	-0.0326818	-0.16305	0.0614667	0.0414386	0.217216	-0.186354	-0.102434	-0.225843	0.0340909	0.041175	-0.0160773	-0.125102	-0.253458	0.0551992	0.11858	-0.123489	-0.332745	-0.102318	-0.524835	-0.565625	-0.0279576	-0.193397	-0.335125	-0.286126	0.0340803	-0.445449	-0.265238	-0.52267	-0.600775
32	-0.252781	0.212178	-0.469636	-0.118258	-0.153565	0.160308	-0.235376	-0.162454	-0.27497	-0.270728	-0.062396	-0.166786	-0.0901823	-0.0182538	-0.0779508	-0.0272139	-0.215773	-0.321499	-0.095053	-0.288568	-0.0863333	-0.228571	0.000591162	-0.00631919	0.141091	-0.238763	-0.111512	-0.291674	-0.0110162	-0.0347758	-0.0825785	-0.195266	-0.317849	-0.0359523	0.0702583	-0.196177	-0.411895	-0.110896	-0.540721	-0.617066	-0.0881422	-0.241057	-0.3924	-0.346817	-0.0365225	-0.520708	-0.322394	-0.580851	-0.668255
33	-0.318173	0.214325	-0.487472	-0.182277	-0.194136	0.11046	-0.289593	-0.242799	-0.313405	-0.344117	-0.105688	-0.231211	-0.149036	-0.113745	-0.132823	-0.0977823	-0.263215	-0.38869	-0.170757	-0.366156	-0.156073	-0.293506	-0.0762003	-0.0479333	0.0621833	-0.286622	-0.140653	-0.363115	-0.0745326	-0.117385	-0.150872	-0.287289	-0.370915	-0.133513	0.0319199	-0.265259	-0.498879	-0.140734	-0.541657	-0.679228	-0.159853	-0.304623	-0.468775	-0.423378	-0.113253	-0.618447	-0.40019	-0.643911	-0.741036
34	-0.394163	0.218468	-0.515833	-0.26365	-0.26425	0.038	-0.356575	-0.333108	-0.375017	-0.436933	-0.1501	-0.298725	-0.217408	-0.2169	-0.19175	-0.173883	-0.320075	-0.471708	-0.24645	-0.445817	-0.27315	-0.358767	-0.164025	-0.087875	-0.0192	-0.324233	-0.1907	-0.428725	-0.150675	-0.20005	-0.222758	-0.386708	-0.415658	-0.232767	-0.00320833	-0.324825	-0.58845	-0.207225	-0.5455	-0.7516	-0.243492	-0.3832	-0.566775	-0.523233	-0.202125	-0.723617	-0.505825	-0.715575	-0.820325
35	-0.478491	0.225644	-0.553896	-0.356526	-0.354529	-0.0517947	-0.432591	-0.428462	-0.455666	-0.545582	-0.202394	-0.370439	-0.293909	-0.312922	-0.266208	-0.245565	-0.381054	-0.568058	-0.322226	-0.520107	-0.32609	-0.427634	-0.258099	-0.132225	-0.102498	-0.356525	-0.256457	-0.493348	-0.232517	-0.285939	-0.30337	-0.485433	-0.459723	-0.334098	-0.0418035	-0.379125	-0.678533	-0.31814	-0.566962	-0.870904	-0.336912	-0.479305	-0.7037	-0.64012	-0.305229	-0.81545	-0.637662	-0.799589	-0.896059
36	-0.567231	0.229447	-0.601571	-0.451286	-0.457611	-0.149379	-0.509772	-0.52513	-0.549176	-0.666262	-0.269252	-0.444943	-0.378388	-0.392373	-0.355558	-0.313126	-0.442504	-0.670712	-0.397342	-0.583981	-0.408727	-0.498544	-0.35501	-0.179806	-0.188675	-0.388325	-0.336106	-0.56382	-0.316066	-0.373426	-0.390028	-0.581824	-0.515022	-0.431894	-0.0897288	-0.439961	-0.760615	-0.465105	-0.617958	-0.916883	-0.440771	-0.596509	-0.8638	-0.760295	-0.425594	-0.876838	-0.790672	-0.893891	-0.956918
37	-0.656339	0.230157	-0.658973	-0.538125	-0.557525	-0.240709	-0.586609	-0.622427	-0.64985	-0.796195	-0.346634	-0.524895	-0.468575	-0.460025	-0.455466	-0.381045	-0.505925	-0.773073	-0.480259	-0.6371	-0.484736	-0.567957	-0.447023	-0.232434	-0.287114	-0.423341	-0.419605	-0.633784	-0.409914	-0.465727	-0.481936	-0.669605	-0.58893	-0.528325	-0.153682	-0.520102	-0.8313	-0.629561	-0.70002	-1.00212	-0.552695	-0.722411	-1.0285	-0.864318	-0.562268	-0.907509	-0.942761	-0.977157	-0.998605
38	-0.743485	0.225557	-0.728156	-0.620014	-0.653488	-0.323238	-0.667647	-0.715007	-0.753031	-0.936055	-0.44304	-0.612338	-0.561755	-0.528522	-0.560627	-0.45937	-0.571905	-0.866663	-0.577282	-0.688833	-0.545492	-0.642073	-0.536091	-0.30359	-0.390608	-0.47224	-0.511372	-0.704505	-0.511977	-0.560147	-0.580493	-0.751305	-0.681638	-0.630526	-0.235481	-0.619366	-0.890815	-0.789978	-0.808465	-1.07726	-0.670555	-0.846059	-1.17702	-0.940468	-0.714942	-0.928081	-1.07544	-1.03218	-1.03169
39	-0.831174	0.215672	-0.810769	-0.703067	-0.747823	-0.415024	-0.756936	-0.811575	-0.854903	-1.08259	-0.548474	-0.706413	-0.659612	-0.615976	-0.670904	-0.547694	-0.657211	-0.95166	-0.686403	-0.752231	-0.598298	-0.730135	-0.632152	-0.401946	-0.497086	-0.540814	-0.61544	-0.78731	-0.626009	-0.666635	-0.6897	-0.838982	-0.792007	-0.74725	-0.328182	-0.724355	-0.941898	-0.923402	-0.922041	-1.13108	-0.781818	-0.961395	-1.29153	-0.993053	-0.870409	-0.962032	-1.19655	-1.06128	-1.07794
40	-0.922297	0.202207	-0.905881	-0.795209	-0.840773	-0.508984	-0.858344	-0.920824	-0.953403	-1.23571	-0.662105	-0.80249	-0.755158	-0.730711	-0.780909	-0.649314	-0.760598	-1.03883	-0.807529	-0.836105	-0.657702	-0.837535	-0.744854	-0.527957	-0.616612	-0.625517	-0.736498	-0.879516	-0.751167	-0.781386	-0.808705	-0.951071	-0.916171	-0.878896	-0.432758	-0.840223	-0.992827	-1.02226	-1.02529	-1.16365	-0.884666	-1.06369	-1.38088	-1.03391	-1.0203	-1.01714	-1.30984	-1.0761	-1.15135
41	-1.02009	0.188136	-1.01443	-0.903457	-0.938537	-0.623799	-0.969072	-1.04899	-1.05337	-1.39986	-0.779266	-0.90263	-0.864457	-0.86681	-0.89476	-0.762423	-0.88158	-1.13779	-0.93654	-0.942009	-0.736961	-0.959153	-0.881119	-0.673348	-0.743886	-0.718353	-0.878693	-0.990877	-0.884518	-0.904893	-0.93672	-1.08777	-1.05757	-1.01897	-0.5486	-0.958364	-1.04447	-1.09545	-1.10601	-1.18503	-0.980509	-1.15808	-1.4528	-1.07384	-1.16956	-1.08952	-1.41703	-1.09171	-1.2468
42	-1.12346	0.176845	-1.13864	-1.03131	-1.04805	-0.749302	-1.09376	-1.1975	-1.164	-1.5796	-0.893749	-1.01272	-0.987857	-1.0163	-1.015	-0.883751	-1.01811	-1.25007	-1.0731	-1.06304	-0.840945	-1.08217	-1.0293	-0.831691	-0.879497	-0.812604	-1.03433	-1.10458	-1.02205	-1.03203	-1.07188	-1.23204	-1.20494	-1.16307	-0.685057	-1.08105	-1.096	-1.15224	-1.15849	-1.20827	-1.07437	-1.25199	-1.51592	-1.11803	-1.31434	-1.16366	-1.51566	-1.11559	-1.34567
43	-1.22805	0.170626	-1.27411	-1.17147	-1.16882	-0.883686	-1.23031	-1.35337	-1.28291	-1.76401	-1.01147	-1.12016	-1.12329	-1.15458	-1.14657	-1.01211	-1.16588	-1.37569	-1.21117	-1.19788	-0.96342	-1.1964	-1.17801	-1.0067	-1.02077	-0.906324	-1.19353	-1.21458	-1.16058	-1.16143	-1.21525	-1.3855	-1.35268	-1.3045	-0.822957	-1.20799	-1.14148	-1.20272	-1.19288	-1.23528	-1.16495	-1.34826	-1.57098	-1.17098	-1.42991	-1.22475	-1.59417	-1.14717	-1.43291
44	-1.33202	0.170596	-1.4188	-1.30335	-1.2947	-1.02884	-1.36849	-1.50009	-1.41443	-1.93889	-1.13067	-1.23207	-1.27589	-1.27862	-1.28582	-1.13582	-1.32896	-1.50432	-1.34752	-1.33012	-1.09443	-1.31104	-1.32183	-1.18913	-1.16707	-1.01506	-1.34827	-1.32329	-1.29476	-1.27847	-1.36673	-1.52864	-1.49544	-1.44178	-0.979491	-1.3372	-1.17484	-1.25186	-1.22297	-1.26713	-1.2443	-1.44661	-1.62387	-1.23172	-1.54154	-1.27056	-1.6549	-1.18783	-1.48819
45	-1.43072	0.17573	-1.56038	-1.42313	-1.41787	-1.1703	-1.49896	-1.62866	-1.55019	-2.09037	-1.25651	-1.35132	-1.43103	-1.39088	-1.42951	-1.2551	-1.49361	-1.6245	-1.47688	-1.46685	-1.22077	-1.41804	-1.45876	-1.37223	-1.3114	-1.13427	-1.49231	-1.42537	-1.42067	-1.40228	-1.52721	-1.65627	-1.63447	-1.55876	-1.14271	-1.4723	-1.19595	-1.30752	-1.25542	-1.30069	-1.32621	-1.53781	-1.67205	-1.29705	-1.63949	-1.2921	-1.70224	-1.23783	-1.50385
46	-1.51758	0.186305	-1.69476	-1.51971	-1.52726	-1.30001	-1.61043	-1.72942	-1.67357	-2.20796	-1.38673	-1.47381	-1.58527	-1.47287	-1.5689	-1.36645	-1.6564	-1.72122	-1.59533	-1.59996	-1.32893	-1.51827	-1.57963	-1.54478	-1.45544	-1.26144	-1.61869	-1.51997	-1.53299	-1.52691	-1.68936	-1.76485	-1.77357	-1.66315	-1.29677	-1.61194	-1.20816	-1.37575	-1.29268	-1.32989	-1.40551	-1.6146	-1.68523	-1.35907	-1.73469	-1.29663	-1.73725	-1.27663	-1.49054
47	-1.58597	0.20553	-1.81096	-1.5908	-1.61809	-1.40612	-1.69883	-1.80536	-1.76042	-2.29616	-1.51502	-1.59234	-1.73138	-1.55261	-1.70018	-1.47201	-1.81077	-1.78819	-1.70771	-1.72431	-1.4265	-1.60912	-1.67997	-1.70692	-1.59147	-1.38216	-1.71369	-1.60754	-1.62836	-1.64316	-1.84059	-1.85419	-1.91443	-1.74525	-1.42898	-1.75726	-1.22254	-1.43554	-1.33629	-1.35123	-1.46837	-1.67685	-1.64413	-1.40934	-1.804	-1.28973	-1.74789	-1.27202	-1.46716
48	-1.63026	0.236757	-1.90096	-1.64378	-1.68604	-1.49543	-1.76687	-1.86374	-1.79903	-2.35126	-1.63539	-1.70211	-1.86071	-1.63238	-1.81625	-1.57412	-1.94947	-1.82555	-1.80378	-1.84513	-1.5162	-1.69692	-1.76077	-1.82394	-1.72131	-1.49688	-1.79053	-1.68956	-1.70622	-1.73932	-1.97495	-1.92959	-2.05031	-1.7895	-1.52858	-1.88785	-1.24638	-1.44819	-1.36214	-1.36113	-1.5015	-1.72836	-1.54818	-1.41118	-1.81207	-1.27459	-1.71992	-1.21124	-1.43628
49	-1.64732	0.28377	-1.96571	-1.69196	-1.73052	-1.57005	-1.81658	-1.90745	-1.78071	-2.37077	-1.74118	-1.79966	-1.963	-1.71226	-1.9124	-1.67086	-2.07478	-1.84015	-1.88169	-1.9671	-1.5939	-1.7856	-1.81985	-1.93034	-1.84742	-1.60504	-1.83977	-1.77114	-1.77051	-1.81952	-2.08642	-1.99161	-2.17423	-1.77954	-1.59662	-1.99569	-1.26881	-1.38538	-1.31957	-1.33275	-1.49979	-1.74957	-1.39985	-1.3638	-1.73011	-1.25312	-1.64819	-1.10414	-1.404
50	-1.63197	0.345199	-2.01031	-1.74787	-1.75622	-1.6286	-1.83457	-1.91605	-1.70383	-2.34066	-1.78578	-1.87996	-2.04492	-1.78053	-1.98913	-1.76368	-2.18532	-1.82704	-1.93859	-2.0734	-1.64512	-1.86487	-1.83655	-2.00317	-1.96414	-1.70909	-1.84234	-1.8384	-1.81232	-1.87467	-2.16171	-2.01506	-2.28036	-1.69087	-1.63964	-2.07412	-1.27172	-1.24248	-1.16939	-1.25371	-1.45688	-1.72689	-1.20905	-1.27457	-1.55902	-1.22356	-1.52946	-0.974527	-1.3679
51	-1.57824	0.414115	-2.0429	-1.80693	-1.75287	-1.65791	-1.78622	-1.84853	-1.58017	-2.24506	-1.71951	-1.94518	-2.10103	-1.80849	-2.05031	-1.853	-2.26693	-1.76673	-1.95242	-2.17455	-1.64742	-1.90972	-1.78501	-2.03023	-2.0825	-1.7879	-1.7794	-1.85684	-1.80569	-1.87152	-2.17582	-1.95677	-2.36056	-1.49968	-1.65854	-2.1145	-1.2382	-1.04092	-0.924985	-1.14871	-1.37279	-1.66408	-0.997975	-1.15899	-1.3186	-1.18326	-1.36263	-0.83872	-1.30833
52	-1.47829	0.47498	-2.04018	-1.83112	-1.69765	-1.63937	-1.64922	-1.68749	-1.42331	-2.07033	-1.54136	-1.96495	-2.10354	-1.75881	-2.08166	-1.92161	-2.2855	-1.63905	-1.88597	-2.23213	-1.57855	-1.87904	-1.65741	-1.991	-2.16028	-1.81124	-1.63382	-1.78913	-1.71718	-1.7899	-2.09417	-1.78611	-2.39421	-1.2336	-1.64135	-2.113	-1.15712	-0.809282	-0.66156	-1.0363	-1.24288	-1.56232	-0.781575	-1.02324	-1.0336	-1.11813	-1.16561	-0.702857	-1.20613
53	-1.32816	0.5113	-1.96122	-1.76822	-1.57764	-1.56245	-1.43284	-1.44469	-1.2418	-1.82097	-1.29661	-1.89472	-2.01045	-1.6062	-2.03561	-1.93557	-2.20078	-1.44773	-1.71772	-2.19653	-1.43858	-1.73932	-1.45487	-1.87036	-2.15401	-1.75245	-1.41139	-1.62487	-1.53824	-1.63559	-1.90311	-1.51797	-2.35384	-0.937055	-1.5734	-2.05903	-1.02741	-0.577182	-0.423123	-0.910672	-1.07931	-1.42986	-0.583025	-0.869904	-0.750181	-1.01454	-0.940334	-0.573686	-1.0521
54	-1.13247	0.511329	-1.77288	-1.59221	-1.4044	-1.42998	-1.17904	-1.16739	-1.04617	-1.53607	-1.04958	-1.72388	-1.80873	-1.3686	-1.87372	-1.8595	-1.99348	-1.20343	-1.4533	-2.03465	-1.23967	-1.5017	-1.20044	-1.59343	-2.01579	-1.59716	-1.13799	-1.39576	-1.29439	-1.43449	-1.63609	-1.18141	-2.21511	-0.648319	-1.43226	-1.93342	-0.854295	-0.379173	-0.225115	-0.766622	-0.886616	-1.24117	-0.41015	-0.703242	-0.488848	-0.865939	-0.713335	-0.448133	-0.860739
55	-0.911932	0.477392	-1.48837	-1.33617	-1.19939	-1.25872	-0.922495	-0.878861	-0.849875	-1.22835	-0.805734	-1.47661	-1.51327	-1.0791	-1.61096	-1.67813	-1.6826	-0.945284	-1.12888	-1.75102	-0.9974	-1.19967	-0.927736	-1.40708	-1.75696	-1.34988	-0.855795	-1.12895	-1.02658	-1.19985	-1.33325	-0.830127	-1.96713	-0.404166	-1.24933	-1.72634	-0.658711	-0.226027	-0.0720795	-0.625839	-0.682191	-1.01157	-0.26295	-0.543327	-0.28203	-0.692084	-0.497518	-0.326409	-0.652584
56	-0.685035	0.415284	-1.15166	-1.0454	-0.968986	-1.05318	-0.676517	-0.594733	-0.664303	-0.918006	-0.561403	-1.19259	-1.18896	-0.783411	-1.29446	-1.41399	-1.31185	-0.691661	-0.804836	-1.38997	-0.747683	-0.882183	-0.664942	-1.14552	-1.42041	-1.04842	-0.594667	-0.840942	-0.758214	-0.946667	-1.02493	-0.510606	-1.63737	-0.215433	-1.03508	-1.44655	-0.468658	-0.111983	0.0311944	-0.503875	-0.48655	-0.771289	-0.146525	-0.395531	-0.131981	-0.508356	-0.319772	-0.2183	-0.451525
57	-0.465396	0.350093	-0.822074	-0.750555	-0.721486	-0.814138	-0.459177	-0.372185	-0.492471	-0.635659	-0.356253	-0.904795	-0.859831	-0.510142	-0.974008	-1.12224	-0.947005	-0.453555	-0.527032	-1.02037	-0.515358	-0.592345	-0.433108	-0.868009	-1.06787	-0.739629	-0.375796	-0.574823	-0.505363	-0.705495	-0.736815	-0.254226	-1.28785	-0.0306429	-0.809442	-1.11455	-0.307426	-0.0239924	0.0892922	-0.391962	-0.316407	-0.549518	0	-0.261013	-0.0151765	-0.344166	-0.167092	-0.0561364	-0.283386
58	-0.289099	0.271358	-0.536212	-0.481968	-0.487145	-0.590349	-0.290329	-0.202261	-0.33944	-0.398715	-0.212973	-0.640078	-0.590368	-0.311657	-0.66933	-0.835139	-0.634805	-0.269929	-0.305582	-0.705704	-0.318752	-0.347942	-0.25078	-0.591333	-0.742111	-0.475327	-0.20647	-0.3511	-0.304318	-0.497209	-0.484352	-0.0953439	-0.946816	0	-0.591222	-0.794664	-0.176859	0	0.113236	-0.283282	-0.182767	-0.354402	0	-0.143097	0	-0.208229	0	0	-0.138273
59	-0.149199	0.196342	-0.307643	-0.275734	-0.293713	-0.387644	-0.126106	-0.073303	-0.214862	-0.22471	-0.118527	-0.407948	-0.355414	-0.19592	-0.414578	-0.581793	-0.377184	-0.120391	-0.119741	-0.437793	-0.170828	-0.166732	-0.0986326	-0.368486	-0.466851	-0.264433	-0.0636242	-0.182177	-0.15038	-0.318536	-0.281783	-0.0194015	-0.641179	0	-0.393981	-0.514948	-0.0350121	0	0.114267	-0.0617455	-0.0279727	-0.182698	0	0	0	-0.01365	0	0	0
60	-0.0507972	0.126504	-0.118195	-0.161051	-0.149323	-0.229458	0	0	-0.0345881	-0.037621	0	-0.226416	-0.174808	-0.103639	-0.223055	-0.36882	-0.0678098	0	0	-0.209818	-0.0295114	-0.00313182	0	-0.182181	-0.252838	-0.108878	0	-0.030975	-0.00283535	-0.0589909	-0.0841212	0	-0.383232	0	-0.23344	-0.293284	0	0	0.0851919	0	0	0	0	0	0	0	0	0	0
61	-0.00841835	0.0769656	0	-0.0258273	-0.0483485	-0.103764	0	0	0	0	0	-0.0783174	0	0	-0.0569909	-0.22048	0	0	0	0	0	0	0	0	-0.085903	0	0	0	0	0	0	0	-0.187433	0	-0.108873	-0.0998455	0	0	0	0	0	0	0	0	0	0	0	0	0
62	0.00427488	0.0535129	0	0	0	0	0	0	0	0	0	0	0	0	0	-0.132203	0	0	0	0	0	0	0	0	0	0	0	0	0	0	0	0	0	0	0	0	0	0	0	0	0	0	0	0	0	0	0	0	0
63	0.00485032	0.0384983	0	0	0	0	0	0	0	0	0	0	0	0	0	0	0	0	0	0	0	0	0	0	0	0	0	0	0	0	0	0	0	0	0	0	0	0	0	0	0	0	0	0	0	0	0	0	0
64	0.00118019	0.00936751	0	0	0	0	0	0	0	0	0	0	0	0	0	0	0	0	0	0	0	0	0	0	0	0	0	0	0	0	0	0	0	0	0	0	0	0	0	0	0	0	0	0	0	0	0	0	0
65	0	0	0	0	0	0	0	0	0	0	0	0	0	0	0	0	0	0	0	0	0	0	0	0	0	0	0	0	0	0	0	0	0	0	0	0	0	0	0	0	0	0	0	0	0	0	0	0	0
66	0	0	0	0	0	0	0	0	0	0	0	0	0	0	0	0	0	0	0	0	0	0	0	0	0	0	0	0	0	0	0	0	0	0	0	0	0	0	0	0	0	0	0	0	0	0	0	0	0
67	0	0	0	0	0	0	0	0	0	0	0	0	0	0	0	0	0	0	0	0	0	0	0	0	0	0	0	0	0	0	0	0	0	0	0	0	0	0	0	0	0	0	0	0	0	0	0	0	0
68	0	0	0	0	0	0	0	0	0	0	0	0	0	0	0	0	0	0	0	0	0	0	0	0	0	0	0	0	0	0	0	0	0	0	0	0	0	0	0	0	0	0	0	0	0	0	0	0	0
69	0	0	0	0	0	0	0	0	0	0	0	0	0	0	0	0	0	0	0	0	0	0	0	0	0	0	0	0	0	0	0	0	0	0	0	0	0	0	0	0	0	0	0	0	0	0	0	0	0
70	0	0	0	0	0	0	0	0	0	0	0	0	0	0	0	0	0	0	0	0	0	0	0	0	0	0	0	0	0	0	0	0	0	0	0	0	0	0	0	0	0	0	0	0	0	0	0	0	0
71	0	0	0	0	0	0	0	0	0	0	0	0	0	0	0	0	0	0	0	0	0	0	0	0	0	0	0	0	0	0	0	0	0	0	0	0	0	0	0	0	0	0	0	0	0	0	0	0	0
72	0	0	0	0	0	0	0	0	0	0	0	0	0	0	0	0	0	0	0	0	0	0	0	0	0	0	0	0	0	0	0	0	0	0	0	0	0	0	0	0	0	0	0	0	0	0	0	0	0
73	0	0	0	0	0	0	0	0	0	0	0	0	0	0	0	0	0	0	0	0	0	0	0	0	0	0	0	0	0	0	0	0	0	0	0	0	0	0	0	0	0	0	0	0	0	0	0	0	0
74	0	0	0	0	0	0	0	0	0	0	0	0	0	0	0	0	0	0	0	0	0	0	0	0	0	0	0	0	0	0	0	0	0	0	0	0	0	0	0	0	0	0	0	0	0	0	0	0	0
75	0	0	0	0	0	0	0	0	0	0	0	0	0	0	0	0	0	0	0	0	0	0	0	0	0	0	0	0	0	0	0	0	0	0	0	0	0	0	0	0	0	0	0	0	0	0	0	0	0
76	0	0	0	0	0	0	0	0	0	0	0	0	0	0	0	0	0	0	0	0	0	0	0	0	0	0	0	0	0	0	0	0	0	0	0	0	0	0	0	0	0	0	0	0	0	0	0	0	0
77	0	0	0	0	0	0	0	0	0	0	0	0	0	0	0	0	0	0	0	0	0	0	0	0	0	0	0	0	0	0	0	0	0	0	0	0	0	0	0	0	0	0	0	0	0	0	0	0	0
78	0	0	0	0	0	0	0	0	0	0	0	0	0	0	0	0	0	0	0	0	0	0	0	0	0	0	0	0	0	0	0	0	0	0	0	0	0	0	0	0	0	0	0	0	0	0	0	0	0
79	0	0	0	0	0	0	0	0	0	0	0	0	0	0	0	0	0	0	0	0	0	0	0	0	0	0	0	0	0	0	0	0	0	0	0	0	0	0	0	0	0	0	0	0	0	0	0	0	0
80	0	0	0	0	0	0	0	0	0	0	0	0	0	0	0	0	0	0	0	0	0	0	0	0	0	0	0	0	0	0	0	0	0	0	0	0	0	0	0	0	0	0	0	0	0	0	0	0	0
81	0	0	0	0	0	0	0	0	0	0	0	0	0	0	0	0	0	0	0	0	0	0	0	0	0	0	0	0	0	0	0	0	0	0	0	0	0	0	0	0	0	0	0	0	0	0	0	0	0
82	0	0	0	0	0	0	0	0	0	0	0	0	0	0	0	0	0	0	0	0	0	0	0	0	0	0	0	0	0	0	0	0	0	0	0	0	0	0	0	0	0	0	0	0	0	0	0	0	0
83	0	0	0	0	0	0	0	0	0	0	0	0	0	0	0	0	0	0	0	0	0	0	0	0	0	0	0	0	0	0	0	0	0	0	0	0	0	0	0	0	0	0	0	0	0	0	0	0	0
84	0	0	0	0	0	0	0	0	0	0	0	0	0	0	0	0	0	0	0	0	0	0	0	0	0	0	0	0	0	0	0	0	0	0	0	0	0	0	0	0	0	0	0	0	0	0	0	0	0
85	0	0	0	0	0	0	0	0	0	0	0	0	0	0	0	0	0	0	0	0	0	0	0	0	0	0	0	0	0	0	0	0	0	0	0	0	0	0	0	0	0	0	0	0	0	0	0	0	0
86	0	0	0	0	0	0	0	0	0	0	0	0	0	0	0	0	0	0	0	0	0	0	0	0	0	0	0	0	0	0	0	0	0	0	0	0	0	0	0	0	0	0	0	0	0	0	0	0	0
87	0	0	0	0	0	0	0	0	0	0	0	0	0	0	0	0	0	0	0	0	0	0	0	0	0	0	0	0	0	0	0	0	0	0	0	0	0	0	0	0	0	0	0	0	0	0	0	0	0
88	0	0	0	0	0	0	0	0	0	0	0	0	0	0	0	0	0	0	0	0	0	0	0	0	0	0	0	0	0	0	0	0	0	0	0	0	0	0	0	0	0	0	0	0	0	0	0	0	0
89	0	0	0	0	0	0	0	0	0	0	0	0	0	0	0	0	0	0	0	0	0	0	0	0	0	0	0	0	0	0	0	0	0	0	0	0	0	0	0	0	0	0	0	0	0	0	0	0	0
90	0	0	0	0	0	0	0	0	0	0	0	0	0	0	0	0	0	0	0	0	0	0	0	0	0	0	0	0	0	0	0	0	0	0	0	0	0	0	0	0	0	0	0	0	0	0	0	0	0
91	0	0	0	0	0	0	0	0	0	0	0	0	0	0	0	0	0	0	0	0	0	0	0	0	0	0	0	0	0	0	0	0	0	0	0	0	0	0	0	0	0	0	0	0	0	0	0	0	0
92	0	0	0	0	0	0	0	0	0	0	0	0	0	0	0	0	0	0	0	0	0	0	0	0	0	0	0	0	0	0	0	0	0	0	0	0	0	0	0	0	0	0	0	0	0	0	0	0	0
93	0	0	0	0	0	0	0	0	0	0	0	0	0	0	0	0	0	0	0	0	0	0	0	0	0	0	0	0	0	0	0	0	0	0	0	0	0	0	0	0	0	0	0	0	0	0	0	0	0
94	0.000149062	0.000872555	0	0	0	0	0.00319394	0	0	0.00619697	0	0	0	0	0	0	0	0	0	0	0	0	0	0	0	0	0	0	0	0	0	0	0	0	0	0	0	0	0	0	0	0	0	0	0	0	0	0	0
95	0.00589425	0.0201688	0	0	0	0	0.0542202	0	0.0418586	0.0559407	0	0	0	0	0	0	0	0	0	0	0	0	0	0	0	0	0	0	0	0	0	0	0	0	0	0.0511773	0	0	0	0	0	0	0	0	0	0	0	0	0
96	0.0284899	0.0577457	0.00268283	0	-0.00464848	0	0.0865646	0.0336424	0.138014	0.109085	0	0	0.0185907	0	-0.0469886	0	-0.0182348	0.130364	0	0	-0.00711818	0.0529061	0	0	0	0	0.0607955	0	0.0267124	0	0.16553	0.00670707	0.000744949	0	0	0.12612	0	0	0	0.169496	0	0.0617467	0.16035	0	0	0.0720975	0	0	0.0793864
97	0.0698621	0.108786	0.00724242	-0.000318182	-0.11553	0.0578667	0.18178	0.0680932	0.21513	0.240187	0	0	0.0330947	-0.0486515	-0.0755864	0	-0.0322727	0.162891	0	-0.0391258	0.00835455	0.107155	0.0474545	0	0	0.179518	0.114982	0.0145682	0.0564689	0	0.318148	0.071097	0.038172	0	-0.0580576	0.227611	0	0	0.0996227	0.31967	0.00553939	0.204491	0.29725	0	0	0.197535	0.0709008	0.0154773	0.206277
98	0.159908	0.193271	0.0835184	0.0486394	-0.129485	0.078321	0.373484	0.196192	0.345362	0.473054	-0.0197437	-0.125286	0.119353	-0.0621793	-0.0213689	0.137006	0.016222	0.23646	0	-0.00264242	0.104409	0.241275	0.143299	0	-0.13912	0.407874	0.209327	0.0492795	0.146788	-0.0530053	0.571275	0.250011	0.181902	0	-0.036803	0.436316	0	0	0.221849	0.525771	0.0954808	0.489234	0.5278	0	0.00872121	0.429376	0.220158	0.078978	0.393798
99	0.336494	0.302961	0.304309	0.207606	-0.0591548	0.153563	0.664657	0.410221	0.534591	0.816137	0.0488192	-0.0948934	0.330643	0.00108131	0.1578	0.303061	0.17717	0.398913	0.223466	0.149889	0.309773	0.497931	0.311115	0	-0.196931	0.656327	0.407533	0.162722	0.347917	-0.0357947	0.945187	0.572142	0.468999	-0.156263	0.0876207	0.773139	0	0	0.426016	0.790323	0.195595	0.91626	0.84765	0	0.219702	0.792482	0.508236	0.234223	0.687107
100	0.597698	0.409221	0.683	0.4904	0.109425	0.29385	0.9936	0.734325	0.744425	1.18047	0.21245	0.07575	0.669175	0.165	0.454625	0.531975	0.441325	0.6301	0.46295	0.428575	0.593925	0.854825	0.51805	0.376775	-0.179575	0.892725	0.69015	0.37555	0.6474	0.045825	1.41673	1.0126	0.88115	-0.18765	0.280825	1.18865	0	0	0.69765	1.06185	0.350575	1.37862	1.19665	0	0.4065	1.21135	0.929925	0.476325	1.0759
[truncated: 17 more columns]

## Sheet: Work A1FaCoM
Wext_pos COM hip markers left steps	5.06806	0.819244	4.31978	4.52458	5.57783	5.02538	5.29582	6.00405	4.04717	5.60056	4.87484	4.31736	5.25735	4.35789	5.49309	5.82902	5.0503	4.26576	4.57645	7.41628	4.09464	5.43305
Wext_pos COM hip markers right steps	5.6293	1.39016	7.14881	4.20844	5.97878	3.72112	4.58847	5.55088	6.22992	4.41608	4.18372	6.14313	4.96219	7.3721	4.71672	5.04208	5.39733	6.97659	7.59598	5.67536	5.62862	4.94698	3.43072	5.00864	9.29141	6.88913
Wext_neg COM hip markers left steps	-4.61608	1.19138	-4.64347	-4.04661	-2.95497	-5.61619	-4.43584	-5.06832	-5.80799	-4.47385	-5.62938	-3.6403	-5.26148	-4.5643	-3.21543	-3.68674	-3.17943	-4.0513	-4.41292	-3.55182	-6.46239	-7.61883
Wext_neg COM hip markers right steps	-3.43236	1.10597	-3.13599	-4.63698	-3.01085	-3.17041	-4.70129	-0.00299042	-4.83081	-3.7277	-3.45366	-2.90001	-3.05369	-2.64282	-4.33789	-4.0891	-3.90909	-4.52071	-1.30665	-3.56842	-4.45369	-3.39531	-4.30596	-3.63954	-2.86568	-2.71735
Wext_pos COM HBM2 left steps
Wext_pos COM HBM2 right steps
Wext_neg COM HBM2 left steps
Wext_neg COM HBM2 right steps
Wext_pos Force left steps	8.19839	1.84874	8.0614	7.63634	10.1879	6.31402	10.0876	9.53047	5.69688	9.92178	7.62712	7.08437	6.81946	7.62199	9.85867	8.08426	8.50524	7.14082	8.6145	13.1675	6.35237	5.65519
Wext_pos Force right steps	8.49593	2.58043	10.2695	8.41548	8.70443	4.50464	6.58523	10.1285	9.13277	5.28242	4.73686	8.73441	5.92985	10.4927	6.00641	7.55664	7.94904	11.2446	10.5999	8.43205	8.28383	7.76063	4.95797	14.1283	13.2579	10.8082
Wext_neg Force left steps	-0.7766	1.05654	-0.146187	-1.06529	0	-1.0935	-0.134437	-0.3544	-2.00747	-0.0959239	-1.32108	-0.187256	-1.32827	-0.306488	0	-0.781912	-0.0537603	-0.487678	-0.255219	0	-1.42386	-4.48926
Wext_neg Force right steps	-0.503438	0.942977	-0.409316	-0.0923297	-0.257152	-0.166008	-0.210189	0	-3.13925	-0.423359	-0.547391	-0.0346163	-0.36315	0	-1.06401	-0.568585	-0.218902	-3.74757	0	-0.0943518	-0.36025	-0.159618	-0.203809	0	0	-0.022673

## Sheet: EMG A1FaCoM
	LEFT
	EMG LRectusFem		EMG LVastusLat		EMG LSemitendi		EMG LBicepsFem		EMG LGastrocMed		EMG LSoleus		EMG LTibialisA		EMG LPeroneusLong		EMG RRectusFem		EMG RVastusLat		EMG RSemitendi		EMG RBicepsFem		EMG RGastrocMed		EMG RSoleus		EMG RTibialisA		EMG RPeroneusLong		EMG LTensorLatae		EMG RTensorLatae
%	mean	std	mean	std	mean	std	mean	std	mean	std	mean	std	mean	std	mean	std	mean	std	mean	std	mean	std	mean	std	mean	std	mean	std	mean	std	mean	std	mean	std	mean	std
1	0.391219	0.931603	0.219828	0.946568	0.151289	0.140201	0.499888	0.598331		0.0927261	0.401434	0.0660512	0.159942	0.0304823	0.0407957	4.09565	0.0835735		0.372804	0.893318	0.411592	0.432226	0.132597	0.13695	0.989294	0.667626		0.28502	0.129856	0.0548949	0.0681965	0.177315	0.0368671	0.157087	1.00203
2	0.421927	0.950498	0.215928	0.94652	0.151133	0.138673	0.497652	0.592607		0.130316	0.403071	0.0653387	0.163182	0.0312945	0.0403581	4.05171	0.0817152		0.405366	0.874687	0.417946	0.441543	0.128222	0.137769	0.989787	0.673584		0.294371	0.128242	0.0574337	0.0742791	0.173452	0.03816	0.156728	1.02369
3	0.463336	0.962236	0.211788	0.940055	0.152492	0.136808	0.493173	0.585263		0.187552	0.401404	0.0648504	0.165617	0.0322209	0.0396738	3.97819	0.0796836		0.444891	0.854365	0.425538	0.451907	0.124671	0.13816	0.990202	0.678848		0.301792	0.12565	0.0612724	0.0815767	0.170344	0.0390871	0.156277	1.04049
4	0.515493	0.968102	0.207638	0.92715	0.155657	0.134672	0.486588	0.576652		0.261293	0.397479	0.0646933	0.168158	0.0331677	0.038769	3.87638	0.0777459		0.493626	0.834417	0.434853	0.463752	0.121902	0.138071	0.99053	0.683515		0.311681	0.122411	0.0668781	0.0899367	0.167959	0.0395385	0.155734	1.0532
5	0.576183	0.969184	0.203752	0.908126	0.160888	0.132287	0.477865	0.56722		0.345799	0.392165	0.064931	0.172299	0.034122	0.0376437	3.75107	0.0760598		0.551702	0.816688	0.446112	0.477412	0.119809	0.137568	0.990811	0.687429		0.329181	0.119671	0.0742319	0.0988182	0.166136	0.03953	0.155191	1.06125
6	0.641375	0.966238	0.200432	0.883529	0.168292	0.129712	0.466863	0.557426		0.436319	0.386106	0.0656239	0.179032	0.0349879	0.0363165	3.60544	0.0747339		0.617335	0.802155	0.45915	0.492835	0.11827	0.136767	0.991076	0.690557		0.35772	0.119353	0.0825935	0.107499	0.164611	0.0391342	0.15471	1.06501
7	0.706881	0.959337	0.19801	0.853991	0.177744	0.127074	0.454602	0.547537		0.527515	0.379515	0.0668684	0.188072	0.0357564	0.0348106	3.45289	0.0737998		0.687173	0.791331	0.473722	0.509775	0.117305	0.135751	0.99133	0.69292		0.396957	0.123877	0.0908249	0.115356	0.163433	0.0384042	0.154297	1.06481
8	0.768045	0.948009	0.196883	0.820256	0.188878	0.124516	0.442619	0.537743		0.613051	0.37212	0.068851	0.198757	0.036487	0.0331709	3.30974	0.0732511		0.756968	0.783876	0.48957	0.527722	0.116981	0.134586	0.991568	0.694265		0.443358	0.134525	0.0981131	0.121929	0.162527	0.0374046	0.153932	1.05871
9	0.821202	0.931577	0.197434	0.783055	0.201048	0.122211	0.433012	0.52815		0.68872	0.363433	0.0717292	0.209828	0.0372055	0.0314606	3.19557	0.0729761		0.822805	0.778903	0.506341	0.546277	0.117395	0.13333	0.991761	0.694555		0.492232	0.150513	0.104059	0.127239	0.161741	0.036178	0.153579	1.0462
10	0.864398	0.909701	0.200036	0.743113	0.213543	0.120382	0.426404	0.518859		0.751693	0.35325	0.0755532	0.219715	0.0379545	0.0297966	3.11575	0.0728608		0.880913	0.775551	0.523959	0.565109	0.11861	0.13205	0.991878	0.694367		0.539054	0.169738	0.108717	0.131657	0.161017	0.0347878	0.153188	1.03129
11	0.897096	0.882816	0.205092	0.701232	0.225682	0.119271	0.422137	0.509958		0.800932	0.341648	0.0802916	0.227525	0.0387439	0.0283232	3.06265	0.0728559		0.928421	0.773251	0.542399	0.583955	0.120536	0.130836	0.99193	0.693982		0.580128	0.190154	0.11233	0.135335	0.160183	0.0332822	0.152797	1.01618
12	0.919961	0.851923	0.213089	0.658239	0.236843	0.119041	0.418972	0.501462		0.837079	0.329148	0.0857948	0.232707	0.0395585	0.0272085	3.0227	0.0728721		0.963691	0.771536	0.561391	0.60258	0.122857	0.129806	0.991924	0.693498		0.613042	0.209784	0.115135	0.138279	0.158791	0.0317012	0.15244	1.00155
13	0.934633	0.818274	0.224317	0.614883	0.246575	0.119796	0.416174	0.493337		0.862257	0.316343	0.0916815	0.234893	0.0403726	0.0266395	2.98958	0.0727573		0.985983	0.770226	0.580529	0.620639	0.125154	0.129035	0.991859	0.692965		0.636371	0.227188	0.117262	0.140714	0.156489	0.0300907	0.15212	0.987956
14	0.943076	0.782968	0.238923	0.571784	0.254619	0.121502	0.41301	0.485611		0.878099	0.303628	0.0974875	0.234035	0.041207	0.0267809	2.95687	0.0724843		0.995488	0.769207	0.599409	0.63773	0.12704	0.128537	0.991773	0.692317		0.6499	0.241564	0.118735	0.143003	0.153159	0.0285191	0.151879	0.975235
15	0.947009	0.746686	0.256823	0.529501	0.260919	0.124038	0.410426	0.478284		0.886748	0.291128	0.102846	0.230397	0.0420594	0.0275677	2.93257	0.0720361		0.993027	0.76831	0.61764	0.65354	0.128245	0.128301	0.991686	0.691525		0.654038	0.252566	0.119545	0.14557	0.148803	0.0270375	0.151728	0.963198
16	0.947232	0.709769	0.277595	0.488554	0.265521	0.127271	0.409957	0.471381		0.889338	0.278934	0.1075	0.224352	0.0429123	0.0288655	2.93146	0.0714906		0.97966	0.767388	0.63478	0.667686	0.128618	0.128274	0.991578	0.690854		0.649597	0.26043	0.119692	0.148711	0.143539	0.0257343	0.151623	0.953413
17	0.943904	0.672351	0.300391	0.449395	0.26852	0.131117	0.411409	0.465076		0.885951	0.26695	0.11125	0.216337	0.0437162	0.0305487	2.95175	0.0709244		0.956811	0.766298	0.650673	0.679891	0.128097	0.128377	0.991431	0.690483		0.637655	0.26547	0.119376	0.152528	0.137511	0.0247	0.151538	0.947157
18	0.936767	0.634502	0.324503	0.412276	0.270083	0.135676	0.413136	0.459454		0.876819	0.255142	0.114013	0.206733	0.0444361	0.0325537	2.97816	0.0703499		0.925948	0.765028	0.665367	0.690295	0.126732	0.128587	0.99125	0.690495		0.61928	0.268124	0.118745	0.156774	0.13093	0.0239868	0.151473	0.944989
19	0.925132	0.59642	0.349486	0.377446	0.270378	0.14118	0.414888	0.454637		0.86201	0.243317	0.115731	0.195898	0.0449892	0.0349951	3.0082	0.0697027		0.888574	0.763736	0.678838	0.699104	0.124608	0.128968	0.991049	0.690789		0.595579	0.268923	0.117968	0.16099	0.124006	0.0236866	0.151431	0.946426
20	0.908498	0.558507	0.375101	0.345075	0.26958	0.147973	0.417166	0.450738		0.841044	0.231375	0.116398	0.184153	0.0452906	0.0383079	3.04444	0.0689758		0.84608	0.762374	0.691119	0.706527	0.121802	0.129513	0.990826	0.690967		0.567585	0.268271	0.117111	0.164761	0.116931	0.0239707	0.151412	0.948934
21	0.886977	0.521144	0.401407	0.315137	0.267831	0.156366	0.419205	0.44772		0.814129	0.219229	0.11611	0.171774	0.0452707	0.0429423	3.07853	0.068159		0.799755	0.760869	0.702392	0.712756	0.118431	0.130239	0.990589	0.690603		0.536397	0.266381	0.116138	0.167895	0.109897	0.0251655	0.15142	0.949453
22	0.86094	0.484731	0.428623	0.28765	0.265293	0.166596	0.420648	0.445379		0.781787	0.206847	0.115225	0.159054	0.0449632	0.0497015	3.1055	0.0672371		0.750743	0.759026	0.712813	0.718088	0.114639	0.131131	0.990355	0.689578		0.502977	0.263548	0.114922	0.170265	0.103105	0.0276336	0.151458	0.94645
23	0.831188	0.449572	0.456729	0.262618	0.262127	0.178533	0.422584	0.44356		0.744827	0.194311	0.114108	0.146264	0.0444198	0.0587555	3.1328	0.0663113		0.70003	0.756326	0.72248	0.722709	0.110579	0.132102	0.990115	0.687847		0.468158	0.260123	0.113489	0.172016	0.0967277	0.0313422	0.15153	0.938828
24	0.7988	0.41586	0.485505	0.240019	0.258495	0.191763	0.425486	0.442093		0.704335	0.181747	0.113177	0.133618	0.043736	0.0697926	3.16497	0.0655317		0.648545	0.75225	0.731558	0.726863	0.106394	0.133098	0.989837	0.685264		0.432683	0.256262	0.111984	0.173197	0.0908916	0.0359311	0.151659	0.924988
25	0.76479	0.383752	0.514583	0.219796	0.254503	0.2057	0.42847	0.44065		0.661531	0.169323	0.113039	0.121283	0.0430037	0.08251	3.19462	0.0648739		0.597172	0.746588	0.740216	0.730789	0.102195	0.134086	0.989516	0.681848		0.397228	0.252201	0.110371	0.173813	0.085617	0.0408489	0.151873	0.904822
26	0.729927	0.353385	0.5436	0.201893	0.250241	0.219636	0.431423	0.439014		0.617305	0.157177	0.113993	0.109388	0.0422558	0.0962156	3.22112	0.0642305		0.546695	0.739014	0.748502	0.734686	0.0980608	0.135026	0.989143	0.677784		0.362364	0.248139	0.108639	0.173983	0.0809015	0.0455174	0.152193	0.879442
27	0.69484	0.324834	0.572415	0.18623	0.245767	0.232933	0.435937	0.437101		0.572584	0.14543	0.115977	0.0980438	0.0414723	0.110197	3.26173	0.0635087		0.49779	0.729275	0.756499	0.738644	0.0940712	0.135994	0.988706	0.673297		0.328566	0.244238	0.106848	0.173916	0.0767302	0.0495574	0.152653	0.850587
28	0.660025	0.298111	0.600963	0.172687	0.241095	0.245007	0.441787	0.434797		0.528306	0.1342	0.118912	0.0873528	0.0406064	0.123776	3.31668	0.0627036		0.450958	0.717248	0.764451	0.742618	0.0903036	0.137113	0.988205	0.668488		0.29615	0.240568	0.104906	0.173783	0.0731424	0.0526961	0.153293	0.819017
29	0.625737	0.273211	0.629242	0.161137	0.236189	0.255512	0.446994	0.431982		0.48496	0.123539	0.122406	0.0773865	0.0395968	0.136377	3.36844	0.0618143		0.406541	0.70289	0.772518	0.74661	0.0868524	0.138529	0.987649	0.663469		0.265329	0.237128	0.102965	0.173696	0.0702384	0.0548449	0.154135	0.785231
30	0.59223	0.250111	0.657658	0.151437	0.231046	0.2643	0.452439	0.428795		0.442837	0.113488	0.126071	0.0682272	0.0384591	0.147486	3.42658	0.0609638		0.364735	0.68621	0.780889	0.75072	0.0838059	0.14049	0.987056	0.658358		0.236226	0.233699	0.101374	0.173747	0.0681215	0.0561813	0.155182	0.750026
31	0.559764	0.228767	0.686506	0.143439	0.225709	0.271447	0.458849	0.425462		0.402231	0.104101	0.130058	0.0599486	0.0372486	0.156753	3.4974	0.0601662		0.325616	0.667385	0.789762	0.754996	0.0812173	0.143357	0.986458	0.653196		0.208874	0.230002	0.100575	0.173782	0.0668964	0.0568432	0.156431	0.713889
32	0.528604	0.209133	0.715797	0.137004	0.220249	0.277217	0.464539	0.422162		0.363357	0.0954445	0.134573	0.0525979	0.0359875	0.16403	3.56389	0.059347		0.289219	0.646609	0.799375	0.759579	0.0790842	0.147409	0.985875	0.647951		0.183315	0.225713	0.100965	0.17378	0.0666373	0.0569875	0.157861	0.676691
33	0.498988	0.191166	0.745586	0.131992	0.214798	0.282074	0.470718	0.419061		0.326294	0.0875516	0.139647	0.0462225	0.0347346	0.169502	3.63624	0.0584956		0.255535	0.624191	0.809717	0.764527	0.0773628	0.152886	0.985312	0.642618		0.159595	0.220693	0.10276	0.173738	0.0673026	0.0568945	0.159443	0.638615
34	0.471093	0.174809	0.77593	0.128257	0.209495	0.286515	0.478342	0.416337		0.291232	0.0804495	0.145368	0.0408554	0.03351	0.173343	3.72108	0.057625		0.224575	0.600425	0.820601	0.769753	0.075973	0.159968	0.984771	0.637269		0.137759	0.214946	0.105989	0.173604	0.0685437	0.0569201	0.161135	0.600536
35	0.445097	0.159987	0.806481	0.125659	0.204507	0.291073	0.48617	0.413949		0.258403	0.0741104	0.151316	0.0364679	0.0323666	0.175665	3.80514	0.0567777		0.196339	0.575568	0.831854	0.775239	0.074903	0.16871	0.984238	0.632021		0.117873	0.208517	0.110366	0.173141	0.0699805	0.0573995	0.16288	0.563274
36	0.421047	0.146597	0.836653	0.124041	0.200065	0.29651	0.495089	0.41184		0.227981	0.0684869	0.156942	0.033042	0.0313943	0.176762	3.89586	0.0561336		0.170723	0.549943	0.843351	0.781102	0.0742736	0.179118	0.983713	0.626995		0.0999517	0.201478	0.115315	0.172279	0.071455	0.0589342	0.164645	0.527471
37	0.398901	0.134545	0.866006	0.123277	0.196558	0.303362	0.505148	0.410012		0.200142	0.0635555	0.162157	0.0305103	0.0309152	0.176925	3.99187	0.0558187		0.147653	0.523841	0.854856	0.787531	0.0743147	0.19156	0.983206	0.622402		0.0839695	0.193879	0.120362	0.170801	0.0727654	0.0620333	0.166408	0.493648
38	0.378552	0.123761	0.893826	0.123231	0.194739	0.311952	0.51539	0.408584		0.174865	0.0593281	0.167086	0.0287525	0.0318227	0.176316	4.08471	0.0557346		0.127059	0.497581	0.86638	0.794869	0.0758204	0.206762	0.982726	0.61842		0.069906	0.185909	0.124933	0.168547	0.0737204	0.0669315	0.168144	0.462344
39	0.359941	0.114195	0.919103	0.123775	0.19601	0.322618	0.526105	0.40776		0.15212	0.0558057	0.172008	0.0276068	0.0354897	0.17509	4.17904	0.0558287		0.108843	0.471489	0.878036	0.803585	0.0803464	0.226281	0.982277	0.615134		0.0576963	0.177718	0.128476	0.16554	0.0743506	0.074351	0.169831	0.43413
40	0.34299	0.105824	0.94061	0.124802	0.203007	0.335898	0.53675	0.407764		0.131878	0.0529557	0.177601	0.0269137	0.0434304	0.173511	4.26943	0.0560938		0.0929025	0.445903	0.889985	0.814152	0.0900532	0.252119	0.981873	0.612543		0.04729	0.169434	0.130904	0.1619	0.0751599	0.085899	0.171459	0.409618
41	0.327701	0.0986175	0.956922	0.126242	0.218162	0.352614	0.546925	0.408795		0.114206	0.0506886	0.183875	0.026493	0.0577048	0.171714	4.35368	0.056534		0.0791506	0.421144	0.902257	0.826822	0.106284	0.285046	0.981501	0.61069		0.0386806	0.161148	0.132421	0.157478	0.0769457	0.102706	0.172996	0.389443
42	0.314112	0.0925258	0.966585	0.128046	0.242854	0.373543	0.556864	0.411215		0.099104	0.0488635	0.190624	0.0261898	0.0776746	0.170257	4.43359	0.0571968		0.0674878	0.397572	0.914778	0.84142	0.129044	0.325155	0.981146	0.609542		0.0318655	0.152865	0.133252	0.152546	0.080712	0.124678	0.174417	0.373893
43	0.302272	0.0874857	0.968538	0.13013	0.276602	0.399555	0.565882	0.415244		0.0864878	0.0473147	0.197669	0.0259542	0.101808	0.170502	4.50302	0.0582176		0.057826	0.3755	0.927143	0.857699	0.157374	0.371468	0.980813	0.608967		0.026721	0.144657	0.133799	0.147607	0.0873177	0.151379	0.175714	0.362481
44	0.292201	0.0834361	0.962027	0.132407	0.316919	0.431078	0.573979	0.420906		0.0762416	0.0459121	0.204267	0.025769	0.128207	0.174198	4.56172	0.0595377		0.0500952	0.355202	0.938378	0.874623	0.189413	0.421783	0.980508	0.608766		0.0229987	0.136783	0.134535	0.143368	0.0968041	0.180867	0.176888	0.354481
45	0.283811	0.0802831	0.946939	0.134759	0.360306	0.46787	0.58088	0.428244		0.0681873	0.0445821	0.209784	0.02565	0.154972	0.183165	4.60938	0.0610126		0.0441223	0.33683	0.947186	0.890668	0.222883	0.473807	0.980236	0.608832		0.020484	0.129626	0.135646	0.140713	0.108379	0.210931	0.177942	0.349412
46	0.276987	0.077942	0.9237	0.137045	0.403033	0.509425	0.585853	0.437543		0.0620526	0.043284	0.213933	0.0256164	0.180596	0.198724	4.64068	0.0626581		0.0397175	0.320425	0.952252	0.90405	0.256154	0.525668	0.980008	0.60906		0.0188135	0.123524	0.137153	0.140561	0.121471	0.2407	0.178877	0.34669
47	0.271604	0.0763371	0.893151	0.139138	0.441803	0.555069	0.588585	0.449526		0.0576641	0.0420048	0.216177	0.0256593	0.203654	0.22036	4.6544	0.0650512		0.0366939	0.305965	0.952231	0.912997	0.287967	0.576164	0.97983	0.6094		0.0176525	0.118655	0.138956	0.143075	0.135364	0.268983	0.179681	0.346033
48	0.267437	0.0753741	0.856417	0.140975	0.474586	0.603498	0.588835	0.465757		0.0548227	0.0407457	0.216267	0.0257674	0.223004	0.246436	4.64816	0.0700149		0.0348153	0.293344	0.946262	0.915916	0.31747	0.624827	0.979692	0.609855		0.0168075	0.114986	0.140758	0.147696	0.149264	0.294737	0.180311	0.347482
49	0.264338	0.074932	0.814696	0.142506	0.500789	0.652757	0.586195	0.488372		0.0532228	0.039483	0.214203	0.0258776	0.238292	0.274755	4.61823	0.0803537		0.0337691	0.282379	0.934122	0.911992	0.34492	0.671755	0.979603	0.610394		0.0162647	0.112222	0.142249	0.15331	0.163059	0.31806	0.180672	0.350835
50	0.262353	0.0748905	0.769264	0.143773	0.521122	0.700158	0.580491	0.519488		0.0525262	0.0382065	0.21006	0.0259507	0.249344	0.302479	4.56235	0.0982178		0.0333294	0.272909	0.915903	0.900926	0.371604	0.716908	0.979585	0.610932		0.0160039	0.109868	0.143067	0.158733	0.176988	0.338711	0.180684	0.355768
51	0.261732	0.0751267	0.721316	0.144955	0.53812	0.74289	0.57167	0.560488		0.0524208	0.03695	0.203937	0.0259475	0.256849	0.327326	4.47953	0.123226		0.0333358	0.264708	0.892038	0.883059	0.399585	0.759691	0.979608	0.611429		0.0160443	0.107671	0.142795	0.162815	0.191344	0.356528	0.180461	0.362068
52	0.26282	0.07554	0.67194	0.146407	0.555273	0.77911	0.559917	0.61095		0.0527062	0.0357402	0.196119	0.0259017	0.262555	0.34806	4.37118	0.153128		0.0336724	0.257485	0.863421	0.859309	0.431666	0.798591	0.97963	0.611827		0.016346	0.105548	0.141224	0.164972	0.206398	0.371447	0.18019	0.369542
53	0.265892	0.0760643	0.622055	0.148645	0.576112	0.807844	0.545188	0.668612		0.0532926	0.0346137	0.18696	0.0259949	0.268359	0.36395	4.23748	0.185552		0.0342971	0.251012	0.83113	0.830803	0.470603	0.832183	0.979617	0.612116		0.0168317	0.103373	0.138335	0.164972	0.221955	0.383027	0.179931	0.378051
54	0.271074	0.0766262	0.572482	0.152322	0.602785	0.829304	0.527746	0.729821		0.0541337	0.0335929	0.176751	0.0267179	0.275354	0.374762	4.08113	0.218402		0.0352507	0.24511	0.796232	0.798784	0.517541	0.858999	0.979587	0.612347		0.0173438	0.101055	0.134152	0.162813	0.237203	0.390617	0.179722	0.387533
55	0.278163	0.0771824	0.523919	0.158103	0.63542	0.844469	0.508108	0.790237		0.0550522	0.0326599	0.165723	0.0284552	0.283678	0.38059	3.90686	0.249901		0.0366	0.239616	0.759724	0.764547	0.571819	0.87771	0.979547	0.612547		0.0177253	0.0985492	0.128855	0.158683	0.251341	0.393827	0.179572	0.397866
56	0.286588	0.0777359	0.476935	0.166505	0.672456	0.85469	0.486478	0.845917		0.0559224	0.0317631	0.154135	0.031175	0.292971	0.381438	3.71644	0.278676		0.0383641	0.234403	0.722528	0.729243	0.631093	0.887747	0.979481	0.612654		0.0179867	0.0957296	0.122663	0.152915	0.263263	0.392414	0.179468	0.408788
57	0.295637	0.0782943	0.432017	0.177793	0.710986	0.861088	0.463202	0.893578		0.0566962	0.0308552	0.142245	0.0344469	0.30222	0.377383	3.51386	0.303133		0.0405771	0.229447	0.685361	0.693645	0.691299	0.889295	0.979395	0.612603		0.0181579	0.0925455	0.115886	0.145831	0.272668	0.386495	0.179414	0.42015
58	0.30471	0.0788617	0.389543	0.191759	0.747518	0.864083	0.438817	0.931311		0.0572977	0.0299032	0.130294	0.037821	0.310526	0.368981	3.30372	0.322101		0.0432825	0.224742	0.648805	0.658346	0.748523	0.882653	0.979335	0.612523		0.0182365	0.0890154	0.108792	0.137837	0.280245	0.376535	0.179428	0.432606
59	0.313252	0.0794442	0.349751	0.207992	0.779442	0.863678	0.413533	0.958578		0.0577091	0.0289031	0.118506	0.0409866	0.317787	0.357258	3.08786	0.335068		0.0465476	0.220288	0.613284	0.623742	0.79973	0.868437	0.979291	0.612685		0.0182389	0.0851149	0.101644	0.129319	0.286633	0.363161	0.179484	0.447426
60	0.320875	0.0800202	0.312776	0.226143	0.805733	0.859381	0.387714	0.975666		0.0579522	0.0278658	0.10707	0.0438541	0.324292	0.343504	2.86968	0.342176		0.0503539	0.216153	0.579105	0.59008	0.842982	0.847635	0.979242	0.613163		0.0182571	0.0808684	0.09467	0.120527	0.29258	0.347145	0.179566	0.464799
61	0.327317	0.0805604	0.278727	0.245791	0.826736	0.850443	0.361845	0.983281		0.0580241	0.0268071	0.096151	0.0463917	0.330057	0.32884	2.65374	0.343805		0.0545794	0.212463	0.546548	0.557581	0.877516	0.821183	0.979197	0.613927		0.018409	0.0764004	0.0880588	0.1116	0.298965	0.329162	0.179669	0.48466
62	0.332391	0.0810886	0.247629	0.26635	0.84427	0.836411	0.336329	0.982715		0.0580044	0.0257575	0.0858425	0.04863	0.335355	0.31425	2.44307	0.340727		0.0590508	0.209278	0.515811	0.526615	0.904011	0.790076	0.979144	0.615044		0.0188038	0.0718258	0.0819456	0.102766	0.306045	0.309744	0.179767	0.507275
63	0.336039	0.0817119	0.219455	0.287051	0.860802	0.817305	0.31154	0.975282		0.0579205	0.0247385	0.076214	0.0509195	0.340384	0.300224	2.24071	0.333668		0.0635745	0.206649	0.487037	0.497496	0.92357	0.755374	0.979039	0.616385		0.0194304	0.067239	0.0764448	0.0941923	0.313452	0.289324	0.179848	0.531433
64	0.338313	0.0828245	0.194145	0.307088	0.878025	0.79352	0.287912	0.962161		0.0577035	0.023932	0.0673203	0.0535124	0.345254	0.286827	2.05026	0.323296		0.0679332	0.204628	0.460352	0.470423	0.937128	0.71813	0.978863	0.617582		0.0202061	0.0627525	0.0716034	0.0860286	0.32113	0.268293	0.179922	0.554727
65	0.339269	0.0850728	0.171605	0.325815	0.89605	0.765938	0.265787	0.944503		0.0572603	0.0247856	0.0592098	0.0565062	0.350031	0.274032	1.87429	0.310248		0.0719365	0.203208	0.435799	0.445546	0.945654	0.679392	0.978622	0.618349		0.0210396	0.0584425	0.0673154	0.0784819	0.329314	0.247048	0.179999	0.575594
66	0.339099	0.0893909	0.151713	0.343103	0.913837	0.735588	0.245225	0.923352		0.0565454	0.029355	0.0518905	0.0598097	0.354811	0.26185	1.71285	0.295127		0.0754661	0.202375	0.413385	0.422957	0.94959	0.640091	0.978319	0.61858		0.0218378	0.0543517	0.0635661	0.0716801	0.33814	0.225963	0.180086	0.592735
67	0.337964	0.0966112	0.134334	0.359273	0.9291	0.703353	0.226371	0.899676		0.0555884	0.0397035	0.0453749	0.0631767	0.359181	0.250133	1.56686	0.278416		0.078458	0.202071	0.393036	0.402645	0.948507	0.600971	0.977947	0.618192		0.0225192	0.050561	0.0602704	0.0656611	0.347268	0.205404	0.180195	0.604901
68	0.33598	0.106934	0.119345	0.374856	0.939119	0.669859	0.209472	0.874347		0.054532	0.0557283	0.0396344	0.0662795	0.362549	0.238602	1.43832	0.260627		0.0808978	0.202163	0.374683	0.384592	0.942057	0.562621	0.977511	0.617112		0.0230365	0.0471504	0.05732	0.0604778	0.35649	0.185718	0.180331	0.611836
69	0.333304	0.120554	0.106567	0.390166	0.942062	0.635516	0.194214	0.848022		0.0534883	0.0765273	0.0346301	0.0689713	0.364199	0.227172	1.32404	0.24226		0.0828299	0.202498	0.3583	0.368612	0.929966	0.525388	0.977014	0.615385		0.0233868	0.0441698	0.054662	0.0561597	0.365335	0.16712	0.180495	0.613922
70	0.330124	0.136884	0.0958264	0.405262	0.93703	0.600697	0.180324	0.821273		0.0525238	0.100938	0.0303564	0.0712562	0.363388	0.21585	1.22135	0.223899		0.0842896	0.202946	0.343852	0.354564	0.911778	0.489466	0.976476	0.613193		0.0235989	0.0416639	0.0523881	0.0525845	0.372902	0.149775	0.180702	0.611972
71	0.32648	0.154905	0.0869348	0.419949	0.923669	0.565801	0.167774	0.794435		0.0517167	0.127518	0.0268198	0.07309	0.359617	0.204561	1.12992	0.206213		0.0853091	0.203357	0.331237	0.342298	0.887672	0.455045	0.975926	0.610737		0.0236958	0.0396107	0.0504897	0.0496595	0.378639	0.133847	0.180974	0.606976
72	0.32252	0.17344	0.0797033	0.433793	0.902376	0.53121	0.156379	0.76785		0.0510829	0.154811	0.0240073	0.074521	0.352643	0.19332	1.04793	0.189832		0.0859336	0.203709	0.320285	0.331594	0.858305	0.422251	0.975368	0.60816		0.0236772	0.0379148	0.0489503	0.0473024	0.382538	0.119506	0.181312	0.599501
73	0.31837	0.191167	0.0739501	0.446356	0.874254	0.497285	0.145982	0.741879		0.0505697	0.181218	0.0218734	0.0755877	0.342578	0.182199	0.973828	0.175106		0.0861956	0.204027	0.310837	0.322306	0.824415	0.391146	0.974798	0.60554		0.023536	0.0365322	0.0477881	0.0454216	0.384407	0.106904	0.181713	0.589885
74	0.314131	0.206907	0.0694907	0.457323	0.840714	0.464391	0.136821	0.716785		0.0502506	0.205049	0.020364	0.0762551	0.329763	0.171281	0.909818	0.162134		0.0861113	0.204366	0.302722	0.314231	0.7871	0.361849	0.974231	0.602963		0.0232609	0.0354521	0.0469859	0.0439722	0.384289	0.0961239	0.182181	0.578786
75	0.309897	0.220003	0.0661311	0.466368	0.802944	0.432752	0.128845	0.692804		0.050079	0.225227	0.0193599	0.0765128	0.31464	0.160545	0.855307	0.150995		0.0857164	0.204843	0.295831	0.307125	0.747483	0.334468	0.973665	0.60047		0.0228737	0.034674	0.0463984	0.0428874	0.382605	0.08712	0.182702	0.566847
76	0.305829	0.23	0.0637534	0.473276	0.761969	0.402519	0.121978	0.67034		0.0499643	0.240899	0.0187396	0.0764408	0.297708	0.150075	0.809534	0.141588		0.0850316	0.205821	0.290091	0.300819	0.706458	0.30911	0.973072	0.598105		0.0224023	0.0343331	0.0459224	0.0420228	0.379491	0.0797641	0.183268	0.554601
77	0.302018	0.236907	0.0622607	0.478009	0.718883	0.373866	0.116227	0.649735		0.0497763	0.251724	0.0183863	0.0761259	0.279485	0.139949	0.772548	0.133684		0.0841005	0.207953	0.285448	0.2952	0.664891	0.285899	0.972479	0.59597		0.0218773	0.0346369	0.0455263	0.0412711	0.374952	0.0738304	0.183881	0.543017
78	0.298546	0.241135	0.0616212	0.480764	0.674642	0.346949	0.11246	0.631191		0.0494242	0.257889	0.0181976	0.0757164	0.260406	0.130187	0.741572	0.127244		0.0829791	0.212168	0.281852	0.290186	0.623391	0.264923	0.971923	0.594337		0.0213225	0.0359163	0.0451148	0.0405595	0.369086	0.0690997	0.184522	0.533487
79	0.295473	0.243338	0.0619015	0.482051	0.629976	0.321772	0.112896	0.614849		0.0488439	0.259662	0.0181153	0.0752791	0.240782	0.120752	0.71654	0.122257		0.0817428	0.219776	0.279207	0.285796	0.582331	0.246156	0.971395	0.593652		0.0207754	0.0386327	0.0446353	0.0399266	0.36204	0.0653184	0.185166	0.528204
80	0.292863	0.244493	0.0633542	0.482447	0.585646	0.298412	0.119118	0.600754		0.0481736	0.25747	0.0180603	0.0748933	0.221068	0.111805	0.707008	0.118533		0.0804675	0.232263	0.277546	0.282067	0.542275	0.229554	0.970944	0.593995		0.0202746	0.04331	0.0441415	0.0394541	0.354274	0.0623362	0.185773	0.528494
81	0.290722	0.245788	0.0663448	0.482693	0.542257	0.2769	0.130262	0.588974		0.0475262	0.251906	0.0180979	0.0746809	0.201618	0.103376	0.728813	0.115821		0.0791957	0.25116	0.276949	0.2791	0.503601	0.214955	0.970602	0.595318		0.0198143	0.0502888	0.0435821	0.0391673	0.346144	0.059948	0.186305	0.535523
82	0.288971	0.248516	0.0713742	0.483579	0.500282	0.2572	0.147582	0.579425		0.0469848	0.243608	0.0185866	0.0747802	0.182706	0.0955163	0.808594	0.113801		0.077941	0.277722	0.277534	0.276998	0.466684	0.202144	0.970358	0.597732		0.0194092	0.0597757	0.042964	0.0390768	0.338209	0.0579887	0.186744	0.550956
83	0.287556	0.25394	0.079031	0.485944	0.460116	0.239218	0.170255	0.57219		0.0465919	0.23316	0.0198696	0.0753297	0.164511	0.0882297	0.958686	0.112017		0.0767072	0.313016	0.279442	0.275925	0.431841	0.190926	0.970227	0.600726		0.0190536	0.0712076	0.0423388	0.0392043	0.330863	0.0562909	0.18708	0.572584
84	0.286362	0.263314	0.0895657	0.490732	0.422087	0.222854	0.19729	0.567237		0.0463433	0.22105	0.0221137	0.0765716	0.147153	0.0815197	1.17431	0.110198		0.075478	0.357435	0.28276	0.276057	0.399222	0.18112	0.970213	0.603892		0.0187046	0.0832817	0.0418285	0.0395525	0.324013	0.0547351	0.187313	0.597546
85	0.285386	0.278764	0.102688	0.498967	0.386452	0.208046	0.22772	0.5645		0.0461956	0.207462	0.0251991	0.0787587	0.130761	0.0753464	1.44316	0.108186		0.0742802	0.410366	0.287377	0.277553	0.368828	0.172557	0.970298	0.6075		0.0183291	0.0948871	0.0416472	0.0400665	0.317366	0.0532431	0.187461	0.626807
86	0.284679	0.303611	0.117845	0.511508	0.353363	0.194714	0.260927	0.563846		0.0460884	0.192994	0.028807	0.081915	0.115438	0.0697	1.75312	0.105917		0.0732216	0.470119	0.293186	0.280619	0.340797	0.165081	0.970504	0.611335		0.0179209	0.104993	0.0417705	0.0407169	0.310974	0.0517362	0.187533	0.658144
87	0.284284	0.340086	0.134186	0.529251	0.322925	0.182852	0.29595	0.564992		0.0459417	0.179618	0.0326606	0.0858639	0.101248	0.0645571	2.09003	0.103422		0.0725091	0.534063	0.300038	0.285387	0.315253	0.158566	0.970829	0.61499		0.0174604	0.11281	0.0420105	0.0415194	0.30476	0.0501628	0.18754	0.687729
88	0.284323	0.3878	0.150646	0.552626	0.295169	0.172468	0.331645	0.567498		0.0457493	0.171276	0.0367169	0.0906926	0.0882893	0.059917	2.43925	0.100822		0.0725988	0.599223	0.307791	0.291915	0.292233	0.152877	0.971256	0.618743		0.0170051	0.118224	0.0423473	0.042558	0.298832	0.048518	0.187501	0.717051
89	0.285001	0.444196	0.166336	0.581952	0.270093	0.163576	0.36633	0.571174		0.0456372	0.173158	0.0409856	0.0963376	0.0766416	0.0557824	2.78215	0.0981267		0.0748619	0.663006	0.316419	0.300328	0.271662	0.14794	0.971776	0.622605		0.0170902	0.121321	0.0427612	0.0439692	0.293212	0.0467683	0.187445	0.74629
90	0.28658	0.505252	0.180665	0.617459	0.247658	0.156271	0.397598	0.575788		0.0457361	0.18761	0.0454127	0.102571	0.066324	0.0521719	3.09397	0.0953882		0.0823583	0.722665	0.325914	0.310705	0.253381	0.143684	0.972357	0.62643		0.020617	0.1224	0.0432409	0.0457627	0.287614	0.0449123	0.187387	0.773623
91	0.2894	0.56656	0.193208	0.658547	0.227809	0.150625	0.42381	0.581076		0.0461656	0.211946	0.0498995	0.109063	0.0573266	0.0489917	3.35731	0.0927081		0.097744	0.775876	0.336213	0.322914	0.237117	0.140028	0.972994	0.630826		0.0328178	0.121996	0.0438901	0.0478206	0.281805	0.0429823	0.187331	0.802833
92	0.293737	0.624288	0.203689	0.703873	0.210518	0.146562	0.446102	0.586723		0.0471135	0.241181	0.054223	0.115542	0.0496558	0.0462194	3.58197	0.0902337		0.121118	0.821174	0.347115	0.336539	0.222604	0.136967	0.97368	0.635893		0.0537562	0.120891	0.0447891	0.0500332	0.275815	0.0410232	0.18728	0.834104
93	0.299802	0.676253	0.212031	0.751375	0.195746	0.143968	0.464709	0.592447		0.0486739	0.271206	0.0581709	0.121689	0.0432925	0.0439088	3.77005	0.0880566		0.151729	0.857656	0.358254	0.350953	0.209683	0.134537	0.9744	0.641072		0.0812343	0.119672	0.0457931	0.0522655	0.269553	0.0391065	0.187246	0.862372
94	0.30765	0.722756	0.218197	0.798127	0.183372	0.142615	0.479592	0.597887		0.0508578	0.299355	0.0615817	0.127282	0.0382711	0.0421692	3.92049	0.0861881		0.187677	0.884707	0.369153	0.365299	0.198301	0.132844	0.97513	0.646168		0.112877	0.118761	0.0467725	0.0542996	0.263143	0.0373476	0.187224	0.88554
95	0.317065	0.765391	0.222201	0.841273	0.173238	0.14204	0.490687	0.602611		0.0535561	0.324252	0.0642852	0.132165	0.0345537	0.0410829	4.03175	0.0845438		0.225701	0.902491	0.379334	0.378795	0.188299	0.131969	0.975861	0.651181		0.14556	0.11843	0.047618	0.0561181	0.256744	0.0358855	0.187203	0.903941
96	0.327802	0.80543	0.224151	0.878641	0.165206	0.141822	0.497693	0.606185		0.0564444	0.345378	0.0661729	0.136414	0.0320536	0.0405984	4.10117	0.0830567		0.263366	0.911771	0.388427	0.390903	0.179516	0.131919	0.976582	0.656174		0.177071	0.11864	0.0481959	0.0577271	0.250383	0.0348755	0.18718	0.919195
97	0.339732	0.843644	0.224253	0.908735	0.159104	0.141635	0.501322	0.608267		0.0592264	0.362822	0.0672106	0.140376	0.030655	0.0404911	4.13558	0.0818426		0.299158	0.913388	0.39627	0.401577	0.17185	0.132583	0.977274	0.661504		0.206082	0.119062	0.0485114	0.0592778	0.244235	0.0344616	0.187146	0.935002
98	0.35276	0.879284	0.222816	0.931121	0.154676	0.141179	0.502376	0.608575		0.0618458	0.376541	0.0674709	0.144682	0.0301182	0.0405299	4.14209	0.0808827		0.331862	0.908109	0.403031	0.410901	0.165139	0.133797	0.977936	0.667663		0.230942	0.119409	0.0487191	0.0610361	0.238696	0.0347394	0.187107	0.95564
99	0.367686	0.910366	0.220175	0.946037	0.151712	0.140323	0.501468	0.606889		0.0650055	0.386569	0.0671376	0.149574	0.0302744	0.0405374	4.12545	0.0800549		0.361703	0.896939	0.409044	0.419245	0.159226	0.135256	0.978559	0.674697		0.250419	0.119428	0.0490617	0.0632798	0.233705	0.035573	0.187052	0.981847
100	0.386978	0.935016	0.21667	0.953551	0.150142	0.139057	0.499859	0.603104		0.0728247	0.393254	0.0664635	0.154797	0.0309935	0.0404327	4.09566	0.0792011		0.391139	0.881009	0.414836	0.427187	0.154138	0.136658	0.979089	0.68194		0.264152	0.118913	0.0498581	0.0661961	0.229429	0.0367117	0.186907	1.00871
	RIGHT
	EMG RVastusLat		EMG RSemitendi		EMG RBicepsFem		EMG RGastrocMed		EMG RSoleus		EMG RTibialisA		EMG RPeroneusLong		EMG LTensorLatae		EMG RTensorLatae		EMG LRectusFem		EMG LVastusLat		EMG LSemitendi		EMG LBicepsFem		EMG LGastrocMed		EMG LSoleus		EMG LTibialisA		EMG LPeroneusLong		EMG RRectusFem
%	mean	std	mean	std	mean	std	mean	std	mean	std	mean	std	mean	std	mean	std	mean	std	mean	std	mean	std	mean	std	mean	std	mean	std	mean	std	mean	std	mean	std	mean	std
1	0.42359	0.80507	0.981176	0.600906		0.033861	0.259429	0.858589	0.855116	0.203065	0.372316	0.176015	0.359041		0.0170167	0.126085	0.119658	0.142819	0.763522	0.548992	0.602653		0.263266	0.0744253	0.654469	0.146231	0.560329	0.341421	4.41276	0.146788		0.0534738	0.0337508	0.147872	0.0247927	0.265567
2	0.463165	0.839077	0.981292	0.600854		0.0344224	0.253477	0.825343	0.825054	0.216765	0.386395	0.175774	0.366279		0.0172186	0.123289	0.116754	0.141754	0.793222	0.538593	0.659404		0.267388	0.0749916	0.604811	0.148364	0.578187	0.361527	4.3159	0.175161		0.05443	0.0330938	0.139529	0.025222	0.268726
3	0.511406	0.866039	0.981372	0.600792		0.035299	0.248093	0.789745	0.791909	0.229886	0.396534	0.175531	0.374666		0.0174267	0.119782	0.11325	0.139379	0.815749	0.525239	0.719516		0.273279	0.075663	0.555676	0.152036	0.602987	0.375539	4.19373	0.207358		0.055616	0.0324088	0.130808	0.0264632	0.272121
4	0.567253	0.884393	0.981438	0.600725		0.036564	0.243042	0.752939	0.756951	0.241835	0.402293	0.175341	0.38412		0.0175781	0.115559	0.109184	0.135842	0.832437	0.508969	0.778632		0.280659	0.0764098	0.507727	0.157945	0.634932	0.383633	4.04612	0.241187		0.0567546	0.0317112	0.12186	0.0286636	0.276952
5	0.627625	0.894149	0.981484	0.60061		0.0383015	0.238245	0.715826	0.721223	0.252049	0.403678	0.175214	0.394387		0.0176836	0.110741	0.104678	0.131248	0.844753	0.490374	0.832468		0.289079	0.0772089	0.461529	0.16655	0.67197	0.386448	3.87876	0.273623		0.057622	0.0310176	0.112841	0.0316852	0.283714
6	0.688491	0.895469	0.981487	0.600416		0.0405779	0.233665	0.679026	0.685495	0.260577	0.400566	0.175137	0.405132		0.0177965	0.105449	0.0998853	0.125786	0.853555	0.469745	0.878154		0.298034	0.0780385	0.417537	0.177916	0.710975	0.384343	3.69474	0.302288		0.0582165	0.0303247	0.103886	0.0351219	0.29205
7	0.745697	0.8885	0.981471	0.600242		0.0434624	0.229323	0.643011	0.650212	0.267901	0.393306	0.175111	0.416849		0.018032	0.0997694	0.0949729	0.119682	0.85891	0.447254	0.914151		0.307	0.0788712	0.376086	0.191835	0.747973	0.377711	3.49602	0.325523		0.0586111	0.0296118	0.0951488	0.0386555	0.301028
8	0.796199	0.873908	0.981479	0.600374		0.0469869	0.225231	0.608071	0.615752	0.274616	0.382646	0.175151	0.430963		0.0185197	0.0937987	0.0901109	0.113126	0.860327	0.423543	0.939831		0.315467	0.0796749	0.337391	0.208051	0.780017	0.367349	3.28834	0.342283		0.0588942	0.0288547	0.0867611	0.0420828	0.309949
9	0.838324	0.852772	0.981494	0.600929		0.0510795	0.221425	0.574434	0.582415	0.281271	0.369127	0.175233	0.448036		0.0193033	0.0876616	0.0854343	0.106291	0.8572	0.398895	0.955435		0.323026	0.0804268	0.301551	0.226194	0.806091	0.354215	3.07446	0.352409		0.059134	0.0280391	0.0788216	0.0454945	0.318214
10	0.871779	0.826009	0.981502	0.601898		0.0555908	0.217956	0.542294	0.550504	0.288255	0.353182	0.175337	0.467796		0.0203236	0.0814484	0.0810269	0.099392	0.848925	0.373559	0.961924		0.329407	0.081131	0.268601	0.245872	0.826713	0.339333	2.85678	0.356429		0.0593166	0.0271455	0.0713803	0.0488231	0.325234
11	0.897207	0.794536	0.981515	0.603322		0.0603311	0.2149	0.51185	0.520314	0.295655	0.335299	0.175457	0.490608		0.0214692	0.0752786	0.0769628	0.0925203	0.835213	0.348095	0.960551		0.334409	0.081878	0.238525	0.266509	0.843958	0.323598	2.64007	0.354983		0.0593497	0.0261057	0.0644558	0.0518993	0.330845
12	0.915708	0.759438	0.981495	0.605019		0.0650562	0.212336	0.483285	0.492078	0.303426	0.315831	0.175578	0.515294		0.0226194	0.0692538	0.0732966	0.0857694	0.816227	0.322952	0.952603		0.337979	0.0828563	0.211294	0.287323	0.860408	0.307661	2.42814	0.348791		0.0592049	0.025208	0.0580458	0.0546119	0.335583
13	0.928331	0.721749	0.981388	0.606639		0.0695095	0.210333	0.456778	0.465944	0.31152	0.295105	0.175688	0.539206		0.0236866	0.0635307	0.070026	0.0793017	0.792517	0.298477	0.939308		0.340153	0.0842166	0.186865	0.307442	0.877527	0.291915	2.22389	0.338613		0.0588389	0.0255186	0.0521312	0.057074	0.340124
14	0.935974	0.682521	0.981198	0.607956		0.0735267	0.208948	0.432354	0.441967	0.320237	0.273613	0.175797	0.560552		0.0245682	0.0582344	0.0671252	0.0732944	0.76498	0.275129	0.921901		0.341056	0.086535	0.165161	0.326283	0.895311	0.276643	2.03103	0.325255		0.0582173	0.0283586	0.0466765	0.059469	0.345109
15	0.938731	0.642695	0.980933	0.608734		0.0770389	0.208166	0.410001	0.420181	0.329372	0.251876	0.175916	0.577874		0.0251936	0.0534498	0.0645223	0.0678572	0.734599	0.253283	0.901392		0.340852	0.0909382	0.146077	0.343723	0.912542	0.261916	1.85259	0.309304		0.0573575	0.0350131	0.0416694	0.0619444	0.350548
16	0.936462	0.603075	0.980583	0.608829		0.0800007	0.207892	0.389728	0.400549	0.338866	0.230352	0.176058	0.58984		0.0255618	0.0492293	0.0621583	0.0630808	0.702188	0.233059	0.878739		0.339747	0.0983181	0.129472	0.36005	0.926501	0.247651	1.68921	0.291402		0.056321	0.0459582	0.0370952	0.0645568	0.355643
17	0.928982	0.564263	0.980165	0.608201		0.082412	0.207937	0.371434	0.383019	0.348368	0.20945	0.176232	0.596269		0.0256936	0.0455966	0.059942	0.0590246	0.668401	0.214564	0.85469		0.33789	0.109106	0.115176	0.375727	0.934707	0.233787	1.54155	0.272131		0.0552	0.0613923	0.0329254	0.0670735	0.359233
18	0.915815	0.526648	0.979696	0.606841		0.0842961	0.208126	0.355079	0.367506	0.35724	0.189463	0.176438	0.597563		0.0256173	0.0425269	0.0578783	0.0556491	0.633712	0.197978	0.829889		0.335345	0.123145	0.103047	0.391136	0.935685	0.220319	1.4111	0.252076		0.0540835	0.0808989	0.0291726	0.0691856	0.360383
19	0.896564	0.49048	0.979174	0.604874		0.0856928	0.208311	0.340675	0.35387	0.364597	0.170572	0.176678	0.594627		0.0253907	0.0400165	0.0560005	0.0527859	0.598482	0.183119	0.804856		0.332154	0.139808	0.0929182	0.406272	0.928605	0.207139	1.29595	0.23181		0.0529985	0.103798	0.0258799	0.0708275	0.358578
20	0.871595	0.455944	0.97862	0.602488		0.0866258	0.208422	0.328161	0.341932	0.370012	0.152928	0.176967	0.588485		0.025042	0.0380465	0.0542607	0.0503308	0.56323	0.169686	0.779859		0.328367	0.157945	0.0846009	0.420975	0.913345	0.194267	1.19307	0.211948		0.0519419	0.128892	0.0230979	0.0720224	0.353449
21	0.841429	0.423105	0.978056	0.599792		0.0871337	0.208452	0.317372	0.331528	0.373332	0.13674	0.17731	0.579517		0.0245768	0.0365486	0.0526587	0.048224	0.528331	0.157636	0.755061		0.32407	0.176327	0.0778872	0.434915	0.890489	0.181749	1.10197	0.192976		0.0509522	0.154858	0.0208775	0.072827	0.34503
22	0.806789	0.392016	0.977471	0.596924		0.0872544	0.20846	0.308232	0.322484	0.374411	0.12217	0.17771	0.568016		0.0240027	0.0354584	0.0512927	0.046441	0.494153	0.146811	0.730751		0.319416	0.193702	0.0726056	0.447716	0.861145	0.169611	1.02106	0.175353		0.0500769	0.180106	0.0192205	0.0733857	0.333685
23	0.76881	0.362775	0.97687	0.594068		0.0870292	0.208551	0.300554	0.314551	0.373523	0.109323	0.178169	0.554983		0.0233454	0.0347564	0.0502012	0.0449639	0.461029	0.136977	0.707151		0.314637	0.209078	0.0685675	0.458994	0.826612	0.157975	0.947904	0.159349		0.0492744	0.203202	0.018079	0.07377	0.319901
24	0.728644	0.335495	0.976274	0.591278		0.0864662	0.20892	0.294125	0.307482	0.371065	0.0982425	0.178677	0.54102		0.0226207	0.0344817	0.0493353	0.0438091	0.429271	0.128409	0.684525		0.309951	0.221734	0.065617	0.46845	0.788041	0.146932	0.884965	0.145216		0.0485369	0.222892	0.0173669	0.0739583	0.304071
25	0.687156	0.31028	0.975668	0.588555		0.0856036	0.209959	0.288823	0.301073	0.367146	0.0889006	0.179228	0.526726		0.0218738	0.0348081	0.048649	0.0429237	0.399019	0.121019	0.663222		0.305535	0.231363	0.063622	0.475772	0.746532	0.136573	0.831592	0.133059		0.0478613	0.238364	0.0169676	0.0739788	0.286708
26	0.645163	0.287272	0.975041	0.586015		0.0844831	0.212358	0.284542	0.295279	0.361743	0.0811548	0.17982	0.513118		0.0211221	0.0361793	0.0480365	0.0422506	0.370493	0.114717	0.643624		0.301519	0.238019	0.0625267	0.480802	0.703213	0.126956	0.786917	0.122873		0.0471315	0.249227	0.0167564	0.0738898	0.268268
27	0.603384	0.266511	0.974422	0.583716		0.0831699	0.217079	0.281197	0.290112	0.355158	0.0748219	0.180443	0.500792		0.0203953	0.0391184	0.0473933	0.0417143	0.343779	0.109504	0.625956		0.29799	0.242117	0.0623177	0.483755	0.659035	0.118095	0.750995	0.114608		0.0462789	0.255545	0.0166227	0.0736906	0.249188
28	0.562309	0.247951	0.973821	0.581703		0.0817495	0.225456	0.278753	0.285642	0.347528	0.0697616	0.181072	0.490197		0.0197406	0.0438763	0.0466361	0.0413062	0.318895	0.105104	0.610321		0.294962	0.244431	0.0630591	0.485051	0.614733	0.109974	0.720996	0.108193		0.0453956	0.257623	0.0165485	0.0734077	0.229832
29	0.522353	0.231484	0.973238	0.580185		0.0802902	0.238859	0.277196	0.28197	0.339171	0.0657777	0.181686	0.482288		0.0191921	0.0506843	0.0457698	0.0410214	0.295828	0.101367	0.596821		0.292451	0.245928	0.0649522	0.485222	0.570947	0.102519	0.695131	0.10352		0.0446128	0.255847	0.0165918	0.0731422	0.210513
30	0.483924	0.216955	0.972696	0.579357		0.0788417	0.258629	0.276601	0.27924	0.330494	0.0626676	0.182261	0.478017		0.0187463	0.0599634	0.0448128	0.0408981	0.27459	0.0999736	0.585555		0.29043	0.247785	0.0683162	0.485052	0.528241	0.0956665	0.672746	0.100304		0.0441065	0.250772	0.017007	0.0730509	0.191538
31	0.447409	0.204173	0.972218	0.579541		0.0774306	0.286096	0.277112	0.27751	0.322153	0.0602155	0.182771	0.479195		0.0184192	0.0718024	0.0438626	0.0409704	0.255115	0.103192	0.576549		0.288844	0.251308	0.0736255	0.485433	0.487082	0.0893371	0.65475	0.0982414		0.0439857	0.242993	0.0180981	0.073286	0.173153
32	0.413079	0.192952	0.971847	0.580738		0.0760586	0.321978	0.278844	0.276858	0.314656	0.0581572	0.183164	0.486532		0.0181787	0.0855699	0.042943	0.0413456	0.237328	0.111601	0.569806		0.287605	0.257777	0.0813983	0.487107	0.447838	0.083457	0.652561	0.0969724		0.044212	0.233077	0.0201223	0.0740998	0.155515
33	0.381027	0.183146	0.971592	0.582936		0.074724	0.366141	0.281846	0.277417	0.308025	0.0562653	0.183427	0.500624		0.0179603	0.100047	0.0421589	0.0420183	0.221126	0.124152	0.565359		0.286653	0.268985	0.0918467	0.49109	0.410823	0.0779684	0.684227	0.0961595		0.044606	0.22164	0.0231071	0.0757896	0.138761
34	0.35132	0.174586	0.971447	0.586156		0.0734784	0.417991	0.286127	0.279336	0.302132	0.0544392	0.183571	0.522118		0.0177295	0.113889	0.0416348	0.042837	0.206451	0.14161	0.563039		0.285953	0.287434	0.104704	0.498416	0.376283	0.0728297	0.773742	0.0955982		0.0449911	0.209913	0.0267379	0.0784358	0.12306
35	0.324153	0.167088	0.971418	0.589998		0.0724525	0.476047	0.291622	0.282778	0.297064	0.0525698	0.18359	0.548585		0.017553	0.125573	0.0413899	0.0437858	0.193232	0.163178	0.562727		0.285468	0.315601	0.11941	0.50992	0.344369	0.0679686	0.929318	0.0952006		0.0452677	0.200028	0.0306061	0.0820808	0.108515
36	0.299508	0.160508	0.971502	0.594155		0.072048	0.537951	0.298183	0.287932	0.292563	0.0506278	0.183491	0.577575		0.0177698	0.134065	0.0413834	0.0448973	0.181455	0.188282	0.564085		0.285195	0.354205	0.135021	0.526313	0.315046	0.0633727	1.14438	0.0948495		0.0454369	0.195177	0.0344507	0.0868498	0.0951583
37	0.27735	0.154724	0.97169	0.598715		0.0733132	0.601177	0.305777	0.294906	0.288256	0.0486284	0.183303	0.609484		0.0196996	0.139108	0.0416302	0.0461173	0.171192	0.216407	0.566798		0.285301	0.402235	0.150541	0.548161	0.288291	0.0590588	1.40707	0.0945161		0.0455162	0.198688	0.0382131	0.0927114	0.0830513
38	0.257629	0.149636	0.972001	0.603443		0.0784156	0.663329	0.314329	0.303699	0.284115	0.0465566	0.183039	0.642079		0.0267078	0.140757	0.0421617	0.0474655	0.162548	0.247063	0.570616		0.286005	0.45673	0.165215	0.575828	0.264099	0.0549905	1.706	0.0941088		0.045504	0.211717	0.0418257	0.0996731	0.0722232
39	0.240105	0.145184	0.972431	0.608036		0.0896066	0.721931	0.323731	0.314288	0.279887	0.0444006	0.182721	0.672291		0.0419461	0.139568	0.0429548	0.0490109	0.155606	0.279403	0.575383		0.287604	0.513919	0.178533	0.609484	0.242423	0.0511424	2.02855	0.0935102		0.0455518	0.232348	0.0452267	0.107599	0.0626671
40	0.224422	0.141344	0.972955	0.612799		0.107878	0.774792	0.333922	0.326479	0.275013	0.0421897	0.182378	0.70189		0.0650346	0.136701	0.0439515	0.0507169	0.150362	0.312387	0.580692		0.290454	0.570203	0.19017	0.648795	0.223233	0.0475648	2.36158	0.0927467		0.0458786	0.257129	0.0483704	0.11593	0.0543849
41	0.210352	0.138138	0.973559	0.617928		0.133248	0.820097	0.344684	0.339836	0.269264	0.0399598	0.182038	0.731551		0.0941299	0.133178	0.0450605	0.0524103	0.14671	0.344599	0.58633		0.294835	0.622961	0.199918	0.692637	0.206562	0.0443862	2.68852	0.0918473		0.0467406	0.283177	0.0512738	0.123986	0.0473685
42	0.19775	0.135663	0.974212	0.62332		0.164471	0.856655	0.355596	0.353766	0.262838	0.0377402	0.181721	0.759886		0.1272	0.129656	0.0461665	0.0538994	0.144413	0.373949	0.591977		0.300879	0.671113	0.207668	0.739069	0.192328	0.041806	2.98722	0.0908717		0.0483485	0.308564	0.053851	0.131053	0.0415569
43	0.18651	0.13401	0.9749	0.629307		0.19936	0.884001	0.366249	0.367632	0.256002	0.0356937	0.181444	0.789803		0.161511	0.126763	0.0471468	0.0551544	0.143092	0.399109	0.59717		0.30866	0.714958	0.21339	0.785428	0.180399	0.0399973	3.24409	0.0899082		0.0507308	0.331854	0.056032	0.136978	0.0369114
44	0.1766	0.133194	0.975613	0.635972		0.235505	0.902059	0.37624	0.380758	0.249148	0.0340238	0.18122	0.822313		0.194838	0.12467	0.0480123	0.0562319	0.142384	0.420626	0.601562		0.318073	0.755442	0.217089	0.828842	0.170629	0.0389502	3.46314	0.0888912		0.0535917	0.352288	0.0577233	0.141975	0.0333733
45	0.167986	0.133181	0.976346	0.64261		0.270809	0.911411	0.385192	0.392745	0.24276	0.0329972	0.181063	0.852419		0.225566	0.123157	0.0487781	0.0572662	0.141949	0.438899	0.604824		0.328847	0.793355	0.218864	0.867024	0.162854	0.0384999	3.64757	0.087835		0.0566137	0.369327	0.0588152	0.14651	0.030851
46	0.160582	0.133842	0.977078	0.648814		0.30384	0.912944	0.392955	0.403553	0.237131	0.0327589	0.180972	0.877395		0.252209	0.122019	0.049502	0.0584329	0.141473	0.453872	0.606551		0.340769	0.828732	0.218934	0.898531	0.15689	0.0383939	3.79712	0.0866962		0.0596165	0.38252	0.0592527	0.151399	0.0293078
47	0.154225	0.13496	0.977792	0.654619		0.334153	0.907654	0.399753	0.413438	0.232201	0.0332632	0.180937	0.897548		0.273859	0.121008	0.0502445	0.0600112	0.140734	0.465508	0.606533		0.354031	0.86061	0.217618	0.922801	0.152517	0.0384187	3.91103	0.0852903		0.0629246	0.391601	0.05912	0.157323	0.0286941
48	0.148837	0.136263	0.97848	0.660187		0.362675	0.896569	0.406017	0.422761	0.228122	0.0342868	0.180945	0.914314		0.290187	0.119765	0.0509911	0.0624033	0.139645	0.473624	0.604704		0.369819	0.887805	0.215216	0.939571	0.149508	0.0384354	3.9865	0.0835165		0.0678923	0.396858	0.0584951	0.164226	0.0287796
49	0.144301	0.137504	0.979125	0.66579		0.391855	0.880963	0.412222	0.432002	0.224779	0.035531	0.180984	0.930641		0.301453	0.117996	0.0517306	0.0661238	0.138173	0.478768	0.600962		0.390818	0.909311	0.212024	0.948879	0.147763	0.0383608	4.02726	0.0814429		0.0790019	0.398447	0.0575367	0.171329	0.0293083
50	0.140478	0.138445	0.979723	0.671821		0.425045	0.862261	0.418969	0.44153	0.221901	0.0366644	0.181043	0.950123		0.309401	0.115396	0.0530299	0.0717122	0.136364	0.482026	0.595474		0.420304	0.924677	0.208327	0.950811	0.147269	0.0381303	4.0422	0.0791578		0.105194	0.397125	0.056431	0.17749	0.0300107
51	0.137242	0.138949	0.980268	0.678413		0.464538	0.842303	0.426995	0.45185	0.219386	0.0374751	0.181115	0.97439		0.317649	0.111729	0.0557365	0.0791144	0.134287	0.483855	0.588533		0.460087	0.934012	0.204354	0.945587	0.148219	0.0376872	4.0352	0.0769142		0.152475	0.393781	0.0553682	0.181193	0.0306328
52	0.134407	0.138982	0.980726	0.685104		0.511583	0.82304	0.436766	0.46335	0.216934	0.0379144	0.181142	1.00034		0.330684	0.107411	0.0605278	0.0877523	0.13198	0.485096	0.580426		0.510506	0.938263	0.200324	0.933372	0.151111	0.0370039	4.01403	0.0749131		0.220746	0.389221	0.0545091	0.182408	0.0311073
53	0.131849	0.138553	0.981071	0.691257		0.566148	0.806214	0.44848	0.476277	0.214093	0.0379767	0.181059	1.02317		0.352278	0.103897	0.0675851	0.0968728	0.129476	0.485649	0.57143		0.569551	0.938473	0.196502	0.91482	0.156322	0.0360579	3.97989	0.073311		0.304051	0.383923	0.0540306	0.182394	0.0315533
54	0.129589	0.13775	0.981317	0.696602		0.626394	0.792921	0.462062	0.490713	0.210818	0.0377186	0.180871	1.04069		0.38372	0.104007	0.0761838	0.105815	0.126842	0.483748	0.5619		0.633802	0.93498	0.19321	0.890755	0.163983	0.0348822	3.91991	0.0720912		0.395748	0.377887	0.0540751	0.183286	0.0320102
55	0.127708	0.136678	0.981472	0.701193		0.689379	0.783408	0.477206	0.506535	0.207207	0.0372077	0.18059	1.05326		0.422729	0.111086	0.0852067	0.114016	0.124147	0.478403	0.552134		0.698724	0.927672	0.190769	0.86193	0.173952	0.0335363	3.82842	0.0712134		0.490442	0.370596	0.0548159	0.186782	0.0325267
56	0.126375	0.135419	0.981584	0.704974		0.751968	0.777337	0.493347	0.523324	0.20334	0.0364786	0.180282	1.06061		0.465862	0.126656	0.0936671	0.121205	0.121538	0.469692	0.542316		0.760099	0.91614	0.189616	0.829038	0.185688	0.0320806	3.70923	0.0706807		0.582676	0.361569	0.056414	0.193198	0.0331424
57	0.125766	0.134021	0.981685	0.707917		0.810604	0.774084	0.510154	0.54062	0.199226	0.0355454	0.180011	1.06271		0.508979	0.14964	0.10106	0.127206	0.119238	0.457764	0.532654		0.814445	0.899755	0.19027	0.792871	0.198339	0.03055	3.5649	0.0705048		0.667695	0.350481	0.0590015	0.202083	0.0339013
58	0.125974	0.132581	0.981762	0.71021		0.861969	0.772802	0.527489	0.558066	0.194931	0.0344588	0.179782	1.06051		0.548159	0.177284	0.107379	0.131872	0.11752	0.443941	0.523308		0.859238	0.878253	0.193146	0.754153	0.211086	0.0290208	3.40829	0.0705637		0.741775	0.337385	0.0626321	0.212022	0.03471
59	0.126867	0.131185	0.981802	0.711706		0.903662	0.772855	0.545284	0.575524	0.190277	0.0332425	0.179578	1.05275		0.580914	0.206364	0.112785	0.135268	0.116646	0.430054	0.514303		0.893469	0.852107	0.19857	0.713636	0.223263	0.0276231	3.25748	0.070825		0.802223	0.322551	0.0672499	0.221409	0.0355142
60	0.128139	0.12998	0.981786	0.712217		0.93425	0.773698	0.563345	0.59282	0.18508	0.0318953	0.179372	1.03842		0.605748	0.234435	0.117283	0.137565	0.116773	0.41876	0.505638		0.917614	0.822234	0.206921	0.672097	0.234314	0.0265758	3.13601	0.0712008		0.848699	0.306349	0.0726443	0.229332	0.0362856
61	0.129416	0.129086	0.981667	0.712285		0.953018	0.774822	0.581466	0.609613	0.179192	0.0304353	0.179107	1.02184		0.621834	0.259742	0.120873	0.138993	0.117943	0.410866	0.497339		0.932885	0.789664	0.218502	0.630216	0.243879	0.0261521	3.05089	0.0715198		0.88177	0.289246	0.0786064	0.235188	0.0369253
62	0.130374	0.128544	0.981458	0.712223		0.960012	0.77583	0.599209	0.625478	0.172638	0.0289509	0.178823	1.00527		0.629299	0.280938	0.123516	0.14002	0.120073	0.405404	0.489364		0.94101	0.755312	0.233389	0.588587	0.251816	0.0264862	2.99362	0.0716703		0.902984	0.271735	0.0849014	0.238568	0.0374368
63	0.130783	0.128331	0.981191	0.712006		0.956003	0.776417	0.616103	0.63997	0.165517	0.027539	0.178557	0.98892		0.628687	0.297345	0.124971	0.14103	0.122967	0.400978	0.481747		0.943647	0.719813	0.251491	0.547831	0.258027	0.027466	2.94969	0.0716877		0.914509	0.254234	0.0911106	0.239413	0.0379124
64	0.130467	0.128411	0.980865	0.711604		0.94195	0.776301	0.631887	0.652695	0.157864	0.026338	0.178309	0.972982		0.620724	0.308826	0.125144	0.142257	0.126466	0.396947	0.474578		0.942124	0.683533	0.27237	0.508296	0.262534	0.0289211	2.91256	0.0716128		0.918719	0.237206	0.0968326	0.237775	0.0383594
65	0.12936	0.128642	0.980521	0.710984		0.919029	0.77533	0.646513	0.663498	0.149746	0.0254867	0.178123	0.957399		0.606328	0.315735	0.124138	0.14382	0.130542	0.392556	0.4679		0.936874	0.646673	0.295417	0.470286	0.265509	0.0307178	2.87584	0.0714795		0.91693	0.221035	0.101852	0.233917	0.0387849
66	0.127477	0.128925	0.98019	0.710145		0.888687	0.773506	0.660095	0.672444	0.141293	0.025025	0.178007	0.942147		0.586533	0.318676	0.122282	0.145751	0.135285	0.38899	0.461777		0.92772	0.609481	0.320005	0.434135	0.267131	0.0326743	2.85028	0.0713169		0.909762	0.205983	0.106124	0.228171	0.0392312
67	0.124874	0.129243	0.979846	0.709384		0.852389	0.771001	0.672699	0.67987	0.132644	0.0248748	0.177921	0.929314		0.562253	0.318269	0.119907	0.148056	0.141001	0.387831	0.456308		0.914442	0.572278	0.345609	0.40009	0.267571	0.0348718	2.85087	0.0710826		0.89749	0.192164	0.109545	0.220872	0.0396851
68	0.121629	0.129603	0.979476	0.708895		0.811331	0.767864	0.684483	0.68623	0.123982	0.0249202	0.177849	0.920334		0.534312	0.315139	0.117272	0.150594	0.148141	0.388576	0.451613		0.896734	0.535407	0.372052	0.368209	0.267036	0.0378343	2.87193	0.0706582		0.879574	0.179487	0.112103	0.212373	0.0401296
69	0.117889	0.130036	0.979106	0.708826		0.766797	0.764303	0.695553	0.691824	0.115527	0.0251495	0.177805	0.9161		0.503677	0.309839	0.114629	0.153309	0.156996	0.38974	0.447763		0.874539	0.499275	0.399272	0.338679	0.265714	0.0423063	2.89747	0.0700157		0.855687	0.167751	0.114007	0.203147	0.0405583
70	0.113829	0.130593	0.978733	0.709133		0.719829	0.760299	0.706023	0.696741	0.107488	0.025764	0.177791	0.915861		0.471151	0.302887	0.112079	0.155947	0.167629	0.391832	0.444609		0.848276	0.464258	0.427142	0.311537	0.263693	0.0491148	2.93134	0.0691851		0.826137	0.156802	0.11551	0.193514	0.0409005
71	0.10958	0.131298	0.978352	0.709468		0.671277	0.755531	0.715943	0.701192	0.0999938	0.0271261	0.17781	0.916976		0.437474	0.294794	0.109543	0.15837	0.17992	0.394819	0.442036		0.818606	0.430631	0.455683	0.286719	0.261068	0.0587754	2.97125	0.0683533		0.791277	0.146512	0.116639	0.183747	0.041087
72	0.10525	0.132177	0.977986	0.709351		0.621971	0.749616	0.725573	0.70543	0.0931359	0.0295221	0.177868	0.915776		0.403351	0.285982	0.106955	0.160509	0.19344	0.397743	0.439837		0.78634	0.398554	0.484938	0.26415	0.257979	0.0712179	3.00649	0.0676625		0.751863	0.136802	0.117682	0.174036	0.0410601
73	0.100922	0.133207	0.97765	0.708671		0.572754	0.742163	0.734981	0.709578	0.0869531	0.0329623	0.177959	0.911065		0.369417	0.276755	0.104368	0.162368	0.207488	0.400291	0.437701		0.752392	0.368145	0.514655	0.243745	0.2545	0.0855434	3.03457	0.0671931		0.709088	0.127662	0.119203	0.164429	0.0408628
74	0.0966482	0.134315	0.977295	0.707278		0.524385	0.732788	0.744188	0.713712	0.0813991	0.0371144	0.178087	0.901211		0.33622	0.26734	0.10181	0.163949	0.221399	0.403603	0.435383		0.717565	0.339486	0.544545	0.225397	0.250694	0.100918	3.06695	0.0668283		0.664109	0.119089	0.121413	0.154855	0.0405129
75	0.0924653	0.135469	0.976891	0.704977		0.477507	0.721199	0.753197	0.718041	0.0764031	0.0415511	0.178269	0.884601		0.304204	0.257895	0.0992613	0.16545	0.234494	0.407345	0.432811		0.68247	0.312584	0.574315	0.208993	0.246602	0.116575	3.10146	0.0664821		0.617978	0.111097	0.124305	0.145303	0.0400285
76	0.0884811	0.136712	0.976452	0.70191		0.432624	0.707136	0.762037	0.722594	0.0720005	0.0458107	0.178527	0.862051		0.2737	0.24846	0.0969419	0.166991	0.246206	0.410376	0.429923		0.64758	0.287412	0.603674	0.194488	0.242235	0.131744	3.12966	0.0660274		0.571523	0.103678	0.127952	0.135804	0.0394285
77	0.0848052	0.138156	0.975984	0.698261		0.390061	0.690603	0.770663	0.727294	0.0682473	0.0494704	0.178888	0.835285		0.24492	0.239113	0.0949827	0.168688	0.256203	0.413635	0.426716		0.613301	0.263933	0.632439	0.181799	0.237581	0.145759	3.16195	0.065448		0.525476	0.0967902	0.132201	0.126392	0.0387341
78	0.0815114	0.14003	0.975486	0.694232		0.349997	0.671843	0.779278	0.732096	0.0651739	0.0522984	0.179388	0.805702		0.217974	0.229973	0.0936674	0.170422	0.264308	0.418286	0.423383		0.579925	0.242124	0.660819	0.17085	0.232686	0.158128	3.21127	0.0648032		0.480424	0.0903701	0.136743	0.11714	0.0379522
79	0.0786534	0.142702	0.974969	0.689898		0.312531	0.651114	0.788115	0.73713	0.0629005	0.0541879	0.180054	0.773924		0.192908	0.221003	0.0933484	0.172068	0.270591	0.422907	0.420149		0.547773	0.221935	0.689124	0.161563	0.227573	0.168467	3.26427	0.0641127		0.436799	0.084349	0.14166	0.108163	0.0371213
80	0.0762643	0.14651	0.974448	0.685289		0.277679	0.628702	0.797404	0.742382	0.0615942	0.055217	0.180895	0.740786		0.169704	0.212048	0.0943413	0.173544	0.275462	0.427423	0.417146		0.51713	0.203322	0.717543	0.153823	0.222295	0.176641	3.31901	0.0632836		0.394813	0.0786895	0.147069	0.099539	0.036268
81	0.074319	0.151711	0.973934	0.680435		0.245453	0.604963	0.807258	0.747958	0.0612678	0.0555791	0.181911	0.706951		0.148349	0.203081	0.096827	0.174806	0.279333	0.433032	0.414438		0.488209	0.186264	0.746382	0.14749	0.216941	0.182592	3.38651	0.0623529		0.35474	0.073414	0.153046	0.0913269	0.0353972
82	0.0727603	0.158446	0.973435	0.675363		0.215854	0.580196	0.817654	0.753829	0.0618668	0.055485	0.18309	0.672457		0.128822	0.194153	0.100758	0.17567	0.282702	0.438781	0.412143		0.46114	0.170702	0.775758	0.142412	0.211594	0.186421	3.45544	0.0614208		0.316834	0.068577	0.159492	0.0835743	0.034515
83	0.0715326	0.166677	0.972953	0.670081		0.188855	0.554693	0.828487	0.759996	0.0632791	0.0552383	0.184403	0.637411		0.111112	0.18529	0.105598	0.17601	0.286236	0.445192	0.410304		0.435966	0.15657	0.805339	0.138443	0.206372	0.188379	3.52837	0.0605403		0.281386	0.0642141	0.166122	0.0762902	0.0336277
84	0.0705692	0.176241	0.972475	0.66474		0.164382	0.52884	0.839617	0.766641	0.0650998	0.055156	0.185808	0.60254		0.0951752	0.176587	0.110655	0.175634	0.290648	0.453172	0.408867		0.412618	0.143823	0.834882	0.135471	0.201419	0.188632	3.61366	0.0598616		0.248616	0.0603746	0.172508	0.0694641	0.0327161
85	0.0699079	0.1872	0.972001	0.659572		0.142358	0.502994	0.850873	0.774053	0.066925	0.0553318	0.187273	0.5687		0.0809848	0.168221	0.115511	0.174346	0.296478	0.461749	0.407846		0.391013	0.132379	0.863918	0.133393	0.196925	0.187486	3.70041	0.0594333		0.218665	0.0570901	0.178563	0.0631014	0.031761
86	0.070175	0.200271	0.971541	0.654749		0.12271	0.477427	0.862217	0.78248	0.0685127	0.0559258	0.188774	0.536714		0.068495	0.160273	0.119554	0.171993	0.304134	0.471525	0.407371		0.371093	0.122154	0.891546	0.132091	0.193416	0.185365	3.79348	0.0591385		0.191577	0.0543566	0.184352	0.0571953	0.0308338
87	0.0731798	0.216936	0.971109	0.650365		0.105346	0.452361	0.873639	0.792383	0.0693196	0.0573967	0.190277	0.5073		0.0576714	0.152798	0.12231	0.168532	0.313979	0.482246	0.407436		0.352856	0.11306	0.916693	0.131465	0.19235	0.182438	3.89208	0.0588181		0.16748	0.0521376	0.189832	0.0517563	0.0301385
88	0.0817061	0.239358	0.970703	0.646489		0.0901553	0.428101	0.885114	0.80414	0.0691596	0.0613707	0.191762	0.481089		0.0484488	0.145818	0.123789	0.164083	0.326707	0.492869	0.408023		0.33629	0.105043	0.938149	0.131408	0.196616	0.178956	3.987	0.0584231		0.146108	0.0503621	0.195169	0.0468384	0.0311463
89	0.097474	0.269151	0.970335	0.643168		0.077052	0.404918	0.896757	0.817848	0.069073	0.0706418	0.193211	0.458508		0.0407898	0.139232	0.124319	0.158764	0.343051	0.503846	0.409253		0.321419	0.098062	0.954421	0.131819	0.209914	0.175171	4.08303	0.0580521		0.127278	0.0488949	0.199857	0.0424796	0.0391427
90	0.120065	0.305979	0.97001	0.640368		0.065943	0.383087	0.908739	0.833442	0.0710555	0.0867648	0.194596	0.439752		0.0345859	0.133028	0.124081	0.152853	0.363351	0.514507	0.411428		0.308252	0.0920707	0.964143	0.132631	0.233446	0.171463	4.17432	0.0578737		0.110845	0.0476025	0.2036	0.0387045	0.0573652
91	0.148338	0.349009	0.969721	0.638097		0.0567379	0.362873	0.920772	0.85058	0.0770059	0.109851	0.195892	0.425067		0.0296664	0.12738	0.123563	0.147138	0.388133	0.52475	0.414885		0.296778	0.0870442	0.966234	0.133781	0.266032	0.16868	4.25972	0.0579685		0.0967916	0.046384	0.206409	0.0355397	0.0837901
92	0.180494	0.396603	0.96947	0.636315		0.0493606	0.344443	0.932145	0.86843	0.0873022	0.137701	0.197083	0.414382		0.0257976	0.122527	0.123335	0.142534	0.41764	0.534609	0.419931		0.286958	0.0829586	0.960045	0.13517	0.305379	0.16796	4.33939	0.0583546		0.085125	0.0451738	0.208249	0.0330051	0.114635
93	0.213897	0.445831	0.969272	0.634905		0.0436761	0.327709	0.941796	0.885697	0.100821	0.167261	0.198166	0.406899		0.0227338	0.118581	0.123772	0.139807	0.451275	0.543396	0.426697		0.278755	0.0797453	0.94548	0.136691	0.347739	0.171163	4.40759	0.0592828		0.0758695	0.0439113	0.209121	0.0310696	0.146238
94	0.246775	0.494877	0.969137	0.633757		0.0394698	0.312644	0.948316	0.900667	0.116216	0.197051	0.199143	0.401891		0.0203805	0.11561	0.125183	0.139541	0.489047	0.550961	0.435609		0.272117	0.0773266	0.922991	0.138249	0.388905	0.179922	4.46468	0.0613921		0.0689495	0.0425843	0.209246	0.0296492	0.175857
95	0.278076	0.543163	0.969069	0.632818		0.0365033	0.299258	0.950187	0.911437	0.132231	0.225874	0.20001	0.398916		0.0186489	0.113503	0.12781	0.141865	0.530738	0.556793	0.447261		0.266969	0.0756088	0.893431	0.13975	0.426004	0.194815	4.50779	0.0658584		0.06401	0.0411845	0.208577	0.0286155	0.201835
96	0.306953	0.58961	0.969061	0.632		0.0345763	0.287423	0.946343	0.91635	0.147829	0.252244	0.200761	0.397561		0.0173996	0.111891	0.13155	0.146181	0.575584	0.560462	0.462367		0.263224	0.074475	0.857872	0.141103	0.45713	0.214941	4.53317	0.0741214		0.0606336	0.0397298	0.207149	0.0278265	0.222916
97	0.333577	0.634521	0.969112	0.63126		0.0334544	0.277096	0.936287	0.914348	0.162677	0.276212	0.201386	0.397591		0.0166489	0.110407	0.136093	0.151543	0.621625	0.561828	0.483077		0.260796	0.0738468	0.817384	0.142265	0.481326	0.238855	4.53981	0.0865955		0.0584149	0.0382581	0.205119	0.0271865	0.238619
98	0.359247	0.678607	0.969225	0.630509		0.0329456	0.26831	0.919943	0.904936	0.177019	0.297877	0.20184	0.398901		0.0163589	0.108885	0.140726	0.156815	0.666248	0.560531	0.511874		0.259697	0.0736255	0.773125	0.14328	0.49904	0.263685	4.52383	0.103149		0.0569728	0.0368006	0.202506	0.0266376	0.249056
99	0.38627	0.72045	0.969411	0.629706		0.0328887	0.260788	0.89777	0.888461	0.191446	0.316798	0.202008	0.401336		0.0164433	0.107122	0.144713	0.161058	0.7066	0.556341	0.550779		0.26009	0.0737007	0.726187	0.144291	0.51277	0.286935	4.48241	0.124198		0.0561446	0.035408	0.199203	0.0261555	0.255211
100	0.417469	0.758307	0.969669	0.628844		0.0331979	0.254216	0.870609	0.865763	0.206177	0.332861	0.201875	0.40481		0.016803	0.105019	0.147523	0.163685	0.740706	0.549011	0.599394		0.262153	0.0740225	0.677574	0.145579	0.526167	0.306822	4.41276	0.150347		0.0558571	0.0341286	0.195002	0.0258635	0.258493

## Sheet: shank_angle A1FaCoM
Shank angle	mean	std	steps
left	74.3927	2.24502	78.0694	71.0539	77.8002	77.3157	74.7068	75.5052	75.4208	74.6927	72.7573	73.6648	72.6557	73.8177	77.6729	77.8799	73.0119	77.5475	77.1791	75.6324	71.1809	72.7084	72.5663	74.3285	74.558	72.2758	72.8991	72.0831	71.8028	73.8685	73.5665	75.7212	75.004	74.9667	75.9898	74.2927	74.4823	79.1884	74.1759	71.1715	74.4646	73.784	74.8371	74.6916	72.8605	75.0291	76.4195	71.6402	72.5582
right	79.2565	3.40788	81.5796	82.7875	80.0562	82.0169	82.4565	81.0892	83.8023	80.7859	80.0341	72.4843	75.9696	78.3473	78.8014	81.6458	76.5488	79.0569	79.6956	76.2305	79.4797	69.479	65.3011	71.8444	82.7136	82.0743	79.0592	79.9439	78.6734	81.1	80.5535	82.7513	78.8172	78.1402	83.8981	84.367	78.4744	80.5014	71.5852	78.7429	73.6496	81.771	82.4363	78.7114	81.0031	76.9281	75.3585	77.5116	74.0606
[truncated: 79 more columns]

## Sheet: A1FaCoM kin. values
		Right	Left	Norm
hip	Max. hip flexion initial contact (°)	43.57	43.91
	Max. hip extension terminal stance phase (°)	-4.24	-0.27
	Hip extending movement initial contact – terminal stance(°)	47.82	44.18
	Total hip movement (Range of motion) (°)	51.91	44.84
knee	Knee extension initial contact(°)	9.44	14.59
	Knee flexion foot flat (°)	20.25	28.33
	Knee flexion from initial contact to foot flat (°)	10.81	13.74
	Knee extension midstance (°)	3.62	10.18
	Knee extension from footflat to midstance (°)	16.63	18.16
	Max. kneeflexion swing fase (°)	75.17	68.36
	Total knee movement (Range of motion) (°)	72.13	62.6
ankle	Max. dorsal flexion terminal stance phase (°)	18.49	11.14
	Max. plantar flexion pre swing (°)	0.23	-16.88
	Ankle plantar movement from end midstance to pre swing	18.26	28.02
	Total ankle movement(Range of Motion) (°)	18.26	28.02
	Max dorsal flexion swing phase (°)	10.97	3.28
		Right	Left	Norm
hip	Peek hip flexion moment	0.86	0.81
	Peek hip abduction moment	0.74	0.71
knee	Peek knee flexion moment	0.43	0.46
	Peek knee abduction moment	0.37	0.16
ankle	Peek ankle plantair moment	1.31	1.38
		Avg.	Min.	Max.	RoM.
trunk	Trunk Tilt (°)	-12.27	-14.55	-10.57	3.97
	Trunk Flex (°)	-2.97	-12.87	8.66	21.54
	Trunk Rotation (°)	1.39	-8.12	9.35	17.47

## Sheet: Rotation RHipFlex A1FaCoM
all values Right	mean	std	steps
1	43.5732	2.05845	42.852	46.206	44.034	46.09	45.353	46.343	41.319	44.297	40.646	45.449	43.515	45.25	45.771	49.417	41.908	45.756	46.286	43.223	42.332	44.347	42.248	42.014	44.843	43.372	42.962	43.215	43.94	45.636	43.5	44.484	47.368	43.835	41.791	44.175	44.933	44.976	40.013	44.227	45.255	45.077	46.454	44.268	43.986	43.151	45.097	42.8	44.6
2	43.4311	2.17354	42.691	46.1657	43.6223	45.9648	45.2331	46.0224	41.4312	44.4381	40.6374	45.274	43.5329	45.3183	45.9328	49.4533	41.462	45.9352	46.2994	43.1647	42.2425	44.0212	41.8244	41.7727	44.4656	43.1057	42.77	43.085	44.3	45.6863	43.198	44.5067	47.6218	43.5177	41.5923	44.0441	45.1594	45.17	39.9211	44.2175	45.453	45.0429	46.1927	44.0686	43.9632	42.6647	44.7196	42.6057	44.6316
3	43.2256	2.27776	42.4079	46.0865	43.2566	45.8517	45.1865	45.846	41.3895	44.3729	40.5534	44.936	43.3665	45.3916	46.0479	49.4185	41.0699	45.8718	46.16	43.0099	42.0738	43.6313	41.4262	41.577	44.0375	42.8211	42.5386	42.9103	44.47	45.3837	42.8538	44.4902	47.7172	43.2041	41.4204	43.8413	45.3971	45.407	39.6947	44.1873	45.5473	44.8304	45.9594	43.8823	43.7063	42.1431	44.2953	42.1793	44.5906
4	42.9135	2.35972	41.9475	45.8819	42.87	45.665	45.1455	45.7708	41.1035	44.0872	40.3524	44.424	42.9879	45.39	46.0561	49.2874	40.7142	45.5166	45.8201	42.6848	41.7686	43.1316	41.0553	41.3975	43.5075	42.4511	42.204	42.6694	44.41	44.7418	42.4339	44.3418	47.6008	42.919	41.267	43.5219	45.5637	45.611	39.3032	44.0872	45.4549	44.3933	45.7449	43.6578	43.1861	41.5966	43.8373	41.5172	44.4063
5	42.463	2.42478	41.283	45.5078	42.403	45.3381	45.0255	45.6936	40.5461	43.5956	40.0097	43.757	42.4001	45.245	45.9102	49.0483	40.3454	44.8665	45.2663	42.1613	41.2839	42.4968	40.6844	41.1787	42.8376	41.9538	41.7289	42.3312	44.12	43.8105	41.9085	44.0028	47.2446	42.6588	41.072	43.0453	45.5966	45.706	38.7252	43.8785	45.1448	43.7276	45.5235	43.3358	42.4177	41.0059	43.3349	40.6296	44.0386
6	41.8583	2.48587	40.4142	44.9476	41.8135	44.8327	44.762	45.5234	39.733	42.9148	39.5102	42.961	41.6282	44.9189	45.5865	48.7089	39.9145	43.9436	44.5065	41.4407	40.6065	41.7171	40.2749	40.8698	42.0147	41.3092	41.1074	41.871	43.61	42.6448	41.2544	43.4445	46.6458	42.3973	40.7678	42.3905	45.4657	45.641	37.9494	43.5441	44.6314	42.8596	45.2638	42.8908	41.4346	40.3388	42.77	39.5502	43.4705
7	41.0972	2.55377	39.3609	44.1935	41.0864	44.1317	44.3139	45.2169	38.7036	42.0565	38.8458	42.055	40.6941	44.3919	45.0706	48.274	39.3777	42.7786	43.5633	40.54	39.742	40.8045	39.7905	40.4325	41.052	40.5089	40.3565	41.2674	42.892	41.3008	40.4547	42.6541	45.8201	42.0931	40.3154	41.5621	45.1677	45.392	36.974	43.0737	43.9512	41.8228	44.9436	42.3164	40.2727	39.5899	42.1205	38.3278	42.7009
8	40.1851	2.63341	38.1466	43.2472	40.2235	43.2283	43.665	44.7556	37.5086	41.0405	38.0142	41.05	39.6167	43.6511	44.3575	47.7433	38.7035	41.404	42.4617	39.4813	38.7068	39.7729	39.2125	39.8473	39.9589	39.5461	39.4987	40.5135	41.98	39.8345	39.496	41.6394	44.8006	41.7005	39.7142	40.5853	44.7266	44.942	35.8112	42.4632	43.1486	40.6447	44.5445	41.614	38.9632	38.7644	41.3695	37.0024	41.7261
9	39.1317	2.72325	36.7887	42.1163	39.2283	42.1308	42.8329	44.1284	36.1946	39.8992	37.0266	39.951	38.4139	42.6962	43.4549	47.1024	37.8698	39.8642	41.2318	38.2902	37.5243	38.6288	38.5323	39.1218	38.7268	38.4141	38.5489	39.6075	40.895	38.2926	38.3702	40.4419	43.6297	41.1738	38.978	39.4972	44.159	44.281	34.4836	41.7154	42.2512	39.3473	44.0446	40.7912	37.5444	37.8665	40.5035	35.6053	40.5515
10	37.9511	2.81797	35.308	40.8174	38.0982	40.8685	41.8507	43.3408	34.8046	38.6804	35.8985	38.758	37.1036	41.5425	42.3766	46.328	36.8618	38.2206	39.9058	36.9859	36.2174	37.3759	37.7425	38.2734	37.3591	37.1164	37.5178	38.5555	39.67	36.7162	37.0822	39.1121	42.3645	40.4735	38.1182	38.3101	43.4509	43.41	33.0232	40.8373	41.2712	37.9583	43.4299	39.8475	36.0644	36.8985	39.5118	34.1633	39.2061
11	36.6627	2.91052	33.7399	39.3773	36.8332	39.4838	40.7454	42.4062	33.3795	37.4258	34.6544	37.477	35.7087	40.2282	41.1512	45.3988	35.6739	36.5414	38.5178	35.5886	34.8168	36.0215	36.8239	37.3106	35.8718	35.6788	36.4119	37.3799	38.348	35.1365	35.6475	37.6865	41.0609	39.5854	37.1464	37.0228	42.5917	42.355	31.4702	39.8326	40.2095	36.5143	42.6901	38.763	34.5696	35.86	38.3912	32.6991	37.7458
12	35.2911	2.99269	32.1337	37.84	35.4417	37.9871	39.5368	41.3477	31.949	36.1572	33.3259	36.134	34.2564	38.8037	39.8249	44.3073	34.3114	34.8856	37.103	34.1263	33.361	34.5816	35.7616	36.2353	34.2927	34.1573	35.2407	36.1153	36.967	33.5809	34.091	36.1904	39.7589	38.5277	36.0762	35.6413	41.5949	41.159	29.8647	38.704	39.0658	35.0473	41.8182	37.5337	33.0908	34.749	37.1523	31.2324	36.244
13	33.8646	3.05716	30.5385	36.2596	33.9508	36.366	38.2413	40.1732	30.5343	34.8804	31.9469	34.769	32.7802	37.3134	38.4516	43.0626	32.8	33.2916	35.6951	32.6401	31.8831	33.0846	34.5532	35.0566	32.6605	32.6216	34.0258	34.8002	35.553	32.0745	32.4494	34.6472	38.4814	37.3399	34.9326	34.1723	40.4907	39.867	28.2469	37.4581	37.8478	33.5781	40.8173	36.1992	31.6481	33.5692	35.8208	29.7833	34.7632
14	32.414	3.09873	28.9944	34.6778	32.4131	34.6438	36.8691	38.8749	29.1555	33.5958	30.5521	33.418	31.31	35.7878	37.0763	41.6938	31.1907	31.7733	34.3181	31.1794	30.4136	31.5698	33.2105	33.8021	31.0233	31.1295	32.7998	33.4686	34.116	30.6375	30.7727	33.0854	37.2416	36.0685	33.749	32.6267	39.3127	38.514	26.6563	36.1139	36.5736	32.1131	39.7027	34.818	30.2489	32.3392	34.4287	28.3771	33.3171
15	30.9677	3.11475	27.5338	33.1155	30.9008	32.8618	35.4272	37.4809	27.8269	32.3	29.1769	32.117	29.8669	34.2458	35.72	40.2368	29.5523	30.3293	32.9892	29.7915	28.987	30.0741	31.7689	32.5128	29.4353	29.7249	31.5961	32.1411	32.656	29.2863	29.114	31.5388	36.0399	34.7481	32.5597	31.0192	38.0764	37.107	25.1343	34.7051	35.2575	30.6529	38.4959	33.4385	28.8895	31.089	33.0114	27.0291	31.8927
16	29.5492	3.10516	26.1767	31.5797	29.478	31.0421	33.9354	36.0501	26.5584	30.9897	27.8492	30.889	28.4618	32.6955	34.3798	38.7234	27.9465	28.9535	31.7165	28.5084	27.6288	28.6293	30.2888	31.2271	27.9467	28.4322	30.4376	30.8257	31.166	28.0275	27.5134	30.0358	34.8729	33.3995	31.3911	29.3707	36.7845	35.638	23.7099	33.2696	33.906	29.196	37.2149	32.0905	27.559	29.8518	31.5989	25.7305	30.4796
17	28.1732	3.07413	24.9305	30.0731	28.1762	29.1915	32.4389	34.6386	25.3601	29.6653	26.5831	29.736	27.1009	31.1409	33.0381	37.1749	26.4178	27.6347	30.503	27.3369	26.3329	27.2561	28.8375	29.9737	26.5904	27.2521	29.3375	29.5221	29.651	26.8532	25.9985	28.5938	33.7327	32.0352	30.2574	27.6998	35.4375	34.1	22.3924	31.8397	32.5212	27.7449	35.8758	30.7873	26.246	28.661	30.2073	24.4627	29.0582
18	26.8437	3.02778	23.7874	28.5978	26.9975	27.3261	30.9881	33.2847	24.2355	28.3249	25.3757	28.641	25.7805	29.5836	31.6791	35.6052	24.9966	26.3528	29.3377	26.2587	25.0751	25.9562	27.4718	28.7721	25.371	26.1764	28.2936	28.2291	28.122	25.7407	24.5865	27.2237	32.5632	30.6623	29.1606	26.0156	34.0313	32.493	21.1773	30.4299	31.1056	26.3103	34.4922	29.5293	24.9469	27.5432	28.8416	23.2137	27.6063
19	25.5543	2.9736	22.7212	27.1536	25.9202	25.4804	29.6178	32.0005	23.1835	26.9697	24.2156	27.58	24.4922	28.0269	30.2956	34.0316	23.698	25.0946	28.2015	25.2377	23.8382	24.7196	26.2215	27.623	24.2592	25.1831	27.2945	26.9488	26.597	24.6605	23.2565	25.9292	31.2682	29.2885	28.0907	24.3201	32.5678	30.834	20.0365	29.0475	29.6635	24.8977	33.0759	28.3072	23.6592	26.5036	27.5035	21.9793	26.1173
20	24.2917	2.92145	21.6936	25.7345	24.9001	23.6771	28.3506	30.7792	22.1951	25.6128	23.0919	26.522	23.2232	26.4779	28.8847	32.4763	22.5103	23.8479	27.0703	24.2336	22.6098	23.5256	25.0808	26.5192	23.2051	24.2324	26.3264	25.6857	25.096	23.5814	21.9635	24.7087	29.8227	27.9247	27.032	22.623	31.063	29.145	18.9361	27.6982	28.1945	23.505	31.6364	27.1055	22.3782	25.5251	26.1958	20.7548	24.5927
21	23.0393	2.88204	20.6649	24.3348	23.883	21.9243	27.1917	29.6046	21.2495	24.2751	21.9929	25.436	21.9596	24.9414	27.4464	30.9544	21.4059	22.605	25.9149	23.2085	21.3678	22.3471	24.0134	25.4444	22.1552	23.2794	25.3699	24.4429	23.629	22.4754	20.674	23.5514	28.288	26.5878	25.9718	20.9765	29.5395	27.448	17.8424	26.3821	26.6974	22.1287	30.1871	25.9112	21.0974	24.5807	24.9206	19.5259	23.0357
22	21.7807	2.86242	19.5964	22.9604	22.8184	20.231	26.1289	28.4515	20.3222	22.9784	20.906	24.296	20.6918	23.4148	25.9904	29.4722	20.3544	21.3548	24.7118	22.1301	20.0882	21.161	22.9773	24.3734	21.0586	22.2807	24.4025	23.2252	22.2	21.3265	19.3655	22.4563	26.7248	25.2929	24.9012	19.4332	28.0184	25.761	16.7301	25.0962	25.1741	20.7618	28.7362	24.7149	19.807	23.6414	23.6775	18.2761	21.4486
23	20.5009	2.86462	18.4547	21.6163	21.6713	18.6056	25.1333	27.2913	19.3893	21.7349	19.818	23.088	19.4194	21.887	24.5282	28.0336	19.3203	20.0841	23.4482	20.9777	18.75	19.9489	21.931	23.2843	19.8797	21.2093	23.4033	22.0357	20.795	20.1296	18.0213	21.4287	25.1677	24.04	23.8152	17.973	26.5108	24.097	15.5733	23.8382	23.627	19.3923	27.2832	23.5073	18.494	22.681	22.4657	16.9917	19.8466
24	19.1918	2.88512	17.2194	20.2711	20.4299	17.0511	24.1659	26.1019	18.4343	20.5476	18.7189	21.813	18.1423	20.3431	23.0626	26.6405	18.2824	18.7867	22.1249	19.7471	17.3405	18.7048	20.8414	22.1596	18.6035	20.0448	22.3563	20.8671	19.391	18.8942	16.6397	20.4712	23.6331	22.8117	22.7084	16.5451	25.0202	22.454	14.3564	22.6062	22.0596	18.0163	25.8171	22.2793	17.1509	21.6833	21.2783	15.669	18.2462
25	17.8556	2.91613	15.8899	18.8897	19.1055	15.57	23.1882	24.8697	17.4557	19.4164	17.6052	20.484	16.8674	18.7743	21.5967	25.2935	17.2386	17.4704	20.7585	18.4529	15.8793	17.437	19.6829	20.9925	17.2372	18.7878	21.254	19.7112	17.979	17.6376	15.2278	19.5779	22.1182	21.5858	21.5789	15.1285	23.5478	20.828	13.0882	21.4007	20.4782	16.6413	24.3325	21.0229	15.7779	20.6391	20.1041	14.3197	16.6589
26	16.509	2.94767	14.4901	17.4991	17.7263	14.1589	22.1784	23.5941	16.4677	18.3404	16.4738	19.13	15.6108	17.1858	20.1432	23.9901	16.1981	16.1575	19.3787	17.1265	14.4016	16.1638	18.4505	19.7912	15.8122	17.4666	20.0986	18.5651	16.569	16.3872	13.7944	18.7252	20.6078	20.3466	20.4246	13.7395	22.1003	19.216	11.8037	20.2253	18.8913	15.614	22.8321	19.7327	14.3808	19.5408	18.9342	12.9668	15.0978
27	15.174	2.97396	13.0642	16.152	16.3283	12.8144	21.1448	22.2905	15.492	17.3181	15.3207	17.787	14.394	15.6032	18.726	22.7246	15.1641	14.8881	18.0188	15.8163	12.95	14.909	17.161	18.5779	14.3781	16.1237	18.8985	17.4293	15.183	15.179	12.3648	17.8867	19.0888	19.0999	19.2503	12.4155	20.6966	17.628	10.5444	19.0889	17.3078	14.9246	21.3278	18.4225	12.9759	18.3855	17.7608	11.6381	13.5836
28	13.858	2.99263	11.6663	14.8874	14.9526	11.5302	20.1199	20.9824	14.5515	16.3473	14.149	16.479	13.2406	14.0663	17.3735	21.4878	14.1466	13.702	16.7095	14.5686	11.5695	13.6986	15.8401	17.3828	12.985	14.8056	17.6667	16.314	13.844	14.0309	10.9812	17.0495	17.5578	17.8669	18.0607	11.1892	19.3551	16.082	9.33973	18.0011	15.7417	12.6522	19.8454	17.1235	11.5885	17.1943	16.5724	10.3604	12.1445
29	12.6139	2.99386	10.3519	13.7289	13.636	10.317	19.1475	19.6956	13.6717	15.4237	12.9712	15.224	12.1718	12.6218	16.1103	20.2687	13.1829	12.6275	15.4755	13.4126	10.2931	12.547	14.5023	16.2333	11.6762	13.5538	16.418	15.2407	12.58	12.952	9.68179	16.2097	16.0223	16.6768	16.8696	10.0777	18.0846	14.607	8.21364	16.971	14.2121	11.4296	18.4177	15.87	10.2427	16.0132	15.3701	9.15802	10.8145
30	11.4532	2.98089	9.16709	12.6781	12.4	9.18113	18.2619	18.4562	12.8735	14.5426	11.8051	14.03	11.1927	11.3118	14.9613	19.0596	12.3128	11.6744	14.3257	12.3539	9.14573	11.4666	13.1684	15.1517	10.4851	12.3937	15.1614	14.2272	11.412	11.9491	8.49645	15.3716	14.5001	15.5609	15.7	9.08464	16.9008	13.229	7.18106	15.9997	12.7449	10.3038	17.0749	14.6931	8.96331	14.8768	14.1745	8.04861	9.61411
31	10.3863	2.95845	8.13909	11.7136	11.2469	8.12755	17.4645	17.2909	12.1546	13.6952	10.678	12.892	10.2912	10.1636	13.9512	17.8568	11.5523	10.8279	13.2524	11.381	8.13664	10.4681	11.8555	14.1489	9.42427	11.337	13.8982	13.289	10.339	11.0127	7.44627	14.5478	13.016	14.5437	14.5673	8.19573	15.8175	11.968	6.231	15.0726	11.3565	9.29261	15.8415	13.6269	7.77067	13.8004	13.0104	7.03318	8.53061
32	9.40978	2.9321	7.27312	10.7913	10.1653	7.1681	16.7112	16.2127	11.4974	12.8612	9.62035	11.803	9.45111	9.17252	13.0927	16.6643	10.8951	10.0519	12.2346	10.4675	7.25927	9.54637	10.5745	13.2225	8.47903	10.3826	12.627	12.4282	9.342	10.1078	6.52927	13.7522	11.5973	13.634	13.4649	7.37824	14.8358	10.831	5.34073	14.1752	10.0548	8.38666	14.7294	12.6895	6.67356	12.7882	11.8897	6.09324	7.53303
33	8.50608	2.90494	6.55003	9.85476	9.13521	6.30849	15.9396	15.21	10.8772	12.0124	8.65055	10.744	8.65064	8.30918	12.3619	15.4901	10.3151	9.29821	11.2325	9.5597	6.48073	8.67826	9.34945	12.3515	7.61139	9.51738	11.3493	11.6245	8.391	9.18914	5.72158	12.9872	10.2652	12.8188	12.3801	6.59555	13.9331	9.802	4.49036	13.2953	8.83699	7.54751	13.7294	11.8689	5.666	11.8311	10.8252	5.2098	6.58092
34	7.64757	2.87694	5.935	8.85767	8.14	5.53867	15.0897	14.2543	10.272	11.1193	7.768	9.682	7.86033	7.537	11.7057	14.333	9.772	8.517	10.2063	8.597	5.745	7.82633	8.207	11.499	6.768	8.71767	10.0747	10.844	7.444	8.21967	4.979	12.2413	9.03433	12.064	11.3047	5.806	13.0597	8.855	3.657	12.416	7.691	6.726	12.8083	11.128	4.73067	10.908	9.825	4.36533	5.64233
35	6.80224	2.84642	5.37664	7.77567	7.15564	4.83806	14.1073	13.3031	9.66252	10.1596	6.95942	8.592	7.04632	6.81052	11.0723	13.1856	9.22405	7.66875	9.1293	7.54115	4.99855	6.95134	7.15047	10.6194	5.89248	7.95364	8.82384	10.0426	6.47	7.1762	4.24667	11.4875	7.91226	11.3104	10.2254	4.96891	12.1571	7.954	2.81567	11.5153	6.59833	5.87784	11.9127	10.4239	3.84128	9.97839	8.88461	3.53595	4.69668
36	5.93991	2.81202	4.81809	6.60645	6.15545	4.17468	12.951	12.3079	9.03173	9.12109	6.20396	7.463	6.18351	6.07724	10.4173	12.0401	8.63128	6.73618	7.99047	6.38521	4.20327	6.02799	6.16655	9.67042	4.95261	7.19574	7.62498	9.17203	5.446	6.05168	3.48467	10.6873	6.89327	10.5013	9.13242	4.06936	11.1793	7.063	1.94882	10.5728	5.53838	4.96637	10.9826	9.70367	2.97522	9.00252	7.98836	2.70008	3.73243
37	5.03798	2.77282	4.21927	5.36364	5.12309	3.50455	11.611	11.2265	8.35864	8.01127	5.46373	6.293	5.26264	5.29209	9.69982	10.8849	7.95536	5.71827	6.79182	5.14245	3.34391	5.04036	5.24173	8.626	3.93645	6.41927	6.50273	8.19245	4.358	4.84882	2.67618	9.80173	5.95809	9.59509	8.027	3.12318	10.0993	6.157	1.04927	9.56782	4.48982	3.96864	9.96318	8.92682	2.11564	7.96964	7.11009	1.84518	2.74891
38	4.08321	2.7293	3.55679	4.06622	4.05552	2.78863	10.1118	10.0308	7.61864	6.85474	4.68895	5.085	4.29143	4.42088	8.88969	9.71194	7.17132	4.61298	5.53789	3.84173	2.41773	3.97438	4.35475	7.49024	2.84488	5.60382	5.47179	7.08312	3.215	3.57881	1.82412	8.79716	5.07528	8.57436	6.91788	2.15227	8.91301	5.21	0.117788	8.49196	3.43034	2.88329	8.81441	8.07748	1.2539	6.88497	6.22506	0.963202	1.75101
39	3.07312	2.68306	2.82264	2.7393	2.96188	2.00414	8.50502	8.72288	6.78227	5.69467	3.86297	3.854	3.28877	3.4577	7.97205	8.5228	6.28049	3.41685	4.23523	2.52494	1.42064	2.82356	3.47495	6.291	1.67921	4.72888	4.54251	5.84455	2.05	2.26328	0.937364	7.65237	4.21572	7.44091	5.81574	1.16606	7.63478	4.201	-0.834939	7.34585	2.34255	1.73168	7.51166	7.15148	0.392556	5.77	5.32003	0.0528586	0.744495
40	2.01735	2.63557	2.02355	1.4113	1.86291	1.14861	6.85921	7.32936	5.82227	4.58294	3.00388	2.633	2.28294	2.43291	6.94827	7.33182	5.30045	2.15164	2.89915	1.239	0.360818	1.60282	2.5693	5.06782	0.460182	3.78536	3.71942	4.50364	0.899	0.930303	0.0260909	6.37415	3.35691	6.21091	4.72433	0.173364	6.29736	3.121	-1.79264	6.1387	1.22282	0.55503	6.05339	6.13845	-0.453121	4.65073	4.38318	-0.881636	-0.252273
41	0.937536	2.58765	1.18648	0.113141	0.790879	0.244545	5.25378	5.88772	4.72673	3.57043	2.13552	1.46	1.3039	1.40558	5.84446	6.16272	4.26482	0.864939	1.55576	0.0419394	-0.739455	0.347596	1.62428	3.86212	-0.769667	2.77241	2.99499	3.10545	-0.2	-0.38297	-0.898758	4.99995	2.49445	4.91939	3.63403	-0.809182	4.95138	1.985	-2.73721	4.88702	0.0876667	-0.589616	4.47359	5.02742	-1.25562	3.55055	3.41621	-1.83175	-1.20913
42	-0.133705	2.54071	0.35	-1.12079	-0.22003	-0.666525	3.76707	4.44298	3.50921	2.69787	1.28618	0.376	0.385485	0.443455	4.70643	5.04829	3.21763	-0.380202	0.241141	-1.00855	-1.84745	-0.89997	0.659394	2.70409	-1.96536	1.6999	2.35383	1.71412	-1.201	-1.62559	-1.8287	3.59651	1.64751	3.61885	2.54226	-1.76267	3.65993	0.845	-3.63761	3.61879	-1.0233	-1.64562	2.84231	3.82009	-1.97824	2.48485	2.4327	-2.77965	-2.09324
43	-1.15553	2.49781	-0.449636	-2.24539	-1.13955	-1.52915	2.45785	3.05285	2.21227	1.98652	0.486424	-0.575	-0.439848	-0.390182	3.58324	4.02397	2.21064	-1.5263	-0.985303	-1.862	-2.916	-2.0903	-0.280303	1.62082	-3.06991	0.600061	1.781	0.406818	-2.063	-2.74915	-2.743	2.25121	0.853636	2.375	1.47318	-2.66491	2.49724	-0.232	-4.45936	2.38003	-2.055	-2.56715	1.25718	2.53827	-2.587	1.46782	1.46345	-3.69924	-2.86888
44	-2.08526	2.46317	-1.17442	-3.21972	-1.94209	-2.28574	1.35588	1.78299	0.896091	1.43427	-0.238212	-1.354	-1.14636	-1.04018	2.51499	3.11808	1.29072	-2.52361	-2.06496	-2.48303	-3.88836	-3.1659	-1.14948	0.640061	-4.01809	-0.481283	1.27483	-0.751242	-2.756	-3.71584	-3.60064	1.04308	0.149505	1.25645	0.467444	-3.48688	1.5337	-1.183	-5.17967	1.23276	-2.95347	-3.32202	-0.179717	1.2307	-3.04957	0.518667	0.540424	-4.56122	-3.50263
45	-2.8845	2.44271	-1.786	-4.02622	-2.59867	-2.87867	0.476667	0.681556	-0.364333	1.02644	-0.867778	-1.93	-1.71322	-1.47233	1.536	2.355	0.498333	-3.33744	-2.95744	-2.85733	-4.711	-4.07044	-1.91056	-0.216333	-4.75667	-1.487	0.853889	-1.71967	-3.263	-4.50022	-4.35333	0.0314444	-0.433222	0.321667	-0.437444	-4.19933	0.814444	-1.966	-5.78767	0.239889	-3.67844	-3.88933	-1.38	-0.0283333	-3.33033	-0.346	-0.307333	-5.33411	-3.98378
46	-3.51999	2.44191	-2.25564	-4.64891	-3.06236	-3.25209	-0.165091	-0.228727	-1.48209	0.751909	-1.38409	-2.293	-2.12664	-1.67282	0.667636	1.76645	-0.146818	-3.94764	-3.63745	-2.99364	-5.33045	-4.76455	-2.51536	-0.935727	-5.258	-2.36427	0.549909	-2.47336	-3.571	-5.09	-4.964	-0.746545	-0.858273	-0.393364	-1.21164	-4.77509	0.350818	-2.544	-6.278	-0.554182	-4.20491	-4.256	-2.28309	-1.15155	-3.393	-1.10509	-1.062	-5.99155	-4.31164
47	-3.96641	2.4643	-2.56715	-5.06604	-3.27436	-3.35021	-0.556404	-0.925051	-2.36403	0.610859	-1.77377	-2.449	-2.37295	-1.63112	-0.0689899	1.39046	-0.632071	-4.34093	-4.08444	-2.92997	-5.75045	-5.23088	-2.91035	-1.51497	-5.53133	-3.07304	0.401121	-3.00367	-3.672	-5.48822	-5.40979	-1.27842	-1.09383	-0.870455	-1.83826	-5.18776	0.111576	-2.888	-6.64476	-1.12854	-4.52	-4.41677	-2.86152	-2.06667	-3.21079	-1.735	-1.70527	-6.51922	-4.47325
48	-4.20867	2.51026	-2.70939	-5.26405	-3.19067	-3.12776	-0.69499	-1.36509	-2.94433	0.617485	-2.03642	-2.409	-2.44217	-1.34252	-0.652354	1.25756	-0.945505	-4.52779	-4.28586	-2.71845	-5.98527	-5.47509	-3.05789	-1.95067	-5.60188	-3.58716	0.442535	-3.31336	-3.568	-5.70881	-5.68185	-1.58004	-1.12196	-1.10488	-2.31106	-5.40455	0.0345556	-2.989	-6.88255	-1.48318	-4.62078	-4.37559	-3.12378	-2.72873	-2.77848	-2.21748	-2.20218	-6.91771	-4.44718
49	-4.24199	2.57574	-2.67391	-5.24415	-2.80318	-2.57688	-0.582697	-1.52467	-3.21145	0.787394	-2.17894	-2.173	-2.33833	-0.824364	-1.06303	1.37312	-1.07845	-4.54003	-4.24555	-2.39573	-6.06491	-5.51197	-2.95533	-2.23445	-5.47636	-3.88573	0.713788	-3.40655	-3.271	-5.75618	-5.77664	-1.69206	-0.940636	-1.10718	-2.62836	-5.39	0.0543636	-2.857	-6.97845	-1.62412	-4.51027	-4.14391	-3.10836	-3.10791	-2.107	-2.54164	-2.51591	-7.20076	-4.20979
50	-4.06664	2.65511	-2.45948	-5.01745	-2.13142	-1.74348	-0.221646	-1.43001	-3.19715	1.12535	-2.18795	-1.711	-2.07367	-0.12103	-1.25746	1.7353	-1.02611	-4.40732	-3.98663	-1.95015	-6.01527	-5.35133	-2.62271	-2.35785	-5.12897	-3.95764	1.25988	-3.28394	-2.795	-5.61201	-5.69112	-1.656	-0.571354	-0.907788	-2.78219	-5.11642	0.131444	-2.507	-6.91227	-1.54881	-4.19162	-3.72111	-2.85631	-3.17742	-1.2028	-2.698	-2.63567	-7.37035	-3.74889
51	-3.67744	2.74627	-2.07106	-4.59042	-1.19385	-0.687222	0.410232	-1.1356	-2.94318	1.64465	-2.02953	-0.977	-1.64172	0.723303	-1.15964	2.3467	-0.784495	-4.1447	-3.53369	-1.32321	-5.83527	-4.97614	-2.07097	-2.30327	-4.51285	-3.79954	2.12112	-2.93518	-2.135	-5.22575	-5.4217	-1.48424	-0.0236465	-0.544606	-2.74413	-4.58885	0.284818	-1.94	-6.63821	-1.23313	-3.66586	-3.08172	-2.38831	-2.92448	-0.0589697	-2.67379	-2.579	-7.4066	-3.06448
52	-3.05861	2.85399	-1.50427	-3.94982	-0.000272727	0.546667	1.35285	-0.686182	-2.47245	2.37533	-1.6717	0.078	-0.999364	1.69609	-0.708485	3.22088	-0.346121	-3.72106	-2.88967	-0.432	-5.47655	-4.34852	-1.2817	-2.04927	-3.59091	-3.40739	3.32467	-2.333	-1.258	-4.52258	-4.95036	-1.14339	0.719939	-0.0350909	-2.47873	-3.83009	0.599424	-1.144	-6.09455	-0.630212	-2.92424	-2.17885	-1.69227	-2.37091	1.33952	-2.44227	-2.36282	-7.25742	-2.15427
53	-2.18229	2.98425	-0.735091	-3.0583	1.44006	1.94983	2.64496	-0.0756465	-1.77694	3.35034	-1.07512	1.476	-0.0868485	2.82564	0.105687	4.36366	0.309394	-3.05106	-2.02344	0.802576	-4.84418	-3.4149	-0.217	-1.55806	-2.35079	-2.77525	4.86695	-1.44185	-0.118	-3.44701	-4.2407	-0.565556	1.69249	0.637576	-1.94581	-2.84373	1.19069	-0.089	-5.22227	0.325162	-1.94137	-0.964182	-0.727707	-1.57139	3.00157	-1.96452	-1.97345	-6.8517	-1.00551
54	-1.01386	3.13576	0.282424	-1.85736	3.11782	3.55323	4.30417	0.759505	-0.819303	4.59328	-0.187051	3.19	1.15211	4.15897	1.26914	5.76676	1.22099	-2.03532	-0.879869	2.40852	-3.83073	-2.13119	1.16471	-0.763667	-0.799152	-1.89437	6.71544	-0.234333	1.312	-1.96224	-3.24118	0.322636	2.91298	1.51933	-1.07993	-1.62679	2.16044	1.253	-3.97394	1.69083	-0.68696	0.592707	0.551717	-0.584606	4.91045	-1.19433	-1.36061	-6.11199	0.399364
55	0.46923	3.29591	1.60136	-0.305364	5.01745	5.38073	6.30927	1.89355	0.445273	6.114	1.02518	5.15	2.74055	5.72882	2.76618	7.39809	2.43182	-0.608818	0.578182	4.34345	-2.36145	-0.497182	2.869	0.391	1.04373	-0.752636	8.81091	1.29264	3.029	-0.0794545	-1.90673	1.57573	4.38564	2.66327	0.173273	-0.158636	3.55927	2.884	-2.337	3.48327	0.853182	2.49018	2.16764	0.561273	7.02173	-0.0832727	-0.458636	-4.97845	2.06336
56	2.2637	3.44419	3.25033	1.59889	7.11333	7.42944	8.60333	3.37244	2.03933	7.89078	2.57833	7.283	4.64833	7.533	4.578	9.21589	3.95844	1.23289	2.34978	6.52667	-0.43	1.44256	4.86722	1.923	3.13767	0.664556	11.0746	3.10833	5.002	2.14133	-0.23	3.211	6.10178	4.10267	1.82622	1.58567	5.36622	4.777	-0.340333	5.66144	2.66778	4.69256	4.09778	1.87267	9.27789	1.39867	0.797667	-3.42578	3.96556
57	4.33639	3.56006	5.21842	3.82483	9.35997	9.67216	11.1136	5.18604	3.94064	9.87407	4.46161	9.53	6.80429	9.54012	6.66769	11.1779	5.77731	3.43309	4.39663	8.87815	1.93536	3.62082	7.10584	3.79924	5.43288	2.35478	13.4291	5.1513	7.173	4.60436	1.74882	5.19381	8.03551	5.82727	3.83828	3.59273	7.49493	6.886	1.94436	8.12103	4.72511	7.13963	6.28624	3.36564	11.6227	3.24424	2.44897	-1.48016	6.07715
58	6.63076	3.63207	7.45509	6.32567	11.7014	12.069	13.7647	7.28964	6.08918	12.0029	6.60652	11.851	9.12873	11.6993	8.97848	13.2477	7.83103	5.892	6.66464	11.3372	4.60118	5.97182	9.51727	5.94545	7.88136	4.27806	15.8061	7.34991	9.471	7.2157	3.95627	7.45091	10.1452	7.78836	6.12155	5.81818	9.83115	9.164	4.42573	10.7432	6.9797	9.76064	8.66882	5.05909	14.0146	5.40109	4.47382	0.794152	8.36673
59	9.08588	3.65843	9.88948	9.04538	14.1005	14.5793	16.4965	9.63642	8.40758	14.2268	8.9246	14.221	11.5446	13.9575	11.4518	15.3931	10.0467	8.50602	9.10092	13.8586	7.46591	8.4487	12.0417	8.26806	10.4498	6.37467	18.1611	9.64124	11.843	9.90845	6.30827	9.89519	12.3809	9.91794	8.57552	8.21579	12.2614	11.562	7.02521	13.4335	9.38164	12.4887	11.1866	6.95709	16.4315	7.78112	6.79079	3.31793	10.8076
60	11.6488	3.64486	12.4577	11.9313	16.5392	17.1659	19.2623	12.172	10.8245	16.4986	11.3451	16.634	13.9985	16.2707	14.0399	17.5859	12.3604	11.1952	11.6598	16.4176	10.4495	11.0224	14.6442	10.6788	13.1158	8.59711	20.4752	11.9751	14.258	12.6421	8.74336	12.4497	14.7033	12.1448	11.1109	10.7493	14.696	14.037	9.69097	16.1304	11.8922	15.2682	13.7957	9.03745	18.8619	10.292	9.29885	6.02231	13.3696
61	14.2797	3.59808	15.1054	14.9365	18.9993	19.7977	22.0211	14.8335	13.2872	18.7752	13.8178	19.08	16.4623	18.6087	16.7085	19.8015	14.7301	13.9116	14.3024	18.9964	13.4957	13.6711	17.3008	13.1156	15.8617	10.9244	22.7478	14.3167	16.688	15.3921	11.2321	15.0631	17.0818	14.4119	13.6484	13.3825	17.0742	16.548	12.3995	18.8053	14.4859	18.0602	16.4648	11.2699	21.2943	12.8554	11.9069	8.85724	16.021
62	16.9483	3.52483	17.7895	18.0073	21.4585	22.4441	24.7369	17.5457	15.7645	21.0244	16.3165	21.537	18.9249	20.9523	19.4322	22.0139	17.126	16.6357	16.9991	21.5749	16.5666	16.3701	19.9851	15.5522	18.6645	13.3347	24.9783	16.6527	19.108	18.1403	13.7611	17.7001	19.4959	16.6788	16.1398	16.0663	19.3663	19.061	15.1416	21.4498	17.1437	20.8354	19.164	13.6188	23.7114	15.4115	14.5548	11.7909	18.7265
63	19.63	3.42988	20.4778	21.0869	23.8904	25.0691	27.3721	20.2335	18.2346	23.2281	18.8285	23.975	21.3803	23.2866	22.1819	24.1937	19.5304	19.3606	19.7165	24.1264	19.6336	19.0937	22.6599	17.9844	21.4903	15.8059	27.1622	18.9706	21.499	20.8722	16.3187	20.3387	21.9237	18.9242	18.5843	18.7731	21.5634	21.542	17.9098	24.0654	19.846	23.5669	21.8647	16.0488	26.0919	17.9312	17.2167	14.7998	21.4465
64	22.3003	3.31474	23.1413	24.1186	26.2633	27.6351	29.8951	22.8506	20.6814	25.3755	21.3479	26.356	23.8184	25.591	24.9184	26.3101	21.9318	22.0719	22.4177	26.6205	22.6678	21.8107	25.2788	20.4095	24.2975	18.3105	29.2864	21.2512	23.838	23.5662	18.8855	22.9648	24.3464	21.1316	20.9936	21.4941	23.6655	23.95	20.6876	26.6597	22.5685	26.2239	24.5315	18.5278	28.4125	20.407	19.8764	17.8642	24.1339
65	24.9312	3.1826	25.7545	27.0434	28.5499	30.1131	32.2795	25.3723	23.0811	27.4524	23.8641	28.646	26.2231	27.8409	27.5998	28.3371	24.3151	24.7448	25.0642	29.0288	25.6354	24.4817	27.7931	22.8172	27.04	20.8189	31.3331	23.4755	26.099	26.1912	21.4361	25.5695	26.7431	23.2828	23.3781	24.1852	25.6734	26.249	23.4436	29.2319	25.2812	28.7735	27.1239	21.0241	30.6455	22.8298	22.5187	20.9626	26.7363
66	27.4904	3.03964	28.2954	29.8057	30.7204	32.4789	34.5042	27.7733	25.4038	29.4387	26.3546	30.815	28.5731	30.0026	30.1868	30.2586	26.6561	27.3462	27.6177	31.3266	28.5034	27.0615	30.1652	25.1878	29.6776	23.3115	33.2795	25.6191	28.258	28.7087	23.9365	28.1419	29.0924	25.362	25.7412	26.7888	27.5855	28.404	26.1412	31.7679	27.9515	31.1867	29.5996	23.507	32.76	25.1848	25.1186	24.063	29.2043
67	29.9439	2.89368	30.741	32.3557	32.754	34.7087	36.555	30.0303	27.618	31.3107	28.7843	32.834	30.843	32.044	32.6377	32.0593	28.9293	29.84	30.046	33.488	31.231	29.5077	32.37	27.496	32.171	25.7667	35.1023	27.649	30.291	31.0773	26.35	30.6613	31.372	27.354	28.0643	29.298	29.3963	30.386	28.738	34.2353	30.5397	33.4393	31.9167	25.94	34.7297	27.459	27.635	27.1193	31.4977
68	32.2564	2.75386	33.0577	34.67	34.6328	36.7759	38.423	32.1239	29.695	33.0433	31.1111	34.674	33.0073	33.9352	34.9106	33.7266	31.1048	32.1921	32.3206	35.488	33.7581	31.7888	34.3912	29.7051	34.4751	28.1541	36.7837	29.544	32.185	33.2597	28.6449	33.1037	33.5599	29.235	30.3112	31.671	31.1006	32.18	31.1718	36.5884	33.0045	35.5148	34.0421	28.2803	36.5355	29.6426	30.0298	30.0761	33.5915
69	34.3972	2.6329	35.2139	36.7513	36.3512	38.6608	40.1066	34.0438	31.624	34.6226	33.3013	36.319	35.0388	35.6657	36.9744	35.2529	33.1547	34.3741	34.4225	37.3131	36.063	33.8863	36.2192	31.7921	36.5728	30.4398	38.3108	31.3059	33.939	35.2301	30.8097	35.4416	35.6377	30.9969	32.4369	33.8304	32.6974	33.785	33.4018	38.7721	35.3093	37.4012	35.9515	30.4928	38.1599	31.6929	32.2907	32.8743	35.4721
70	36.3416	2.54348	37.1836	38.6166	37.9049	40.354	41.6142	35.7926	33.3946	36.046	35.3315	37.769	36.9174	37.2275	38.813	36.6374	35.0631	36.3643	36.3431	38.947	38.1319	35.7902	37.8515	33.7375	38.4538	32.5984	39.6728	32.9434	35.552	36.9798	32.8312	37.6463	37.5904	32.6341	34.4024	35.7343	34.1928	35.205	35.3995	40.7317	37.4274	39.0933	37.6354	32.5492	39.5908	33.5432	34.3965	35.4573	37.1332
71	38.1162	2.42309	38.944	40.2943	39.2904	41.8571	42.9615	37.3762	35.0053	37.3169	37.1873	39.028	38.6293	38.6206	40.4236	37.8803	36.8245	38.1557	38.0792	40.3872	39.9639	37.4951	39.2924	35.5347	40.1158	34.6247	40.866	34.4644	37.029	38.5196	34.6962	39.6868	39.4072	34.1519	36.1782	37.3827	35.5971	36.451	37.1518	42.4233	39.3347	40.5976	39.0973	34.4355	40.827	35.1792	36.3292	37.782	38.5789
72	39.6742	2.34297	40.4736	41.8171	40.5128	43.1796	44.1663	38.7978	36.4676	38.4423	38.8613	40.106	40.1722	39.8555	41.8165	38.984	38.4383	39.7606	39.6406	41.6374	41.5713	39.0053	40.5447	37.1918	41.5648	36.5261	41.8948	35.8724	38.379	39.8659	36.4002	41.5316	41.0798	35.5549	37.7446	38.8101	36.924	37.537	38.6633	43.8257	41.0136	41.9274	40.3528	36.1497	41.8782	36.6387	38.0696	39.8215	39.8271
73	41.039	2.27236	41.7623	43.2168	41.5814	44.3375	45.2489	40.0615	37.7991	39.4316	40.3603	41.028	41.5542	40.9559	43.0135	39.9554	39.9072	41.2027	41.0408	42.705	42.984	40.3347	41.6135	38.7262	42.8189	38.263	42.7727	37.177	39.615	41.0402	37.947	43.1531	42.6008	36.8486	39.0953	40.0664	38.1864	38.481	39.9529	44.9494	42.4512	43.0991	41.4272	37.6981	42.7594	37.9527	39.601	41.5664	40.9021
74	42.2267	2.20877	42.8125	44.5181	42.51	45.3428	46.2323	41.1739	39.0211	40.2958	41.7022	41.823	42.7845	41.9545	44.0446	40.805	41.2364	42.5083	42.2967	43.6042	44.2403	41.5058	42.5092	40.1518	43.9057	39.7869	43.5235	38.3819	40.748	42.0734	39.3483	44.5343	43.9637	38.0395	40.2422	41.1938	39.3965	39.305	41.0532	45.8272	43.6469	44.134	42.3533	39.094	43.4908	39.1361	40.9194	43.0302	41.8341
75	43.2592	2.14976	43.643	45.7391	43.3152	46.2146	47.1347	42.1445	40.1487	41.0466	42.9108	42.523	43.8739	42.8817	44.9404	41.5451	42.4375	43.7027	43.4232	44.3584	45.3763	42.5489	43.2538	41.4773	44.8534	41.1024	44.1711	39.4926	41.79	42.9991	40.6193	45.6756	45.1643	39.1327	41.2156	42.2268	40.5637	40.027	42.0009	46.5061	44.6145	45.0585	43.1676	40.3603	44.0956	40.2155	42.0326	44.2441	42.6572
76	44.1598	2.09496	44.2783	46.8868	44.0131	46.9672	47.9679	42.9841	41.1952	41.6967	44.0091	43.153	44.8369	43.7593	45.7223	42.1854	43.52	44.815	44.4337	44.9932	46.4252	43.4869	43.8647	42.7095	45.6905	42.2395	44.7334	40.5104	42.752	43.8385	41.7762	46.5948	46.2027	40.1315	42.0463	43.1906	41.6853	40.661	42.8322	47.0396	45.3731	45.8936	43.9045	41.5215	44.603	41.213	42.9535	45.2455	43.4012
77	44.9511	2.0467	44.7457	47.9567	44.6145	47.6187	48.7355	43.7041	42.1691	42.2569	45.0144	43.727	45.6824	44.6021	46.4131	42.733	44.4817	45.8685	45.3387	45.5301	47.4152	44.3366	44.3631	43.8533	46.4408	43.2306	45.2222	41.4201	43.639	44.6072	42.8368	47.3141	47.0795	41.0351	42.774	44.1005	42.7561	41.219	43.5842	47.4817	45.9522	46.6525	44.5899	42.6084	45.0557	42.1322	43.6981	46.0748	44.0862
78	45.6484	2.00728	45.068	48.9314	45.1247	48.1791	49.4327	44.3124	43.0717	42.73	45.9357	44.246	46.4102	45.4137	47.0257	43.1909	45.3202	46.8734	46.1407	45.9733	48.352	45.1016	44.7669	44.9097	47.1133	44.1026	45.641	42.1983	44.447	45.3091	43.8143	47.8466	47.7928	41.8397	43.4314	44.9617	43.7638	41.709	44.2867	47.8718	46.3817	47.3433	45.2398	43.6433	45.4894	42.9757	44.2867	46.7694	44.7198
79	46.2574	1.97878	45.2704	49.7939	45.5393	48.6425	50.049	44.8111	43.8995	43.1125	46.7724	44.7	47.0132	46.1815	47.5639	43.5603	46.0317	47.8226	46.8362	46.3185	49.2295	45.7759	45.0805	45.8749	47.7069	44.8769	45.9888	42.8323	45.161	45.9467	44.7112	48.2053	48.3406	42.5395	44.0383	45.771	44.6823	42.131	44.9488	48.2257	46.6857	47.9647	45.8575	44.6096	45.9015	43.7417	44.7404	47.3605	45.3008
80	46.7748	1.9632	45.3735	50.531	45.846	48.995	50.5671	45.1992	44.642	43.4022	47.5174	45.073	47.4871	46.8822	48.0224	43.8446	46.6046	48.6956	47.4177	46.5528	50.0371	46.3445	45.3001	46.7439	48.2112	45.5654	46.2656	43.3151	45.765	46.5148	45.5218	48.4071	48.7228	43.1358	44.6031	46.5163	45.4825	42.472	45.5572	48.5404	46.8868	48.5054	46.4345	45.4617	46.2691	44.4251	45.0728	47.8683	45.8151
81	47.1887	1.96026	45.3876	51.1197	46.0339	49.2199	50.967	45.4749	45.2817	43.5977	48.1568	45.341	47.8315	47.485	48.3946	44.0465	47.0172	49.466	47.8773	46.6612	50.7473	46.7885	45.4179	47.5078	48.6062	46.1621	46.4694	43.6355	46.234	47.0025	46.2307	48.4623	48.9384	43.6504	45.1233	47.1753	46.1312	42.712	46.0901	48.8003	47.0062	48.951	46.9421	46.1636	46.5717	45.0111	45.2929	48.301	46.2396
82	47.4843	1.96699	45.3166	51.5391	46.0922	49.3027	51.2288	45.6339	45.8016	43.6985	48.6744	45.488	48.0451	47.9586	48.6717	44.1707	47.2682	50.1026	48.2076	46.6326	51.3255	47.0844	45.4249	48.1567	48.8661	46.6461	46.5956	43.7892	46.546	47.3874	46.8136	48.3825	48.9858	44.0884	45.5855	47.7161	46.6045	42.828	46.524	48.9825	47.0587	49.2848	47.3506	46.7064	46.7878	45.4707	45.4096	48.6547	46.5583
83	47.6457	1.97803	45.1668	51.7682	46.0088	49.2334	51.3398	45.6737	46.1893	43.7068	49.0626	45.508	48.125	48.2742	48.8435	44.2258	47.3526	50.5713	48.4006	46.4621	51.7394	47.2102	45.3186	48.6726	48.9741	46.9826	46.6399	43.7857	46.687	47.6516	47.2488	48.1773	48.8677	44.4142	45.9688	48.1033	46.8915	42.805	46.8315	49.0675	47.0561	49.4859	47.6268	47.0886	46.8972	45.7811	45.4396	48.9243	46.7517
84	47.6648	1.98747	44.9514	51.7946	45.7801	49.0123	51.3042	45.5945	46.4407	43.6339	49.3269	45.416	48.069	48.4153	48.9003	44.2237	47.2702	50.852	48.4592	46.1587	51.9614	47.1648	45.1005	49.0331	48.9298	47.1372	46.6013	43.6466	46.663	47.7829	47.5198	47.8681	48.5899	44.5971	46.257	48.2971	46.9976	42.645	46.9905	49.0441	47.0104	49.5395	47.746	47.3065	46.8925	45.9449	45.3804	49.1092	46.8082
85	47.5487	1.99098	44.6865	51.6291	45.4267	48.6622	51.1414	45.4044	46.5618	43.4982	49.4747	45.236	47.8795	48.3843	48.8439	44.18	47.0322	50.9431	48.4034	45.7578	51.9845	46.9714	44.7893	49.2365	48.7495	47.0884	46.4906	43.3975	46.515	47.7848	47.6162	47.485	48.166	44.6365	46.446	48.2835	46.9497	42.378	46.9975	48.9086	46.9358	49.4549	47.7105	47.3606	46.7861	45.9775	45.2188	49.2071	46.7358
86	47.3195	1.98554	44.386	51.3072	44.9951	48.2251	50.879	45.1185	46.5612	43.3236	49.5058	44.996	47.5629	48.1988	48.6774	44.1145	46.6609	50.8575	48.2623	45.3161	51.8317	46.6682	44.4226	49.3112	48.4625	46.8441	46.3339	43.0682	46.293	47.6735	47.5407	47.0587	47.6226	44.5535	46.5473	48.0797	46.7914	42.049	46.8728	48.6615	46.8502	49.2664	47.5478	47.2645	46.612	45.9008	44.9905	49.2165	46.5651
87	47.0083	1.97079	44.0612	50.8798	44.548	47.753	50.5505	44.7525	46.4376	43.1271	49.4114	44.721	47.1376	47.8855	48.4001	44.0524	46.1887	50.6209	48.0526	44.8829	51.5429	46.2942	44.0517	49.2932	48.1032	46.4369	46.1655	42.6937	46.031	47.4767	47.3109	46.6161	47.0065	44.3806	46.5728	47.7214	46.5708	41.699	46.6476	48.3082	46.7789	49.0191	47.3006	47.0412	46.4095	45.749	44.7427	49.1316	46.3369
88	46.6469	1.94898	43.7272	50.3931	44.1531	47.2966	50.187	44.3197	46.1839	42.9111	49.1803	44.425	46.6354	47.4775	48.0172	44.0124	45.6515	50.2597	47.7758	44.483	51.1545	45.8844	43.7268	49.2136	47.7088	45.908	46.0228	42.3112	45.753	47.223	46.9509	46.1767	46.3732	44.1503	46.5135	47.2741	46.331	41.358	46.3545	47.8577	46.7111	48.7663	47.0153	46.7165	46.2124	45.5649	44.486	48.9333	46.0886
89	46.2592	1.92382	43.4137	49.8881	43.8713	46.8952	49.8182	43.8334	45.805	42.6641	48.8214	44.114	46.0936	47.0177	47.5477	43.9984	45.0807	49.7948	47.4322	44.1203	50.686	45.4673	43.4754	49.0887	47.3083	45.288	45.9281	41.9503	45.469	46.9339	46.488	45.7568	45.7786	43.887	46.3446	46.8057	46.0968	41.033	46.0267	47.3227	46.6079	48.5476	46.7369	46.3153	46.0393	45.3893	44.2253	48.6076	45.8486
90	45.8614	1.90203	43.1634	49.3968	43.7399	46.5677	49.4683	43.3085	45.3296	42.3787	48.3643	43.802	45.5575	46.5604	47.0165	44.0012	44.5077	49.2513	47.0244	43.784	50.1542	45.0629	43.2942	48.9081	46.9197	44.6084	45.8782	41.6391	45.171	46.6173	45.9523	45.3881	45.2719	43.6045	46.0595	46.3717	45.8691	40.714	45.6966	46.7192	46.4504	48.3757	46.4941	45.8644	45.8923	45.2472	43.9723	48.1661	45.631
91	45.4652	1.88985	43.0257	48.9346	43.7567	46.3136	49.1513	42.7751	44.8024	42.0568	47.8503	43.508	45.0846	46.1531	46.4393	44.0053	43.9687	48.6641	46.5565	43.4659	49.5729	44.6844	43.1665	48.6515	46.5532	43.9142	45.8559	41.4134	44.841	46.2794	45.3825	45.1221	44.8851	43.3127	45.6955	46.0068	45.6385	40.397	45.3889	46.0766	46.2531	48.2399	46.2904	45.3978	45.7565	45.1501	43.7215	47.6412	45.4267
92	45.0867	1.88712	43.0482	48.4943	43.8856	46.1271	48.8696	42.2709	44.2744	41.71	47.3168	43.256	44.7372	45.8265	45.8347	43.9968	43.746	48.0707	46.0376	43.1777	48.9437	44.3421	43.0766	48.3111	46.2125	43.2578	45.8349	41.311	44.49	45.9377	44.8255	45.0139	44.6324	43.0252	45.3187	45.7189	45.4081	40.105	45.1236	45.432	46.0217	48.1195	46.1047	44.9505	45.607	45.1075	43.4429	47.0755	45.2097
93	44.737	1.89682	43.2539	48.0503	44.0804	46.0107	48.6225	41.8305	43.7996	41.3628	46.7976	43.064	44.5649	45.5935	45.2369	43.9591	43.2592	47.5091	45.4835	42.9458	48.2732	44.0492	43.0169	47.9088	45.8874	42.6853	45.7843	41.3454	44.162	45.6111	44.3249	45.0883	44.5036	42.7658	44.9957	45.4929	45.1979	39.871	44.9167	44.8269	45.7642	47.9985	45.9079	44.5437	45.4198	45.1349	43.1331	46.5076	44.9494
94	44.4338	1.91306	43.6126	47.57	44.2948	45.9661	48.4027	41.474	43.4276	41.0508	46.3279	42.943	44.5845	45.451	44.6745	43.8759	42.8118	47.0138	44.9279	42.7815	47.5787	43.8202	42.9825	47.4727	45.5584	42.2304	45.6812	41.4997	43.921	45.302	43.9133	45.3109	44.4661	42.5602	44.7632	45.3022	45.0286	39.725	44.7655	44.2905	45.5187	47.8641	45.6822	44.1863	45.1909	45.2389	42.8504	45.9703	44.6229
95	44.1822	1.92692	44.0365	47.0271	44.4866	45.9656	48.1837	41.2101	43.2022	40.8084	45.9494	42.894	44.7518	45.3874	44.1686	43.7292	42.5872	46.6104	44.4134	42.6735	46.8811	43.6473	42.9545	47.021	45.209	41.9309	45.5163	41.7482	43.839	44.998	43.5979	45.5926	44.4743	42.4199	44.6168	45.1271	44.9122	39.68	44.6461	43.8217	45.3065	47.6984	45.4309	43.8866	44.926	45.3907	42.6612	45.4953	44.217
96	43.9731	1.93315	44.4155	46.4172	44.6195	45.9561	47.9267	41.0352	43.1607	40.6552	45.6942	42.919	44.9704	45.3853	43.7418	43.5004	42.4303	46.3221	43.9751	42.594	46.207	43.4877	42.8937	46.563	44.8336	41.8062	45.305	42.0744	43.975	44.6892	43.3501	45.836	44.4731	42.3263	44.5165	44.9666	44.8459	39.723	44.5337	43.3826	45.1309	47.4894	45.1799	43.6814	44.6309	45.523	42.5824	45.1015	43.7254
97	43.7954	1.9347	44.6599	45.7675	44.654	45.8855	47.6016	40.9609	43.3135	40.5889	45.5651	43.021	45.1327	45.426	43.4152	43.1849	42.3385	46.1659	43.6385	42.5232	45.5986	43.2908	42.7608	46.1054	44.4381	41.8239	45.0891	42.474	44.33	44.3809	43.1193	45.9869	44.4218	42.2424	44.4282	44.8369	44.8168	39.82	44.4254	42.9187	45.0183	47.2473	44.9402	43.6154	44.3082	45.5753	42.6041	44.8117	43.1476
98	43.6384	1.94815	44.7138	45.1282	44.5461	45.7381	47.2068	41.0136	43.6202	40.5883	45.5235	43.186	45.1564	45.5023	43.1832	42.793	42.3	46.138	43.4098	42.455	45.0922	43.0188	42.5473	45.6588	44.0432	41.9415	44.9156	42.9412	44.819	44.0812	42.8707	46.0608	44.3028	42.1335	44.3454	44.7668	44.8168	39.927	44.3305	42.3795	44.9876	46.9882	44.71	43.6927	43.9562	45.532	42.7019	44.6463	42.4786
99	43.4925	1.99477	44.5667	44.541	44.2607	45.5437	46.7658	41.1581	43.9871	40.6195	45.5093	43.373	44.9914	45.6185	43.0067	42.3558	42.2894	46.2016	43.2815	42.3918	44.6875	42.6611	42.2834	45.236	43.6796	42.0945	44.8104	43.4519	45.304	43.7903	42.5981	46.1477	44.1035	41.9815	44.2661	44.7929	44.8592	40.003	44.2608	41.7417	45.0266	46.7217	44.4877	43.8532	43.5727	45.3777	42.8021	44.5871	41.7189
100	43.3349	2.08998	44.244	44.034	43.793	45.353	46.343	41.319	44.297	40.646	45.449	43.515	44.604	45.771	42.823	41.908	42.266	46.286	43.223	42.332	44.347	42.248	42.014	44.843	43.372	42.211	44.78	43.94	45.636	43.5	42.293	46.327	43.835	41.791	44.175	44.933	44.976	40.013	44.227	41.025	45.077	46.454	44.268	43.986	43.151	45.097	42.8	44.6	40.893
all values Left	mean	std	steps
1	-4.19567	3.10285	-3.242	-5.301	-1.727	-0.579	-3.266	0.609	-2.188	-2.409	0.271	4.788	7.747	5.725	1.729	-3.547	-4.502	-4.295	-2.833	-6.066	-5.496	-2.948	-2.257	-5.618	-3.45	0.429	-5.728	-5.778	-4.463	-0.577	-0.762	-2.646	0.056	-2.857	-6.985	-4.035	-4.862	-4.615	-4.301	-3.022	-3.223	-2.515	-2.647	-7.372	-4.501	-7.639	-7.488	-5.952	-6.058
2	-4.00056	3.27661	-2.48703	-5.15427	-0.687222	-0.199242	-3.12543	0.783929	-2.03457	-2.16367	1.18953	5.14017	8.6289	6.72145	2.36204	-3.60209	-4.56805	-4.23875	-2.53698	-6.05664	-5.50467	-2.58923	-2.35945	-5.57079	-3.82682	0.708192	-5.75198	-5.76801	-4.40064	-0.0103131	-0.328707	-2.78355	0.135949	-2.48982	-6.89702	-3.67812	-5.1103	-4.39477	-3.95611	-2.6511	-3.129	-1.70219	-2.50936	-7.4066	-4.33246	-8.03083	-7.31391	-5.81073	-6.12883
3	-3.59339	3.45751	-1.58317	-4.81176	0.519778	0.456394	-2.78009	1.14141	-1.69595	-1.68134	2.24655	5.64493	9.66105	8.00291	3.27174	-3.44751	-4.48257	-3.96606	-2.12359	-5.93073	-5.31164	-2.01085	-2.29655	-5.31483	-3.97355	1.28652	-5.5791	-5.57372	-4.12152	0.763202	0.248374	-2.72953	0.290636	-1.89176	-6.60371	-3.11826	-5.14145	-3.96743	-3.39947	-2.06942	-2.732	-0.641242	-2.21758	-7.26128	-3.93222	-8.26472	-6.963	-5.50631	-5.95855
4	-2.9606	3.64919	-0.594818	-4.26891	1.8887	1.42855	-2.2387	1.69533	-1.1353	-0.913061	3.48939	6.29261	10.8324	9.54776	4.46682	-3.09621	-4.26955	-3.50212	-1.53897	-5.65973	-4.89906	-1.19124	-2.04927	-4.80279	-3.88745	2.20467	-5.15948	-5.18497	-3.57764	1.78115	1.00333	-2.44945	0.599424	-1.04809	-6.04758	-2.32727	-4.94236	-3.33248	-2.58579	-1.24488	-2.07	0.681939	-1.73806	-6.86582	-3.30027	-8.37524	-6.4223	-5.00621	-5.55936
5	-2.07822	3.85734	0.471929	-3.49879	3.44899	2.7583	-1.48023	2.47905	-0.303303	0.19097	4.96353	7.09701	12.1456	11.3362	5.93696	-2.56397	-3.92026	-2.84744	-0.694889	-5.16806	-4.22605	-0.087	-1.57885	-3.98857	-3.56406	3.49008	-4.42187	-4.57035	-2.71724	3.06349	1.98994	-1.89829	1.17295	0.0736667	-5.16636	-1.29148	-4.51364	-2.4718	-1.45836	-0.130859	-1.204	2.28499	-1.00808	-6.14457	-2.43548	-8.37934	-5.6431	-4.24794	-4.93484
6	-0.917418	4.08046	1.66843	-2.45127	5.22485	4.46094	-0.462475	3.5306	0.831465	1.64913	6.68409	8.09303	13.6046	13.3414	7.6456	-1.85002	-3.3667	-1.96789	0.501687	-4.35412	-3.23475	1.34126	-0.824333	-2.8501	-2.99861	5.13922	-3.30802	-3.68239	-1.49345	4.61365	3.25531	-1.0109	2.10889	1.50012	-3.91507	-0.0156061	-3.86945	-1.35266	0.0250404	1.3099	-0.182	4.16427	0.0368586	-5.03825	-1.32841	-8.24794	-4.56259	-3.16073	-4.0584
7	0.543222	4.30638	3.07615	-1.07045	7.21561	6.51155	0.852545	4.87467	2.28688	3.42758	8.6283	9.31455	15.2121	15.5255	9.54636	-0.933182	-2.50876	-0.809061	2.09906	-3.13218	-1.8857	3.09567	0.269	-1.39006	-2.18245	7.11145	-1.78527	-2.46652	0.115364	6.42015	4.81509	0.26503	3.45818	3.22818	-2.28267	1.49585	-3.02055	0.0512424	1.87564	3.07579	0.986	6.27906	1.45521	-3.51997	0.0402727	-7.90912	-3.13364	-1.69627	-2.89091
8	2.30403	4.51516	4.75142	0.66096	9.39701	8.85	2.47477	6.51692	4.06088	5.45164	10.7513	10.7777	16.9669	17.844	11.5934	0.232434	-1.26526	0.664394	4.06246	-1.46809	-0.185687	5.1439	1.72082	0.375545	-1.10445	9.33593	0.130848	-0.897879	2.08448	8.45193	6.63774	1.93919	5.20541	5.22436	-0.298354	3.23625	-1.95612	1.74026	4.06392	5.12442	2.316	8.56819	3.26402	-1.61301	1.67864	-7.26145	-1.33981	0.150333	-1.4031
9	4.33842	4.686	6.69959	2.72432	11.7316	11.4009	4.37064	8.42599	6.09724	7.64615	12.9963	12.4685	18.8573	20.2501	13.7479	1.69165	0.39198	2.44968	6.30535	0.610485	1.81528	7.42883	3.5053	2.41302	0.250061	11.723	2.37648	0.998727	4.34736	10.6609	8.66404	3.96804	7.27149	7.43824	1.96742	5.18243	-0.647818	3.69044	6.52993	7.39382	3.822	10.9674	5.41114	0.621414	3.56995	-6.21037	0.793657	2.32903	0.399404
10	6.59899	4.80433	8.88545	5.079	14.1805	14.0885	6.47973	10.5415	8.31409	9.952	15.314	14.3458	20.8615	22.6969	15.9752	3.46691	2.42945	4.50764	8.73718	3.03218	4.04745	9.88091	5.55727	4.67155	1.885	14.1875	4.85527	3.15664	6.82145	12.9928	10.8242	6.26245	9.54909	9.818	4.42573	7.28455	0.927818	5.86164	9.19745	9.82336	5.523	13.4245	7.80127	3.10573	5.68391	-4.69373	3.21191	4.76291	2.48055
11	9.03072	4.86491	11.249	7.67395	16.7079	16.8525	8.73099	12.7964	10.6424	12.3298	17.6674	16.3565	22.9503	25.1382	18.2458	5.54252	4.764	6.78418	11.2885	5.70294	6.44636	12.4425	7.79121	7.10076	3.7697	16.6586	7.4756	5.49055	9.44024	15.4073	13.0527	8.72261	11.9286	12.312	7.00007	9.48253	2.77315	8.20345	11.9916	12.3627	7.416	15.9114	10.3375	5.77159	7.98809	-2.70471	5.85126	7.37183	4.78857
12	11.5809	4.87309	13.7142	10.4553	19.2836	19.6457	11.0633	15.1359	13.0303	14.7572	20.0331	18.4448	25.0852	27.5357	20.5327	7.86556	7.29244	9.22678	13.9083	8.53467	8.96733	15.08	10.1227	9.66044	5.846	19.0961	10.173	7.92633	12.1623	17.8736	15.3017	11.2597	14.3217	14.874	9.63978	11.72	4.867	10.6684	14.8494	14.9753	9.474	18.4147	12.9422	8.56856	10.4532	-0.307111	8.64711	10.0887	7.267
13	14.2064	4.83827	16.2078	13.3742	21.8792	22.4268	13.4325	17.5082	15.4485	17.227	22.3947	20.5646	27.2192	29.8543	22.8065	10.3756	9.92615	11.79	16.5686	11.4601	11.5831	17.7692	12.4884	12.3255	8.061	21.4872	12.909	10.4238	14.9727	20.3706	17.5395	13.7949	16.6665	17.4618	12.3218	13.9569	7.17009	13.2268	17.7251	17.6326	11.669	20.9227	15.5717	11.4648	13.0484	2.37994	11.5505	12.8677	9.86845
14	16.8737	4.76927	18.6687	16.3828	24.4624	25.1584	15.8131	19.8689	17.882	19.7253	24.7339	22.6825	29.3029	32.0629	25.0341	13.0158	12.6053	14.4355	19.2495	14.4327	14.2703	20.4812	14.8565	15.0767	10.3852	23.8334	15.6593	12.9656	17.8687	22.8743	19.7495	16.2833	18.931	20.0384	15.0368	16.1797	9.63839	15.8574	20.5866	20.308	13.967	23.4176	18.2078	14.437	15.739	5.22966	14.5337	15.6832	12.5546
15	19.5551	4.66995	21.0526	19.4308	26.9961	27.8026	18.1862	22.1887	20.3248	22.2265	27.0266	24.7743	31.29	34.1344	27.1826	15.7426	15.2997	17.1337	21.9287	17.4209	17.0036	23.1763	17.2204	17.8927	12.798	26.132	18.4066	15.5402	20.843	25.3646	21.9151	18.7255	21.1043	22.5636	17.7777	18.3914	12.2285	18.5423	23.4042	22.9719	16.336	25.8762	20.8359	17.4659	18.491	8.13284	17.573	18.5182	15.2928
16	22.2243	4.54107	23.3316	22.4642	29.4507	30.3278	20.5376	24.4524	22.7706	24.6965	29.2415	26.8223	33.1328	36.0487	29.227	18.5205	17.9987	19.8508	24.5723	20.3989	19.7561	25.8053	19.5786	20.7416	15.2795	28.3738	21.1362	18.1303	23.8691	27.8178	24.0193	21.1332	23.1857	24.995	20.5288	20.5953	14.9015	21.2599	26.1452	25.5875	18.747	28.2735	23.4379	20.5317	21.2648	11.0342	20.6439	21.3531	18.0555
17	24.8526	4.3844	25.5043	25.4262	31.8035	32.7077	22.8462	26.6471	25.2032	27.0962	31.3447	28.8095	34.8245	37.788	31.1523	21.3199	20.6928	22.5499	27.146	23.3391	22.4938	28.3189	21.9242	23.5827	17.8038	30.5405	23.8255	20.7114	26.9091	30.2099	26.0472	23.5165	25.1766	27.2938	23.2602	22.7865	17.6232	23.9828	28.7735	28.115	21.171	30.5793	25.9837	23.6052	24.0075	13.9208	23.7171	24.1582	20.8152
18	27.408	4.2034	27.5798	28.2611	34.0315	34.9218	25.0856	28.7528	27.5962	29.3909	33.3078	30.7156	36.3651	39.3429	32.9418	24.1074	23.3633	25.1923	29.6193	26.2062	25.1747	30.6816	24.2413	26.3693	20.3381	32.6087	26.4426	23.251	29.9146	32.5164	27.9821	25.8784	27.0759	29.425	25.9362	24.9479	20.3551	26.6788	31.2576	30.5119	23.58	32.76	28.4345	26.6435	26.6638	16.7949	26.7547	26.8932	23.5419
19	29.8573	4.00343	29.5766	30.9145	36.111	36.9565	27.2278	30.744	29.9106	31.5492	35.1124	32.5178	37.7525	40.7092	34.5845	26.846	25.9822	27.7402	31.9651	28.9674	27.7513	32.8696	26.5083	29.0585	22.8599	34.5517	28.9485	25.7118	32.8315	34.7146	29.8074	28.1986	28.8794	31.3645	28.5159	27.0554	23.0535	29.313	33.5711	32.7412	25.94	34.7867	30.7641	29.5933	29.1816	19.6593	29.7113	29.5153	26.1962
20	32.17	3.79205	31.5099	33.3468	38.0197	38.8038	29.2503	32.5927	32.1116	33.5403	36.7475	34.1975	38.9914	41.8891	36.0754	29.499	28.5156	30.1615	34.1563	31.5843	30.182	34.8678	28.6988	31.6097	25.3479	36.3467	31.3018	28.0627	35.6149	36.7865	31.5138	30.4405	30.5814	33.1041	30.9499	29.085	25.6776	31.8428	35.6963	34.7721	28.215	36.6387	32.9559	32.3974	31.5185	22.5052	32.5356	31.9871	28.7415
21	34.3196	3.57822	33.3876	35.5465	39.746	40.4643	31.139	34.2775	34.1723	35.3386	38.2101	35.7436	40.0911	42.8961	37.4162	32.0291	30.9281	32.4278	36.172	34.0182	32.4359	36.6654	30.7862	33.9827	27.7729	37.9777	33.4657	30.2852	38.2218	38.7178	33.0994	32.5586	32.1799	34.6456	33.1884	31.0058	28.1917	34.2291	37.6202	36.5861	30.371	38.2969	34.9905	34.9992	33.6483	25.3084	35.1798	34.2795	31.1374
22	36.2852	3.37127	35.1999	37.522	41.2878	41.9485	32.8836	35.7931	36.0761	36.9342	39.5065	37.1489	41.0644	43.7515	38.6071	34.3997	33.1897	34.5211	37.9927	36.24	34.4912	38.2568	32.7487	36.1507	30.0983	39.4323	35.4157	32.3658	40.6194	40.4993	34.5692	34.5145	33.6783	35.9979	35.1932	32.779	30.5665	36.4393	39.3382	38.1779	32.381	39.7491	36.8498	37.3537	35.5566	28.037	37.603	36.3699	33.3482
23	38.0386	3.2201	36.9274	39.2938	42.6519	43.2733	34.4799	37.1424	37.8109	38.3286	40.6563	38.4192	41.9229	44.4827	39.6541	36.579	35.2732	36.4326	39.6063	38.2377	36.3469	39.6546	34.5733	38.1001	32.2973	40.7038	37.1447	34.2899	42.7737	42.1221	35.9278	36.2794	35.0854	37.175	36.9569	34.3926	32.783	38.4503	40.8586	39.5551	34.231	40.9957	38.5154	39.432	37.2373	30.6544	39.7731	38.2414	35.3572
24	39.6293	3.0122	38.5564	40.8935	43.8513	44.4572	35.9349	38.3326	39.375	39.5289	41.6914	39.5711	42.6744	45.1228	40.5674	38.5492	37.1629	38.16	41.0129	40.0108	37.9998	40.8616	36.2597	39.8263	34.3598	41.7959	38.6651	36.0505	44.6548	43.579	37.181	37.8338	36.4133	38.1949	38.4825	35.8423	34.832	40.2398	42.1963	40.7361	35.918	42.048	39.9743	41.221	38.6955	33.1195	41.67	39.8877	37.1522
25	41.0189	2.85149	40.0819	42.3518	44.8995	45.5225	37.2622	39.3741	40.7785	40.553	42.6454	40.6292	43.3245	45.7052	41.3604	40.3065	38.858	39.7132	42.2183	41.5713	39.4586	41.8847	37.8201	41.3325	36.295	42.7224	39.9937	37.6488	46.2516	44.8641	38.3346	39.1724	37.6747	39.0803	39.7867	37.1325	36.7055	41.7937	43.3701	41.7478	37.447	42.9238	41.226	42.7287	39.9507	35.3957	43.2874	41.309	38.7312
26	42.2291	2.71629	41.4997	43.6992	45.8112	46.4922	38.4807	40.2792	42.0406	41.4295	43.5423	41.6166	43.8753	46.2562	42.0453	41.8627	40.3773	41.106	43.2334	42.947	40.7413	42.7382	39.2702	42.6329	38.071	43.5091	41.1509	39.0937	47.5751	45.9762	39.3935	40.3064	38.8814	39.852	40.9	38.2835	38.3994	43.1038	44.403	42.6236	38.828	43.6457	42.2792	43.9835	41.0288	37.4501	44.6378	42.518	40.1
27	43.2826	2.59901	42.8071	44.9547	46.6038	47.3831	39.6057	41.061	43.1835	42.1907	44.4004	42.5556	44.3257	46.7909	42.6299	43.2406	41.7428	42.3553	44.0802	44.1735	41.8742	43.4454	40.6206	43.7528	39.6335	44.1835	42.1677	40.399	48.6586	46.9167	40.3598	41.2654	40.0433	40.5265	41.8586	39.3252	39.916	44.1776	45.3237	43.3986	40.082	44.2399	43.1474	45.0207	41.9623	39.2566	45.7425	43.5401	41.2706
28	44.2029	2.49737	44.0037	46.1368	47.2927	48.2061	40.65	41.7339	44.2274	42.8666	45.2285	43.4659	44.6757	47.3117	43.1195	44.4625	42.9858	43.4759	44.7857	45.2844	42.8874	44.0264	41.8783	44.7269	40.9814	44.7657	43.0815	41.5847	49.5669	47.6839	41.2319	42.089	41.1635	41.1175	42.6975	40.2878	41.2624	45.0332	46.1557	44.1085	41.23	44.743	43.8469	45.8796	42.7872	40.8343	46.6452	44.418	42.2595
29	45.0112	2.41105	45.0965	47.2468	47.89	48.9616	41.6241	42.31	45.1864	43.4777	46.0164	44.3555	44.9262	47.8146	43.5142	45.5472	44.1308	44.4812	45.3799	46.3106	43.8024	44.4994	43.0498	45.5845	42.1446	45.2688	43.9136	42.6698	50.3918	48.2754	42.006	42.8126	42.2383	41.6348	43.4527	41.1977	42.4511	45.6937	46.9108	44.7746	42.299	45.203	44.3986	46.5979	43.534	42.2017	47.3866	45.1853	43.0868
30	45.7222	2.3388	46.0841	48.2759	48.3975	49.6431	42.5319	42.7911	46.067	44.0311	46.7422	45.2216	45.0749	48.2897	43.818	46.514	45.2065	45.3811	45.8687	47.2788	44.6297	44.8779	44.1383	46.3521	43.1565	45.6957	44.6759	43.6692	51.1821	48.6907	42.6755	43.4671	43.2594	42.0798	44.1556	42.061	43.5017	46.1911	47.595	45.4085	43.32	45.644	44.8213	47.2075	44.2201	43.3878	48.0001	45.8636	43.7756
31	46.3423	2.2794	46.9653	49.2048	48.8062	50.2384	43.3735	43.1736	46.8674	44.5212	47.3745	46.0496	45.134	48.7209	44.034	47.3783	46.2305	46.1781	46.2528	48.1965	45.369	45.1635	45.1441	47.0401	44.045	46.0457	45.3719	44.5869	51.9247	48.9292	43.2472	44.0717	44.2082	42.441	44.8188	42.8617	44.4312	46.5523	48.2019	46.009	44.29	46.0527	45.1272	47.7315	44.8524	44.4263	48.5091	46.4565	44.3465
32	46.8691	2.23308	47.7349	50.0185	49.1014	50.7268	44.1436	43.4551	47.5803	44.9336	47.8815	46.8193	45.1224	49.0903	44.1667	48.1454	47.2058	46.8683	46.5211	49.0629	46.0107	45.3509	46.0624	47.6486	44.8328	46.3187	46.0032	45.4181	52.5869	48.9889	43.744	44.634	45.0593	42.6975	45.4328	43.5654	45.2419	46.8001	48.7166	46.5627	45.169	46.4057	45.3238	48.181	45.4273	45.3461	48.9259	46.9623	44.8134
33	47.293	2.20128	48.3877	50.7035	49.268	51.0886	44.8301	43.6345	48.1922	45.2463	48.2317	47.5038	45.0701	49.3829	44.2255	48.808	48.1193	47.4441	46.6561	49.8684	46.538	45.4309	46.8888	48.1675	45.5325	46.5114	46.5642	46.1488	53.1354	48.8723	44.1607	45.1513	45.782	42.8245	45.9767	44.1441	45.929	46.9563	49.1225	47.0429	45.912	46.6799	45.4217	48.5555	45.9269	46.1672	49.2556	47.3731	45.1778
34	47.6006	2.18429	48.9233	51.241	49.2937	51.303	45.417	43.7107	48.6883	45.439	48.4057	48.0717	45.0017	49.591	44.2233	49.354	48.9497	47.8977	46.645	50.591	46.9297	45.3973	47.614	48.5777	46.143	46.6187	47.0427	46.754	53.542	48.586	44.4593	45.6093	46.3483	42.805	46.428	44.5733	46.496	47.0393	49.3993	47.419	46.505	46.8513	45.438	48.8483	46.3313	46.9017	49.4937	47.679	45.436
35	47.778	2.17963	49.3413	51.6078	49.1706	51.3565	45.8899	43.6897	49.0626	45.5017	48.4021	48.4911	44.9259	49.7134	44.1773	49.7738	49.6723	48.2216	46.4812	51.1909	47.1599	45.2471	48.2254	48.852	46.6357	46.6358	47.4168	47.2106	53.7697	48.1447	44.6155	45.9875	46.7403	42.6369	46.7608	44.8317	46.9353	47.0619	49.5265	47.6593	46.948	46.9039	45.3622	49.0579	46.6212	47.5533	49.6289	47.8633	45.5935
36	47.8207	2.1843	49.6333	51.784	48.9066	51.2661	46.2391	43.5863	49.3202	45.4429	48.2376	48.738	44.84	49.7542	44.1096	50.0632	50.2542	48.4077	46.1729	51.643	47.2134	44.9874	48.7076	48.9722	46.9789	46.5648	47.6686	47.5014	53.7925	47.5788	44.6327	46.27	46.9526	42.3581	46.9552	44.9034	47.2453	47.0356	49.5005	47.7449	47.238	46.8401	45.1862	49.1834	46.7771	48.1175	49.6516	47.9091	45.6725
37	47.7352	2.19044	49.7862	51.7625	48.5295	51.0563	46.4625	43.4256	49.468	45.2851	47.9384	48.7999	44.7339	49.7243	44.0475	50.2281	50.6649	48.4599	45.7578	51.9185	47.0988	44.6442	49.0454	48.9366	47.1373	46.4257	47.7875	47.6148	53.5958	46.9405	44.5344	46.4537	46.9973	42.0172	47.0039	44.7891	47.4276	46.9736	49.3476	47.6829	47.371	46.6876	44.9546	49.2222	46.7919	48.5876	49.5625	47.8171	45.6762
38	47.539	2.191	49.8057	51.5594	48.0839	50.7582	46.5668	43.2325	49.5061	45.0566	47.5376	48.6718	44.592	49.6389	44.0099	50.2772	50.8899	48.399	45.2986	52.0034	46.8489	44.2632	49.2391	48.7612	47.0884	46.2517	47.7778	47.5522	53.1943	46.291	44.3527	46.5507	46.9073	41.6577	46.9167	44.5053	47.491	46.8919	49.1133	47.5036	47.352	46.4878	44.7084	49.1713	46.6817	48.9606	49.3712	47.6097	45.5837
39	47.2592	2.18371	49.7229	51.2139	47.6192	50.407	46.5592	43.0195	49.4267	44.7849	47.0778	48.3572	44.3978	49.5184	43.9988	50.2167	50.9311	48.2542	44.8497	51.9106	46.5043	43.8988	49.3112	48.4753	46.8405	46.0857	47.6573	47.3306	52.6264	45.691	44.1188	46.572	46.7258	41.3088	46.7201	44.094	47.4532	46.8119	48.8522	47.249	47.2	46.2809	44.4528	49.017	46.4831	49.2344	49.0944	47.3201	45.3908
40	46.9242	2.17091	49.5764	50.7748	47.1821	50.0334	46.4376	42.7785	49.2198	44.4878	46.6134	47.8712	44.1405	49.3873	44.0024	50.0402	50.8049	48.0413	44.4377	51.6752	46.1037	43.5995	49.2952	48.1144	46.4275	45.9639	47.454	46.9747	51.943	45.1912	43.855	46.5073	46.4988	40.975	46.4461	43.6232	47.3359	46.7436	48.6139	46.9651	46.938	46.0938	44.1947	48.7415	46.2392	49.4294	48.7477	46.9812	45.1171
41	46.5556	2.15679	49.4042	50.286	46.8053	49.6663	46.1958	42.4983	48.8905	44.1737	46.1951	47.2438	43.8163	49.27	44.0044	49.7265	50.5375	47.7613	44.0654	51.3335	45.6809	43.38	49.2199	47.7167	45.891	45.8941	47.1963	46.5122	51.1898	44.8229	43.5735	46.3315	46.2633	40.6468	46.1256	43.1753	47.1634	46.6598	48.4223	46.694	46.59	45.9348	43.9454	48.3458	45.9857	49.5538	48.3411	46.6213	44.8007
42	46.1682	2.14506	49.234	49.7865	46.5018	49.3263	45.838	42.1765	48.4634	43.8556	45.8563	46.5206	43.4359	49.1851	43.9887	49.2512	50.1528	47.4144	43.7193	50.9101	45.2631	43.2265	49.1021	47.3123	45.2625	45.8631	46.9046	45.9741	50.3902	44.5955	43.2839	46.0402	46.0368	40.3262	45.7946	42.8146	46.9562	46.5289	48.273	46.4601	46.178	45.7934	43.6969	47.8549	45.7499	49.6016	47.8816	46.2572	44.4704
43	45.7721	2.13643	49.0706	49.3049	46.2672	49.0224	45.3886	41.8215	47.9746	43.5525	45.6121	45.7604	43.0312	49.1403	43.9373	48.606	49.6708	47.0036	43.3922	50.422	44.8662	43.1188	48.9333	46.9197	44.5747	45.8446	46.5855	45.3994	49.5437	44.4909	43	45.6731	45.814	40.0412	45.4799	42.5644	46.7266	46.3496	48.1458	46.2632	45.728	45.6444	43.4174	47.3074	45.5379	49.5337	47.3804	45.8917	44.1149
44	45.3795	2.12639	48.9017	48.8529	46.0967	48.7542	44.8867	41.4561	47.46	43.2891	45.4608	45.0388	42.6678	49.1334	43.8318	47.8232	49.1187	46.5327	43.1035	49.8832	44.5017	43.0436	48.695	46.5497	43.8744	45.8038	46.2459	44.8362	48.6474	44.4689	42.746	45.297	45.5864	39.8268	45.2012	42.441	46.4795	46.1342	48.0215	46.08	45.274	45.4604	43.1083	46.7435	45.3302	49.3025	46.8594	45.5159	43.7203
45	45.008	2.10815	48.7032	48.419	45.9951	48.5183	44.3772	41.1183	46.9509	43.0853	45.3909	44.4497	42.4493	49.1527	43.6516	46.9796	48.5317	46.0114	42.8848	49.298	44.1809	42.997	48.376	46.206	43.2153	45.7118	45.9047	44.3297	47.711	44.4753	42.5469	44.9782	45.3614	39.71	44.9764	42.4433	46.218	45.8888	47.8858	45.8823	44.847	45.2324	42.8316	46.197	45.0923	48.906	46.3482	45.126	43.3111
46	44.6741	2.07754	48.4546	47.9768	45.9623	48.2988	43.9077	40.8484	46.4789	42.954	45.3849	44.0839	42.4502	49.1852	43.3819	46.1861	47.946	45.4558	42.7375	48.6683	43.9186	42.9686	47.9933	45.8779	42.6441	45.5528	45.58	43.9133	46.7752	44.4552	42.4124	44.7512	45.1606	39.6956	44.8109	42.5334	45.9398	45.636	47.7202	45.6549	44.462	44.9652	42.6511	45.6988	44.7945	48.3793	45.8759	44.7327	42.937
47	44.3865	2.0364	48.1449	47.4937	45.9665	48.0612	43.5235	40.6726	46.0803	42.8975	45.4238	43.9921	42.6892	49.2193	43.0241	45.5538	47.3993	44.9005	42.6403	48.0051	43.7209	42.9277	47.5745	45.5454	42.1946	45.3382	45.2724	43.595	45.9183	44.3742	42.322	44.6094	45.0027	39.7612	44.6857	42.6428	45.6475	45.4074	47.5106	45.4036	44.125	44.665	42.5793	45.2734	44.419	47.7842	45.4498	44.3532	42.6399
48	44.1445	1.99284	47.7813	46.946	45.9547	47.7685	43.2646	40.5926	45.788	42.9177	45.4992	44.1562	43.1192	49.251	42.5993	45.1701	46.9233	44.3882	42.563	47.3254	43.5588	42.8311	47.138	45.1916	41.9065	45.1113	44.9685	43.3454	45.231	44.2151	42.2391	44.5111	44.8971	39.8654	44.5744	42.6842	45.3623	45.2143	47.2643	45.1559	43.844	44.3354	42.6054	44.94	43.9566	47.2021	45.0694	44.0044	42.4265
49	43.9427	1.95994	47.3892	46.3331	45.8784	47.4043	43.1658	40.5871	45.6147	43.0179	45.615	44.5047	43.6452	49.2898	42.1434	45.0638	46.5417	43.9538	42.491	46.6498	43.3798	42.6532	46.6942	44.8113	41.7973	44.9255	44.6591	43.1125	44.7698	43.9762	42.1303	44.4231	44.8387	39.9615	44.4652	42.5792	45.1234	45.0712	46.9986	44.9197	43.659	43.9748	42.7049	44.7198	43.4044	46.718	44.7474	43.7211	42.2741
50	43.7738	1.95587	47.0024	45.6856	45.7275	46.9806	43.2449	40.6187	45.5398	43.1843	45.768	44.9267	44.1575	49.3497	41.6967	45.1907	46.277	43.6223	42.4227	46.0053	43.1388	42.408	46.249	44.4108	41.8288	44.8121	44.351	42.8609	44.5381	43.6826	41.9785	44.3406	44.8142	40.0078	44.3657	42.278	44.9705	45.0011	46.7243	44.6924	43.611	43.5809	42.804	44.6133	42.7604	46.4069	44.4743	43.5473	42.1623
51	43.6298	1.9953	46.6539	45.0558	45.5342	46.5437	43.4824	40.6459	45.5156	43.3744	45.9304	45.2933	44.5626	49.4163	41.2906	45.465	46.1468	43.3998	42.3589	45.4396	42.8132	42.137	45.8112	44.0129	41.9585	44.7803	44.0524	42.584	44.4847	43.3725	41.7891	44.2612	44.8174	39.9718	44.2869	41.7551	44.9287	45.0072	46.4489	44.4728	43.698	43.1462	42.7981	44.5931	42.0217	46.3182	44.2055	43.4648	42.0856
52	43.484	2.09012	46.3873	44.484	45.3494	46.1701	43.8131	40.6366	45.4799	43.5156	46.0475	45.4889	44.7933	49.4529	40.9299	45.7615	46.1411	43.2773	42.2853	44.9795	42.4173	41.8816	45.392	43.651	42.1119	44.8105	43.7621	42.2733	44.5065	43.0773	41.5939	44.1677	44.8645	39.8255	44.2397	41.0451	45.0025	45.0528	46.1904	44.2562	43.858	42.6647	42.6016	44.617	41.2038	46.4133	43.9227	43.3994	42.0388
53	43.3192	2.21907	46.238	43.9935	45.2317	45.9241	44.1399	40.5515	45.3659	43.5282	46.0584	45.4552	44.8067	49.4189	40.5864	45.9352	46.2132	43.2203	42.1623	44.6083	41.9925	41.6669	44.9995	43.3464	42.216	44.8603	43.4705	41.9357	44.4843	42.8091	41.4247	44.0368	44.9858	39.5397	44.2214	40.2338	45.1714	45.0602	45.9594	44.0559	43.986	42.1484	42.1729	44.6188	40.3516	46.5738	43.6224	43.2943	41.9958
54	43.0975	2.35797	46.1783	43.5829	45.1855	45.8042	44.3639	40.3491	45.1169	43.3556	45.9158	45.177	44.5809	49.2888	40.2157	45.8809	46.2883	43.159	41.9364	44.281	41.5794	41.4853	44.6218	43.0817	42.2245	44.8586	43.1613	41.6087	44.3245	42.5557	41.2758	43.8357	45.1868	39.0889	44.1997	39.4228	45.3744	44.9347	45.747	43.8653	43.963	41.6081	41.5085	44.5246	39.5302	46.63	43.2759	43.0932	41.9039
55	42.7802	2.48605	46.1158	43.2119	45.1423	45.7311	44.4087	40.0049	44.7033	42.9709	45.5956	44.6632	44.111	49.0508	39.7748	45.5512	46.2785	43.0008	41.5559	43.9359	41.1954	41.2938	44.2171	42.7939	42.0792	44.7384	42.8055	41.3245	43.9688	42.2862	41.0908	43.5219	45.4255	38.4573	44.1241	38.6899	45.5137	44.6066	45.5283	43.6306	43.701	41.0252	40.6191	44.2822	38.7869	46.4287	42.8446	42.7394	41.6964
56	42.3341	2.59691	45.9502	42.8122	45.0182	45.6033	44.2362	39.5038	44.1276	42.3777	45.0834	43.9352	43.4103	48.7124	39.2274	44.9414	46.1017	42.675	40.9934	43.5137	40.8242	41.039	43.7327	42.4194	41.7317	44.4537	42.3688	41.0576	43.3887	41.9597	40.8043	43.0569	45.6216	37.6367	43.9473	38.0622	45.4923	44.0513	45.2724	43.294	43.17	40.3677	39.5382	43.8629	38.1227	45.892	42.3029	42.1963	41.3162
57	41.7385	2.69407	45.6201	42.3248	44.7494	45.3548	43.8453	38.8377	43.4113	41.6009	44.374	43.0152	42.5117	48.2786	38.5478	44.071	45.7136	42.1545	40.2449	42.971	40.4304	40.677	43.1238	41.9187	41.1682	43.9864	41.8215	40.7418	42.5719	41.5329	40.3757	42.42	45.6975	36.6293	43.6431	37.5161	45.2556	43.2806	44.9578	42.8312	42.386	39.6297	38.3147	43.2579	37.5023	45.0138	41.6417	41.4551	40.7348
58	40.9865	2.78543	45.0958	41.71	44.2954	44.9563	43.2524	38.0047	42.5766	40.6626	43.4748	41.9279	41.4709	47.7489	37.7172	42.9683	45.1047	41.4407	39.3165	42.2845	39.9731	40.1755	42.3655	41.2728	40.3957	43.3332	41.1407	40.3217	41.5295	40.9631	39.8023	41.6152	45.6033	35.4505	43.1979	36.9954	44.8014	42.3249	44.5666	42.2366	41.384	38.8163	36.9886	42.465	36.8817	43.8329	40.8627	40.535	39.9546
59	40.0814	2.87534	44.3638	40.9551	43.641	44.392	42.4723	37.0157	41.6388	39.5815	42.3995	40.7132	40.3591	47.1092	36.7237	41.6622	44.2868	40.5501	38.2276	41.4506	39.4265	39.5286	41.4613	40.4739	39.4356	42.4973	40.3096	39.7752	40.306	40.2193	39.0975	40.665	45.3147	34.1222	42.605	36.444	44.1605	41.2146	44.0772	41.5125	40.201	37.9317	35.5911	41.4817	36.2304	42.4083	39.9666	39.4624	39.0005
60	39.0357	2.96499	43.4317	40.0627	42.8044	43.6612	41.5209	35.8863	40.606	38.3755	41.1764	39.4221	39.2358	46.3362	35.5633	40.1906	43.2844	39.5041	37.008	40.4835	38.7776	38.7521	40.4253	39.5153	38.3241	41.4907	39.3147	39.1005	38.9518	39.2978	38.272	39.6055	44.8151	32.6775	41.8654	35.8183	43.3782	39.974	43.4757	40.6665	38.869	36.9784	34.1488	40.3165	35.5241	40.8079	38.9537	38.2643	37.8974
61	37.8653	3.05126	42.3062	39.035	41.8185	42.7732	40.425	34.6414	39.481	37.0626	39.8514	38.1094	38.1371	45.4087	34.2423	38.608	42.1252	38.3278	35.6808	39.3954	38.0198	37.8582	39.2528	38.3904	37.1125	40.3397	38.1498	38.2991	37.5033	38.2222	37.3372	38.4512	44.0962	31.1535	40.9829	35.0718	42.4894	38.6277	42.752	39.6945	37.428	35.956	32.6845	39.0008	34.7371	39.1008	37.818	36.9652	36.6709
62	36.5911	3.127	41.0036	37.8696	40.7101	41.7506	39.2259	33.3123	38.2663	35.6658	38.4785	36.8229	37.0772	44.3189	32.7849	36.9775	40.8415	37.0398	34.28	38.1915	37.1352	36.8511	37.9414	37.1031	35.8248	39.0873	36.8219	37.3718	35.9854	37.0336	36.3043	37.1997	43.1649	29.5872	39.9636	34.1727	41.5119	37.2087	41.8989	38.5763	35.928	34.8626	31.218	37.5871	33.8504	37.3535	36.5533	35.5871	35.3448
63	35.2372	3.1847	39.5505	36.5674	39.4988	40.611	37.9714	31.933	36.9751	34.2126	37.1029	35.5893	36.0505	43.0758	31.2379	35.3571	39.4682	35.6597	32.8409	36.8764	36.1057	35.7354	36.5015	35.6788	34.4561	37.7772	35.3485	36.3191	34.4225	35.7739	35.1944	35.8568	42.053	28.0158	38.8128	33.1009	40.4494	35.7517	40.9184	37.3151	34.417	33.7005	29.7692	36.1428	32.8538	35.6409	35.164	34.1499	33.945
64	33.8309	3.21859	37.9909	35.1398	38.2011	39.3432	36.6944	30.5384	35.6376	32.7364	35.7462	34.4119	35.0479	41.7082	29.6626	33.7879	38.0415	34.2139	31.3915	35.4604	34.9268	34.5282	34.9555	34.1722	33.0367	36.4443	33.7569	35.1508	32.8447	34.4721	34.0389	34.4285	40.8066	26.4755	37.5368	31.8401	39.3012	34.2831	39.8246	35.9563	32.925	32.4862	28.3636	34.7209	31.7497	34.0402	33.6699	32.6794	32.5007
65	32.3999	3.22598	36.3818	33.6195	36.8268	37.9599	35.4076	29.1636	34.2914	31.2669	34.4058	33.2815	34.064	40.252	28.115	32.2893	36.599	32.7418	29.9596	33.9635	33.6051	33.2646	33.3375	32.651	31.6118	35.1134	32.0878	33.8943	31.2875	33.1463	32.8704	32.9244	39.4707	25.0051	36.1555	30.4	38.0727	32.816	38.6382	34.5593	31.472	31.2484	27.0162	33.3309	30.5523	32.5598	32.1073	31.2058	31.0385
66	30.9698	3.20963	34.7689	32.0657	35.3831	36.5165	34.1131	27.8365	32.9712	29.8247	33.0642	32.1855	33.0964	38.7392	26.6355	30.8623	35.1727	31.2913	28.5781	32.4223	32.1699	31.9855	31.6915	31.1719	30.2081	33.7971	30.3944	32.5898	29.7779	31.8068	31.7168	31.3583	38.0734	23.6293	34.7051	28.8338	36.7821	31.3536	37.3773	33.1706	30.064	30.0193	25.7179	31.961	29.2936	31.1807	30.5251	29.7593	29.5872
67	29.5627	3.17462	33.1753	30.5543	33.8907	35.075	32.809	26.571	31.7077	28.421	31.7057	31.113	32.147	37.191	25.2527	29.502	33.786	29.909	27.2637	30.879	30.6777	30.724	30.07	29.7777	28.854	32.5027	28.73	31.2817	28.333	30.46	30.5943	29.7487	36.6173	22.355	33.227	27.233	35.446	29.895	36.0577	31.8177	28.696	28.8313	24.4503	30.6017	28.026	29.886	28.969	28.3683	28.1677
68	28.1952	3.12665	31.6091	29.1447	32.3951	33.6862	31.4912	25.3641	30.5163	27.0613	30.3226	30.0598	31.2265	35.6215	23.9817	28.2002	32.4526	28.6281	26.0037	29.3733	29.1988	29.5031	28.5322	28.4928	27.577	31.2349	27.1308	30.0056	26.9669	29.1135	29.5083	28.1139	35.0943	21.1773	31.7555	25.6858	34.0716	28.4401	34.6928	30.5115	27.356	27.7122	23.2015	29.2363	26.8042	28.6542	27.4688	27.0525	26.7956
69	26.8734	3.0725	30.0731	27.861	30.9464	32.3692	30.1584	24.2044	29.3931	25.742	28.9122	29.0261	30.3507	34.0478	22.8163	26.9419	31.1805	27.4572	24.7752	27.9353	27.795	28.3329	27.1185	27.3188	26.3773	29.9949	25.6256	28.7814	25.6779	27.7784	28.452	26.465	33.4994	20.068	30.3057	24.2677	32.6623	26.9969	33.2944	29.2503	26.032	26.6712	21.9671	27.8446	25.6605	27.4551	26.0377	25.8152	25.4788
70	25.594	3.01919	28.5696	26.7008	29.579	31.1202	28.8106	23.081	28.3195	24.4544	27.4744	28.0135	29.5216	32.4922	21.7339	25.7102	29.9668	26.3811	23.5647	26.5759	26.5047	27.2113	25.847	26.2476	25.2415	28.7807	24.2262	27.6087	24.462	26.4711	27.4118	24.805	31.8395	18.9985	28.8857	23.0334	31.2206	25.5738	31.872	28.0228	24.722	25.694	20.7427	26.4189	24.5978	26.2526	24.6731	24.6384	24.2134
71	24.3453	2.97487	27.0982	25.6351	28.315	29.9248	27.4464	21.9821	27.2701	23.1857	26.0187	27.0247	28.7307	30.9699	20.7075	24.4948	28.7952	25.3656	22.3598	25.2879	25.3296	26.1296	24.7008	25.2587	24.1469	27.5913	22.8991	26.4775	23.3084	25.2052	26.3736	23.1366	30.1345	17.9369	27.501	22.0015	29.7514	24.1718	30.438	26.8124	23.423	24.755	19.5136	24.9599	23.5865	25.0049	23.3568	23.4866	22.9814
72	23.1109	2.94721	25.6531	24.6142	27.1591	28.7591	26.0738	20.8953	26.2148	21.922	24.5566	26.0597	27.9715	29.4873	19.7083	23.2862	27.644	24.3715	21.1362	24.0548	24.2385	25.068	23.6331	24.3144	23.0719	26.4301	21.5979	25.366	22.2175	23.9792	25.3282	21.4963	28.4079	16.8603	26.1508	21.1191	28.2542	22.7881	29.0013	25.6071	22.13	23.826	18.2635	23.4704	22.5761	23.6697	22.063	22.3284	21.762
73	21.8728	2.94074	24.2289	23.5815	26.0987	27.5931	24.7127	19.8072	25.1251	20.6541	23.0911	25.1165	27.2268	28.0482	18.7122	22.0765	26.4835	23.3614	19.8691	22.8497	23.1877	24.0032	22.5905	23.3715	21.9967	25.3046	20.294	24.2433	21.1961	22.7757	24.2695	19.9464	26.6812	15.7441	24.8324	20.3087	26.7277	21.418	27.5636	24.3977	20.836	22.8808	16.9787	21.9528	21.5149	22.2245	20.77	21.1393	20.5406
74	20.6147	2.95584	22.8311	22.4874	25.1045	26.4014	23.3861	18.7079	23.9787	19.3816	21.6252	24.1934	26.4757	26.6546	17.7101	20.855	25.2844	22.303	18.5418	21.6455	22.1346	22.9145	21.5202	22.3898	20.8994	24.2208	18.9646	23.0806	20.2456	21.5738	23.1929	18.4932	24.971	14.5713	23.5427	19.4911	25.1741	20.0506	26.1154	23.1744	19.53	21.9013	15.6557	20.4165	20.3702	20.6573	19.4625	19.8975	19.3072
75	19.3277	2.98798	21.4618	21.3016	24.1373	25.1683	22.1119	17.5941	22.766	18.1043	20.1711	23.2897	25.7002	25.3072	16.7075	19.6112	24.0262	21.1743	17.1516	20.4212	21.0433	21.7869	20.3782	21.3412	19.7543	23.1672	17.5953	21.8431	19.3554	20.3588	22.095	17.0866	23.2838	13.3457	22.2806	18.6011	23.5957	18.6769	24.6492	21.9281	18.198	20.8777	14.3062	18.8761	19.1343	18.9658	18.128	18.5957	18.0487
76	18.0123	3.02827	20.0857	20.0164	23.1588	23.8889	20.8947	16.4625	21.4908	16.8296	18.7524	22.4059	24.8896	24.0033	15.71	18.344	22.7008	19.9685	15.7148	19.165	19.8862	20.6188	19.1419	20.2002	18.5405	22.1215	16.1882	20.5037	18.4992	19.1366	20.9742	15.6927	21.6164	12.0965	21.0468	17.6079	21.9965	17.3004	23.1655	20.6498	16.834	19.8026	12.9535	17.3433	17.8112	17.1911	16.7737	17.2418	16.7456
77	16.6806	3.06654	18.6746	18.6535	22.1479	22.5763	19.7352	15.3092	20.1694	15.5739	17.3982	21.5491	24.0415	22.7375	14.7187	17.0641	21.3193	18.697	14.2656	17.8806	18.6547	19.4211	17.8099	18.9646	17.2468	21.0678	14.7533	19.0805	17.6536	17.9272	19.8321	14.3119	19.965	10.8635	19.8466	16.5167	20.3829	15.929	21.6732	19.3368	15.44	18.6719	11.6251	15.8283	16.4311	15.4156	15.4271	15.859	15.3784
78	15.3643	3.0953	17.2623	17.248	21.1139	21.2537	18.6322	14.1373	18.8316	14.3586	16.133	20.7269	23.1667	21.5004	13.7544	15.7978	19.9109	17.3877	12.8451	16.584	17.3626	18.22	16.404	17.6607	15.874	20.0017	13.3021	17.5969	16.8073	16.7579	18.673	12.98	18.3338	9.677	18.6914	15.3594	18.7643	15.614	20.1951	18.0123	14.023	17.4994	10.348	14.3462	15.0499	13.703	14.1079	14.4639	13.9598
79	14.0605	3.11425	15.9023	15.8386	20.0898	19.9475	17.5847	12.9596	17.5095	13.2074	14.9815	19.9524	22.2805	20.2812	12.857	14.583	18.5106	16.0847	11.4955	15.2975	16.0338	17.0446	14.9682	16.3293	14.4442	18.9299	11.8692	16.0802	15.9592	15.6584	17.5046	11.7308	16.7379	8.55864	17.5902	14.1765	17.1505	13.5458	18.7642	16.712	12.603	16.3249	9.14648	12.919	13.7068	12.0885	12.8316	13.0961	12.522
80	12.8235	3.12389	14.6334	14.4678	19.1195	18.6848	16.5905	11.7936	16.2255	12.1413	13.9685	19.233	21.395	19.072	12.0552	13.4541	17.1531	14.8346	10.2478	14.0478	14.684	15.9208	13.5543	15.0155	13.0133	17.8642	10.4999	14.849	15.1146	14.6522	16.3446	10.5888	15.203	7.52615	16.5539	13.0055	15.5563	12.0035	17.4095	15.4699	11.208	15.1868	8.03803	11.5743	12.4257	10.5936	11.6136	11.7982	11.0997
81	11.6769	3.12707	13.4765	13.168	18.2368	17.4925	15.646	10.6671	14.9948	11.1647	13.1073	18.5697	20.5172	17.8692	11.3552	12.4346	15.8665	13.6695	9.12546	12.8539	13.3348	14.8715	12.2086	13.762	11.6419	16.8192	9.22955	14.2241	14.2901	13.7487	15.2133	9.56052	13.7579	6.57767	15.5788	11.9099	14.0037	10.8271	16.158	14.3186	9.862	14.1044	7.02348	10.3442	11.2244	9.23779	10.4785	10.5729	9.73075
82	10.6033	3.11028	12.4288	11.9533	17.4417	16.3885	14.7459	9.61018	13.8231	10.2653	12.3749	17.9553	19.6492	16.6765	10.7474	11.529	14.6679	12.5997	8.13664	11.7295	12.0061	13.9016	10.9683	12.5958	10.3771	15.8045	8.08518	11.8358	13.4966	12.9379	14.1159	8.64191	12.4265	5.69327	14.6409	10.9345	12.5186	9.76018	15.0244	13.2888	8.591	13.0843	6.08418	9.233	10.1086	8.02409	9.44909	9.42118	8.46145
83	9.6318	3.09418	11.463	10.8191	16.6891	15.365	13.884	8.64127	12.705	9.42678	11.7179	17.3781	18.7879	15.502	10.2028	10.72	13.5524	11.6171	7.27497	10.6885	10.7076	13.0026	9.85488	11.5303	9.25473	14.8134	7.07976	10.6493	12.7337	12.1895	13.0422	7.80871	11.2215	4.85309	13.7287	10.0872	11.1174	8.80832	14.0061	12.3876	7.414	12.121	5.20123	8.2228	9.07691	6.93253	8.53311	8.36121	7.33067
84	8.73381	3.07087	10.5274	9.74953	15.9162	14.3945	13.0421	7.75955	11.6318	8.62718	11.0846	16.8142	17.9252	14.3448	9.68442	9.97208	12.5022	10.6991	6.50905	9.73348	9.46309	12.1479	8.86424	10.5665	8.29327	13.8255	6.20095	9.62377	11.9841	11.452	11.9832	7.02615	10.1346	4.03761	12.8262	9.34772	9.80636	7.94492	13.0764	11.5915	6.336	11.1973	4.35708	7.28185	8.12329	5.93859	7.70708	7.40431	6.34702
85	7.88025	3.03804	9.56191	8.72485	15.0634	13.4355	12.1922	6.95164	10.5831	7.83685	10.4306	16.2343	17.0459	13.1974	9.15485	9.24027	11.4808	9.79997	5.78573	8.84291	8.30164	11.2988	7.96691	9.69361	7.47109	12.8115	5.41476	8.74688	11.2125	10.6722	10.929	6.25752	9.14197	3.225	11.9118	8.67836	8.58055	7.12258	12.1878	10.8589	5.346	10.28	3.52776	6.37276	7.22361	5.02621	6.92748	6.53897	5.47736
86	7.03666	2.99255	8.52233	7.7252	14.0767	12.4383	11.3022	6.19662	9.52786	7.02181	9.71463	15.6062	16.125	12.052	8.57874	8.47867	10.4428	8.86173	5.05673	7.9767	7.22886	10.4138	7.11503	8.89028	6.74397	11.7396	4.67062	7.9654	10.3764	9.80703	9.86656	5.46461	8.20883	2.39633	10.9612	8.04072	7.42555	6.29424	11.282	10.1427	4.423	9.32999	2.69177	5.47114	6.33642	4.17429	6.14499	5.73928	4.67218
87	6.16979	2.93236	7.38536	6.72497	12.915	11.3582	10.348	5.4564	8.44375	6.15738	8.90643	14.9029	15.1305	10.8969	7.92193	7.65198	9.35712	7.8434	4.28145	7.0913	6.23082	9.45487	6.25406	8.12818	6.05755	10.578	3.91911	7.19809	9.43797	8.83442	8.79012	4.61979	7.297	1.54009	9.95319	7.39157	6.321	5.41877	10.3035	9.39389	3.537	8.3271	1.83666	4.55971	5.42392	3.34848	5.31169	4.97243	3.88711
88	5.25446	2.85803	6.16164	5.70136	11.5697	10.1645	9.31273	4.68115	7.32118	5.23479	7.99088	14.1045	14.0445	9.72418	7.16361	6.74536	8.2083	6.72879	3.44439	6.15809	5.29403	8.402	5.34218	7.37806	5.35991	9.30761	3.12967	6.35642	8.36736	7.75164	7.70367	3.71955	6.37664	0.652455	8.8713	6.68321	5.24509	4.46476	9.20861	8.58064	2.668	7.2703	0.954394	3.62988	4.46067	2.51252	4.38933	4.2047	3.09464
89	4.27942	2.77231	4.86978	4.64311	10.0661	8.855	8.20133	3.85467	6.15878	4.26222	6.969	13.1963	12.8596	8.53511	6.30656	5.75811	6.99633	5.52389	2.54344	5.16	4.39722	7.26378	4.35867	6.61467	4.61233	7.93578	2.29378	5.383	7.15433	6.56933	6.61667	2.78233	5.42044	-0.262333	7.71433	5.87989	4.17467	3.41922	7.96911	7.69222	1.8	6.17522	0.0437778	2.68244	3.43711	1.63278	3.35989	3.40744	2.27722
90	3.24599	2.68035	3.53215	3.55228	8.45663	7.45509	7.03549	2.99531	4.96066	3.2588	5.86638	12.1776	11.5892	7.34397	5.36685	4.68835	5.72622	4.25155	1.57401	4.08206	3.50929	6.06933	3.29948	5.81736	3.79276	6.49807	1.41726	4.26914	5.82094	5.31516	5.53893	1.82455	4.40484	-1.19106	6.48904	4.96351	3.08642	2.29343	6.57625	6.72171	0.928	5.066	-0.890939	1.72216	2.36258	0.68202	2.22795	2.55899	1.42073
91	2.1662	2.59026	2.17736	2.44309	6.81018	6.00255	5.858	2.12691	3.743	2.25309	4.72864	11.0736	10.2752	6.17436	4.37473	3.53291	4.40436	2.94891	0.541545	2.916	2.59618	4.85873	2.16427	4.96645	2.89155	5.05655	0.509727	3.04182	4.41836	4.03355	4.471	0.853727	3.31736	-2.12027	5.21136	3.93191	1.96545	1.11818	5.05264	5.65709	0.059	3.96727	-1.84118	0.754182	1.25355	-0.357636	1.01445	1.64536	0.514727
92	1.06315	2.51174	0.836152	1.34272	5.20644	4.54303	4.72226	1.27782	2.53821	1.27502	3.60486	9.93979	8.97639	5.05904	3.36673	2.31039	3.04537	1.6588	-0.533596	1.67536	1.64293	3.67031	0.964061	4.04988	1.91148	3.68914	-0.417384	1.75269	3.02139	2.78372	3.4007	-0.119101	2.1686	-3.02888	3.90803	2.82025	0.813727	-0.0542626	3.45263	4.49169	-0.786	2.89673	-2.78902	-0.204394	0.123424	-1.47593	-0.241273	0.662566	-0.448202
93	-0.0296013	2.45358	-0.459465	0.285828	3.72365	3.13479	3.68195	0.478596	1.38335	0.358576	2.53537	8.85331	7.75633	4.03351	2.38737	1.06237	1.67548	0.435	-1.62212	0.396606	0.668788	2.53245	-0.265879	3.06593	0.869515	2.47732	-1.35532	0.471616	1.71576	1.63111	2.33034	-1.07721	1.00621	-3.88548	2.62407	1.66362	-0.343	-1.16372	1.85775	3.23473	-1.574	1.86684	-3.70829	-1.12759	-1.02243	-2.63739	-1.486	-0.380798	-1.46735
94	-1.07232	2.42308	-1.66927	-0.69397	2.41988	1.84491	2.78142	-0.245273	0.318364	-0.463879	1.55455	7.89664	6.675	3.12615	1.47918	-0.157636	0.331788	-0.665394	-2.68133	-0.875909	-0.280303	1.47188	-1.483	2.02103	-0.202545	1.49661	-2.2913	-0.738394	0.575182	0.637909	1.28827	-2.00267	-0.101455	-4.65955	1.42336	0.496	-1.45482	-2.15879	0.365636	1.92009	-2.264	0.896303	-4.56967	-1.98861	-2.16991	-3.79194	-2.65988	-1.46142	-2.52303
95	-2.02351	2.42559	-2.74543	-1.56815	1.32406	0.724303	2.04551	-0.873889	-0.614343	-1.16682	0.68404	7.14467	5.78841	2.36127	0.682495	-1.29628	-0.925404	-1.58961	-3.6583	-2.0903	-1.1577	0.515475	-2.63627	0.937717	-1.25642	0.793364	-3.19367	-1.82575	-0.347879	-0.15401	0.314556	-2.87274	-1.08694	-5.33433	0.374657	-0.654788	-2.461	-2.99943	-0.92998	0.609535	-2.825	0.000777778	-5.34165	-2.75497	-3.29662	-4.88246	-3.70842	-2.53612	-3.56701
96	-2.84432	2.46505	-3.65717	-2.31148	0.451394	-0.202303	1.47355	-1.38908	-1.37727	-1.72953	-0.0551313	6.65967	5.14975	1.77052	0.018303	-2.30513	-2.03357	-2.29578	-4.50086	-3.18606	-1.92478	-0.316657	-3.66082	-0.145081	-2.23658	0.379545	-4.01339	-2.74949	-1.02485	-0.721737	-0.556798	-3.65857	-1.90273	-5.90115	-0.470071	-1.76064	-3.30903	-3.66186	-1.95673	-0.610657	-3.222	-0.801212	-5.99793	-3.39371	-4.36783	-5.85058	-4.58593	-3.55388	-4.53658
97	-3.50111	2.54301	-4.38824	-2.88612	-0.183394	-0.911636	1.05012	-1.77752	-1.941	-2.13842	-0.641424	6.47994	4.80461	1.39197	-0.501576	-3.14773	-2.94885	-2.76239	-5.16955	-4.10382	-2.53197	-1.01318	-4.49627	-1.17421	-3.09564	0.237212	-4.7057	-3.48118	-1.45364	-1.05527	-1.29855	-4.33339	-2.50897	-6.356	-1.08458	-2.78148	-3.96327	-4.12727	-2.67218	-1.65382	-3.417	-1.48682	-6.52433	-3.89124	-5.33282	-6.63258	-5.25394	-4.45873	-5.37658
98	-3.96843	2.65609	-4.91723	-3.23403	-0.567374	-1.36091	0.762869	-2.03894	-2.29615	-2.37983	-1.05537	6.61672	4.78313	1.25644	-0.865808	-3.80346	-3.64396	-2.98572	-5.64674	-4.80236	-2.92425	-1.57208	-5.0997	-2.09545	-3.79691	0.325	-5.239	-4.00697	-1.66388	-1.1571	-1.89665	-4.87143	-2.8741	-6.69279	-1.46636	-3.66505	-4.40321	-4.38889	-3.06712	-2.45956	-3.373	-2.03367	-6.92157	-4.24893	-6.14219	-7.17395	-5.69568	-5.19992	-6.04598
99	-4.23186	2.7964	-5.22362	-3.29642	-0.698596	-1.52467	0.61098	-2.18029	-2.4486	-2.44387	-1.25393	7.05225	5.09308	1.36941	-1.06504	-4.25521	-4.09711	-2.99302	-5.93732	-5.26409	-3.06344	-1.98956	-5.46467	-2.86363	-4.30706	0.590606	-5.59759	-4.32908	-1.70185	-1.04615	-2.34621	-5.24786	-2.98696	-6.90691	-1.62154	-4.36569	-4.62	-4.44251	-3.16889	-2.99212	-3.07	-2.43026	-7.20351	-4.45794	-6.7589	-7.45382	-5.91992	-5.7406	-6.51533
100	-4.28681	2.95374	-5.301	-3.045	-0.579	-1.429	0.609	-2.188	-2.409	-2.335	-1.168	7.747	5.725	1.729	-1.094	-4.502	-4.295	-2.833	-6.066	-5.496	-2.948	-2.257	-5.618	-3.45	-4.601	0.983	-5.778	-4.463	-1.604	-0.762	-2.646	-5.43	-2.857	-6.985	-1.548	-4.862	-4.615	-4.301	-3.022	-3.223	-2.515	-2.666	-7.372	-4.501	-7.16	-7.488	-5.952	-6.058	-6.772
[truncated: 53 more columns]

## Sheet: Rotation RKneeFlex A1FaCoM
all values Right	mean	std	steps
1	9.43699	2.30396	10.511	9.263	6.49	7.771	7.307	7.841	9.763	15.555	11.139	10.158	13.031	8.203	10.448	12.036	8.629	12.116	10.481	8.735	9.562	9.335	7.131	8.053	8.383	8.517	8.175	9.322	12.829	14.267	9.521	8.098	12.679	8.909	10.068	8.745	9.677	10.074	10.346	8.56	9.527	13.043	8.343	10.85	16.857	8.401	10.35	12.038	11.762
2	11.1157	2.66245	11.9929	11.3209	7.59848	9.36342	8.57504	8.41658	11.6628	17.9477	12.7444	11.815	15.092	10.2102	12.196	13.7879	9.5441	14.6491	12.4487	10.5118	11.3788	11.0918	7.95333	9.36491	9.95212	10.2817	9.83086	11.0281	15.466	16.5879	11.0523	9.9831	14.8208	10.3155	11.1282	10.4105	11.4733	11.872	12.1326	10.2386	11.6366	15.255	9.58666	12.0591	19.0081	9.29245	11.7535	13.892	13.982
3	12.8394	2.96384	13.446	13.5	8.95127	11.0745	9.9952	9.31789	13.5878	20.2914	14.3303	13.465	17.1065	12.4326	14.0797	15.6751	10.6027	16.9509	14.3433	12.3718	13.1743	12.8021	8.92889	10.7921	11.5161	12.0769	11.5644	12.7634	18.033	18.5891	12.6252	11.8433	16.813	11.7297	12.3911	12.1345	13.4987	13.951	13.8642	11.9861	13.8973	17.351	10.9671	13.5361	20.9504	10.2314	13.1662	15.4982	16.2447
4	14.5361	3.17864	14.8105	15.6154	10.4742	12.7826	11.5166	10.5659	15.4028	22.4922	15.8714	15.001	18.9738	14.7343	16.0002	17.6158	11.8362	18.9271	16.0525	14.192	14.8586	14.362	10.0912	12.3141	13.0015	13.7641	13.248	14.4621	20.41	20.1882	14.1857	13.5382	18.5887	13.212	13.9246	13.8395	15.6308	16.247	15.4728	13.7263	16.1591	19.2444	12.5062	15.1912	22.622	11.267	14.5969	16.8238	18.4357
5	16.1246	3.31083	16.0278	17.5166	12.0437	14.3825	13.0534	12.033	16.9992	24.4664	17.3145	16.322	20.5946	16.9733	17.8498	19.5266	13.2009	20.5225	17.4816	15.8519	16.3525	15.6933	11.4002	13.8629	14.3303	15.2282	14.762	16.0542	22.505	21.3391	15.6611	14.9735	20.1126	14.7856	15.6708	15.4424	17.7394	18.653	16.8904	15.3882	18.2849	20.8801	14.183	16.8839	24.0088	12.3937	16.0177	17.858	20.4555
6	17.5267	3.38591	17.0339	19.0901	13.5265	15.7857	14.5204	13.5372	18.2916	26.1338	18.6015	17.353	21.8918	19.0281	19.5305	21.3292	14.6051	21.6986	18.5643	17.2492	17.5904	16.7367	12.7698	15.3461	15.4316	16.3764	16.0187	17.478	24.254	22.0293	16.9714	16.0928	21.3697	16.4355	17.4971	16.8718	19.7123	21.051	18.0557	16.9127	20.1681	22.2174	15.9393	18.4804	25.1075	13.5518	17.3761	18.6011	22.2172
7	18.6767	3.43813	17.7681	20.2671	14.7991	16.9187	15.8174	14.9149	19.2134	27.4322	19.6792	18.051	22.8125	20.7952	20.9673	22.9596	15.935	22.4355	19.2724	18.308	18.5231	17.4605	14.1046	16.6789	16.2422	17.1414	16.9562	18.6779	25.607	22.2875	18.0375	16.8616	22.3679	18.1024	19.26	18.0675	21.4703	23.309	18.9175	18.2469	21.7514	23.2237	17.6901	19.8809	25.907	14.6691	18.6111	19.0649	23.6512
8	19.5271	3.50076	18.1813	21.0176	15.7647	17.7279	16.8437	16.0406	19.7368	28.3341	20.5111	18.407	23.3357	22.1845	22.1065	24.3696	17.0726	22.7339	19.6181	18.9912	19.122	17.8618	15.3064	17.7983	16.7151	17.4875	17.5505	19.6105	26.538	22.1695	18.7908	17.2748	23.1285	19.6892	20.8455	18.9981	22.9705	25.28	19.4465	19.3473	23.0195	23.8762	19.3502	21.0154	26.3927	15.6727	19.6567	19.2555	24.7057
9	20.0517	3.59602	18.2479	21.3506	16.3635	18.1911	17.5249	16.8413	19.8717	28.8594	21.076	18.435	23.4729	23.1456	22.9102	25.5222	17.906	22.6235	19.6397	19.2975	19.3835	17.9579	16.28	18.6695	16.8269	17.4136	17.817	20.2458	27.055	21.7435	19.1844	17.3667	23.6633	21.0675	22.175	19.6561	24.1881	26.824	19.6426	20.1879	23.9745	24.1661	20.8417	21.8395	26.5703	16.4952	20.4485	19.1845	25.363
10	20.2486	3.73065	17.9704	21.3015	16.5736	18.3236	17.8215	17.2876	19.6605	29.063	21.37	18.174	23.2621	23.6812	23.3568	26.3867	18.3515	22.1631	19.3897	19.249	19.324	17.7721	16.965	19.2767	16.5815	16.9519	17.7998	20.5704	27.206	21.077	19.2021	17.1847	23.989	22.1145	23.2	20.0405	25.0973	27.867	19.5294	20.7587	24.6319	24.1169	22.0943	22.3244	26.4794	17.0894	20.9432	18.8715	25.6495
11	20.1404	3.89957	17.3934	20.929	16.4139	18.1664	17.7296	17.3931	19.1628	29.0176	21.4011	17.674	22.7639	23.8524	23.4562	26.9561	18.3756	21.438	18.924	18.8872	18.982	17.3336	17.3407	19.6101	16.0057	16.1655	17.5502	20.5978	27.07	20.238	18.8638	16.7685	24.1316	22.7535	23.9032	20.1565	25.688	28.413	19.1448	21.0598	25.0185	23.7823	23.0554	22.4577	26.1723	17.4271	21.1215	18.3441	25.6363
12	19.7706	4.09079	16.5893	20.3153	15.9307	17.7448	17.2709	17.1946	18.442	28.7882	21.1957	16.998	22.0558	23.7483	23.2509	27.2564	17.9963	20.5404	18.3069	18.2733	18.421	16.68	17.4119	19.6673	15.1457	15.1446	17.1206	20.361	26.731	19.2903	18.2217	16.1531	24.1182	22.9777	24.2992	20.026	25.9854	28.533	18.5393	21.102	25.173	23.2269	23.711	22.2693	25.7008	17.5043	20.994	17.6359	25.4221
13	19.1953	4.29025	15.6415	19.5519	15.1936	17.073	16.4793	16.7383	17.5602	28.4219	20.7958	16.215	21.2218	23.4505	22.8118	27.3355	17.2812	19.5469	17.6022	17.4827	17.6999	15.8605	17.2025	19.4695	14.0665	13.9891	16.568	19.9126	26.255	18.2873	17.3523	15.3828	23.9777	22.8466	24.4435	19.6819	26.0466	28.331	17.767	20.9061	25.1482	22.5122	24.0868	21.844	25.1055	17.343	20.6047	16.7906	25.0994
14	18.4795	4.48271	14.633	18.7132	14.2954	16.2025	15.4015	16.0817	16.5798	27.9531	20.2583	15.391	20.3336	23.0177	22.2161	27.2545	16.3278	18.5068	16.8602	16.5956	16.903	14.9347	16.751	19.0636	12.8518	12.7948	15.9472	19.3133	25.692	17.273	16.3488	14.51	23.7369	22.4511	24.4179	19.1707	25.9357	27.91	16.881	20.5156	24.9957	21.6863	24.2353	21.281	24.4186	16.9908	20.0166	15.8585	24.7175
15	17.686	4.65089	13.6364	17.8433	13.3461	15.2072	14.108	15.2863	15.5563	27.4029	19.6425	14.589	19.4385	22.4862	21.5215	27.0702	15.2442	17.4531	16.1188	15.691	16.0935	13.9632	16.1169	18.514	11.5971	11.6467	15.3073	18.615	25.067	16.2825	15.3083	13.5857	23.4128	21.8735	24.306	18.5426	25.6922	27.34	15.9413	19.9969	24.7529	20.7799	24.2147	20.6597	23.6649	16.5084	19.3021	14.8842	24.2879
16	16.8704	4.77549	12.7035	16.9558	12.451	14.1502	12.6976	14.4189	14.5373	26.7843	18.9997	13.863	18.563	21.8743	20.757	26.8197	14.1295	16.4113	15.4125	14.8294	15.3208	13.0007	15.3868	17.8811	10.3983	10.6125	14.6871	17.8569	24.389	15.3402	14.3125	12.6523	23.0154	21.1695	24.167	17.8391	25.3335	26.657	15.0024	19.4263	24.4425	19.8169	24.0748	20.0273	22.8645	15.9599	18.5251	13.8964	23.8049
17	16.076	4.84207	11.8694	16.0607	11.6851	13.0762	11.2835	13.5503	13.5619	26.1119	18.3658	13.25	17.7244	21.193	19.9331	26.515	13.0639	15.3995	14.7679	14.0483	14.6064	12.0967	14.6566	17.218	9.3407	9.73392	14.1109	17.0682	23.665	14.4567	13.4192	11.738	22.551	20.3728	24.029	17.0934	24.8681	25.886	14.1055	18.8705	24.0694	18.8212	23.8518	19.406	22.0309	15.4084	17.7244	12.913	23.252
18	15.33	4.84361	11.1503	15.1706	11.0901	12.0214	9.9656	12.7399	12.6583	25.3978	17.7555	12.761	16.9298	20.4502	19.0608	26.1549	12.0984	14.4338	14.2023	13.3647	13.9535	11.2818	14.0112	16.5641	8.48091	9.03566	13.5905	16.2687	22.905	13.6337	12.6578	10.8619	21.9931	19.511	23.8971	16.3159	24.2979	25.039	13.2754	18.3763	23.6376	17.8184	23.5702	18.8017	21.18	14.9072	16.9176	11.9534	22.6157
19	14.6435	4.78201	10.5466	14.2983	10.6736	11.0219	8.81845	12.022	11.8495	24.6505	17.1755	12.391	16.1835	19.6506	18.154	25.7369	11.2565	13.535	13.722	12.7796	13.3557	10.5653	13.508	15.939	7.838	8.52145	13.1337	15.4742	22.122	12.8676	12.0239	10.0332	21.2874	18.6162	23.7649	15.5035	23.6273	24.128	12.5269	17.9751	23.1488	16.8321	23.2365	18.2095	20.3235	14.4889	16.1142	11.0396	21.8925
20	14.015	4.66967	10.0474	13.4486	10.4127	10.0979	7.89036	11.4141	11.1524	23.8828	16.633	12.123	15.4889	18.8051	17.2162	25.2628	10.5363	12.721	13.322	12.2825	12.8037	9.95203	13.1677	15.3485	7.39764	8.16329	12.7456	14.6982	21.332	12.1559	11.4893	9.2519	20.4269	17.7205	23.6218	14.6538	22.8728	23.172	11.8599	17.6806	22.6043	15.879	22.8491	17.6235	19.4694	14.1601	15.3246	10.1882	21.093
21	13.4324	4.52689	9.63597	12.6212	10.2652	9.24873	7.20607	10.9223	10.5702	23.1092	16.1285	11.927	14.8437	17.9221	16.2511	24.7382	9.91571	12.0009	12.9817	11.8502	12.2779	9.43312	12.979	14.7907	7.11909	7.91409	12.4258	13.9521	20.543	11.4893	11.0179	8.51229	19.4655	16.8528	23.4573	13.7721	22.0592	22.192	11.2694	17.4826	22.0047	14.966	22.4113	17.0394	18.6225	13.9091	14.5594	9.40405	20.2251
22	12.8746	4.37632	9.28545	11.812	10.1791	8.46542	6.76133	10.5371	10.0939	22.3409	15.6564	11.758	14.2389	16.9967	15.2753	24.1691	9.36779	11.3661	12.6706	11.4455	11.7428	8.98888	12.9076	14.2592	6.94045	7.71494	12.1639	13.2456	19.754	10.8564	10.5701	7.81761	18.4542	16.0306	23.2648	12.86	21.2129	21.205	10.7345	17.3505	21.3434	14.0926	21.9189	16.4526	17.7835	13.7165	13.83	8.68264	19.2907
23	12.315	4.23676	8.95733	11.0167	10.1013	7.73522	6.52533	10.2327	9.70567	21.5883	15.2083	11.57	13.6606	16.0087	14.2957	23.5572	8.86344	10.781	12.3586	11.0293	11.156	8.59267	12.9062	13.7433	6.79433	7.49933	11.9411	12.578	18.944	10.2459	10.1083	7.17489	17.4211	15.253	23.0342	11.9137	20.345	20.216	10.2227	17.2429	20.6064	13.246	21.3519	15.855	16.9444	13.559	13.1487	8.01222	18.2918
24	11.7278	4.11898	8.60736	10.2433	9.99136	7.05024	6.44131	9.97634	9.3813	20.8516	14.7716	11.326	13.087	14.9311	13.2989	22.9027	8.37649	10.2118	12.0171	10.57	10.48	8.2211	12.9135	13.2226	6.61627	7.21133	11.7293	11.9339	18.087	9.64294	9.60752	6.58499	16.3793	14.5049	22.7451	10.9189	19.4575	19.215	9.70027	17.1166	19.7747	12.4085	20.6804	15.2348	16.092	13.4099	12.5165	7.37935	17.232
25	11.0944	4.02567	8.19482	9.50736	9.82336	6.40473	6.43288	9.73461	9.09536	20.1192	14.3263	11.003	12.4979	13.749	12.2739	22.2054	7.89221	9.62512	11.6267	10.0467	9.712	7.85661	12.8675	12.6772	6.35027	6.80497	11.4941	11.2965	17.161	9.03764	9.05164	6.03603	15.3256	13.7605	22.373	9.87055	18.5427	18.184	9.14936	16.9382	18.8325	11.5612	19.8834	14.5809	15.2107	13.2445	11.9226	6.7743	16.1177
26	10.4077	3.95392	7.69136	8.8269	9.58233	5.78812	6.42538	9.48069	8.82276	19.3759	13.8485	10.597	11.8794	12.475	11.2227	21.4639	7.40583	9.00375	11.1781	9.45452	8.87391	7.48209	12.7163	12.0913	5.97276	6.27053	11.2002	10.656	16.161	8.4333	8.42348	5.4966	14.2466	12.9986	21.8952	8.78482	17.5966	17.108	8.57006	16.6896	17.7704	10.912	18.9529	13.883	14.2874	13.0361	11.3498	6.19015	14.9593
27	9.67036	3.89587	7.09585	8.21767	9.26021	5.18296	6.37145	9.19705	8.54233	18.6077	13.3171	10.115	11.2312	11.1434	10.1671	20.6731	6.90406	8.35655	10.6713	8.8107	8.00882	7.07754	12.4361	11.4601	5.49724	5.62076	10.8173	10.0055	15.099	7.84828	7.7187	4.93077	13.1299	12.205	21.2938	7.69803	16.6297	15.99	7.97412	16.3714	16.5859	10.4408	17.8986	13.1338	13.3205	12.7602	10.7693	5.62316	13.772
28	8.88481	3.83823	6.42491	7.69355	8.86109	4.58645	6.26264	8.87645	8.24509	17.8038	12.7195	9.565	10.5711	9.79927	9.14491	19.8254	6.37727	7.71109	10.1115	8.145	7.17436	6.63109	12.0109	10.7953	4.95073	4.88573	10.3244	9.34655	14.003	7.30191	6.96045	4.31909	11.9672	11.3765	20.5584	6.66309	15.6568	14.848	7.37191	15.9974	15.2911	8.86791	16.7485	12.3429	12.3163	12.4185	10.145	5.07336	12.5806
29	8.09309	3.77135	5.70921	7.26191	8.39855	4.01193	6.11802	8.5184	7.93491	16.9618	12.0532	8.958	9.9229	8.50648	8.19554	18.9133	5.85935	7.09649	9.50865	7.48906	6.41945	6.13398	11.4177	10.1131	4.36242	4.10698	9.71387	8.6963	12.912	6.80506	6.18864	3.65939	10.756	10.529	19.6892	5.73115	14.6985	13.716	6.77958	15.5851	13.9155	7.95098	15.5372	11.53	11.2861	12.0361	9.45688	4.54465	11.4241
30	7.31813	3.687	4.99048	6.913	7.88433	3.46897	5.96705	8.13052	7.62009	16.0875	11.3293	8.311	9.29421	7.34167	7.36072	17.9321	5.39907	6.53482	8.87767	6.86836	5.77973	5.5911	10.6643	9.42988	3.76794	3.32781	8.99044	8.07812	11.874	6.37146	5.45018	2.96901	9.50841	9.69394	18.6994	4.93433	13.7877	12.636	6.21503	15.1398	12.5081	7.08148	14.3119	10.7272	10.2539	11.6248	8.71336	4.04455	10.3395
31	6.58767	3.58288	4.31145	6.61439	7.32482	2.95642	5.82336	7.73385	7.30118	15.1898	10.5737	7.643	8.68261	6.37064	6.68745	16.8892	5.02579	6.03318	8.23497	6.30873	5.27391	5.02761	9.77936	8.76427	3.20164	2.58567	8.16939	7.52418	10.928	5.9933	4.78582	2.28382	8.25824	8.91055	17.6035	4.27664	12.9576	11.659	5.674	14.6494	11.1227	6.3033	13.1284	9.97482	9.25552	11.1815	7.935	3.5767	9.3443
32	5.92206	3.46065	3.70621	6.315	6.72639	2.49299	5.66817	7.34803	6.97427	14.2786	9.81744	6.982	8.09704	5.61721	6.20416	15.8075	4.7466	5.58761	7.5902	5.83258	4.89945	4.46516	8.80531	8.13252	2.68606	1.90599	7.27831	7.05327	10.092	5.64266	4.21979	1.64988	7.05187	8.21542	16.4064	3.73839	12.2297	10.822	5.14964	14.1088	9.81204	5.63938	12.038	9.30779	8.32345	10.7071	7.14455	3.13045	8.4416
33	5.33189	3.32453	3.2007	5.96726	6.09948	2.09645	5.48129	6.97627	6.635	13.3624	9.0843	6.35	7.55213	5.07945	5.89507	14.7177	4.5488	5.18379	6.93768	5.42682	4.62018	3.92224	7.81245	7.54058	2.23709	1.30651	6.35738	6.66818	9.368	5.29135	3.76033	1.10216	5.94049	7.63391	15.119	3.29855	11.6019	10.146	4.656	13.5323	8.62485	5.0852	11.0769	8.7347	7.48579	10.2048	6.37073	2.69748	7.62719
34	4.82077	3.17968	2.8	5.55167	5.466	1.774	5.26667	6.615	6.28	12.4507	8.39333	5.763	7.05767	4.738	5.70133	13.6507	4.40633	4.80567	6.27733	5.076	4.373	3.41633	6.88167	6.992	1.863	0.796	5.46667	6.359	8.748	4.92533	3.399	0.66	4.976	7.174	13.7657	2.94	11.0573	9.638	4.206	12.9357	7.60067	4.628	10.2553	8.244	6.767	9.678	5.644	2.281	6.906
35	4.39213	3.02937	2.50933	5.0821	4.85861	1.53086	5.04426	6.25691	5.91864	11.5595	7.75951	5.246	6.62244	4.56779	5.56427	12.6374	4.29428	4.45277	5.6269	4.78448	4.11464	2.96948	6.07798	6.49861	1.57403	0.382232	4.68632	6.10845	8.231	4.54721	3.12197	0.324737	4.20285	6.81761	12.3771	2.65127	10.5704	9.285	3.81333	12.3296	6.768	4.25851	9.56392	7.8187	6.18642	9.11624	4.99145	1.88462	6.29858
36	4.04873	2.87751	2.32242	4.59887	4.3063	1.3682	4.83529	5.90094	5.56785	10.7172	7.19555	4.836	6.26167	4.53294	5.43758	11.711	4.19921	4.14352	5.02031	4.56842	3.84845	2.60973	5.4548	6.06052	1.3773	0.0755657	4.09692	5.88658	7.82	4.17636	2.92197	0.0848586	3.65059	6.53621	10.9939	2.44006	10.1207	9.071	3.49673	11.7223	6.1433	3.96851	8.98651	7.43627	5.76216	8.51079	4.43497	1.51823	5.82718
37	3.79807	2.72903	2.23582	4.15491	3.84709	1.28018	4.66936	5.55464	5.24655	9.96309	6.71782	4.569	6.00064	4.60764	5.28791	10.8995	4.11027	3.91273	4.50409	4.45018	3.60545	2.35918	5.05982	5.68545	1.29136	-0.104636	3.75682	5.67582	7.509	3.84555	2.812	-0.0750909	3.32864	6.32518	9.67427	2.34245	9.70018	8.982	3.275	11.1291	5.73591	3.75727	8.50173	7.08818	5.51964	7.87873	3.98555	1.20582	5.51745
38	3.65094	2.59249	2.24491	3.80376	3.52848	1.26142	4.58938	5.22979	4.97703	9.34652	6.34809	4.476	5.86874	4.77188	5.10248	10.2306	4.02637	3.7761	4.12509	4.45739	3.42436	2.22784	4.92004	5.40682	1.33294	-0.142293	3.6954	5.47133	7.308	3.59347	2.81582	-0.172101	3.22739	6.19045	8.48289	2.39824	9.31675	9.003	3.16045	10.5751	5.54245	3.63969	8.09177	6.79358	5.48731	7.25909	3.65664	0.972273	5.39356
39	3.61858	2.48129	2.35188	3.59563	3.39427	1.3129	4.63895	4.95755	4.77585	8.92431	6.10586	4.578	5.89567	5.02264	4.89158	9.73994	3.96453	3.73342	3.91817	4.61006	3.33345	2.2213	5.03057	5.26439	1.50421	-0.0493232	3.92024	5.28382	7.236	3.45853	2.95236	-0.218848	3.32901	6.14997	7.48413	2.61824	8.99049	9.123	3.16636	10.0925	5.55213	3.64201	7.74418	6.58397	5.69146	6.70794	3.47242	0.837859	5.46289
40	3.71062	2.40883	2.56073	3.56645	3.48736	1.44773	4.85182	4.78555	4.65336	8.74676	6.00915	4.88	6.10167	5.37391	4.68403	9.46588	3.95224	3.79694	3.90148	4.91582	3.35527	2.35439	5.35973	5.28291	1.80809	0.147121	4.41988	5.13927	7.305	3.46515	3.22127	-0.212303	3.61585	6.21827	6.73264	2.99973	8.74845	9.329	3.30118	9.70967	5.74997	3.79506	7.45715	6.48118	6.14458	6.28927	3.44964	0.816152	5.71921
41	3.93643	2.38441	2.88539	3.74211	3.83691	1.69584	5.25147	4.75904	4.61827	8.85132	6.07519	5.378	6.48674	5.85055	4.53029	9.44841	4.0257	3.98274	4.07346	5.376	3.50382	2.64203	5.87528	5.47042	2.24667	0.436131	5.16268	5.07958	7.532	3.62894	3.61385	-0.126121	4.07388	6.41258	6.25303	3.53236	8.62325	9.623	3.56803	9.44914	6.11684	4.12678	7.25955	6.49527	6.84673	6.05664	3.59315	0.917202	6.15537
42	4.30275	2.41108	3.34091	4.12483	4.44958	2.09883	5.84919	4.91489	4.68512	9.25233	6.31764	6.058	7.03729	6.47824	4.49354	9.7211	4.22819	4.28843	4.41946	5.99036	3.78164	3.07499	6.5611	5.81064	2.80479	0.812121	6.10372	5.14982	7.938	3.96118	4.11627	0.0862525	4.70183	6.75336	6.04969	4.18788	8.6459	10.019	3.9717	9.32963	6.63317	4.65074	7.19522	6.63109	7.78974	6.0453	3.89521	1.15221	6.75685
43	4.81449	2.4863	3.93273	4.7077	5.31882	2.70015	6.64242	5.27876	4.87382	9.94036	6.74242	6.912	7.73997	7.27282	4.63112	10.3085	4.59288	4.70852	4.92761	6.76736	4.18336	3.63755	7.40848	6.27291	3.47755	1.26861	7.20264	5.398	8.541	4.46527	4.71573	0.468273	5.50488	7.25836	6.12442	4.93018	8.85182	10.549	4.51609	9.38103	7.28461	5.36973	7.31336	6.88836	8.96312	6.26727	4.34327	1.52606	7.51479
44	5.47783	2.60393	4.66394	5.47685	6.43215	3.53725	7.62066	5.86877	5.206	10.8859	7.34337	7.945	8.58552	8.24906	4.98764	11.2148	5.14205	5.2432	5.58728	7.723	4.70682	4.3299	8.40664	6.82958	4.28227	1.80914	8.44244	5.86073	9.355	5.14269	5.41548	1.04995	6.48624	7.93806	6.47211	5.73594	9.27952	11.245	5.19821	9.64058	8.06415	6.28386	7.67299	7.26988	10.3662	6.71455	4.92255	2.04106	8.43086
45	6.30203	2.75966	5.54233	6.41422	7.78767	4.64178	8.78733	6.68056	5.708	12.0588	8.10489	9.185	9.57967	9.42367	5.58711	12.4362	5.88589	5.90344	6.39411	8.882	5.357	5.16967	9.551	7.46633	5.251	2.45233	9.83244	6.56067	10.39	6.00267	6.23367	1.84744	7.65411	8.79933	7.07367	6.606	9.95544	12.139	6.02067	10.1438	8.97567	7.40156	8.32511	7.785	12.0204	7.368	5.61667	2.69578	9.51033
46	7.30603	2.95389	6.58464	7.52027	9.41409	6.04891	10.1688	7.70473	6.41618	13.4442	9.02273	10.676	10.7427	10.8228	6.43082	13.979	6.83009	6.71364	7.36036	10.284	6.16264	6.18418	10.8675	8.18482	6.42482	3.22209	11.4107	7.51855	11.669	7.06164	7.19318	2.87227	9.03718	9.85309	7.90391	7.567	10.896	13.269	6.99827	10.9165	10.0358	8.74645	9.30582	8.45445	13.9696	8.21018	6.41327	3.48809	10.767
47	8.52009	3.19333	7.81997	8.82435	11.3672	7.80767	11.8162	8.94475	7.37715	15.0482	10.1041	12.485	12.1165	12.498	7.50912	15.8718	7.98807	7.7058	8.52133	11.9815	7.135	7.41204	12.4099	9.00236	7.851	4.14209	13.2298	8.75924	13.231	8.34526	8.32467	4.13272	10.6793	11.1231	8.93447	8.66345	12.108	14.684	8.16176	11.9758	11.28	10.3586	10.6431	9.29976	16.2662	9.23967	7.32021	4.42053	12.2399
48	9.98713	3.48731	9.29161	10.378	13.7121	9.97434	13.7959	10.4411	8.64103	16.8953	11.3688	14.677	13.7569	14.5143	8.8216	18.15	9.38737	8.92434	9.93229	14.0247	8.30227	8.90641	14.2486	9.9533	9.59494	5.24477	15.3525	10.3166	15.132	9.89866	9.66467	5.63588	12.6438	12.6472	10.1524	9.96164	13.605	16.436	9.56218	13.3471	12.7667	12.2901	12.3634	10.3493	18.954	10.473	8.37882	5.50861	13.9929
49	11.7624	3.8407	11.0545	12.2579	16.5017	12.5883	16.1796	12.2537	10.2599	19.0257	12.8584	17.305	15.7222	16.9247	10.3958	20.8414	11.0689	10.4239	11.6718	16.4591	9.70882	10.7431	16.4554	11.0985	11.7451	6.58115	17.8383	12.2405	17.429	11.7984	11.2662	7.4117	15.0004	14.4716	11.5722	11.5548	15.4111	18.578	11.2708	15.0684	14.577	14.5982	14.503	11.6489	22.0628	11.9466	9.65955	6.7887	16.1063
50	13.9088	4.24766	13.1666	14.5558	19.7678	15.6736	19.0267	14.4432	12.2845	21.476	14.6373	20.409	18.0607	19.7547	12.2899	23.9627	13.0883	12.2645	13.8206	19.3327	11.4185	13.0056	19.0835	12.5197	14.3998	8.21024	20.7314	14.5919	20.165	14.1322	13.2002	9.50915	17.7987	16.6452	13.2511	13.5549	17.5638	21.151	13.373	17.1938	16.8012	17.3332	17.1044	13.2636	25.6077	13.7121	11.2388	8.32472	18.6525
51	16.4921	4.69134	15.6815	17.3554	23.5232	19.2523	22.3843	17.0634	14.7592	24.286	16.7875	24.012	20.8146	23.0109	14.5893	27.5193	15.5087	14.5116	16.4491	22.6838	13.5131	15.7773	22.1886	14.3227	17.637	10.1994	24.0656	17.4237	23.359	16.9881	15.5411	11.9899	21.0723	19.2112	15.2876	16.0615	20.1189	24.178	15.9638	19.7774	19.5133	20.5327	20.206	15.266	29.5861	15.8319	13.1783	10.2151	21.6805
52	19.5627	5.14632	18.6435	20.7091	27.7517	23.3081	26.2673	20.1527	17.7143	27.484	19.3764	28.1	24.0161	26.6903	17.363	31.4833	18.3864	17.2358	19.6052	26.5237	16.0943	19.1194	25.7981	16.5937	21.4796	12.6234	27.8421	20.7626	27.015	20.4255	18.3569	14.9127	24.8287	22.2061	17.769	19.1382	23.1277	27.662	19.1192	22.866	22.753	24.2148	23.832	17.7145	33.9675	18.3689	15.5316	12.5654	25.2142
53	23.1421	5.57919	22.0816	24.6336	32.3851	27.7897	30.6414	23.7341	21.1609	31.079	22.4428	32.594	27.6753	30.7736	20.6376	35.7771	21.7575	20.5042	23.3064	30.8188	19.2572	23.0397	29.8916	19.3851	25.8794	15.5427	32.0152	24.6029	31.109	24.4501	21.6972	18.3189	29.0392	25.6575	20.7557	22.7985	26.6196	31.583	22.8636	26.4959	26.5177	28.3646	27.9805	20.6416	38.68	21.3732	18.345	15.4692	29.2463
54	27.2191	5.94542	26.0072	29.0959	37.3037	32.6196	35.413	27.8063	25.0834	35.0491	26.0069	37.351	31.7662	35.2064	24.4158	40.283	25.6316	24.3499	27.5262	35.4721	23.0544	27.4909	34.399	22.744	30.7242	18.9896	36.4872	28.9007	35.566	29.0093	25.5771	22.2235	33.62	29.5707	24.2973	27.0102	30.5985	35.873	27.1788	30.6683	30.7543	32.9198	32.5995	24.0518	43.6055	24.8718	21.6522	18.99	33.721
55	31.7323	6.19584	30.3938	33.9921	42.3575	37.6824	40.4249	32.312	29.4305	39.3115	30.0543	42.191	36.2048	39.8843	28.6717	44.8517	29.9771	28.7365	32.1732	40.3296	27.4584	32.3477	39.1919	26.6729	35.8566	22.9627	41.1183	33.5646	40.255	33.979	29.9564	26.5999	38.4411	33.9058	28.3953	31.6806	35.0049	40.412	31.9747	35.3211	35.3558	37.7635	37.5739	27.9274	48.5967	28.862	25.4625	23.1385	38.5228
56	36.5688	6.28851	35.1513	39.1562	47.3843	42.8262	45.4827	37.1329	34.103	43.7303	34.5107	46.938	40.8564	44.6617	33.3271	49.3231	34.7007	33.5488	37.1044	45.2153	32.359	37.44	44.1041	31.0943	41.097	27.422	45.7481	38.455	45.017	39.1773	34.724	31.3706	43.3531	38.5607	32.98	36.6707	39.698	45.048	37.0963	40.3104	40.1773	42.7396	42.732	32.2197	53.5047	33.298	29.7543	27.8479	43.487
57	41.5749	6.20312	40.1317	44.3981	52.2224	47.8931	50.3907	42.0965	38.951	48.1534	39.2428	51.448	45.5596	49.3776	38.2433	53.5591	39.649	38.605	42.1433	49.9653	37.5929	42.5781	48.9632	35.8618	46.2623	32.2697	50.2168	43.4001	49.686	44.3975	39.7108	36.4029	48.2049	43.3797	37.9105	41.7967	44.4908	49.62	42.3486	45.4304	45.0556	47.6778	47.8795	36.8316	58.1947	38.0774	34.4561	32.9749	48.4368
58	46.5767	5.94886	45.1545	49.5252	56.7314	52.7302	54.9793	47.0135	43.7938	52.431	44.0718	55.609	50.1536	53.8805	43.2412	57.4499	44.6409	43.6957	47.1108	54.4483	42.9222	47.5874	53.6054	40.7892	51.1923	37.3519	54.3851	48.2191	54.104	49.4505	44.72	41.5268	52.8546	48.183	42.9998	46.8632	49.1898	53.986	47.5301	50.4636	49.8284	52.4158	52.8344	41.6344	62.5596	43.0434	39.4282	38.328	53.2065
59	51.4089	5.55526	50.036	54.3683	60.8159	57.2122	59.1255	51.7158	48.4536	56.4311	48.8034	59.346	54.4998	58.0439	48.1317	60.919	49.4908	48.6191	51.8474	58.5696	48.1515	52.3265	57.9028	45.6794	55.7654	42.4844	58.1531	52.7499	58.151	54.1835	49.5597	46.561	57.1861	52.796	48.0487	51.6958	53.6234	58.034	52.4668	55.2333	54.3552	56.8186	57.4472	46.4814	66.5242	48.0112	44.4799	43.7052	57.6579
60	55.9341	5.06665	54.6176	58.8042	64.4272	61.2541	62.751	56.0665	52.7797	60.0509	53.2608	62.62	58.5003	61.7751	52.7479	63.9239	54.0409	53.2082	56.2258	62.272	53.1169	56.6918	61.7755	50.3511	59.9002	47.4919	61.4622	56.8695	61.756	58.4904	54.0752	51.3463	61.1182	57.0721	52.8761	56.1588	57.6612	61.687	57.0345	59.6116	58.5277	60.7911	61.6164	51.2147	70.0412	52.7981	49.4148	48.9156	61.688
61	60.0503	4.53238	58.7825	62.7402	67.5494	64.8098	65.8198	59.9689	56.6647	63.2278	57.3072	65.416	62.0898	65.0207	56.9604	66.4484	58.1638	57.3329	60.1607	65.5258	57.6965	60.6162	65.1866	54.6635	63.5519	52.2253	64.2843	60.4985	64.878	62.3052	58.1666	55.7542	64.6064	60.9075	57.3298	60.1587	61.2222	64.896	61.1554	63.5198	62.2736	64.2795	65.2647	55.6928	73.0824	57.247	54.0606	53.8047	65.2177
62	63.6944	3.99933	62.4607	66.1376	70.1898	67.8666	68.3256	63.3572	60.0458	65.9342	60.8589	67.733	65.2337	67.7575	60.6863	68.4955	61.7934	60.9312	63.6038	68.3189	61.8098	64.0632	68.1257	58.5263	66.7024	56.5718	66.6159	63.602	67.506	65.5958	61.7774	59.7119	67.6312	64.2365	61.3057	63.6398	64.2685	67.641	64.7889	66.9173	65.5542	67.2642	68.368	59.8042	75.6358	61.2348	58.2918	58.262	68.2204
63	66.8348	3.50771	65.6148	68.9936	72.3666	70.4313	70.2796	66.197	62.8966	68.1641	63.8737	69.576	67.9238	69.9828	63.8787	70.075	64.9084	63.9901	66.5346	70.6496	65.4109	67.0207	70.5918	61.8905	69.3491	60.463	68.4638	66.1796	69.646	68.3561	64.8805	63.1878	70.1927	67.0321	64.7514	66.5903	66.791	69.916	67.9212	69.7914	68.3511	69.7462	70.9309	63.4704	77.7019	64.6862	62.0376	62.2148	70.6989
64	69.4602	3.09118	68.2361	71.3113	74.1014	72.5183	71.7041	68.4887	65.2185	69.9228	66.3392	70.96	70.1617	71.7069	66.5165	71.2021	67.5075	66.5112	68.9535	72.5278	68.48	69.4907	72.5889	64.7365	71.5011	63.8586	69.8431	68.2522	71.312	70.5955	67.4706	66.1676	72.3011	69.2929	67.648	69.0255	68.798	71.726	70.5508	72.1484	70.6601	71.7366	72.9643	66.6476	79.2865	67.5612	65.2627	65.6233	72.6633
65	71.5743	2.77813	70.3267	73.1064	75.4148	74.1433	72.628	70.2511	67.0234	71.2215	68.2614	71.903	71.9581	72.9446	68.601	71.8945	69.6017	68.5073	70.8722	73.9638	71.0166	71.4818	74.1226	67.061	73.1655	66.7416	70.7735	69.8475	72.526	72.3275	69.554	68.6511	73.9715	71.0276	69.9964	70.9548	70.3083	73.083	72.6817	74.0021	72.4872	73.2494	74.4837	69.3147	80.401	69.8447	67.9525	68.4743	74.127
66	73.1881	2.58532	71.9025	74.3974	76.321	75.324	73.0811	71.5074	68.3314	72.0758	69.6537	72.428	73.3265	73.7142	70.1469	72.1722	71.2058	69.9966	72.3079	74.975	73.0326	73.0054	75.2046	68.8736	74.3568	69.1166	71.2784	70.9931	73.313	73.5655	71.145	70.649	75.2177	72.2577	71.8082	72.3863	71.3484	74	74.3204	75.3722	73.845	74.3024	75.5056	71.4705	81.0584	71.5362	70.1085	70.768	75.1045
67	74.3164	2.51444	72.982	75.2047	76.831	76.078	73.094	72.2813	69.172	72.5067	70.538	72.56	74.28	74.037	71.1737	72.055	72.341	71.0013	73.2747	75.579	74.543	74.075	75.85	70.193	75.087	70.995	71.3817	71.707	73.7	74.3257	72.268	72.1727	76.053	73.006	73.0993	73.352	71.9497	74.498	75.474	76.2757	74.7453	74.9143	76.0453	73.123	81.2723	72.656	71.729	72.5127	75.6167
68	74.9698	2.54726	73.5748	75.557	76.9461	76.4264	72.6996	72.5966	69.5674	72.5398	70.9415	72.323	74.8302	73.9269	71.7062	71.5628	73.0269	71.5469	73.7879	75.7889	75.5231	74.7074	76.0741	71.021	75.3602	72.3892	71.1099	72	73.722	74.6308	72.9339	73.2374	76.4911	73.2854	73.888	73.8471	72.1452	74.603	76.1241	76.7284	75.1971	75.1059	76.1261	74.265	81.0591	73.2246	72.8088	73.7153	75.6873
69	75.1733	2.65209	73.7115	75.4901	76.6917	76.3854	71.9312	72.4777	69.5593	72.2018	70.896	71.737	74.9864	73.426	71.7729	70.7152	73.2836	71.6577	73.8678	75.6291	76.0296	74.9198	75.8887	71.4139	75.2082	73.3142	70.49	71.9106	73.413	74.5053	73.1812	73.8549	76.5461	73.1414	74.1933	73.8876	71.9687	74.339	76.3026	76.7477	75.2119	74.9028	75.7785	74.9167	80.4372	73.2837	73.3849	74.3831	75.3416
70	74.9457	2.79637	73.4134	75.0416	76.0781	75.9679	70.8212	71.9529	69.1768	71.5135	70.4379	70.818	74.7605	72.5634	71.406	69.5303	73.1321	71.3602	73.5348	75.1073	76.0809	74.7297	75.3033	71.4048	74.6513	73.787	69.5472	71.4675	72.8	73.9711	73.0322	74.0346	76.2358	72.6063	74.0398	73.4826	71.4521	73.727	76.0153	76.3502	74.8025	74.3315	75.0331	75.093	79.4279	72.8485	73.48	74.5244	74.6078
71	74.3148	2.96033	72.7035	74.2486	75.1103	75.1858	69.3987	71.0481	68.4461	70.4911	69.6013	69.582	74.1619	71.3651	70.6384	68.0236	72.5961	70.6798	72.8045	74.2322	75.6944	74.1477	74.3268	71.0255	73.705	73.8283	68.3052	70.6873	71.901	73.0454	72.505	73.7849	75.5781	71.7091	73.4519	72.6616	70.6228	72.781	75.2738	75.5549	73.9799	73.4164	73.9168	74.817	78.0532	71.9581	73.1109	74.1516	73.5094
72	73.2908	3.11896	71.5985	73.141	73.799	74.053	67.6886	69.7871	67.391	69.1496	68.407	68.042	73.2003	69.8652	69.5052	66.2109	71.6979	69.6388	71.693	73.0119	74.8915	73.179	72.9698	70.3058	72.388	73.4641	66.7865	69.5822	70.729	71.7472	71.6131	73.1109	74.586	70.4742	72.4497	71.4618	69.5048	71.518	74.0964	74.3818	72.7543	72.1789	72.4573	74.1128	76.339	70.6676	72.2905	73.2873	72.0648
73	71.8958	3.26294	70.1101	71.7389	72.1593	72.5821	65.7081	68.1951	66.0278	67.5006	66.8724	66.211	71.8883	68.0973	68.0395	64.1064	70.4571	68.2587	70.221	71.4509	73.6915	71.8345	71.2455	69.2668	70.7174	72.6975	65.0115	68.1629	69.29	70.0987	70.3732	72.0196	73.2703	68.9207	71.0595	69.9207	68.1144	69.951	72.5065	72.8511	71.1383	70.6325	70.6854	73.0045	74.3096	69.0356	71.0328	71.965	70.291
74	70.1477	3.3869	68.2554	70.0518	70.1995	70.7836	63.4702	66.2944	64.3719	65.5537	65.0155	64.094	70.2396	66.0865	66.272	61.7233	68.8898	66.5628	68.411	69.5541	72.1109	70.1273	69.1664	67.9226	68.702	71.5163	62.9967	66.426	67.581	68.1223	68.8024	70.5199	71.6428	67.0637	69.3132	68.0785	66.4575	68.087	70.5315	70.9797	69.1459	68.7873	68.6318	71.5128	71.9862	67.1125	69.37	70.2214	68.2049
75	68.0621	3.48893	66.0533	68.0765	67.9249	68.6627	60.9839	64.1031	62.4325	63.3167	62.852	61.697	68.269	63.8462	64.224	59.0732	67.0062	64.5685	66.2793	67.3291	70.1651	68.0711	66.7486	66.2797	66.3491	69.9307	60.7508	64.362	65.592	65.8373	66.9099	68.6202	69.7108	64.9119	67.2393	65.9675	64.5308	65.926	68.1955	68.7777	66.7909	66.65	66.3184	69.6676	69.3856	64.9412	67.3357	68.0895	65.8194
76	65.6471	3.56976	63.5176	65.805	65.337	66.2084	58.2522	61.6354	60.2113	60.7948	60.3934	59.018	65.991	61.3765	61.9044	56.166	64.8112	62.2873	63.8324	64.7823	67.8657	65.6623	63.9941	64.3368	63.6717	67.9649	58.2751	61.9545	63.307	63.2388	64.7004	66.3309	67.4779	62.4679	64.8471	63.6097	62.311	63.461	65.5123	66.2496	64.0866	64.2243	63.7539	67.496	66.5229	62.5491	64.9464	65.5954	63.1401
77	62.9087	3.63275	60.6523	63.2218	62.4345	63.4204	55.2695	58.8989	57.703	57.9897	57.6429	56.048	63.4123	58.6667	59.3272	53.0064	62.3015	59.7196	61.068	61.9124	65.2172	62.9025	60.9204	62.088	60.6788	65.641	55.5663	59.1887	60.716	60.3254	62.1828	63.6576	64.9438	59.723	62.1539	61.0084	59.7832	60.681	62.4962	63.3969	61.041	61.5108	60.9335	65.0219	63.4116	59.9375	62.2184	62.7545	60.1696
78	59.846	3.68098	57.4583	60.3039	59.2083	60.3017	52.0303	55.8971	54.8977	54.9002	54.5947	52.771	60.5279	55.7027	56.4908	49.5962	59.4633	56.8618	57.9771	58.7093	62.219	59.7816	57.54	59.5193	57.3667	62.9646	52.6188	56.0567	57.803	57.0907	59.3657	60.6003	62.098	56.664	59.164	58.155	56.9249	57.579	59.165	60.2201	57.6573	58.5112	57.8458	62.258	60.0611	57.0883	59.1693	59.5713	56.9111
79	56.4534	3.71447	53.9481	57.0375	55.6515	56.8536	48.532	52.6276	51.7868	51.5222	51.236	49.175	57.3358	52.4662	53.3755	45.9413	56.2853	53.7068	54.5514	55.164	58.8447	56.2875	53.8553	56.6084	53.7311	59.9311	49.4294	52.5609	54.547	53.531	56.249	57.1578	58.9262	53.2793	55.8727	55.0424	53.7182	54.147	55.5349	56.7181	53.9415	55.2236	54.4751	59.1933	56.4662	53.9803	55.8024	56.0435	53.3681
80	52.7293	3.73277	50.1341	53.4249	51.7642	53.0793	44.7783	49.0883	48.3684	47.855	47.5559	45.263	53.8443	48.9394	49.9594	42.0534	52.7571	50.2474	50.7916	51.2741	55.1149	52.412	49.8713	53.3362	49.7783	56.5348	46.0039	48.7132	50.941	49.6516	52.8211	53.334	55.4169	49.5553	52.2823	51.6677	50.1525	50.384	51.6166	52.8911	49.9062	51.6449	50.8084	55.8004	52.6211	50.602	52.114	52.1687	49.5489
81	48.6759	3.73031	46.0274	49.4641	47.5608	48.9862	40.7777	45.2819	44.6475	43.9079	43.5579	41.05	50.0726	45.1148	46.2385	37.9538	48.8652	46.4733	46.7067	47.0484	51.0322	48.1594	45.6041	49.6968	45.5254	52.7577	42.3558	44.5362	46.988	45.4659	49.0748	49.1288	51.5602	45.4801	48.401	48.0298	46.2254	46.298	47.4259	48.7468	45.5725	47.7719	46.8274	52.0664	48.5253	46.951	48.106	47.9562	45.4618
82	44.3089	3.70163	41.6529	45.177	43.0673	44.589	36.5528	41.2185	40.6422	39.7015	39.2665	36.572	46.0482	40.9965	42.2258	33.6796	44.6329	42.4039	42.3166	42.508	46.6096	43.5505	41.0825	45.6925	40.9942	48.6142	38.4998	40.0762	42.699	40.9905	45.0209	44.5731	47.3548	41.0613	44.2413	44.1312	41.9547	41.908	42.9818	44.307	40.9793	43.6107	42.5505	48.0019	44.1808	43.0248	43.79	43.4365	41.1515
83	39.6614	3.63889	37.0599	40.5902	38.3225	39.9169	32.1629	36.9243	36.3892	35.2775	34.7369	31.904	41.806	36.6133	37.9491	29.292	40.0905	38.0782	37.6606	37.6878	41.8772	38.6316	36.3489	41.3343	36.2262	44.1271	34.4572	35.4122	38.102	36.2635	40.6945	39.7135	42.8202	36.3492	39.8252	39.9792	37.3818	37.252	38.3119	39.6176	36.1865	39.1819	38.011	43.6426	39.6034	38.8331	39.1975	38.6703	36.6721
84	34.7961	3.52975	32.3242	35.755	33.3915	35.0243	27.7176	32.4549	31.9661	30.7177	30.0745	27.168	37.3952	32.0346	33.4644	24.8818	35.2936	33.5667	32.8162	32.6615	36.8857	33.4915	31.4681	36.6453	31.2988	39.337	30.2666	30.6486	33.274	31.3668	36.1601	34.6364	37.9988	31.4398	35.1929	35.5976	32.5895	32.406	33.4695	34.7581	31.2797	34.5326	33.2861	39.048	34.8363	34.412	34.3695	33.757	32.1045
85	29.8191	3.36357	27.5415	30.7798	28.3816	30.0105	23.3612	27.9034	27.5027	26.148	25.4349	22.523	32.8895	27.3784	28.876	20.5667	30.3403	28.9775	27.9161	27.5648	31.7371	28.278	26.5453	31.7115	26.3346	34.3189	25.9945	25.8977	28.358	26.43	31.5149	29.4618	32.9614	26.4804	30.4215	31.0645	27.7094	27.502	28.5565	29.8474	26.3794	29.7493	28.5107	34.2965	29.9723	29.8283	29.3693	28.8254	27.566
86	24.8789	3.13639	22.8215	25.8283	23.4487	25.0224	19.2479	23.3965	23.1564	21.7191	20.9895	18.145	28.3844	22.8025	24.327	16.4873	25.3667	24.4487	23.1373	22.5843	26.5993	23.1867	21.7322	26.6856	21.491	29.204	21.7426	21.2765	23.548	21.6172	26.8925	24.3299	27.8184	21.6643	25.6341	26.4963	22.9094	22.714	23.7118	25.0266	21.6388	24.9653	23.8754	29.4945	25.1562	25.1889	24.3279	24.0203	23.2027
87	20.1508	2.85602	18.2804	21.0892	18.7832	20.2344	15.5214	19.0784	19.0782	17.5859	16.8917	14.197	23.9894	18.4739	19.9755	12.7967	20.5453	20.1303	18.657	17.91	21.6752	18.4226	17.2112	21.7517	16.9371	24.1787	17.6505	16.9127	19.037	17.1083	22.4505	19.3876	22.7248	17.1963	20.976	22.0453	18.373	18.211	19.0901	20.4366	17.2237	20.353	19.5836	24.7901	20.57	20.6457	19.4283	19.4878	19.1787
88	15.8078	2.54237	14.045	16.7414	14.5814	15.8215	12.2996	15.0883	15.3933	13.8821	13.2587	10.799	19.8074	14.5424	15.9819	9.63139	16.0548	16.1488	14.6227	13.6947	17.1532	14.1667	13.1599	17.1005	12.8296	19.4366	13.8795	12.9311	14.983	13.0695	18.3381	14.778	17.8602	13.2599	16.5741	17.8879	14.275	14.146	14.8311	16.2035	13.2692	16.1021	15.8164	20.3621	16.4035	16.3752	14.8724	15.3506	15.6326
89	11.993	2.22277	10.251	12.9318	11.0157	11.9273	9.66122	11.5424	12.2007	10.6998	10.1764	8.015	15.9316	11.136	12.4967	7.07978	12.0477	12.6002	11.1481	10.0473	13.181	10.5487	9.70978	12.9033	9.29733	15.125	10.5761	9.438	11.498	9.62156	14.6643	10.6317	13.4136	9.98633	12.5451	14.1833	10.7469	10.628	11.0587	12.4233	9.86689	12.3811	12.7081	16.3963	12.8173	12.5423	10.8587	11.7128	12.6572
90	8.80594	1.92773	7.03867	9.76358	8.20076	8.64214	7.63595	8.53253	9.58394	8.09203	7.70024	5.881	12.4507	8.35876	9.63168	5.18018	8.64773	9.5598	8.29917	7.03197	9.91418	7.6298	6.92374	9.29006	6.4297	11.3562	7.84682	6.53227	8.638	6.82957	11.4963	7.08243	9.57191	7.43682	9.00668	11.051	7.85797	7.716	7.87639	9.16542	7.0997	9.30451	10.3227	13.0574	9.90758	9.28003	7.54476	8.66877	10.2874
91	6.3003	1.68231	4.54182	7.29	6.16573	6.00945	6.208	6.13464	7.60309	6.09218	5.86227	4.416	9.46436	6.27136	7.43336	3.93173	5.96136	7.09491	6.09045	4.68718	7.34636	5.41555	4.81282	6.34173	4.27909	8.22227	5.74573	4.31245	6.419	4.72791	8.87555	4.273	6.48755	5.61391	6.08355	8.56218	5.63636	5.443	5.36155	6.48364	5.04909	6.91673	8.64545	10.4631	7.69064	6.68682	5.01136	6.29936	8.49482
92	4.51428	1.5039	2.87133	5.50957	4.85948	4.05324	5.32509	4.40687	6.28558	4.72457	4.66161	3.626	7.0737	4.88564	5.91245	3.29585	4.95	5.26221	4.50586	3.05664	5.461	3.88501	3.36847	4.12058	2.86197	5.78901	4.27888	2.85552	4.851	3.34665	6.83839	2.32406	4.25841	4.48903	3.90375	6.74112	4.10542	3.844	3.56806	4.42385	3.75694	5.20972	7.59432	8.66909	6.12369	4.83482	3.27524	4.66271	7.20463
93	3.43405	1.39549	2.07539	4.37704	4.19003	2.80413	4.92439	3.37069	5.64097	3.99626	4.05971	3.479	5.36745	4.17103	5.07281	3.19955	3.49739	4.0934	3.51816	2.17809	4.22645	3.0124	2.57806	2.69752	2.14833	4.08945	3.41484	2.18024	3.972	2.69637	5.4133	1.28422	2.9143	4.01624	2.55956	5.56761	3.28274	2.947	2.52076	3.0246	3.20829	4.15986	7.06285	7.66885	5.14142	3.76427	2.33985	3.76976	6.33077
94	3.04658	1.34958	2.10109	3.81442	4.05891	2.27603	4.94227	3.00209	5.65291	3.89139	3.98724	3.91	4.39112	4.05991	4.89318	3.5517	2.65979	3.58506	3.104	2.03709	3.60609	2.76133	2.40842	2.09764	2.061	3.13088	3.10188	2.23673	3.81	2.71839	4.60491	1.08464	2.4163	4.13309	2.05945	4.98618	3.14655	2.752	2.18582	2.29576	3.35342	3.72364	6.95345	7.41245	4.68694	3.46236	2.21527	3.58467	5.80312
95	3.28386	1.34777	2.80091	3.71097	4.36709	2.40527	5.28812	3.2351	6.26345	4.35774	4.34839	4.807	4.1081	4.45555	5.30276	4.2336	3.02894	3.68961	3.22132	2.53945	3.551	3.04962	2.77945	2.24473	2.48785	2.90058	3.27387	2.92533	4.353	3.2777	4.37964	1.54649	2.65851	4.74588	2.3092	4.91924	3.60845	3.2	2.45761	2.18764	4.09611	3.81869	7.18299	7.83082	4.70635	3.83988	2.86261	4.03518	5.56215
96	4.01508	1.38284	3.97015	3.93344	5.01706	3.03732	5.83523	3.96175	7.38388	5.29624	5.04438	6.044	4.4088	5.24133	6.1934	5.10898	3.92526	4.32057	3.78224	3.52712	3.98927	3.72912	3.55309	2.97321	3.28976	3.33827	3.85491	4.13345	5.552	4.21033	4.64221	2.45189	3.47254	5.71009	3.13432	5.28061	4.52282	4.169	3.19079	2.57466	5.31051	4.32975	7.67076	8.85018	5.11712	4.74509	4.14755	4.997	5.54035
97	5.09408	1.46932	5.38682	4.36064	5.88809	3.96803	6.4427	5.05915	8.93764	6.57267	5.99724	7.526	5.14436	6.29636	7.44436	6.05285	5.19573	5.38376	4.67358	4.83009	4.84564	4.6113	4.56367	4.081	4.33545	4.31221	4.78142	5.77673	7.309	5.37209	5.241	3.61706	4.66848	6.849	4.32991	5.97791	5.71836	5.498	4.24636	3.26564	6.89018	5.14033	8.32142	10.3882	5.81085	5.99727	5.88355	6.33015	5.66209
98	6.39306	1.64139	6.85827	4.92414	6.82842	5.02777	6.99046	6.43393	10.8704	8.04168	7.17389	9.205	6.16687	7.52585	8.93986	6.96911	6.71851	6.80748	5.80946	6.31106	6.06364	5.52221	5.68232	5.3973	5.55352	5.66795	5.99423	7.81512	9.476	6.66642	6.01188	4.94081	6.06868	8.00218	5.72051	6.94209	7.05235	7.032	5.51803	4.05936	8.75553	6.13696	9.05638	12.3308	6.656	7.43085	7.88597	7.931	5.83763
99	7.81536	1.92377	8.23761	5.61616	7.68497	6.13777	7.42939	8.01553	13.1125	9.58602	8.57116	11.057	7.32203	8.9013	10.577	7.81969	8.40713	8.53561	7.16303	7.89621	7.58818	6.35684	6.84667	6.83797	6.94188	7.26902	7.4346	10.2003	11.863	8.05098	6.82891	6.44582	7.51475	9.07073	7.2003	8.16361	8.47932	8.666	6.95773	4.81507	10.8371	7.22015	9.87525	14.5415	7.53781	8.90945	9.98706	9.74982	5.99932
100	9.36663	2.28688	9.44	6.49	8.34	7.307	7.841	9.763	15.555	11.139	10.158	13.031	8.454	10.448	12.252	8.629	10.194	10.481	8.735	9.562	9.335	7.131	8.053	8.383	8.517	9.03	9.064	12.829	14.267	9.521	7.638	8.206	8.909	10.068	8.745	9.677	10.074	10.346	8.56	5.502	13.043	8.343	10.85	16.857	8.401	10.35	12.038	11.762	6.16
all values Left	mean	std	steps
1	11.7302	4.46161	8.706	11.412	15.734	16.251	11.227	16.786	14.655	14.677	21.279	12.995	26.431	21.091	23.926	7.503	8.434	10.003	13.096	9.183	9.055	16.586	11.199	8.791	4.806	15.225	10.053	10.488	11.306	17.765	17.828	11.656	15.518	18.578	11.421	9.754	5.771	13.616	13.39	15.814	12.418	20.336	12.114	8.34	13.297	3.961	7.27	10.4	9.03
2	13.8887	5.02937	11.1831	13.5039	19.2523	19.1547	13.386	19.0004	16.7407	17.3677	24.7928	15.227	29.9233	24.5389	27.5969	8.8347	9.81057	11.7668	15.4676	10.7343	10.963	19.2857	12.6125	10.7801	6.06588	17.8086	12.0026	12.2834	13.6212	21.1448	20.5757	13.363	17.6556	21.2427	13.5573	11.9233	7.00973	15.6226	16.0005	18.6608	14.162	23.7648	14.2301	10.2151	15.3169	4.8837	9.17197	12.4532	10.5624
3	16.472	5.65381	14.086	16.063	23.2217	22.5758	15.978	21.5629	19.235	20.5546	28.7314	17.8322	33.7599	28.5194	31.6947	10.4491	11.5007	13.9461	18.2952	12.6209	13.319	22.4668	14.3864	13.2466	7.60464	20.8345	14.3997	14.4635	16.3926	25.0321	23.7602	15.4305	20.1768	24.3892	16.171	14.4943	8.51609	18.0884	19.089	22.0156	16.305	27.6602	16.7764	12.5369	17.7675	6.00726	11.5012	14.941	12.5301
4	19.5245	6.30083	17.431	19.1514	27.6034	26.526	19.0235	24.5131	22.1776	24.2598	33.0605	20.8124	37.8352	32.9376	36.1387	12.4217	13.5665	16.6045	21.628	14.9334	16.195	26.1523	16.5937	16.2858	9.48709	24.3339	17.3186	17.1024	19.679	29.3993	27.402	17.9399	23.1277	28.0185	19.3286	17.4981	10.3731	21.073	22.6871	25.8906	18.889	32.0062	19.7944	15.4003	20.7067	7.36239	14.3497	17.9241	15.0108
5	23.0674	6.92469	21.2089	22.8006	32.3258	30.9708	22.5236	27.8805	25.5892	28.4632	37.6952	24.1634	42.0257	37.6673	40.7976	14.8277	16.075	19.7872	25.4882	17.7677	19.6453	30.3253	19.2923	19.9458	11.7901	28.3042	20.8112	20.2613	23.5066	34.1515	31.4886	20.9577	26.5435	32.103	23.0644	20.9522	12.6629	24.5934	26.7933	30.2607	21.933	36.7458	23.3075	18.8683	24.1675	9.0059	17.7864	21.4507	18.0585
6	27.0878	7.46938	25.3907	26.9999	37.2822	35.8095	26.4526	31.6763	29.4615	33.0745	42.5006	27.8705	46.1958	42.5548	45.5059	17.7286	19.0957	23.5138	29.8528	21.1911	23.6797	34.9081	22.5269	24.2025	14.5834	32.6936	24.8871	23.971	27.8643	39.1436	35.9536	24.531	30.4295	36.5607	27.3579	24.8504	15.4497	28.6239	31.3608	35.0411	25.429	41.7691	27.3096	22.9538	28.1505	11.0201	21.8311	25.5335	21.7038
7	31.5277	7.87559	29.9208	31.6794	42.3298	40.8768	30.7526	35.8669	33.7342	37.9377	47.3131	31.8928	50.2174	47.4249	50.0892	21.1622	22.6781	27.755	34.6294	25.2105	28.2382	39.7645	26.3043	28.9595	17.908	37.3853	29.4874	28.2148	32.6808	44.2106	40.6679	28.6577	34.7333	41.2549	32.1194	29.1648	18.772	33.0804	36.2799	40.0868	29.355	46.9191	31.7622	27.5957	32.6117	13.499	26.4354	30.1314	25.9337
8	36.2816	8.09363	34.7035	36.6978	47.3189	45.9724	35.3187	40.3488	38.2931	42.8623	51.9699	36.149	53.9806	52.1096	54.4002	25.1393	26.8161	32.4166	39.6559	29.7531	33.1852	44.7229	30.5589	34.0674	21.7724	42.217	34.4823	32.9046	37.8252	49.1874	45.4634	33.2642	39.3249	46.0178	37.1964	33.8322	22.6414	37.8312	41.3893	45.2127	33.652	52.0301	36.5651	32.6574	37.4425	16.5323	31.4791	35.1289	30.6668
9	41.206	8.0949	39.6009	41.8749	52.1029	50.8972	40.0048	44.9624	42.9797	47.6669	56.3291	40.5209	57.3957	56.4617	58.3245	29.6137	31.4251	37.3542	44.7376	34.6809	38.3416	49.6062	35.1607	39.3455	26.146	47.0067	39.687	37.884	43.1254	53.9219	50.163	38.2066	44.0286	50.6784	42.3986	38.7376	27.0275	42.7177	46.5044	50.2327	38.214	56.9472	41.5544	37.9537	42.479	20.181	36.7945	40.3484	35.7553
10	46.1398	7.8777	44.4561	47.0225	56.558	55.482	44.6453	49.5356	47.6157	52.2045	60.2814	44.8701	60.3966	60.3709	61.786	34.4722	36.351	42.3907	49.6894	39.8175	43.5143	54.2501	39.9399	44.605	30.9449	51.5785	44.8958	42.956	48.402	58.294	54.6066	43.2969	48.6599	55.09	47.5301	43.721	31.8412	47.5729	51.4447	54.9849	42.917	61.5438	46.5342	43.2882	47.5345	24.4527	42.1939	45.5912	41.0182
11	50.9256	7.46666	49.1116	51.9637	60.5985	59.6053	49.085	53.9042	52.0325	56.3639	63.7559	49.0591	62.9449	63.7624	64.7463	39.5451	41.3956	47.3481	54.3621	44.9759	48.529	58.5296	44.7149	49.6708	36.0243	55.7864	49.9223	47.9186	53.4935	62.2243	58.6689	48.3366	53.0526	59.141	52.4213	48.6054	36.9385	52.2422	56.055	59.3473	47.622	65.7292	51.3212	48.4724	52.4322	29.279	47.4917	50.6705	46.2665
12	55.4268	6.90669	53.4298	56.5573	64.1747	63.1923	53.1956	57.9289	56.0926	60.0736	66.7187	52.9686	65.024	66.5947	67.1942	44.6292	46.3568	52.0681	58.6484	49.9837	53.2471	62.369	49.3123	54.4058	41.2007	59.5336	54.618	52.5974	58.2777	65.6733	62.2669	53.1458	57.0771	62.7567	56.9509	53.1953	42.1373	56.6014	60.2233	63.2418	52.182	69.4467	55.7654	53.3524	57.0212	34.5109	52.5244	55.4322	51.3252
13	59.5405	6.25443	57.3028	60.7082	67.2704	66.2105	56.8878	61.5096	59.7059	63.2978	69.1598	56.5073	66.6315	68.8555	69.1375	49.5232	51.0566	56.4255	62.484	54.6998	57.5693	65.7359	53.5945	58.7147	46.2904	62.7679	58.8805	56.8716	62.6761	68.627	65.3528	57.5744	60.6504	65.8942	61.0427	57.3745	47.2496	60.5611	63.8846	66.6247	56.473	72.6622	59.7677	57.8172	61.1877	39.9432	57.1682	59.7693	56.0532
14	63.1984	5.56683	60.6627	64.3596	69.8897	68.6558	60.1103	64.5933	62.8228	66.0245	71.0859	59.6131	67.776	70.5493	70.5883	54.066	55.3613	60.3368	65.8359	59.0235	61.4328	68.6213	57.4666	62.5416	51.1421	65.4699	62.6469	60.6709	66.6431	71.0907	67.9127	61.5213	63.7313	68.5372	64.6566	61.0582	52.1053	64.0676	67.0132	69.4791	60.399	75.3602	63.2768	61.7925	64.8581	45.3438	61.3399	63.6191	60.3476
15	66.3616	4.89735	63.4719	67.4855	72.0458	70.5418	62.8422	67.1613	65.4234	68.2543	72.5107	62.2491	68.4726	71.6929	71.5653	58.1414	59.1869	63.7551	68.6914	62.8886	64.8058	71.0254	60.8765	65.8613	55.6363	67.6428	65.8877	63.9596	70.1539	73.0783	69.9508	64.9364	66.3074	70.6839	67.7785	64.2019	56.5655	67.0968	69.6086	71.8069	63.894	77.5402	66.2677	65.236	67.9958	50.4975	64.9944	66.9529	64.1421
16	69.011	4.29311	65.7003	70.0803	73.7536	71.8928	65.0854	69.2148	67.5091	69.9954	73.452	64.4003	68.7124	72.3132	72.0886	61.6792	62.4928	66.6609	71.0235	66.2607	67.6795	72.9525	63.7994	68.6675	59.6862	69.2988	68.5988	66.7261	73.1966	74.6069	71.4803	67.802	68.3847	72.3428	70.4068	66.7986	60.535	69.6375	71.6823	73.6206	66.923	79.2081	68.7332	68.1333	70.5611	55.2528	68.1127	69.7648	67.4005
17	71.1488	3.79641	67.3964	72.1527	75.0288	72.7388	66.8508	70.7636	69.0888	71.2648	73.9306	66.0667	68.5456	72.4431	72.1808	64.6465	65.2692	69.0553	72.8672	69.1253	70.0583	74.4088	66.229	70.9669	63.2406	70.4584	70.7901	68.974	75.7686	75.6909	72.5235	70.1198	69.9787	73.5276	72.545	68.8624	63.9609	71.6921	73.2494	74.9359	69.469	80.376	70.6746	70.483	72.5879	59.5056	70.6933	72.0578	70.1142
18	72.7828	3.44407	68.5972	73.7196	75.8889	73.1102	68.1557	71.8234	70.1797	72.0833	73.9711	67.2549	68.0097	72.1222	71.8633	67.0333	67.5228	70.9503	74.2395	71.4728	71.9515	75.4081	68.1706	72.7678	66.2602	71.1462	72.4752	70.716	77.8559	76.3449	73.1032	71.9019	71.1134	74.2565	74.1996	70.4116	66.8143	73.2705	74.3293	75.7678	71.533	81.0584	72.0937	72.2932	74.0953	63.1974	72.7459	73.8418	72.2932
19	73.9279	3.25946	69.3392	74.7987	76.3519	73.0393	69.026	72.4155	70.8042	72.476	73.6021	67.9786	67.1319	71.391	71.1579	68.8484	69.2685	72.3631	75.1608	73.3166	73.3714	75.9656	69.6389	74.0828	68.7464	71.3895	73.6675	71.9743	79.4603	76.5844	73.2461	73.1642	71.8175	74.5553	75.3774	71.4725	69.0898	74.3865	74.9423	76.1332	73.123	81.27	73.0041	73.5709	75.0983	66.3	74.28	75.1275	73.9504
20	74.602	3.24219	69.6664	75.4127	76.4363	72.5598	69.4912	72.5671	70.9897	72.469	72.8539	68.2566	65.9318	70.29	70.0856	70.1091	70.5255	73.3075	75.6525	74.6842	74.3325	76.0973	70.6553	74.9253	70.725	71.2168	74.3836	72.7731	80.6039	76.4259	72.9833	73.9251	72.1223	74.451	76.0853	72.0757	70.8031	75.0502	75.111	76.0581	74.245	81.0287	73.4273	74.3227	75.6188	68.809	75.3047	75.9298	75.1023
21	74.8247	3.36443	69.6164	75.5935	76.154	71.7063	69.5774	72.3087	70.7666	72.0862	71.7537	68.1142	64.4269	68.8602	68.6646	70.8391	71.318	73.7993	75.7371	75.5872	74.849	75.8104	71.2457	75.3108	72.2084	70.6589	74.6471	73.1377	81.2965	75.8906	72.3454	74.2036	72.0593	73.9681	76.325	72.2387	71.9758	75.2706	74.8638	75.5734	74.904	80.3552	73.3836	74.5569	75.6819	70.7311	75.8315	76.2703	75.7619
22	74.614	3.58229	69.2234	75.3758	75.5171	70.5111	69.3105	71.6661	70.1708	71.3471	70.3338	67.5795	62.6356	67.1418	66.9116	71.0632	71.6692	73.8589	75.4267	76.0425	74.9275	75.1037	71.4392	75.2579	73.2115	69.7448	74.482	73.0921	81.5475	74.9954	71.3594	74.0247	71.6598	73.125	76.0891	71.9676	72.63	75.0609	74.2293	74.7069	75.113	79.2723	72.8882	74.2835	75.3142	72.0844	75.8759	76.1691	75.9358
23	73.9903	3.85324	68.5157	74.798	74.5374	69.004	68.7146	70.6581	69.2274	70.2687	68.6301	66.6816	60.5737	65.1702	64.8433	70.8101	71.6041	73.5063	74.7304	76.0667	74.6017	74.0017	71.2657	74.7874	73.7517	68.5017	73.9101	72.6563	81.3623	73.7519	70.0474	73.4128	70.951	71.939	75.4056	71.3172	72.7887	74.4332	73.2337	73.4848	74.893	77.805	71.953	73.5226	74.5456	72.8934	75.4531	75.6488	75.6634
24	72.984	4.15237	67.5206	73.8937	73.2279	67.2082	67.8119	69.3018	67.9527	68.8664	66.6718	65.4547	58.2508	62.9753	62.4743	70.1154	71.1487	72.7572	73.6579	75.6764	73.879	72.5163	70.7546	73.916	73.8491	66.955	72.9481	71.8448	80.7464	72.1727	68.4272	72.3875	69.9565	70.4258	74.2913	70.3194	72.4758	73.3977	71.9	71.9346	74.266	75.9815	70.597	72.3048	73.4	73.1821	74.5823	74.7255	74.9641
25	71.6059	4.45221	66.2683	72.6896	71.5991	65.1405	66.6188	67.6111	66.3633	67.1542	64.4774	63.9356	55.6724	60.5826	59.8182	69.0158	70.3266	71.6276	72.2161	74.8915	72.7656	70.661	69.9304	72.6622	73.5305	65.1282	71.6155	70.6738	79.71	70.2688	66.5117	70.9758	68.6947	68.5954	72.7688	69.0064	71.7155	71.9654	70.2409	70.0874	73.255	73.8279	68.8532	70.6665	71.8969	72.9768	73.2827	73.412	73.8547
26	69.8738	4.74129	64.7794	71.1989	69.6581	62.8132	65.1499	65.5967	64.4753	65.1418	62.0491	62.1498	52.8425	58.0092	56.8862	67.5454	69.1555	70.1388	70.4098	73.7298	71.2744	68.4497	68.8095	71.0419	72.8037	63.0405	69.9315	69.1592	78.2702	68.0438	64.3084	69.2067	67.1748	66.4499	70.8643	67.4037	70.531	70.15	68.2649	67.9701	71.877	71.3661	66.7492	68.6408	70.0541	72.2942	71.5686	71.7253	72.3519
27	67.8013	5.01575	63.0605	69.4221	67.4061	60.2346	63.416	63.2677	62.3019	62.835	59.3728	60.1162	49.7616	55.2593	53.6858	65.7312	67.6516	68.313	68.2465	72.2067	69.4192	65.8977	67.4037	69.0593	71.6558	60.7022	67.9134	67.3066	76.4495	65.5	61.8169	67.1031	65.3969	63.9839	68.6029	65.5284	68.953	67.9657	65.9722	65.5958	70.16	68.6141	64.3004	66.255	67.8895	71.1431	69.4539	69.6841	70.4764
28	65.4007	5.27723	61.1167	67.3593	64.8386	57.4052	61.4216	60.6297	59.8529	60.2357	56.4411	57.8499	46.4336	52.3295	50.2182	63.5901	65.8472	66.1659	65.7345	70.3365	67.2114	63.0157	65.715	66.7309	70.094	58.1146	65.5885	65.1295	74.2742	62.6281	59.027	64.6914	63.3513	61.1865	65.9992	63.3862	67.0121	65.4257	63.3746	62.9756	68.129	65.5877	61.5244	63.5269	65.4157	69.5737	66.9705	67.3107	68.2423
29	62.6766	5.52861	58.9492	65.0015	61.9528	54.3176	59.1655	57.6848	57.1284	57.338	53.2366	55.3546	42.8674	49.2166	46.4889	61.1286	63.7554	63.7037	62.8774	68.1302	64.6528	59.8149	63.7423	64.0701	68.1427	55.274	62.9579	62.6368	71.7743	59.4118	55.9266	61.9815	61.0213	58.049	63.0658	60.9656	64.736	62.5416	60.4726	60.1011	65.808	62.3019	58.435	60.4632	62.6379	67.6156	64.1305	64.6122	65.6628
30	59.6279	5.77297	56.5353	62.3299	58.7492	50.9675	56.6404	54.4313	54.1219	54.1281	49.7385	52.6254	39.0656	45.9194	42.5095	58.3431	61.3842	60.9238	59.65	65.5925	61.7353	56.3023	61.4774	61.0879	65.825	52.1739	60.0146	59.8381	68.956	55.8382	52.5039	58.9747	58.3856	54.563	59.8202	58.2399	62.1433	59.3184	57.2674	56.9593	63.214	58.7604	55.0326	57.0626	59.5453	65.2905	60.9424	61.5796	62.7489
31	56.2519	6.0096	53.8626	59.3233	55.2295	47.3526	53.8369	50.8641	50.8209	50.5916	45.9374	49.6523	35.0688	42.4388	38.3018	55.2249	58.7303	57.8168	56.0493	62.7232	58.4454	52.4807	58.906	57.7813	63.1482	48.8116	56.7495	56.7357	65.7949	51.8964	48.7457	55.6666	55.4232	50.7261	56.2784	55.1757	59.2375	55.7596	53.7557	53.5353	60.346	54.9566	51.315	53.322	56.1499	62.6095	57.4129	58.1992	59.5095
32	52.5473	6.2321	50.9141	55.974	51.3984	43.4801	50.7502	46.9843	47.2162	46.7251	41.8345	46.4294	30.9395	38.7815	33.9047	51.7595	55.7893	54.3747	52.0771	59.5229	54.7717	48.3588	56.0053	54.1451	60.1082	45.1959	53.1597	53.3179	62.2592	47.5829	44.6411	52.0597	52.1206	46.5456	52.4521	51.7481	56.0048	51.8747	49.9342	49.8179	57.176	50.8868	47.2846	49.2456	52.4615	59.5684	53.5506	54.4638	55.9469
33	48.5202	6.42826	47.68	52.288	47.2646	39.3586	47.3793	42.8048	43.3132	42.5394	37.4527	42.9569	26.7656	34.9703	29.3833	47.9327	52.5537	50.5988	47.7404	55.9862	50.71	43.9571	52.76	50.1839	56.6991	41.3423	49.2514	49.5754	58.3225	42.9178	40.2051	48.1626	48.4698	42.041	48.355	47.9777	52.4297	47.6806	45.8026	45.8046	53.684	46.5508	42.9561	44.8568	48.4917	56.1591	49.3714	50.3767	52.0643
34	44.1889	6.5787	44.163	48.2757	42.847	35.019	43.7323	38.3527	39.136	38.0647	32.8553	39.2467	22.654	31.0533	24.8367	43.7463	49.019	46.4983	43.0613	52.113	46.27	39.3093	49.167	45.9153	52.916	37.268	45.038	45.5167	53.975	37.9473	35.4947	43.988	44.4763	37.252	44.0053	43.8747	48.511	43.2067	41.375	41.509	49.871	41.9563	38.364	40.2047	44.264	52.38	44.9	45.949	47.8713
35	39.5892	6.65319	40.3794	43.9512	38.1791	30.5368	39.828	33.6861	34.7369	33.3657	28.1552	35.3261	18.7253	27.1068	20.3942	39.233	45.189	42.0939	38.0762	47.8933	41.4816	34.4648	45.2197	41.3607	48.7425	33.0014	40.5374	41.1747	49.197	32.7493	30.6104	39.5587	40.164	32.2574	39.4281	39.4676	44.2501	38.5031	36.6876	36.9695	45.759	37.1328	33.5473	35.374	39.8204	48.2349	40.1748	41.2065	43.3959
36	34.7925	6.61919	36.348	39.3427	33.3255	26.0518	35.7043	28.916	30.2139	28.5553	23.5097	31.2489	15.1084	23.2302	16.2111	34.4634	41.0809	37.4258	32.8615	43.3708	36.4057	29.5026	40.9409	36.5607	44.2184	28.5954	35.7911	36.6126	44.0338	27.4473	25.7048	34.9165	35.5851	27.2118	34.6713	34.8055	39.6813	33.6429	31.8142	32.2719	41.394	32.1543	28.5756	30.4828	35.2228	43.7425	35.2525	36.198	38.6899
37	29.9036	6.44111	32.0994	34.5125	28.3965	21.721	31.4391	24.1977	25.7091	23.7898	19.0919	27.1009	11.9222	19.533	12.4547	29.5547	36.7389	32.5738	27.5648	38.5839	31.1566	24.548	36.3639	31.5917	39.3849	24.1389	30.8855	31.9271	38.5673	22.2136	20.971	30.1409	30.8352	22.3046	29.8169	29.9711	34.8607	28.7295	26.8776	27.5594	36.84	27.154	23.5886	25.6681	30.5674	38.9415	30.2251	31.0209	33.8161
38	25.0627	6.09525	27.7133	29.5795	23.5419	17.702	27.1538	19.7067	21.3792	19.2506	15.0589	22.9946	9.25962	16.1269	9.26923	24.6636	32.2416	27.6734	22.3925	33.6103	25.91	19.7725	31.5677	26.5773	34.3189	19.7655	25.9538	27.252	32.9518	17.2465	16.6068	25.3575	26.0531	17.7183	24.9841	25.0841	29.8906	23.9011	22.0494	23.0218	32.177	22.3156	18.768	21.0729	25.9859	33.9023	25.229	25.8315	28.859
39	20.4341	5.58049	23.3249	24.7105	18.9303	14.1335	22.9891	15.6106	17.366	15.1142	11.5453	19.0587	7.18132	13.1093	6.74362	19.9717	27.7021	22.9034	17.5553	28.5877	20.8778	15.3681	26.6856	21.6777	29.155	15.6495	21.1623	22.7485	27.4002	12.7543	12.7865	20.7108	21.4047	13.613	20.3209	20.2953	24.9188	19.3197	17.5305	18.8547	27.518	17.8463	14.3118	16.8268	21.6423	28.7568	20.4347	20.827	23.9509
40	16.1813	4.92226	19.1015	20.0888	14.7232	11.1207	19.0782	12.0374	13.7798	11.5198	8.66106	15.4264	5.71494	10.5602	4.91245	15.6544	23.2608	18.4399	13.2212	23.7006	16.2642	11.5072	21.8875	17.0668	24.0849	11.9683	16.691	18.5716	22.1525	8.93627	9.62948	16.3266	17.065	10.0985	15.9688	15.7887	20.1277	15.1378	13.5143	15.2286	23.017	13.9368	10.4112	13.0355	17.7035	23.7166	16.0089	16.2148	19.2569
41	12.4421	4.16654	15.2169	15.8836	11.0448	8.7233	15.5314	9.06465	10.7021	8.5493	6.47481	12.2267	4.85901	8.5387	3.76639	11.8362	19.0593	14.429	9.50754	19.1328	12.2527	8.31131	17.3498	12.9065	19.3065	8.8654	12.7032	14.8365	17.4305	5.94799	7.18682	12.3216	13.1923	7.23385	12.0651	11.7823	15.7146	11.4679	10.1459	12.2642	18.845	10.7181	7.21265	9.79346	14.3013	19.003	12.0758	12.1762	14.9612
42	9.31076	3.37421	11.8165	12.2301	7.96701	6.949	12.4369	6.73742	8.1877	6.24744	5.00382	9.57955	4.58869	7.07574	3.25342	8.57695	15.2133	10.9829	6.48066	15.0361	8.95554	5.82365	13.2324	9.32989	14.9697	6.42645	9.31438	11.6141	13.3825	3.87937	5.45542	8.81353	9.89462	5.05536	8.7294	8.43937	11.8555	8.39424	7.49653	10.0127	15.172	8.23412	4.7853	7.18462	11.514	14.8117	8.71326	8.83425	11.2114
43	6.8362	2.61975	8.99052	9.22055	5.52327	5.76291	9.86952	5.08818	6.2693	4.63797	4.22076	7.59227	4.87082	6.17091	3.28864	5.91036	11.8106	8.16488	4.18124	11.5206	6.38248	4.0207	9.65927	6.4297	11.1895	4.67773	6.58542	8.94794	10.0643	2.74291	4.40539	5.92779	7.22236	3.59936	6.03288	5.79485	8.66773	5.99891	5.57194	8.44864	12.138	6.45427	3.14015	5.27439	9.35455	11.2626	5.97448	6.24673	8.06133
44	5.04694	1.9955	6.79722	6.89733	3.73485	5.10273	7.88463	4.13204	4.95288	3.72974	4.05942	6.36097	5.69324	5.7882	3.76275	3.88458	8.92149	5.98727	2.68936	8.65155	4.51784	2.89061	6.70915	4.26005	8.0593	3.59585	4.54932	6.87534	7.47003	2.47392	3.99063	3.79223	5.19658	2.88791	4.03135	3.89025	6.20021	4.34458	4.34947	7.48501	9.835	5.31138	2.28086	4.09303	7.78574	8.40518	3.89914	4.41591	5.54177
45	3.94678	1.62163	5.215	5.25011	2.63344	4.903	6.51022	3.86022	4.21122	3.49533	4.42267	5.96133	7.01256	5.86356	4.53822	2.57733	6.61144	4.43278	2.03356	6.44067	3.33511	2.41378	4.43767	2.83789	5.64533	3.12856	3.23644	5.42589	5.58467	2.93222	4.149	2.49622	3.84133	2.90133	2.76222	2.74356	4.451	3.44344	3.78667	7.01833	8.296	4.74133	2.21789	3.62289	6.70444	6.25444	2.51922	3.314	3.69656
46	3.5102	1.58044	4.19064	4.22936	2.22664	5.08736	5.75636	4.22545	3.98791	3.87082	5.192	6.42527	8.766	6.31045	5.46964	2.06591	4.93155	3.47382	2.14545	4.866	2.804	2.53364	2.91027	2.132	3.97964	3.20509	2.65445	4.60491	4.40527	3.92364	4.78673	2.04309	3.17027	3.55236	2.21164	2.32882	3.37827	3.26082	3.80227	6.95527	7.5	4.68609	2.90836	3.80718	6.01073	4.81409	1.83964	2.89673	2.576
47	3.66863	1.7835	3.68312	3.75446	2.43955	5.54424	5.61388	5.12638	4.20221	4.74358	6.24323	7.69831	10.8938	7.04253	6.43184	2.3644	3.90716	3.08733	2.88708	3.89682	2.86541	3.13582	2.16406	2.06233	3.06852	3.74019	2.73698	4.37839	3.93539	5.24505	5.75964	2.33314	3.15324	4.69255	2.29802	2.56222	2.9183	3.72278	4.27662	7.21643	7.393	5.06051	4.21482	4.547	5.64085	4.08465	1.79752	3.08411	2.19644
48	4.3135	2.06659	3.64534	3.71279	3.1141	6.13412	6.04042	6.41685	4.76351	5.98153	7.47708	9.63129	13.3135	7.98823	7.34656	3.41735	3.52769	3.23016	4.07023	3.49697	3.39597	4.05811	2.14818	2.5129	2.89755	4.66018	3.34285	4.64868	4.16194	6.7102	6.89433	3.1882	3.69436	6.14879	2.88487	3.29453	2.99394	4.71657	5.08278	7.72288	7.909	5.74985	5.95353	5.71031	5.52943	4.04856	2.27078	3.75229	2.4922
49	5.31913	2.34472	4.01845	3.97233	4.05276	6.72127	6.96352	7.93267	5.59294	7.48109	8.86061	12.0145	15.9151	9.12433	8.20348	5.09721	3.73855	3.81209	5.51961	3.615	4.21494	5.1453	2.72473	3.33988	3.40027	5.89779	4.307	5.25967	5.02482	8.17594	8.03609	4.40245	4.64809	7.77473	3.83115	4.332	3.51836	6.12509	6.09688	8.37997	8.98	6.61215	7.94548	7.179	5.59936	4.63103	3.13933	4.75864	3.32455
50	6.57231	2.6104	4.72983	4.41815	5.1006	7.21855	8.30935	9.53808	6.64389	9.18804	10.4176	14.6198	18.5743	10.4631	9.05713	7.23273	4.44966	4.71893	7.11641	4.17694	5.13288	6.30267	3.71067	4.40899	4.43524	7.38619	5.48785	6.04263	6.40733	9.58461	9.09158	5.80263	5.85003	9.48055	5.02146	5.45998	4.39921	7.85613	7.2093	9.11368	10.529	7.52	10.0284	8.88145	5.76292	5.72133	4.30211	5.98986	4.53417
51	7.98049	2.88722	5.73094	4.99354	6.19237	7.64561	10.0229	11.1549	7.90304	11.0769	12.1595	17.2242	21.1749	12.0199	9.99501	9.65709	5.5763	5.86848	8.80974	5.12606	6.0111	7.50182	4.93621	5.65341	5.84979	9.08251	6.79501	6.86886	8.15239	10.9654	10.0782	7.28804	7.17092	11.2151	6.3887	6.48118	5.56706	9.83593	8.3668	9.93389	12.447	8.40973	12.0564	10.784	5.93637	7.23	5.68967	7.37289	6.0033
52	9.54382	3.17946	7.04421	5.70091	7.34458	8.14536	12.0493	12.7602	9.35488	13.0922	14.0422	19.6378	23.6264	13.7698	11.081	12.1894	7.05027	7.23682	10.5717	6.41082	6.81621	8.76176	6.29827	7.07597	7.5	10.9552	8.19082	7.68788	10.0552	12.3802	11.1162	8.83997	8.58164	12.9297	7.91558	7.2887	7.00936	11.9836	9.59979	10.9207	14.607	9.29245	13.908	12.8495	6.09973	9.07373	7.27894	8.86594	7.67321
53	11.1844	3.46763	8.71835	6.59798	8.6171	8.89991	14.307	14.3456	10.9447	15.152	15.9638	21.7534	25.8675	15.6556	12.3175	14.6491	8.80798	8.82197	12.3508	7.96385	7.62262	10.1201	7.76276	8.68649	9.30015	12.9527	9.671	8.56009	11.9264	13.8713	12.3472	10.4762	10.1648	14.566	9.58958	7.9213	8.75318	14.1938	10.9671	12.1597	16.857	10.2214	15.5115	15.007	6.32445	11.1265	9.0388	10.4492	9.51416
54	12.8747	3.70939	10.7228	7.74326	10.0404	10.0023	16.6897	15.8858	12.5817	17.1624	17.8163	23.5383	27.855	17.5958	13.6496	16.8925	10.7539	10.5848	14.068	9.69348	8.54133	11.5854	9.30603	10.4378	11.1972	15.0066	11.2219	9.61665	13.6242	15.447	13.8406	12.1672	12.019	16.0604	11.3633	8.50038	10.7918	16.347	12.4903	13.6655	19.03	11.245	16.8343	17.1595	6.72367	13.2116	10.8914	12.0769	11.4775
55	14.5501	3.8751	12.9162	9.12982	11.5624	11.3915	19.0838	17.3275	14.1632	19.0226	19.5014	24.9995	29.5503	19.5069	14.9879	18.8306	12.7499	12.4257	15.6419	11.4761	9.64	13.1154	10.8745	12.2089	13.1015	17.0426	12.8095	10.9443	15.0542	17.0765	15.5462	13.8395	14.1597	17.3525	13.1606	9.14673	13.0382	18.3395	14.1493	15.3414	20.99	12.3595	17.8656	19.2098	7.36873	15.1488	12.7327	13.6798	13.4658
56	16.1328	3.96161	15.1064	10.6752	13.0974	12.903	21.3836	18.6124	15.5881	20.6342	20.9436	26.1513	30.9253	21.3107	16.2292	20.412	14.6508	14.2251	17.0017	13.1867	10.9099	14.629	12.3973	13.8663	14.9107	18.9849	14.376	12.5012	16.1597	18.691	17.34	15.414	16.5143	18.3877	14.9018	9.918	15.3473	20.1011	15.8882	17.043	22.673	13.5073	18.606	21.0724	8.24533	16.8113	14.4616	15.1774	15.3616
57	17.5428	3.99105	17.1217	12.251	14.5598	14.3584	23.4967	19.6877	16.7698	21.9205	22.0888	26.9998	31.9763	22.943	17.268	21.5994	16.3408	15.8661	18.0919	14.722	12.2795	16.0378	13.7978	15.2993	16.5315	20.7542	15.8455	14.1552	16.9068	20.1863	19.084	16.823	18.9679	19.1241	16.5184	10.8029	17.5684	21.584	17.6245	18.6362	24.065	14.6182	19.0672	22.675	9.26217	18.1151	15.9896	16.4888	17.0647
58	18.7109	3.99694	18.8163	13.7211	15.8492	15.6095	25.3386	20.5172	17.6491	22.8296	22.8992	27.5493	32.7188	24.3554	18.0071	22.3727	17.7254	17.2492	18.862	16.0038	13.6537	17.2667	15.0018	16.4186	17.8893	22.2832	17.1358	15.7544	17.2939	21.4395	20.6665	18.0085	21.3931	19.5425	17.9503	11.7362	19.5755	22.7515	19.2747	20.0215	25.163	15.6213	19.2552	23.9583	10.3011	19.0062	17.2494	17.547	18.4978
59	19.5867	4.0133	20.0964	14.9618	16.8657	16.5576	26.8352	21.0794	18.1984	23.3415	23.3525	27.8194	33.1997	25.5108	18.3789	22.7288	18.7428	18.3006	19.2926	16.9766	14.9337	18.2665	15.9419	17.16	18.9311	23.5176	18.1667	17.176	17.3584	22.3459	22.01	18.9391	23.6475	19.6502	19.1463	12.6282	21.2895	23.5761	20.7628	21.1302	25.955	16.4499	19.1818	24.883	11.2422	19.4676	18.1923	18.3033	19.604
60	20.1442	4.06483	20.9345	15.8794	17.5357	17.1526	27.9391	21.3708	18.4183	23.4683	23.4581	27.8489	33.4755	26.3783	18.3595	22.691	19.373	18.9835	19.4022	17.6152	16.0145	19.0139	16.5628	17.4896	19.6376	24.4312	18.8709	18.3393	17.1481	22.8516	23.064	19.6067	25.5763	19.4726	20.0725	13.3734	22.6801	24.0411	22.02	21.9186	26.426	17.057	18.8667	25.441	11.9932	19.5268	18.7866	18.7371	20.3511
61	20.379	4.16181	21.3355	16.4178	17.821	17.3914	28.6461	21.3995	18.3322	23.2486	23.2578	27.6888	33.5849	26.9508	17.9698	22.3076	19.6362	19.2964	19.2167	17.924	16.8073	19.4903	16.8296	17.4076	20.0211	25.0355	19.2042	19.2061	16.7031	22.97	23.8086	20.0111	27.0452	19.0475	20.7065	13.8603	23.7438	24.1541	22.9932	22.3585	26.583	17.4132	18.3374	25.6644	12.5	19.2404	19.0238	18.8528	20.7133
62	20.3135	4.29944	21.334	16.5621	17.7182	17.3039	28.9961	21.1921	17.9821	22.7437	22.8222	27.3916	33.5617	27.2539	17.2732	21.654	19.5773	19.2601	18.7844	17.9232	17.2809	19.689	16.7342	16.9456	20.1008	25.3803	19.1564	19.7642	16.0592	22.7686	24.2504	20.1552	27.9938	18.4235	21.0485	14.0185	24.4927	23.9546	23.666	22.4415	26.469	17.513	17.6277	25.6217	12.7488	18.6743	18.9199	18.675	20.6992
63	19.9901	4.46373	20.9883	16.3366	17.2495	16.9332	29.0566	20.7907	17.4214	22.0315	22.2288	27.0017	33.4385	27.3352	16.3574	20.8162	19.2524	18.9142	18.1696	17.6389	17.4394	19.6215	16.2936	16.1655	19.8952	25.5316	18.7537	20.017	15.2641	22.3337	24.4356	20.0585	28.4433	17.6503	21.1151	13.8293	24.9518	23.5028	24.0608	22.2082	26.139	17.3748	16.7815	25.4032	12.7511	17.9047	18.5118	18.2469	20.3563
64	19.4644	4.6382	20.3829	15.793	16.4491	16.335	28.9005	20.2523	16.7133	21.1955	21.5356	26.5529	33.2475	27.2557	15.3191	19.8709	18.7235	18.3173	17.4355	17.1045	17.3028	19.3224	15.5451	15.1552	19.4505	25.5578	18.0547	19.9879	14.3712	21.7377	24.4386	19.7512	28.4779	16.777	20.9271	13.294	25.1583	22.8624	24.2273	21.75	25.646	17.0432	15.8489	25.0892	12.5296	17.0163	17.8576	17.6305	19.7495
65	18.7967	4.80817	19.6141	15.0076	15.3643	15.5708	28.5852	19.6362	15.9237	20.3069	20.7723	26.0707	33.0171	27.0724	14.2475	18.8708	18.0596	17.5425	16.6461	16.3634	16.9077	18.8473	14.5451	14.0121	18.8273	25.5155	17.1416	19.7216	13.4329	21.0279	24.3412	19.2751	28.2077	15.8601	20.5304	12.4497	25.1655	22.0883	24.2225	21.167	25.031	16.5767	14.8744	24.7213	12.1252	16.0765	17.0339	16.8929	18.9585
66	18.046	4.96123	18.7627	14.0798	14.0664	14.7066	28.1513	18.9934	15.1156	19.4122	19.9495	25.5769	32.7663	26.8225	13.2154	17.8486	17.324	16.6673	15.8595	15.4718	16.3069	18.2606	13.3689	12.8293	18.0842	25.4366	16.1127	19.2813	12.4908	20.2332	24.2071	18.6784	27.7315	14.9488	19.9969	11.383	25.0302	21.2193	24.0958	20.5352	24.326	16.0374	13.8866	24.3093	11.6013	15.1173	16.1316	16.0999	18.066
67	17.2643	5.08663	17.877	13.125	12.655	13.816	27.6267	18.3597	14.347	18.5377	19.078	25.088	32.5063	26.5183	12.2713	16.83	16.5637	15.7697	15.1157	14.496	15.584	17.617	12.11	11.69	17.286	25.3353	15.0657	18.7337	11.572	19.3807	24.0697	18.002	27.1123	14.08	19.4093	10.2217	24.795	20.282	23.884	19.8977	23.556	15.4873	12.9033	23.848	11.0387	14.17	15.2367	15.313	17.1373
68	16.4948	5.174	16.973	12.2454	11.2429	12.9716	27.0276	17.7496	13.6649	17.7003	18.1718	24.6125	32.2473	26.1588	11.4391	15.834	15.8184	14.9102	14.4299	13.4987	14.8375	16.9622	10.8675	10.6606	16.4977	25.2167	14.0794	18.1375	10.6975	18.5012	23.9388	17.2788	26.3844	13.2754	18.8395	9.09986	24.4861	19.3001	23.6121	19.274	22.741	14.9802	11.9442	23.3232	10.5245	13.267	14.411	14.5818	16.2229
69	15.7663	5.21658	16.0607	11.5107	9.92938	12.2153	26.3672	17.1699	13.0969	16.9071	17.2345	24.1523	31.9948	25.7414	10.7207	14.8755	15.1214	14.1273	13.803	12.5389	14.1589	16.3249	9.73821	9.78253	15.7452	25.0761	13.208	17.529	9.8723	17.6245	23.8102	16.5241	25.5694	12.5463	18.3372	8.13048	24.1117	18.2986	23.2888	18.6672	21.894	14.5516	11.031	22.7221	10.1187	12.4297	13.6897	13.9395	15.3579
70	15.0929	5.21297	15.1535	10.9562	8.78824	11.5682	25.6602	16.6279	12.6489	16.1622	16.2699	23.7022	31.7454	25.2679	10.0992	13.9713	14.4975	13.4393	13.2272	11.6621	13.6147	15.718	8.79145	9.08048	15.0373	24.9065	12.474	16.9272	9.09418	16.7776	23.6745	15.7378	24.6801	11.8944	17.9355	7.39452	23.6759	17.3026	22.9131	18.0711	21.032	14.2115	10.1802	22.0408	9.83482	11.6708	13.0784	13.3937	14.5546
71	14.4751	5.16896	14.2648	10.5812	7.86718	11.0397	24.9163	16.1237	12.3125	15.4692	15.2942	23.2545	31.4869	24.7438	9.55049	13.1399	13.9599	12.8486	12.6939	10.8858	13.2344	15.1447	8.062	8.55919	14.3799	24.7068	11.8647	16.342	8.35803	15.9755	23.5215	14.9159	23.7321	11.3159	17.6465	6.93602	23.1809	16.3326	22.4878	17.4804	20.166	13.9505	9.39668	21.2867	9.64074	10.9858	12.5523	12.9317	13.8082
72	13.9029	5.09695	13.4001	10.3556	7.1901	10.6258	24.1458	15.6518	12.0676	14.8254	14.3147	22.8035	31.21	24.1752	9.05132	12.3933	13.5109	12.346	12.181	10.2141	13.0125	14.6016	7.54527	8.1932	13.7787	24.4786	11.3476	15.7734	7.66803	15.2156	23.3435	14.0615	22.7463	10.793	17.4559	6.71123	22.6278	15.3999	22.0121	16.8905	19.304	13.7506	8.67582	20.4682	9.47634	10.3527	12.0719	12.5357	13.1123
73	13.3568	5.01357	12.5589	10.2327	6.752	10.302	23.3645	15.204	11.8809	14.2215	13.3183	22.3464	30.9022	23.5637	8.57755	11.7311	13.1387	11.9106	11.6487	9.64645	12.9182	14.0821	7.21073	7.93727	13.2351	24.2249	10.8849	15.2075	7.03145	14.4831	23.1328	13.1775	21.7434	10.296	17.3282	6.63345	22.0176	14.5085	21.4692	16.2969	18.45	13.5895	8.00582	19.5896	9.27673	9.74382	11.5975	12.1825	12.4585
74	12.8108	4.93518	11.7353	10.1575	6.52133	10.0359	22.5852	14.7673	11.7086	13.6436	12.2938	21.8857	30.5492	22.9096	8.11107	11.1346	12.8127	11.5083	11.0569	9.16494	12.9048	13.5719	7.00282	7.73655	12.736	23.9424	10.4348	14.6282	6.44685	13.7531	22.8742	12.2644	20.7355	9.79245	17.2172	6.60068	21.3434	13.6509	20.8304	15.6895	17.604	13.4422	7.37325	18.6512	9.0018	9.12688	11.0964	11.8358	11.8283
75	12.2394	4.87317	10.9268	10.0758	6.44062	9.7923	21.8183	14.3218	11.5084	13.0699	11.2432	21.4232	30.1377	22.2128	7.64541	10.5737	12.502	11.1001	10.382	8.74418	12.9122	13.0506	6.8533	7.53001	12.2505	23.6192	9.96062	14.0011	5.89721	13.0061	22.5453	11.3103	19.7206	9.26306	17.0771	6.51708	20.5903	12.8111	20.0724	15.0562	16.756	13.2833	6.76843	17.6548	8.63575	8.4674	10.5454	11.4626	11.1959
76	11.6237	4.83083	10.1428	9.94952	6.43312	9.54109	21.0702	13.8436	11.2477	12.4801	10.1871	20.9625	29.6535	21.4718	7.1737	10.0166	12.1722	10.654	9.62	8.35736	12.8762	12.4998	6.69645	7.259	11.7381	23.2425	9.43915	13.2883	5.34755	12.2286	22.1245	10.3003	18.6839	8.70509	16.8751	6.31424	19.7382	11.9709	19.1795	14.3841	15.891	13.0882	6.18445	16.605	8.17221	7.75779	9.92824	11.0354	10.5217
77	10.9544	4.8045	9.40021	9.75611	6.42469	9.26261	20.331	13.3116	10.9087	11.8605	9.1636	20.5103	29.0901	20.6816	6.6777	9.43635	11.7969	10.1479	8.79351	7.98388	12.7428	11.9058	6.47203	6.87299	11.1575	22.8059	8.85553	12.4675	4.76497	11.4174	21.5948	9.24482	17.608	8.12848	16.5963	5.9643	18.7706	11.1111	18.1583	13.6637	14.993	12.832	5.61763	15.5094	7.6308	7.02199	9.24537	10.5267	9.76092
78	10.2401	4.78675	8.71744	9.48422	6.369	8.94667	19.5853	12.7132	10.4899	11.2116	8.21222	20.0717	28.4487	19.8344	6.16689	8.82389	11.3629	9.57411	7.94522	7.606	12.4852	11.2681	6.14033	6.36022	10.471	22.3068	8.19311	11.52	4.13333	10.5873	20.9423	8.17011	16.4869	7.54433	16.247	5.47267	17.678	10.912	17.0363	12.8909	14.049	12.5089	5.068	14.3792	7.05611	6.28011	8.49278	9.90889	8.88189
79	9.4747	4.76553	8.111	9.12909	6.25873	8.59255	18.8181	12.0463	9.99833	10.5515	7.37452	19.6545	27.7367	18.9231	5.6837	8.19345	10.8668	8.94539	7.12988	7.20455	12.0849	10.6025	5.70173	5.73082	9.65873	21.7425	7.45712	10.4483	3.45555	9.76739	20.1603	7.12321	15.3325	6.96391	15.8445	4.87476	16.4589	9.49855	15.8453	12.082	13.061	12.1389	4.53952	13.2308	6.47939	5.53318	7.66727	9.19633	7.88706
80	8.69969	4.73196	7.59488	8.69991	6.11341	8.20536	18.0167	11.3219	9.44237	9.90393	6.6977	19.2633	26.961	17.9426	5.2664	7.57123	10.3134	8.28922	6.39319	6.76415	11.5156	9.92354	5.18109	5.01194	8.74036	21.1152	6.68106	9.509	2.75406	8.99432	19.2548	6.1564	14.1734	6.40558	15.4082	4.225	15.1276	8.38625	14.6278	11.2609	12.037	11.7388	4.03973	12.0929	5.92238	4.77846	6.7858	8.42092	6.80544
81	7.94355	4.6762	7.17464	8.21144	5.96266	7.80439	17.1751	10.5661	8.83383	9.27576	6.21087	18.8981	26.1262	16.9003	4.93469	6.98357	9.71098	7.63635	5.7688	6.27352	10.7734	9.24883	4.60721	4.24353	7.76121	20.4343	5.90982	8.98209	2.07082	8.30301	18.2399	5.30989	13.0505	5.87333	14.9328	3.58701	13.7182	7.48666	13.4378	10.4648	10.99	11.3086	3.57219	11.0038	5.41392	4.03629	5.89271	7.60244	5.68822
82	7.20882	4.59073	6.835	7.67355	5.81918	7.41191	16.2987	9.81	8.18955	8.66464	5.89927	18.5565	25.2365	15.8188	4.68927	6.44827	9.074	7.01309	5.27391	5.73109	9.89173	8.59736	4.01273	3.46791	6.78182	19.7077	5.19055	6.94809	1.45309	7.71845	17.1245	4.59955	12.0143	5.35836	14.4022	3.01455	12.2836	6.65918	12.328	9.73445	9.949	10.8474	3.12609	9.98982	4.97291	3.32909	5.05218	6.77382	4.61091
83	6.53964	4.4774	6.53775	7.09213	5.66329	7.03445	15.3958	9.07715	7.52949	8.08001	5.70416	18.2309	24.2969	14.7288	4.51465	5.96955	8.4201	6.44408	4.90584	5.15939	8.91254	7.98266	3.43327	2.72344	5.87182	18.9335	4.5586	5.87266	0.930697	7.25007	15.9143	4.01557	11.1095	4.866	13.8227	2.53209	10.8807	5.93983	11.3381	9.09646	8.954	10.3579	2.69324	9.06123	4.60107	2.66863	4.31829	5.98568	3.64786
84	5.93563	4.33711	6.225	6.47534	5.47535	6.66818	14.4769	8.38666	6.87986	7.53643	5.56664	17.9114	23.3099	13.6614	4.38556	5.54294	7.76257	5.95207	4.63004	4.58294	7.90609	7.40816	2.89648	2.03687	5.09082	18.0978	4.03144	4.95902	0.523242	6.88224	14.625	3.53582	10.3645	4.41061	13.2158	2.14431	9.56497	5.33474	10.4858	8.55042	8.036	9.84349	2.27694	8.21769	4.29164	2.06023	3.70976	5.28093	2.84571
85	5.39748	4.17392	5.85252	5.83873	5.26006	6.30655	13.5513	7.75342	6.26106	7.04352	5.44018	17.5855	22.2801	12.6473	4.28115	5.15373	7.1003	5.53318	4.38664	4.02345	6.95676	6.87855	2.42036	1.42606	4.46691	17.189	3.60991	4.24603	0.224273	6.59097	13.282	3.14242	9.79194	4.002	12.5945	1.83967	8.38618	4.83203	9.76497	8.08091	7.223	9.29885	1.88076	7.45458	4.03142	1.51709	3.22561	4.68821	2.21839
86	4.9251	3.99311	5.40735	5.2093	5.03766	5.94664	12.6276	7.19018	5.68989	6.61011	5.2912	17.2441	21.2086	11.7198	4.1913	4.78784	6.42811	5.17188	4.13452	3.49906	6.13269	6.40126	2.01615	0.901939	3.99509	16.202	3.28129	3.72883	0.0162424	6.36784	11.9158	2.82012	9.38484	3.65467	11.9687	1.60544	7.38442	4.42158	9.16084	7.66799	6.539	8.71374	1.51471	6.78048	3.80096	1.05523	2.85687	4.22803	1.75353
87	4.52237	3.80115	4.91483	4.61816	4.82926	5.59536	11.7201	6.71334	5.19216	6.25167	5.10642	16.8827	20.0967	10.9068	4.10603	4.44614	5.76096	4.86585	3.87209	3.03155	5.48881	5.97896	1.69148	0.470717	3.66312	15.1337	3.03353	3.36385	-0.117606	6.21552	10.5708	2.5643	9.1272	3.38764	11.3502	1.42978	6.586	4.0941	8.65421	7.29464	6.002	8.09525	1.2029	6.2163	3.585	0.686717	2.59363	3.91086	1.43888
88	4.19839	3.60536	4.42958	4.09858	4.66488	5.26445	10.8554	6.34473	4.80364	5.99379	4.89582	16.5036	18.9487	10.2362	4.02558	4.14636	5.13124	4.62812	3.62836	2.65045	5.07491	5.62415	1.45464	0.142485	3.45709	13.9947	2.86924	3.09303	-0.193636	6.14955	9.30579	2.39476	9.00358	3.215	10.7628	1.29755	6.00755	3.84297	8.22576	6.96303	5.631	7.47339	0.970182	5.78118	3.37497	0.419364	2.43033	3.73285	1.26948
89	3.96979	3.41261	4.00933	3.69422	4.58778	4.983	10.0727	6.10378	4.55867	5.86589	4.68789	16.1147	17.7794	9.74333	3.96622	3.92089	4.586	4.47878	3.44133	2.381	4.92044	5.37167	1.32033	-0.0665556	3.36667	12.8193	2.80689	2.88311	-0.218667	6.18389	8.18111	2.34956	8.99833	3.149	10.2392	1.19756	5.655	3.67533	7.862	6.69889	5.456	6.89667	0.836778	5.499	3.18511	0.264333	2.37033	3.67778	1.24367
90	3.85672	3.23131	3.70898	3.45205	4.64143	4.79864	9.42061	6.00853	4.4863	5.89767	4.53268	15.7341	16.6208	9.46665	3.95281	3.78423	4.17555	4.44382	3.33863	2.23461	5.02192	5.25768	1.30712	-0.138747	3.39185	11.6691	2.86994	2.74321	-0.179697	6.33374	7.25854	2.45693	9.09876	3.20064	9.81278	1.12861	5.52209	3.61395	7.55769	6.53108	5.506	6.42608	0.816192	5.39089	3.04832	0.216182	2.41804	3.72785	1.35911
91	3.87796	3.07237	3.57555	3.41755	4.85927	4.75864	8.95882	6.07618	4.60545	6.109	4.49327	15.4023	15.5303	9.44618	4.01564	3.73645	3.93918	4.54591	3.34218	2.21718	5.34764	5.30436	1.42264	-0.0784545	3.53336	10.6314	3.06873	2.70964	-0.0427273	6.61818	6.58427	2.72191	9.29155	3.37536	9.50955	1.11055	5.59609	3.68718	7.32936	6.47664	5.807	6.11873	0.918455	5.462	3.00727	0.270182	2.57618	3.86991	1.60455
92	4.04813	2.94782	3.6394	3.62991	5.26451	4.90167	8.74072	6.32036	4.92024	6.49925	4.62726	15.1844	14.5855	9.71557	4.19021	3.78801	3.8986	4.7962	3.46705	2.34288	5.86393	5.51593	1.66906	0.0902929	3.77506	9.80041	3.39896	2.8304	0.238697	7.05588	6.1737	3.14158	9.57548	3.6757	9.35077	1.16807	5.85979	3.92847	7.21227	6.54406	6.364	6.01718	1.15479	5.70623	3.09259	0.433778	2.85038	4.09072	1.95848
93	4.3766	2.87055	3.91278	4.10812	5.86804	5.25506	8.80817	6.74693	5.42608	7.05454	4.97945	15.1615	13.8711	10.2996	4.50981	3.95183	4.05474	5.19803	3.71697	2.62845	6.55387	5.87318	2.05173	0.350939	4.09788	9.26717	3.8492	3.14705	0.705545	7.65887	6.02928	3.70109	9.963	4.10776	9.36507	1.32046	6.29148	4.35789	7.25211	6.73506	7.174	6.14266	1.52999	6.11452	3.31689	0.719333	3.24634	4.37857	2.39186
94	4.86692	2.85184	4.39503	4.85242	6.66694	5.83791	9.179	7.34958	6.10976	7.76158	5.5743	15.4211	13.4671	11.2025	4.99706	4.22658	4.3933	5.75	4.08785	3.06564	7.40848	6.34594	2.56	0.696424	4.49518	9.10509	4.40373	3.675	1.38264	8.43379	6.15297	4.37006	10.4848	4.67264	9.59164	1.58061	6.87236	4.9827	7.50427	7.05079	8.225	6.49455	2.04636	6.67288	3.68503	1.13421	3.76855	4.72867	2.88055
95	5.5198	2.89942	5.07905	5.85195	7.65051	6.6473	9.84612	8.11263	6.96417	8.61124	6.41346	16.044	13.4461	12.4207	5.66316	4.60981	4.90114	6.45718	4.57629	3.63755	8.41673	6.90834	3.18176	1.12194	4.96997	9.3626	5.05609	4.40789	2.28421	9.38777	6.53789	5.11453	11.1747	5.3667	10.0697	1.95204	7.58921	5.80148	8.02307	7.49508	9.507	7.05782	2.70243	7.37639	4.19475	1.68512	4.42068	5.14197	3.41394
96	6.33942	3.01813	5.94648	7.09492	8.8227	7.67364	10.7794	9.03198	7.9951	9.60976	7.48742	17.0978	13.8762	13.9598	6.51266	5.10032	5.56704	7.33237	5.18589	4.34406	9.57391	7.54854	3.92542	1.62719	5.52891	10.0567	5.81914	5.34037	3.42209	10.5367	7.16361	5.91762	12.0668	6.19524	10.8292	2.43644	8.43882	6.81699	8.84946	8.085	11.026	7.81091	3.49608	8.22574	4.84329	2.38471	5.21281	5.6291	3.99346
97	7.33952	3.21238	6.98497	8.59385	10.2105	8.91982	11.9462	10.1149	9.23018	10.7778	8.79552	18.6379	14.8192	15.8486	7.55355	5.70458	6.38594	8.395	5.92979	5.20373	10.9069	8.26979	4.81682	2.22561	6.18645	11.1765	6.71258	6.47261	4.79991	11.9125	8.00597	6.78482	13.2005	7.17409	11.8899	3.04112	9.43009	8.04394	10.0143	8.84185	12.816	8.74564	4.42988	9.22485	5.63582	3.25697	6.17045	6.2167	4.63561
98	8.54693	3.48791	8.21041	10.3935	11.8658	10.4261	13.3297	11.3814	10.7125	12.1578	10.3648	20.7034	16.3228	18.1224	8.80681	6.44246	7.3701	9.67673	6.82668	6.24545	12.4714	9.0907	5.89464	2.93952	6.97088	12.7017	7.76485	7.82041	6.43436	13.555	9.03771	7.74644	14.6268	8.33479	13.2781	3.78397	10.5871	9.51542	11.5412	9.78877	14.931	9.86811	5.51948	10.3808	6.58646	4.3376	7.32736	6.94514	5.36469
99	10.001	3.85166	9.66314	12.5607	13.8553	12.2537	14.9349	12.8733	12.5071	13.8062	12.2527	23.3075	18.4137	20.8093	10.303	7.3401	8.55633	11.2261	7.89967	7.5103	14.3398	10.0464	7.20118	3.79151	7.93006	14.6168	9.00911	9.41629	8.36576	15.5124	10.2489	8.84685	16.4006	9.72764	15.0339	4.68485	11.9583	11.2783	13.4613	10.9618	17.425	11.2063	6.80146	11.7216	7.71406	5.66234	8.71925	7.86184	6.22218
100	11.7531	4.30611	11.412	15.159	16.251	14.465	16.786	14.655	14.677	15.781	14.536	26.431	21.091	23.926	12.088	8.434	10.003	13.096	9.183	9.055	16.586	11.199	8.791	4.806	9.123	16.919	10.488	11.306	10.65	17.828	11.656	10.153	18.578	11.421	17.215	5.771	13.616	13.39	15.814	12.418	20.336	12.803	8.34	13.297	9.052	7.27	10.4	9.03	7.265
[truncated: 53 more columns]

## Sheet: Rotation RAnkleFlex A1FaCoM
all values Right	mean	std	steps
1	9.64194	1.21199	9.391	10.284	9.904	11.282	11.739	9.019	7.936	7.003	8.57	8.012	7.943	10.514	9.212	8.59	10.249	7.545	8.405	9.249	9.667	8.841	10.414	9.764	10.077	9.489	8.798	9.774	9.283	7.61	10.561	9.733	8.348	10.4	9.253	9.214	9.08	9.545	9.024	11.232	9.617	8.295	11.188	9.217	7.417	10.666	9.142	8.118	8.545
2	9.29703	1.36206	9.10173	9.79077	9.77873	11.1092	11.6985	8.69965	7.59782	6.38181	8.20751	7.635	7.37661	10.2754	8.89302	8.20494	10.1699	6.80268	7.88383	8.89609	9.34327	8.57706	10.3174	9.58442	9.73221	9.19193	8.40902	9.39561	8.471	6.78258	10.3008	9.52235	7.92473	10.3123	8.90119	8.82124	8.72842	9.207	8.59973	11.0045	9.13207	7.73606	11.0821	8.99594	7.03193	10.5254	8.80691	7.69872	7.9181
3	8.90792	1.50533	8.74876	9.19939	9.66552	10.8227	11.6176	8.42986	7.28612	5.81052	7.82844	7.208	6.80323	9.90791	8.52779	7.77286	10.0561	6.03302	7.32067	8.45318	8.95182	8.21392	10.2485	9.37361	9.32991	8.83221	8.00757	8.97142	7.625	6.00958	9.91358	9.21124	7.46787	10.2167	8.57098	8.43661	8.26753	8.807	8.15612	10.6203	8.53738	7.14289	10.8613	8.71661	6.72034	10.3665	8.46091	7.28169	7.18877
4	8.48592	1.60917	8.33473	8.57667	9.51627	10.4422	11.4513	8.17106	6.98445	5.39903	7.43561	6.791	6.28594	9.40755	8.09485	7.31348	9.85655	5.35103	6.78782	7.94627	8.49909	7.80282	10.1408	9.08218	8.90645	8.43094	7.58706	8.50045	6.869	5.38255	9.42764	8.83845	7.0413	10.0485	8.23148	8.01536	7.701	8.344	7.70436	10.0937	7.85639	6.59124	10.4746	8.34591	6.54527	10.165	8.06318	6.89952	6.43715
5	8.07156	1.64818	7.90618	8.02899	9.31052	10.0529	11.2013	7.86407	6.71294	5.23061	7.04456	6.464	5.89498	8.85433	7.62454	6.87964	9.56333	4.86222	6.35921	7.45015	8.03327	7.41968	9.93362	8.69076	8.52718	8.06003	7.17586	8.01021	6.325	4.95637	8.92164	8.47098	6.71351	9.75779	7.85248	7.56224	7.08785	7.893	7.27648	9.50164	7.17365	6.17419	9.91272	7.903	6.55919	9.89585	7.60924	6.5966	5.78083
6	7.72491	1.62129	7.53279	7.66077	9.07021	9.76108	10.9323	7.49753	6.50385	5.31959	6.69302	6.292	5.68758	8.38052	7.19193	6.55093	9.21944	4.6191	6.08899	7.05873	7.62436	7.13526	9.62472	8.22591	8.2623	7.7999	6.82286	7.558	6.066	4.74691	8.49897	8.16969	6.54136	9.37045	7.44744	7.12194	6.52874	7.586	6.92361	8.95458	6.59966	5.96525	9.23555	7.47706	6.76889	9.55745	7.14182	6.40162	5.33867
7	7.50359	1.55326	7.278	7.52527	8.85355	9.63791	10.7265	7.12812	6.38482	5.62539	6.4257	6.299	5.68552	8.08791	6.88724	6.40288	8.91645	4.6147	5.99803	6.83891	7.33527	6.99909	9.28058	7.75545	8.158	7.70358	6.57521	7.20982	6.088	4.74155	8.24018	7.96452	6.5663	8.981	7.0833	6.751	6.13806	7.524	6.69482	8.54815	6.22739	5.98158	8.55221	7.17791	7.13509	9.19091	6.732	6.33221	5.17418
8	7.44155	1.47752	7.17297	7.61341	8.72003	9.69452	10.6401	6.84693	6.37248	6.08241	6.29427	6.459	5.86971	8.00827	6.76922	6.46513	8.74856	4.80145	6.077	6.81445	7.20227	7.02733	8.98606	7.37024	8.22297	7.78004	6.45842	7.01712	6.332	4.91138	8.17464	7.86858	6.79523	8.6957	6.85085	6.50791	5.99473	7.713	6.62673	8.33306	6.10043	6.18348	8.00347	7.07879	7.60406	8.86276	6.44776	6.39291	5.2782
9	7.5402	1.41571	7.22012	7.87733	8.69682	9.90906	10.6899	6.72304	6.47073	6.63391	6.3298	6.727	6.19203	8.11664	6.84512	6.72197	8.753	5.11782	6.29597	6.97421	7.22773	7.20087	8.797	7.15506	8.43382	7.99547	6.4767	6.99676	6.73	5.21539	8.27409	7.88975	7.20089	8.57394	6.81368	6.43227	6.11363	8.087	6.7337	8.31769	6.20738	6.51043	7.69463	7.18527	8.13069	8.63494	6.33212	6.57467	5.58996
10	7.77546	1.3728	7.40473	8.25355	8.779	10.2431	10.8655	6.77764	6.66482	7.24573	6.52927	7.058	6.597	8.36418	7.08191	7.12736	8.91155	5.50245	6.61582	7.27727	7.38591	7.48055	8.742	7.14673	8.74636	8.29991	6.618	7.13236	7.243	5.60718	8.48482	8.02055	7.73918	8.62009	6.97418	6.52727	6.44845	8.553	7.00191	8.47064	6.49918	6.90682	7.65091	7.44609	8.68945	8.54482	6.39	6.85927	6.03636
11	8.11021	1.34378	7.70206	8.67456	8.94421	10.6515	11.1425	6.99041	6.93482	7.88607	6.858	7.414	7.03426	8.71612	7.42832	7.62754	9.18454	5.91351	6.98836	7.66564	7.64155	7.82241	8.82401	7.32339	9.108	8.64773	6.85388	7.39176	7.845	6.04737	8.75918	8.23216	8.37206	8.80215	7.28688	6.76788	6.92064	9.043	7.39873	8.73923	6.92019	7.34045	7.8399	7.79009	9.26601	8.595	6.59182	7.22642	6.56469
12	8.50443	1.32173	8.08033	9.09156	9.16167	11.0747	11.4941	7.31767	7.26267	8.52378	7.27378	7.762	7.46456	9.157	7.83611	8.17889	9.53278	6.335	7.37356	8.086	7.968	8.187	9.022	7.63267	9.47867	9.00422	7.15411	7.73833	8.504	6.50767	9.05967	8.48933	9.06989	9.085	7.69344	7.11167	7.46189	9.535	7.88633	9.06011	7.41578	7.79644	8.20533	8.164	9.84411	8.76033	6.89467	7.65111	7.13911
13	8.92376	1.29962	8.50427	9.48339	9.39427	11.4462	11.8853	7.718	7.63636	9.13315	7.73815	8.079	7.86939	9.67118	8.27252	8.7507	9.91585	6.76591	7.75473	8.49509	8.333	8.54491	9.301	8.01545	9.83	9.34067	7.48864	8.14445	9.182	6.97564	9.35645	8.76764	9.80903	9.45409	8.15009	7.51482	8.03161	10.039	8.41964	9.37882	7.94103	8.26485	8.69285	8.546	10.4038	9.00955	7.26727	8.11097	7.73103
14	9.34279	1.27092	8.94382	9.84464	9.60588	11.7282	12.2658	8.15829	8.04312	9.69419	8.22537	8.354	8.24797	10.2285	8.71991	9.33247	10.2964	7.21001	8.12497	8.86894	8.70464	8.88451	9.61473	8.42842	10.1402	9.63074	7.82666	8.59027	9.851	7.45324	9.63918	9.05324	10.5736	9.90291	8.63502	7.95133	8.60379	10.553	8.96161	9.66134	8.46405	8.7374	9.25933	8.93409	10.9255	9.31506	7.687	8.58954	8.31577
15	9.74703	1.23275	9.37255	10.1768	9.78545	11.9259	12.5877	8.59711	8.46876	10.1989	8.72187	8.598	8.60346	10.787	9.16371	9.91859	10.6481	7.67165	8.48556	9.20779	9.07609	9.20526	9.92347	8.84885	10.4005	9.86536	8.14649	9.05645	10.491	7.94721	9.91258	9.33791	11.3451	10.4122	9.13252	8.40909	9.15771	11.057	9.49764	9.90366	8.9693	9.19979	9.87412	9.32918	11.4061	9.64858	8.14045	9.07945	8.87904
16	10.1334	1.18645	9.77536	10.4928	9.94336	12.0598	12.8259	8.99597	8.90364	10.6508	9.22339	8.838	8.9433	11.3078	9.58942	10.4978	10.9597	8.15958	8.8483	9.52664	9.45791	9.516	10.2102	9.26536	10.6177	10.0563	8.44261	9.52173	11.09	8.46609	10.1881	9.62609	12.1033	10.9465	9.62282	8.885	9.67976	11.532	10.0285	10.1245	9.45491	9.646	10.5187	9.72927	11.8473	9.98209	8.618	9.57709	9.41809
17	10.5081	1.13667	10.1555	10.8123	10.0982	12.146	12.9927	9.338	9.34739	11.0621	9.72247	9.107	9.28552	11.7736	9.99007	11.0563	11.2407	8.67966	9.22838	9.8467	9.85927	9.83211	10.4792	9.67918	10.8137	10.2224	8.71946	9.97106	11.648	9.01544	10.482	9.92654	12.8273	11.4642	10.0898	9.3837	10.1648	11.972	10.555	10.3493	9.92586	10.0782	11.1757	10.134	12.2485	10.3014	9.10485	10.0774	9.93534
18	10.8817	1.08739	10.5228	11.1603	10.2779	12.2126	13.1218	9.62829	9.7997	11.4474	10.206	9.433	9.64641	12.1872	10.3675	11.5755	11.5151	9.23277	9.64171	10.1918	10.2842	10.1663	10.7393	10.1025	11.0151	10.3919	8.98496	10.3986	12.17	9.5982	10.8132	10.2456	13.4632	11.9432	10.528	9.91055	10.6094	12.368	11.0832	10.6072	10.3878	10.5055	11.8318	10.5466	12.6195	10.6121	9.58445	10.5715	10.4403
19	11.2654	1.03895	10.8904	11.558	10.5133	12.296	13.2405	9.88882	10.2655	11.8142	10.672	9.837	10.0387	12.5586	10.7299	12.0422	11.8029	9.83345	10.1038	10.5866	10.7403	10.5272	11.0039	10.5434	11.2422	10.5905	9.26155	10.8066	12.663	10.2141	11.1965	10.5845	13.9326	12.3826	10.9435	10.4545	11.0219	12.719	11.6154	10.9237	10.8531	10.9413	12.4727	10.9732	12.9792	10.9287	10.0481	11.0616	10.9435
20	11.6687	0.991006	11.2722	12.0191	10.8175	12.416	13.3649	10.1493	10.7548	12.1692	11.1329	10.323	10.4729	12.9027	11.0873	12.4594	12.114	10.4953	10.6234	11.0459	11.2454	10.9188	11.292	11.0052	11.5102	10.8287	9.57834	11.1983	13.138	10.8578	11.6309	10.9393	14.227	12.7947	11.3527	10.9951	11.4197	13.04	12.1584	11.3102	11.3274	11.3985	13.0846	11.4247	13.3432	11.2604	10.4983	11.559	11.4582
21	12.0971	0.945973	11.6791	12.5331	11.1853	12.5678	13.5072	10.4475	11.2658	12.5335	11.5971	10.873	10.9544	13.238	11.4531	12.8341	12.4453	11.2061	11.1936	11.564	11.8072	11.3434	11.6134	11.4848	11.8314	11.1121	9.95077	11.5837	13.608	11.5234	12.1065	11.3046	14.411	13.2022	11.7688	11.5271	11.8159	13.354	12.7154	11.7601	11.8086	11.8878	13.6705	11.9099	13.7228	11.6133	10.942	12.0697	11.9994
22	12.5494	0.907028	12.1133	13.0631	11.6074	12.7395	13.6843	10.8152	11.7911	12.9271	12.0677	11.461	11.4842	13.5805	11.846	13.1685	12.7907	11.9392	11.8011	12.12	12.4139	11.8014	11.9701	11.9751	12.2086	11.4316	10.38	11.9811	14.078	12.2002	12.6122	11.6827	14.5506	13.6231	12.2015	12.0604	12.2216	13.671	13.2762	12.2609	12.2916	12.4134	14.2393	12.4306	14.1264	11.9951	11.3865	12.5923	12.5595
23	13.0197	0.87636	12.5667	13.5842	12.0757	12.9241	13.9173	11.257	12.3313	13.3546	12.548	12.07	12.054	13.9383	12.272	13.4743	13.151	12.6673	12.4344	12.6907	13.038	12.2868	12.359	12.4707	12.6297	11.7722	10.8604	12.4027	14.554	12.875	13.1327	12.0772	14.6887	14.0693	12.6606	12.608	12.6392	14.003	13.8307	12.8002	12.773	12.9673	14.7974	12.9857	14.5492	12.4087	11.848	13.1193	13.1226
24	13.4973	0.855797	13.0252	14.0964	12.5756	13.1206	14.2118	11.7549	12.8865	13.8093	13.0453	12.68	12.6463	14.3027	12.7102	13.7691	13.5197	13.3612	13.0749	13.2545	13.6523	12.7878	12.7746	12.9707	13.0662	12.1237	11.3808	12.8487	15.043	13.5325	13.6533	12.4872	14.8472	14.5488	13.1431	13.1692	13.0604	14.356	14.373	13.3609	13.2383	13.5387	15.3364	13.5691	14.982	12.8548	12.3408	13.6397	13.6721
25	13.969	0.845448	13.4705	14.6048	13.0901	13.3347	14.5498	12.2908	13.4488	14.2762	13.5656	13.274	13.2398	14.6565	13.1415	14.0625	13.8861	13.9905	13.6985	13.7957	14.2359	13.2923	13.2025	13.4721	13.4881	12.4673	11.9214	13.3093	15.528	14.152	14.1565	12.9034	15.031	15.0515	13.6366	13.7242	13.4866	14.725	14.8928	13.9222	13.6675	14.1118	15.8435	14.1706	15.4173	13.3345	12.8701	14.1393	14.1944
26	14.4197	0.844168	13.8847	15.1067	13.6012	13.5559	14.8987	12.8468	14.0071	14.7357	14.1007	13.84	13.8163	14.9937	13.5538	14.354	14.2359	14.5397	14.2883	14.3044	14.7691	13.7876	13.6454	13.9603	13.8775	12.7817	12.4583	13.7714	15.977	14.72	14.6198	13.3091	15.2399	15.5534	14.1296	14.2451	13.9254	15.103	15.39	14.4646	14.0491	14.533	16.3012	14.7712	15.8447	13.8398	13.4266	14.6072	14.6905
27	14.8382	0.851997	14.2581	15.5965	14.0889	13.7511	15.2341	13.4047	14.5461	15.1702	14.633	14.368	14.3631	15.3147	13.9451	14.6407	14.5496	15.0176	14.8376	14.7765	15.2524	14.2638	14.1016	14.4204	14.2365	13.0594	12.9698	14.2251	16.373	15.2371	15.0285	13.6798	15.4703	16.0248	14.6009	14.7127	14.3734	15.471	15.8721	14.9747	14.3778	14.7862	16.6906	15.3406	16.2494	14.3539	13.9852	15.0403	15.1547
28	15.2274	0.868046	14.5866	16.0737	14.5398	13.9158	15.56	13.9488	15.061	15.5645	15.1453	14.853	14.8778	15.5944	14.3163	14.9262	14.8152	15.4415	15.3425	15.2115	15.6958	14.7089	14.5409	14.851	14.579	13.3095	13.4413	14.6502	16.716	15.7103	15.3849	13.9995	15.7095	16.4448	15.0263	15.1369	14.8127	15.808	16.3398	15.4462	14.6439	15.6069	16.9948	15.8545	16.6197	14.8683	14.514	15.4396	15.5643
29	15.5798	0.886616	14.878	16.5571	14.9574	14.0612	15.8968	14.467	15.5583	15.9076	15.6293	15.29	15.3629	15.821	14.6725	15.2098	15.046	15.8265	15.7973	15.6188	16.1082	15.1013	14.9185	15.255	14.9122	13.5464	13.8646	15.0278	17.015	16.1445	15.7005	14.2631	15.9358	16.8072	15.3871	15.5428	15.2292	16.104	16.7886	15.8737	14.8454	16.0044	17.2121	16.2977	16.9499	15.3849	14.9929	15.8101	15.9071
30	15.9061	0.904994	15.1502	17.0509	15.3423	14.1939	16.2637	14.9544	16.0388	16.2006	16.0901	15.673	15.8077	16.0173	15.0137	15.4778	15.267	16.1834	16.2007	16.0049	16.5015	15.4371	15.2072	15.6294	15.2396	13.7867	14.2369	15.3518	17.275	16.5487	15.9956	14.4756	16.133	17.1156	15.6783	15.9444	15.6139	16.369	17.2226	16.2392	14.9914	16.3747	17.3549	16.6756	17.2411	15.8907	15.4241	16.1593	16.1894
31	16.2134	0.922328	15.4202	17.5199	15.6825	14.3018	16.6657	15.4143	16.4968	16.4518	16.5285	15.998	16.1976	16.2009	15.3383	15.7165	15.4944	16.5202	16.5554	16.3782	16.8855	15.7264	15.3936	15.9748	15.5598	14.0438	14.5622	15.6272	17.51	16.9268	16.2845	14.6534	16.2997	17.3846	15.9041	16.3297	15.965	16.62	17.6311	16.5168	15.099	16.7436	17.4419	17.0108	17.501	16.3673	15.8122	16.4907	16.4272
32	16.5048	0.939061	15.6948	17.9213	15.9732	14.3776	17.0765	15.8466	16.9287	16.6651	16.9364	16.273	16.5288	16.3758	15.6618	15.9175	15.7332	16.8377	16.8566	16.7398	17.2625	15.9733	15.4816	16.2975	15.8642	14.3192	14.8468	15.8539	17.73	17.2625	16.5749	14.8171	16.4453	17.6259	16.066	16.6674	16.2885	16.862	18.0014	16.7017	15.1876	17.1249	17.4992	17.3181	17.7346	16.8073	16.1701	16.7926	16.637
33	16.7803	0.956808	15.9689	18.2371	16.2169	14.4285	17.4652	16.2421	17.3293	16.8415	17.306	16.505	16.8062	16.5576	15.9939	16.0788	15.9763	17.1246	17.0922	17.0713	17.615	16.1763	15.5034	16.598	16.1448	14.6091	15.0999	16.0357	17.939	17.5482	16.8674	14.9851	16.5853	17.8485	16.1677	16.937	16.591	17.097	18.338	16.8145	15.2803	17.5076	17.5502	17.593	17.9468	17.2122	16.512	17.0532	16.8328
34	17.0391	0.978173	16.23	18.4753	16.423	14.4627	17.8307	16.59	17.691	16.988	17.635	16.696	17.0347	16.754	16.3153	16.2083	16.209	17.3687	17.259	17.368	17.903	16.3357	15.501	16.873	16.399	14.9043	15.342	16.183	18.135	17.7877	17.154	15.162	16.7393	18.054	16.2243	17.142	16.8767	17.327	18.648	16.88	15.399	17.8747	17.6077	17.83	18.1473	17.586	16.854	17.272	17.029
35	17.282	1.00599	16.4748	18.6613	16.6019	14.4938	18.1884	16.8896	18.0115	17.1156	17.9207	16.86	17.2139	16.953	16.6016	16.3169	16.4187	17.5722	17.3664	17.6471	18.0944	16.4584	15.5042	17.1281	16.6239	15.1952	15.6088	16.3019	18.322	17.9892	17.4203	15.3359	16.9221	18.2295	16.2556	17.2852	17.1439	17.549	18.9353	16.9197	15.5541	18.22	17.6858	18.025	18.3433	17.9249	17.1993	17.442	17.2433
36	17.5115	1.04332	16.7047	18.8239	16.7695	14.5435	18.5568	17.1488	18.2978	17.2308	18.1567	17.017	17.3481	17.1565	16.83	16.4183	16.5981	17.756	17.4286	17.9236	18.2118	16.5545	15.5345	17.3733	16.8247	15.4787	15.9308	16.3999	18.509	18.1671	17.6682	15.4879	17.1399	18.3842	16.2837	17.3934	17.3991	17.774	19.202	16.9512	15.7481	18.5394	17.8088	18.1931	18.539	18.2276	17.5515	17.5576	17.4888
37	17.731	1.09144	16.9198	18.9809	16.9504	14.6237	18.9505	17.3742	18.5653	17.3419	18.348	17.178	17.4434	17.3695	16.9887	16.5265	16.7489	17.9474	17.4648	18.2054	18.2925	16.6334	15.6105	17.6128	17.0054	15.7537	16.313	16.4827	18.69	18.332	17.9097	15.6043	17.3926	18.5419	16.3321	17.496	17.6597	18.01	19.4529	16.9935	15.9792	18.8324	17.9863	18.3467	18.7414	18.5104	17.9198	17.6238	17.77
38	17.9422	1.15152	17.1199	19.1374	17.1476	14.7265	19.3802	17.5665	18.83	17.4593	18.5178	17.34	17.5064	17.5895	17.0817	16.6453	16.8887	18.1513	17.4887	18.4781	18.366	16.6992	15.7323	17.8606	17.1656	16.0147	16.7389	16.5584	18.866	18.4863	18.1427	15.6812	17.67	18.7266	16.4234	17.6178	17.9411	18.254	19.6877	17.0688	16.2278	19.1041	18.2032	18.4907	18.9548	18.8013	18.3185	17.6559	18.0728
39	18.1404	1.22413	17.3046	19.2866	17.347	14.8288	19.8429	17.7295	19.1026	17.5838	18.6895	17.481	17.5469	17.8019	17.1206	16.7684	17.0237	18.3415	17.4948	18.7152	18.4303	16.7457	15.8776	18.1237	17.3013	16.252	17.1775	16.6263	19.039	18.6212	18.3569	15.7286	17.9469	18.9478	16.5704	17.7549	18.2419	18.489	19.9048	17.1944	16.456	19.3548	18.4305	18.6328	19.1602	19.1255	18.7527	17.6643	18.3537
40	18.3121	1.30764	17.476	19.4105	17.532	14.9054	20.3164	17.8674	19.3764	17.6987	18.8677	17.564	17.5621	17.9816	17.1194	16.876	17.1475	18.5063	17.4674	18.8742	18.4565	16.7616	16.0062	18.3873	17.3935	16.4591	17.5938	16.6677	19.19	18.7163	18.5394	15.7562	18.1898	19.19	16.7626	17.8762	18.5379	18.684	20.1015	17.3607	16.6237	19.577	18.641	18.7725	19.314	19.4977	19.2155	17.6508	18.567
41	18.4365	1.39748	17.6264	19.4776	17.6782	14.9368	20.7584	17.9734	19.6332	17.7774	19.0432	17.552	17.5301	18.0973	17.0921	16.9423	17.2441	18.6267	17.3848	18.9148	18.4057	16.7343	16.0816	18.6261	17.4101	16.6294	17.9456	16.6578	19.285	18.7392	18.6743	15.7691	18.3644	19.4206	16.9665	17.9492	18.7887	18.792	20.2574	17.5303	16.6948	19.7524	18.8099	18.8992	19.3688	19.9162	19.6858	17.6131	18.6703
42	18.4852	1.48902	17.726	19.4494	17.7532	14.9062	21.1108	18.0351	19.8566	17.7873	19.1936	17.407	17.4201	18.1116	17.0495	16.9409	17.2954	18.6568	17.2204	18.8075	18.2417	16.6343	16.0751	18.8046	17.3162	16.7488	18.1805	16.5717	19.289	18.6536	18.7297	15.7724	18.4421	19.6043	17.1428	17.9306	18.9409	18.761	20.3361	17.6523	16.6388	19.8497	18.9027	18.9862	19.2794	20.3568	20.135	17.5379	18.6233
43	18.4243	1.58077	17.73	19.2882	17.7158	14.789	21.3129	18.0364	20.0268	17.6922	19.285	17.075	17.1971	17.982	16.9922	16.8303	17.2766	18.563	16.9422	18.5233	17.9333	16.4223	15.9442	18.8782	17.0745	16.7955	18.2485	16.3811	19.159	18.4242	18.671	15.759	18.3951	19.6946	17.2552	17.7736	18.9456	18.546	20.2965	17.6846	16.4269	19.8253	18.8831	18.9894	19.0027	20.7743	20.5231	17.4061	18.3982
44	18.2173	1.67425	17.5918	18.9541	17.5122	14.5661	21.3095	17.9438	20.1114	17.4477	19.2709	16.494	16.8205	17.6736	16.901	16.5565	17.1574	18.3204	16.5175	18.0218	17.456	16.0592	15.6357	18.808	16.639	16.7484	18.1081	16.0604	18.852	18.0178	18.4629	15.7051	18.1874	19.6392	17.2633	17.4435	18.769	18.114	20.0938	17.601	16.0231	19.63	18.7177	18.8587	18.498	21.1157	20.8042	17.193	17.977
45	17.8287	1.77183	17.277	18.4041	17.0857	14.2236	21.0534	17.714	20.0707	17.0087	19.0999	15.615	16.2428	17.1457	16.7397	16.0592	16.8992	17.903	15.9116	17.2563	16.791	15.5049	15.0999	18.5593	15.9693	16.588	17.7168	15.5877	18.318	17.3988	18.0727	15.5699	17.7738	19.398	17.124	16.927	18.3789	17.431	19.681	17.3764	15.3943	19.2184	18.3641	18.563	17.73	21.3233	20.9273	16.8671	17.3444
46	17.2254	1.87558	16.7552	17.6051	16.397	13.7472	20.5002	17.2788	19.8547	16.3385	18.7217	14.427	15.4234	16.3659	16.458	15.2935	16.4614	17.2763	15.0921	16.1981	15.9023	14.7264	14.3037	18.0964	15.0347	16.278	17.0324	14.943	17.511	16.5317	17.4707	15.2927	17.1111	18.9391	16.7939	16.2196	17.7489	16.477	19.0075	16.9645	14.5215	18.5517	17.7715	18.0801	16.6798	21.3435	20.8378	16.39	16.4826
47	16.3817	1.98394	16.006	16.5321	15.4344	13.1327	19.6042	16.5745	19.4003	15.4198	18.095	12.971	14.3472	15.3292	15.9996	14.2429	15.8075	16.3982	14.0422	14.8596	14.7892	13.7028	13.2372	17.3778	13.8265	15.7726	16.0331	14.1072	16.391	15.3922	16.6306	14.8307	16.1768	18.2282	16.2216	15.3005	16.8564	15.254	18.0243	16.3099	13.398	17.598	16.894	17.3944	15.3585	21.1181	20.4818	15.7234	15.3785
48	15.2842	2.08904	15.0244	15.1788	14.2052	12.3727	18.3455	15.5688	18.638	14.2542	17.1774	11.302	13.0272	14.0549	15.319	12.9116	14.909	15.2394	12.7507	13.285	13.4408	12.4415	11.9164	16.3666	12.3617	15.03	14.7321	13.0623	14.96	13.9823	15.5307	14.1759	14.9849	17.2349	15.3613	14.1413	15.6826	13.794	16.7141	15.3743	12.0403	16.3419	15.712	16.501	13.8064	20.5958	19.8122	14.8281	14.0485
49	13.9421	2.1797	13.8188	13.5741	12.7355	11.4525	16.747	14.2632	17.5247	12.8544	15.9548	9.463	11.4968	12.5835	14.397	11.3267	13.7529	13.8021	11.2431	11.5295	11.8674	10.9821	10.3759	15.0604	10.6888	14.03	13.1751	11.8259	13.268	12.3399	14.1718	13.3285	13.5807	15.9569	14.1965	12.7472	14.2376	12.139	15.0935	14.1566	10.4978	14.8021	14.2405	15.4009	12.0877	19.7434	18.8143	13.6727	12.5458
50	12.3924	2.23974	12.4131	11.7895	11.0902	10.3908	14.8608	12.6748	16.0684	11.2488	14.446	7.544	9.79391	10.9778	13.227	9.56952	12.3558	12.1149	9.58743	9.66152	10.0972	9.38025	8.68303	13.5002	8.90555	12.7996	11.4319	10.4709	11.405	10.5166	12.597	12.2984	12.0191	14.4277	12.7465	11.1724	12.5755	10.352	13.2075	12.6817	8.85187	13.0353	12.5349	14.1059	10.2973	18.5443	17.4963	12.2512	10.9437
51	10.6967	2.24883	10.8485	9.9228	9.38861	9.25218	12.7509	10.8404	14.3256	9.47924	12.693	5.683	7.97064	9.33139	11.8106	7.77648	10.7706	10.2303	7.88376	7.76576	8.181	7.71534	6.95604	11.7366	7.14064	11.3993	9.58009	9.09033	9.481	8.57504	10.8764	11.1255	10.3779	12.7014	11.0644	9.49515	10.7722	8.532	11.1297	10.9827	7.20389	11.1272	10.6907	12.6491	8.55461	17.0112	15.8715	10.6022	9.32752
52	8.94166	2.19195	9.19018	8.08788	7.77055	8.13382	10.5192	8.85697	12.3788	7.62633	10.7674	4.001	6.11836	7.75709	10.1861	6.08624	9.07848	8.23006	6.24788	5.94309	6.20409	6.09291	5.31994	9.82718	5.49936	9.88776	7.72052	7.76755	7.612	6.62642	9.09727	9.8703	8.7707	10.8599	9.22788	7.83027	8.93076	6.8	8.99018	9.13339	5.65276	9.18452	8.83876	11.0947	6.97352	15.1866	13.9759	8.80718	7.79276
53	7.22593	2.07133	7.52982	6.39943	6.33003	7.11312	8.31248	6.87583	10.305	5.80484	8.76001	2.559	4.35546	6.35045	8.45473	4.58412	7.38261	6.22448	4.77277	4.28539	4.27973	4.61734	3.86347	7.85127	4.04455	8.32824	5.971	6.57427	5.909	4.7993	7.35712	8.59998	7.30151	9.02585	7.34302	6.29861	7.15601	5.259	6.94336	7.26673	4.2734	7.31995	7.11213	9.53394	5.62169	13.1391	11.87	6.9634	6.43221
54	5.63901	1.90983	5.96976	4.9337	5.09118	6.22367	6.27927	5.02916	8.17642	4.12656	6.7689	1.353	2.78489	5.16518	6.74935	3.30171	5.79489	4.33333	3.51011	2.82709	2.52882	3.35052	2.62975	5.93942	2.80624	6.79848	4.41272	5.5607	4.435	3.18879	5.73379	7.38322	6.00212	7.33027	5.52991	4.98494	5.54924	3.961	5.11785	5.51853	3.1036	5.62607	5.59754	8.06709	4.49906	10.9691	9.63706	5.16262	5.30565
55	4.24249	1.74355	4.59	3.70145	4.04345	5.45073	4.50518	3.41055	6.09327	2.67055	4.91218	0.376	1.44682	4.20391	5.19309	2.23636	4.40055	2.65745	2.46036	1.57136	1.035	2.28882	1.61109	4.216	1.78664	5.37545	3.08555	4.72955	3.202	1.84109	4.28164	6.27009	4.85355	5.86273	3.88191	3.91827	4.17991	2.902	3.58955	3.99136	2.14018	4.15082	4.31236	6.78755	3.57255	8.80818	7.398	3.50218	4.40755
56	3.06543	1.60253	3.42333	2.68656	3.18067	4.77744	3.02744	2.06556	4.16867	1.47122	3.29544	-0.356	0.335222	3.427	3.86856	1.38878	3.23133	1.25789	1.59744	0.543667	-0.183	1.41133	0.804333	2.74167	0.985	4.12311	2.03511	4.039	2.215	0.756667	3.03933	5.28456	3.86978	4.64667	2.46278	3.08133	3.04967	2.061	2.376	2.73356	1.36867	2.909	3.24311	5.74567	2.81422	6.79867	5.29733	2.06089	3.68311
57	2.11502	1.49453	2.45945	1.89492	2.48848	4.2073	1.88148	0.994192	2.47445	0.536202	1.96912	-0.836	-0.550323	2.78906	2.80639	0.752939	2.27871	0.153687	0.918818	-0.218515	-1.10564	0.730899	0.21701	1.52509	0.402212	3.06954	1.29268	3.44358	1.476	-0.0648889	2.02706	4.43114	3.06766	3.65791	1.29656	2.43827	2.12756	1.421	1.46461	1.74325	0.788828	1.91631	2.37863	4.92721	2.19594	5.03842	3.45276	0.871646	3.09321
58	1.38835	1.4076	1.69	1.32658	1.92764	3.75	1.07655	0.197364	1.071	-0.139909	0.941848	-1.098	-1.19376	2.25518	2.007	0.299364	1.53945	-0.639182	0.430848	-0.705	-1.74036	0.267576	-0.164455	0.566909	0.0219091	2.21152	0.839091	2.908	0.953	-0.624333	1.26155	3.71688	2.43015	2.87427	0.38597	1.96418	1.40236	0.959	0.844	1.01258	0.399818	1.18161	1.70091	4.28636	1.68685	3.55982	1.91882	-0.0525152	2.62664
59	0.874565	1.32896	1.11615	0.952758	1.45618	3.40324	0.575343	-0.325606	0.0267879	-0.579424	0.214919	-1.216	-1.6039	1.79373	1.46936	-0.0279091	1.00822	-1.11902	0.116515	-0.953909	-2.08918	0.00691919	-0.385051	-0.124	-0.194303	1.55192	0.625909	2.40409	0.593	-0.949566	0.762091	3.1612	1.925	2.28503	-0.262323	1.63367	0.85498	0.638	0.493242	0.526455	0.183293	0.679384	1.17715	3.78885	1.25634	2.37788	0.708212	-0.687798	2.26462
60	0.545316	1.25155	0.719606	0.727162	1.038	3.14455	0.303172	-0.61798	-0.62697	-0.835051	-0.228788	-1.259	-1.83057	1.36991	1.16391	-0.291293	0.662424	-1.32634	-0.0661111	-1.03682	-2.19209	-0.0942121	-0.500717	-0.561939	-0.30297	1.1014	0.586111	1.90803	0.339	-1.09603	0.506576	2.77129	1.51111	1.86727	-0.663263	1.41139	0.444182	0.412	0.361939	0.243061	0.0963737	0.349091	0.769697	3.41133	0.868061	1.51291	-0.16997	-1.0384	1.97058
61	0.356985	1.17444	0.457	0.595394	0.642273	2.94488	0.172	-0.750394	-0.930364	-0.966455	-0.452061	-1.267	-1.94758	0.960818	1.02288	-0.525364	0.461727	-1.32542	-0.170061	-1.029	-2.12273	-0.0886364	-0.549636	-0.792727	-0.352091	0.857545	0.653333	1.39773	0.138	-1.12706	0.428182	2.54509	1.14779	1.57791	-0.869364	1.254	0.123606	0.239	0.377636	0.103424	0.0844545	0.124848	0.439758	3.132	0.491697	0.959727	-0.731	-1.15036	1.70236
62	0.262283	1.10114	0.277545	0.506586	0.267545	2.77963	0.114192	-0.787374	-0.966061	-1.02224	-0.538879	-1.246	-2.00358	0.559788	0.968525	-0.731606	0.352636	-1.19516	-0.237848	-0.970697	-1.952	-0.0210404	-0.546061	-0.872394	-0.366636	0.780051	0.776404	0.863242	-0.043	-1.09391	0.452242	2.44998	0.806152	1.3647	-0.947545	1.12236	-0.141263	0.096	0.471182	0.052303	0.112646	-0.0387273	0.15701	2.92139	0.123818	0.669364	-1.03027	-1.08158	1.43836
63	0.2251	1.03598	0.144909	0.438566	-0.0620606	2.64493	0.0957576	-0.769879	-0.828788	-1.032	-0.547929	-1.185	-2.01947	0.17497	0.939364	-0.888131	0.300505	-0.981515	-0.284828	-0.870485	-1.72636	0.0795455	-0.487071	-0.850424	-0.34603	0.79896	0.923111	0.321758	-0.208	-1.02157	0.527424	2.42753	0.476343	1.19879	-0.947859	1.00494	-0.367515	-0.019	0.590121	0.0613636	0.173091	-0.159758	-0.0825051	2.74964	-0.213111	0.560939	-1.14182	-0.880071	1.18729
64	0.226132	0.980564	0.04	0.392909	-0.307273	2.54918	0.108909	-0.707818	-0.607273	-1.00509	-0.509818	-1.074	-1.99945	-0.169091	0.908545	-0.968636	0.285091	-0.704182	-0.307182	-0.723455	-1.46636	0.202818	-0.366455	-0.766364	-0.283	0.856636	1.08491	-0.182909	-0.346	-0.908091	0.627909	2.43336	0.163636	1.08	-0.892	0.913545	-0.560273	-0.092	0.711273	0.118727	0.268727	-0.237818	-0.254545	2.58818	-0.484909	0.551909	-1.13109	-0.586	0.972545
65	0.260047	0.931956	-0.0441515	0.387131	-0.433212	2.50018	0.164071	-0.595525	-0.364364	-0.93702	-0.435293	-0.907	-1.937	-0.438545	0.882283	-0.958131	0.297202	-0.370293	-0.286838	-0.531515	-1.17973	0.348879	-0.182071	-0.64103	-0.171788	0.92503	1.27029	-0.600879	-0.442	-0.748232	0.74503	2.44818	-0.113616	1.01176	-0.784354	0.856818	-0.721192	-0.113	0.833061	0.219788	0.403677	-0.264525	-0.327606	2.42182	-0.657293	0.583939	-1.04164	-0.221121	0.798242
66	0.330486	0.887291	-0.110091	0.444263	-0.431273	2.49839	0.27303	-0.432879	-0.12697	-0.82096	-0.323727	-0.678	-1.81471	-0.612061	0.882141	-0.852899	0.339949	0.0138687	-0.201667	-0.309576	-0.862818	0.522475	0.0610707	-0.480394	-0.0137273	0.998646	1.49285	-0.899424	-0.473	-0.553	0.88097	2.46992	-0.331061	1.00994	-0.634677	0.846303	-0.842	-0.091	0.963485	0.366111	0.582717	-0.225636	-0.298394	2.26558	-0.705576	0.631576	-0.904121	0.201909	0.663414
67	0.446623	0.846091	-0.139	0.586	-0.321	2.542	0.449333	-0.219	0.121	-0.645	-0.170333	-0.386	-1.61967	-0.679	0.925	-0.652667	0.425667	0.437	-0.0473333	-0.048	-0.524	0.727667	0.357333	-0.275	0.187	1.07633	1.76533	-1.058	-0.417	-0.329667	1.047	2.506	-0.461333	1.078	-0.457333	0.905	-0.899667	-0.021	1.122	0.562	0.802333	-0.104667	-0.184	2.148	-0.617667	0.7	-0.736	0.674667	0.591
68	0.620054	0.810456	-0.108091	0.828465	-0.112121	2.64443	0.714192	0.0521212	0.411394	-0.398929	0.0358485	-0.042	-1.3487	-0.623424	1.02248	-0.354202	0.567788	0.897566	0.165909	0.275333	-0.182818	0.972354	0.708303	-0.00833333	0.43097	1.16193	2.09479	-1.05309	-0.263	-0.0655051	1.25442	2.57063	-0.489182	1.21839	-0.248808	1.05018	-0.868283	0.124	1.3367	0.808869	1.05564	0.107424	0.00828283	2.08252	-0.392596	0.819818	-0.537788	1.18195	0.617848
69	0.86056	0.781644	-0.00360606	1.18057	0.195455	2.81728	1.07735	0.383293	0.769394	-0.0861919	0.302	0.349	-1.00535	-0.425788	1.18581	0.0471919	0.784455	1.39296	0.434747	0.664303	0.156818	1.26999	1.11099	0.325606	0.740848	1.27229	2.47902	-0.876606	-0.004	0.258172	1.5097	2.6799	-0.413354	1.44112	0.00958586	1.27124	-0.730657	0.352	1.61879	1.10485	1.34263	0.406172	0.289859	2.07033	-0.0287071	1.02315	-0.288515	1.70123	0.779505
70	1.17499	0.758089	0.200091	1.64255	0.602	3.06412	1.53297	0.774273	1.208	0.284424	0.627455	0.794	-0.595061	-0.0884545	1.42618	0.545909	1.0933	1.9153	0.76303	1.11709	0.507818	1.63121	1.55788	0.725727	1.13645	1.42688	2.90573	-0.534182	0.36	0.652212	1.81518	2.8403	-0.226364	1.75682	0.330485	1.56536	-0.480424	0.657	1.96945	1.44227	1.6643	0.785091	0.674182	2.13573	0.469394	1.32309	0.0323636	2.20948	1.10064
71	1.56375	0.737754	0.519121	2.20543	1.09952	3.38719	2.07662	1.21792	1.72552	0.710323	1.01056	1.3	-0.124828	0.372212	1.74736	1.12951	1.50181	2.45967	1.15021	1.63479	0.878364	2.05836	2.04692	1.18445	1.61512	1.64074	3.3607	-0.0465455	0.822	1.11618	2.17427	3.05085	0.0784949	2.16112	0.715404	1.93033	-0.12002	1.036	2.38915	1.8103	2.01713	1.23832	1.15239	2.30464	1.08793	1.71976	0.427758	2.67163	1.57945
72	2.02149	0.719722	0.939364	2.85598	1.68673	3.787	2.69628	1.70561	2.30439	1.18962	1.44663	1.887	0.399848	0.940303	2.13658	1.78766	2.00237	3.02722	1.59471	2.20915	1.27845	2.54449	2.57724	1.69052	2.16955	1.93296	3.83417	0.558061	1.387	1.64845	2.58276	3.30632	0.494424	2.64921	1.14932	2.34624	0.346939	1.485	2.874	2.20287	2.39883	1.76184	1.70322	2.5893	1.80872	2.20688	0.870576	3.05894	2.18758
73	2.53841	0.704105	1.433	3.57909	2.36709	4.26264	3.37091	2.22991	2.91464	1.71855	1.934	2.556	0.973364	1.60127	2.57518	2.50482	2.57355	3.61327	2.11045	2.82655	1.71918	3.087	3.13409	2.22955	2.78336	2.30927	4.32409	1.25836	2.06	2.25064	3.03682	3.59664	1.00827	3.214	1.61227	2.78364	0.917091	2.009	3.41173	2.61845	2.80109	2.34891	2.31855	2.97882	2.60864	2.785	1.33482	3.38218	2.88827
74	3.1013	0.691129	1.97097	4.35109	3.13379	4.80159	4.07537	2.77441	3.53697	2.29283	2.47443	3.275	1.58639	2.3297	3.04792	3.25297	3.18219	4.20608	2.71769	3.4643	2.20245	3.68191	3.69193	2.79676	3.4167	2.74055	4.83443	2.02676	2.834	2.92307	3.52503	3.91049	1.61057	3.85006	2.08787	3.22718	1.59182	2.61	3.97894	3.05352	3.2148	2.98244	2.99677	3.44088	3.45985	3.44479	1.83003	3.67256	3.65272
75	3.69394	0.6819	2.52915	5.14393	3.95579	5.38234	4.77807	3.3218	4.16436	2.90676	3.06446	4.012	2.22529	3.08667	3.54219	4.0094	3.79441	4.78634	3.40445	4.0977	2.71955	4.31781	4.22781	3.38842	4.02894	3.19671	5.3673	2.81876	3.68	3.64002	4.01527	4.2368	2.28968	4.54539	2.55843	3.67555	2.36544	3.272	4.547	3.50225	3.63619	3.64184	3.72411	3.94882	4.32871	4.16867	2.36421	3.9541	4.45157
76	4.29814	0.679381	3.08055	5.93155	4.80118	5.97997	5.44039	3.86091	4.79436	3.54697	3.691	4.727	2.87261	3.84055	4.04682	4.75564	4.38348	5.32945	4.13145	4.70818	3.24782	4.98106	4.71994	3.98927	4.60455	3.6697	5.91788	3.58691	4.559	4.35927	4.47645	4.56403	3.02576	5.27464	3.00718	4.129	3.206	3.965	5.09064	3.95676	4.06094	4.30497	4.47233	4.48736	5.18588	4.93155	2.91255	4.24236	5.251
77	4.89369	0.685783	3.60588	6.69112	5.63748	6.56055	6.02367	4.37686	5.41376	4.19374	4.33281	5.361	3.50068	4.56624	4.55586	5.45889	4.92522	5.82014	4.86049	5.27655	3.75964	5.63166	5.16009	4.58761	5.13333	4.16004	6.46423	4.29794	5.425	5.0512	4.89173	4.87481	3.79439	5.99191	3.42231	4.58036	4.06165	4.666	5.59882	4.40748	4.47621	4.94917	5.20416	5.03803	6.00142	5.69488	3.45648	4.53939	6.02486
78	5.45802	0.700134	4.096	7.37856	6.427	7.10967	6.50789	4.85389	5.986	4.81889	4.95711	5.883	4.06511	5.237	5.06689	6.08667	5.41589	6.24956	5.54789	5.77267	4.236	6.22067	5.536	5.16367	5.59233	4.65644	6.96356	4.92667	6.209	5.67622	5.25433	5.14422	4.56667	6.64767	3.788	5.01633	4.86989	5.338	6.072	4.84211	4.865	5.55956	5.88667	5.59	6.73633	6.40667	3.991	4.83822	6.751
79	5.96562	0.719037	4.54073	7.946	7.141	7.625	6.89476	5.2787	6.46818	5.3823	5.50642	6.287	4.53409	5.82191	5.55606	6.62882	5.86342	6.58991	6.15224	6.17255	4.66791	6.7177	5.835	5.677	5.95973	5.12985	7.38124	5.452	6.845	6.19688	5.54173	5.35518	5.31352	7.20955	4.08912	5.42009	5.57091	5.924	6.50064	5.25039	5.21058	6.11588	6.49721	6.12182	7.35742	7.01636	4.50918	5.1177	7.39345
80	6.39542	0.741568	4.92361	8.38089	7.76091	8.09242	7.19097	5.64167	6.84061	5.85006	5.92816	6.582	4.90707	6.29879	6.00066	7.08991	6.25031	6.805	6.64941	6.47455	5.03664	7.10746	6.06766	6.10239	6.24218	5.54009	7.7156	5.86121	7.306	6.61272	5.73382	5.5046	6.01173	7.65642	4.33884	5.78652	6.13548	6.397	6.85676	5.62001	5.49885	6.58191	7.01804	6.59609	7.85722	7.5083	5.00142	5.35434	7.91505
81	6.73745	0.767981	5.23415	8.68676	8.28218	8.48225	7.40368	5.94198	7.104	6.21245	6.20632	6.772	5.19774	6.66897	6.39492	7.47558	6.54757	6.89408	7.0301	6.69085	5.31427	7.38886	6.26173	6.44518	6.46461	5.86133	7.98259	6.15927	7.611	6.94094	5.83152	5.59137	6.6301	7.96776	4.5617	6.11509	6.55832	6.76	7.13358	5.93214	5.72774	6.94332	7.43188	6.987	8.23439	7.89248	5.45421	5.55214	8.29855
82	6.99584	0.79363	5.48909	8.87964	8.70845	8.781	7.53691	6.18918	7.27118	6.47845	6.35427	6.874	5.43027	6.94582	6.73945	7.78964	6.76573	6.89155	7.29282	6.83427	5.51173	7.58273	6.43827	6.71655	6.64673	6.09773	8.19636	6.38127	7.781	7.19273	5.85209	5.625	7.13336	8.13455	4.77245	6.41009	6.84691	7.02	7.35918	6.18636	5.92282	7.21255	7.73036	7.292	8.47991	8.17636	5.85791	5.73718	8.56409
83	7.18509	0.80762	5.73327	8.96699	9.03015	8.97952	7.60945	6.40231	7.36845	6.66861	6.41004	6.936	5.63437	7.14752	7.03228	8.04162	6.93252	6.84021	7.44519	6.91961	5.65491	7.69647	6.61067	6.92809	6.8043	6.2607	8.36545	6.59218	7.833	7.3861	5.82948	5.64066	7.51278	8.17182	4.99878	6.67161	7.0237	7.189	7.56321	6.40722	6.12017	7.40792	7.90376	7.52115	8.59492	8.36394	6.21264	5.94613	8.7266
84	7.33114	0.798908	6.0197	8.96283	9.23106	9.07425	7.67537	6.60568	7.44058	6.82795	6.44098	7.026	5.84921	7.30309	7.28425	8.2624	7.08075	6.80092	7.51648	6.98091	5.76727	7.74442	6.78445	7.09861	6.95679	6.37174	8.49232	6.85748	7.811	7.55292	5.81352	5.70148	7.78094	8.12545	5.2746	6.90115	7.1324	7.298	7.76748	6.62654	6.35354	7.54212	7.96108	7.69424	8.59914	8.47521	6.52533	6.21862	8.80122
85	7.47639	0.76054	6.39036	8.90594	9.31718	9.08315	7.79348	6.82961	7.55136	7.02027	6.54439	7.214	6.12839	7.45455	7.52712	8.49976	7.25667	6.83906	7.57173	7.08364	5.87682	7.77809	6.97536	7.26282	7.13582	6.46176	8.58303	7.21755	7.802	7.74209	5.86309	5.88621	7.96415	8.07945	5.6373	7.11745	7.23764	7.417	7.99873	6.88867	6.66436	7.63327	7.94791	7.83855	8.53876	8.54618	6.81782	6.59388	8.81852
86	7.67887	0.695475	6.86418	8.862	9.33745	9.0667	7.99636	7.10841	7.76239	7.31085	6.80374	7.563	6.50515	7.65339	7.79922	8.80702	7.502	7.01238	7.69801	7.30909	6.04227	7.87632	7.22235	7.47267	7.39327	6.58902	8.66683	7.68876	7.911	8.01633	6.03758	6.26322	8.11636	8.13636	6.12589	7.35139	7.41694	7.635	8.286	7.24022	7.10452	7.73014	7.94753	7.98306	8.49237	8.62597	7.14348	7.09538	8.82403
87	7.99485	0.621576	7.43255	8.90527	9.37879	9.11295	8.29743	7.4771	8.10312	7.74092	7.2432	8.087	6.983	7.94921	8.12669	9.21469	7.85418	7.34756	7.96295	7.71182	6.33382	8.1107	7.58144	7.79445	7.77739	6.83068	8.80015	8.26785	8.203	8.42898	6.37964	6.86003	8.30571	8.37206	6.76363	7.64094	7.74565	8.017	8.65085	7.69552	7.69195	7.90123	8.04785	8.15833	8.55205	8.77955	7.57627	7.70881	8.87672
88	8.44983	0.562302	8.06327	9.09909	9.52873	9.29221	8.69564	7.94642	8.55564	8.29918	7.82203	8.735	7.54179	8.36	8.52739	9.70206	8.32888	7.82961	8.38594	8.28127	6.78345	8.51615	8.08639	8.27627	8.29982	7.24024	9.03718	8.925	8.682	8.98088	6.89373	7.63688	8.58052	8.80673	7.52991	8.00664	8.26288	8.575	9.09036	8.24576	8.38527	8.21236	8.29879	8.39364	8.77815	9.05509	8.16327	8.38082	9.03324
89	9.01676	0.525656	8.71	9.45533	9.83067	9.61878	9.16233	8.49333	9.06267	8.919	8.45856	9.399	8.13556	8.862	8.99811	10.2009	8.885	8.40411	8.93156	8.94267	7.377	9.07111	8.70167	8.90167	8.92133	7.80267	9.39044	9.599	9.289	9.60333	7.54367	8.49833	8.95444	9.39333	8.36378	8.45433	8.92756	9.248	9.586	8.85567	9.09222	8.68044	8.70311	8.71	9.17878	9.446	8.88533	9.04389	9.32011
90	9.62142	0.499581	9.32464	9.92854	10.2617	10.046	9.64125	9.06127	9.5513	9.50604	9.04906	9.972	8.71766	9.40448	9.49944	10.6458	9.44539	8.99671	9.51165	9.58397	8.06664	9.68898	9.33479	9.58712	9.56312	8.45871	9.82073	10.2209	9.929	10.1911	8.25906	9.33666	9.40519	10.0187	9.17595	8.95567	9.62414	9.923	10.1043	9.4642	9.72647	9.25541	9.2114	9.10009	9.70718	9.89903	9.65682	9.63307	9.71391
91	10.1741	0.473706	9.86755	10.433	10.7466	10.4871	10.0584	9.579	9.94918	9.98227	9.51236	10.391	9.25991	9.91655	9.954	11.0006	9.94764	9.53455	10.0287	10.1045	8.74191	10.2581	9.88527	10.215	10.1394	9.13055	10.2621	10.7468	10.49	10.6555	8.94282	10.0652	9.88173	10.5584	9.88255	9.45082	10.2215	10.495	10.5893	10.0135	10.239	9.84945	9.73173	9.51336	10.2715	10.3436	10.3512	10.1019	10.1592
92	10.6019	0.451575	10.3141	10.8703	11.1937	10.8674	10.348	9.98172	10.1869	10.3048	9.8063	10.619	9.73814	10.3298	10.2847	11.2328	10.149	9.95918	10.4123	10.4651	9.29636	10.6968	10.2914	10.6931	10.588	9.72947	10.6488	11.1575	10.86	10.9652	9.51294	10.6363	10.3247	10.9299	10.4375	9.87433	10.6384	10.899	10.9915	10.467	10.5965	10.3709	10.1594	9.873	10.7654	10.712	10.8487	10.4266	10.5884
93	10.8717	0.441954	10.6557	11.1613	11.5298	11.1678	10.4827	10.218	10.2092	10.452	9.90209	10.642	10.1426	10.5973	10.4387	11.321	10.5033	10.2199	10.6278	10.6779	9.67345	10.9705	10.5408	10.9952	10.867	10.1786	10.9236	11.4345	10.97	11.1332	9.925	11.0397	10.6811	11.1005	10.8304	10.1705	10.8625	11.105	11.2843	10.8065	10.7522	10.7735	10.4151	10.0901	11.1134	10.9529	11.067	10.5805	10.9406
94	10.9729	0.467362	10.883	11.2673	11.7141	11.4059	10.4804	10.2488	10.0115	10.4167	9.80115	10.482	10.4677	10.6982	10.3862	11.2797	10.7409	10.2843	10.6716	10.7657	9.848	11.0916	10.6452	11.1286	10.9553	10.4244	11.0578	11.5627	10.826	11.1801	10.1714	11.27	10.9118	11.0802	11.0475	10.3025	10.9148	11.106	11.4593	11.0355	10.6925	11.0481	10.4721	10.0894	11.2917	11.0328	10.9745	10.5462	11.1955
95	10.9227	0.540931	10.9826	11.1828	11.7427	11.5913	10.3764	10.0719	9.64742	10.2174	9.55676	10.188	10.6857	10.6353	10.1424	11.1315	10.6927	10.1652	10.5697	10.7431	9.82564	11.0895	10.6235	11.1209	10.8766	10.4481	11.0718	11.541	10.488	11.1369	10.2633	11.3103	10.9906	10.9079	11.0559	10.272	10.8244	10.924	11.5333	11.1761	10.4535	11.195	10.3579	9.84852	11.3131	10.9349	10.6169	10.3664	11.3624
96	10.7639	0.651926	10.9518	10.9529	11.6551	11.7206	10.1931	9.7312	9.18224	9.9172	9.24697	9.802	10.7667	10.4454	9.76338	10.9117	10.5128	9.91513	10.3696	10.6263	9.66236	10.9951	10.5109	11.0184	10.6765	10.2874	11.01	11.3618	10.04	11.0445	10.2185	11.1697	10.9218	10.6321	10.8652	10.124	10.6459	10.613	11.5399	11.2589	10.0936	11.2356	10.1452	9.41682	11.2151	10.6726	10.1002	10.1007	11.4664
97	10.5418	0.779842	10.8078	10.6518	11.503	11.7917	9.96288	9.28309	8.676	9.58003	8.92797	9.368	10.7053	10.1746	9.32048	10.6799	10.2719	9.59388	10.1125	10.4328	9.43327	10.8576	10.3434	10.8501	10.3901	10.0089	10.9245	11.0335	9.548	10.9341	10.0592	10.8771	10.774	10.308	10.5303	9.90645	10.4279	10.23	11.5036	11.3214	9.67658	11.2331	9.90415	8.88936	11.0707	10.3035	9.53791	9.78309	11.5544
98	10.2853	0.906986	10.5995	10.3481	11.3302	11.8036	9.69279	8.79539	8.16224	9.24118	8.62688	8.918	10.5436	9.85597	8.88286	10.4861	10.0337	9.24214	9.82927	10.1924	9.21264	10.7132	10.1474	10.6301	10.0681	9.66124	10.8344	10.5784	9.003	10.8272	9.81948	10.4642	10.6289	9.97182	10.1066	9.64818	10.1676	9.822	11.4362	11.3653	9.24563	11.232	9.66043	8.35539	10.9313	9.898	9.01267	9.43006	11.6497
99	10.0082	1.0327	10.394	10.0911	11.1939	11.7762	9.36944	8.33411	7.61515	8.90607	8.33478	8.451	10.3616	9.52573	8.47764	10.344	9.8249	8.85669	9.54268	9.93461	9.03064	10.559	9.94776	10.3729	9.76391	9.28043	10.7202	10.0002	8.359	10.7173	9.51118	10.0052	10.5048	9.61939	9.6479	9.37282	9.8668	9.418	11.3528	11.3601	8.79353	11.2261	9.43001	7.86242	10.7977	9.50358	8.54661	9.03094	11.7188
100	9.70356	1.16297	10.243	9.904	11.131	11.739	9.019	7.936	7.003	8.57	8.012	7.943	10.222	9.212	8.093	10.249	9.614	8.405	9.249	9.667	8.841	10.414	9.764	10.077	9.489	8.896	10.537	9.283	7.61	10.561	9.136	9.582	10.4	9.253	9.214	9.08	9.545	9.024	11.232	11.301	8.295	11.188	9.217	7.417	10.666	9.142	8.118	8.545	11.738
all values Left	mean	std	steps
1	13.8771	2.58354	15.846	14.272	10.37	16.699	16.832	14.326	14.431	11.302	10.151	12.005	6.819	7.767	9.588	13.635	15.714	12.686	13.982	12.435	12.316	10.285	14.945	13.021	15.351	14.812	13.842	14.83	13.782	12.036	13.605	14.127	14.152	12.139	14.951	14.509	15.896	11.275	15.606	13.351	14.76	13.015	16.756	12.237	14.565	17.693	12.509	15.75	14.106
2	12.367	2.66034	15.0343	12.5557	9.25218	14.7793	15.2729	12.8709	12.7294	9.42423	8.50053	10.8333	5.74567	6.26987	7.74059	12.3721	14.3829	11.1651	12.2131	10.7704	10.8179	8.56606	13.4046	11.3978	14.426	13.1931	12.1718	13.3166	12.1925	10.3444	11.8143	12.6526	12.5079	10.2968	13.0539	13.8115	14.8177	9.65526	13.8735	11.5596	13.411	11.1783	14.9996	10.6022	13.0768	16.7996	10.8303	14.0229	12.4502
3	10.7203	2.67816	14.1075	10.7184	8.15388	12.6404	13.4855	11.194	10.8651	7.46881	6.98448	9.57986	4.81057	4.73435	6.00315	10.9577	12.7921	9.50348	10.2965	8.94633	9.18718	6.8282	11.6823	9.61342	13.2489	11.3746	10.3301	11.6239	10.443	8.6908	9.96325	10.9576	10.7364	8.42703	10.9867	13.0162	13.5759	7.98256	11.9477	9.69947	11.932	9.32915	13.0044	8.82545	11.4614	15.6464	8.97923	12.1057	10.6365
4	9.01654	2.62446	13.1261	8.86561	7.14827	10.3876	11.5465	9.34633	8.91864	5.58106	5.67864	8.29203	4.03891	3.26097	4.4677	9.4593	10.9855	7.80255	8.32061	7.03045	7.50958	5.19085	9.82718	7.80009	11.8784	9.44597	8.38524	9.83206	8.62718	7.18609	8.18773	9.11776	8.93076	6.65991	8.87164	12.1363	12.2063	6.36452	9.93812	7.90961	10.397	7.60394	10.8376	6.99924	9.80473	14.2248	7.06918	10.0809	8.73867
5	7.34503	2.50451	12.1534	7.1136	6.26967	8.17036	9.51695	7.41886	6.97819	3.88447	4.60982	7.0282	3.4222	1.93553	3.16673	7.95369	9.0306	6.17434	6.39323	5.12191	5.8897	3.74095	7.90682	6.08318	10.3794	7.519	6.44713	8.04253	6.86115	5.86209	6.60328	7.23623	7.18781	5.10167	6.85382	11.212	10.7549	4.88965	7.96868	6.30123	8.898	6.1082	8.59578	5.21249	8.20549	12.5592	5.22156	8.07211	6.86537
6	5.78953	2.34161	11.2373	5.55894	5.50463	6.13673	7.4638	5.53878	5.15193	2.43718	3.75179	5.84725	2.94927	0.808444	2.09637	6.50806	7.02758	4.70954	4.62451	3.33297	4.42886	2.51719	6.0413	4.54012	8.81018	5.7214	4.63961	6.34793	5.25433	4.6981	5.26719	5.43173	5.60403	3.80055	5.05668	10.2848	9.27997	3.61657	6.1534	4.92166	7.527	4.86997	6.41451	3.56032	6.76439	10.7017	3.53486	6.2017	5.13296
7	4.41156	2.16631	10.4057	4.23915	4.83542	4.37036	5.49055	3.82794	3.54188	1.23458	3.05315	4.7967	2.60794	-0.104818	1.25718	5.17333	5.093	3.45733	3.07036	1.761	3.18082	1.51182	4.349	3.2117	7.24845	4.13894	3.05364	4.80991	3.87491	3.7117	4.17264	3.79621	4.24827	2.74909	3.55227	9.40352	7.84936	2.55958	4.56203	3.76133	6.365	3.85155	4.4327	2.12139	5.55615	8.73009	2.07748	4.56245	3.63039
8	3.24262	2.0053	9.64894	3.13993	4.26439	2.90967	3.69541	2.36744	2.20154	0.272485	2.47385	3.90215	2.37347	-0.809141	0.64003	3.9966	3.33612	2.41668	1.73328	0.448606	2.13754	0.723576	2.89088	2.10906	5.77485	2.81622	1.73059	3.47384	2.73285	2.9186	3.2873	2.39126	3.12506	1.92524	2.35667	8.61678	6.53627	1.69885	3.21582	2.80626	5.436	3.01998	2.73902	0.92904	4.59201	6.74268	0.874566	3.19825	2.39722
9	2.29053	1.87189	8.93845	2.25351	3.80133	1.78882	2.12579	1.18883	1.14185	-0.433576	1.98136	3.16508	2.20741	-1.33541	0.207545	2.99689	1.83243	1.56265	0.636293	-0.602879	1.28315	0.158323	1.67736	1.22712	4.45939	1.80247	0.670606	2.36754	1.81791	2.295	2.59731	1.23922	2.20311	1.309	1.4576	7.92811	5.39682	1.0264	2.12746	2.04424	4.706	2.3473	1.36019	-0.00514141	3.82163	4.84196	-0.0722222	2.10491	1.4226
10	1.55299	1.76443	8.27073	1.58827	3.44736	1.01218	0.839	0.296091	0.366091	-0.883636	1.54173	2.58555	2.07073	-1.73955	-0.105545	2.17327	0.615545	0.893364	-0.178818	-1.38882	0.634364	-0.202182	0.706545	0.568545	3.34218	1.12109	-0.126	1.50627	1.13218	1.803	2.09091	0.343364	1.47182	0.871455	0.844	7.31018	4.44955	0.548182	1.31291	1.45036	4.129	1.79836	0.301545	-0.656364	3.19627	3.12764	-0.739364	1.276	0.684545
11	1.01899	1.67426	7.66465	1.12924	3.18218	0.536606	-0.103172	-0.32203	-0.132717	-1.12184	1.1244	2.16113	1.93647	-2.06077	-0.364636	1.51878	-0.303061	0.414131	-0.697	-1.89988	0.20596	-0.407192	-0.012	0.123727	2.42642	0.738636	-0.662111	0.909515	0.662788	1.39643	1.73688	-0.290263	0.915929	0.569515	0.495414	6.75246	3.68015	0.255051	0.753747	0.989061	3.68	1.34119	-0.432778	-1.02495	2.69979	1.67523	-1.11642	0.702727	0.175091
12	0.663637	1.59255	7.13089	0.837444	2.97922	0.282667	-0.682222	-0.700889	-0.402333	-1.22556	0.716556	1.88022	1.79278	-2.30678	-0.597667	1.04344	-0.913444	0.106667	-0.957667	-2.14867	-0.0227778	-0.512222	-0.485333	-0.140444	1.71133	0.592556	-0.968556	0.573889	0.371667	1.03267	1.48744	-0.678778	0.498	0.354333	0.362889	6.26278	3.06367	0.117222	0.39	0.622444	3.339	0.937333	-0.874333	-1.154	2.31522	0.517889	-1.23889	0.352889	-0.119778
13	0.449563	1.51318	6.65152	0.662394	2.81185	0.162	-0.944242	-0.905909	-0.521394	-1.26094	0.321121	1.72133	1.64176	-2.46961	-0.796697	0.756636	-1.23676	-0.0716667	-1.03973	-2.18518	-0.0995455	-0.552909	-0.751273	-0.277212	1.20645	0.605333	-1.10209	0.443182	0.212909	0.685515	1.29742	-0.876273	0.173061	0.187	0.375939	5.8187	2.60118	0.0800909	0.147879	0.316121	3.086	0.549121	-1.08836	-1.10091	2.00682	-0.325212	-1.17745	0.173091	-0.241758
14	0.33549	1.43118	6.18239	0.552828	2.67232	0.110152	-0.965919	-1.00103	-0.552242	-1.26148	-0.0428081	1.65138	1.4959	-2.53818	-0.932879	0.639323	-1.32947	-0.173646	-1.02678	-2.08073	-0.0774848	-0.540303	-0.861788	-0.34096	0.909424	0.707717	-1.12565	0.43996	0.136879	0.350768	1.15111	-0.949182	-0.0941919	0.050697	0.466939	5.38837	2.30497	0.0932525	-0.0256364	0.0525657	2.892	0.167455	-1.14596	-0.912677	1.73061	-0.823545	-1.0049	0.100091	-0.254495
15	0.287797	1.34267	5.67779	0.474101	2.56835	0.0962727	-0.831919	-1.032	-0.53096	-1.22875	-0.343242	1.6343	1.38032	-2.50697	-0.979626	0.654172	-1.26225	-0.240424	-0.961646	-1.89533	-0.000191919	-0.469899	-0.864758	-0.364091	0.791273	0.851556	-1.08845	0.502687	0.104636	0.0396768	1.05246	-0.946162	-0.322848	-0.0499697	0.584313	4.93899	2.15448	0.138182	-0.153394	-0.160253	2.73	-0.185111	-1.1027	-0.630778	1.46055	-0.997747	-0.776071	0.0773434	-0.225667
16	0.285713	1.24655	5.11618	0.415303	2.50782	0.116182	-0.620788	-1.02079	-0.473545	-1.15136	-0.552788	1.64467	1.31806	-2.37152	-0.926242	0.767394	-1.09221	-0.286394	-0.84903	-1.66609	0.106818	-0.335909	-0.799091	-0.352848	0.790818	1.01321	-1.01288	0.597606	0.102818	-0.223455	1.00861	-0.887333	-0.518818	-0.101545	0.704364	4.4587	2.10173	0.216364	-0.23597	-0.293152	2.574	-0.471758	-0.994788	-0.277545	1.20221	-0.920152	-0.526121	0.0723939	-0.206152
17	0.320699	1.14622	4.51623	0.38501	2.49385	0.181152	-0.388303	-0.968495	-0.381838	-1.02002	-0.657081	1.67214	1.32095	-2.1278	-0.771859	0.947586	-0.850152	-0.30703	-0.685051	-1.40648	0.236434	-0.13696	-0.689879	-0.300333	0.843394	1.19468	-0.89496	0.711343	0.142758	-0.410323	1.03198	-0.776838	-0.683899	-0.102333	0.824929	3.9551	2.09348	0.331919	-0.264525	-0.325121	2.412	-0.654354	-0.84699	0.133727	0.981283	-0.673414	-0.270323	0.0842828	-0.204616
18	0.393536	1.04568	3.89965	0.40304	2.52358	0.302727	-0.159495	-0.86698	-0.254182	-0.828354	-0.644657	1.7218	1.39621	-1.77403	-0.515616	1.16633	-0.549131	-0.283707	-0.476162	-1.12206	0.389788	0.120081	-0.546152	-0.200071	0.911091	1.41042	-0.730859	0.843354	0.238394	-0.493455	1.12402	-0.625162	-0.814	-0.0549394	0.953465	3.43634	2.08679	0.489141	-0.223727	-0.263242	2.261	-0.705576	-0.670404	0.595313	0.802515	-0.332313	-0.00372727	0.124657	-0.196414
19	0.511967	0.95115	3.30191	0.491818	2.60391	0.497273	0.0771818	-0.705909	-0.0820909	-0.571818	-0.495182	1.80918	1.54809	-1.32073	-0.152364	1.40891	-0.194091	-0.195	-0.233455	-0.807636	0.572818	0.430545	-0.364091	-0.0515455	0.984636	1.67564	-0.533	1.00282	0.397818	-0.464909	1.28873	-0.446545	-0.890273	0.0580909	1.10827	2.92564	2.06309	0.690818	-0.0956364	-0.122545	2.148	-0.612182	-0.458455	1.09455	0.664364	0.05	0.286	0.204727	-0.155
20	0.68639	0.872591	2.7767	0.670697	2.75001	0.78597	0.347263	-0.471677	0.144939	-0.25396	-0.201646	1.949	1.76805	-0.787556	0.319788	1.67164	0.203929	-0.0376869	0.0591515	-0.476576	0.788596	0.797697	-0.132212	0.141465	1.06252	2.00103	-0.30704	1.20054	0.627061	-0.324515	1.53777	-0.23602	-0.887354	0.255273	1.31296	2.47248	2.03115	0.929091	0.129242	0.0965657	2.083	-0.37302	-0.189929	1.60869	0.590848	0.441263	0.600444	0.339545	-0.060798
21	0.924954	0.819226	2.37566	0.952768	2.96663	1.1733	0.674707	-0.162414	0.428	0.11598	0.223515	2.15186	2.04506	-0.186586	0.888071	1.95396	0.639242	0.178182	0.418889	-0.145242	1.04804	1.21643	0.159667	0.376899	1.1463	2.38746	-0.0384343	1.44498	0.927636	-0.0600707	1.87675	0.0255253	-0.785949	0.536848	1.58323	2.12822	2.01315	1.1996	0.445202	0.410202	2.067	0.0134747	0.150727	2.11717	0.620758	0.825889	0.942707	0.546737	0.101192
22	1.23334	0.793327	2.13952	1.34415	3.25588	1.65418	1.07412	0.211697	0.766909	0.537788	0.763485	2.41479	2.37479	0.476758	1.53912	2.25821	1.1113	0.449848	0.848424	0.185727	1.36794	1.67997	0.515182	0.673152	1.25209	2.82391	0.291303	1.73976	1.29664	0.327909	2.30142	0.350061	-0.577152	0.898182	1.92315	1.93967	2.03545	1.50479	0.845545	0.825818	2.122	0.541152	0.557152	2.58839	0.791424	1.20564	1.32942	0.831515	0.333636
23	1.61327	0.788973	2.08656	1.84133	3.619	2.22333	1.548	0.645556	1.15856	1.01889	1.40411	2.72856	2.756	1.19111	2.26078	2.59678	1.61478	0.781111	1.34756	0.528	1.755	2.18633	0.930333	1.05311	1.40067	3.29367	0.692111	2.08889	1.72667	0.825	2.80622	0.738556	-0.260889	1.33533	2.33111	1.92544	2.12267	1.84356	1.32378	1.32633	2.273	1.19444	1.00122	2.98767	1.128	1.592	1.77011	1.19589	0.648667
24	2.06214	0.798513	2.21987	2.43313	4.05553	2.86515	2.0856	1.1379	1.59829	1.57275	2.12451	3.08121	3.18787	1.93569	3.02712	2.97846	2.14108	1.17097	1.91307	0.889061	2.20793	2.73195	1.39718	1.51876	1.60779	3.78468	1.16255	2.48942	2.20197	1.4184	3.38511	1.17502	0.159061	1.85021	2.804	2.09504	2.28864	2.21168	1.87596	1.89211	2.534	1.95254	1.46831	3.31707	1.62691	1.99569	2.26034	1.6356	1.05327
25	2.57099	0.814841	2.52967	3.10624	4.55858	3.55745	2.66197	1.68448	2.08733	2.21136	2.88576	3.46527	3.66918	2.68967	3.80639	3.39658	2.689	1.61839	2.5337	1.27845	2.719	3.2967	1.90264	2.06397	1.89173	4.2933	1.70118	2.93785	2.70682	2.09848	4.03142	1.63942	0.679515	2.44609	3.33142	2.43518	2.52682	2.6057	2.49388	2.52155	2.899	2.78958	1.97021	3.60867	2.25691	2.41912	2.79048	2.1363	1.52694
26	3.12646	0.832069	2.98076	3.84555	5.11083	4.27279	3.25573	2.28057	2.62634	2.91913	3.65224	3.88558	4.19214	3.43124	4.58139	3.83672	3.26069	2.13828	3.18919	1.70639	3.28627	3.85399	2.43597	2.67724	2.26236	4.82369	2.31059	3.42786	3.23006	2.84571	4.73107	2.11557	1.29982	3.11152	3.89134	2.91222	2.82606	3.01504	3.15665	3.21211	3.338	3.67294	2.50419	3.88695	2.97954	2.84786	3.33519	2.69801	2.0514
27	3.71225	0.84599	3.53789	4.62328	5.69002	4.97697	3.85632	2.91979	3.21016	3.66211	4.39604	4.32202	4.73412	4.12461	5.32111	4.29036	3.84654	2.75031	3.85196	2.1747	3.90295	4.38142	2.99712	3.3194	2.69355	5.37852	2.9909	3.92718	3.76045	3.63379	5.45393	2.58482	2.01789	3.818	4.45633	3.49145	3.18679	3.43304	3.84113	3.94511	3.823	4.56707	3.04638	4.16964	3.7656	3.26698	3.86875	3.31927	2.61379
28	4.30971	0.853356	4.18045	5.41091	6.26845	5.62827	4.46109	3.58709	3.824	4.402	5.09082	4.74682	5.25945	4.73055	5.98518	4.75164	4.43273	3.43991	4.49836	2.67573	4.556	4.86227	3.57709	3.94273	3.15236	5.95236	3.70991	4.40082	4.28545	4.43273	6.15264	3.03155	2.81373	4.53855	5.00009	4.14364	3.60927	3.85682	4.52145	4.68691	4.342	5.44073	3.58327	4.46218	4.58327	3.67282	4.37527	3.987	3.19936
29	4.89888	0.852251	4.88953	6.18415	6.82336	6.189	5.06547	4.2602	4.44754	5.08563	5.70505	5.15967	5.74325	5.22755	6.55755	5.21368	4.99658	4.16797	5.11051	3.18903	5.22249	5.28682	4.16109	4.5296	3.62842	6.51928	4.42685	4.82785	4.79785	5.20901	6.78265	3.44401	3.64767	5.23618	5.50958	4.83762	4.08479	4.27839	5.17426	5.4003	4.875	6.25742	4.10948	4.75859	5.39667	4.07885	4.84184	4.68551	3.78271
30	5.45815	0.842699	5.63745	6.91741	7.34752	6.64688	5.6481	4.90572	5.04741	5.66682	6.21034	5.55974	6.16887	5.60994	7.04291	5.66778	5.51547	4.8962	5.65331	3.68903	5.85817	5.641	4.74088	5.07122	4.12206	7.0296	5.11292	5.20423	5.30209	5.93673	7.31621	3.806	4.46707	5.85297	5.98412	5.53245	4.60242	4.68173	5.78438	6.05657	5.413	6.97415	4.61807	5.04416	6.17755	4.49903	5.25879	5.37798	4.34315
31	5.96454	0.827602	6.38558	7.562	7.835	7.00809	6.16927	5.47758	5.5663	6.12785	6.60448	5.92961	6.53033	5.88152	7.44745	6.10333	5.97885	5.58052	6.09352	4.15709	6.41945	5.919	5.29264	5.5453	4.623	7.44906	5.72824	5.50809	5.79909	6.58461	7.73258	4.10397	5.21239	6.354	6.41791	6.19406	5.13855	5.04961	6.32355	6.63615	5.944	7.56621	5.09858	5.29224	6.90009	4.929	5.60885	6.00876	4.86776
32	6.39851	0.812869	7.09599	8.08078	8.26312	7.27855	6.59812	5.94139	5.96053	6.47175	6.90057	6.25592	6.83478	6.05971	7.7758	6.49283	6.37355	6.18007	6.42606	4.58752	6.88087	6.13904	5.775	5.92651	5.1027	7.78137	6.2388	5.71558	6.27506	7.11165	8.0124	4.35205	5.84009	6.738	6.78631	6.81025	5.65382	5.36648	6.7561	7.12325	6.433	8.02989	5.53765	5.49699	7.52404	5.33932	5.86495	6.55116	5.33758
33	6.74952	0.805135	7.74381	8.47112	8.61105	7.46661	6.92432	6.29282	6.21954	6.70483	7.11604	6.52425	7.11205	6.17588	8.03705	6.79249	6.667	6.67174	6.66386	4.96573	7.23007	6.32736	6.17148	6.21855	5.52055	8.04457	6.64625	5.82547	6.6963	7.50656	8.15124	4.57388	6.33321	7.01212	7.07619	7.39116	6.11745	5.62349	7.08123	7.50612	6.847	8.35848	5.92796	5.68051	8.01665	5.69786	6.03022	7.00573	5.73812
34	7.01845	0.807058	8.31533	8.743	8.86767	7.574	7.152	6.543	6.35733	6.84	7.278	6.72767	7.40633	6.27133	8.26467	6.97967	6.836	7.04667	6.82167	5.26	7.47833	6.50367	6.492	6.44733	5.852	8.25333	6.967	5.85367	7.037	7.783	8.168	4.785	6.69167	7.189	7.309	7.924	6.526	5.83167	7.31833	7.774	7.177	8.54633	6.271	5.87567	8.375	5.99567	6.13067	7.37233	6.06667
35	7.21867	0.815352	8.78067	8.90651	9.02548	7.63012	7.29482	6.72321	6.41004	6.91659	7.42793	6.88181	7.76352	6.39429	8.51119	7.07059	6.89475	7.30368	6.91484	5.46779	7.64095	6.67733	6.74491	6.6338	6.09282	8.41491	7.21263	5.83304	7.27588	7.97017	8.11361	5.01344	6.92725	7.30161	7.51498	8.38879	6.86906	6.02466	7.48497	7.91979	7.43	8.60368	6.57444	6.12128	8.61607	6.24171	6.19805	7.65285	6.33369
36	7.37811	0.824964	9.09622	8.9689	9.08451	7.7063	7.37961	6.8932	6.44004	6.99964	7.61735	7.02388	8.20776	6.58751	8.83453	7.10556	6.87571	7.4509	6.97848	5.61758	7.72329	6.85527	6.9437	6.79405	6.25845	8.53071	7.40226	5.81341	7.40236	8.12845	8.07574	5.29338	7.06861	7.43021	7.71639	8.77571	7.13858	6.23814	7.59679	7.95886	7.618	8.56587	6.86339	6.45547	8.75393	6.45172	6.26979	7.85254	6.56375
37	7.53737	0.834931	9.23055	8.94891	9.07482	7.85545	7.44918	7.12845	6.53627	7.16273	7.89891	7.19836	8.71973	6.88282	9.26418	7.15709	6.82518	7.51891	7.08364	5.73309	7.75418	7.06191	7.10782	6.94764	6.37091	8.61527	7.56918	5.85491	7.43127	8.33136	8.15409	5.66227	7.16455	7.66973	7.93609	9.08655	7.331	6.50873	7.69055	7.94345	7.766	8.50364	7.19545	6.90836	8.809	6.64127	6.38764	7.99918	6.78155
38	7.74611	0.848965	9.20294	8.89129	9.06576	8.09903	7.56268	7.49624	6.77601	7.47487	8.29778	7.44048	9.24381	7.29126	9.77034	7.31527	6.80395	7.57461	7.32061	5.83545	7.8023	7.34571	7.26842	7.12602	6.46176	8.71747	7.76391	6.01883	7.41997	8.62792	8.41547	6.15922	7.28218	8.08464	8.20173	9.34222	7.47991	6.88342	7.83359	7.95823	7.899	8.5154	7.6433	7.48008	8.81777	6.83518	6.6076	8.1576	7.02227
39	8.05101	0.867941	9.08989	8.862	9.14254	8.44473	7.77274	8.01769	7.18514	7.96526	8.79464	7.76582	9.71145	7.79626	10.2772	7.65548	6.87538	7.70569	7.74939	5.96803	7.95147	7.76722	7.47267	7.38139	6.59085	8.90621	8.04967	6.35121	7.45694	9.02749	8.87146	6.80532	7.49594	8.67697	8.53933	9.58361	7.65291	7.40007	8.10006	8.08297	8.045	8.68314	8.24587	8.13079	8.83348	7.08099	6.99052	8.40754	7.33795
40	8.47438	0.88106	9.00503	8.93455	9.35903	8.88164	8.10312	8.64609	7.73142	8.59755	9.33988	8.16476	10.0568	8.349	10.7197	8.20412	7.08903	7.97815	8.35485	6.19836	8.26364	8.33821	7.78182	7.76442	6.83736	9.22209	8.47706	6.85985	7.639	9.49942	9.46739	7.57755	7.87403	9.37073	8.95388	9.85855	7.92109	8.04636	8.52952	8.35915	8.232	9.03748	8.97503	8.7967	8.91979	7.43712	7.55624	8.80797	7.77318
41	8.9969	0.865389	9.05626	9.16176	9.71322	9.36648	8.53648	9.28282	8.34365	9.27157	9.86299	8.59773	10.2228	8.88715	11.0589	8.90416	7.46156	8.40887	9.04949	6.57255	8.75686	8.99106	8.24221	8.28859	7.25503	9.64471	9.04007	7.50983	8.02294	9.98528	10.0859	8.41317	8.43454	10.0443	9.43194	10.2127	8.33245	8.75283	9.09137	8.78159	8.486	9.54747	9.74048	9.41286	9.13054	7.94984	8.24993	9.36022	8.34901
42	9.55644	0.802116	9.29834	9.54379	10.1478	9.83152	9.0221	9.82857	8.92942	9.87361	10.2922	8.99692	10.169	9.35966	11.2606	9.62328	7.96801	8.95984	9.70599	7.09161	9.37435	9.61036	8.84258	8.91498	7.82691	10.1082	9.66485	8.23054	8.5913	10.4212	10.6079	9.22171	9.11437	10.5929	9.94815	10.6433	8.8893	9.42635	9.70072	9.29447	8.822	10.1261	10.4159	9.92615	9.47466	8.61681	8.97269	9.99632	9.0266
43	10.0734	0.697605	9.71188	10.0271	10.5751	10.2009	9.49542	10.2216	9.40885	10.3275	10.5768	9.28242	9.89627	9.72388	11.3131	10.2242	8.54906	9.54048	10.2169	7.72173	9.9933	10.1031	9.50955	9.56312	8.49164	10.5374	10.2448	8.92324	9.24382	10.7532	10.9584	9.92079	9.7903	10.9552	10.4483	11.0802	9.53382	9.999	10.2578	9.80415	9.221	10.6586	10.8875	10.3053	9.91045	9.35785	9.62888	10.6155	9.70942
44	10.4804	0.590444	10.2219	10.5238	10.9325	10.4227	9.89181	10.4306	9.73594	10.5891	10.6929	9.39302	9.44464	9.94782	11.2349	10.6132	9.13077	10.0535	10.5471	8.39324	10.5089	10.4345	10.135	10.1448	9.16861	10.8623	10.6951	9.50243	9.83185	10.9421	11.1102	10.4667	10.3426	11.1053	10.8772	11.4593	10.173	10.4317	10.6988	10.2093	9.623	11.0522	11.0788	10.5279	10.3718	10.0517	10.1472	11.1191	10.2949
45	10.7379	0.541808	10.7127	10.9381	11.2134	10.4913	10.1493	10.4416	9.883	10.6394	10.6416	9.31811	8.88456	10.0202	11.0549	10.7328	9.64467	10.43	10.7219	9.00567	10.8646	10.6104	10.626	10.5961	9.76667	11.038	10.9901	9.92133	10.2233	10.969	11.0762	10.8504	10.7097	11.0453	11.2037	11.7399	10.7157	10.6853	11.0056	10.4381	9.953	11.2689	10.9638	10.5718	10.7794	10.5928	10.4933	11.4343	10.7149
46	10.8373	0.590012	11.1016	11.1985	11.4385	10.4369	10.2162	10.2655	9.84282	10.4965	10.4575	9.092	8.27455	9.95927	10.8224	10.5693	10.0372	10.6372	10.7697	9.47864	11.0528	10.6482	10.9498	10.874	10.2082	11.0759	11.1456	10.1714	10.3629	10.8654	10.8964	11.0574	10.8934	10.8109	11.4145	11.9143	11.0977	10.7284	11.1769	10.4713	10.127	11.3155	10.5934	10.4517	11.0857	10.9044	10.6717	11.5319	10.9513
47	10.7972	0.707804	11.3473	11.2741	11.6132	10.2913	10.0777	9.96642	9.64948	10.2088	10.1883	8.74965	7.65394	9.79454	10.5991	10.1794	10.259	10.6726	10.7052	9.77315	11.1023	10.5742	11.1124	10.9572	10.4396	11.0213	11.1817	10.2639	10.2963	10.7138	10.6179	11.0535	10.9164	10.4621	11.5176	11.9987	11.2805	10.5732	11.2321	10.3412	10.081	11.2279	10.0738	10.2225	11.2946	10.9409	10.7167	11.4328	11.0288
48	10.6521	0.847978	11.4439	11.1631	11.7332	10.0808	9.76993	9.61837	9.3687	9.82149	9.86862	8.31187	7.03969	9.54985	10.4227	9.6848	10.2841	10.5639	10.5476	9.86967	11.0444	10.4282	11.1335	10.8714	10.4445	10.9344	11.131	10.2173	10.1323	10.5737	10.2951	10.852	10.8069	10.0569	11.543	12.0085	11.2619	10.2691	11.2334	10.1231	9.807	11.0824	9.51573	9.92945	11.4251	10.7139	10.6652	11.1992	10.9794
49	10.4395	0.985315	11.424	10.918	11.7972	9.82764	9.35097	9.26548	9.06076	9.38115	9.53545	7.80482	6.43367	9.25518	10.299	9.18485	10.1346	10.3592	10.3216	9.79073	10.9199	10.242	11.0538	10.6637	10.2663	10.8418	11.0348	10.0541	9.97427	10.4551	9.96191	10.5097	10.6216	9.63836	11.5202	11.9551	11.0945	9.87779	11.2321	9.88306	9.363	10.9383	8.99733	9.59527	11.5167	10.2909	10.5519	10.8969	10.8232
50	10.1879	1.11493	11.3048	10.613	11.8039	9.52733	8.876	8.91645	8.76052	8.92255	9.21814	7.26342	5.86161	8.93745	10.2124	8.68891	9.86731	10.0996	10.0614	9.5997	10.775	10.0408	10.9071	10.3698	9.97458	10.7252	10.9232	9.80983	9.85724	10.3579	9.61246	10.0814	10.4042	9.22697	11.4637	11.87	10.8383	9.45266	11.2261	9.64169	8.842	10.8004	8.53754	9.22148	11.6097	9.76308	10.4176	10.5753	10.5812
51	9.91304	1.24085	11.0821	10.3142	11.7746	9.18579	8.38402	8.56641	8.47344	8.44587	8.90001	6.71358	5.39464	8.59355	10.124	8.15181	9.53917	9.81516	9.78781	9.36706	10.6237	9.84756	10.7082	10.0431	9.61594	10.5337	10.8169	9.49461	9.72706	10.2701	9.24958	9.6216	10.1441	8.81845	11.386	11.784	10.5256	9.01074	11.1861	9.41492	8.324	10.6646	8.11385	8.78159	11.6927	9.22949	10.2778	10.2642	10.2834
52	9.60506	1.35896	10.7777	10.0684	11.7378	8.84773	7.87358	8.20376	8.1753	7.92618	8.53609	6.18345	5.12218	8.20891	9.98282	7.52364	9.18558	9.52827	9.49003	9.16236	10.473	9.66727	10.4698	9.73888	9.22873	10.1997	10.7038	9.11303	9.51064	10.1472	8.90439	9.19152	9.84561	8.39755	11.2812	11.6977	10.1755	8.53452	11.0801	9.20409	7.848	10.5254	7.69458	8.24003	11.7317	8.73558	10.1099	9.96427	9.96136
53	9.26556	1.47325	10.4042	9.89168	11.6962	8.55242	7.31605	7.82456	7.83302	7.35952	8.10404	5.73736	5.10865	7.77732	9.75676	6.80268	8.79426	9.23183	9.13881	8.98948	10.3551	9.47638	10.1962	9.46072	8.84085	9.67636	10.5358	8.72417	9.19336	9.93118	8.58074	8.80674	9.52793	7.96158	11.0942	11.6337	9.78585	8.00454	10.8613	8.97713	7.417	10.3684	7.27786	7.59005	11.7292	8.24241	9.87518	9.63733	9.62108
54	8.88724	1.57392	9.93642	9.76673	11.6128	8.28788	6.70841	7.43171	7.4366	6.78766	7.63334	5.46433	5.37329	7.31823	9.45333	6.05341	8.33288	8.87888	8.72103	8.78797	10.2767	9.22972	9.87518	9.1612	8.45033	8.9921	10.2597	8.39481	8.81664	9.60331	8.24962	8.42871	9.17872	7.52788	10.7609	11.6196	9.3267	7.42721	10.4797	8.68808	7.028	10.1701	6.89643	6.87387	11.7011	7.69914	9.53402	9.25189	9.2493
55	8.48246	1.64505	9.36164	9.64855	11.4439	8.00064	6.10445	7.041	7.01845	6.27391	7.19864	5.42945	5.89436	6.88409	9.126	5.38182	7.79445	8.43827	8.26127	8.49691	10.1884	8.89073	9.49645	8.80118	8.03191	8.24818	9.85673	8.12264	8.44927	9.21564	7.88027	8.01536	8.76491	7.13427	10.2686	11.6307	8.76445	6.854	9.92555	8.30682	6.714	9.90564	6.59455	6.17755	11.6349	7.10609	9.10073	8.81391	8.83136
56	8.08659	1.66888	8.72667	9.49067	11.1931	7.65433	5.60344	6.69022	6.64567	5.88822	6.89056	5.64156	6.62078	6.55422	8.86267	4.88822	7.22467	7.93633	7.81844	8.11367	10.0207	8.46056	9.079	8.40478	7.57667	7.57333	9.36211	7.848	8.15167	8.86589	7.48144	7.57089	8.29389	6.82833	9.67556	11.6068	8.10167	6.37011	9.256	7.85967	6.54	9.572	6.40078	5.61078	11.4984	6.52967	8.64678	8.36978	8.37289
57	7.75246	1.64118	8.13222	9.27728	10.9258	7.27642	5.30624	6.42417	6.38929	5.68685	6.76878	6.06479	7.49274	6.4042	8.73689	4.62625	6.70055	7.44608	7.45921	7.69891	9.74228	7.98482	8.67615	8.04294	7.111	7.0852	8.86055	7.52718	7.95297	8.64019	7.11341	7.13741	7.85269	6.65248	9.09127	11.5003	7.40306	6.05969	8.57605	7.44117	6.56	9.20788	6.33265	5.26633	11.2796	6.05866	8.26919	7.98195	7.92032
58	7.53356	1.57924	7.70321	9.03642	10.7234	6.94873	5.26594	6.29436	6.29497	5.69039	6.84136	6.64424	8.4527	6.46421	8.77	4.59485	6.29655	7.05873	7.24106	7.33209	9.39597	7.54218	8.35809	7.79288	6.68691	6.85333	8.45594	7.17136	7.86645	8.57661	6.86345	6.76833	7.57661	6.63582	8.62791	11.3068	6.77664	5.96788	8.02312	7.16118	6.78	8.87797	6.39455	5.18155	11.0088	5.76118	8.05115	7.71152	7.54733
59	7.46488	1.513	7.52042	8.82914	10.641	6.75512	5.46974	6.33154	6.36526	5.87886	7.07575	7.32323	9.43873	6.71903	8.9403	4.75236	6.06257	6.83953	7.18577	7.08297	9.06971	7.22529	8.18352	7.70459	6.36533	6.87748	8.22434	6.83993	7.8993	8.66612	6.79883	6.51955	7.55645	6.78415	8.35583	11.0753	6.32885	6.0819	7.70323	7.08732	7.158	8.64371	6.57733	5.33419	10.7627	5.66689	8.02594	7.60137	7.32107
60	7.55147	1.46474	7.57669	8.71196	10.6946	6.7387	5.86196	6.53234	6.56728	6.20385	7.42071	8.04983	10.3983	7.12294	9.21217	5.04336	6.01326	6.81203	7.27536	6.99509	8.83342	7.10408	8.178	7.7851	6.19848	7.10483	8.18648	6.61133	8.04176	8.8748	6.92971	6.43076	7.78478	7.07876	8.29785	10.8895	6.12412	6.35052	7.64455	7.21752	7.638	8.54369	6.86279	5.66404	10.5959	5.77131	8.17452	7.66503	7.28055
61	7.7738	1.43839	7.824	8.70718	10.8733	6.89536	6.37791	6.862	6.85739	6.61	7.82779	8.77912	11.2833	7.62221	9.55076	5.40888	6.133	6.96606	7.47688	7.074	8.731	7.19097	8.33145	8.00085	6.21227	7.47555	8.30791	6.54442	8.26236	9.175	7.21664	6.50788	8.18585	7.48718	8.43261	10.8234	6.16845	6.71476	7.81752	7.49503	8.174	8.583	7.23055	6.10848	10.5417	6.04852	8.44948	7.88094	7.42506
62	8.09639	1.42411	8.19769	8.80644	11.1526	7.18694	6.97035	7.27831	7.19465	7.0472	8.26387	9.47375	12.0595	8.17311	9.9196	5.80523	6.38779	7.26257	7.75919	7.29206	8.7752	7.44051	8.60836	8.30315	6.39712	7.94056	8.53395	6.65042	8.52582	9.55763	7.60351	6.72871	8.66684	7.97452	8.70129	10.9022	6.42003	7.1311	8.16797	7.84827	8.741	8.73811	7.65562	6.6238	10.6135	6.45628	8.8016	8.20688	7.71136
63	8.48046	1.41105	8.62522	8.98502	11.5057	7.56782	7.60692	7.74295	7.54406	7.47677	8.71118	10.1103	12.7068	8.74477	10.2856	6.21227	6.73283	7.64503	8.0962	7.60464	8.94591	7.79137	8.95606	8.64773	6.71424	8.46865	8.81797	6.90303	8.80855	10.0137	8.04415	7.05478	9.16724	8.49706	9.03102	11.1013	6.82142	7.57682	8.64204	8.22736	9.325	8.97821	8.11568	7.17871	10.7958	6.95212	9.18336	8.59699	8.086
64	8.89325	1.39203	9.05236	9.21045	11.897	8.004	8.255	8.23027	7.87727	7.88082	9.15518	10.6798	13.2131	9.32645	10.6252	6.62791	7.11818	8.06127	8.457	7.96736	9.211	8.18964	9.328	9.00082	7.11964	9.04073	9.12182	7.25591	9.09736	10.5223	8.51482	7.44336	9.67245	9.02355	9.36136	11.3819	7.31373	8.03964	9.197	8.614	9.909	9.27627	8.59436	7.74818	11.052	7.50064	9.552	9.00855	8.50545
65	9.30955	1.36339	9.45414	9.44272	12.276	8.45539	8.88507	8.72683	8.17622	8.2587	9.58134	11.1779	13.5719	9.91254	10.9279	7.05437	7.51028	8.46843	8.82106	8.33945	9.52509	8.60423	9.69261	9.33444	7.56724	9.63712	9.41845	7.65759	9.38427	11.0459	9.00161	7.86689	10.1896	9.54345	9.65392	11.6944	7.84648	8.51119	9.80176	9.00721	10.472	9.60537	9.08436	8.3102	11.3352	8.04942	9.88979	9.40928	8.94281
66	9.71293	1.32326	9.82445	9.64886	12.5955	8.87667	9.47398	9.22837	8.4378	8.61359	9.98247	11.5981	13.7878	10.4919	11.201	7.49634	7.89521	8.84146	9.18761	8.69764	9.84174	9.01987	10.0233	9.62295	8.02106	10.2351	9.70121	8.07	9.67627	11.5474	9.48661	8.31242	10.7108	10.0588	9.90366	11.9918	8.38224	8.97902	10.4373	9.40736	10.994	9.93726	9.58206	8.85232	11.5957	8.55559	10.2056	9.78043	9.38479
67	10.0979	1.27294	10.1643	9.824	12.8313	9.242	10.0073	9.72733	8.678	8.95333	10.3603	11.9373	13.8753	11.0507	11.465	7.95933	8.268	9.17933	9.567	9.035	10.1377	9.431	10.305	9.857	8.472	10.809	9.97633	8.474	9.982	12.0107	9.95233	8.77567	11.2153	10.57	10.131	12.2397	8.901	9.433	11.087	9.812	11.474	10.2557	10.0823	9.372	11.7963	9.00767	10.5197	10.127	9.82533
68	10.4692	1.21595	10.4867	9.98023	12.9967	9.54688	10.4842	10.2106	8.92495	9.29597	10.7229	12.2016	13.854	11.5703	11.7388	8.45147	8.63489	9.49583	9.96646	9.354	10.4125	9.84415	10.5358	10.0476	8.9237	11.336	10.257	8.86362	10.3087	12.4365	10.3907	9.25974	11.6876	11.0832	10.3636	12.4185	9.39818	9.87133	11.7372	10.222	11.914	10.5634	10.5763	9.87126	11.9373	9.42596	10.8557	10.4679	10.2656
69	10.8368	1.15749	10.8123	10.1389	13.1254	9.81397	10.9138	10.6766	9.20908	9.65766	11.0804	12.4027	13.7488	12.0376	12.0327	8.97483	9.01008	9.81147	10.3892	9.67033	10.6767	10.2698	10.7343	10.2131	9.37339	11.8012	10.5605	9.23885	10.6551	12.8383	10.8043	9.76949	12.12	11.5999	10.6332	12.5337	9.8797	10.2999	12.3745	10.6407	12.313	10.875	11.0665	10.358	12.0512	9.84301	11.2288	10.8204	10.7105
70	11.2128	1.10215	11.1672	10.3308	13.2441	10.0705	11.311	11.1375	9.55542	10.0511	11.4459	12.5562	13.5885	12.4553	12.3462	9.5357	9.41006	10.1491	10.8448	10.0006	10.9416	10.7139	10.9285	10.3804	9.82382	12.208	10.907	9.60712	11.0163	13.2384	11.2058	10.2992	12.5063	12.1266	10.9666	12.6178	10.3507	10.7303	12.985	11.0755	12.683	11.2006	11.564	10.8418	12.18	10.2878	11.6474	11.1946	11.161
71	11.608	1.05218	11.5736	10.5865	13.3688	10.3548	11.6878	11.6017	9.97936	10.4866	11.8382	12.674	13.4001	12.8304	12.6739	10.149	9.85165	10.5328	11.3518	10.3551	11.226	11.1779	11.1425	10.5749	10.2775	12.5652	11.3088	9.98681	11.388	13.6524	11.6105	10.8313	12.8519	12.6672	11.3738	12.7228	10.8247	11.1761	13.5694	11.5386	13.045	11.5458	12.0748	11.3342	12.3517	10.7697	12.1102	11.5959	11.6164
72	12.028	1.00873	12.0469	10.9125	13.5119	10.7045	12.0495	12.0724	10.4786	10.9696	12.2636	12.767	13.1994	13.1653	13.0153	10.8155	10.3508	10.9789	11.9144	10.7404	11.5431	11.6571	11.3914	10.8078	10.7337	12.8805	11.7601	10.3949	11.7733	14.0917	12.028	11.3551	13.1764	13.2125	11.8461	12.8848	11.3081	11.6491	14.1358	12.0373	13.414	11.9179	12.5976	11.8481	12.5825	11.2832	12.6067	12.0287	12.0779
73	12.4724	0.973261	12.5739	11.3005	13.6904	11.1341	12.4106	12.5528	11.0334	11.5007	12.7016	12.8475	12.9986	13.4713	13.3673	11.5163	10.9086	11.4847	12.5171	11.1589	11.8961	12.1445	11.6897	11.0844	11.2085	13.1676	12.2507	10.8415	12.1755	14.5632	12.4673	11.8755	13.4981	13.7522	12.3704	13.1052	11.7989	12.1578	14.6915	12.5719	13.801	12.3213	13.1245	12.3816	12.8772	11.8158	13.1218	12.4931	12.5505
74	12.9352	0.94669	13.1133	11.7414	13.9253	11.6256	12.7965	13.0504	11.6209	12.0715	13.1331	12.9264	12.8164	13.7661	13.7218	12.2274	11.5116	12.0311	13.1293	11.6122	12.2826	12.6368	12.0449	11.3967	11.7142	13.439	12.7687	11.3377	12.5914	15.0565	12.9312	12.4062	13.8286	14.2821	12.9323	13.3626	12.2916	12.6991	15.2309	13.1412	14.214	12.7563	13.6448	12.923	13.2275	12.3447	13.6465	12.9888	13.0395
75	13.4059	0.929066	13.6434	12.2273	14.2214	12.1599	13.2179	13.5709	12.224	12.664	13.546	13.0109	12.6668	14.0595	14.0681	12.9241	12.1478	12.5952	13.7289	12.0969	12.6974	13.1335	12.4511	11.7317	12.2458	13.6928	13.2969	11.8787	13.0105	15.5485	13.4111	12.9547	14.1777	14.7916	13.5122	13.6333	12.7825	13.2636	15.743	13.7372	14.645	13.2241	14.1441	13.4579	13.6195	12.8427	14.1788	13.5079	13.5409
76	13.8712	0.920993	14.165	12.7402	14.5602	12.719	13.6702	14.106	12.824	13.2572	13.9378	13.1002	12.5536	14.351	14.3904	13.5783	12.8039	13.1557	14.2965	12.6025	13.1276	13.6291	12.8859	12.0801	12.7926	13.9253	13.8206	12.4413	13.4126	16.0112	13.8952	13.5065	14.5461	15.2785	14.0874	13.9018	13.2559	13.8386	16.2099	14.3486	15.084	13.7195	14.6117	13.9713	14.0281	13.299	14.708	14.0393	14.0373
77	14.3173	0.923426	14.6824	13.2619	14.9089	13.2838	14.1411	14.6382	13.4055	13.8331	14.3093	13.1866	12.4774	14.6377	14.671	14.1651	13.4512	13.6963	14.8151	13.1159	13.5722	14.1054	13.3171	12.4238	13.3411	14.1477	14.319	12.9976	13.7742	16.4248	14.3686	14.0371	14.9274	15.7494	14.6373	14.159	13.6912	14.4038	16.6135	14.9505	15.524	14.2277	15.0444	14.4599	14.4411	13.7237	15.2206	14.5627	14.5025
78	14.729	0.936253	15.1923	13.7729	15.2438	13.8377	14.6102	15.1502	13.9573	14.3789	14.6658	13.2694	12.4426	14.9232	14.9088	14.6777	14.0681	14.2064	15.2862	13.6243	14.0312	14.5522	13.721	12.7403	13.8673	14.3784	14.7687	13.5159	14.0817	16.783	14.81	14.5184	15.3074	16.208	15.1503	14.4026	14.0767	14.533	16.9352	15.5101	15.953	14.7372	15.4434	14.9249	14.8607	14.1207	15.6947	15.0538	14.909
79	15.1127	0.958373	15.6884	14.2532	15.5697	14.367	15.0584	15.634	14.4709	14.8927	15.0074	13.3435	12.452	15.2069	15.1245	15.1271	14.6436	14.6811	15.7194	14.1168	14.4811	14.971	14.0914	13.02	14.3446	14.6179	15.1609	13.9738	14.332	17.0891	15.1984	14.9488	15.665	16.6496	15.6211	14.6294	14.4062	15.2925	17.1695	16.0063	16.355	15.248	15.8137	15.3498	15.2706	14.4799	16.1144	15.5054	15.2525
80	15.4607	0.989082	16.1744	14.6948	15.907	14.8652	15.4698	16.0946	14.9413	15.3769	15.3321	13.4027	12.5023	15.4752	15.3374	15.5293	15.175	15.1193	16.123	14.5824	14.8762	15.3642	14.439	13.2706	14.7624	14.8408	15.5036	14.303	14.5338	17.3561	15.5218	15.3509	15.9844	17.0749	16.043	14.8421	14.6701	15.8186	17.3268	16.4297	16.719	15.7524	16.1626	15.7163	15.6566	14.7919	16.4812	15.9192	15.5383
81	15.7801	1.02482	16.6712	15.1037	16.2751	15.3341	15.8302	16.5328	15.3635	15.8203	15.6553	13.447	12.583	15.7142	15.5594	15.897	15.6563	15.5279	16.5087	14.9998	15.181	15.7259	14.7756	13.5058	15.1255	15.0207	15.812	14.4517	14.7061	17.5955	15.7801	15.7458	16.2673	17.4818	16.3845	15.0798	14.8676	16.1982	17.4244	16.7936	17.041	16.2328	16.4939	16.0213	16.0252	15.0778	16.815	16.2924	15.7834
82	16.086	1.05553	17.1741	15.4756	16.678	15.7757	16.1375	16.9403	15.7321	16.2085	15.9875	13.4795	12.6803	15.9157	15.7918	16.2397	16.0833	15.9147	16.8855	15.358	15.3813	16.0604	15.1051	13.7414	15.4533	15.1561	16.1064	15.0202	14.87	17.8159	15.9762	16.1339	16.5287	17.8559	16.6225	15.3715	15.0098	16.5644	17.4851	17.1207	17.324	16.6788	16.7955	16.275	16.3827	15.3588	17.1389	16.6342	16.0297
83	16.375	1.08831	17.6395	15.7991	17.0886	16.1818	16.4	17.3095	16.0452	16.5379	16.3094	13.5004	12.7818	16.0774	16.0253	16.5645	16.459	16.287	17.2555	15.6653	15.4782	16.3737	15.4283	13.9925	15.7719	15.2482	16.3983	15.3199	15.043	18.0198	16.1109	16.4921	16.7789	18.1952	16.7696	15.7112	15.1152	16.9406	17.5353	17.419	17.578	17.0897	17.0556	16.4929	16.7299	15.6379	17.4688	16.9611	16.3093
84	16.6484	1.12006	18.0264	16.0727	17.4764	16.5409	16.6242	17.6381	16.3105	16.8139	16.5966	13.5073	12.8761	16.2072	16.2461	16.8703	16.7819	16.6479	17.6021	15.9273	15.5036	16.6645	15.7395	14.2621	16.0922	15.2787	16.6924	15.6434	15.2239	18.1974	16.1923	16.7923	17.021	18.5069	16.8558	16.0828	15.2048	17.3261	17.5895	17.682	17.806	17.469	17.274	16.6891	17.0704	15.9108	17.8042	17.2808	16.6288
85	16.9024	1.15306	18.3238	16.3024	17.8413	16.8502	16.8098	17.9234	16.5339	17.041	16.8263	13.5025	12.9608	16.3159	16.4439	17.1455	17.0402	16.984	17.8873	16.143	15.5013	16.9314	16.0298	14.5467	16.4123	15.2517	16.9855	15.999	15.3945	18.3523	16.2367	17.0268	17.2573	18.7964	16.905	16.4604	15.3038	17.7019	17.6593	17.9048	18.014	17.816	17.4435	16.8753	17.4107	16.177	18.1379	17.5914	16.9757
86	17.1357	1.19	18.5447	16.4986	18.199	17.1169	16.9621	18.1589	16.7192	17.2187	16.9864	13.4916	13.0352	16.4173	16.6129	17.3796	17.2262	17.2868	18.0852	16.3124	15.5031	17.182	16.2946	14.8391	16.7139	15.2039	17.2665	16.3711	15.5356	18.5046	16.2635	17.2015	17.4862	19.0657	16.9388	16.8184	15.4332	18.0585	17.7655	18.0912	18.214	18.1276	17.5586	17.0653	17.748	16.4331	18.4625	17.8971	17.3324
87	17.3507	1.23351	18.7202	16.6739	18.5679	17.3485	17.0938	18.3498	16.8806	17.3517	17.0805	13.4802	13.093	16.5253	16.7559	17.5759	17.3478	17.5678	18.2041	16.4422	15.5309	17.4233	16.5317	15.1286	16.9795	15.1708	17.5274	16.7244	15.6372	18.678	16.2943	17.3279	17.7149	19.3178	16.9758	17.1417	15.6009	18.3912	17.9245	18.2552	18.411	18.413	17.6243	17.2753	18.059	16.67	18.7769	18.2059	17.6809
88	17.5534	1.28555	18.8816	16.8486	18.9625	17.5465	17.2116	18.5195	17.0365	17.4459	17.1202	13.4677	13.1311	16.644	16.89	17.7543	17.4192	17.842	18.2843	16.5431	15.6044	17.6616	16.7427	15.4111	17.21	15.1769	17.7751	17.0275	15.7015	18.8864	16.3515	17.4304	17.9528	19.5552	17.0391	17.4301	15.8097	18.6959	18.1282	18.4061	18.609	18.6964	17.6562	17.5157	18.3332	16.877	19.0942	18.5114	18.0163
89	17.749	1.34735	19.0411	17.0391	19.3932	17.714	17.323	18.6912	17.196	17.508	17.1197	13.4404	13.1432	16.7672	17.0198	17.9399	17.4597	18.1201	18.3567	16.625	15.7254	17.9103	16.932	15.6854	17.4163	15.2316	18.0157	17.2683	15.7403	19.1218	16.4557	17.5371	18.1998	19.7763	17.1504	17.6911	16.0543	18.9773	18.3516	18.5507	18.817	19.0036	17.6643	17.7894	18.5742	17.0526	19.4261	18.7932	18.3464
90	17.9364	1.42005	19.1983	17.2402	19.8569	17.8556	17.4399	18.8694	17.3542	17.5479	17.0927	13.3756	13.1224	16.8752	17.1392	18.1374	17.4855	18.3949	18.4224	16.6935	15.8718	18.1722	17.1011	15.9476	17.6131	15.3322	18.2433	17.4514	15.7617	19.3557	16.6143	17.6641	18.4415	19.9812	17.3106	17.9338	16.3064	19.239	18.5666	18.6936	19.037	19.3537	17.6506	18.0816	18.777	17.1981	19.7623	19.0298	18.6804
91	18.1048	1.50431	19.3402	17.4367	20.3305	17.9655	17.5663	19.0449	17.4885	17.5624	17.0504	13.2498	13.0627	16.9421	17.2346	18.3235	17.4946	18.6454	18.4566	16.743	16.0029	18.4309	17.2486	16.1889	17.8004	15.4726	18.4461	17.5929	15.7708	19.5572	16.8108	17.7965	18.6485	20.1629	17.487	18.1622	16.524	19.4777	18.7495	18.8311	19.237	19.7523	17.6126	18.351	18.9403	17.3069	20.0753	19.2015	19.0122
92	18.234	1.59867	19.4418	17.6082	20.7713	18.0314	17.6865	19.1951	17.563	17.5288	16.9934	13.0422	12.9576	16.9418	17.2917	18.4859	17.4713	18.834	18.4217	16.7615	16.0806	18.661	17.3625	16.402	17.9554	15.6323	18.6111	17.7077	15.7684	19.6862	17.0096	17.9056	18.7745	20.2954	17.627	18.3643	16.6659	19.681	18.8723	18.9457	19.364	20.1855	17.5371	18.557	19.0573	17.3678	20.3289	19.2892	19.3262
93	18.2953	1.70016	19.4684	17.7261	21.1208	18.0369	17.774	19.2858	17.5417	17.4164	16.903	12.7369	12.7965	16.8328	17.2886	18.6097	17.3933	18.9195	18.2831	16.7361	16.0754	18.8251	17.4154	16.5812	18.0472	15.7696	18.7132	17.7905	15.7404	19.6914	17.1741	17.9582	18.7654	20.3443	17.6813	18.5239	16.6956	19.8243	18.9001	19.0024	19.372	20.6156	17.4047	18.6641	19.1055	17.3598	20.4839	19.2747	19.6027
94	18.2539	1.80681	19.3807	17.7538	21.3182	17.9491	17.7955	19.2706	17.3869	17.1898	16.7432	12.3193	12.5592	16.5613	17.1997	18.6576	17.2329	18.8701	18.0096	16.6368	15.9442	18.8805	17.3731	16.7164	18.0487	15.8372	18.7183	17.8017	15.6568	19.5304	17.2707	17.9102	18.5721	20.2698	17.618	18.6136	16.5831	19.8697	18.7998	18.9491	19.214	20.9949	17.1908	18.6391	19.0606	17.2537	20.4996	19.1325	19.8085
95	18.0715	1.91896	19.1375	17.6423	21.3084	17.7238	17.7147	19.098	17.0457	16.8086	16.464	11.7688	12.2128	16.0668	16.9918	18.5955	16.957	18.6597	17.5773	16.4223	15.6321	18.7901	17.2016	16.7881	17.9356	15.7892	18.5901	17.6905	15.465	19.1725	17.2594	17.7188	18.1576	20.0305	17.4101	18.5944	16.2958	19.7676	18.5342	18.7439	18.847	21.2664	16.8637	18.4528	18.8912	17.0129	20.3344	18.8341	19.8989
96	17.7097	2.03871	18.6939	17.3323	21.0449	17.2924	17.486	18.7178	16.4585	16.2248	16.0091	11.0628	11.7181	15.3041	16.6279	18.3986	16.5308	18.2537	16.9672	16.0513	15.0884	18.5202	16.8558	16.7747	17.6867	15.5688	18.2932	17.4157	15.1056	18.5869	17.0998	17.3547	17.4862	19.5824	17.0117	18.4281	15.792	19.4703	18.0566	18.36	18.23	21.3784	16.3851	18.0879	18.5663	16.5992	19.9486	18.3448	19.8298
97	17.1342	2.16801	18.0098	16.7709	20.4828	16.5889	17.062	18.0885	15.579	15.3982	15.3328	10.1853	11.0397	14.2565	16.0738	18.0448	15.9178	17.6056	16.1615	15.4815	14.2789	18.0358	16.2929	16.6593	17.2757	15.1216	17.7956	16.9233	14.553	17.7388	16.7506	16.8105	16.5348	18.8778	16.3635	18.0876	15.0445	18.9353	17.3169	17.7756	17.33	21.2761	15.7166	17.5309	18.0715	15.9757	19.3169	17.6347	19.5595
98	16.3191	2.30504	17.0532	15.9326	19.5767	15.579	16.4034	17.1681	14.3976	14.3145	14.4154	9.14835	10.153	12.9279	15.3006	17.5048	15.0837	16.6745	15.1446	14.6782	13.194	17.2956	15.4754	16.4124	16.6744	14.4098	17.0685	16.1597	13.8042	16.6088	16.1619	16.0813	15.3034	17.8727	15.4215	17.5589	14.0366	18.1273	16.282	16.9815	16.138	20.9015	14.8191	16.7664	17.4043	15.1085	18.4154	16.6968	19.0529
99	15.2519	2.44205	15.8048	14.8162	18.3074	14.2632	15.4911	15.9425	12.9541	12.9875	13.25	7.9993	9.05314	11.3448	14.2892	16.7403	14.0104	15.4544	13.9019	13.6201	11.8507	16.2649	14.3826	15.9909	15.8599	13.4286	16.0859	15.1058	12.8592	15.216	15.2915	15.1431	13.8235	16.5572	14.181	16.8327	12.7697	17.0182	14.9486	15.9747	14.682	20.2158	13.6611	15.7769	16.5602	13.9626	17.2241	15.5233	18.286
100	13.94	2.56471	14.272	13.436	16.699	12.659	14.326	14.431	11.302	11.451	11.842	6.819	7.767	9.588	13.039	15.714	12.686	13.982	12.435	12.316	10.285	14.945	13.021	15.351	14.804	12.202	14.83	13.782	11.739	13.605	14.127	13.969	12.139	14.951	12.667	15.896	11.275	15.606	13.351	14.76	13.015	19.193	12.237	14.565	15.531	12.509	15.75	14.106	17.24
[truncated: 53 more columns]

[truncated: 37 more sheets: Rotation LHipFlex A1FaCoM, Rotation LKneeFlex A1FaCoM, Rotation LAnkleFlex A1FaCoM, Rotation RHipAbAd A1FaCoM, Rotation RHipRot A1FaCoM, Rotation RAnklePron A1FaCoM, Rotation LHipAbAd A1FaCoM, Rotation LHipRot A1FaCoM, Rotation LAnklePron A1FaCoM, Rotation PelvicTil A1FaCoM, Rotation PelvicObl A1FaCoM, Rotation PelvicRot A1FaCoM, LProgression A1FaCoM, RProgression A1FaCoM, Rotation TrunkTilt A1FaCoM, Rotation TrunkFlex A1FaCoM, Rotation TrunkRot A1FaCoM, Moment RHipFlex A1FaCoM, Moment RHipAbAd A1FaCoM, Moment RHipRot A1FaCoM …]
