# Supplementary material for: Lower limb muscle fatigue after uphill walking in children with unilateral spastic cerebral palsy
Source: PLoS One. 2022 Dec 6;17(12):e0278657. doi: 10.1371/journal.pone.0278657 (PMC9725134; doi:10.1371/journal.pone.0278657)
Supplement: S3 File — (ZIP) [file pone.0278657.s005.zip › Kinematics-individual files-part3/F24B4_ComfM010001.xlsx]

## Sheet: gait B4ComfM
Calculated gait parameters	mean	std	VC	max	min
Walking.Speed [m/s]	0.9	0	0	0.9	0.9
Cadans [1/m]	123.33	10.67	5.19	162.16	101.69
L.Stride.Time [s]	0.98	0.05	0.06	1.14	0.86	0.95	1.01	0.92	1.05	1.02	1.07	0.9	1	1.02	0.94	1.01	0.92	0.95	1	1.05	1.03	1.14	0.92	0.95	0.93	0.98	1.02	0.89	0.94	0.95	0.87	0.88	0.96	0.87	0.88	1.04	1.02	1.03	1.01	0.96	0.94	0.94	1.02	0.97	1.02	1	1.04	0.93	0.99
L.Step.Time [s]	0.51	0.03	0.06	0.59	0.45	0.5	0.52	0.5	0.56	0.55	0.51	0.47	0.55	0.52	0.5	0.5	0.46	0.49	0.45	0.54	0.53	0.55	0.51	0.51	0.52	0.51	0.56	0.49	0.5	0.51	0.45	0.51	0.51	0.47	0.46	0.57	0.58	0.54	0.52	0.47	0.46	0.49	0.52	0.48	0.51	0.54	0.56	0.48	0.51
L.Stance.Time [s]	0.55	0.05	0.09	0.73	0.45	0.5	0.6	0.48	0.59	0.58	0.62	0.5	0.54	0.57	0.53	0.59	0.52	0.55	0.59	0.58	0.57	0.73	0.5	0.52	0.54	0.56	0.57	0.51	0.49	0.54	0.49	0.5	0.54	0.49	0.46	0.56	0.6	0.59	0.59	0.57	0.53	0.53	0.56	0.56	0.62	0.55	0.61	0.51	0.6
L.Swing.Time [s]	0.43	0.02	0.05	0.48	0.37	0.45	0.41	0.44	0.46	0.44	0.45	0.4	0.46	0.45	0.41	0.42	0.4	0.4	0.41	0.47	0.46	0.41	0.42	0.43	0.39	0.42	0.45	0.38	0.45	0.41	0.38	0.38	0.42	0.38	0.42	0.48	0.42	0.44	0.42	0.39	0.41	0.41	0.46	0.41	0.4	0.45	0.43	0.42	0.39
L.Stance.Swing [1]	0.77	0.08	0.1	1	0.56	0.9	0.683	0.917	0.78	0.759	0.726	0.8	0.852	0.789	0.774	0.712	0.769	0.727	0.695	0.81	0.807	0.562	0.84	0.827	0.722	0.75	0.789	0.745	0.918	0.759	0.776	0.76	0.778	0.776	0.913	0.857	0.7	0.746	0.712	0.684	0.774	0.774	0.821	0.732	0.645	0.818	0.705	0.824	0.65
L.Bipedal [s]	0.08	0.02	0.27	0.16	0.02	0.11	0.05	0.09	0.08	0.12	0.08	0.08	0.08	0.1	0.09	0.08	0.07	0.16	0.07	0.12	0.09	0.06	0.08	0.06	0.07	0.08	0.06	0.04	0.08	0.1	0.02	0.05	0.09	0.07	0.08	0.06	0.09	0.1	0.09	0.08	0.09	0.07	0.09	0.1	0.09	0.11	0.06	0.09	0.11
L.Stride.Length [m]	0.88	0.05	0.06	1.02	0.72	0.941	0.837	0.936	0.923	0.913	0.916	0.858	0.921	0.947	0.8	0.855	0.794	0.828	0.945	0.973	0.972	0.949	0.792	0.85	0.793	0.864	0.949	0.798	0.954	0.8	0.805	0.848	0.822	0.719	0.896	0.968	0.855	0.917	0.845	0.841	0.93	0.845	0.952	0.887	0.82	0.881	0.87	0.883	0.775
L.Step.Length [m]	0.43	0.04	0.09	0.51	0.33	0.45	0.425	0.461	0.459	0.453	0.422	0.457	0.454	0.436	0.397	0.385	0.372	0.357	0.457	0.459	0.492	0.481	0.424	0.408	0.408	0.41	0.475	0.47	0.451	0.382	0.398	0.435	0.399	0.344	0.421	0.513	0.467	0.455	0.383	0.371	0.411	0.443	0.459	0.382	0.367	0.421	0.459	0.417	0.392
L.Step.Width [m]	0.12	0.05	0.44	0.26	0	0.133	0.193	0.061	0.146	0.076	0.157	0.051	0.156	0.158	0.036	0.177	0.126	0.164	0.225	0.188	0.199	0.16	0.114	0.209	0.111	0.182	0.168	0.002	0.207	0.061	0.153	0.253	0.098	0.112	0.109	0.103	0.258	0.104	0.066	0.076	0.184	0.098	0.122	0.074	0.203	0.127	0.119	0.056	0.149
L.foot.clear [cm]	1.33	0.5	0.37	3.47	0.45	1.196	1.518	1.673	1.232	1.092	1.593	1.859	1.128	1.713	1.228	1.39	0.586	0.994	0.903	0.923	1.417	2.516	0.902	1.064	0.776	1.356	2.053	1.855	1.897	1.054	3.466	3.263	0.97	0.687	1.348	1.661	0.796	1.348	0.94	1.846	1.069	0.896	1.546	1.571	0.865	1.19	0.886	0.886	0.515
R.Stride.Time [s]	0.98	0.06	0.06	1.12	0.82	0.99	0.94	0.99	1.03	1.11	0.94	0.92	1.05	0.96	1.01	0.96	0.92	1.04	0.96	1.04	1.12	0.96	0.95	0.92	0.99	0.97	0.96	0.93	0.94	0.93	0.82	0.96	0.91	0.89	0.93	1.01	1.07	1.03	1.01	0.95	0.91	0.99	1.01	0.99	0.97	1.02	1.01	0.96	1
R.Step.Time [s]	0.47	0.04	0.08	0.59	0.37	0.45	0.49	0.42	0.49	0.47	0.56	0.43	0.45	0.5	0.44	0.51	0.46	0.46	0.55	0.51	0.5	0.59	0.41	0.44	0.41	0.47	0.46	0.4	0.44	0.44	0.42	0.37	0.45	0.4	0.42	0.47	0.44	0.49	0.49	0.49	0.48	0.45	0.5	0.49	0.51	0.46	0.48	0.45	0.48
R.Stance.Time [s]	0.59	0.04	0.07	0.69	0.47	0.61	0.57	0.59	0.64	0.67	0.59	0.55	0.63	0.62	0.59	0.58	0.53	0.65	0.52	0.66	0.62	0.61	0.59	0.57	0.59	0.59	0.62	0.53	0.58	0.61	0.47	0.56	0.6	0.54	0.54	0.63	0.67	0.64	0.61	0.55	0.55	0.56	0.61	0.58	0.6	0.65	0.62	0.57	0.62
R.Swing.Time [s]	0.39	0.03	0.07	0.5	0.31	0.38	0.37	0.4	0.39	0.44	0.35	0.37	0.42	0.34	0.42	0.38	0.39	0.39	0.44	0.38	0.5	0.35	0.36	0.35	0.4	0.38	0.34	0.4	0.36	0.32	0.35	0.4	0.31	0.35	0.39	0.38	0.4	0.39	0.4	0.4	0.36	0.43	0.4	0.41	0.37	0.37	0.39	0.39	0.38
R.Stance.Swing [1]	0.65	0.06	0.09	0.85	0.52	0.623	0.649	0.678	0.609	0.657	0.593	0.673	0.667	0.548	0.712	0.655	0.736	0.6	0.846	0.576	0.806	0.574	0.61	0.614	0.678	0.644	0.548	0.755	0.621	0.525	0.745	0.714	0.517	0.648	0.722	0.603	0.597	0.609	0.656	0.727	0.655	0.768	0.656	0.707	0.617	0.569	0.629	0.684	0.613
R.Bipedal [s]	0.09	0.03	0.32	0.16	0.01	0.05	0.11	0.06	0.1	0.11	0.06	0.07	0.09	0.07	0.09	0.08	0.06	0.09	0.04	0.07	0.07	0.14	0.09	0.08	0.13	0.09	0.11	0.11	0.05	0.1	0.07	0.13	0.09	0.09	0.04	0.09	0.16	0.1	0.1	0.08	0.05	0.08	0.06	0.07	0.11	0.09	0.13	0.06	0.12
R.Stride.Length [m]	0.88	0.05	0.06	1.01	0.77	0.862	0.899	0.926	0.919	0.946	0.823	0.924	0.965	0.839	0.867	0.806	0.843	0.844	0.971	0.939	0.96	0.849	0.866	0.793	0.862	0.884	0.804	0.972	0.869	0.79	0.811	0.858	0.774	0.818	0.876	0.901	0.93	0.916	0.853	0.89	0.813	0.937	0.963	0.835	0.826	0.832	0.924	0.801	0.848
R.Step.Length [m]	0.46	0.04	0.08	0.56	0.33	0.49	0.412	0.474	0.464	0.46	0.494	0.401	0.467	0.512	0.403	0.47	0.421	0.471	0.488	0.514	0.48	0.468	0.368	0.442	0.384	0.454	0.473	0.328	0.502	0.418	0.407	0.413	0.422	0.375	0.475	0.455	0.388	0.463	0.462	0.47	0.519	0.402	0.493	0.505	0.453	0.459	0.411	0.465	0.383
R.Step.Width [m]	0.12	0.06	0.47	0.29	0	0.2	0.104	0.148	0.125	0.119	0.03	0.103	0.16	0.058	0.184	0.089	0.169	0.131	0.22	0.25	0.192	0.133	0.295	0.172	0.173	0.123	0.091	0.21	0.024	0.177	0.183	0.106	0.201	0.158	0.062	0.125	0.204	0.127	0.092	0.052	0.1	0.219	0.093	0.061	0.105	0.084	0.154	0.166	0.199
R.foot.clear [cm]	1.99	0.51	0.26	3.43	0.71	1.871	1.689	2.282	1.738	2.341	2.089	1.805	2.069	1.324	2.669	1.594	2.1	1.511	2.012	2.317	2.8	1.999	2.006	2.213	2.849	3.04	1.318	2.025	1.311	1.956	3.431	1.975	0.875	2.17	1.865	2.494	2.088	1.654	1.944	2.698	1.044	1.65	1.905	1.227	2.437	1.954	1.937	1.592	1.354
Asym.step.time [%]	11.43	6.58	0.58	31.82	1.94	10.526	5.941	17.391	13.333	15.686	9.346	8.889	20	3.922	12.766	1.98	0	6.316	20	5.714	5.825	7.018	21.739	14.737	23.656	8.163	19.608	20.225	12.766	14.737	6.897	31.818	12.5	16.092	9.091	19.231	27.451	9.709	5.941	4.167	4.255	8.511	3.922	2.062	0	16	15.385	6.452	6.061
Asym.step.length [%]	10.91	7.95	0.73	35.36	0.37	8.508	3.184	2.737	1.154	1.564	15.532	13.134	2.895	16.06	1.604	20.046	12.345	27.643	6.493	11.397	2.402	2.665	14.264	7.941	6.048	10.094	0.475	35.361	10.693	8.927	2.241	5.196	5.677	8.731	12.106	11.906	18.521	1.698	18.517	23.423	23.097	9.912	7.325	27.77	21.086	8.736	10.982	10.877	2.255
Mox file gait parameters	mean	std
L.Stride.Time	0.980794	0.0544699
L.Stance.Time	0.62204	0.0468339
L.Swing.Time	0.35877	0.0229166
L.Stance.Swing	0.633787	0.0211798
L.Step.Length	0.419524	0.0344171
L.Step.Width	0.0932857	0.0435934
R.Stride.Time	0.98119	0.0559478
R.Stance.Time	0.649079	0.0399741
R.Swing.Time	0.332111	0.0308657
R.Stance.Swing	0.661671	0.0214529
R.Step.Length	0.463365	0.0375857
R.Step.Width	0.0931429	0.050059
	mean	std	VC	max	min
step lateral CoM displacement {m}	0.0332706	0.0160271	0.48172	0.102485	0.00572449	0.0311503	0.0262383	0.0274723	0.0149945	0.033283	0.0218627	0.0194322	0.0332067	0.018974	0.029805	0.0575224	0.0137725	0.0163168	0.0123549	0.0172891	0.033698	0.0470114	0.0235705	0.0512215	0.0398558	0.0347727	0.0286699	0.0148152	0.0186582	0.0168201	0.0423678	0.0470158	0.0285088	0.0461513	0.0581896	0.0372746	0.025119	0.0654067	0.0357446	0.0548821	0.0639247	0.0125551	0.0262015	0.0239658	0.0257841	0.0293673	0.0312764	0.0445032	0.0285322
step vertical CoM displacement {m}	0.0260973	0.0051152	0.196005	0.0447282	0.0146716	0.0252609	0.0351804	0.0290567	0.0304544	0.019676	0.0248235	0.0222671	0.0290957	0.0222008	0.0337338	0.0401246	0.0285776	0.0328257	0.0243644	0.0271783	0.0325425	0.0246197	0.0279907	0.0223605	0.028449	0.0242409	0.0275104	0.0276897	0.0345942	0.03036	0.0236994	0.0304989	0.0249575	0.0328703	0.0301248	0.0338401	0.0350441	0.0389712	0.0216271	0.0297592	0.0363972	0.0296289	0.0241509	0.0212772	0.027095	0.0266239	0.0178287	0.022356	0.0294762
step forward CoM displacement {m}	0.038009	0.0145164	0.381921	0.0961109	0.0143572	0.026377	0.0204002	0.0554035	0.0491199	0.0213262	0.0185305	0.0445177	0.026995	0.0310015	0.0422763	0.038471	0.021194	0.0379437	0.0186249	0.0312289	0.0333771	0.0352289	0.0275578	0.0281619	0.0423016	0.0460133	0.0327432	0.0323692	0.0165604	0.0530337	0.0547996	0.0506271	0.0440861	0.0195794	0.0461092	0.0316838	0.0377443	0.0789648	0.0552987	0.0334279	0.0645447	0.0214915	0.0317595	0.0489596	0.0402118	0.0293392	0.0338574	0.024306	0.0351063
stance lateral CoM displacement {m}	0.0409323	0.019163	0.468164	0.123853	0.00850523	0.0393452	0.0315759	0.0274723	0.0149945	0.0434818	0.0325094	0.0275234	0.0332067	0.0320522	0.0539141	0.0598109	0.0164494	0.0214257	0.0206393	0.0172891	0.0503418	0.0473258	0.0235705	0.0736443	0.041955	0.0347727	0.0394998	0.0242926	0.0276203	0.0202944	0.0747364	0.0470158	0.0285088	0.0689601	0.0581896	0.0372746	0.0443895	0.0707891	0.0426021	0.0856023	0.0639247	0.0163239	0.0262015	0.0430186	0.038158	0.0293673	0.0492183	0.0445032	0.0335395
stance vertical CoM displacement {m}	0.0265554	0.00498334	0.187658	0.0446549	0.0146716	0.0252609	0.0357938	0.0290567	0.0304544	0.0213713	0.0275694	0.0223264	0.0290976	0.0222008	0.0341823	0.0401246	0.0287625	0.0328257	0.0251851	0.0271783	0.0333842	0.0247899	0.0279907	0.0223605	0.0291109	0.0242409	0.0279795	0.0276897	0.0345942	0.03036	0.0267318	0.0304989	0.0249575	0.0384911	0.0326902	0.0338401	0.0357514	0.0389712	0.0216271	0.0297592	0.0367401	0.0296289	0.0263248	0.0212772	0.0273855	0.0266239	0.0178287	0.0246819	0.0294762
stance forward CoM displacement {m}	0.0437058	0.0139461	0.319092	0.108077	0.0165604	0.0380246	0.0318405	0.0554035	0.0618583	0.0313101	0.0320212	0.0445177	0.03139	0.0310015	0.0422763	0.038471	0.0366863	0.0379437	0.0380049	0.0441286	0.0333771	0.0541806	0.0275578	0.0334417	0.0423016	0.0460133	0.0327432	0.0323692	0.0165604	0.0530337	0.0547996	0.0506271	0.0596586	0.0305441	0.0461092	0.0454062	0.0490942	0.0795233	0.0718029	0.0334279	0.0645447	0.0361876	0.0317595	0.0489596	0.0402118	0.0293392	0.0338574	0.0378653	0.0351063
[truncated: 207 more columns]

## Sheet: MoS B4ComfM
	mean	std	step:1	step:2
MoS_ML_L	0.075	0.021	0.103711	0.0930864	0.0990672	0.0749896	0.0672601	0.0470177	0.0792661	0.111686	0.048234	0.0901657	0.0618849	0.0761656	0.0694702	0.0980357	0.103651	0.101977	0.0319013	0.116728	0.110317	0.0885626	0.0634168	0.057583	0.104781	0.0613509	0.090873	0.0955958	0.029242	0.0673072	0.0949626	0.0756548	0.0605726	0.0623109	0.0800191	0.068816	0.0421483	0.0662592	0.124432	0.0763971	0.0584942	0.0568979	0.0679884	0.0765267	0.088711	0.0859278	0.108953	0.078788	0.0405802
MoS_ML_R	0.019	0.02	0.0479128	0.00660768	0.0262405	0.00839226	0.0257699	-0.0121739	0.0440719	0.026659	-0.0207571	0.0335707	0.0131855	0.0289999	0.0332596	0.0294882	-0.00964304	0.0334562	0.00345836	0.0265721	0.0190679	0.0399054	0.0400865	-0.0172116	0.064665	0.0124107	0.0111109	0.0576273	-0.00614047	-0.00479515	0.0152206	0.0105071	0.0493273	0.00709788	0.0012827	0.0177654	0.0451611	0.0341476	0.0258652	0.00594496	0.0437386	0.0209789	0.0109904	0.000871985	0.0232891	-0.0206883	-0.0142619	0.0537171	0.0250081
MoS_ML	0.047	0.035	0.103711	0.0479128	0.0930864	0.00660768	0.0990672	0.0262405	0.0749896	0.00839226	0.0672601	0.0257699	0.0470177	-0.0121739	0.0792661	0.0440719	0.111686	0.026659	0.048234	-0.0207571	0.0901657	0.0335707	0.0618849	0.0131855	0.0761656	0.0289999	0.0694702	0.0332596	0.0980357	0.0294882	0.103651	-0.00964304	0.101977	0.0334562	0.0319013	0.00345836	0.116728	0.0265721	0.110317	0.0190679	0.0885626	0.0399054	0.0634168	0.0400865	0.057583	-0.0172116	0.104781	0.064665	0.0613509
MoS_BF_L	-0.16	0.028	-0.179096	-0.136917	-0.231907	-0.143215	-0.161386	-0.112461	-0.200857	-0.147441	-0.143505	-0.134204	-0.134584	-0.174359	-0.174772	-0.155922	-0.156458	-0.113865	-0.127576	-0.190502	-0.182065	-0.160181	-0.149684	-0.13273	-0.118942	-0.194176	-0.162375	-0.168122	-0.228502	-0.165072	-0.163404	-0.218017	-0.160996	-0.153133	-0.135564	-0.135604	-0.173942	-0.174261	-0.168494	-0.161127	-0.177812	-0.154777	-0.160361	-0.116258	-0.175779	-0.122654	-0.136715	-0.178866	-0.201425
MoS_BF_R	-0.122	0.025	-0.13215	-0.109857	-0.144936	-0.103792	-0.0862074	-0.127731	-0.133694	-0.101601	-0.132348	-0.14397	-0.127148	-0.154016	-0.127446	-0.144913	-0.110202	-0.129595	-0.0343561	-0.120852	-0.143375	-0.0980652	-0.111937	-0.107839	-0.153969	-0.168757	-0.116197	-0.156507	-0.0803827	-0.115404	-0.154431	-0.152031	-0.107185	-0.105879	-0.123877	-0.10929	-0.117449	-0.148368	-0.14608	-0.134005	-0.129187	-0.107754	-0.11726	-0.0934241	-0.146192	-0.154431	-0.116934	-0.138533	-0.127967
MoS_BF	-0.141	0.033	-0.179096	-0.13215	-0.136917	-0.109857	-0.231907	-0.144936	-0.143215	-0.103792	-0.161386	-0.0862074	-0.112461	-0.127731	-0.200857	-0.133694	-0.147441	-0.101601	-0.143505	-0.132348	-0.134204	-0.14397	-0.134584	-0.127148	-0.174359	-0.154016	-0.174772	-0.127446	-0.155922	-0.144913	-0.156458	-0.110202	-0.113865	-0.129595	-0.127576	-0.0343561	-0.190502	-0.120852	-0.182065	-0.143375	-0.160181	-0.0980652	-0.149684	-0.111937	-0.13273	-0.107839	-0.118942	-0.153969	-0.194176
[truncated: 205 more columns]

## Sheet: Force B4ComfM
	mean	std	CV	steps
Fv_R_max_1	9.01567	0.774901	0.0859505	9.34862	7.67773	8.85571	8.9065	8.26928	9.89217	9.32217	8.5393	7.91842	8.70769	7.85196	10.4224	9.18	10.1504	8.3402	8.5551	9.76247	10.0317	9.25028	8.93363	9.41323	0	0	0	0	0	0	0	0	0	0	0	0	0	0	0	0	0	0	0	0	0	0	0	0	0
Fv_L_max_1	9.09269	0.946978	0.104147	8.96973	8.09362	7.03318	9.55679	9.24582	8.72396	8.8795	9.01746	10.1771	9.59163	9.71352	7.21669	10.3488	9.65158	9.19422	10.0838	9.19579	9.96855	7.70061	7.183	10.68	9.99191	8.59897	9.27944	9.1804	8.66583	9.16727	9.48628	0	0	0	0	0	0	0	0	0	0	0	0	0	0	0	0	0	0
Fv_tot_max_1	9.05968	0.869547	0.0959799	9.34862	7.67773	8.85571	8.9065	8.26928	9.89217	9.32217	8.5393	7.91842	8.70769	7.85196	10.4224	9.18	10.1504	8.3402	8.5551	9.76247	10.0317	9.25028	8.93363	9.41323	8.96973	8.09362	7.03318	9.55679	9.24582	8.72396	8.8795	9.01746	10.1771	9.59163	9.71352	7.21669	10.3488	9.65158	9.19422	10.0838	9.19579	9.96855	7.70061	7.183	10.68	9.99191	8.59897	9.27944	9.1804
Fv_R_max_2	8.49079	0.315707	0.0371823	8.39494	8.07724	8.47979	8.62402	8.05614	8.19849	8.55575	8.49306	8.83071	8.7287	8.28198	8.74533	8.8945	8.59066	8.6879	9.10819	8.30262	8.56085	7.75601	8.64612	8.29362	0	0	0	0	0	0	0	0	0	0	0	0	0	0	0	0	0	0	0	0	0	0	0	0	0
Fv_L_max_2	8.13586	0.299346	0.0367934	8.33328	8.1925	7.31068	8.28554	8.80864	8.27439	8.07435	8.06185	8.17963	8.20615	7.91598	7.77402	8.15322	8.04191	7.71286	8.05501	8.09348	8.185	8.38835	8.01143	8.32036	8.32564	8.42226	7.88471	7.83512	8.68691	7.89106	8.37976	0	0	0	0	0	0	0	0	0	0	0	0	0	0	0	0	0	0
Fv_tot_max_2	8.28797	0.351324	0.0423896	8.39494	8.07724	8.47979	8.62402	8.05614	8.19849	8.55575	8.49306	8.83071	8.7287	8.28198	8.74533	8.8945	8.59066	8.6879	9.10819	8.30262	8.56085	7.75601	8.64612	8.29362	8.33328	8.1925	7.31068	8.28554	8.80864	8.27439	8.07435	8.06185	8.17963	8.20615	7.91598	7.77402	8.15322	8.04191	7.71286	8.05501	8.09348	8.185	8.38835	8.01143	8.32036	8.32564	8.42226	7.88471	7.83512
Fv_R_min	6.82748	0.261301	0.038272	6.52139	7.15787	7.13834	6.57546	6.70077	6.76457	7.02377	6.91099	7.07399	6.84368	7.33531	6.80322	7.02327	6.52124	6.89272	6.46611	6.87808	6.87988	6.32109	6.9762	6.56918	0	0	0	0	0	0	0	0	0	0	0	0	0	0	0	0	0	0	0	0	0	0	0	0	0
Fv_L_min	6.29412	0.4365	0.0693503	6.19753	7.24053	5.9901	5.64112	6.00767	6.41348	6.01833	6.48313	5.91991	6.34353	6.10381	5.44987	6.24083	6.62644	6.31245	5.72057	6.9133	6.14929	5.84849	6.59251	6.03442	6.16099	6.8257	6.30637	7.12861	6.72849	6.10098	6.73699	0	0	0	0	0	0	0	0	0	0	0	0	0	0	0	0	0	0
Fv_tot_min	6.52271	0.454688	0.0697086	6.52139	7.15787	7.13834	6.57546	6.70077	6.76457	7.02377	6.91099	7.07399	6.84368	7.33531	6.80322	7.02327	6.52124	6.89272	6.46611	6.87808	6.87988	6.32109	6.9762	6.56918	6.19753	7.24053	5.9901	5.64112	6.00767	6.41348	6.01833	6.48313	5.91991	6.34353	6.10381	5.44987	6.24083	6.62644	6.31245	5.72057	6.9133	6.14929	5.84849	6.59251	6.03442	6.16099	6.8257	6.30637	7.12861
Fh_R_max	1.18507	0.269012	0.227001	1.45111	0.685093	0.655149	1.26316	0.893385	1.52485	0.992284	1.3478	0.837896	1.12374	0.829606	1.27319	1.43352	1.39026	1.09074	1.50945	1.2969	1.38402	1.30581	1.24277	1.35582	0	0	0	0	0	0	0	0	0	0	0	0	0	0	0	0	0	0	0	0	0	0	0	0	0
Fh_L_max	1.35445	0.269227	0.198772	1.3248	1.589	1.72366	1.17192	1.41361	1.67954	1.41595	1.34653	1.5298	1.33039	1.26129	0.837874	1.77653	1.69646	1.17558	1.02248	1.18669	1.66822	0.790856	0.971309	1.55041	1.44586	1.32029	1.09588	1.23076	1.18431	1.51766	1.66687	0	0	0	0	0	0	0	0	0	0	0	0	0	0	0	0	0	0
Fh_tot_max	1.28186	0.279458	0.21801	1.45111	0.685093	0.655149	1.26316	0.893385	1.52485	0.992284	1.3478	0.837896	1.12374	0.829606	1.27319	1.43352	1.39026	1.09074	1.50945	1.2969	1.38402	1.30581	1.24277	1.35582	1.3248	1.589	1.72366	1.17192	1.41361	1.67954	1.41595	1.34653	1.5298	1.33039	1.26129	0.837874	1.77653	1.69646	1.17558	1.02248	1.18669	1.66822	0.790856	0.971309	1.55041	1.44586	1.32029	1.09588	1.23076
Fh_R_min	-1.27992	0.183197	-0.143132	-1.05078	-1.82359	-1.32592	-1.23203	-1.20058	-1.13017	-1.43397	-1.26023	-1.24099	-1.29395	-1.4768	-1.50546	-1.13715	-1.24603	-1.24874	-1.34719	-1.31774	-1.01952	-1.29834	-1.00086	-1.28819	0	0	0	0	0	0	0	0	0	0	0	0	0	0	0	0	0	0	0	0	0	0	0	0	0
Fh_L_min	-0.893933	0.15775	-0.176468	-1.00928	-0.787646	-0.90151	-0.7635	-0.901758	-0.923116	-0.787648	-0.903134	-0.598292	-0.904926	-0.748185	-0.973037	-0.576361	-0.63111	-0.982905	-1.17858	-0.965597	-0.737487	-1.03272	-0.750497	-1.00241	-1.10054	-0.967232	-0.886181	-1.10289	-0.967038	-0.810312	-1.13623	0	0	0	0	0	0	0	0	0	0	0	0	0	0	0	0	0	0
Fh_tot_min	-1.05935	0.255397	-0.241087	-1.05078	-1.82359	-1.32592	-1.23203	-1.20058	-1.13017	-1.43397	-1.26023	-1.24099	-1.29395	-1.4768	-1.50546	-1.13715	-1.24603	-1.24874	-1.34719	-1.31774	-1.01952	-1.29834	-1.00086	-1.28819	-1.00928	-0.787646	-0.90151	-0.7635	-0.901758	-0.923116	-0.787648	-0.903134	-0.598292	-0.904926	-0.748185	-0.973037	-0.576361	-0.63111	-0.982905	-1.17858	-0.965597	-0.737487	-1.03272	-0.750497	-1.00241	-1.10054	-0.967232	-0.886181	-1.10289
brakeingImpulse_R	0.218201	0.0598679	0.274371	0.208281	0.121775	0.10116	0.204553	0.157965	0.288006	0.185032	0.289877	0.168063	0.224663	0.153233	0.252085	0.280113	0.229527	0.22856	0.320811	0.25736	0.185356	0.251534	0.179245	0.295016	0	0	0	0	0	0	0	0	0	0	0	0	0	0	0	0	0	0	0	0	0	0	0	0	0
brakeingImpulse_L	0.22054	0.0937548	0.425115	0.148219	0.218731	0.320049	0.152607	0.187321	0.329456	0.177962	0.225563	0.200799	0.229984	0.134874	0.107173	0.201463	0.240646	0.171598	0.215093	0.158633	0.271108	0.0909913	0.200562	0.600121	0.274775	0.223708	0.14734	0.241829	0.204374	0.234424	0.265712	0	0	0	0	0	0	0	0	0	0	0	0	0	0	0	0	0	0
brakeingImpulse_tot	0.219537	0.0802441	0.365515	0.208281	0.121775	0.10116	0.204553	0.157965	0.288006	0.185032	0.289877	0.168063	0.224663	0.153233	0.252085	0.280113	0.229527	0.22856	0.320811	0.25736	0.185356	0.251534	0.179245	0.295016	0.148219	0.218731	0.320049	0.152607	0.187321	0.329456	0.177962	0.225563	0.200799	0.229984	0.134874	0.107173	0.201463	0.240646	0.171598	0.215093	0.158633	0.271108	0.0909913	0.200562	0.600121	0.274775	0.223708	0.14734	0.241829
propulsionImpulse_R	0.224364	0.0473475	0.21103	0.213924	0.27763	0.209731	0.203039	0.226224	0.268512	0.326828	0.195702	0.219406	0.3092	0.298526	0.235987	0.175078	0.189918	0.216468	0.219088	0.165906	0.142446	0.207354	0.194292	0.216391	0	0	0	0	0	0	0	0	0	0	0	0	0	0	0	0	0	0	0	0	0	0	0	0	0
propulsionImpulse_L	0.15968	0.0289974	0.181597	0.169687	0.187492	0.126122	0.119751	0.213009	0.192621	0.169536	0.127428	0.112388	0.156552	0.117296	0.192796	0.127147	0.140058	0.141375	0.159645	0.169297	0.142797	0.196739	0.1478	0.148956	0.154511	0.18885	0.135058	0.158929	0.21027	0.178282	0.186657	0	0	0	0	0	0	0	0	0	0	0	0	0	0	0	0	0	0
propulsionImpulse_tot	0.187402	0.0495284	0.264289	0.213924	0.27763	0.209731	0.203039	0.226224	0.268512	0.326828	0.195702	0.219406	0.3092	0.298526	0.235987	0.175078	0.189918	0.216468	0.219088	0.165906	0.142446	0.207354	0.194292	0.216391	0.169687	0.187492	0.126122	0.119751	0.213009	0.192621	0.169536	0.127428	0.112388	0.156552	0.117296	0.192796	0.127147	0.140058	0.141375	0.159645	0.169297	0.142797	0.196739	0.1478	0.148956	0.154511	0.18885	0.135058	0.158929
relHorImp_R	-0.00616359	0.0843034	-13.6776	-0.0056425	-0.155855	-0.108571	0.00151335	-0.0682587	0.0194945	-0.141796	0.0941747	-0.0513428	-0.0845371	-0.145293	0.0160973	0.105035	0.0396089	0.0120914	0.101723	0.0914541	0.0429101	0.0441805	-0.0150468	0.0786247	0	0	0	0	0	0	0	0	0	0	0	0	0	0	0	0	0	0	0	0	0	0	0	0	0
relHorImp_L	0.0608596	0.100408	1.64984	-0.0214674	0.0312393	0.193927	0.0328556	-0.0256873	0.136835	0.00842587	0.0981353	0.0884108	0.0734321	0.0175783	-0.0856229	0.0743162	0.100588	0.0302228	0.055448	-0.0106642	0.128311	-0.105748	0.0527616	0.451165	0.120265	0.0348584	0.012282	0.0828995	-0.00589584	0.0561417	0.0790549	0	0	0	0	0	0	0	0	0	0	0	0	0	0	0	0	0	0
relHorImp_tot	0.0321354	0.0987692	3.07354	-0.0056425	-0.155855	-0.108571	0.00151335	-0.0682587	0.0194945	-0.141796	0.0941747	-0.0513428	-0.0845371	-0.145293	0.0160973	0.105035	0.0396089	0.0120914	0.101723	0.0914541	0.0429101	0.0441805	-0.0150468	0.0786247	-0.0214674	0.0312393	0.193927	0.0328556	-0.0256873	0.136835	0.00842587	0.0981353	0.0884108	0.0734321	0.0175783	-0.0856229	0.0743162	0.100588	0.0302228	0.055448	-0.0106642	0.128311	-0.105748	0.0527616	0.451165	0.120265	0.0348584	0.012282	0.0828995
antRatio_R	-1.17499	0.485977	-0.413602	-0.724119	-2.66182	-2.02384	-0.97536	-1.34386	-0.74117	-1.44512	-0.935029	-1.48108	-1.15146	-1.78013	-1.18243	-0.793257	-0.896257	-1.14485	-0.892508	-1.01607	-0.736642	-0.99428	-0.805347	-0.950122	0	0	0	0	0	0	0	0	0	0	0	0	0	0	0	0	0	0	0	0	0	0	0	0	0
antRatio_L	-0.698893	0.23337	-0.333914	-0.761839	-0.495687	-0.52302	-0.651497	-0.637912	-0.549623	-0.556269	-0.670711	-0.391091	-0.680197	-0.593193	-1.16132	-0.324431	-0.372016	-0.836102	-1.15266	-0.813692	-0.442079	-1.30583	-0.772666	-0.646543	-0.761169	-0.732592	-0.808648	-0.896105	-0.816543	-0.533921	-0.681657	0	0	0	0	0	0	0	0	0	0	0	0	0	0	0	0	0	0
antRatio_tot	-0.902934	0.430937	-0.477263	-0.724119	-2.66182	-2.02384	-0.97536	-1.34386	-0.74117	-1.44512	-0.935029	-1.48108	-1.15146	-1.78013	-1.18243	-0.793257	-0.896257	-1.14485	-0.892508	-1.01607	-0.736642	-0.99428	-0.805347	-0.950122	-0.761839	-0.495687	-0.52302	-0.651497	-0.637912	-0.549623	-0.556269	-0.670711	-0.391091	-0.680197	-0.593193	-1.16132	-0.324431	-0.372016	-0.836102	-1.15266	-0.813692	-0.442079	-1.30583	-0.772666	-0.646543	-0.761169	-0.732592	-0.808648	-0.896105
Fvert [N]	Fvert Mean	Fvert Std	Left steps																											Right steps
1	3.29941	1.63525	3.76767	2.3535	5.11229	2.3945	2.77512	5.27971	1.91042	3.40296	2.42842	3.54696	0.982958	2.66254	1.08737	1.13667	2.79496	4.15083	2.24921	3.82717	0	2.09708	10.6258	3.8225	2.97992	2.03187	3.94679	3.01892	3.61488	2.81858	5.8965	2.36508	2.40725	2.96696	4.25229	3.49113	3.72667	4.70563	3.14642	3.55542	2.14125	3.80163	4.47388	3.53721	3.2645	4.14067	4.88267	1.76371	3.91833
2	4.05147	1.60634	4.56989	3.31975	5.52494	3.20542	3.6024	6.05098	2.66616	4.14875	3.27976	4.43164	1.51995	3.52121	1.90371	2.11548	3.61761	4.78341	2.93624	4.57395	0.101178	2.74855	10.6254	4.6699	3.74669	2.68918	4.83023	3.8708	4.41525	3.73115	6.74088	3.07287	3.0291	3.75011	5.20865	4.84891	4.40066	5.49123	3.70698	4.22587	2.89194	4.62204	5.31749	4.41988	4.02355	4.81731	5.77489	2.4847	4.65821
3	4.81433	1.50299	5.35633	4.19643	6.10204	4.01392	4.50634	6.73736	3.45526	4.86757	4.22478	5.39111	2.17308	4.41085	2.85514	3.19948	4.44421	5.39058	3.69478	5.27787	1.33912	3.39391	10.613	5.50936	4.54467	3.40583	5.71163	4.66006	5.17684	4.62447	7.44446	3.81565	3.71903	4.50911	5.94063	5.98424	5.23931	6.2252	4.20786	4.79367	3.60431	5.36515	6.02903	5.17127	4.72099	5.43338	6.60042	3.25068	5.29883
4	5.52594	1.41661	6.20283	4.94418	6.54814	4.79808	5.47031	7.33539	4.4617	5.61892	5.23923	6.31297	2.90374	5.23136	3.84986	4.22336	5.26646	5.97964	4.47315	5.97338	1.92244	4.06365	10.6245	6.32337	5.37614	4.1725	6.5575	5.34476	5.90794	5.48004	7.97815	4.51289	4.4063	5.25381	6.57873	6.84526	5.77527	6.83194	4.65939	5.25067	4.24125	6.04526	6.69352	5.85256	5.33021	5.99102	7.34207	4.0282	5.89636
5	6.18794	1.34366	6.8668	5.55368	6.85014	5.54417	6.4564	7.84598	4.78769	6.35872	6.2193	7.25566	3.68782	5.9318	4.86304	5.14026	6.05259	6.59251	5.26658	6.75296	2.51316	4.70831	10.6591	7.11448	6.20338	5.01511	7.32987	5.95055	6.62884	6.2969	8.39533	5.17048	5.10023	5.95495	7.11341	7.48286	6.4384	7.54756	5.12466	5.65935	4.81187	6.65102	7.25516	6.49742	5.86573	6.52718	8.0041	4.83752	6.39068
6	6.80575	1.2633	7.50998	6.02589	7.00264	6.30717	7.38149	8.25338	5.42893	7.0644	7.17724	8.10955	4.52602	6.46984	5.82792	5.95568	6.82036	7.23071	6.08358	7.51942	3.1191	5.32151	10.68	7.8613	6.97445	5.86312	7.99561	6.4863	7.3314	7.05056	8.72823	5.7589	5.76054	6.59953	7.53579	7.96107	7.0851	7.99373	5.57928	6.03708	5.32322	7.22102	7.74867	7.13003	6.34614	7.0405	8.57132	5.69933	6.8864
7	7.3605	1.18045	8.0676	6.42636	7.01097	7.07217	8.17014	8.53323	6.09947	7.68285	8.05456	8.77808	5.38665	6.85075	6.77863	6.7067	7.52447	7.86262	6.86515	8.27808	3.76426	5.89377	10.6398	8.51385	7.61272	6.68099	8.52376	6.98555	7.99051	7.75877	8.97981	6.24636	6.36593	7.20298	7.85328	8.37189	7.70213	8.19539	5.98316	6.38888	5.77772	7.78515	8.16292	7.76215	6.77178	7.49034	9.0257	6.56983	7.36428
8	7.83842	1.107	8.50175	6.78843	6.90123	7.81542	8.75249	8.68201	6.77484	8.19223	8.81016	9.26847	6.17305	7.09369	7.65964	7.42401	8.13251	8.45844	7.55148	8.9627	4.45489	6.34888	10.5045	9.06498	8.10691	7.4144	8.89849	7.45342	8.53434	8.38536	9.1742	6.63874	6.91652	7.72426	8.07123	8.74019	8.24337	8.3527	6.34253	6.73315	6.15545	8.3395	8.50689	8.36321	7.14914	7.87018	9.36788	7.36207	7.81389
9	8.23169	1.04285	8.80232	7.13858	6.71206	8.477	9.10767	8.72396	7.42519	8.58345	9.40737	9.53653	6.95299	7.21669	8.51302	8.09027	8.62132	9.00677	8.12689	9.49437	5.17873	6.6883	10.2549	9.4936	8.44097	8.03093	9.11684	7.88096	8.93266	8.87959	9.29883	6.941	7.40713	8.14857	8.20366	9.08685	8.6845	8.48723	6.64903	7.07129	6.4593	8.87897	8.7863	8.92154	7.46956	8.16859	9.60616	8.09007	8.24105
10	8.53005	0.994498	8.9605	7.45611	6.48491	9.00721	9.24582	8.6766	7.98277	8.85501	9.83128	9.59163	7.67262	7.21637	9.23925	8.7355	8.96657	9.45565	8.58398	9.84169	5.87997	6.92538	9.88883	9.78535	8.59897	8.53516	9.1804	8.24961	9.14823	9.24782	9.34862	7.17121	7.83355	8.4759	8.26752	9.41551	9.01982	8.5393	6.91184	7.41674	6.7142	9.39326	8.99506	9.41263	7.74417	8.37769	9.73523	8.73747	8.63439
11	8.72506	0.96987	8.96973	7.72428	6.25914	9.37862	9.17601	8.54239	8.42582	9.00165	10.0878	9.44918	8.2974	7.10212	9.83315	9.37435	9.15865	9.79701	8.92102	9.96855	6.51024	7.06993	9.42051	9.95552	8.58645	8.91998	9.10731	8.52103	9.16727	9.45551	9.30629	7.34992	8.19606	8.70721	8.26928	9.68151	9.23403	8.51729	7.12589	7.75111	6.93258	9.83473	9.12695	9.79642	7.96584	8.50379	9.76247	9.28064	8.94412
12	8.80433	0.961012	8.83429	7.92861	6.07021	9.55679	8.92992	8.32857	8.72001	9.01746	10.1771	9.15001	8.83274	6.90095	10.2153	9.55807	9.19422	10.0101	9.12827	9.89102	7.03933	7.12779	8.8664	9.99191	8.4286	9.16721	8.92649	8.66583	9.01027	9.48628	9.18327	7.48212	8.4838	8.84946	8.20916	9.84494	9.32217	8.42337	7.28302	8.05117	7.11546	10.1698	9.18	10.0471	8.14454	8.5551	9.69404	9.69073	9.15146
13	8.77996	0.96483	8.58483	8.04933	5.94948	9.53596	8.55369	8.0675	8.86115	8.90959	10.0974	8.73887	9.25615	6.64477	10.3488	9.65158	9.07395	10.0838	9.19579	9.63132	7.42097	7.11835	8.24852	9.89534	8.16989	9.27944	8.68298	8.66456	8.72209	9.3513	8.99066	7.57037	8.6893	8.9065	8.08279	9.89217	9.29952	8.26949	7.40663	8.3152	7.25303	10.3744	9.16182	10.1504	8.27697	8.53265	9.53555	9.94687	9.25028
14	8.66255	0.966461	8.24159	8.09362	5.92186	9.31558	8.09341	7.7713	8.8795	8.69716	9.86354	8.25559	9.54759	6.35627	10.2559	9.50835	8.80908	10.0202	9.12837	9.22434	7.64138	7.0724	7.64274	9.67749	7.86209	9.26036	8.40114	8.5632	8.34542	9.08681	8.74523	7.6245	8.81392	8.88827	7.90052	9.82903	9.18606	8.08327	7.51518	8.51806	7.36102	10.4224	9.08232	10.1025	8.3402	8.43285	9.29377	10.0317	9.23945
15	8.46948	0.956653	7.83553	8.08017	5.9901	8.92208	7.58708	7.46649	8.78141	8.40633	9.50365	7.75922	9.70269	6.07228	9.94782	9.19225	8.41098	9.82975	8.93424	8.70867	7.70061	7.02135	7.08693	9.36033	7.55666	9.12005	8.10636	8.34945	7.90905	8.72843	8.46181	7.65671	8.85571	8.80487	7.69597	9.66237	8.99015	7.87375	7.62037	8.651	7.44718	10.3312	8.94088	9.91743	8.33385	8.26236	8.98917	9.94517	9.12927
16	8.22392	0.932649	7.40591	8.02808	6.14115	8.40217	7.08783	7.16675	8.57088	8.06659	9.04863	7.28002	9.71352	5.82204	9.47182	8.78242	7.94122	9.53282	8.63721	8.13542	7.62548	6.98956	6.62801	8.97321	7.2865	8.86213	7.83025	8.06106	7.45972	8.31783	8.1483	7.67492	8.81335	8.66884	7.47069	9.41386	8.72626	7.65834	7.72291	8.70769	7.52683	10.1229	8.75447	9.62185	8.26238	8.02946	8.65258	9.70989	8.93753
17	7.95071	0.896381	6.98059	7.95318	6.32557	7.79821	6.64312	6.89232	8.26845	7.6999	8.5267	6.86643	9.56237	5.62671	8.87796	8.31002	7.46267	9.16458	8.28288	7.56733	7.4429	6.98646	6.30211	8.53776	7.07049	8.50627	7.58923	7.72745	7.04033	7.89074	7.83659	7.67773	8.7143	8.49329	7.26521	9.10676	8.42403	7.44996	7.81416	8.68536	7.60912	9.84608	8.53414	9.26353	8.12713	7.76932	8.30484	9.36698	8.68694
18	7.67264	0.850012	6.61797	7.86496	6.51378	7.1895	6.2958	6.67242	7.90159	7.338	7.96852	6.56107	9.27684	5.50069	8.24621	7.85039	7.01622	8.73613	7.91056	7.03609	7.18302	7.01065	6.07823	8.08201	6.91918	8.0781	7.39565	7.39017	6.67299	7.50234	7.53535	7.65739	8.58677	8.28994	7.08612	8.74842	8.10626	7.26097	7.9042	8.58482	7.69122	9.50376	8.28931	8.85756	7.93496	7.49988	7.97991	8.96417	8.39908
19	7.413	0.790547	6.36019	7.76685	6.6842	6.62796	6.08162	6.51578	7.48101	7.01018	7.44097	6.38578	8.88046	5.44987	7.62363	7.44327	6.65939	8.2739	7.56245	6.60812	6.8866	7.05439	6.03442	7.6383	6.8378	7.60626	7.25774	7.1033	6.38412	7.18505	7.25606	7.60966	8.4545	8.07168	6.94123	8.37358	7.801	7.10856	7.91318	8.4188	7.76942	9.12736	8.03854	8.44313	7.70791	7.25348	7.68999	8.53308	8.08816
20	7.18895	0.724087	6.21304	7.65915	6.82617	6.15238	6.00767	6.42755	7.06071	6.74231	6.95645	6.34353	8.41953	5.4772	7.06929	7.10372	6.4209	7.78974	7.27715	6.31241	6.58458	7.10537	6.1009	7.23165	6.8257	7.16234	7.17087	6.89295	6.19062	6.94899	7.01409	7.54038	8.31799	7.84794	6.83327	7.98587	7.53867	6.99928	7.91842	8.21151	7.82878	8.74255	7.79439	8.05137	7.4742	7.02563	7.4457	8.12109	7.77233
21	7.01165	0.652091	6.19753	7.543	6.92977	5.82646	6.06219	6.41348	6.66266	6.56448	6.55486	6.41647	7.92803	5.57976	6.63221	6.84776	6.31245	7.33959	7.06652	6.15945	6.30966	7.15048	6.25967	6.87695	6.87115	6.78444	7.13088	6.76966	6.10098	6.79945	6.81375	7.46506	8.17916	7.62549	6.75923	7.62341	7.31844	6.9342	7.89158	7.97986	7.85196	8.36094	7.56968	7.68609	7.26111	6.82127	7.24716	7.75482	7.4607
22	6.88726	0.578884	6.29533	7.42912	6.99261	5.65292	6.22718	6.47141	6.3353	6.48313	6.24982	6.58309	7.43796	5.7411	6.34966	6.67947	6.32516	6.92126	6.95572	6.14929	6.08153	7.179	6.49193	6.58972	6.9712	6.50229	7.12861	6.72849	6.10961	6.73699	6.66102	7.3962	8.03631	7.41199	6.7165	7.30191	7.15837	6.91099	7.83255	7.74107	7.83376	7.99661	7.37811	7.37726	7.09215	6.66373	7.09272	7.43618	7.15277
23	6.81763	0.513717	6.49782	7.33299	7.02287	5.64112	6.46644	6.60093	6.11661	6.48448	6.03631	6.81668	6.99136	5.93588	6.24083	6.62644	6.4375	6.53056	6.93081	6.26145	5.92809	7.183	6.76507	6.37403	7.11275	6.34215	7.1486	6.74788	6.20067	6.75561	6.56172	7.34069	7.88886	7.21207	6.70077	7.05437	7.06114	6.92051	7.75037	7.50722	7.78608	7.66443	7.22736	7.12306	6.97231	6.55455	6.97975	7.18678	6.88047
24	6.80002	0.467224	6.78427	7.26671	7.03318	5.77608	6.74378	6.7952	6.01833	6.56703	5.92646	7.07932	6.61565	6.15075	6.29499	6.68865	6.6223	6.19556	6.99265	6.46264	5.84849	7.15634	7.04998	6.22884	7.28399	6.30637	7.18771	6.80024	6.3543	6.83707	6.52139	7.30179	7.74126	7.03263	6.70866	6.88201	7.02377	6.95869	7.65717	7.29524	7.71548	7.37074	7.12018	6.90148	6.91038	6.48853	6.90718	7.01459	6.66702
25	6.82805	0.446489	7.10462	7.24053	7.03249	6.04067	7.03159	7.03294	6.04284	6.70938	5.91991	7.33402	6.34067	6.36512	6.47756	6.83949	6.84945	5.95585	7.12569	6.7138	5.85091	7.10263	7.32579	6.16099	7.47485	6.38283	7.23606	6.86771	6.55052	6.95692	6.53953	7.27374	7.59596	6.88366	6.73976	6.78791	7.04058	7.0248	7.55652	7.11588	7.62929	7.13141	7.05641	6.72985	6.89272	6.46611	6.87808	6.91571	6.49656
26	6.89106	0.450276	7.44504	7.25455	7.02376	6.37592	7.29716	7.28236	6.17966	6.885	6.01583	7.55255	6.17204	6.56879	6.74576	7.04097	7.08972	5.78763	7.30573	6.98187	5.93341	7.02328	7.56949	6.1751	7.66761	6.54776	7.28368	6.94984	6.76367	7.08857	6.61106	7.25247	7.45415	6.76708	6.79367	6.76457	7.09464	7.11971	7.44703	6.97433	7.53482	6.95561	7.02799	6.615	6.92001	6.4919	6.89536	6.87988	6.3854
27	6.97753	0.466107	7.7455	7.29707	7.00845	6.73467	7.54069	7.51982	6.40015	7.08146	6.19792	7.72336	6.10381	6.75356	7.06317	7.25389	7.31392	5.72057	7.4923	7.2422	6.0996	6.91918	7.74687	6.2604	7.85418	6.77319	7.32609	7.0485	6.96985	7.20723	6.72494	7.23417	7.32755	6.67863	6.86736	6.80041	7.16151	7.22795	7.33818	6.88191	7.45038	6.85091	7.02327	6.54753	6.99121	6.56633	6.9538	6.89373	6.33291
28	7.07579	0.488139	7.9958	7.35064	6.99214	7.07975	7.77122	7.73556	6.66588	7.27168	6.44424	7.84632	6.13153	6.91197	7.37489	7.44789	7.49002	5.74041	7.6658	7.4817	6.26475	6.78148	7.88544	6.39953	8.01572	7.02456	7.36739	7.16322	7.1588	7.30401	6.86926	7.21533	7.22208	6.61407	6.9435	6.88085	7.23258	7.33591	7.24572	6.84368	7.38668	6.80392	7.0355	6.52124	7.09895	6.68916	7.04	6.95662	6.32109
29	7.18199	0.50487	8.1704	7.40498	6.98327	7.39354	7.99021	7.92601	6.94664	7.4461	6.74001	7.9273	6.24386	7.04269	7.65032	7.60787	7.61587	5.83438	7.8158	7.68615	6.44506	6.68519	7.9914	6.57953	8.14706	7.26864	7.40736	7.29979	7.32391	7.37413	7.02982	7.19809	7.15465	6.57551	7.02682	6.98805	7.30206	7.44792	7.17354	6.85372	7.34643	6.80322	7.06344	6.53683	7.23452	6.856	7.1422	7.06558	6.35736
30	7.28943	0.511559	8.2815	7.45525	6.98981	7.64146	8.20814	8.08155	7.20773	7.59827	7.05588	7.9682	6.42529	7.14474	7.86774	7.72731	7.68657	5.99523	7.93615	7.84546	6.60813	6.62964	8.08073	6.79385	8.2502	7.49117	7.4407	7.45772	7.4523	7.41693	7.18231	7.1874	7.13834	6.57546	7.12409	7.10984	7.35195	7.55864	7.12096	6.90094	7.33531	6.83345	7.10784	6.59366	7.38587	7.05781	7.24849	7.20068	6.43955
31	7.39292	0.50597	8.33091	7.4968	7.0095	7.84858	8.40205	8.19288	7.43736	7.71982	7.35985	7.97731	6.6639	7.22455	8.0205	7.81439	7.71286	6.22256	8.02559	7.95596	6.74578	6.59251	8.15332	7.0167	8.32501	7.67406	7.46475	7.63439	7.54548	7.44131	7.31985	7.18196	7.1692	6.6155	7.23077	7.24148	7.37658	7.66456	7.08615	6.97943	7.3604	6.88119	7.17173	6.68874	7.51997	7.28764	7.35068	7.34334	6.55859
32	7.49033	0.489302	8.33328	7.5286	7.03816	8.00642	8.56479	8.25309	7.63666	7.81325	7.62443	7.96786	6.93062	7.28831	8.11482	7.88828	7.7063	6.49641	8.07675	8.01057	6.86335	6.60688	8.21179	7.24341	8.3766	7.79681	7.47959	7.82028	7.62017	7.46106	7.43913	7.17551	7.2352	6.68989	7.32909	7.38462	7.37464	7.7669	7.07399	7.08444	7.42608	6.9387	7.25864	6.81382	7.62697	7.52948	7.44484	7.49396	6.70033
33	7.57926	0.466955	8.303	7.55001	7.0698	8.12712	8.69368	8.27439	7.8007	7.88473	7.83367	7.94758	7.17796	7.33894	8.15322	7.95732	7.67282	6.77306	8.09348	8.01452	6.96703	6.68254	8.25885	7.45019	8.40863	7.86643	7.4897	8.00631	7.6758	7.48996	7.53408	7.16598	7.32661	6.78822	7.41226	7.51901	7.353	7.86195	7.09187	7.21166	7.53025	7.00475	7.36313	6.9656	7.72379	7.77551	7.52993	7.64253	6.85302
34	7.66039	0.43939	8.24937	7.56088	7.10426	8.21038	8.77571	8.26821	7.9335	7.93893	7.9865	7.92442	7.41261	7.38678	8.1365	8.01212	7.62129	7.06833	8.08442	7.99065	7.07006	6.80829	8.29312	7.63821	8.42226	7.88471	7.50133	8.18325	7.71111	7.52738	7.59722	7.15787	7.43379	6.91121	7.48503	7.61763	7.32306	7.94737	7.14167	7.35549	7.66812	7.08144	7.48717	7.14215	7.80453	8.02504	7.60679	7.7894	7.00708
35	7.73252	0.412236	8.17753	7.56075	7.14547	8.26246	8.80864	8.24582	8.02733	7.985	8.08348	7.91017	7.60813	7.44282	8.06945	8.04052	7.56272	7.32234	8.0571	7.9681	7.17904	6.96863	8.3132	7.80308	8.41978	7.87195	7.52372	8.3414	7.72508	7.56595	7.6281	7.1599	7.54291	7.05145	7.55906	7.66941	7.29357	8.02716	7.22452	7.51414	7.82458	7.1662	7.63469	7.33016	7.872	8.27233	7.67061	7.93264	7.15561
36	7.79807	0.388249	8.09315	7.55367	7.19427	8.28554	8.79868	8.21808	8.07349	8.02451	8.13577	7.91547	7.75443	7.51404	7.96917	8.04191	7.50789	7.55116	8.01758	7.97502	7.30847	7.1483	8.32036	7.9452	8.40822	7.85102	7.5636	8.4721	7.72193	7.61363	7.63526	7.17943	7.6496	7.20316	7.64025	7.66856	7.27232	8.09981	7.34507	7.68194	7.98758	7.24828	7.78946	7.52289	7.93364	8.50807	7.72143	8.07776	7.30026
37	7.85805	0.369377	8.00641	7.54946	7.24684	8.27787	8.75186	8.1894	8.07435	8.05186	8.16471	7.94561	7.85292	7.58117	7.85089	8.01404	7.46176	7.74362	7.97241	8.02105	7.45859	7.33496	8.31526	8.07018	8.38245	7.8341	7.62052	8.57683	7.71442	7.68452	7.63053	7.21647	7.75253	7.36846	7.72738	7.62312	7.27085	8.16373	7.51521	7.85485	8.12726	7.32323	7.95998	7.70773	8.00494	8.7144	7.76208	8.20081	7.43637
38	7.91359	0.357599	7.91808	7.55457	7.29102	8.23767	8.66815	8.16573	8.04227	8.06185	8.17963	7.99901	7.90627	7.64487	7.73291	7.96371	7.42642	7.89544	7.92481	8.09454	7.6383	7.52146	8.29609	8.17693	8.37339	7.83048	7.68363	8.64746	7.71971	7.78058	7.63095	7.26772	7.84956	7.53864	7.81623	7.55631	7.30039	8.21998	7.72274	8.03497	8.22667	7.39049	8.12899	7.87994	8.08787	8.87684	7.80561	8.315	7.55992
39	7.96319	0.352548	7.81752	7.57305	7.31068	8.17121	8.54908	8.14827	7.99781	8.0497	8.17928	8.06472	7.91598	7.70171	7.63889	7.9115	7.40557	8.00234	7.87136	8.16212	7.82449	7.68889	8.26009	8.25856	8.35648	7.84172	7.74857	8.68409	7.75154	7.89419	7.65576	7.33453	7.94154	7.71502	7.90089	7.49646	7.36445	8.27157	7.94507	8.22188	8.27819	7.46556	8.28453	8.02962	8.17888	8.99195	7.8641	8.41549	7.65765
40	8.00487	0.354093	7.69653	7.62116	7.29338	8.07383	8.40496	8.13346	7.95872	8.01403	8.15073	8.13093	7.86784	7.74646	7.57948	7.87787	7.40248	8.05501	7.8049	8.185	8.01717	7.82562	8.20502	8.31057	8.33318	7.85841	7.80263	8.68691	7.80779	8.01712	7.71711	7.41858	8.03164	7.89622	7.97392	7.45927	7.46698	8.32168	8.18621	8.40254	8.28198	7.55456	8.43453	8.15678	8.26992	9.06523	7.94118	8.49216	7.72099
41	8.03286	0.364709	7.54889	7.71517	7.22584	7.94033	8.24488	8.11614	7.9338	7.9406	8.07845	8.18287	7.7666	7.77402	7.54933	7.87452	7.41631	8.03587	7.71526	8.13166	8.17045	7.93032	8.12714	8.32564	8.3016	7.86481	7.83512	8.65623	7.86459	8.1418	7.81528	7.51897	8.12146	8.07225	8.02818	7.44713	7.61128	8.36763	8.40956	8.55868	8.24922	7.66234	8.56953	8.26617	8.35474	9.10499	8.03167	8.53937	7.7508
42	8.03952	0.391914	7.36667	7.84676	7.09501	7.7635	8.07493	8.0891	7.91106	7.81061	7.93361	8.20615	7.615	7.77156	7.53763	7.89718	7.43804	7.91919	7.59281	7.97724	8.29971	7.99342	8.01646	8.29185	8.25343	7.84026	7.83468	8.5826	7.89106	8.25839	7.9431	7.63365	8.21227	8.23637	8.05614	7.45523	7.78252	8.40666	8.59549	8.67206	8.19369	7.79126	8.68519	8.36677	8.43823	9.10819	8.1286	8.56085	7.75601
43	8.01585	0.447248	7.14703	7.99595	6.88622	7.52858	7.89241	8.04571	7.86703	7.61867	7.70477	8.18748	7.40587	7.7212	7.5267	7.92459	7.44732	7.6829	7.4312	7.7037	8.37904	8.01143	7.87235	8.19207	8.18369	7.75862	7.79095	8.48852	7.86753	8.34381	8.08752	7.75352	8.30575	8.38188	8.05485	7.48812	7.96161	8.43986	8.73589	8.7287	8.12514	7.93716	8.78107	8.45389	8.51881	9.07155	8.2112	8.55459	7.74795
44	7.95004	0.539666	6.88659	8.12313	6.57611	7.20954	7.69694	7.97163	7.77781	7.3483	7.39392	8.11028	7.13279	7.6126	7.48901	7.92595	7.42405	7.31136	7.20106	7.29046	8.38835	7.9801	7.6839	8.00505	8.08723	7.58719	7.70026	8.34463	7.77452	8.37976	8.22795	7.86722	8.39256	8.49968	8.02337	7.54828	8.14024	8.46671	8.81367	8.72571	8.06363	8.10245	8.85256	8.52479	8.59128	8.99377	8.27099	8.50717	7.73339
45	7.83404	0.66667	6.58258	8.1925	6.1784	6.80442	7.49494	7.84721	7.61531	7.00683	6.99848	7.96479	6.79319	7.42798	7.4	7.86189	7.35375	6.81308	6.9133	6.79155	8.30531	7.88761	7.45715	7.7281	7.94093	7.3054	7.55079	8.15592	7.58616	8.34924	8.33826	7.9681	8.45667	8.58472	7.91278	7.64328	8.29461	8.48597	8.83071	8.66906	8.02675	8.27744	8.89433	8.57419	8.64835	8.87058	8.30262	8.39862	7.7104
46	7.66621	0.81937	6.23924	8.17933	5.69872	6.29913	7.28799	7.66631	7.35117	6.57279	6.51652	7.74597	6.38755	7.1791	7.2454	7.73666	7.21547	6.22023	6.70999	6.19681	8.10667	7.73261	7.21728	7.34797	7.73703	6.92701	7.31989	7.92557	7.29467	8.22801	8.39494	8.04205	8.47979	8.62402	7.81635	7.7657	8.4184	8.49306	8.7941	8.57202	8.01354	8.44408	8.8945	8.59066	8.68288	8.69216	8.29327	8.22917	7.66817
47	7.43785	0.996066	5.80531	8.06126	5.15129	5.71829	7.07771	7.41937	6.95458	6.06384	5.98469	7.45749	5.91387	6.85997	7.02477	7.56296	6.98977	5.56179	6.35069	5.53229	7.7743	7.52658	6.97152	6.88673	7.47066	6.46764	7.00404	7.65534	6.89818	8.03898	8.38262	8.07724	8.45232	8.60376	7.61847	7.90528	8.50652	8.4773	8.70479	8.44622	8.01445	8.5883	8.83273	8.55554	8.6879	8.46921	8.22671	8.00542	7.59821
48	7.14708	1.18558	5.27556	7.82558	4.54737	5.087	6.84627	7.10783	6.47966	5.48365	5.41405	7.09415	5.38741	6.45437	6.74329	7.26858	6.67626	4.83858	5.90968	4.84532	7.3155	7.2696	6.71316	6.33402	7.13258	5.90097	6.60632	7.36109	6.40052	7.78657	8.29061	8.06947	8.35948	8.51131	7.31772	8.03877	8.5552	8.42738	8.56075	8.30432	8.01832	8.69541	8.69559	8.45071	8.64976	8.19566	8.0817	7.71613	7.49057
49	6.79375	1.38114	4.66913	7.48267	3.91298	4.42917	6.56911	6.73323	5.9236	4.81767	4.8306	6.66479	4.78717	5.96337	6.35591	6.88329	6.25503	4.06059	5.39543	4.12947	6.75051	6.95752	6.4197	5.70745	6.72279	5.26253	6.12572	7.04236	5.84454	7.43205	8.11666	8.03407	8.18919	8.34464	6.95754	8.14129	8.55575	8.33993	8.36425	8.15422	8.00837	8.74533	8.45567	8.25713	8.55813	7.91019	7.83608	7.36154	7.33698
50	6.38971	1.56496	4.09957	7.03509	3.2631	3.77071	6.23536	6.27462	5.28777	4.12844	4.25965	6.17994	4.16213	5.4034	5.95979	6.41594	5.73728	3.31378	4.83594	3.4159	6.13112	6.61564	6.05867	5.03956	6.24501	4.5744	5.56063	6.71001	5.23297	7.00194	7.86728	7.9951	7.92557	8.10323	6.51351	8.19849	8.49313	8.20865	8.10231	7.98687	7.9608	8.7256	8.12831	7.97381	8.40826	7.64885	7.47768	6.91082	7.12015
51	5.92499	1.7436	3.45356	6.49412	2.61022	3.09479	5.85263	5.7501	4.59888	3.23012	3.69547	5.62765	3.54688	4.78188	5.54366	5.86816	5.13936	2.55172	4.20173	2.64512	5.42894	6.22135	5.60374	4.35397	5.70549	3.90097	4.90413	6.36765	4.62386	6.50724	7.52401	7.96627	7.55848	7.77268	5.96025	8.18144	8.34075	8.03006	7.76441	7.80239	7.85262	8.62165	7.70398	7.58945	8.18947	7.40497	7.00112	6.36966	6.83364
52	5.40943	1.88713	2.79256	5.8872	1.97648	2.40933	5.4266	5.18683	3.92547	2.37034	3.14662	5.03908	2.94956	4.1253	5.04223	5.28218	4.48331	1.86927	3.53264	1.90275	4.72765	5.78783	5.04264	3.65515	5.1132	3.21781	4.22702	6.00923	3.99807	5.94167	7.07005	7.91193	7.08856	7.34123	5.29559	8.05101	7.81849	7.78545	7.33085	7.56667	7.67149	8.42133	7.16128	7.0861	8.00625	7.16271	6.42089	5.73154	6.4652
53	4.86986	1.9976	2.14225	5.23179	1.3971	1.74062	4.93897	4.5883	3.18893	1.90321	2.6296	4.43804	2.36645	3.45162	4.52956	4.67671	3.8017	1.27234	2.86194	1.23051	4.02467	5.30942	4.37523	2.95169	4.48406	2.5141	3.55149	5.60923	3.35893	5.32156	6.51854	7.77417	6.51713	6.7969	4.5453	7.78479	7.69057	7.48081	6.80517	7.28321	7.40631	8.11191	6.55332	6.47037	7.86979	6.86159	5.7505	5.01543	5.99903
54	4.27289	2.10568	1.53157	4.55967	0.761521	1.1525	4.39817	3.98491	2.50273	1.47671	2.12295	3.80883	1.8115	2.76438	3.99943	4.05338	3.10949	0.455495	2.19183	0	3.25424	4.8295	3.62156	2.26734	3.86342	1.84857	2.82903	5.13144	2.68699	4.65705	5.88105	7.52898	5.84525	6.1463	3.76974	7.38423	7.36114	7.10136	6.18369	6.94145	7.04402	7.69594	5.83546	5.76128	7.81049	6.45675	4.99853	4.25847	5.44133
55	3.64952	2.13746	1.01233	3.86949	0	0	3.8413	3.39014	1.77877	0.784394	1.61809	3.16423	1.31081	2.08478	3.44917	3.43915	2.4085	0	1.57879	0	2.44893	4.30019	2.83108	1.62139	3.22588	1.26483	2.11972	4.60035	1.99542	3.97191	5.18128	7.16664	5.09792	5.41223	3.00622	6.65647	6.79791	6.62954	5.43773	6.55169	6.55467	7.16615	5.06281	4.97348	7.76327	5.90979	4.19086	3.44836	4.80135
56	3.02868	2.10621	0.203731	3.16388	0	0	3.24747	2.7765	0.991861	0	0.973	2.50885	0.279648	1.439	2.88478	2.8324	1.74341	0	1.04281	0	1.68738	3.77256	2.05821	0.993444	2.55626	0.367208	1.4774	4.00754	1.3789	3.27426	4.44327	6.49222	4.32684	4.58725	2.26554	6.25027	6.11959	6.09179	4.6315	6.1207	5.94592	6.55111	4.2836	4.14054	7.61881	5.27316	3.35951	2.63159	4.10187
57	2.4053	2.04275	0	2.45277	0	0	2.60127	2.15026	0	0	0	1.85855	0	0.842662	2.30113	2.20288	1.14452	0	0.242229	0	0.626291	3.22721	1.38679	0	1.86595	0	0.750259	3.33987	0.172004	2.54687	3.70263	6.03215	3.52922	3.69948	1.5833	5.69273	5.3405	5.49494	3.78964	5.59933	5.24313	5.8511	3.49869	3.30612	7.29283	4.62596	2.54464	1.85654	3.35776
58	1.87752	1.85259	0	1.75998	0	0	1.93953	1.55356	0	0	0	1.26859	0	0	1.72235	1.56369	0.0361427	0	0	0	0	2.69243	0.847139	0	1.24559	0	0	2.60425	0	1.84753	2.99281	5.41449	2.73216	2.81633	1.01903	4.98849	4.52485	4.83108	2.92253	4.98061	4.48269	5.08943	2.72047	2.45981	6.76533	3.99534	1.80329	1.07521	2.5757
59	1.40188	1.6208	0	1.15662	0	0	1.32845	0.86392	0	0	0	0.559056	0	0	1.19655	0.994626	0	0	0	0	0	2.15486	0.0837921	0	0.0831279	0	0	1.84972	0	1.23464	2.30732	4.70323	1.98132	1.98882	0.101073	4.24634	3.6855	4.11647	2.11456	4.29663	3.7037	4.29487	1.99144	1.7268	6.06815	3.43812	1.19788	0	1.84139
60	0.962158	1.38377	0	0.216691	0	0	0.252203	0	0	0	0	0	0	0	0.539294	0	0	0	0	0	0	1.6105	0	0	0	0	0	1.20666	0	0.40399	1.67154	4.00049	1.33626	1.28062	0	3.43723	2.85148	3.3732	1.40321	3.57734	2.91195	3.4664	1.35372	1.08521	5.31862	2.91959	0.178333	0	1.05093
61	0.62415	1.12195	0	0	0	0	0	0	0	0	0	0	0	0	0	0	0	0	0	0	0	0.949985	0	0	0	0	0	0.473977	0	0	0.79702	3.32535	0.295616	0.664466	0	2.61004	2.07022	2.59975	0.446694	2.86238	2.12162	2.65319	0.63753	0.0335631	4.58413	2.42522	0	0	0
62	0.389675	0.890006	0	0	0	0	0	0	0	0	0	0	0	0	0	0	0	0	0	0	0	0	0	0	0	0	0	0	0	0	0	2.68468	0	0	0	1.81645	1.39276	1.87535	0	2.14612	1.40546	1.88033	0	0	3.95097	1.94195	0	0	0
63	0.263354	0.668848	0	0	0	0	0	0	0	0	0	0	0	0	0	0	0	0	0	0	0	0	0	0	0	0	0	0	0	0	0	2.09973	0	0	0	1.03645	0.552062	1.24291	0	1.48313	0.409864	1.22541	0	0	3.39824	1.45655	0	0	0
64	0.131982	0.492711	0	0	0	0	0	0	0	0	0	0	0	0	0	0	0	0	0	0	0	0	0	0	0	0	0	0	0	0	0	1.57952	0	0	0	0	0	0.11236	0	0.767939	0	0.110746	0	0	2.89832	0.998246	0	0	0
65	0.0799199	0.379742	0	0	0	0	0	0	0	0	0	0	0	0	0	0	0	0	0	0	0	0	0	0	0	0	0	0	0	0	0	1.12853	0	0	0	0	0	0	0	0	0	0	0	0	2.41259	0.374952	0	0	0
66	0.0501308	0.281463	0	0	0	0	0	0	0	0	0	0	0	0	0	0	0	0	0	0	0	0	0	0	0	0	0	0	0	0	0	0.554112	0	0	0	0	0	0	0	0	0	0	0	0	1.9023	0	0	0	0
67	0.0282925	0.198048	0	0	0	0	0	0	0	0	0	0	0	0	0	0	0	0	0	0	0	0	0	0	0	0	0	0	0	0	0	0	0	0	0	0	0	0	0	0	0	0	0	0	1.38633	0	0	0	0
68	0.0188234	0.131764	0	0	0	0	0	0	0	0	0	0	0	0	0	0	0	0	0	0	0	0	0	0	0	0	0	0	0	0	0	0	0	0	0	0	0	0	0	0	0	0	0	0	0.922346	0	0	0	0
69	0.00222127	0.0155489	0	0	0	0	0	0	0	0	0	0	0	0	0	0	0	0	0	0	0	0	0	0	0	0	0	0	0	0	0	0	0	0	0	0	0	0	0	0	0	0	0	0	0.108842	0	0	0	0
70	0	0	0	0	0	0	0	0	0	0	0	0	0	0	0	0	0	0	0	0	0	0	0	0	0	0	0	0	0	0	0	0	0	0	0	0	0	0	0	0	0	0	0	0	0	0	0	0	0
71	0	0	0	0	0	0	0	0	0	0	0	0	0	0	0	0	0	0	0	0	0	0	0	0	0	0	0	0	0	0	0	0	0	0	0	0	0	0	0	0	0	0	0	0	0	0	0	0	0
72	0	0	0	0	0	0	0	0	0	0	0	0	0	0	0	0	0	0	0	0	0	0	0	0	0	0	0	0	0	0	0	0	0	0	0	0	0	0	0	0	0	0	0	0	0	0	0	0	0
73	0	0	0	0	0	0	0	0	0	0	0	0	0	0	0	0	0	0	0	0	0	0	0	0	0	0	0	0	0	0	0	0	0	0	0	0	0	0	0	0	0	0	0	0	0	0	0	0	0
74	0	0	0	0	0	0	0	0	0	0	0	0	0	0	0	0	0	0	0	0	0	0	0	0	0	0	0	0	0	0	0	0	0	0	0	0	0	0	0	0	0	0	0	0	0	0	0	0	0
75	0	0	0	0	0	0	0	0	0	0	0	0	0	0	0	0	0	0	0	0	0	0	0	0	0	0	0	0	0	0	0	0	0	0	0	0	0	0	0	0	0	0	0	0	0	0	0	0	0
76	0	0	0	0	0	0	0	0	0	0	0	0	0	0	0	0	0	0	0	0	0	0	0	0	0	0	0	0	0	0	0	0	0	0	0	0	0	0	0	0	0	0	0	0	0	0	0	0	0
77	0	0	0	0	0	0	0	0	0	0	0	0	0	0	0	0	0	0	0	0	0	0	0	0	0	0	0	0	0	0	0	0	0	0	0	0	0	0	0	0	0	0	0	0	0	0	0	0	0
78	0	0	0	0	0	0	0	0	0	0	0	0	0	0	0	0	0	0	0	0	0	0	0	0	0	0	0	0	0	0	0	0	0	0	0	0	0	0	0	0	0	0	0	0	0	0	0	0	0
79	0	0	0	0	0	0	0	0	0	0	0	0	0	0	0	0	0	0	0	0	0	0	0	0	0	0	0	0	0	0	0	0	0	0	0	0	0	0	0	0	0	0	0	0	0	0	0	0	0
80	0	0	0	0	0	0	0	0	0	0	0	0	0	0	0	0	0	0	0	0	0	0	0	0	0	0	0	0	0	0	0	0	0	0	0	0	0	0	0	0	0	0	0	0	0	0	0	0	0
81	0	0	0	0	0	0	0	0	0	0	0	0	0	0	0	0	0	0	0	0	0	0	0	0	0	0	0	0	0	0	0	0	0	0	0	0	0	0	0	0	0	0	0	0	0	0	0	0	0
82	0	0	0	0	0	0	0	0	0	0	0	0	0	0	0	0	0	0	0	0	0	0	0	0	0	0	0	0	0	0	0	0	0	0	0	0	0	0	0	0	0	0	0	0	0	0	0	0	0
83	0	0	0	0	0	0	0	0	0	0	0	0	0	0	0	0	0	0	0	0	0	0	0	0	0	0	0	0	0	0	0	0	0	0	0	0	0	0	0	0	0	0	0	0	0	0	0	0	0
84	0	0	0	0	0	0	0	0	0	0	0	0	0	0	0	0	0	0	0	0	0	0	0	0	0	0	0	0	0	0	0	0	0	0	0	0	0	0	0	0	0	0	0	0	0	0	0	0	0
85	0	0	0	0	0	0	0	0	0	0	0	0	0	0	0	0	0	0	0	0	0	0	0	0	0	0	0	0	0	0	0	0	0	0	0	0	0	0	0	0	0	0	0	0	0	0	0	0	0
86	0	0	0	0	0	0	0	0	0	0	0	0	0	0	0	0	0	0	0	0	0	0	0	0	0	0	0	0	0	0	0	0	0	0	0	0	0	0	0	0	0	0	0	0	0	0	0	0	0
87	0	0	0	0	0	0	0	0	0	0	0	0	0	0	0	0	0	0	0	0	0	0	0	0	0	0	0	0	0	0	0	0	0	0	0	0	0	0	0	0	0	0	0	0	0	0	0	0	0
88	0	0	0	0	0	0	0	0	0	0	0	0	0	0	0	0	0	0	0	0	0	0	0	0	0	0	0	0	0	0	0	0	0	0	0	0	0	0	0	0	0	0	0	0	0	0	0	0	0
89	0	0	0	0	0	0	0	0	0	0	0	0	0	0	0	0	0	0	0	0	0	0	0	0	0	0	0	0	0	0	0	0	0	0	0	0	0	0	0	0	0	0	0	0	0	0	0	0	0
90	0	0	0	0	0	0	0	0	0	0	0	0	0	0	0	0	0	0	0	0	0	0	0	0	0	0	0	0	0	0	0	0	0	0	0	0	0	0	0	0	0	0	0	0	0	0	0	0	0
91	0	0	0	0	0	0	0	0	0	0	0	0	0	0	0	0	0	0	0	0	0	0	0	0	0	0	0	0	0	0	0	0	0	0	0	0	0	0	0	0	0	0	0	0	0	0	0	0	0
92	0	0	0	0	0	0	0	0	0	0	0	0	0	0	0	0	0	0	0	0	0	0	0	0	0	0	0	0	0	0	0	0	0	0	0	0	0	0	0	0	0	0	0	0	0	0	0	0	0
93	0	0	0	0	0	0	0	0	0	0	0	0	0	0	0	0	0	0	0	0	0	0	0	0	0	0	0	0	0	0	0	0	0	0	0	0	0	0	0	0	0	0	0	0	0	0	0	0	0
94	0.00252427	0.0176699	0	0	0	0	0	0.123689	0	0	0	0	0	0	0	0	0	0	0	0	0	0	0	0	0	0	0	0	0	0	0	0	0	0	0	0	0	0	0	0	0	0	0	0	0	0	0	0	0
95	0.0804859	0.190546	0	0.645202	0	0	0	0.715803	0	0	0	0	0	0	0	0	0.394943	0	0	0	0	0.799614	0.286084	0.255267	0	0	0.15577	0	0	0	0	0.183805	0	0	0	0	0.218855	0	0	0	0	0	0	0	0	0	0	0	0
96	0.334064	0.474835	0	1.29168	0	0	0	0.938758	0	0	0.256263	0.0442525	0	0	0	0	1.2832	0	0.227104	0	0	1.33638	0.977055	0.837801	0	0	1.09196	0	0	0	0	1.02006	0.386402	0.158833	0	1.12076	1.21236	0.39503	0	0	0	0.488391	0.275455	0.202652	0.614856	0.9204	0	0	0
97	0.764932	0.804863	0	2.06068	0	0	1.25023	1.12834	0	0.145505	1.36718	1.1107	0	0	0	0	1.84412	0.361667	1.50097	0	0	1.93398	1.55483	1.24378	0	0	1.61343	0	0	0	0.0309571	1.69135	1.54298	1.39198	0	2.15071	1.99112	1.37762	0.86198	0	0	1.72629	1.22744	1.11133	1.53144	1.74707	0	0	0
98	1.3319	1.02809	0.119094	2.93281	0	1.33558	2.07968	1.29069	0.878173	1.02583	2.00042	1.61667	0	0	0	1.13737	2.46102	1.1324	2.26279	0	0.755698	2.61785	2.23532	1.74843	1.07587	0	2.23955	0	0	1.58241	1.03423	2.48321	2.31931	2.26851	0.165366	3.14403	2.86414	1.97069	1.43107	0	0	2.56582	1.7499	1.7944	2.399	2.40553	0.269434	1.17978	0
99	1.92845	1.3053	1.50934	3.86705	0	1.99829	2.94399	1.50718	1.67287	1.65019	2.75991	2.18131	0	0	0	2.35244	3.10498	1.64625	3.06321	0	1.43941	3.4119	2.99822	2.32643	2.05062	0	2.91828	0	0	2.62923	1.65475	3.31891	3.10332	3.23746	1.22436	4.00141	3.80924	2.57659	2.02988	0	0	3.51447	2.62177	2.52029	3.29788	3.03926	1.19048	1.9499	0
100	2.55367	1.61127	2.3535	5.11229	0	2.74038	3.92242	1.91304	2.57863	2.42842	3.54696	2.82054	0	0	0	3.5565	3.77329	2.24921	3.82717	0	2.09708	4.25783	3.8225	2.97992	3.11146	0	3.7005	1.17983	0	3.72846	2.36508	4.16479	3.85342	4.25229	1.94704	4.69787	4.70563	3.14642	2.66342	0	0	4.47388	3.53721	3.2645	4.14067	3.68887	1.76371	2.76354	0
Fhor [N]	Fhor Mean	Fhor Std	Left steps																											Right steps
1	0.310248	0.349897	0.434083	0.489583	1.589	0.0776667	0.115417	1.37804	0.097875	0.406708	0.200333	0.356167	-0.117417	0.198208	0.188667	0.010125	0.104042	0.261542	-0.0533333	0.242667	0	0.58225	-0.604042	0.471792	0.47175	0.155292	0.408583	0.350333	0.4185	0.101667	0.867625	0.00025	-0.130708	0.184375	0.390917	0.574042	0.325625	0.502667	0.250667	0.376083	0.220542	0.277458	0.543083	0.260042	0.325292	0.5835	0.573125	-0.0350833	0.250958
2	0.405999	0.368666	0.556632	0.619628	1.66098	0.146375	0.165884	1.47186	0.191975	0.504388	0.293265	0.439937	-0.116005	0.300258	0.243895	0.103211	0.153759	0.342939	-0.0367803	0.323993	0.0082963	0.72913	-0.41071	0.614748	0.510795	0.20277	0.540826	0.508299	0.542689	0.187037	1.02923	0.014524	-0.0588817	0.285708	0.46859	0.891527	0.422184	0.667279	0.265544	0.470772	0.226254	0.398141	0.709943	0.369708	0.438936	0.674748	0.696338	0.0348973	0.359564
3	0.52652	0.373827	0.723761	0.750771	1.72366	0.231333	0.292389	1.55593	0.316235	0.625928	0.45482	0.592334	-0.063346	0.43571	0.306063	0.263109	0.221471	0.445739	0.0240088	0.432628	0.11862	0.811988	-0.107873	0.771477	0.614341	0.278333	0.710135	0.653542	0.679194	0.33784	1.1698	0.0508969	0.0595589	0.42587	0.552667	1.16508	0.563286	0.855295	0.287075	0.558069	0.248966	0.513478	0.853295	0.469861	0.560469	0.767489	0.843826	0.12317	0.489659
4	0.663585	0.364642	0.934519	0.869538	1.71949	0.327333	0.493197	1.62602	0.480777	0.787273	0.678952	0.781681	0.044702	0.579273	0.386808	0.455928	0.327301	0.556496	0.15159	0.585903	0.225597	0.856684	0.258838	0.930753	0.783352	0.397833	0.884011	0.773803	0.831379	0.554148	1.27513	0.11336	0.200813	0.598875	0.656574	1.36288	0.665153	1.02915	0.333528	0.643509	0.295648	0.639475	0.99864	0.582135	0.679855	0.877963	0.996894	0.235556	0.656091
5	0.806352	0.347023	1.09608	0.973139	1.65792	0.432125	0.739919	1.67406	0.532008	0.968658	0.921712	0.990095	0.202251	0.710158	0.486011	0.659149	0.472726	0.676343	0.333795	0.801229	0.326005	0.897932	0.649829	1.09163	0.981731	0.556415	1.0349	0.869197	0.996981	0.814427	1.3483	0.206673	0.348939	0.78347	0.764245	1.48231	0.78971	1.22309	0.414508	0.739173	0.378299	0.775525	1.13325	0.717694	0.779456	1.01643	1.13657	0.398114	0.822592
6	0.942524	0.32175	1.22398	1.06295	1.55344	0.565542	0.988308	1.67954	0.632792	1.14311	1.15575	1.16918	0.39898	0.803409	0.609997	0.864766	0.654935	0.798597	0.549701	1.03615	0.400629	0.941153	1.01306	1.24382	1.1621	0.723494	1.14831	0.945216	1.16751	1.0682	1.40122	0.320138	0.477054	0.95448	0.849755	1.52485	0.893492	1.32432	0.516604	0.84421	0.494205	0.919165	1.2561	0.873771	0.854832	1.17334	1.24122	0.616118	0.996986
7	1.05684	0.294018	1.29998	1.1432	1.41422	0.723417	1.19977	1.62915	0.75602	1.27295	1.34365	1.28276	0.611596	0.837874	0.790476	1.06137	0.84251	0.907178	0.762422	1.2727	0.461345	0.970468	1.29554	1.36275	1.27939	0.87453	1.21482	1.01615	1.32881	1.2868	1.43621	0.435838	0.571375	1.10006	0.893385	1.52122	0.961356	1.3478	0.614518	0.945143	0.623705	1.05732	1.3506	1.04188	0.915312	1.31804	1.2954	0.858518	1.14445
8	1.13906	0.272538	1.3248	1.21376	1.25814	0.886542	1.3455	1.53208	0.911927	1.33968	1.46882	1.33039	0.801898	0.800689	1.01208	1.23005	1.0022	0.984957	0.940551	1.47382	0.524764	0.971309	1.47471	1.43095	1.32029	0.989759	1.23076	1.08597	1.4518	1.45783	1.45111	0.536239	0.631111	1.20086	0.887204	1.50516	0.992284	1.33589	0.698338	1.02949	0.733549	1.16958	1.40941	1.19648	0.975544	1.43048	1.2969	1.07357	1.24377
9	1.18527	0.263216	1.30234	1.27863	1.10755	1.0265	1.41361	1.40855	1.0891	1.34653	1.52923	1.30914	0.975491	0.697141	1.25811	1.36666	1.11355	1.02248	1.07248	1.60686	0.592886	0.948544	1.55041	1.44586	1.28602	1.06333	1.19742	1.14598	1.51766	1.57969	1.44124	0.609592	0.655149	1.25314	0.838064	1.4967	0.991351	1.29114	0.764961	1.08837	0.803504	1.24253	1.43352	1.31431	1.03238	1.49767	1.25302	1.24182	1.29461
10	1.19538	0.269814	1.23459	1.33159	0.97792	1.12262	1.40442	1.27748	1.25012	1.30552	1.5298	1.22863	1.11189	0.548352	1.4761	1.50548	1.17051	1.01464	1.15433	1.66822	0.656693	0.913314	1.53336	1.42027	1.19132	1.09588	1.12558	1.18375	1.51689	1.65374	1.40912	0.65775	0.641072	1.26316	0.761466	1.49488	0.955833	1.21809	0.81439	1.12132	0.829606	1.27319	1.42811	1.3792	1.07533	1.50945	1.17382	1.34848	1.30581
11	1.17069	0.288443	1.13092	1.35914	0.873	1.17192	1.32361	1.13147	1.36483	1.22361	1.47533	1.09606	1.20535	0.372109	1.6502	1.65908	1.17558	0.988194	1.18669	1.64925	0.714819	0.872185	1.44048	1.37151	1.04997	1.08822	1.02624	1.18431	1.45305	1.66687	1.35678	0.682973	0.591346	1.23923	0.671139	1.48916	0.88446	1.12442	0.837896	1.12374	0.816038	1.26274	1.39564	1.39026	1.09074	1.46131	1.07899	1.38402	1.28633
12	1.1091	0.307644	0.997593	1.35208	0.787208	1.16717	1.17738	0.966042	1.41595	1.09909	1.37437	0.929782	1.25484	0.187259	1.75358	1.69646	1.12924	0.951431	1.16723	1.55352	0.764032	0.822329	1.28568	1.30383	0.880856	1.04246	0.901292	1.13604	1.32556	1.61716	1.27681	0.685093	0.515218	1.18396	0.574532	1.46921	0.782389	1.01309	0.821241	1.09071	0.767917	1.22109	1.333	1.35431	1.06351	1.36739	0.975111	1.34348	1.24033
13	1.01755	0.321076	0.84867	1.3128	0.718389	1.10213	0.987716	0.805182	1.39657	0.940875	1.24176	0.756523	1.26129	0.0267235	1.77653	1.67778	1.03196	0.901364	1.10226	1.40564	0.790856	0.752768	1.08612	1.2133	0.708931	0.961712	0.772413	1.01603	1.14677	1.50722	1.16274	0.66326	0.429854	1.09975	0.475261	1.42037	0.6574	0.890535	0.766737	1.02489	0.703663	1.1536	1.24111	1.27645	1.00055	1.24585	0.869765	1.24007	1.17336
14	0.908378	0.320239	0.695849	1.23945	0.67437	0.978292	0.781962	0.667909	1.30349	0.772884	1.09309	0.599626	1.22948	-0.0857109	1.72225	1.5645	0.897126	0.839699	1.00969	1.2364	0.776729	0.670409	0.88461	1.10553	0.550173	0.856201	0.658292	0.896708	0.939413	1.34804	1.02447	0.621088	0.353074	0.994837	0.382059	1.32931	0.525985	0.780386	0.69267	0.939044	0.646443	1.06705	1.12709	1.16417	0.914551	1.12149	0.770554	1.1087	1.08989
15	0.791485	0.302357	0.553854	1.12817	0.655699	0.81325	0.583005	0.563098	1.14566	0.616261	0.941653	0.4752	1.16715	-0.137499	1.59234	1.38231	0.744917	0.773818	0.906239	1.05911	0.7068	0.58958	0.70663	1.0011	0.414436	0.747694	0.567986	0.728311	0.72556	1.15638	0.870415	0.570954	0.292758	0.879293	0.310532	1.18905	0.3977	0.687899	0.610349	0.837266	0.606216	0.967315	0.993881	1.02939	0.814552	1.00146	0.685056	0.984641	0.997087
16	0.675155	0.273101	0.432266	0.985689	0.643347	0.629375	0.40817	0.468864	0.945751	0.483096	0.79764	0.378821	1.08032	-0.138793	1.39875	1.16206	0.606917	0.712405	0.802003	0.879958	0.586191	0.531821	0.569095	0.914443	0.304244	0.643159	0.497602	0.552871	0.526999	0.962538	0.703564	0.524009	0.247533	0.765273	0.252102	1.01081	0.27551	0.613576	0.520035	0.721929	0.571337	0.860383	0.855803	0.887179	0.710274	0.89384	0.616432	0.867186	0.894004
17	0.563335	0.240268	0.322517	0.828856	0.622019	0.438167	0.258918	0.363861	0.739307	0.368004	0.665727	0.308844	0.973766	-0.104107	1.15973	0.914907	0.487376	0.658617	0.696323	0.716323	0.43586	0.501028	0.46837	0.829198	0.2262	0.547521	0.435251	0.390015	0.357003	0.78229	0.546613	0.482435	0.211573	0.657308	0.196931	0.817405	0.166398	0.553039	0.419	0.603622	0.525106	0.757975	0.719134	0.751524	0.606327	0.80874	0.556489	0.748755	0.779213
18	0.459531	0.211728	0.225656	0.672035	0.59265	0.261333	0.135282	0.257316	0.554104	0.272617	0.542803	0.267333	0.859306	-0.0471061	0.911657	0.691477	0.383986	0.594466	0.581564	0.575932	0.276035	0.488087	0.384145	0.727327	0.181888	0.452604	0.378645	0.256992	0.22449	0.630663	0.415969	0.445245	0.178554	0.556318	0.131513	0.637716	0.0695593	0.502826	0.291488	0.494889	0.469379	0.654298	0.599283	0.619534	0.500332	0.729377	0.496511	0.633903	0.660426
19	0.37212	0.188696	0.146462	0.519841	0.564545	0.112167	0.0382841	0.164417	0.400466	0.202451	0.429708	0.248549	0.736568	0.0165833	0.674973	0.533348	0.303466	0.507644	0.463981	0.460557	0.127966	0.477674	0.362152	0.612614	0.160193	0.353898	0.332045	0.159663	0.134561	0.51797	0.315409	0.410235	0.147064	0.470163	0.0563712	0.50472	-0.0131818	0.465659	0.267277	0.397413	0.411235	0.560174	0.511402	0.501784	0.390769	0.643144	0.43633	0.533477	0.546125
20	0.298009	0.174503	0.0824693	0.383018	0.543177	0.00166667	-0.037452	0.0891717	0.286398	0.157984	0.318011	0.241314	0.605801	0.0712967	0.461689	0.442371	0.248809	0.404332	0.354355	0.353496	0.00973316	0.455434	0.362799	0.502155	0.149026	0.262384	0.294985	0.0928598	0.0756528	0.445423	0.236065	0.377002	0.108754	0.404221	-0.0197614	0.405989	-0.083037	0.440555	0.211497	0.300072	0.352098	0.487731	0.450924	0.406624	0.284223	0.542777	0.383422	0.452896	0.444052
21	0.234542	0.167457	0.0350173	0.267167	0.522343	-0.056875	-0.0953662	0.0269457	0.19511	0.133139	0.20957	0.238056	0.463773	0.107236	0.278711	0.397144	0.219332	0.305001	0.249399	0.247791	-0.060947	0.411899	0.374064	0.407175	0.141976	0.175692	0.269568	0.0530303	0.0312189	0.403908	0.165749	0.346007	0.0631574	0.353316	-0.0955779	0.324625	-0.153615	0.421803	0.147162	0.194519	0.287223	0.437488	0.403971	0.326313	0.188341	0.437177	0.339181	0.383017	0.359465
22	0.178803	0.166454	-0.00553409	0.168144	0.492107	-0.0759167	-0.135117	-0.0279129	0.111356	0.110643	0.103753	0.239995	0.311313	0.119947	0.133077	0.372167	0.208093	0.214061	0.155024	0.148328	-0.0871566	0.349282	0.389966	0.330583	0.139707	0.0884735	0.257492	0.03575	-0.00965657	0.382253	0.0992399	0.312896	0.0175177	0.307932	-0.169706	0.24217	-0.224621	0.405035	0.0837159	0.0869848	0.223701	0.402884	0.359439	0.254378	0.105438	0.345567	0.303595	0.31463	0.293303
23	0.129606	0.170861	-0.0332269	0.0789444	0.447838	-0.0672083	-0.152458	-0.0709583	0.0248102	0.0834676	-0.00144444	0.249935	0.158894	0.105866	0.023213	0.356889	0.205213	0.128917	0.0666157	0.0578241	-0.0865833	0.283347	0.402801	0.268324	0.140065	0.00506944	0.253208	0.0324583	-0.0517083	0.377491	0.0357037	0.276069	-0.0194722	0.260139	-0.237755	0.157306	-0.293083	0.389995	0.0269583	-0.0136389	0.167625	0.378227	0.312819	0.187347	0.0330833	0.273773	0.275444	0.252713	0.247917
24	0.0867935	0.179324	-0.0465337	-0.00726389	0.39323	-0.0455	-0.149148	-0.096673	-0.0691044	0.0572643	-0.0962959	0.262563	0.018311	0.0694823	-0.0674015	0.33698	0.204526	0.0506742	0.00523527	-0.0184516	-0.0790488	0.233962	0.410146	0.216665	0.135748	-0.0644975	0.255074	0.0345795	-0.0965484	0.384936	-0.0260126	0.237127	-0.0424823	0.207816	-0.296533	0.068787	-0.358434	0.377902	-0.0197647	-0.098979	0.11283	0.359631	0.261817	0.119492	-0.0114735	0.219339	0.253157	0.202551	0.217359
25	0.0490777	0.189911	-0.053447	-0.0926326	0.336048	-0.0207083	-0.135095	-0.11172	-0.169966	0.0384545	-0.174516	0.269718	-0.0997866	0.0234381	-0.151038	0.295697	0.205788	-0.0147386	-0.0300051	-0.0860859	-0.078	0.211394	0.410649	0.177535	0.118366	-0.106602	0.256193	0.0389432	-0.145287	0.390071	-0.0797159	0.198865	-0.0531944	0.154932	-0.343672	-0.01825	-0.42222	0.368173	-0.0592866	-0.166962	0.0523295	0.34452	0.20617	0.0585101	-0.0293119	0.176061	0.235746	0.163193	0.189246
26	0.0140216	0.201117	-0.067601	-0.178614	0.27999	0.00283333	-0.122468	-0.128699	-0.260624	0.0261035	-0.239958	0.264875	-0.190574	-0.021444	-0.231484	0.23333	0.210057	-0.075851	-0.0473178	-0.15111	-0.0930425	0.211073	0.40003	0.152745	0.0838746	-0.119789	0.250486	0.0417955	-0.196237	0.381643	-0.1249	0.165559	-0.058867	0.105386	-0.379207	-0.0934596	-0.49251	0.35247	-0.0933986	-0.220966	-0.0156705	0.32966	0.146069	0.0108283	-0.0323855	0.136627	0.220404	0.13007	0.161196
27	-0.0204676	0.210533	-0.0926347	-0.260634	0.221798	0.0176667	-0.121958	-0.156217	-0.323341	0.0110345	-0.291721	0.245894	-0.254176	-0.0650421	-0.305877	0.171686	0.213776	-0.127736	-0.0605951	-0.213325	-0.128826	0.218391	0.373084	0.135504	0.0347433	-0.11413	0.23052	0.0380985	-0.248633	0.362116	-0.163875	0.132372	-0.063803	0.0618851	-0.412955	-0.149113	-0.56106	0.325043	-0.121723	-0.268219	-0.0825038	0.306596	0.0862551	-0.0221944	-0.0378283	0.0987534	0.201633	0.098854	0.133955
28	-0.0556828	0.216156	-0.130852	-0.328761	0.160057	0.0160417	-0.143883	-0.193152	-0.353962	-0.0133371	-0.32778	0.21533	-0.294049	-0.112121	-0.369731	0.121769	0.208348	-0.166837	-0.0834508	-0.270966	-0.166091	0.222958	0.32197	0.114352	-0.0198106	-0.102636	0.191606	0.0211477	-0.30608	0.335723	-0.199197	0.0963826	-0.0700076	0.0264886	-0.445674	-0.196595	-0.625652	0.290261	-0.142932	-0.315595	-0.14225	0.276258	0.0323447	-0.041928	-0.0561098	0.0580455	0.177405	0.0694091	0.103576
29	-0.0936461	0.217539	-0.181161	-0.384648	0.0942033	-0.00491667	-0.19211	-0.23449	-0.360514	-0.0464609	-0.347497	0.170416	-0.314677	-0.164355	-0.426471	0.069654	0.184145	-0.199379	-0.121971	-0.327278	-0.205282	0.221391	0.247561	0.0810964	-0.0748245	-0.096798	0.137468	-0.0129886	-0.370598	0.298833	-0.231718	0.0549171	-0.0823182	-0.00359343	-0.479637	-0.241376	-0.684595	0.24889	-0.160528	-0.362271	-0.191432	0.248054	-0.0125253	-0.0558716	-0.0868472	0.0122062	0.145476	0.0400324	0.0723763
30	-0.135183	0.2149	-0.246878	-0.435864	0.0288043	-0.0414167	-0.266516	-0.279838	-0.355784	-0.0849579	-0.35361	0.10896	-0.321129	-0.214032	-0.477309	-0.00102778	0.137138	-0.235045	-0.175292	-0.388492	-0.234645	0.207332	0.154515	0.0376132	-0.129282	-0.102836	0.0750341	-0.0617121	-0.437706	0.244888	-0.263182	0.0070968	-0.108455	-0.03175	-0.505115	-0.292874	-0.732859	0.20403	-0.18295	-0.406168	-0.227955	0.222454	-0.0447614	-0.0689668	-0.126116	-0.0323864	0.104116	0.0103506	0.0378763
31	-0.180418	0.210006	-0.324239	-0.485129	-0.0372538	-0.0902917	-0.34889	-0.333773	-0.352035	-0.129131	-0.352625	0.0358699	-0.319654	-0.254289	-0.520293	-0.0857424	0.0729949	-0.28164	-0.245218	-0.454684	-0.255692	0.17121	0.0565265	-0.00762753	-0.182093	-0.124068	0.00618182	-0.120106	-0.508605	0.171314	-0.300221	-0.0478472	-0.151508	-0.0634167	-0.512322	-0.358879	-0.77466	0.154236	-0.216162	-0.450327	-0.249561	0.194287	-0.0691553	-0.0825063	-0.162501	-0.0687576	0.0536402	-0.0163725	-0.00202273
32	-0.229413	0.203995	-0.407476	-0.533218	-0.119141	-0.14875	-0.421692	-0.392715	-0.360962	-0.184534	-0.350611	-0.0402353	-0.31589	-0.286683	-0.551928	-0.179774	-0.00526431	-0.338631	-0.325502	-0.512976	-0.281377	0.109918	-0.0397597	-0.0592319	-0.233733	-0.162221	-0.0633763	-0.183708	-0.587985	0.0861014	-0.347522	-0.110902	-0.202435	-0.105439	-0.504977	-0.447593	-0.806745	0.0937875	-0.258003	-0.499862	-0.25814	0.157463	-0.0939381	-0.0975034	-0.18697	-0.0968851	-0.00292551	-0.0332647	-0.0512955
33	-0.280507	0.197583	-0.489208	-0.582223	-0.213505	-0.220792	-0.478078	-0.445048	-0.388323	-0.250022	-0.349737	-0.114414	-0.317878	-0.320173	-0.569929	-0.281467	-0.0939116	-0.398759	-0.406472	-0.554027	-0.323313	0.0262344	-0.13243	-0.122191	-0.284181	-0.217955	-0.125152	-0.249117	-0.663516	-0.000262205	-0.403061	-0.179616	-0.25108	-0.158051	-0.490537	-0.553029	-0.822968	0.0237496	-0.297847	-0.557276	-0.26742	0.110184	-0.122696	-0.116507	-0.199206	-0.12267	-0.0603106	-0.0361166	-0.109524
34	-0.331054	0.191204	-0.559597	-0.630708	-0.312917	-0.300208	-0.518375	-0.483917	-0.429361	-0.31625	-0.350903	-0.183861	-0.328847	-0.366292	-0.576361	-0.37825	-0.18275	-0.469208	-0.476875	-0.578403	-0.381569	-0.0661667	-0.215347	-0.201361	-0.335014	-0.284417	-0.179333	-0.312833	-0.722431	-0.0810139	-0.458583	-0.24925	-0.292944	-0.218333	-0.474583	-0.657917	-0.819708	-0.0505972	-0.328069	-0.616681	-0.2925	0.05375	-0.158667	-0.142403	-0.199903	-0.152819	-0.112708	-0.0340972	-0.172958
35	-0.379011	0.183647	-0.615154	-0.667548	-0.410896	-0.384083	-0.552591	-0.520321	-0.472474	-0.379282	-0.358149	-0.253433	-0.349344	-0.427168	-0.571904	-0.452852	-0.264468	-0.546871	-0.531496	-0.591465	-0.443201	-0.16112	-0.283738	-0.288382	-0.383732	-0.350996	-0.231333	-0.37625	-0.757435	-0.156282	-0.505833	-0.312464	-0.328729	-0.276636	-0.461086	-0.746326	-0.796319	-0.125528	-0.349916	-0.666368	-0.336163	-0.0112811	-0.202857	-0.174932	-0.195142	-0.19415	-0.157966	-0.0423721	-0.239504
36	-0.424746	0.173668	-0.660689	-0.688146	-0.503363	-0.467167	-0.587265	-0.569172	-0.507122	-0.43801	-0.377868	-0.321822	-0.378904	-0.504923	-0.554335	-0.496554	-0.33284	-0.636529	-0.576512	-0.598649	-0.501254	-0.256417	-0.342854	-0.377564	-0.431151	-0.413878	-0.293902	-0.442409	-0.768937	-0.231731	-0.538386	-0.368819	-0.364976	-0.330086	-0.45638	-0.799978	-0.758085	-0.195114	-0.367267	-0.696277	-0.389883	-0.086125	-0.247048	-0.21137	-0.19179	-0.254761	-0.202876	-0.071665	-0.308711
37	-0.470312	0.162466	-0.702129	-0.693962	-0.593068	-0.543542	-0.629205	-0.63028	-0.532034	-0.494049	-0.413508	-0.387409	-0.416621	-0.582985	-0.520042	-0.513871	-0.390015	-0.73142	-0.621913	-0.606758	-0.551583	-0.350314	-0.401208	-0.473852	-0.513932	-0.47572	-0.375523	-0.513795	-0.765242	-0.306394	-0.551549	-0.421303	-0.406413	-0.380955	-0.469413	-0.814655	-0.71375	-0.258254	-0.385295	-0.706492	-0.445394	-0.173871	-0.293932	-0.25053	-0.197095	-0.337386	-0.250383	-0.113973	-0.37717
38	-0.515794	0.153347	-0.743619	-0.689187	-0.677443	-0.613625	-0.677672	-0.684453	-0.55141	-0.555365	-0.461032	-0.451221	-0.460838	-0.668104	-0.472189	-0.523324	-0.444428	-0.826995	-0.6727	-0.626296	-0.599841	-0.442782	-0.463679	-0.581123	-0.542632	-0.540981	-0.465641	-0.580295	-0.754071	-0.379586	-0.548876	-0.473656	-0.454155	-0.427634	-0.506961	-0.80468	-0.671122	-0.315925	-0.409443	-0.704127	-0.503485	-0.266486	-0.338689	-0.296612	-0.214148	-0.434814	-0.30433	-0.171918	-0.442865
39	-0.563402	0.148938	-0.787587	-0.676154	-0.746209	-0.669042	-0.727547	-0.723792	-0.575075	-0.619142	-0.508125	-0.515894	-0.507968	-0.753077	-0.423726	-0.53492	-0.502193	-0.921176	-0.726556	-0.660263	-0.648322	-0.530132	-0.531356	-0.694408	-0.591459	-0.609995	-0.560152	-0.633992	-0.748575	-0.456356	-0.542422	-0.531369	-0.508937	-0.471881	-0.567338	-0.787795	-0.639378	-0.365944	-0.44522	-0.698461	-0.562652	-0.356184	-0.378979	-0.350442	-0.247274	-0.531153	-0.36641	-0.247273	-0.504143
40	-0.613089	0.14791	-0.83373	-0.661735	-0.794636	-0.710083	-0.767777	-0.755261	-0.612855	-0.68597	-0.547044	-0.585938	-0.555347	-0.821869	-0.385422	-0.550258	-0.566311	-1.01181	-0.780365	-0.696761	-0.709923	-0.611778	-0.602807	-0.804302	-0.645119	-0.67742	-0.652625	-0.67022	-0.756996	-0.541247	-0.545369	-0.597172	-0.570604	-0.51775	-0.640895	-0.771186	-0.626302	-0.411438	-0.498687	-0.697256	-0.619992	-0.434604	-0.423784	-0.414234	-0.294355	-0.611246	-0.436739	-0.34042	-0.565614
41	-0.664098	0.148299	-0.880702	-0.656225	-0.82532	-0.735292	-0.790992	-0.786105	-0.663486	-0.754215	-0.578457	-0.656651	-0.59656	-0.872287	-0.361084	-0.570731	-0.639673	-1.0938	-0.835102	-0.725706	-0.779093	-0.685335	-0.676383	-0.898047	-0.70027	-0.73953	-0.743312	-0.690542	-0.778092	-0.630263	-0.564891	-0.670965	-0.636091	-0.570866	-0.721178	-0.753417	-0.635842	-0.454092	-0.563064	-0.704497	-0.679299	-0.513779	-0.477641	-0.488136	-0.345575	-0.67444	-0.516316	-0.439851	-0.629692
42	-0.715434	0.148187	-0.926408	-0.666699	-0.85158	-0.751042	-0.797912	-0.815729	-0.720063	-0.810069	-0.598292	-0.7198	-0.63857	-0.912765	-0.352858	-0.597343	-0.719529	-1.15756	-0.887978	-0.737487	-0.863189	-0.734657	-0.755348	-0.963895	-0.762453	-0.794106	-0.829308	-0.700208	-0.799504	-0.715622	-0.600513	-0.753585	-0.702685	-0.637568	-0.812719	-0.726548	-0.66741	-0.496375	-0.630334	-0.721048	-0.742542	-0.603277	-0.543953	-0.575823	-0.400505	-0.72371	-0.608953	-0.534869	-0.698221
43	-0.763935	0.148088	-0.965764	-0.693955	-0.882576	-0.7635	-0.797466	-0.838284	-0.765652	-0.855658	-0.588912	-0.772119	-0.684448	-0.946414	-0.355806	-0.62311	-0.795405	-1.17858	-0.929314	-0.723461	-0.945889	-0.750497	-0.830247	-1.01635	-0.830747	-0.84189	-0.905833	-0.702879	-0.810312	-0.789292	-0.64761	-0.842352	-0.769516	-0.717083	-0.914205	-0.686625	-0.715832	-0.543721	-0.697816	-0.744878	-0.813928	-0.702088	-0.622758	-0.67549	-0.46253	-0.775076	-0.706682	-0.613066	-0.766807
44	-0.806502	0.150884	-0.994544	-0.730351	-0.90151	-0.761167	-0.800726	-0.8564	-0.787428	-0.893333	-0.55677	-0.813429	-0.725307	-0.968696	-0.358404	-0.63111	-0.862779	-1.16503	-0.95474	-0.689761	-1.00661	-0.736074	-0.894059	-1.06154	-0.894774	-0.877298	-0.971567	-0.704977	-0.807507	-0.854777	-0.700334	-0.930621	-0.835186	-0.799721	-0.998422	-0.638601	-0.779344	-0.596115	-0.764789	-0.776707	-0.888405	-0.808868	-0.708093	-0.780825	-0.53913	-0.828694	-0.807398	-0.67271	-0.840218
45	-0.841162	0.158311	-1.00928	-0.762653	-0.895556	-0.729083	-0.814194	-0.875208	-0.787648	-0.903134	-0.518722	-0.848227	-0.748185	-0.973037	-0.35612	-0.623681	-0.922301	-1.12399	-0.965597	-0.652713	-1.03272	-0.701815	-0.940389	-1.09243	-0.944546	-0.886181	-1.03004	-0.711917	-0.786176	-0.912375	-0.754435	-1.01404	-0.904301	-0.879708	-1.05834	-0.59244	-0.853718	-0.65231	-0.835898	-0.820736	-0.956667	-0.917157	-0.794917	-0.87862	-0.628903	-0.885194	-0.914819	-0.724227	-0.912764
46	-0.867325	0.170285	-0.999693	-0.783163	-0.869345	-0.674583	-0.834735	-0.895121	-0.767814	-0.87683	-0.486	-0.879981	-0.748178	-0.965788	-0.354136	-0.620443	-0.967795	-1.0587	-0.962648	-0.609348	-1.02515	-0.660902	-0.969629	-1.10054	-0.966697	-0.864958	-1.0766	-0.727788	-0.73947	-0.962621	-0.809795	-1.08725	-0.972038	-0.949905	-1.086	-0.567458	-0.936644	-0.712436	-0.909057	-0.875519	-1.02189	-1.02259	-0.879602	-0.966144	-0.720951	-0.945568	-1.0137	-0.779182	-0.984712
47	-0.886052	0.189008	-0.954892	-0.787646	-0.825805	-0.613333	-0.856648	-0.913854	-0.723236	-0.826216	-0.459614	-0.90065	-0.727981	-0.961286	-0.349558	-0.61985	-0.982905	-0.972622	-0.947271	-0.556822	-0.980843	-0.631343	-0.990364	-1.08778	-0.967232	-0.826807	-1.10241	-0.750242	-0.67708	-1.00425	-0.86636	-1.15232	-1.04206	-1.00911	-1.13415	-0.576159	-1.02261	-0.777719	-0.982139	-0.933625	-1.08229	-1.1271	-0.951396	-1.03318	-0.809747	-0.999045	-1.09558	-0.846697	-1.05347
48	-0.89684	0.215598	-0.878145	-0.768364	-0.765513	-0.549958	-0.881504	-0.923116	-0.674818	-0.761669	-0.430688	-0.904926	-0.682487	-0.948696	-0.332579	-0.608639	-0.970011	-0.866523	-0.91983	-0.500191	-0.904531	-0.619445	-1.00241	-1.05763	-0.956667	-0.777799	-1.10289	-0.772754	-0.613904	-1.04225	-0.91946	-1.21075	-1.11734	-1.05884	-1.1817	-0.62693	-1.10456	-0.848734	-1.04947	-0.98344	-1.14397	-1.22861	-1.00547	-1.08569	-0.889013	-1.04072	-1.16527	-0.915074	-1.12048
49	-0.899782	0.249462	-0.782588	-0.726265	-0.685485	-0.487042	-0.901758	-0.91372	-0.637794	-0.682225	-0.395194	-0.898004	-0.611626	-0.912729	-0.303514	-0.586299	-0.939585	-0.743193	-0.880273	-0.445941	-0.817923	-0.615886	-0.994177	-1.00983	-0.933005	-0.722314	-1.07347	-0.79692	-0.558116	-1.08407	-0.966986	-1.26836	-1.19458	-1.10289	-1.20058	-0.71485	-1.17967	-0.92184	-1.10964	-1.02305	-1.20669	-1.3181	-1.0595	-1.13738	-0.956548	-1.07311	-1.23236	-0.968761	-1.18858
50	-0.896768	0.288981	-0.687276	-0.673482	-0.584256	-0.425875	-0.897283	-0.882944	-0.612152	-0.589701	-0.355541	-0.882291	-0.524968	-0.857016	-0.28081	-0.556771	-0.897375	-0.61686	-0.823472	-0.395333	-0.745791	-0.618225	-0.956907	-0.941229	-0.896303	-0.659443	-1.01029	-0.826557	-0.509457	-1.11931	-1.01069	-1.35317	-1.264	-1.14859	-1.18576	-0.827093	-1.25109	-0.998421	-1.17087	-1.061	-1.2744	-1.39349	-1.10752	-1.19084	-1.01254	-1.12012	-1.29343	-1.00679	-1.25018
51	-0.885045	0.334315	-0.573724	-0.620164	-0.47003	-0.361792	-0.863948	-0.835066	-0.590762	-0.450719	-0.314278	-0.853295	-0.432435	-0.787318	-0.273819	-0.515682	-0.839449	-0.482515	-0.746944	-0.330635	-0.691925	-0.630106	-0.890385	-0.847215	-0.851284	-0.589223	-0.912372	-0.865648	-0.473001	-1.13623	-1.04322	-1.49403	-1.31256	-1.19303	-1.14497	-0.945559	-1.3267	-1.06962	-1.22157	-1.09796	-1.34702	-1.45006	-1.13527	-1.23285	-1.06226	-1.20205	-1.31774	-1.01952	-1.28921
52	-0.861797	0.380938	-0.456766	-0.567538	-0.355628	-0.292	-0.815072	-0.771826	-0.562124	-0.312404	-0.272889	-0.806835	-0.341779	-0.709711	-0.275692	-0.45708	-0.758864	-0.359352	-0.657226	-0.255973	-0.650753	-0.640369	-0.798616	-0.726933	-0.797062	-0.507716	-0.79678	-0.914432	-0.444908	-1.12232	-1.05078	-1.67365	-1.32592	-1.22443	-1.07827	-1.04758	-1.42176	-1.13463	-1.24099	-1.13629	-1.41191	-1.47989	-1.13715	-1.24603	-1.1025	-1.29388	-1.28035	-0.999452	-1.29834
53	-0.821657	0.41837	-0.344043	-0.508341	-0.251143	-0.218875	-0.759399	-0.694078	-0.509508	-0.2389	-0.230004	-0.742065	-0.258218	-0.622013	-0.279127	-0.388158	-0.656049	-0.249766	-0.555649	-0.17894	-0.604582	-0.633781	-0.685729	-0.590369	-0.73259	-0.413918	-0.674184	-0.956402	-0.41073	-1.0732	-1.02727	-1.80895	-1.29194	-1.23203	-0.975453	-1.11029	-1.43364	-1.19397	-1.22255	-1.173	-1.45981	-1.49584	-1.11773	-1.22213	-1.15681	-1.34719	-1.19079	-0.929442	-1.27651
54	-0.758792	0.449486	-0.24084	-0.441467	-0.136757	-0.151458	-0.698404	-0.612946	-0.436396	-0.175745	-0.182887	-0.661791	-0.18529	-0.518033	-0.278119	-0.321544	-0.539617	-0.0904167	-0.443061	0	-0.533891	-0.611967	-0.558393	-0.453212	-0.662484	-0.317793	-0.540288	-0.967038	-0.35715	-0.990902	-0.972457	-1.82359	-1.20662	-1.20063	-0.834239	-1.13017	-1.43397	-1.24191	-1.16883	-1.21673	-1.4768	-1.50546	-1.07446	-1.16154	-1.21527	-1.32405	-1.06331	-0.809977	-1.21553
55	-0.678794	0.460042	-0.154883	-0.369989	0	0	-0.632451	-0.537557	-0.340091	-0.0861212	-0.135087	-0.571136	-0.124337	-0.404038	-0.270489	-0.269443	-0.418617	0	-0.33278	0	-0.435439	-0.582333	-0.428098	-0.32389	-0.582383	-0.228587	-0.407152	-0.935061	-0.287223	-0.881606	-0.889064	-1.70098	-1.07844	-1.11642	-0.672216	-1.10334	-1.39853	-1.26023	-1.07957	-1.26911	-1.44651	-1.49325	-1.00023	-1.06611	-1.24874	-1.21045	-0.91086	-0.661155	-1.10672
56	-0.584423	0.44607	-0.0309167	-0.298042	0	0	-0.556125	-0.460694	-0.205917	0	-0.0789769	-0.470343	-0.026213	-0.289463	-0.254005	-0.227097	-0.303528	0	-0.231435	0	-0.325356	-0.548481	-0.304495	-0.198296	-0.485745	-0.0677639	-0.285611	-0.86375	-0.215921	-0.749148	-0.782579	-1.40006	-0.926852	-0.980944	-0.508894	-1.07916	-1.32676	-1.23918	-0.954046	-1.29395	-1.36471	-1.44225	-0.886667	-0.940889	-1.22956	-1.01797	-0.743917	-0.506815	-0.954403
57	-0.475401	0.426327	0	-0.227929	0	0	-0.463821	-0.374669	0	0	0	-0.362327	0	-0.176488	-0.226247	-0.182064	-0.199676	0	-0.0547357	0	-0.12745	-0.504002	-0.199532	0	-0.373126	0	-0.145957	-0.753288	-0.0272912	-0.596722	-0.666751	-1.20537	-0.765247	-0.809351	-0.357572	-1.03316	-1.2108	-1.17836	-0.791772	-1.26058	-1.23093	-1.33719	-0.737347	-0.792169	-1.13824	-0.75897	-0.573628	-0.359295	-0.776436
58	-0.373431	0.382174	0	-0.161288	0	0	-0.359841	-0.284477	0	0	0	-0.258494	0	0	-0.18826	-0.13317	-0.00630556	0	0	0	0	-0.44779	-0.116903	0	-0.26362	0	0	-0.610197	0	-0.442878	-0.555352	-0.995818	-0.602273	-0.626481	-0.231769	-0.968467	-1.05775	-1.07878	-0.610471	-1.18252	-1.06335	-1.18419	-0.573254	-0.621649	-0.971236	-0.44804	-0.414955	-0.209222	-0.58928
59	-0.276835	0.329621	0	-0.104186	0	0	-0.257446	-0.16572	0	0	0	-0.118075	0	0	-0.145667	-0.0875556	0	0	0	0	0	-0.378806	-0.0115362	0	-0.0177563	0	0	-0.450492	0	-0.303963	-0.445681	-0.798796	-0.444467	-0.450653	-0.0229966	-0.885516	-0.879124	-0.945905	-0.44	-1.08193	-0.876716	-1.00742	-0.417104	-0.461379	-0.741153	-0.163376	-0.282807	0	-0.416402
60	-0.185986	0.2765	0	-0.0194003	0	0	-0.0495745	0	0	0	0	0	0	0	-0.071391	0	0	0	0	0	0	-0.298645	0	0	0	0	0	-0.307023	0	-0.101061	-0.337522	-0.64441	-0.306231	-0.297232	0	-0.760869	-0.691431	-0.790627	-0.290614	-0.958311	-0.679322	-0.825756	-0.281436	-0.311535	-0.492455	0.0584933	-0.0421591	0	-0.234886
61	-0.110673	0.218752	0	0	0	0	0	0	0	0	0	0	0	0	0	0	0	0	0	0	0	-0.184495	0	0	0	0	0	-0.12525	0	0	-0.166288	-0.533784	-0.0681515	-0.158932	0	-0.604384	-0.510475	-0.620285	-0.0922475	-0.808011	-0.485174	-0.647374	-0.131648	-0.0096351	-0.244184	0.208164	0	0	0
62	-0.0586148	0.169691	0	0	0	0	0	0	0	0	0	0	0	0	0	0	0	0	0	0	0	0	0	0	0	0	0	0	0	0	0	-0.468436	0	0	0	-0.440771	-0.350462	-0.456157	0	-0.63436	-0.313811	-0.47154	0	0	-0.023165	0.286574	0	0	0
63	-0.0317179	0.126332	0	0	0	0	0	0	0	0	0	0	0	0	0	0	0	0	0	0	0	0	0	0	0	0	0	0	0	0	0	-0.435325	0	0	0	-0.265348	-0.14093	-0.309775	0	-0.460688	-0.0901667	-0.318226	0	0	0.165023	0.301259	0	0	0
64	-0.00257042	0.091281	0	0	0	0	0	0	0	0	0	0	0	0	0	0	0	0	0	0	0	0	0	0	0	0	0	0	0	0	0	-0.404875	0	0	0	0	0	-0.0280152	0	-0.24997	0	-0.0287765	0	0	0.312008	0.273678	0	0	0
65	0.00333478	0.0803361	0	0	0	0	0	0	0	0	0	0	0	0	0	0	0	0	0	0	0	0	0	0	0	0	0	0	0	0	0	-0.36222	0	0	0	0	0	0	0	0	0	0	0	0	0.405968	0.119656	0	0	0
66	0.00460194	0.0694345	0	0	0	0	0	0	0	0	0	0	0	0	0	0	0	0	0	0	0	0	0	0	0	0	0	0	0	0	0	-0.208989	0	0	0	0	0	0	0	0	0	0	0	0	0.434484	0	0	0	0
67	0.00816837	0.0571786	0	0	0	0	0	0	0	0	0	0	0	0	0	0	0	0	0	0	0	0	0	0	0	0	0	0	0	0	0	0	0	0	0	0	0	0	0	0	0	0	0	0	0.40025	0	0	0	0
68	0.00674534	0.0472174	0	0	0	0	0	0	0	0	0	0	0	0	0	0	0	0	0	0	0	0	0	0	0	0	0	0	0	0	0	0	0	0	0	0	0	0	0	0	0	0	0	0	0.330521	0	0	0	0
69	0.000842481	0.00589737	0	0	0	0	0	0	0	0	0	0	0	0	0	0	0	0	0	0	0	0	0	0	0	0	0	0	0	0	0	0	0	0	0	0	0	0	0	0	0	0	0	0	0.0412816	0	0	0	0
70	0	0	0	0	0	0	0	0	0	0	0	0	0	0	0	0	0	0	0	0	0	0	0	0	0	0	0	0	0	0	0	0	0	0	0	0	0	0	0	0	0	0	0	0	0	0	0	0	0
71	0	0	0	0	0	0	0	0	0	0	0	0	0	0	0	0	0	0	0	0	0	0	0	0	0	0	0	0	0	0	0	0	0	0	0	0	0	0	0	0	0	0	0	0	0	0	0	0	0
72	0	0	0	0	0	0	0	0	0	0	0	0	0	0	0	0	0	0	0	0	0	0	0	0	0	0	0	0	0	0	0	0	0	0	0	0	0	0	0	0	0	0	0	0	0	0	0	0	0
73	0	0	0	0	0	0	0	0	0	0	0	0	0	0	0	0	0	0	0	0	0	0	0	0	0	0	0	0	0	0	0	0	0	0	0	0	0	0	0	0	0	0	0	0	0	0	0	0	0
74	0	0	0	0	0	0	0	0	0	0	0	0	0	0	0	0	0	0	0	0	0	0	0	0	0	0	0	0	0	0	0	0	0	0	0	0	0	0	0	0	0	0	0	0	0	0	0	0	0
75	0	0	0	0	0	0	0	0	0	0	0	0	0	0	0	0	0	0	0	0	0	0	0	0	0	0	0	0	0	0	0	0	0	0	0	0	0	0	0	0	0	0	0	0	0	0	0	0	0
76	0	0	0	0	0	0	0	0	0	0	0	0	0	0	0	0	0	0	0	0	0	0	0	0	0	0	0	0	0	0	0	0	0	0	0	0	0	0	0	0	0	0	0	0	0	0	0	0	0
77	0	0	0	0	0	0	0	0	0	0	0	0	0	0	0	0	0	0	0	0	0	0	0	0	0	0	0	0	0	0	0	0	0	0	0	0	0	0	0	0	0	0	0	0	0	0	0	0	0
78	0	0	0	0	0	0	0	0	0	0	0	0	0	0	0	0	0	0	0	0	0	0	0	0	0	0	0	0	0	0	0	0	0	0	0	0	0	0	0	0	0	0	0	0	0	0	0	0	0
79	0	0	0	0	0	0	0	0	0	0	0	0	0	0	0	0	0	0	0	0	0	0	0	0	0	0	0	0	0	0	0	0	0	0	0	0	0	0	0	0	0	0	0	0	0	0	0	0	0
80	0	0	0	0	0	0	0	0	0	0	0	0	0	0	0	0	0	0	0	0	0	0	0	0	0	0	0	0	0	0	0	0	0	0	0	0	0	0	0	0	0	0	0	0	0	0	0	0	0
81	0	0	0	0	0	0	0	0	0	0	0	0	0	0	0	0	0	0	0	0	0	0	0	0	0	0	0	0	0	0	0	0	0	0	0	0	0	0	0	0	0	0	0	0	0	0	0	0	0
82	0	0	0	0	0	0	0	0	0	0	0	0	0	0	0	0	0	0	0	0	0	0	0	0	0	0	0	0	0	0	0	0	0	0	0	0	0	0	0	0	0	0	0	0	0	0	0	0	0
83	0	0	0	0	0	0	0	0	0	0	0	0	0	0	0	0	0	0	0	0	0	0	0	0	0	0	0	0	0	0	0	0	0	0	0	0	0	0	0	0	0	0	0	0	0	0	0	0	0
84	0	0	0	0	0	0	0	0	0	0	0	0	0	0	0	0	0	0	0	0	0	0	0	0	0	0	0	0	0	0	0	0	0	0	0	0	0	0	0	0	0	0	0	0	0	0	0	0	0
85	0	0	0	0	0	0	0	0	0	0	0	0	0	0	0	0	0	0	0	0	0	0	0	0	0	0	0	0	0	0	0	0	0	0	0	0	0	0	0	0	0	0	0	0	0	0	0	0	0
86	0	0	0	0	0	0	0	0	0	0	0	0	0	0	0	0	0	0	0	0	0	0	0	0	0	0	0	0	0	0	0	0	0	0	0	0	0	0	0	0	0	0	0	0	0	0	0	0	0
87	0	0	0	0	0	0	0	0	0	0	0	0	0	0	0	0	0	0	0	0	0	0	0	0	0	0	0	0	0	0	0	0	0	0	0	0	0	0	0	0	0	0	0	0	0	0	0	0	0
88	0	0	0	0	0	0	0	0	0	0	0	0	0	0	0	0	0	0	0	0	0	0	0	0	0	0	0	0	0	0	0	0	0	0	0	0	0	0	0	0	0	0	0	0	0	0	0	0	0
89	0	0	0	0	0	0	0	0	0	0	0	0	0	0	0	0	0	0	0	0	0	0	0	0	0	0	0	0	0	0	0	0	0	0	0	0	0	0	0	0	0	0	0	0	0	0	0	0	0
90	0	0	0	0	0	0	0	0	0	0	0	0	0	0	0	0	0	0	0	0	0	0	0	0	0	0	0	0	0	0	0	0	0	0	0	0	0	0	0	0	0	0	0	0	0	0	0	0	0
91	0	0	0	0	0	0	0	0	0	0	0	0	0	0	0	0	0	0	0	0	0	0	0	0	0	0	0	0	0	0	0	0	0	0	0	0	0	0	0	0	0	0	0	0	0	0	0	0	0
92	0	0	0	0	0	0	0	0	0	0	0	0	0	0	0	0	0	0	0	0	0	0	0	0	0	0	0	0	0	0	0	0	0	0	0	0	0	0	0	0	0	0	0	0	0	0	0	0	0
93	0	0	0	0	0	0	0	0	0	0	0	0	0	0	0	0	0	0	0	0	0	0	0	0	0	0	0	0	0	0	0	0	0	0	0	0	0	0	0	0	0	0	0	0	0	0	0	0	0
94	0.00230597	0.0161418	0	0	0	0	0	0.112992	0	0	0	0	0	0	0	0	0	0	0	0	0	0	0	0	0	0	0	0	0	0	0	0	0	0	0	0	0	0	0	0	0	0	0	0	0	0	0	0	0
95	0.042778	0.127037	0	0.328505	0	0	0	0.629893	0	0	0	0	0	0	0	0	0.12521	0	0	0	0	0.537971	0.130189	0.17033	0	0	0.0577146	0	0	0	0	0.0172222	0	0	0	0	0.0449074	0	0	0	0	0	0	0	0	0	0	0	0
96	0.0974133	0.181742	0	0.582807	0	0	0	0.673317	0	0	0.0560269	0.00501684	0	0	0	0	0.34151	0	0.00850505	0	0	0.646291	0.367849	0.48548	0	0	0.382341	0	0	0	0	0.0829874	0.0446279	0.0436162	0	0.180709	0.22384	0.0873401	0	0	0	0.00494276	0.00860606	0.0239478	0.0955274	0.206366	0	0	0
97	0.138991	0.201358	0	0.832936	0	0	0.171856	0.638693	0	0.020827	0.278937	0.124687	0	0	0	0	0.296053	-0.0161667	0.0582816	0	0	0.657389	0.361539	0.491634	0	0	0.39175	0	0	0	0.000694444	0.0717045	0.172764	0.358527	0	0.32962	0.235557	0.266875	0.104808	0	0	0.0455644	0.0410152	0.125543	0.21785	0.276457	0	0	0
98	0.186949	0.214908	0.0299057	1.0854	0	0.23125	0.205638	0.563643	0.277328	0.139436	0.290383	0.142175	0	0	0	0.0624684	0.239859	-0.047125	0.104871	0	0.223988	0.666989	0.345564	0.478047	0.197628	0	0.382614	0	0	0.369465	0.0225825	0.078569	0.242811	0.345534	0.00563889	0.481354	0.269711	0.254472	0.104858	0	0	0.171311	0.0759293	0.171467	0.329655	0.254635	-0.0172929	0.087843	0
99	0.235719	0.251961	0.374912	1.32231	0	0.30725	0.270708	0.486186	0.436212	0.159228	0.314547	0.183639	0	0	0	0.139763	0.19937	-0.0552008	0.171337	0	0.405352	0.703913	0.3753	0.467994	0.291876	0	0.384662	0	0	0.574362	0.00631313	0.122618	0.339615	0.348048	0.0439878	0.625583	0.360566	0.244692	0.103348	0	0	0.349862	0.155847	0.236	0.460365	0.248057	-0.0669394	0.12167	0
100	0.298066	0.303775	0.489583	1.589	0	0.409667	0.420167	0.437458	0.596292	0.200333	0.356167	0.246292	0	0	0	0.253708	0.190542	-0.0533333	0.242667	0	0.58225	0.769458	0.471792	0.47175	0.3875	0	0.435167	0.0159583	0	0.811667	0.00025	0.204583	0.459958	0.390917	0.0980417	0.742292	0.502667	0.250667	0.117667	0	0	0.543083	0.260042	0.325292	0.5835	0.280875	-0.0350833	0.173292	0
[truncated: 3 more columns]

## Sheet: Work B4ComfM
Wext_pos COM hip markers left steps	2.5825	0.974874	2.35638	1.05062	2.19475	5.24551	3.7035	1.2309	2.32192	2.63573	2.67765	1.72928	2.85056	3.27484	2.59042	2.68504	2.17902	2.59388
Wext_pos COM hip markers right steps	1.7455	0.659305	0.948539	3.05505	1.29824	1.70302	1.84279	2.489	1.46408	1.0167	2.67762	2.17409	0.914405	1.42265	1.51912	1.91174
Wext_neg COM hip markers left steps	-0.713586	0.550355	-1.686	-0.138276	-1.08317	-0.675831	-1.6641	-0.862457	-0.352021	-0.158296	-0.188964	-0.398066	-0.572913	-1.61984	-0.410279	-0.49112	-0.9813	-0.134752
Wext_neg COM hip markers right steps	-0.912652	0.483181	-1.56656	0	-1.19196	-0.89612	-0.252329	-0.498049	-1.28968	-1.44601	-0.310558	-1.10972	-1.19363	-0.73138	-1.28702	-1.00411
Wext_pos COM HBM2 left steps
Wext_pos COM HBM2 right steps
Wext_neg COM HBM2 left steps
Wext_neg COM HBM2 right steps
Wext_pos Force left steps	17.0124	6.32864	11.4985	15.9959	16.5187	33.1548	19.8891	8.82693	13.1736	13.711	12.3128	9.56496	24.7192	23.5512	18.1212	20.1919	13.0457	17.9226
Wext_pos Force right steps	17.2451	6.69162	10.9177	23.8388	15.1026	15.9827	23.4193	31.6721	8.86838	12.0068	23.4385	18.996	8.25537	12.4122	17.5949	18.9262
Wext_neg Force left steps	0	0	0	0	0	0	0	0	0	0	0	0	0	0	0	0	0	0
Wext_neg Force right steps	0	0	0	0	0	0	0	0	0	0	0	0	0	0	0	0

## Sheet: EMG B4ComfM
	LEFT
	EMG LRectusFem		EMG LVastusLat		EMG LSemitendi		EMG LBicepsFem		EMG LGastrocMed		EMG LSoleus		EMG LTibialisA		EMG RRectusFem		EMG RVastusLat		EMG RSemitendi		EMG RBicepsFem		EMG RGastrocMed		EMG RSoleus		EMG RTibialisA
%	mean	std	mean	std	mean	std	mean	std	mean	std	mean	std	mean	std	mean	std	mean	std	mean	std	mean	std	mean	std	mean	std	mean	std
1	0.487605	0.646874	0.996794	0.483623	0.059328	0.205534	0.940084	0.136989	0.221548	0.00640717	0.111389	0.0427123	0.121565	0.199943	0.781612	0.79226	0.888303	0.169236	0.222963	0.708411	0.217086	0.209183	0.20029	0.0724976	0.0928461	0.149305	0.18881	0.0849411
2	0.495758	0.663121	0.996794	0.496412	0.0626993	0.185847	0.910843	0.138666	0.235416	0.00640615	0.114844	0.0424119	0.109659	0.201977	0.823729	0.804401	0.887992	0.198141	0.205254	0.662351	0.212898	0.216749	0.208734	0.0717109	0.108926	0.136526	0.185973	0.0841654
3	0.504996	0.678255	0.996794	0.511465	0.0668119	0.167687	0.876019	0.140485	0.249013	0.00640335	0.120639	0.0428533	0.0989193	0.202583	0.864118	0.813106	0.88766	0.231822	0.188839	0.615225	0.210381	0.222295	0.216802	0.0710337	0.126254	0.124493	0.18207	0.0834964
4	0.514401	0.692781	0.996796	0.527609	0.0715128	0.151079	0.836406	0.142045	0.261896	0.00639901	0.129246	0.0440157	0.0893483	0.201668	0.901514	0.818761	0.887374	0.2695	0.173746	0.567645	0.210321	0.225783	0.224541	0.0705301	0.143914	0.113395	0.177071	0.0831218
5	0.522999	0.707281	0.996802	0.543808	0.0766046	0.13604	0.792946	0.143173	0.273756	0.00639238	0.140207	0.0456569	0.0808991	0.199199	0.934354	0.821961	0.887232	0.310396	0.159988	0.520203	0.213503	0.227326	0.231885	0.0703154	0.161169	0.103381	0.170945	0.0834331
6	0.529845	0.722162	0.996812	0.559264	0.0818901	0.122576	0.746666	0.14372	0.284535	0.00638248	0.152465	0.0475057	0.0735073	0.195257	0.96085	0.823313	0.88728	0.353739	0.14758	0.47346	0.220518	0.227124	0.238808	0.0705476	0.177676	0.0945852	0.163757	0.0847863
7	0.534226	0.737373	0.996825	0.573378	0.0872014	0.110701	0.698523	0.143567	0.294226	0.00636883	0.164801	0.0493204	0.0671424	0.189934	0.979538	0.823341	0.887493	0.398677	0.136511	0.427931	0.231672	0.225329	0.245263	0.071187	0.193461	0.0871096	0.155654	0.0871716
8	0.535687	0.752621	0.99684	0.585676	0.0924276	0.10043	0.649448	0.142667	0.302852	0.0063535	0.176504	0.0508914	0.0618093	0.183402	0.989341	0.822479	0.887793	0.444368	0.126754	0.384051	0.246994	0.222309	0.251477	0.0721512	0.208695	0.0809131	0.146817	0.0904418
9	0.534054	0.767657	0.996856	0.595761	0.097525	0.0917683	0.60031	0.141235	0.310665	0.00633565	0.186827	0.0520851	0.0575527	0.17583	0.98989	0.82113	0.888083	0.490402	0.118247	0.342189	0.266137	0.218368	0.257586	0.0734525	0.223857	0.0758468	0.137443	0.0942549
10	0.529391	0.782419	0.996872	0.603315	0.102517	0.0847033	0.551928	0.139466	0.317937	0.00631422	0.195281	0.0528682	0.0544289	0.167388	0.981383	0.819694	0.888252	0.536454	0.110907	0.302641	0.288498	0.213843	0.263658	0.0749532	0.239443	0.0716716	0.127727	0.0980157
11	0.521888	0.796798	0.996886	0.608133	0.107479	0.0791803	0.505052	0.137531	0.324721	0.00629203	0.20162	0.0532646	0.0524396	0.158249	0.964496	0.8186	0.888174	0.582422	0.104656	0.265619	0.313224	0.208958	0.269713	0.0763721	0.255854	0.0681538	0.117857	0.101166
12	0.511818	0.810692	0.996898	0.610113	0.112475	0.0751353	0.460332	0.135686	0.331117	0.00627072	0.205627	0.0533689	0.051411	0.148611	0.940171	0.818196	0.887773	0.627954	0.0994013	0.231259	0.33926	0.203847	0.275678	0.0775678	0.273103	0.0650306	0.107987	0.103443
13	0.499412	0.82407	0.996906	0.609442	0.117494	0.0725495	0.418296	0.134081	0.337044	0.00625081	0.207225	0.0533299	0.0511223	0.13866	0.909475	0.818729	0.887062	0.672512	0.0950893	0.199648	0.365321	0.198511	0.281297	0.0784675	0.291066	0.0622326	0.0982471	0.104724
14	0.484878	0.836647	0.996913	0.606456	0.122495	0.0713689	0.379326	0.132607	0.34224	0.00623359	0.206585	0.0533395	0.0513637	0.128611	0.873434	0.820361	0.88614	0.715642	0.0917034	0.170823	0.390336	0.192847	0.2864	0.0790789	0.309589	0.059773	0.088745	0.105105
15	0.468473	0.847936	0.996918	0.601555	0.127416	0.0715994	0.343634	0.131077	0.346341	0.00621924	0.204032	0.0536018	0.0520391	0.118696	0.83309	0.823	0.885189	0.756857	0.0892444	0.14477	0.413497	0.186722	0.29096	0.0793069	0.328516	0.0576914	0.0795766	0.104836
16	0.450514	0.857574	0.996922	0.595161	0.132152	0.0732337	0.311222	0.129322	0.349093	0.00620772	0.200012	0.0543071	0.0531279	0.109126	0.789497	0.826306	0.88433	0.795321	0.0877209	0.121448	0.434298	0.180086	0.294852	0.0791605	0.347522	0.0560337	0.0708284	0.104076
17	0.431343	0.865309	0.996926	0.587755	0.136589	0.0762857	0.281875	0.127106	0.350424	0.00620019	0.19495	0.0555083	0.0545408	0.100068	0.743726	0.829841	0.883694	0.830161	0.0871429	0.100762	0.452437	0.172973	0.298082	0.0787546	0.366214	0.0548353	0.0625579	0.102914
18	0.411356	0.870746	0.996931	0.579662	0.140637	0.0807194	0.255309	0.124368	0.350156	0.0061944	0.189318	0.0571347	0.0561784	0.0916091	0.696793	0.833155	0.88338	0.860648	0.0874974	0.0826037	0.467818	0.16543	0.300765	0.0782884	0.384253	0.0541717	0.0547964	0.101331
19	0.390985	0.873597	0.996936	0.571112	0.14422	0.0863933	0.231188	0.121144	0.348362	0.00618962	0.183422	0.0590192	0.0579459	0.0837837	0.649652	0.835845	0.883339	0.886089	0.0887254	0.0668559	0.480449	0.157521	0.302882	0.077815	0.401022	0.0540727	0.0475627	0.0992937
20	0.37058	0.873692	0.99694	0.562401	0.147237	0.0930153	0.209118	0.117417	0.345312	0.00618685	0.177523	0.0609546	0.0596954	0.0765323	0.603122	0.837461	0.883429	0.905766	0.0906907	0.0533565	0.490331	0.14933	0.304233	0.0774874	0.41576	0.0543809	0.0408893	0.0967874
21	0.350464	0.870999	0.996942	0.553737	0.149623	0.100244	0.188833	0.113236	0.341398	0.00618656	0.171742	0.0627425	0.0612688	0.0698014	0.557844	0.837583	0.883636	0.919247	0.0932376	0.0419833	0.497369	0.140943	0.304737	0.0774476	0.427747	0.0549092	0.0347331	0.0939796
22	0.33089	0.865529	0.996941	0.545224	0.151356	0.107759	0.170138	0.108697	0.336827	0.00618762	0.166114	0.0642974	0.0626353	0.0635583	0.514327	0.836038	0.88397	0.926166	0.0962326	0.0327289	0.501404	0.132496	0.304401	0.0777226	0.436488	0.0557078	0.0289988	0.091135
23	0.311993	0.857426	0.996937	0.53699	0.152434	0.115323	0.152878	0.103869	0.331932	0.00619012	0.160603	0.0655698	0.0638493	0.0577432	0.472862	0.832754	0.884421	0.926398	0.0995907	0.0255254	0.502387	0.124148	0.303327	0.0783333	0.441964	0.0567257	0.0236875	0.0884964
24	0.293835	0.84703	0.996932	0.529028	0.152893	0.122815	0.136981	0.0987769	0.32702	0.00619477	0.155213	0.0666054	0.0650469	0.0523195	0.433581	0.827637	0.885009	0.91985	0.103331	0.0202199	0.500372	0.116084	0.301739	0.0792825	0.444209	0.057965	0.0189391	0.0862295
25	0.27646	0.834568	0.996926	0.52135	0.152898	0.130371	0.122401	0.093494	0.322201	0.00620157	0.149911	0.0675636	0.0665558	0.0472867	0.396528	0.8207	0.885929	0.90665	0.107632	0.016568	0.495584	0.108441	0.299741	0.0805078	0.443324	0.0596104	0.0150044	0.0843705
26	0.259883	0.820147	0.99692	0.513987	0.152726	0.138527	0.10911	0.0881144	0.317529	0.00620892	0.144713	0.0686471	0.0690569	0.042634	0.361736	0.812253	0.887226	0.887104	0.112936	0.0142646	0.48838	0.101349	0.297427	0.0819894	0.439548	0.0620789	0.0121808	0.0828598
27	0.244141	0.803898	0.996911	0.506941	0.152772	0.148317	0.0970967	0.082716	0.312999	0.00621412	0.139712	0.0701837	0.07339	0.0383566	0.329227	0.80238	0.888894	0.861729	0.1202	0.0129611	0.479281	0.0948904	0.294799	0.0835569	0.43314	0.065981	0.0106572	0.0817323
28	0.22928	0.78592	0.996898	0.500231	0.153449	0.160989	0.0863324	0.0773623	0.308582	0.0062192	0.134981	0.0725932	0.0803813	0.0344498	0.298979	0.791	0.890795	0.831381	0.130629	0.0123669	0.468812	0.0890249	0.291809	0.0849947	0.424461	0.0720208	0.0102994	0.0810621
29	0.21534	0.766073	0.99688	0.49396	0.155147	0.178166	0.0767812	0.0721245	0.303999	0.00623064	0.130539	0.0763175	0.0911712	0.0309266	0.270967	0.777892	0.892814	0.796952	0.145284	0.0122259	0.457523	0.0836876	0.288205	0.0861123	0.413867	0.0808978	0.0107136	0.0808261
30	0.202345	0.744209	0.996857	0.488206	0.15821	0.2013	0.0683975	0.0670528	0.299028	0.00625696	0.126447	0.0816315	0.10605	0.0277834	0.245144	0.762762	0.894704	0.75933	0.165232	0.0122886	0.446008	0.0788273	0.283909	0.0869301	0.401712	0.0925159	0.011546	0.0809718
31	0.190312	0.720177	0.996834	0.482976	0.163037	0.23158	0.0611252	0.0621736	0.293471	0.00630427	0.122755	0.0886676	0.124315	0.0250025	0.221422	0.745127	0.896327	0.719477	0.191426	0.0123841	0.434915	0.0743498	0.278947	0.0874394	0.388305	0.106189	0.0126253	0.0814194
32	0.179286	0.693772	0.996814	0.4783	0.170034	0.269501	0.0549175	0.0575317	0.287188	0.0063644	0.119496	0.0975335	0.144458	0.022569	0.199695	0.724527	0.897624	0.678323	0.224301	0.0124316	0.424969	0.0701408	0.27324	0.0877388	0.37388	0.120894	0.01386	0.0822343
33	0.169372	0.664923	0.996798	0.474187	0.179528	0.314824	0.0497396	0.053521	0.28001	0.00642811	0.116695	0.10812	0.164885	0.0204607	0.179893	0.700771	0.898634	0.636775	0.263197	0.0124325	0.417037	0.0662228	0.266648	0.0878591	0.358567	0.135692	0.0151568	0.0836903
34	0.160614	0.633641	0.996786	0.470538	0.191984	0.366944	0.0455592	0.0500418	0.271897	0.00648855	0.114269	0.120016	0.18375	0.0186633	0.161911	0.673801	0.899439	0.595536	0.307555	0.0124387	0.411846	0.0624876	0.259122	0.0878097	0.342461	0.149691	0.0164387	0.0860467
35	0.153091	0.600104	0.996778	0.467273	0.208102	0.424433	0.0423633	0.0470417	0.262709	0.00653563	0.112112	0.133024	0.19943	0.017183	0.145685	0.643855	0.900225	0.555303	0.35656	0.0125019	0.410052	0.0588349	0.250577	0.0875825	0.325641	0.162113	0.0176494	0.0896103
36	0.146839	0.564776	0.996772	0.464259	0.228059	0.484975	0.0401131	0.0446571	0.252429	0.00657062	0.110178	0.146742	0.210884	0.0160074	0.131134	0.611417	0.901085	0.516652	0.408617	0.0126887	0.412223	0.0552413	0.24097	0.08722	0.308273	0.172367	0.0187468	0.0947003
37	0.141857	0.528194	0.996769	0.461323	0.25181	0.546353	0.0387644	0.0429868	0.24112	0.00658967	0.10848	0.160518	0.217963	0.015139	0.118187	0.577066	0.902047	0.480092	0.461994	0.0130563	0.418773	0.0517012	0.230381	0.0867407	0.29059	0.180144	0.0197224	0.101637
38	0.138055	0.490862	0.996773	0.458257	0.279267	0.606023	0.0382757	0.0416959	0.228932	0.00659022	0.106987	0.173979	0.220671	0.0146088	0.106714	0.541375	0.903102	0.445979	0.515071	0.0136954	0.430048	0.0480944	0.21898	0.0863205	0.272801	0.185368	0.02055	0.110503
39	0.135424	0.453345	0.996782	0.454899	0.31012	0.661577	0.0386421	0.0409632	0.216026	0.00657415	0.105718	0.18697	0.219483	0.0144384	0.0966414	0.504952	0.904151	0.414711	0.566228	0.0147043	0.446461	0.044507	0.206921	0.0859472	0.255181	0.188033	0.0211965	0.12141
40	0.133936	0.416182	0.996795	0.450995	0.344029	0.710734	0.0398312	0.0409355	0.202578	0.00654089	0.10455	0.199641	0.215418	0.014595	0.087917	0.468381	0.905013	0.386605	0.613739	0.0160407	0.468145	0.0410326	0.194357	0.0855339	0.238054	0.188112	0.0216729	0.134336
41	0.133538	0.379807	0.996812	0.44644	0.380457	0.751939	0.0418008	0.0415024	0.188749	0.00649664	0.103386	0.212075	0.20958	0.015016	0.0804605	0.432153	0.905661	0.361909	0.656292	0.017639	0.49515	0.0376902	0.181447	0.0850657	0.221697	0.186157	0.0219893	0.148859
42	0.13416	0.344596	0.996832	0.441104	0.418776	0.784026	0.0445193	0.0424886	0.174721	0.00644659	0.102139	0.224245	0.202903	0.0156412	0.0741883	0.396709	0.906057	0.340747	0.693013	0.0194694	0.527454	0.0344972	0.168377	0.0844428	0.206284	0.182845	0.0221432	0.164154
43	0.135728	0.310866	0.996854	0.434891	0.458511	0.806409	0.0479174	0.0437156	0.160687	0.00639413	0.100781	0.236086	0.196515	0.0164029	0.0690065	0.362412	0.906163	0.3231	0.723425	0.0214968	0.564421	0.031482	0.15532	0.0836127	0.19196	0.17884	0.0221068	0.17907
44	0.138167	0.278871	0.996876	0.427689	0.499234	0.818963	0.0519289	0.0450245	0.146827	0.00634374	0.0993347	0.247226	0.191348	0.0172117	0.0648412	0.329568	0.906055	0.308932	0.747317	0.0236758	0.604736	0.0286671	0.142439	0.0826566	0.178789	0.174936	0.0218401	0.192537
45	0.141455	0.248801	0.9969	0.419413	0.540549	0.822188	0.0564455	0.0463562	0.133302	0.00629698	0.0978666	0.256904	0.187812	0.0180733	0.061612	0.298404	0.905732	0.298143	0.765062	0.0259094	0.646746	0.0260569	0.129885	0.0816026	0.166758	0.171888	0.0213667	0.203899
46	0.145638	0.220788	0.996925	0.410002	0.581921	0.816834	0.0613462	0.0477216	0.120243	0.00625407	0.0963679	0.264567	0.185709	0.0190652	0.0592409	0.269099	0.905174	0.290572	0.777278	0.0281135	0.688616	0.023654	0.117782	0.0805102	0.155854	0.170016	0.0207507	0.21294
47	0.150858	0.194916	0.996947	0.399565	0.622995	0.803928	0.0665363	0.0493086	0.107745	0.00621613	0.0948042	0.270091	0.184564	0.0203188	0.0576469	0.241784	0.90442	0.286037	0.784619	0.0302367	0.728204	0.0214772	0.106211	0.079511	0.146067	0.169483	0.0200395	0.219778
48	0.15744	0.171219	0.996966	0.388289	0.663583	0.784674	0.0719447	0.0514574	0.095895	0.00618394	0.0931654	0.273335	0.183775	0.0219361	0.0567311	0.216541	0.903491	0.284401	0.787607	0.0322621	0.763919	0.0195275	0.0952596	0.0786782	0.137406	0.170434	0.0192886	0.225411
49	0.165878	0.149683	0.99698	0.376474	0.703567	0.760314	0.0775878	0.0545301	0.0847717	0.00615763	0.0914263	0.274232	0.182832	0.0239915	0.0563841	0.193395	0.902405	0.285553	0.786675	0.0341776	0.794559	0.0177963	0.0849814	0.0780397	0.129751	0.172902	0.0185735	0.23073
50	0.176823	0.130252	0.996991	0.364523	0.742666	0.732021	0.0835162	0.0589616	0.0744606	0.00613883	0.0896848	0.272715	0.181377	0.0265964	0.0565198	0.172357	0.901208	0.28939	0.782243	0.0359846	0.819248	0.016273	0.0754146	0.077709	0.122974	0.176731	0.0179618	0.236263
51	0.19104	0.112883	0.996999	0.352961	0.7804	0.70096	0.0899104	0.0651759	0.0650348	0.00612849	0.0881095	0.268891	0.179272	0.0300888	0.0570779	0.153437	0.899933	0.295821	0.774717	0.0377051	0.837325	0.0149568	0.0666013	0.0776282	0.116944	0.181608	0.0175133	0.242361
52	0.209493	0.0974967	0.997005	0.342433	0.815953	0.668243	0.0969999	0.0735883	0.0565316	0.0061256	0.0869002	0.26321	0.1765	0.0349528	0.0580151	0.136618	0.898569	0.304545	0.764685	0.0393926	0.848645	0.0138453	0.058562	0.077744	0.111613	0.18728	0.0172969	0.249061
53	0.232982	0.0839945	0.997011	0.333691	0.848072	0.634873	0.105087	0.0844999	0.048965	0.00612503	0.0864089	0.256083	0.173265	0.0415518	0.0593199	0.121857	0.897123	0.315021	0.752799	0.0411437	0.853358	0.0129367	0.05131	0.0780492	0.107079	0.193557	0.0173632	0.256043
54	0.262157	0.0722872	0.997017	0.327488	0.875407	0.601792	0.114442	0.0979515	0.0423458	0.00612434	0.0870698	0.247836	0.169928	0.0498754	0.0609828	0.109128	0.89554	0.326527	0.739751	0.0430972	0.851827	0.0122301	0.0448789	0.0785347	0.103454	0.20032	0.0179262	0.263029
55	0.297184	0.0622778	0.997021	0.324672	0.896629	0.569865	0.125267	0.113793	0.0366757	0.00612299	0.0891091	0.23922	0.167056	0.0597228	0.0629821	0.09838	0.893829	0.338237	0.726178	0.0454103	0.84469	0.0117315	0.0392965	0.0790453	0.100905	0.207665	0.019343	0.269824
56	0.33787	0.0538676	0.997024	0.326129	0.910575	0.539765	0.137737	0.131758	0.0319494	0.00612038	0.0926759	0.231071	0.165341	0.0707292	0.0652852	0.0895519	0.892021	0.349288	0.712613	0.0482674	0.832799	0.0114358	0.0346384	0.0795042	0.0995005	0.215788	0.0220853	0.276175
57	0.383207	0.0469725	0.997027	0.33259	0.91648	0.512073	0.151871	0.151702	0.0281122	0.00611426	0.0980789	0.223985	0.165622	0.082542	0.0678272	0.0825691	0.890205	0.358893	0.699419	0.0518858	0.817025	0.0113556	0.0309824	0.0798999	0.0991734	0.224721	0.0266459	0.281814
58	0.431545	0.0415218	0.997029	0.344619	0.914131	0.487213	0.16753	0.173616	0.0250363	0.00610427	0.105442	0.21829	0.168745	0.0948538	0.0705344	0.0773318	0.888448	0.366492	0.686826	0.05647	0.798273	0.0114998	0.0283614	0.0802025	0.0997407	0.234437	0.0332159	0.286354
59	0.481062	0.0373621	0.997031	0.362627	0.903701	0.465666	0.184421	0.197161	0.0226595	0.006091	0.114379	0.213835	0.175403	0.107391	0.0733326	0.073708	0.88685	0.371698	0.675012	0.062256	0.777433	0.0118573	0.0267371	0.080439	0.100917	0.244991	0.0416989	0.289611
60	0.5301	0.0343006	0.997032	0.386714	0.885841	0.447705	0.202316	0.221862	0.0209489	0.00607755	0.124353	0.210196	0.185927	0.119993	0.0761524	0.0715687	0.885398	0.374233	0.664063	0.0695634	0.755228	0.0124049	0.0260705	0.0806947	0.102391	0.256388	0.0519666	0.291932
61	0.577297	0.0321894	0.997032	0.416702	0.86146	0.433534	0.220983	0.247082	0.0197812	0.00606553	0.134731	0.206876	0.200166	0.132463	0.0789295	0.0707648	0.884063	0.374023	0.65399	0.0786154	0.732112	0.0130975	0.0262683	0.0809736	0.10389	0.268288	0.0638964	0.293666
62	0.621807	0.030888	0.997031	0.452075	0.831705	0.423301	0.240223	0.272199	0.0190462	0.00605119	0.144698	0.203472	0.217567	0.144545	0.0816095	0.0711201	0.882858	0.371168	0.644809	0.0896573	0.708414	0.0138976	0.0272181	0.0812411	0.105207	0.28038	0.0773145	0.294923
63	0.663338	0.0302619	0.997022	0.492166	0.797506	0.41704	0.259781	0.296349	0.0186566	0.00602384	0.153503	0.199662	0.237283	0.155961	0.0841541	0.0724402	0.881814	0.365773	0.636496	0.103126	0.684274	0.0147515	0.0287759	0.0815257	0.106144	0.292346	0.0921571	0.295695
64	0.701939	0.0302057	0.997007	0.535889	0.759814	0.414695	0.279419	0.318825	0.0185242	0.00599073	0.160879	0.195188	0.258259	0.166461	0.0865326	0.074531	0.880907	0.358025	0.629145	0.119337	0.659728	0.0155887	0.0308216	0.0817743	0.106588	0.303966	0.108206	0.295523
65	0.737849	0.0306466	0.996989	0.582066	0.719534	0.416171	0.299092	0.339049	0.0185639	0.0059562	0.166746	0.189878	0.279692	0.175916	0.0887372	0.0771776	0.880061	0.348221	0.622941	0.138573	0.634852	0.0163568	0.0331911	0.0819404	0.10644	0.31506	0.125182	0.293794
66	0.771736	0.0315315	0.996965	0.629523	0.67752	0.42142	0.318775	0.356717	0.0186671	0.00592068	0.171131	0.183921	0.301095	0.184214	0.0907617	0.0801886	0.879257	0.336688	0.618101	0.161311	0.609924	0.0170402	0.035669	0.0821335	0.10575	0.325461	0.142811	0.29023
67	0.804205	0.0328049	0.996934	0.677302	0.634409	0.430281	0.338421	0.371393	0.0187457	0.00589462	0.174156	0.177415	0.32225	0.191266	0.0926055	0.0834167	0.878555	0.323704	0.614778	0.187625	0.585037	0.0176286	0.0380276	0.0823814	0.104513	0.335351	0.160401	0.285062
68	0.835422	0.034422	0.996907	0.724259	0.590986	0.44267	0.358127	0.383122	0.0187388	0.00588738	0.176162	0.17042	0.342832	0.196938	0.0942564	0.086742	0.877969	0.309596	0.613208	0.217614	0.560504	0.0181269	0.0401318	0.0826245	0.102732	0.344764	0.176904	0.278474
69	0.865207	0.0363186	0.996883	0.769281	0.547844	0.458204	0.378008	0.392288	0.0186396	0.00589258	0.177709	0.163145	0.362696	0.201184	0.0957281	0.0900603	0.877557	0.294684	0.613298	0.251236	0.53659	0.018542	0.0419051	0.0829103	0.100443	0.353698	0.191657	0.270924
70	0.892917	0.0384317	0.99686	0.811153	0.50554	0.476457	0.398165	0.399305	0.0185009	0.00590741	0.179051	0.155758	0.381615	0.20404	0.0970212	0.0932902	0.877409	0.279268	0.614822	0.288348	0.513535	0.0188509	0.0433088	0.083343	0.0976849	0.362105	0.204334	0.262734
71	0.917427	0.040708	0.996841	0.848745	0.464507	0.496792	0.418706	0.404332	0.0183905	0.00592992	0.180193	0.148236	0.399368	0.205452	0.0981373	0.0963564	0.877538	0.26362	0.617454	0.32838	0.491402	0.0190281	0.0443128	0.0838706	0.0944754	0.369951	0.214566	0.254134
72	0.937528	0.0431218	0.996828	0.881029	0.425191	0.518589	0.439724	0.407286	0.0183795	0.00595375	0.181093	0.140663	0.415603	0.205335	0.0990789	0.0992213	0.877798	0.247998	0.620847	0.370904	0.470506	0.0190912	0.0449354	0.0844454	0.0909006	0.376916	0.222368	0.245381
73	0.951987	0.0457243	0.996817	0.907147	0.387888	0.540982	0.46139	0.408013	0.0185818	0.00597927	0.181517	0.13317	0.429978	0.203718	0.0998341	0.101864	0.8781	0.232621	0.624505	0.415218	0.450986	0.0190567	0.045182	0.0850925	0.0870226	0.382651	0.227971	0.236739
74	0.959858	0.0486487	0.996806	0.92632	0.352855	0.562999	0.483903	0.406324	0.0191745	0.00600738	0.181333	0.126034	0.442179	0.200846	0.100401	0.104303	0.878412	0.217674	0.62797	0.460479	0.432765	0.0189403	0.0450934	0.0858438	0.0829249	0.386888	0.231611	0.228464
75	0.960617	0.0520881	0.996798	0.938152	0.320186	0.583835	0.507141	0.402375	0.0203542	0.00603768	0.180648	0.119503	0.451992	0.197186	0.100806	0.106627	0.878754	0.203278	0.630776	0.505934	0.415667	0.0187931	0.0447584	0.0866603	0.0787305	0.389369	0.233444	0.220865
76	0.953942	0.056367	0.996791	0.942466	0.289905	0.602558	0.531043	0.396221	0.0223133	0.00607117	0.179547	0.113751	0.459112	0.193336	0.101121	0.109022	0.879191	0.189502	0.632508	0.551055	0.399568	0.0186837	0.0443686	0.0875406	0.0745378	0.390008	0.233585	0.214126
77	0.939929	0.0619121	0.996787	0.939438	0.261967	0.618309	0.555646	0.388072	0.0251017	0.00610704	0.178061	0.108882	0.46321	0.189762	0.101489	0.111844	0.879763	0.176385	0.632717	0.59554	0.384435	0.0187084	0.0442407	0.0885012	0.0704453	0.388835	0.231816	0.208174
78	0.919085	0.0692547	0.996783	0.929384	0.236291	0.630487	0.580932	0.378056	0.0287422	0.00614395	0.176114	0.104847	0.464177	0.186676	0.102161	0.115698	0.880391	0.16395	0.631081	0.638995	0.370185	0.0190666	0.0448145	0.0894539	0.0665275	0.385968	0.228406	0.202789
79	0.892295	0.0789345	0.99678	0.912927	0.212748	0.638562	0.606889	0.366235	0.0331689	0.00617958	0.173657	0.101362	0.462072	0.183945	0.103557	0.121489	0.881037	0.152216	0.627415	0.681081	0.356751	0.0200887	0.0466168	0.0903749	0.062808	0.381656	0.223765	0.197646
80	0.860756	0.0914839	0.996778	0.890884	0.191174	0.642121	0.633687	0.352665	0.0382937	0.006212	0.17064	0.0980588	0.456988	0.181335	0.10629	0.130266	0.881709	0.141196	0.621486	0.721672	0.344155	0.0222613	0.0501228	0.0912261	0.0592772	0.376124	0.218096	0.192397
81	0.825718	0.107499	0.996778	0.864099	0.171469	0.640889	0.661112	0.337379	0.0440202	0.00623962	0.16704	0.0946959	0.448961	0.178764	0.1111	0.143178	0.882324	0.130916	0.613077	0.760491	0.332446	0.0260413	0.0554108	0.0919661	0.0559219	0.369359	0.211883	0.186846
82	0.788548	0.127502	0.996783	0.833546	0.15356	0.634984	0.688585	0.320655	0.0502875	0.00626171	0.162843	0.0911314	0.438321	0.176428	0.118759	0.161368	0.882873	0.121402	0.602292	0.797092	0.321572	0.0316573	0.0622979	0.0925405	0.0527453	0.361433	0.205814	0.180891
83	0.750512	0.151851	0.996794	0.800246	0.1374	0.624629	0.715804	0.302841	0.0569681	0.0062785	0.158154	0.0873265	0.425276	0.174066	0.130117	0.185769	0.883427	0.112686	0.589266	0.831111	0.311496	0.0390923	0.0701144	0.0929057	0.0497389	0.352465	0.200326	0.174461
84	0.712747	0.180554	0.99681	0.765163	0.122931	0.610323	0.742636	0.284276	0.0639378	0.00629024	0.153131	0.0832642	0.410342	0.171384	0.145925	0.216625	0.884001	0.104797	0.574257	0.862153	0.302201	0.0481261	0.0781184	0.0929268	0.0469063	0.342851	0.195855	0.16757
85	0.676145	0.213152	0.996834	0.72925	0.110094	0.592526	0.768743	0.26531	0.070948	0.00629851	0.147854	0.0790008	0.393897	0.16826	0.166573	0.25366	0.884525	0.0977754	0.557566	0.889666	0.293646	0.0583185	0.085858	0.0925158	0.0442548	0.332901	0.192731	0.160328
86	0.641441	0.248781	0.996863	0.693461	0.0988198	0.57178	0.794092	0.24632	0.0777336	0.0063042	0.142391	0.0746258	0.37634	0.1649	0.192144	0.295893	0.88499	0.0916723	0.539411	0.913226	0.28577	0.0690311	0.0932286	0.091618	0.0417947	0.322865	0.190983	0.152817
87	0.609287	0.286376	0.996896	0.658684	0.0890166	0.548634	0.818798	0.227629	0.0841218	0.00630872	0.136913	0.0702185	0.358012	0.161424	0.222628	0.34198	0.885325	0.0865268	0.519976	0.932506	0.278501	0.079977	0.100241	0.0902574	0.0395391	0.312922	0.190539	0.145059
88	0.580142	0.324551	0.996934	0.62569	0.0805885	0.523614	0.842773	0.20951	0.090299	0.00631355	0.131518	0.065845	0.339207	0.158185	0.257641	0.390304	0.885443	0.082367	0.499374	0.947308	0.271798	0.0907842	0.10706	0.0885909	0.0375502	0.303081	0.191199	0.137147
89	0.554228	0.361955	0.996975	0.595128	0.0734515	0.49716	0.865806	0.192259	0.0966573	0.00631907	0.126291	0.0615754	0.320081	0.155556	0.296275	0.439278	0.885374	0.0792594	0.477674	0.957308	0.265639	0.10119	0.113925	0.0867007	0.0359624	0.293186	0.192528	0.129232
90	0.531672	0.397582	0.997019	0.567482	0.0675175	0.469733	0.887797	0.176161	0.103598	0.00632601	0.121314	0.0574759	0.300772	0.153838	0.337433	0.487435	0.88515	0.0773141	0.455032	0.96201	0.260009	0.111195	0.121112	0.0846331	0.0350266	0.283022	0.194213	0.121407
91	0.512432	0.430933	0.997065	0.543021	0.0626826	0.441751	0.9086	0.1615	0.111426	0.00633599	0.116661	0.0536227	0.281447	0.153182	0.380129	0.533595	0.884845	0.0766387	0.431652	0.960978	0.254877	0.120978	0.128646	0.0824818	0.0350218	0.272414	0.196084	0.113872
92	0.496308	0.46162	0.997107	0.5218	0.058842	0.413599	0.927689	0.148525	0.120359	0.00635161	0.112461	0.0501008	0.262308	0.153607	0.423443	0.576844	0.884482	0.0773564	0.407752	0.953816	0.250157	0.130543	0.136512	0.0803716	0.0361352	0.261167	0.197836	0.106854
93	0.483091	0.489679	0.997144	0.503834	0.055892	0.385588	0.944491	0.137527	0.130621	0.00637314	0.108961	0.0469931	0.243527	0.15509	0.466795	0.616645	0.884065	0.0795997	0.383617	0.940312	0.245717	0.140238	0.144674	0.0783983	0.0384006	0.249193	0.199153	0.1005
94	0.472713	0.515366	0.997171	0.489203	0.0537794	0.357986	0.95836	0.128836	0.142156	0.0064032	0.106455	0.0443807	0.225235	0.157679	0.510053	0.652799	0.88366	0.0835326	0.359561	0.920545	0.241461	0.15034	0.15319	0.076638	0.0417612	0.236525	0.199995	0.0948815
95	0.46521	0.539195	0.997187	0.478039	0.0524453	0.331011	0.968374	0.122792	0.154953	0.00644474	0.105183	0.0423378	0.207557	0.161411	0.553271	0.68533	0.883303	0.08947	0.33585	0.895033	0.237285	0.161051	0.162078	0.0750776	0.0461594	0.223271	0.200382	0.0900758
96	0.460691	0.56175	0.997194	0.470669	0.0518255	0.304849	0.973421	0.119497	0.168935	0.00649663	0.105043	0.0408659	0.190559	0.166099	0.596685	0.714308	0.882928	0.0978254	0.312694	0.864382	0.233078	0.172557	0.171289	0.0737172	0.0516118	0.209561	0.20021	0.0860634
97	0.459237	0.583438	0.997197	0.467389	0.0518945	0.279657	0.972687	0.118802	0.183787	0.00655148	0.105928	0.039897	0.174293	0.171478	0.640302	0.73978	0.882585	0.109032	0.290276	0.829293	0.228772	0.184801	0.180668	0.0725685	0.0584092	0.195569	0.199497	0.0828652
98	0.460937	0.604248	0.997198	0.468405	0.0526638	0.255592	0.965441	0.120333	0.199197	0.00660382	0.107605	0.0393441	0.158803	0.177153	0.684053	0.76187	0.882297	0.123687	0.268751	0.790452	0.224328	0.197204	0.190016	0.0715944	0.0669491	0.181471	0.198141	0.0804208
99	0.465547	0.624139	0.997199	0.473845	0.0541499	0.232797	0.951215	0.12344	0.214833	0.00664769	0.109746	0.0391594	0.144157	0.182391	0.727707	0.78057	0.882019	0.14231	0.248233	0.748575	0.219789	0.20895	0.199273	0.0706554	0.0774275	0.167422	0.196015	0.0785125
100	0.472526	0.642923	0.997203	0.483262	0.0564045	0.211362	0.929945	0.127278	0.230375	0.00667604	0.112285	0.0392859	0.130412	0.186468	0.771002	0.795751	0.881756	0.165279	0.228822	0.704324	0.215477	0.219188	0.208215	0.0697592	0.0897028	0.153593	0.193025	0.0769444
	RIGHT
	EMG RRectusFem		EMG RVastusLat		EMG RSemitendi		EMG RBicepsFem		EMG RGastrocMed		EMG RSoleus		EMG RTibialisA		EMG LRectusFem		EMG LVastusLat		EMG LSemitendi		EMG LBicepsFem		EMG LGastrocMed		EMG LSoleus		EMG LTibialisA
%	mean	std	mean	std	mean	std	mean	std	mean	std	mean	std	mean	std	mean	std	mean	std	mean	std	mean	std	mean	std	mean	std	mean	std
1	0.281438	0.816766	0.0332483	0.813961	0.0658671	0.207278	0.903662	0.138972	0.158174	0.0178287	0.247225	0.0335953	0.0851134	0.0844878	0.712463	0.796989	0.076641	0.170485	0.154554	0.99688	0.371431	0.312623	0.168605	0.0229383	0.0724415	0.0793893	0.00632363	0.0777624
2	0.283497	0.813277	0.035145	0.844734	0.0648679	0.184945	0.903285	0.133995	0.16396	0.0172598	0.260165	0.030412	0.077305	0.0841991	0.753058	0.769351	0.0822348	0.182043	0.134583	0.996884	0.359288	0.318785	0.166037	0.0247786	0.0776825	0.0708835	0.00630493	0.0756361
3	0.28861	0.806362	0.0369138	0.867261	0.0643543	0.164763	0.902848	0.129731	0.169943	0.0167649	0.271841	0.0274399	0.0699671	0.0838055	0.792593	0.738313	0.0880515	0.196502	0.116746	0.996891	0.34739	0.322057	0.162641	0.0271164	0.084558	0.0629685	0.00629172	0.0735859
4	0.296463	0.79686	0.0386601	0.881472	0.0642682	0.146699	0.902307	0.125862	0.176353	0.0165146	0.282369	0.024716	0.0631184	0.0834247	0.830108	0.704966	0.0942808	0.214424	0.100937	0.996901	0.336439	0.322105	0.158702	0.0303211	0.0932337	0.0556957	0.00628213	0.0718261
5	0.306493	0.785475	0.0404971	0.887947	0.0645722	0.130726	0.901591	0.122097	0.183464	0.016813	0.292136	0.0222709	0.0567665	0.0831861	0.864258	0.670364	0.10134	0.236294	0.0870469	0.996915	0.327262	0.318884	0.154596	0.0348415	0.103527	0.0490888	0.00627556	0.0707051
6	0.317908	0.77288	0.0425378	0.8873	0.0652292	0.11682	0.900688	0.11835	0.191481	0.0180918	0.301162	0.020123	0.0509492	0.0831327	0.893499	0.635437	0.109668	0.262694	0.0749907	0.996933	0.320679	0.312687	0.150724	0.041136	0.115147	0.0431446	0.00627126	0.070753
7	0.329901	0.759636	0.0449269	0.88027	0.0662353	0.104957	0.899627	0.114715	0.200354	0.0207471	0.309139	0.0182892	0.0456824	0.0833603	0.916257	0.601093	0.11959	0.293585	0.0646531	0.996953	0.317476	0.304292	0.147504	0.049432	0.127551	0.0379002	0.00626916	0.0729288
8	0.341595	0.746219	0.0478631	0.867719	0.0675675	0.0951116	0.898431	0.111207	0.210011	0.0249968	0.315788	0.0167657	0.040987	0.0838515	0.931299	0.568219	0.131281	0.328751	0.0559181	0.996975	0.318356	0.294567	0.145597	0.0595031	0.140218	0.0333758	0.00626679	0.0781824
9	0.352159	0.732939	0.0515959	0.850587	0.0691772	0.0872305	0.897127	0.107893	0.22035	0.031112	0.320897	0.0155443	0.0369256	0.084613	0.937851	0.537552	0.144785	0.36758	0.0486774	0.996996	0.324126	0.28436	0.14609	0.0709959	0.152848	0.0295664	0.00626265	0.0868451
10	0.36086	0.720044	0.056335	0.829962	0.0710161	0.0812356	0.895763	0.104873	0.23126	0.0391512	0.324346	0.0146245	0.0335699	0.0854618	0.935573	0.509613	0.159864	0.409106	0.0428269	0.997015	0.335532	0.27405	0.150191	0.0834742	0.165513	0.0264388	0.00625679	0.0985019
11	0.367142	0.70772	0.0623642	0.806922	0.0730147	0.0770014	0.894371	0.102173	0.242732	0.0490146	0.326253	0.0140066	0.0310091	0.0861989	0.92476	0.484883	0.176162	0.451988	0.0382584	0.997031	0.353134	0.263818	0.158771	0.0964562	0.178547	0.0239213	0.00624956	0.112294
12	0.370718	0.696168	0.0700158	0.782372	0.0751034	0.0743776	0.892993	0.0997801	0.254778	0.0606622	0.326789	0.0136777	0.0293568	0.0868144	0.906194	0.463649	0.193433	0.495156	0.0348711	0.997046	0.377229	0.253741	0.172105	0.109443	0.192376	0.0219341	0.006241	0.127116
13	0.371467	0.68537	0.0796298	0.757032	0.0772231	0.0731628	0.891694	0.0976398	0.267208	0.0740676	0.326176	0.013609	0.0286729	0.087349	0.880905	0.44609	0.211584	0.537945	0.0325239	0.997058	0.407695	0.243828	0.189622	0.12216	0.207107	0.0204477	0.00623414	0.141923
14	0.369441	0.675239	0.0913348	0.731299	0.0793301	0.0731493	0.890487	0.095759	0.279609	0.0891582	0.324307	0.0137521	0.0289422	0.0878216	0.85011	0.432237	0.230376	0.579646	0.0310579	0.997066	0.443599	0.234056	0.209832	0.134484	0.222822	0.0194251	0.00623031	0.156039
15	0.364835	0.665808	0.105144	0.70526	0.081401	0.0741404	0.889466	0.0940843	0.291564	0.105593	0.320926	0.0140335	0.0300344	0.0882524	0.815019	0.422089	0.249534	0.6199	0.0303573	0.997072	0.483604	0.224266	0.231275	0.14619	0.239493	0.0187689	0.00622768	0.16895
16	0.357907	0.657054	0.121447	0.679117	0.0834292	0.0759222	0.888632	0.0925231	0.302562	0.123077	0.316052	0.0143963	0.0317729	0.0886415	0.776715	0.415459	0.268977	0.658525	0.0303118	0.997073	0.526705	0.214506	0.252926	0.157129	0.256791	0.0184162	0.00621605	0.180136
17	0.348922	0.648886	0.140532	0.653062	0.0854332	0.0783152	0.887834	0.0910485	0.312269	0.141068	0.309946	0.0148124	0.0339508	0.0890244	0.736018	0.412111	0.288614	0.695731	0.0308318	0.997065	0.572085	0.204773	0.27415	0.167117	0.274102	0.0182993	0.00619051	0.189356
18	0.338176	0.641466	0.162337	0.627328	0.0874081	0.0812037	0.887076	0.0896173	0.320647	0.158909	0.302801	0.0153041	0.0364131	0.0893894	0.69373	0.412066	0.308233	0.73165	0.0318621	0.997054	0.618763	0.195112	0.294284	0.176031	0.29106	0.0183443	0.00616142	0.196443
19	0.325988	0.635	0.186913	0.602049	0.089341	0.0844428	0.886411	0.0881546	0.32795	0.176054	0.294959	0.0158886	0.0389962	0.0896859	0.650539	0.415393	0.32774	0.766307	0.0333176	0.997039	0.666097	0.185681	0.313287	0.183715	0.307315	0.0184976	0.00613093	0.201482
20	0.312674	0.629675	0.21445	0.577334	0.0911997	0.0879042	0.885851	0.0866248	0.334482	0.191993	0.286704	0.0165205	0.0415197	0.0899035	0.60699	0.422078	0.347214	0.79946	0.0351023	0.997022	0.713362	0.176673	0.33154	0.190045	0.322467	0.0187345	0.0061055	0.204771
21	0.298529	0.625718	0.244931	0.553374	0.0929535	0.0915007	0.885417	0.0850441	0.340393	0.206171	0.278232	0.0171299	0.0438481	0.0900766	0.563652	0.43216	0.366729	0.830741	0.037139	0.997008	0.75913	0.16814	0.349152	0.194883	0.3365	0.0190004	0.00609373	0.206888
22	0.283838	0.623314	0.278375	0.530341	0.094568	0.0951382	0.88521	0.0833851	0.345699	0.217987	0.269544	0.0176516	0.0458728	0.0901957	0.521059	0.445501	0.386401	0.859601	0.0393555	0.996999	0.802271	0.160139	0.366003	0.198001	0.349344	0.0192292	0.00609747	0.207913
23	0.268843	0.622241	0.314803	0.50834	0.0960291	0.0986963	0.885284	0.081623	0.350394	0.227026	0.260846	0.0180497	0.0475221	0.0902318	0.479634	0.46145	0.406344	0.885401	0.0416955	0.996991	0.841705	0.152732	0.381731	0.199057	0.36079	0.0194131	0.00611024	0.208211
24	0.253757	0.62217	0.354137	0.487491	0.0973145	0.102072	0.885596	0.0797261	0.354289	0.233032	0.252382	0.0183143	0.0487536	0.0901996	0.439793	0.479318	0.426812	0.907305	0.0441428	0.996986	0.876227	0.146001	0.395839	0.197926	0.370552	0.0195822	0.00613106	0.208064
25	0.238772	0.622769	0.396052	0.46791	0.0984135	0.105211	0.8861	0.0776437	0.35712	0.236034	0.244447	0.0185149	0.0495801	0.0902413	0.401892	0.498477	0.44795	0.924385	0.0467443	0.996983	0.904893	0.139922	0.407888	0.19478	0.378493	0.0197934	0.00615443	0.207702
26	0.224058	0.623645	0.440009	0.449522	0.0993415	0.108106	0.886719	0.0752765	0.358876	0.236053	0.237231	0.0187498	0.0500275	0.0903731	0.366148	0.518181	0.469796	0.935734	0.0496239	0.996981	0.927003	0.134421	0.417594	0.189917	0.384383	0.020131	0.00618057	0.207153
27	0.209789	0.624461	0.485293	0.432164	0.100154	0.110815	0.887394	0.0726021	0.359476	0.233274	0.230826	0.0191259	0.0501434	0.0906546	0.332717	0.537585	0.492308	0.940625	0.0529901	0.996978	0.942052	0.12946	0.424515	0.183848	0.38811	0.0207741	0.00620867	0.206461
28	0.196078	0.624851	0.53108	0.41564	0.100935	0.113534	0.888031	0.0696997	0.358931	0.22811	0.225168	0.0196976	0.0500245	0.0911427	0.301655	0.555832	0.515401	0.938627	0.0571181	0.996974	0.949823	0.125047	0.428759	0.177419	0.389676	0.0220549	0.00623895	0.205702
29	0.182986	0.624401	0.576745	0.399847	0.101871	0.116649	0.888549	0.0666846	0.357408	0.221171	0.219994	0.0204401	0.0499412	0.0918845	0.272907	0.572081	0.539048	0.929612	0.062374	0.996968	0.95029	0.121027	0.430591	0.171085	0.38906	0.0242861	0.00627037	0.20493
30	0.170544	0.62261	0.621614	0.384717	0.103245	0.120753	0.888935	0.0636819	0.354876	0.213182	0.214913	0.0213907	0.0503198	0.0928051	0.246374	0.585554	0.563205	0.913898	0.0691836	0.996961	0.943716	0.117245	0.429963	0.165079	0.386109	0.0276387	0.00630241	0.204149
31	0.158762	0.619106	0.665126	0.370242	0.105469	0.126583	0.889179	0.0608103	0.351343	0.204738	0.209608	0.0229136	0.0517622	0.0938021	0.221959	0.5956	0.587888	0.892209	0.078082	0.996953	0.930659	0.113627	0.42689	0.159478	0.380727	0.0321812	0.00633301	0.203212
32	0.147633	0.613569	0.706792	0.3565	0.109067	0.135032	0.889372	0.0581022	0.346975	0.196554	0.2039	0.0256598	0.0549873	0.0948366	0.199598	0.601713	0.613203	0.86546	0.0895254	0.996942	0.9118	0.110193	0.421599	0.154195	0.372838	0.0378741	0.00636089	0.201876
33	0.137181	0.605895	0.746171	0.343524	0.114601	0.146899	0.88954	0.0555542	0.341946	0.189414	0.19766	0.0302204	0.0604286	0.0958626	0.179265	0.603682	0.639132	0.834716	0.103871	0.99693	0.887916	0.107049	0.414249	0.149144	0.362418	0.044643	0.00638619	0.19986
34	0.127419	0.596072	0.782758	0.331302	0.122695	0.162873	0.889797	0.0531249	0.336316	0.183696	0.190839	0.0367838	0.0680075	0.0967328	0.16089	0.601434	0.665512	0.801245	0.12163	0.99692	0.85985	0.104168	0.404952	0.144539	0.349693	0.0523441	0.00640907	0.196965
35	0.118397	0.584175	0.816193	0.319838	0.13411	0.183624	0.890182	0.0507771	0.33008	0.1793	0.183413	0.0452436	0.0773414	0.0972245	0.144403	0.594967	0.692138	0.766281	0.143198	0.996912	0.82847	0.101419	0.393813	0.140819	0.334993	0.0606389	0.00642967	0.193128
36	0.110137	0.570401	0.846346	0.309096	0.149476	0.209493	0.890583	0.0484811	0.323273	0.176172	0.175531	0.0554438	0.0878039	0.0972434	0.129686	0.584699	0.718691	0.731011	0.168613	0.996906	0.794784	0.098731	0.381028	0.138166	0.318774	0.068972	0.00644806	0.188406
37	0.10267	0.554929	0.873149	0.299026	0.169131	0.240632	0.890887	0.0462159	0.316008	0.174044	0.167285	0.066945	0.0983196	0.0967442	0.116635	0.570933	0.744776	0.696428	0.197859	0.996906	0.759707	0.0959477	0.366827	0.13667	0.301431	0.0767791	0.00646597	0.182853
38	0.0960342	0.537917	0.896515	0.28957	0.19323	0.276795	0.890993	0.0439662	0.308453	0.172832	0.158753	0.0792505	0.107852	0.0956841	0.105111	0.554049	0.770224	0.663297	0.230767	0.996912	0.724121	0.0927733	0.351555	0.136208	0.28332	0.0834113	0.00648304	0.176565
39	0.090285	0.519501	0.916328	0.280745	0.221685	0.317065	0.89086	0.0417444	0.300779	0.172224	0.150048	0.0918652	0.115965	0.0941393	0.0950142	0.534469	0.794908	0.632243	0.266466	0.996922	0.688939	0.0890751	0.335541	0.136609	0.264909	0.0885804	0.00649712	0.169675
40	0.0854515	0.499801	0.932451	0.272591	0.25418	0.360264	0.890595	0.0395664	0.293131	0.172115	0.141324	0.104088	0.122338	0.0923142	0.0862609	0.512673	0.818903	0.603641	0.303597	0.996934	0.654971	0.0848875	0.319069	0.137544	0.246636	0.0925034	0.00650758	0.16232
41	0.0815848	0.478952	0.944565	0.265171	0.290301	0.405103	0.890266	0.0375021	0.285518	0.172598	0.132716	0.1154	0.126782	0.0902601	0.0787321	0.489066	0.842435	0.577742	0.340836	0.99695	0.622969	0.080327	0.302366	0.138947	0.228855	0.0958381	0.00651651	0.154607
42	0.0787449	0.457137	0.95225	0.258503	0.329289	0.450149	0.889907	0.0356523	0.277785	0.173517	0.124317	0.125621	0.12942	0.0880125	0.0723114	0.464086	0.865504	0.554685	0.376918	0.996968	0.593475	0.0754972	0.285619	0.140922	0.211931	0.0992061	0.00652208	0.146711
43	0.0769782	0.434579	0.955049	0.252576	0.37021	0.494276	0.889583	0.0341845	0.269772	0.175214	0.116269	0.134813	0.130825	0.0857027	0.0669156	0.438161	0.887803	0.534615	0.410928	0.996987	0.566862	0.0705006	0.268925	0.143514	0.196234	0.103223	0.00652601	0.138894
44	0.0763457	0.411501	0.952537	0.247277	0.41228	0.536743	0.889331	0.0332693	0.261262	0.178063	0.108714	0.143345	0.131672	0.083408	0.0624497	0.411699	0.908822	0.517573	0.442494	0.997005	0.543341	0.0654582	0.252383	0.14679	0.182041	0.108433	0.0065332	0.13147
45	0.076921	0.388158	0.944282	0.242428	0.455026	0.576916	0.889056	0.0330138	0.25211	0.181992	0.101782	0.151857	0.132758	0.0810551	0.0588461	0.38507	0.927904	0.50358	0.471723	0.99702	0.522958	0.0605254	0.236119	0.15112	0.16956	0.115236	0.00654594	0.124841
46	0.0788216	0.364787	0.930049	0.237887	0.498085	0.614185	0.888757	0.0334346	0.242155	0.1866	0.0956041	0.160913	0.134953	0.0787967	0.0560368	0.358593	0.944192	0.492642	0.498725	0.99703	0.505658	0.0558486	0.220217	0.1568	0.159039	0.123762	0.00656278	0.11935
47	0.0822215	0.341632	0.909959	0.233513	0.541307	0.648417	0.888485	0.0345804	0.23144	0.191263	0.090305	0.170615	0.138728	0.0766492	0.053982	0.332516	0.956782	0.484594	0.5238	0.997034	0.491485	0.0515718	0.204725	0.163739	0.15084	0.133996	0.00658734	0.115089
48	0.0874699	0.318928	0.884315	0.229153	0.584444	0.679684	0.888177	0.0365372	0.220049	0.195341	0.085944	0.180658	0.144085	0.0746632	0.0526721	0.307073	0.964861	0.479224	0.547267	0.99703	0.480473	0.0477859	0.189714	0.171706	0.145253	0.145774	0.00662115	0.112073
49	0.0949772	0.296893	0.853558	0.224716	0.627165	0.708026	0.887791	0.0395446	0.208131	0.1983	0.0824961	0.190574	0.150651	0.0729266	0.0520783	0.282467	0.967717	0.476231	0.569466	0.997018	0.472841	0.0445529	0.175251	0.180416	0.142045	0.158795	0.00666282	0.110134
50	0.105293	0.275679	0.818317	0.220163	0.669222	0.733544	0.887419	0.0440458	0.195852	0.199916	0.079869	0.19984	0.158187	0.0714331	0.0521638	0.258864	0.964783	0.475368	0.590907	0.997003	0.468829	0.0418847	0.161387	0.189519	0.140652	0.172786	0.00670766	0.10929
51	0.119117	0.255426	0.779283	0.215508	0.71035	0.756258	0.887129	0.0504752	0.183367	0.20012	0.0778529	0.208008	0.166687	0.0701628	0.0529784	0.23641	0.955523	0.47638	0.612083	0.996986	0.468894	0.0397228	0.14818	0.198428	0.140464	0.187599	0.00675336	0.109371
52	0.137216	0.236224	0.737119	0.210935	0.750291	0.776036	0.886907	0.0590986	0.170815	0.198842	0.076249	0.214621	0.176325	0.0692535	0.0545871	0.215209	0.939825	0.478982	0.633089	0.996969	0.473344	0.0379947	0.135683	0.206657	0.14064	0.203206	0.00679366	0.11066
53	0.160156	0.218108	0.692532	0.206784	0.788932	0.79279	0.886797	0.0698753	0.158342	0.19608	0.0748824	0.219363	0.186929	0.0687614	0.0570487	0.195334	0.917859	0.482979	0.653842	0.996954	0.482054	0.036757	0.123947	0.213856	0.140466	0.219397	0.00682047	0.113589
54	0.188324	0.201108	0.646221	0.203517	0.825944	0.80642	0.886761	0.0825829	0.146087	0.191867	0.0735785	0.221888	0.198104	0.0685853	0.060355	0.176843	0.88993	0.48819	0.674377	0.996945	0.494322	0.0362226	0.113	0.219589	0.139484	0.235926	0.0068296	0.118825
55	0.221697	0.185249	0.598902	0.20184	0.860638	0.817027	0.886705	0.0967157	0.134156	0.186292	0.0721999	0.221898	0.209395	0.0687019	0.0645131	0.159756	0.856577	0.494208	0.694441	0.996941	0.509037	0.0367948	0.102861	0.223444	0.137327	0.25236	0.00682182	0.126729
56	0.259848	0.170535	0.551251	0.202649	0.892011	0.824919	0.886612	0.111708	0.122652	0.179458	0.0707638	0.219537	0.22042	0.0690263	0.0693704	0.144077	0.818538	0.50037	0.713832	0.996942	0.525064	0.0386467	0.0935437	0.225153	0.134018	0.268251	0.00679912	0.137232
57	0.302118	0.156982	0.503922	0.206773	0.918784	0.830574	0.886544	0.127018	0.111683	0.171536	0.0695266	0.215526	0.230931	0.0694675	0.074699	0.129811	0.776676	0.505936	0.732726	0.996947	0.541333	0.0415606	0.0850612	0.224599	0.129964	0.283299	0.00676435	0.149591
58	0.347319	0.144606	0.457503	0.21489	0.939474	0.834408	0.88658	0.142229	0.101319	0.162732	0.0688924	0.210912	0.24073	0.0699924	0.0802898	0.116969	0.731988	0.510151	0.751099	0.996958	0.556981	0.045059	0.077436	0.221886	0.125649	0.2974	0.0067195	0.162743
59	0.394208	0.133417	0.412497	0.227396	0.952993	0.836884	0.88677	0.157128	0.0916275	0.153254	0.0691968	0.206701	0.249836	0.0706949	0.0859545	0.10558	0.685431	0.512409	0.768786	0.996969	0.571342	0.0486032	0.0706882	0.217198	0.121673	0.310495	0.00666652	0.175799
60	0.442088	0.123423	0.369311	0.24419	0.958706	0.838492	0.88711	0.17189	0.0826767	0.143308	0.0703884	0.203647	0.258312	0.071612	0.0915466	0.0956828	0.637935	0.512404	0.785807	0.996982	0.583974	0.0516849	0.0648226	0.210762	0.118599	0.322506	0.00660967	0.188062
61	0.49047	0.114629	0.328278	0.264781	0.956386	0.839644	0.887577	0.186873	0.0745464	0.13309	0.0720214	0.202065	0.266191	0.0727774	0.097029	0.0873114	0.590347	0.510061	0.802004	0.996996	0.594375	0.0540202	0.059788	0.202813	0.116716	0.333264	0.00655187	0.19868
62	0.538833	0.107025	0.289643	0.28856	0.9462	0.840577	0.887984	0.202471	0.0672726	0.122775	0.0738527	0.201802	0.273502	0.0740953	0.102432	0.0804637	0.543452	0.505475	0.817224	0.997011	0.602187	0.0555528	0.0555264	0.193605	0.116282	0.342636	0.00649431	0.207243
63	0.58685	0.100574	0.253575	0.314601	0.92881	0.841554	0.888143	0.219048	0.0608227	0.112514	0.0758264	0.202479	0.280268	0.0754331	0.10779	0.0751271	0.497947	0.498711	0.83147	0.997027	0.607193	0.0563568	0.0520049	0.183364	0.117391	0.350608	0.00643994	0.21351
64	0.634407	0.0952387	0.220207	0.341804	0.904929	0.842862	0.887994	0.236926	0.0551448	0.10243	0.0778481	0.203608	0.286516	0.0765873	0.113125	0.071253	0.45448	0.489859	0.844751	0.997044	0.60937	0.0565861	0.0492295	0.172315	0.119785	0.357084	0.00638944	0.217333
65	0.680918	0.0909608	0.189594	0.368989	0.875421	0.844759	0.887633	0.255846	0.0501293	0.0926321	0.0799634	0.204695	0.292235	0.0774315	0.118424	0.0688024	0.413589	0.47906	0.857084	0.99706	0.608835	0.0564565	0.0473063	0.160792	0.123036	0.361882	0.00634144	0.218694
66	0.725592	0.0876841	0.161754	0.39506	0.84113	0.847247	0.88713	0.275501	0.0457146	0.0832089	0.0821393	0.205128	0.297257	0.0781001	0.123664	0.0677458	0.375674	0.46638	0.868326	0.997075	0.605879	0.0561949	0.0463588	0.14914	0.126487	0.36487	0.00629736	0.217731
67	0.768014	0.0853606	0.136667	0.419166	0.802952	0.850368	0.886603	0.295687	0.0419015	0.0742327	0.0842771	0.204405	0.301494	0.078598	0.128803	0.0680889	0.340937	0.451921	0.878154	0.997088	0.600878	0.0560176	0.0463765	0.137647	0.129472	0.365959	0.00625927	0.214712
68	0.807523	0.0839748	0.11432	0.440715	0.761775	0.853877	0.886152	0.31602	0.0387512	0.0657635	0.0862099	0.202128	0.304857	0.0789483	0.133733	0.0698263	0.309391	0.435948	0.886141	0.997098	0.59416	0.0560708	0.0472433	0.126559	0.131578	0.364995	0.00622658	0.209945
69	0.843315	0.0834699	0.0945721	0.459458	0.718621	0.857328	0.885929	0.336139	0.0362604	0.0578187	0.0877444	0.198285	0.307367	0.0791939	0.138355	0.0728758	0.280799	0.418755	0.891818	0.997108	0.586153	0.056487	0.0487272	0.11608	0.1325	0.362022	0.00619844	0.203886
70	0.87465	0.0838112	0.0773232	0.475244	0.674365	0.860114	0.885896	0.355542	0.0344014	0.0503746	0.0887366	0.192951	0.309004	0.0794027	0.142567	0.0771529	0.254857	0.400664	0.894725	0.99712	0.577327	0.0573045	0.0505	0.106252	0.132157	0.357237	0.00617469	0.196954
71	0.900923	0.0849398	0.0624775	0.488127	0.629845	0.861785	0.886082	0.373493	0.0330903	0.0433635	0.089146	0.186346	0.309869	0.0796017	0.146272	0.0825202	0.231195	0.382057	0.894635	0.997134	0.568006	0.0585023	0.0523157	0.0970695	0.130639	0.350934	0.00615448	0.189518
72	0.92135	0.0867242	0.0499018	0.498071	0.585809	0.861877	0.886475	0.389149	0.0321981	0.0367574	0.0889447	0.178755	0.309886	0.0798819	0.14938	0.0887224	0.209479	0.363249	0.891501	0.997148	0.558441	0.0599695	0.0539951	0.0885192	0.128011	0.343492	0.00613595	0.181937
73	0.935108	0.0889587	0.0394425	0.504932	0.542846	0.860241	0.886991	0.401782	0.0315981	0.0305797	0.088228	0.170451	0.30895	0.0802896	0.151826	0.0954235	0.189459	0.34451	0.885472	0.997163	0.54889	0.0615424	0.0554213	0.0805424	0.12438	0.335371	0.00612024	0.174465
74	0.941781	0.0914307	0.030915	0.508551	0.501386	0.856762	0.887556	0.411051	0.0312127	0.0249006	0.087176	0.161708	0.307068	0.0809563	0.153589	0.102245	0.17094	0.326089	0.876807	0.997178	0.539512	0.0631504	0.0565779	0.0730696	0.119909	0.327008	0.00610937	0.167288
75	0.941089	0.0939786	0.0241366	0.508926	0.461771	0.851357	0.888205	0.416889	0.0309557	0.0198352	0.0858997	0.152806	0.304346	0.0818705	0.154701	0.108874	0.153811	0.308188	0.865705	0.997191	0.530378	0.0648654	0.0573939	0.0660683	0.114805	0.318654	0.00610456	0.160512
76	0.932862	0.0965591	0.0190626	0.506091	0.424219	0.843973	0.888915	0.41933	0.0307558	0.0153866	0.0844684	0.143976	0.300984	0.0828998	0.155235	0.115123	0.138019	0.290909	0.852347	0.997202	0.521613	0.0667399	0.057765	0.0595266	0.109215	0.31057	0.00610424	0.154177
77	0.917336	0.0993364	0.0155506	0.500238	0.38882	0.834619	0.889728	0.418515	0.0305705	0.0116277	0.082922	0.135364	0.297141	0.0840036	0.155319	0.121043	0.123512	0.274299	0.836894	0.997214	0.513303	0.0688585	0.057657	0.0534245	0.103294	0.302911	0.0061073	0.148272
78	0.894992	0.102884	0.0132885	0.491732	0.355604	0.823474	0.890725	0.41462	0.0304964	0.00888808	0.0813265	0.127075	0.293003	0.0851177	0.155155	0.127145	0.110247	0.258408	0.819424	0.997226	0.505553	0.0714187	0.057097	0.0477695	0.0971969	0.295715	0.0061131	0.142893
79	0.866391	0.108194	0.0119685	0.481092	0.324582	0.810676	0.891955	0.407743	0.0309896	0.0074089	0.0797308	0.119181	0.288635	0.0859769	0.155095	0.134436	0.098201	0.243286	0.800045	0.997233	0.498346	0.0747233	0.0563948	0.0425784	0.0910463	0.288943	0.00612065	0.138075
80	0.832394	0.11655	0.0113433	0.468967	0.295695	0.796194	0.89327	0.398089	0.0328574	0.0069787	0.0782608	0.111705	0.284005	0.0865317	0.155501	0.144287	0.0873517	0.228945	0.778781	0.997234	0.491653	0.078805	0.0562751	0.037855	0.0849149	0.282437	0.00612648	0.133722
81	0.794031	0.129412	0.0111614	0.456076	0.26887	0.779916	0.894547	0.38592	0.0372338	0.00709725	0.0770507	0.104641	0.279084	0.0869132	0.156846	0.15844	0.0776854	0.215417	0.755638	0.997227	0.485445	0.0837963	0.0577417	0.0336079	0.0788547	0.276025	0.00613644	0.129753
82	0.752544	0.148416	0.011179	0.443193	0.244034	0.761685	0.895676	0.37162	0.0444991	0.00747148	0.0762322	0.0980104	0.273993	0.087169	0.159638	0.179028	0.0691721	0.202733	0.730654	0.997213	0.479717	0.0898508	0.0615681	0.0298325	0.0729265	0.269599	0.00615873	0.126095
83	0.709111	0.174863	0.0112274	0.431117	0.221124	0.741077	0.896607	0.355607	0.0540813	0.00806829	0.0758564	0.0918102	0.26867	0.0873681	0.16434	0.208075	0.0617861	0.190932	0.703763	0.997192	0.474335	0.0970288	0.0680679	0.0264993	0.0671948	0.262951	0.00620217	0.122641
84	0.664817	0.209333	0.0112452	0.420697	0.200086	0.71768	0.897295	0.338318	0.0647671	0.00894371	0.0758578	0.0860303	0.262968	0.0875543	0.171436	0.24684	0.0554961	0.180054	0.67485	0.997172	0.469342	0.105243	0.0769377	0.0235652	0.0617169	0.255919	0.00626747	0.119264
85	0.62067	0.251579	0.0112353	0.412764	0.180874	0.691431	0.89785	0.320168	0.0752746	0.0101452	0.0762989	0.0806751	0.256912	0.08767	0.181285	0.295299	0.0502709	0.170214	0.643898	0.997158	0.464801	0.114476	0.0872023	0.0209906	0.0567692	0.248439	0.00634447	0.115952
86	0.577469	0.300782	0.0112455	0.407784	0.1634	0.66242	0.898396	0.301517	0.08493	0.0116451	0.0774442	0.0756617	0.250484	0.087611	0.194137	0.352545	0.046063	0.16148	0.610979	0.997147	0.460695	0.124879	0.0978161	0.0187467	0.0524392	0.24037	0.00642448	0.112735
87	0.535825	0.355426	0.0113309	0.406069	0.147555	0.630854	0.898988	0.282721	0.0938422	0.0133586	0.0794518	0.0708603	0.243558	0.0872783	0.210349	0.416844	0.0428356	0.153906	0.576269	0.997138	0.45691	0.136373	0.107928	0.0168294	0.048609	0.23166	0.00649839	0.10958
88	0.496271	0.413561	0.0115679	0.407974	0.133278	0.597176	0.899658	0.264074	0.102236	0.0151079	0.0825844	0.0662325	0.235989	0.0866956	0.230261	0.485487	0.0405572	0.147587	0.540177	0.997132	0.453405	0.148699	0.117203	0.015245	0.0455025	0.222378	0.00655673	0.106478
89	0.459238	0.47304	0.0120587	0.413959	0.12052	0.561979	0.900403	0.245862	0.11045	0.016729	0.087029	0.0617655	0.227774	0.0859529	0.254083	0.555148	0.0392217	0.142604	0.503223	0.997126	0.450039	0.16171	0.126128	0.0139969	0.0433303	0.212607	0.0066023	0.103486
90	0.42506	0.531824	0.0128634	0.424512	0.109191	0.525855	0.901209	0.228336	0.118714	0.018152	0.0928782	0.0574024	0.218923	0.0851213	0.281723	0.622508	0.0388158	0.138954	0.465922	0.997122	0.446567	0.174859	0.135244	0.0130743	0.0420416	0.202433	0.00663144	0.100592
91	0.393978	0.587896	0.0140011	0.440364	0.0991851	0.489328	0.902052	0.211637	0.127448	0.019334	0.100174	0.0530803	0.209448	0.0843559	0.312864	0.684601	0.0393129	0.136539	0.428744	0.997122	0.442722	0.187624	0.144981	0.0124837	0.041477	0.191941	0.00664075	0.09776
92	0.366286	0.639374	0.0154943	0.462301	0.0904858	0.452956	0.902875	0.195875	0.136774	0.0202285	0.10911	0.0489464	0.199363	0.0837708	0.347089	0.738556	0.0407055	0.135359	0.392229	0.997128	0.438394	0.199782	0.155591	0.0122573	0.0418833	0.181202	0.00663364	0.0950669
93	0.342089	0.684785	0.0173466	0.49079	0.0830254	0.41717	0.903546	0.181164	0.146395	0.0207938	0.119667	0.0450038	0.188707	0.0833167	0.383808	0.782445	0.0429532	0.135302	0.356783	0.99714	0.433485	0.211374	0.166548	0.0123942	0.0429942	0.17031	0.00661051	0.0926379
94	0.321474	0.72324	0.019483	0.525521	0.0767284	0.382349	0.904019	0.167628	0.155875	0.0210427	0.131766	0.0412637	0.177589	0.082966	0.422241	0.815238	0.0459996	0.136252	0.322741	0.997153	0.427904	0.222551	0.176959	0.0128885	0.0445492	0.159384	0.0065775	0.0905091
95	0.304488	0.754538	0.0218147	0.565607	0.0715216	0.348817	0.904226	0.155382	0.164657	0.0210176	0.145291	0.0377482	0.166184	0.0826236	0.461833	0.836627	0.0497585	0.138091	0.290366	0.997167	0.421576	0.233475	0.185987	0.0137371	0.0463421	0.148516	0.00653706	0.0886631
96	0.291123	0.778818	0.0242526	0.609563	0.0673351	0.316843	0.904121	0.144542	0.17212	0.0207529	0.159953	0.0344768	0.154664	0.082184	0.50215	0.846988	0.054127	0.14082	0.25986	0.997179	0.41438	0.24417	0.192963	0.0149115	0.048347	0.137815	0.00649173	0.0870615
97	0.281257	0.796566	0.0266844	0.655391	0.0640728	0.286634	0.903739	0.135225	0.178143	0.0203084	0.175276	0.031454	0.143171	0.0816963	0.542818	0.847285	0.0589691	0.144474	0.23137	0.997187	0.406237	0.254377	0.197545	0.0163288	0.0506681	0.127422	0.0064456	0.0856646
98	0.274749	0.808385	0.0290227	0.700853	0.0616382	0.258344	0.903201	0.127536	0.182882	0.0197536	0.190634	0.0286807	0.131846	0.0812191	0.583558	0.838719	0.0641212	0.14916	0.204978	0.99719	0.397071	0.263744	0.19968	0.0179047	0.0534611	0.117441	0.0064032	0.0843149
99	0.271485	0.81489	0.0312107	0.743482	0.0599421	0.232062	0.902527	0.121351	0.186431	0.0191373	0.205588	0.0261381	0.120801	0.0807318	0.624366	0.822647	0.0694424	0.155151	0.18072	0.99719	0.386838	0.272027	0.19953	0.0195884	0.0569369	0.107951	0.0063677	0.0828664
100	0.271446	0.816523	0.0332341	0.781136	0.0589141	0.207833	0.901822	0.116474	0.18896	0.0184981	0.219739	0.0238133	0.11014	0.0803178	0.665015	0.8004	0.0748963	0.162831	0.158585	0.997186	0.375727	0.27861	0.197399	0.0214047	0.0611942	0.0989786	0.00634081	0.0812768

## Sheet: shank_angle B4ComfM
Shank angle	mean	std	steps
left	75.8218	3.58874	74.2135	82.812	71.4352	80.6513	76.6295	72.3699	69.3093	77.583	80.5686	79.5385	78.4473	71.8519	73.7734	72.0222	75.6243	77.158	77.6918	67.5531	76.7091	79.0564	76.5183	79.7679	78.8916	76.7611	77.5292	76.945	76.9947	75.3991	75.7241	65.4093	76.6349	83.2938	76.5596	78.3646	74.2094	77.0487	74.0949	74.2258	76.7831	77.3832	72.9681	81.5499	73.5854	80.4119	74.4066	72.7537	74.8432
right	71.8954	2.93536	75.4376	68.7052	73.0672	75.4921	71.7107	72.8216	69.382	74.1355	73.4547	74.7321	70.1368	68.8944	77.0957	73.3947	79.0263	73.2588	64.422	72.4809	72.4373	71.5445	72.3245	74.1229	70.9105	71.9513	69.818	72.1399	68.2183	75.7385	68.7591	75.1115	72.963	70.0613	79.8741	72.1541	67.007	70.475	68.7186	73.2353	69.6414	68.9459	71.9708	72.3926	71.4606	67.4217	74.8939	71.2573	73.9033
[truncated: 80 more columns]

## Sheet: B4ComfM kin. values
		Right	Left	Norm
hip	Max. hip flexion initial contact (°)	47.75	47.57
	Max. hip extension terminal stance phase (°)	0.58	1.7
	Hip extending movement initial contact – terminal stance(°)	47.17	45.87
	Total hip movement (Range of motion) (°)	58.81	51.91
knee	Knee extension initial contact(°)	9.93	15.78
	Knee flexion foot flat (°)	25.58	24.45
	Knee flexion from initial contact to foot flat (°)	15.65	8.67
	Knee extension midstance (°)	6.97	4.75
	Knee extension from footflat to midstance (°)	18.61	19.7
	Max. kneeflexion swing fase (°)	80.03	71.87
	Total knee movement (Range of motion) (°)	73.64	67.11
ankle	Max. dorsal flexion terminal stance phase (°)	15.72	10.31
	Max. plantar flexion pre swing (°)	-9.89	-5.31
	Ankle plantar movement from end midstance to pre swing	25.62	15.62
	Total ankle movement(Range of Motion) (°)	25.62	15.62
	Max dorsal flexion swing phase (°)	6.38	-0.29
		Right	Left	Norm
hip	Peek hip flexion moment	0.63	0.5
	Peek hip abduction moment	0.7	0.28
knee	Peek knee flexion moment	0.17	0.16
	Peek knee abduction moment	0.37	0.09
ankle	Peek ankle plantair moment	1.04	0.94
		Avg.	Min.	Max.	RoM.
trunk	Trunk Tilt (°)	-22.84	-25.49	-20.03	5.45
	Trunk Flex (°)	6.43	-1.19	12.65	13.84
	Trunk Rotation (°)	5.04	0.82	9.23	8.4

## Sheet: Rotation RHipFlex B4ComfM
all values Right	mean	std	steps
1	47.5008	3.56339	48.61	55.365	45.72	48.22	46.904	49.299	37.275	43.847	53.032	49.878	48.213	48.469	39.252	47.931	45.141	46.568	49.215	43.243	46.102	45.022	42.945	45.97	51.397	53.967	51.632	47.257	49.487	53.773	44.082	50.044	49.047	51.379	40.891	46.346	46.575	51.044	50.291	47.059	41.266	48.393	42.557	49.769	51.2	45.958	44.712	49.84	45.567
2	47.6077	3.58782	48.5823	55.3477	46.0595	48.0977	47.0699	49.6095	37.3698	43.9889	52.9961	49.9265	48.003	48.9868	39.5408	47.7058	45.2612	46.5366	49.2697	42.8897	46.1584	45.1123	42.6419	45.8642	51.4901	54.2839	51.694	47.3097	49.8338	53.8583	44.407	50.286	48.9461	51.305	40.9943	46.5733	46.7741	51.023	50.2814	47.3011	41.46	48.8315	43.098	49.7858	51.5391	46.0729	44.9415	49.8106	45.7125
3	47.7073	3.59078	48.58	55.2551	46.3785	48.0519	47.2354	49.9757	37.5315	44.1276	53.0185	50.0201	47.6856	49.6266	39.8021	47.3934	45.3801	46.5005	49.4421	42.4478	46.1312	45.2251	42.4676	45.7732	51.5732	54.6574	51.587	47.2791	50.2157	53.9052	44.8506	50.5207	48.7971	51.157	41.1592	46.7654	46.9208	50.798	50.2126	47.5423	41.702	49.2434	43.732	49.6802	51.8414	46.2205	45.0904	49.7389	45.98
4	47.7468	3.57397	48.5461	55.0695	46.6216	48.0253	47.3404	50.3171	37.724	44.2008	53.0291	50.0996	47.2168	50.2404	39.9857	46.9628	45.4324	46.4502	49.6785	41.8846	45.9773	45.2976	42.3916	45.6205	51.6168	55.0286	51.266	47.128	50.5462	53.8525	45.3125	50.6947	48.5379	50.876	41.2972	46.883	46.965	50.319	50.052	47.7182	41.9168	49.5636	44.389	49.4084	52.0415	46.3416	45.1207	49.5757	46.2934
5	47.685	3.54388	48.4279	54.7734	46.748	47.9569	47.3467	50.5402	37.8945	44.1519	52.9773	50.1079	46.5747	50.7255	40.0474	46.4038	45.3736	46.3689	49.8968	41.1888	45.6735	45.2836	42.3644	45.3497	51.5903	55.3504	50.702	46.8572	50.7473	53.651	45.686	50.7678	48.1179	50.42	41.3419	46.8971	46.8883	49.564	49.7735	47.7873	42.0624	49.7489	45.026	48.9365	52.1061	46.3918	44.9989	49.2751	46.5691
6	47.4931	3.50992	48.1818	54.3491	46.7312	47.7987	47.2394	50.5636	37.9912	43.9585	52.8292	49.9977	45.7583	51.0407	39.9592	45.7095	45.1806	46.2218	50.0096	40.364	45.2044	45.1663	42.3431	44.9406	51.4654	55.5856	49.898	46.483	50.7685	53.271	45.894	50.7106	47.5035	49.773	41.2574	46.7871	46.6812	48.536	49.3642	47.7337	42.1172	49.7802	45.604	48.2467	51.9887	46.3361	44.7018	48.8136	46.7422
7	47.1537	3.48254	47.7735	53.7823	46.5431	47.5151	47.0185	50.3193	37.9802	43.6297	52.5585	49.7366	44.7737	51.1763	39.7153	44.8787	44.8446	45.9635	49.957	39.4254	44.5601	44.934	42.2885	44.3838	51.2274	55.7039	48.888	46.0178	50.5864	52.7007	45.8889	50.5034	46.6883	48.946	41.0335	46.5398	46.3357	47.255	48.8051	47.5566	42.0605	49.6492	45.998	47.3421	51.6403	46.1467	44.2298	48.2036	46.7727
8	46.6603	3.46958	47.1941	53.0687	46.1556	47.1079	46.6938	49.7622	37.8454	43.1716	52.1487	49.3135	43.6379	51.1264	39.3273	43.9169	44.3607	45.5745	49.7088	38.3934	43.74	44.5912	42.1593	43.6813	50.8792	55.6815	47.721	45.456	50.1966	51.9419	45.6596	50.1338	45.6832	47.962	40.6764	46.1436	45.8414	45.746	48.086	47.2537	41.8751	49.3589	45.978	46.2452	51.0621	45.8154	43.6022	47.4788	46.6401
9	46.0171	3.47575	46.4507	52.2135	45.558	46.6025	46.2795	48.8978	37.5845	42.5838	51.5947	48.7367	42.3797	50.884	38.8102	42.8363	43.7323	45.0624	49.2627	37.2901	42.7482	44.144	41.9094	42.8425	50.4309	55.5079	46.444	44.7739	49.6208	51.0104	45.2289	49.6113	44.5152	46.854	40.1989	45.5923	45.1891	44.034	47.2195	46.8246	41.5559	48.9172	45.413	45.0078	50.2852	45.3426	42.8404	46.665	46.3366
10	45.2347	3.50252	45.5554	51.2295	44.7562	46.0046	45.7753	47.7796	37.2045	41.8605	50.8996	48.0218	41.0312	50.4461	38.1737	41.6541	42.9765	44.4514	48.6166	36.1404	41.5931	43.5967	41.5002	41.8902	49.8913	55.185	45.083	43.9623	48.8783	49.9353	44.6319	48.9591	43.2078	45.661	39.6099	44.8934	44.3793	42.16	46.2205	46.273	41.1056	48.3343	44.358	43.6887	49.3473	44.7311	41.9643	45.771	45.867
11	44.3271	3.54654	44.5191	50.1356	43.7613	45.3084	45.1833	46.4823	36.72	40.9945	50.0681	47.1851	39.622	49.8105	37.4283	40.389	42.1181	43.77	47.7604	34.9672	40.287	42.9544	40.9056	40.8603	49.2621	54.7178	43.658	43.0309	47.9643	48.7504	43.904	48.1972	41.7883	44.41	38.9076	44.0625	43.42	40.182	45.1063	45.5964	40.5376	47.6158	42.967	42.3381	48.2894	43.9976	40.9962	44.8018	45.2428
12	43.3086	3.60022	43.3551	48.9491	42.5851	44.5159	44.4973	45.074	36.1478	39.9753	49.106	46.2443	38.1771	48.9794	36.5942	39.062	41.1827	43.032	46.6912	33.794	38.8547	42.2221	40.1051	39.7838	48.5377	54.1092	42.185	41.9747	46.8808	47.487	43.0697	47.3343	40.2962	43.123	38.084	43.117	42.32	38.158	43.909	44.794	39.863	46.7604	41.427	40.9929	47.1417	43.1547	39.9597	43.7599	44.478
13	42.1945	3.65532	42.0806	47.6881	41.2418	43.6339	43.7143	43.5925	35.4964	38.8049	48.0298	45.2195	36.718	47.9692	35.6969	37.6963	40.1925	42.2438	45.4174	32.6452	37.3397	41.4131	39.0904	38.6754	47.7107	53.3563	40.676	40.7846	45.6452	46.1725	42.1488	46.3794	38.7718	41.816	37.1369	42.0725	41.0727	36.133	42.6674	43.8794	39.0944	45.7673	39.887	39.675	45.9223	42.2036	38.8799	42.6442	43.5872
14	41.0009	3.70549	40.7207	46.3737	39.7581	42.6676	42.8409	42.0409	34.7611	37.5056	46.8581	44.1292	35.2586	46.8106	34.7553	36.3092	39.1585	41.4111	43.9493	31.5377	35.7826	40.5433	37.8801	37.548	46.7732	52.4546	39.136	39.4794	44.2826	44.8292	41.158	45.3473	37.2499	40.501	36.0735	40.9682	39.7035	34.133	41.4125	42.8693	38.2486	44.6447	38.429	38.3951	44.6437	41.1597	37.7807	41.4593	42.5867
15	39.743	3.74718	39.3061	45.0248	38.1689	41.6257	41.8827	40.4106	33.9453	36.1089	45.5999	42.993	33.8053	45.535	33.7812	34.9135	38.089	40.5345	42.3027	30.4823	34.2011	39.6289	36.5141	36.4168	45.7158	51.4019	37.571	38.0971	42.8143	43.4728	40.1138	44.2563	35.7574	39.192	34.9037	39.8224	38.2357	32.18	40.1642	41.768	37.35	43.4138	37.092	37.1622	43.3242	40.0386	36.6729	40.2129	41.4932
16	38.4315	3.77961	37.8608	43.6549	36.5027	40.5138	40.8412	38.6972	33.0504	34.6431	44.2611	41.8257	32.364	44.1655	32.7824	33.5125	36.9944	39.6061	40.5086	29.4814	32.6015	38.6761	35.0384	35.2776	44.5349	50.1928	35.997	36.652	41.2659	42.1133	39.0186	43.1224	34.3084	37.891	33.6433	38.6494	36.6887	30.293	38.9245	40.5788	36.4144	42.1019	35.875	35.9748	41.9835	38.8362	35.5568	38.9085	40.3161
17	37.0749	3.80437	36.4015	42.2735	34.7788	39.3261	39.723	36.9008	32.0781	33.1301	42.8535	40.6285	30.9392	42.7159	31.7647	32.1086	35.8897	38.6149	38.605	28.5317	30.9947	37.6831	33.4937	34.1125	43.2329	48.8501	34.437	35.1408	39.6653	40.7558	37.8717	41.9578	32.9053	36.594	32.3228	37.4597	35.0787	28.489	37.6805	39.3074	35.4527	40.7315	34.749	34.8282	40.631	37.5605	34.4285	37.5519	39.0603
18	35.6772	3.82376	34.938	40.885	33.0167	38.0525	38.5336	35.0385	31.0183	31.5796	41.3985	39.3946	29.5259	41.2013	30.737	30.7041	34.7801	37.545	36.6132	27.6228	29.4043	36.643	31.8925	32.9027	41.8149	47.3894	32.909	33.5595	38.0231	39.3992	36.6802	40.773	31.541	35.301	30.9832	36.2597	33.4205	26.78	36.4315	37.9573	34.4732	39.3151	33.639	33.7143	39.2586	36.2144	33.2819	36.1415	37.7313
19	34.2385	3.83925	33.4829	39.485	31.2381	36.6845	37.2525	33.1395	29.8606	29.9991	39.9201	38.1162	28.1208	39.6369	29.7104	29.2963	33.6585	36.3754	34.5353	26.7366	27.8548	35.547	30.2297	31.6366	40.2858	45.8273	31.425	31.9096	36.3405	38.0362	35.444	39.5749	30.2028	34.015	29.6373	35.0486	31.7247	25.175	35.1766	36.5362	33.4776	37.8537	32.455	32.6277	37.8413	34.7918	32.1127	34.668	36.3269
20	32.7589	3.85045	32.0491	38.0634	29.4645	35.2187	35.8679	31.2233	28.5974	28.4073	38.43	36.7859	26.7242	38.0376	28.6952	27.8765	32.5093	35.0896	32.3777	25.8534	26.3525	34.3928	28.517	30.3108	38.6501	44.1756	29.993	30.199	34.6215	36.6598	34.1641	38.3635	28.8702	32.724	28.2835	33.8174	29.9975	23.676	33.8966	35.0521	32.4609	36.339	31.169	31.5538	36.3525	33.286	30.923	33.1302	34.837
21	31.2501	3.85451	30.6476	36.6113	27.7158	33.6582	34.3903	29.3034	27.2281	26.821	36.9202	35.3959	25.3443	36.4205	27.6965	26.4341	31.3155	33.6812	30.1614	24.9562	24.8953	33.1885	26.7809	28.925	36.9135	42.4466	28.625	28.4481	32.8823	35.2658	32.8609	37.1275	27.524	31.413	26.9273	32.5526	28.2439	22.271	32.5693	33.5025	31.4124	34.7655	29.801	30.4834	34.7735	31.7013	29.7159	31.5369	33.2541
22	29.7166	3.85014	29.2812	35.1212	26.019	32.016	32.8426	27.392	25.7701	25.2617	35.3774	33.9409	23.9912	34.8138	26.7182	24.9644	30.0656	32.1559	27.9054	24.0326	23.4771	31.95	25.0541	27.4889	35.0923	40.6518	27.331	26.6877	31.1484	33.8514	31.5643	35.8539	26.1452	30.068	25.5788	31.2467	26.4661	20.96	31.1878	31.889	30.3205	33.1335	28.374	29.4235	33.098	30.812	28.4955	29.9136	31.5789
23	28.1448	3.83287	27.954	33.5912	24.4003	30.3136	31.25	25.5064	24.2598	23.7554	33.798	32.426	22.6677	33.2374	25.7666	23.4713	28.7562	30.5328	25.6364	23.0758	22.092	30.6937	23.371	26.0214	33.2311	38.8067	26.119	24.9557	29.4417	32.4173	30.2957	34.537	24.7206	28.681	24.248	29.904	24.667	19.754	29.759	30.2296	29.1784	31.4464	26.915	28.3873	31.3333	29.0737	27.2667	28.2882	29.8253
24	26.5771	3.80037	26.6662	32.0175	22.878	28.5767	29.644	23.6679	22.7397	22.3286	32.1845	30.8639	21.3717	31.6953	24.8409	21.9605	27.3918	28.84	23.3906	22.0807	20.7385	29.4355	21.7581	24.5428	31.3756	36.9321	24.99	23.2843	27.7901	30.9713	29.0708	33.1769	23.2423	27.242	22.9477	28.534	22.857	18.64	28.2886	28.5536	27.9829	29.7126	25.456	27.3822	29.4971	26.6998	26.0341	26.6786	28.0164
25	25.0371	3.76503	25.4137	30.394	21.4578	26.8285	28.0536	21.8874	21.2329	21.0126	31.008	29.27	20.1021	30.1807	23.9449	20.4362	25.9828	27.1137	21.2039	21.05	19.42	28.1889	20.2342	23.063	29.5662	35.0538	23.933	21.6819	26.2227	29.5258	27.8961	31.7781	21.7024	25.741	21.6782	27.1476	21.0535	17.584	26.7948	26.8916	26.7338	27.9567	24.028	26.4147	27.6165	25.0459	24.8027	25.0979	26.178
26	23.5298	3.72791	24.1889	28.7167	20.1376	25.0968	26.5056	20.1669	19.7268	19.8308	30.1692	27.6567	18.8585	28.6895	23.086	18.9066	24.5431	25.3928	19.11	19.9911	18.1452	26.9645	18.8081	21.5862	27.8286	33.2017	22.935	20.1314	24.7533	28.0936	26.7769	30.3512	20.1029	24.163	20.4295	25.7522	19.2668	16.559	25.2948	25.2675	25.4358	26.2044	22.661	25.4968	25.7258	23.4527	23.5797	23.5537	24.3353
27	22.0406	3.64688	22.9799	26.9909	18.9089	23.4059	25.0208	18.504	18.2011	18.7892	27.1747	26.0377	17.641	27.2251	22.2709	17.3906	23.0889	23.7111	17.1358	18.912	16.9221	25.7656	17.4848	20.1283	26.1778	31.4029	21.983	18.6091	23.3747	26.6801	25.7165	28.907	18.4641	22.529	19.1988	24.3517	17.5	15.554	23.8061	23.6993	24.1003	24.4722	21.382	24.6414	23.8597	21.9456	22.3769	22.0465	22.5092
28	20.617	3.58761	21.7705	25.2336	17.7621	21.7689	23.6071	16.8945	16.6771	17.8814	25.4656	24.4334	16.4472	25.7973	21.5053	15.9075	21.6474	22.0973	15.3029	17.8192	15.7535	24.5917	16.2762	18.7206	24.6238	29.6821	21.067	17.101	22.0725	25.2871	24.7155	27.4562	16.814	20.881	17.9891	22.951	15.7542	14.551	22.3525	22.2029	22.7396	22.781	20.211	23.8394	22.0427	20.5419	21.2079	20.5775	20.7255
29	19.2523	3.53236	20.547	23.4686	16.6896	20.2009	22.2654	15.3377	15.1977	17.0885	23.7473	22.8645	15.274	24.4032	20.7902	14.4743	20.248	20.5786	13.628	16.719	14.6405	23.4495	15.1951	17.3875	23.1685	28.0604	20.173	15.6072	20.8346	23.9236	23.7587	26.0147	15.1796	19.248	16.8038	21.561	14.0324	13.522	20.9577	20.7864	21.364	21.1616	19.155	23.0755	20.2994	19.2502	20.0836	19.1512	19.0077
30	17.9514	3.48532	19.2931	21.7204	15.6862	18.7145	20.9994	13.8377	13.8019	16.3821	22.037	21.346	14.1254	22.993	20.1215	13.1088	18.9211	19.1789	12.1254	15.6216	13.5847	22.3449	14.2421	16.1372	21.8058	26.5596	19.289	14.1417	19.6471	22.603	22.8255	24.607	13.5932	17.672	15.654	20.2006	12.3389	12.441	19.6404	19.448	19.986	19.6398	18.218	22.3255	18.6565	18.0809	19.0084	17.7763	17.3734
31	16.7155	3.44853	17.999	20.0087	14.7412	17.3149	19.825	12.3994	12.4966	15.7258	20.3527	19.8877	12.9988	21.5218	19.4893	11.8326	17.6913	17.9109	10.8052	14.5482	12.5818	21.2757	13.4219	14.967	20.5263	25.1897	18.414	12.7203	18.4876	21.3365	21.9096	23.2565	12.0921	16.207	14.5523	18.8907	10.6793	11.285	18.4055	18.1758	18.6208	18.2331	17.402	21.5471	17.1368	17.0308	17.9798	16.4615	15.8354
32	15.542	3.42324	16.6758	18.3471	13.8381	16.0068	18.7615	11.0276	11.2725	15.0855	18.7112	18.4917	11.888	20.0162	18.8816	10.6681	16.5699	16.7719	9.66664	13.5252	11.6255	20.2467	12.7375	13.8663	19.3141	23.9494	17.526	11.3408	17.3284	20.1304	21.0117	21.9797	10.7045	14.85	13.502	17.6458	9.06127	10.035	17.2423	16.9543	17.2887	16.9545	16.696	20.7184	15.7518	16.0803	16.9959	15.2126	14.4071
33	14.4243	3.41129	15.3454	16.7506	12.955	14.7892	17.8043	9.72695	10.1136	14.4328	17.133	17.1618	10.7859	18.5207	18.286	9.63378	15.559	15.7444	8.68719	12.563	10.7094	19.2754	12.1532	12.8268	18.1431	22.8328	16.603	9.9871	16.1474	18.9862	20.126	20.7889	9.43466	13.581	12.5068	16.473	7.493	8.675	16.1274	15.7696	16.0126	15.8065	16.081	19.8365	14.5093	15.2085	16.0559	14.0314	13.1
34	13.3523	3.41376	14.0323	15.233	12.0687	13.6603	16.919	8.49933	9.00067	13.741	15.63	15.908	9.68767	17.0587	17.689	8.74	14.6533	14.797	7.82833	11.6683	9.832	18.3717	11.604	11.838	16.979	21.827	15.632	8.64533	14.9233	17.903	19.249	19.691	8.265	12.396	11.574	15.373	5.973	7.206	15.036	14.606	14.8053	14.7757	15.556	18.897	13.406	14.3873	15.1537	12.9127	11.916
35	12.3129	3.43066	12.7539	13.8044	11.1636	12.6128	16.0552	7.34053	7.91588	12.9753	14.2045	14.7482	8.58779	15.6337	17.0708	7.98673	13.8415	13.8899	7.04913	10.8411	8.98467	17.5228	11.023	10.8853	15.7853	20.9118	14.609	7.30558	13.6401	16.878	18.3686	18.6792	7.17247	11.297	10.7022	14.343	4.48573	5.656	13.9449	13.4396	13.6644	13.8338	15.124	17.8925	12.4255	13.5842	14.2762	11.8429	10.8416
36	11.2892	3.46034	11.5173	12.4642	10.2361	11.63	15.1559	6.23794	6.84186	12.1003	12.8495	13.6702	7.4808	14.2512	16.4106	7.36635	13.1106	12.9841	6.30682	10.0712	8.15052	16.6971	10.3569	9.95469	14.5319	20.0568	13.54	5.9628	12.2942	15.901	17.4709	17.7389	6.13552	10.281	9.86739	13.3686	3.00827	4.08	12.8347	12.2449	12.5772	12.9501	14.773	16.801	11.5285	12.7647	13.4074	10.8031	9.85076
37	10.2671	3.49927	10.318	11.2001	9.29364	10.6952	14.1779	5.17418	5.76764	11.1121	11.5586	12.6594	6.36573	12.9146	15.6905	6.86482	12.4372	12.0485	5.55636	9.33809	7.314	15.8494	9.59027	9.03227	13.2059	19.2287	12.415	4.62082	10.886	14.9582	16.5484	16.8575	5.13	9.34	9.04818	12.439	1.53482	2.551	11.689	11.0044	11.5297	12.0986	14.469	15.5927	10.6906	11.9002	12.5335	9.77982	8.92082
38	9.23722	3.54181	9.14113	9.99428	8.35418	9.79575	13.0944	4.14796	4.6942	10.0344	10.329	11.7064	5.2507	11.6304	14.8941	6.45947	11.7873	11.0669	4.75864	8.6168	6.47624	14.9316	8.73336	8.10057	11.8193	18.3959	11.206	3.28516	9.44268	14.0343	15.5967	16.0149	4.12973	8.445	8.22409	11.5362	0.0843636	1.135	10.5006	9.71542	10.5092	11.2606	14.168	14.2609	9.89852	10.9736	11.6439	8.76878	8.02815
39	8.19851	3.57951	7.96454	8.82603	7.44153	8.92107	11.8997	3.16832	3.63836	8.89148	9.15018	10.8023	4.15615	10.4139	14.0076	6.13868	11.1211	10.0355	3.89005	7.88637	5.65085	13.9006	7.80019	7.14585	10.4256	17.5353	9.9	1.96777	8.03773	13.1129	14.6112	15.1793	3.1197	7.562	7.38303	10.6385	-1.29818	-0.125	9.27573	8.38633	9.50605	10.4272	13.846	12.8161	9.15139	9.98497	10.7262	7.7806	7.14827
40	7.15798	3.60262	6.77003	7.67418	6.56997	8.06079	10.5949	2.23306	2.6317	7.70142	7.99418	9.93627	3.11979	9.27276	13.019	5.88236	10.3988	8.96639	2.9463	7.13545	4.85909	12.7198	6.81167	6.16355	9.11067	16.6427	8.528	0.694606	6.75767	12.1844	13.5835	14.325	2.11136	6.669	6.52264	9.73127	-2.55455	-1.222	8.03155	7.03997	8.52915	9.59264	13.482	11.2788	8.43564	8.94833	9.76421	6.83864	6.26645
41	6.13102	3.60112	5.54784	6.5194	5.7437	7.2079	9.18888	1.32629	1.7078	6.49191	6.84042	9.10215	2.20019	8.20553	11.9232	5.67672	9.59195	7.88754	1.94314	6.35603	4.12388	11.3607	5.80456	5.17174	7.97222	15.7348	7.159	-0.501758	5.66635	11.2442	12.504	13.4298	1.14968	5.763	5.655	8.81291	-3.63527	-2.178	6.79355	5.72302	7.60081	8.74954	13.044	9.68378	7.73006	7.88437	8.74776	5.98124	5.38245
42	5.13884	3.56943	4.30172	5.34752	4.95937	6.37171	7.73345	0.430677	0.885313	5.29373	5.68042	8.29676	1.46433	7.19623	10.7285	5.51023	8.69454	6.84245	0.916586	5.55514	3.46658	9.8241	4.82305	4.20476	7.0819	14.8401	5.877	-1.59353	4.79958	10.2978	11.3716	12.4739	0.311687	4.848	4.8107	7.89809	-4.51691	-3.032	5.58809	4.49807	6.74074	7.89082	12.487	8.07398	7.01903	6.81311	7.69368	5.25116	4.50794
43	4.2035	3.51206	3.05558	4.15782	4.20445	5.5507	6.315	-0.452394	0.164727	4.13785	4.51873	7.52755	0.949818	6.23967	9.461	5.37579	7.73094	5.88273	-0.0892727	4.76082	2.91536	8.14982	3.89276	3.29294	6.44391	13.9872	4.745	-2.56839	4.16006	9.37664	10.1985	11.4393	-0.312879	3.977	4.03091	7.02045	-5.20527	-3.825	4.43664	3.41485	5.95809	7.01158	11.777	6.49476	6.29545	5.75782	6.66458	4.67324	3.66527
44	3.34364	3.44418	1.8537	2.96182	3.46189	4.73152	4.99273	-1.31045	-0.45697	3.04961	3.37097	6.81497	0.637576	5.33296	8.16792	5.26417	6.75811	5.0468	-1.04051	4.02109	2.50579	6.40299	3.01129	2.46926	6.02458	13.1973	3.798	-3.43434	3.72497	8.52967	9.0073	10.3173	-0.665818	3.225	3.35112	6.23473	-5.72864	-4.58	3.34155	2.5077	5.25099	6.11461	10.907	4.99266	5.54703	4.73475	5.76223	4.26472	2.88109
45	2.57236	3.38606	0.757333	1.77911	2.72533	3.89711	3.80733	-2.13467	-0.978222	2.05767	2.25933	6.182	0.445333	4.46544	6.91122	5.16522	5.84167	4.35311	-1.909	3.38989	2.27233	4.65967	2.176	1.77656	5.76189	12.4759	3.043	-4.21289	3.46578	7.80167	7.82367	9.122	-0.776222	2.587	2.79133	5.602	-6.135	-5.279	2.291	1.795	4.61833	5.21133	9.899	3.61144	4.76533	3.75122	5.06878	4.03322	2.188
46	1.9009	3.35296	-0.154182	0.643909	2.01691	3.03464	2.78291	-2.91218	-1.39018	1.20382	1.20173	5.64755	0.323182	3.64	5.76009	5.07018	5.03182	3.80155	-2.67055	2.91182	2.24118	3.00091	1.40191	1.25664	5.595	11.8066	2.47	-4.924	3.36664	7.21027	6.66209	7.88891	-0.745909	2.039	2.35591	5.18291	-6.47409	-5.861	1.27691	1.27918	4.06618	4.31445	8.787	2.39118	3.95655	2.805	4.60245	3.96518	1.62627
47	1.34252	3.35226	-0.795818	-0.393364	1.383	2.14664	1.92842	-3.62672	-1.68028	0.52301	0.207545	5.22645	0.273343	2.87653	4.77208	4.97543	4.356	3.37289	-3.30694	2.60965	2.42467	1.48887	0.692889	0.965737	5.5036	11.1702	2.076	-5.56507	3.42684	6.74276	5.53745	6.66388	-0.679737	1.623	2.03533	4.95691	-6.78536	-6.251	0.279273	0.952121	3.61375	3.44748	7.634	1.37494	3.13958	1.89492	4.34359	4.0328	1.24409
48	0.916717	3.38614	-1.10931	-1.2667	0.875364	1.26004	1.2653	-4.24753	-1.83457	0.0323232	-0.712818	4.92718	0.344535	2.19537	3.98067	4.88906	3.82626	3.04363	-3.8081	2.48201	2.818	0.161101	0.0478182	0.96504	5.5157	10.5618	1.895	-6.10228	3.65407	6.37697	4.46818	5.49867	-0.634172	1.426	1.81236	4.90218	-7.06082	-6.4	-0.719455	0.806768	3.28571	2.67026	6.516	0.607162	2.35358	1.02817	4.2559	4.2049	1.08891
49	0.650744	3.45681	-1.10064	-1.91045	0.543394	0.439818	0.836636	-4.72342	-1.834	-0.27103	-1.53355	4.753	0.618758	1.62291	3.39094	4.83473	3.45479	2.80703	-4.18185	2.51364	3.39218	-0.961939	-0.505303	1.30248	5.69015	10.0082	1.994	-6.48127	4.05706	6.10473	3.48982	4.46391	-0.60097	1.528	1.67582	4.99373	-7.26445	-6.339	-1.69364	0.839485	3.11127	2.08445	5.509	0.140303	1.66818	0.233939	4.3117	4.45988	1.19582
50	0.576995	3.56701	-0.844192	-2.27543	0.425475	-0.220343	0.685879	-4.99534	-1.65168	-0.392869	-2.21288	4.70985	1.18636	1.19238	2.98148	4.84489	3.26495	2.68041	-4.44643	2.69329	4.12327	-1.88096	-0.891687	1.98019	6.09189	9.55915	2.447	-6.6542	4.64607	5.946	2.66661	3.647	-0.531697	1.959	1.63733	5.22464	-7.35136	-6.157	-2.57127	1.05035	3.12225	1.7992	4.692	0.0238384	1.16764	-0.416505	4.51654	4.79127	1.58218
51	0.730357	3.71866	-0.434374	-2.34357	0.535848	-0.61901	0.854152	-5.01386	-1.25394	-0.325111	-2.69821	4.81312	2.13192	0.912424	2.71952	4.95611	3.29677	2.72059	-4.60957	3.03671	5.03073	-2.59791	-0.992727	2.94338	6.78834	9.27293	3.309	-6.61127	5.44254	5.94745	2.08088	3.13597	-0.364798	2.679	1.74067	5.616	-7.28045	-5.901	-3.25745	1.44012	3.34075	1.9038	4.154	0.242111	0.92397	-0.822838	4.90637	5.21522	2.24303
52	1.13896	3.91404	0.0745152	-2.15148	0.870152	-0.669242	1.37509	-4.76836	-0.604152	-0.0378182	-2.94182	5.09055	3.5283	0.757697	2.57967	5.19124	3.60227	3.01385	-4.6393	3.58461	6.16909	-3.08479	-0.695909	4.09727	7.85079	9.20976	4.621	-6.38133	6.48509	6.16409	1.79864	2.99464	-0.0351212	3.612	2.04673	6.21618	-7.02336	-5.536	-3.65482	2.00964	3.77936	2.41421	3.953	0.696697	0.983	-0.894758	5.52652	5.77288	3.15291
53	1.82035	4.15882	0.687253	-1.73895	1.43105	-0.338051	2.29076	-4.30538	0.333424	0.527697	-2.92673	5.58388	5.42281	0.702101	2.56651	5.56533	4.23553	3.64872	-4.44232	4.38611	7.58836	-3.26035	0.0497879	5.39402	9.34536	9.43271	6.41	-5.98303	7.82117	6.64567	1.84191	3.23209	0.512444	4.698	2.6073	7.08827	-6.56773	-4.971	-3.69627	2.76844	4.43866	3.26148	4.113	1.28094	1.34764	-0.591909	6.41641	6.52442	4.28327
54	2.7904	4.46241	1.45675	-1.09728	2.24192	0.337545	3.66873	-3.69433	1.59368	1.4498	-2.67085	6.34864	7.81752	0.753202	2.70681	6.09593	5.248	4.69493	-3.89626	5.49837	9.3363	-3.03757	1.21541	6.86672	11.3161	10.0039	8.678	-5.38165	9.48953	7.43697	2.17882	3.78773	1.33065	5.931	3.47097	8.29427	-5.91409	-4.095	-3.37855	3.75028	5.32888	4.37386	4.621	1.95698	1.98212	0.0480303	7.60439	7.53988	5.62912
55	4.06487	4.83393	2.46818	-0.171	3.34709	1.28664	5.57473	-2.96845	3.21109	2.81255	-2.20709	7.44936	10.6604	0.959182	3.04745	6.80618	6.68255	6.18927	-2.901	6.96218	11.4305	-2.415	2.70873	8.61218	13.7672	10.971	11.389	-4.49427	11.5015	8.57491	2.74227	4.56991	2.46645	7.362	4.67945	9.88682	-5.06655	-2.81	-2.74473	5.01691	6.47855	5.73409	5.421	2.77691	2.85036	0.932636	9.10373	8.88755	7.22245
56	5.66078	5.27241	3.81533	1.12367	4.80556	2.462	8.03933	-2.10389	5.20922	4.69067	-1.56133	8.95	13.8514	1.38922	3.65856	7.72922	8.56689	8.13989	-1.38067	8.79822	13.8537	-1.52922	4.43189	10.7367	16.6568	12.3517	14.462	-3.21978	13.8264	10.0833	3.46967	5.53033	3.94233	9.06	6.27233	11.895	-4.012	-1.057	-1.825	6.63733	7.931	7.37722	6.454	3.85956	3.95733	1.97456	10.9158	10.6181	9.11633
57	7.59518	5.75544	5.57198	2.85897	6.67015	3.87497	11.0272	-1.02179	7.59496	7.12127	-0.735394	10.8948	17.2725	2.11421	4.62042	8.90759	10.9041	10.5299	0.698596	11.0025	16.5587	-0.557333	6.33128	13.2954	19.9027	14.1304	17.785	-1.46814	16.3959	11.9722	4.33503	6.70403	5.73405	11.072	8.27009	14.3595	-2.68018	1.178	-0.570455	8.6651	9.73387	9.36446	7.71	5.34409	5.35709	3.13384	13.0351	12.7471	11.3562
58	9.87355	6.24138	7.76673	5.06461	8.967	5.59124	14.4398	0.391424	10.354	10.0864	0.297727	13.2851	20.8019	3.19736	6.00085	10.391	13.665	13.3193	3.31297	13.545	19.4723	0.428848	8.41036	16.2825	23.3975	16.278	21.24	0.815788	19.1158	14.2324	5.36345	8.18736	7.8007	13.411	10.6577	17.1923	-1.05218	3.855	1.08027	11.1207	11.9291	11.749	9.228	7.33973	7.12745	4.45082	15.4522	15.2507	13.96
59	12.4818	6.67617	10.3765	7.71789	11.6765	7.6954	18.128	2.23509	13.4251	13.5084	1.59348	16.0742	24.317	4.69506	7.841	12.2257	16.7817	16.4476	6.3914	16.3714	22.5035	1.50738	10.7065	19.6285	27.0219	18.7339	24.718	3.64112	21.8799	16.8314	6.62173	10.0787	10.1261	16.053	13.3835	20.3161	0.902545	6.882	3.21382	13.9805	14.5341	14.5323	11.072	9.88842	9.3313	6.02896	18.1183	18.0614	16.9086
60	15.3747	7.00816	13.3334	10.7406	14.7221	10.2405	21.8953	4.57081	16.7045	17.2448	3.21691	19.1704	27.7247	6.65376	10.1428	14.4377	20.1516	19.8292	9.82911	19.4055	25.5563	2.83388	13.2481	23.2111	30.6571	21.4082	28.134	6.96613	24.5905	19.7093	8.19755	12.4315	12.6708	18.942	16.3671	23.6304	3.20564	10.129	5.87891	17.1748	17.5264	17.6552	13.289	12.9492	11.9743	7.95355	20.951	21.0759	20.143
61	18.4806	7.19101	16.5359	14.0123	17.9825	13.2291	25.5709	7.42879	20.0923	21.1214	5.228	22.4495	30.9694	9.10436	12.8645	17.0214	23.6524	23.3537	13.5026	22.5538	28.5425	4.567	16.0298	26.8755	34.1844	24.2138	31.427	10.6888	27.1721	22.7815	10.1645	15.233	15.3681	21.987	19.5144	27.03	5.85673	13.462	9.05973	20.5978	20.8371	21.0162	15.876	16.4047	15.0017	10.2779	23.8712	24.1741	23.5655
62	21.7068	7.19878	19.8674	17.3982	21.3296	16.5793	29.0302	10.7602	23.4936	24.9738	7.6657	25.7755	34.0242	12.0236	15.9259	19.9317	27.1558	26.8987	17.281	25.7045	31.3988	6.80346	19.0055	30.4644	37.5133	27.0627	34.556	14.6556	29.5802	25.9468	12.559	18.4022	18.1441	25.068	22.7314	30.4214	8.82445	16.78	12.6657	24.108	24.3529	24.4899	18.774	20.0856	18.304	13.0138	26.7979	27.2337	27.0536
63	24.9597	7.04041	23.2146	20.7813	24.6613	20.1569	32.189	14.4546	26.8313	28.6918	10.5319	29.0296	36.8829	15.3298	19.2187	23.0863	30.5492	30.3522	21.0409	28.7825	34.0963	9.53353	22.0967	33.8559	40.6027	29.8784	37.489	18.7003	31.7994	29.1022	15.3624	21.8025	20.9291	28.076	25.9358	33.7306	12.043	20.023	16.548	27.576	27.946	27.9495	21.876	23.8082	21.7391	16.1177	29.6672	30.1687	30.4803
64	28.1588	6.75195	26.4829	24.0816	27.9139	23.8145	35.0078	18.3761	30.0494	32.2151	13.7957	32.1272	39.5471	18.9076	22.6225	26.3737	33.751	33.6299	24.6882	31.7356	36.6313	12.6405	25.1965	36.9879	43.4415	32.6017	40.2	22.6872	33.8317	32.1607	18.4999	25.276	23.668	30.936	29.0697	36.9087	15.4211	23.174	20.5255	30.8974	31.5041	31.2951	25.061	27.4182	25.1641	19.4839	32.4403	32.94	33.7407
65	31.2459	6.3813	29.6124	27.2564	31.0625	27.4185	37.4856	22.3764	33.1127	35.5288	17.3913	35.028	42.0205	22.6225	26.0248	29.6717	36.7168	36.6923	28.1693	34.5282	39.0172	15.9568	28.1961	39.8523	46.0423	35.1989	42.67	26.5358	35.6852	35.0573	21.8528	28.6783	26.3217	33.623	32.1074	39.9322	18.8613	26.231	24.4315	34.0086	34.952	34.4728	28.215	30.8241	28.4777	22.9671	35.098	35.5433	36.7726
66	34.1874	5.97244	32.5785	30.2921	34.104	30.8773	39.6468	26.3328	36.0069	38.6361	21.2066	37.7265	44.3058	26.352	29.3373	32.9049	39.4363	39.537	31.4688	37.1402	41.2744	19.3283	31.0281	42.4758	48.4291	37.6583	44.883	30.2181	37.3796	37.7604	25.283	31.9083	28.8729	36.147	35.0407	42.7959	22.2784	29.192	28.1462	36.889	38.2448	37.4734	31.252	33.9975	31.6296	26.4283	37.6323	37.9922	39.559
67	36.9712	5.55779	35.378	33.1933	37.0417	34.1463	41.531	30.1573	38.73	41.541	25.097	40.237	46.4047	30.0187	32.5063	36.0223	41.9153	42.177	34.5993	39.565	43.42	22.6473	33.682	44.905	50.628	39.9803	46.836	33.7373	38.9413	40.269	28.668	34.927	31.319	38.533	37.872	45.505	25.612	32.049	31.619	39.547	41.3603	40.3133	34.117	36.9507	34.618	29.7673	40.0393	40.3093	42.12
68	39.5956	5.15498	38.0226	35.9676	39.8765	37.223	43.1714	33.7942	41.2824	44.2526	28.9322	42.5701	48.3188	33.5815	35.5136	38.9938	44.1648	44.6278	37.5855	41.804	45.451	25.8608	36.1803	47.1751	52.6622	42.1702	48.536	37.1035	40.3891	42.5982	31.9187	37.7421	33.666	40.795	40.5831	48.0441	28.8147	34.788	34.849	42.0075	44.2935	43.0151	36.795	39.7126	37.4593	32.9358	42.3176	42.5206	44.4967
69	42.0679	4.77195	40.5347	38.6185	42.5929	40.1301	44.6467	37.2161	43.6667	46.7729	32.633	44.7378	50.052	37.0198	38.3639	41.807	46.1942	46.9031	40.4465	43.8609	47.3598	28.9546	38.5633	49.297	54.5516	44.2346	50.002	40.319	41.7353	44.7865	34.9899	40.3906	35.9244	42.929	43.1562	50.4171	31.8931	37.393	37.8808	44.2965	47.0425	45.5913	39.301	42.3115	40.1828	35.9198	44.4682	44.6439	46.7448
70	44.389	4.41175	42.9271	41.1444	45.1571	42.8898	45.989	40.4138	45.8843	49.0804	36.1704	46.7348	51.6122	40.319	41.0658	44.4588	48.0112	49.01	43.1838	45.7433	49.126	31.9368	40.866	51.257	56.307	46.1767	51.259	43.3724	42.9884	46.8648	37.8615	42.9068	38.1008	44.911	45.5603	52.6029	34.8507	39.85	40.7314	46.4309	49.5959	48.036	41.662	44.7537	42.8055	38.7222	46.4961	46.6818	48.8914
71	46.5531	4.07844	45.1916	43.5412	47.5292	45.4999	47.2215	43.3831	47.9394	51.1423	39.5486	48.5432	53.0069	43.46	43.6201	46.9464	49.6231	50.9517	45.7816	47.4433	50.7269	34.8217	43.0855	53.0242	57.9326	47.9994	52.344	46.2372	44.1557	48.8544	40.5301	45.3046	40.1966	46.706	47.7702	54.583	37.6919	42.141	43.4026	48.4142	51.9285	50.3262	43.892	47.0342	45.3238	41.3423	48.4066	48.6233	50.9392
72	48.552	3.77761	47.3099	45.8023	49.6775	47.9361	48.368	46.118	49.824	52.9298	42.7843	50.1348	54.2382	46.4175	46.0238	49.2626	51.0419	52.7345	48.2177	48.9727	52.1444	37.6159	45.1777	54.5739	59.4275	49.7	53.296	48.8827	45.2494	50.7599	43.0015	47.5746	42.21	48.277	49.772	56.343	40.421	44.251	45.8735	50.2406	54.0178	52.4249	45.989	49.1508	47.7005	43.767	50.2029	50.4513	52.8681
73	50.3777	3.51634	49.2635	47.9241	51.5863	50.1581	49.4596	48.6111	51.5241	54.4302	45.8831	51.4868	55.3095	49.1712	48.2723	51.396	52.2815	54.3617	50.468	50.3471	53.3728	40.3143	47.0863	55.8966	60.7886	51.2734	54.161	51.2835	46.2889	52.568	45.2768	49.6905	44.1423	49.607	51.5661	57.8762	43.036	46.173	48.1104	51.9022	55.8593	54.2995	47.951	51.0828	49.8815	45.9755	51.8811	52.1478	54.652
74	52.0279	3.30058	51.0433	49.9016	53.2561	52.1265	50.5323	50.8532	53.0348	55.6559	48.8512	52.5926	56.2356	51.7105	50.3676	53.3327	53.3544	55.8367	52.5143	51.5813	54.4229	42.8958	48.7768	56.9932	62.0174	52.7231	54.985	53.4276	47.2975	54.2584	47.3559	51.627	45.9999	50.697	53.1611	59.1844	45.5275	47.909	50.0847	53.3926	57.4578	55.9274	49.768	52.8037	51.8295	47.9625	53.4552	53.6955	56.2639
75	53.5036	3.13327	52.6457	51.7347	54.6975	53.8189	51.5992	52.8349	54.358	56.6387	51.6821	53.4634	57.0258	54.0321	52.316	55.0631	54.2731	57.1645	54.3408	52.6895	55.3111	45.3313	50.2399	57.8737	63.1223	54.0462	55.786	55.3154	48.2973	55.8169	49.2407	53.3695	47.7898	51.56	54.5719	60.2763	47.8806	49.46	51.7895	54.7082	58.8199	57.2997	51.42	54.3177	53.5281	49.7208	54.9338	55.0817	57.6817
76	54.8094	3.01233	54.0714	53.414	55.9287	55.2384	52.6419	54.5492	55.5059	57.4164	54.3522	54.1218	57.6882	56.1365	54.121	56.5678	55.0536	58.3503	55.9337	53.6858	56.0546	47.5948	51.4842	58.5542	64.115	55.2436	56.552	56.9665	49.3038	57.2368	50.9399	54.9142	49.5208	52.224	55.8151	61.1637	50.0788	50.835	53.2439	55.8504	59.9542	58.4128	52.901	55.6446	54.983	51.2488	56.3263	56.2962	58.8963
77	55.9537	2.93187	55.3225	54.939	56.9672	56.4099	53.6417	55.9926	56.4869	58.0218	56.8278	54.5959	58.2237	58.0224	55.7903	57.8544	55.7097	59.396	57.2962	54.5827	56.6719	49.6655	52.5432	59.0562	65.0054	56.3194	57.259	58.4046	50.316	58.5118	52.4626	56.2604	51.2004	52.73	56.9055	61.8557	52.108	52.044	54.4815	56.8188	60.8715	59.2844	54.214	56.7918	56.2126	52.553	57.6347	57.3289	59.9074
78	56.9423	2.88257	56.4042	56.3097	57.8294	57.3581	54.5747	57.1673	57.3047	58.486	59.0583	54.9213	58.6282	59.6829	57.3183	58.9312	56.2507	60.294	58.4316	55.3896	57.1797	51.5316	53.4436	59.4023	65.793	57.2767	57.869	59.6519	51.3198	59.6357	53.8213	57.4093	52.8294	53.109	57.854	62.353	53.958	53.099	55.528	57.6132	61.5812	59.9302	55.366	57.755	57.221	53.652	58.8562	58.1743	60.7203
79	57.7756	2.85412	57.3262	57.52	58.5268	58.1079	55.4198	58.0739	57.9612	58.8402	60.986	55.1351	58.8948	61.1063	58.6861	59.8026	56.6744	61.0259	59.3509	56.1097	57.5889	53.1884	54.2091	59.6125	66.4676	58.1178	58.341	60.7238	52.2979	60.5975	55.0364	58.3582	54.399	53.371	58.6645	62.6257	55.6035	54.013	56.3917	58.2364	62.084	60.3611	56.357	58.5377	58.0043	54.5616	59.9791	58.8306	61.3344
80	58.4503	2.83724	58.0999	58.5541	59.058	58.6806	56.1664	58.6962	58.4534	59.1104	62.563	55.2717	59.0161	62.2739	59.8638	60.4768	56.9711	61.5699	60.0665	56.7353	57.9013	54.6362	54.8561	59.7008	67.008	58.8392	58.647	61.6209	53.2361	61.3808	56.1242	59.1012	55.8898	53.513	59.3322	62.6841	57.0591	54.791	57.0954	58.6951	62.3739	60.5785	57.189	59.1502	58.5675	55.2874	60.9814	59.2927	61.7435
81	58.9545	2.82523	58.7253	59.3814	59.4067	59.0871	56.816	58.9953	58.7707	59.305	63.7586	55.3556	58.9855	63.1466	60.8238	60.9576	57.1341	61.9086	60.5899	57.2378	58.1067	55.8716	55.3915	59.685	67.3802	59.4301	58.774	62.3344	54.1145	61.9677	57.0819	59.6208	57.2744	53.534	59.8425	62.5172	58.3191	55.437	57.6324	58.9828	62.4437	60.5735	57.867	59.591	58.9081	55.8249	61.833	59.5424	61.9444
82	59.2731	2.81551	59.1914	59.9557	59.5555	59.3351	57.3815	58.9553	58.8943	59.4294	64.5575	55.3971	58.802	63.7076	61.5425	61.2419	57.1567	62.0264	60.9245	57.589	58.1817	56.8835	55.8181	59.5886	67.5596	59.8749	58.728	62.8451	54.9123	62.3359	57.8939	59.8891	58.52	53.426	60.1704	62.1135	59.3681	55.945	57.9844	59.0968	62.2833	60.3305	58.39	59.8495	59.0086	56.1597	62.4991	59.5703	61.9416
83	59.3872	2.80854	59.4884	60.2326	59.4857	59.4168	57.8702	58.5516	58.7971	59.4812	64.9542	55.3972	58.4767	63.9351	62.0031	61.317	57.0326	61.904	61.0637	57.7531	58.1001	57.6552	56.1302	59.4347	67.5314	60.1559	58.516	63.1271	55.6113	62.4569	58.5418	59.8779	59.5881	53.176	60.2792	61.4651	60.1785	56.307	58.128	59.022	61.8784	59.8367	58.747	59.9155	58.8479	56.2761	62.9469	59.3496	61.7435
84	59.2783	2.8078	59.6039	60.1721	59.1885	59.3123	58.2616	57.7587	58.4547	59.4512	64.9435	55.3506	58.0333	63.8037	62.1946	61.1628	56.758	61.5251	60.9963	57.6973	57.8239	58.1729	56.3135	59.2376	67.2969	60.2518	58.158	63.1462	56.1998	62.2988	59.0044	59.5698	60.4333	52.753	60.1298	60.5746	60.7157	56.511	58.0385	58.7389	61.2193	59.086	58.914	59.7809	58.409	56.1612	63.1497	58.8516	61.3556
85	58.9344	2.81661	59.5325	59.7454	58.6783	58.9911	58.5274	56.5663	57.8549	59.3252	64.5114	55.2461	57.4993	63.2974	62.1116	60.7595	56.3316	60.8906	60.7105	57.3974	57.3241	58.4208	56.3485	58.9995	66.8642	60.135	57.679	62.8612	56.6711	61.8313	59.2599	58.9638	61.0112	52.134	59.6995	59.4632	60.941	56.545	57.6956	58.2311	60.3059	58.0885	58.867	59.4439	57.6848	55.8113	63.0856	58.0715	60.778
86	58.3557	2.83576	59.2834	58.9425	57.9855	58.4172	58.6334	55.0012	57.0102	59.0929	63.648	55.0682	56.8906	62.4202	61.7523	60.0914	55.76	60.0178	60.2039	56.837	56.6064	58.3829	56.2228	58.7113	66.2431	59.7828	57.105	62.2383	57.0232	61.0327	59.2852	58.0774	61.2789	51.319	58.9909	58.1739	60.8115	56.398	57.0942	57.4894	59.1602	56.8728	58.583	58.9154	56.7012	55.242	62.7417	57.0354	60.0122
87	57.5554	2.86214	58.8772	57.7833	57.1492	57.5777	58.5499	53.1289	55.9559	58.7511	62.3717	54.7977	56.2093	61.2024	61.1211	59.1549	55.0472	58.9278	59.4934	56.0125	55.7038	58.0504	55.9264	58.3534	65.4405	59.1889	56.447	61.2814	57.2524	59.8984	59.0609	56.9432	61.195	50.337	58.0187	56.7659	60.2849	56.063	56.2555	56.5116	57.8334	55.4788	58.05	58.2225	55.5225	54.4878	62.0918	55.8008	59.0717
88	56.5651	2.89117	58.3478	56.3232	56.2166	56.5013	58.2549	51.0513	54.7584	58.3114	60.7363	54.4182	55.4585	59.6999	60.2262	57.9517	54.2059	57.6613	58.6199	54.9419	54.6574	57.4258	55.4472	57.9105	64.4666	58.4073	55.697	60.0332	57.3477	58.4467	58.5835	55.6066	60.7442	49.239	56.8166	55.3005	59.3341	55.562	55.2243	55.3033	56.3952	53.9496	57.282	57.4106	54.2261	53.6139	61.1585	54.4415	57.9845
89	55.4292	2.91902	57.7387	54.6544	55.231	55.2546	57.7427	48.8847	53.4527	57.8059	58.8263	53.929	54.6521	57.9846	59.086	56.5129	53.2657	56.2952	57.6401	53.6748	53.506	56.5297	54.7693	57.3668	63.3399	57.4759	54.85	58.5723	57.2983	56.728	57.8667	54.1297	59.9586	48.087	55.4333	53.835	57.975	54.931	54.059	53.8849	54.9143	52.3303	56.317	56.5294	52.877	52.6731	59.9629	53.0414	56.791
90	54.2034	2.94623	57.1063	52.8941	54.2257	53.9185	57.0352	46.7292	52.0719	57.2825	56.7491	53.3459	53.8199	56.143	57.7377	54.9101	52.2701	54.9267	56.6138	52.2892	52.2906	55.3993	53.8852	56.7099	62.0926	56.4381	53.914	57.0021	57.1013	54.8243	56.9364	52.5908	58.9156	46.938	53.9337	52.4305	56.2668	54.214	52.8351	52.2886	53.4521	50.6702	55.219	55.615	51.5344	51.7011	58.5587	51.682	55.5356
91	52.95	2.97769	56.5094	51.1635	53.2375	52.5663	56.1838	44.6663	50.6497	56.781	54.6201	52.6927	52.9998	54.2654	56.2414	53.2139	51.2691	53.6428	55.6007	50.8814	51.053	54.0835	52.8166	55.9442	60.7683	55.3451	52.908	55.4249	56.7682	52.8424	55.836	51.0783	57.709	45.834	52.3905	51.129	54.3975	53.457	51.6507	50.5641	52.0641	49.0183	54.075	54.6958	50.2693	50.716	57.0303	50.4275	54.2614
92	51.7346	3.0171	56.0009	49.5693	52.3027	51.2605	55.2231	42.7739	49.2286	56.3165	52.5462	51.9907	52.2204	52.4355	54.6817	51.5019	50.3113	52.511	54.6636	49.5479	49.8343	52.6483	51.6244	55.0922	59.4181	54.2564	51.858	53.9235	56.3252	50.8877	54.6368	49.6737	56.4377	44.802	50.8822	49.9554	52.5407	52.708	50.5677	48.7818	50.8067	47.4225	52.977	53.806	49.1412	49.7275	55.48	49.3191	53.0141
93	50.6164	3.06559	55.6175	48.1924	51.4481	50.0589	54.1402	41.1323	47.8667	55.8777	50.6282	51.2681	51.4963	50.7326	53.1592	49.8626	49.4256	51.5799	53.8683	48.3698	48.6764	51.1653	50.3992	54.1986	58.0957	53.2482	50.795	52.5634	55.8095	49.0474	53.4235	48.4434	55.2047	43.866	49.4918	48.9292	50.8736	52.017	49.6077	47.0251	49.7342	45.9377	52.006	52.9783	48.1814	48.7454	54.0161	48.3774	51.8435
94	49.6228	3.12001	55.3666	47.0798	50.686	49.0072	52.9735	39.8092	46.6322	55.4358	48.9635	50.5665	50.8301	49.2346	51.7668	48.3895	48.6285	50.8724	53.2732	47.4111	47.6243	49.6953	49.2501	53.3367	56.853	52.4008	49.772	51.3972	55.2657	47.4079	52.2822	47.4397	54.0947	43.053	48.2954	48.0645	49.5311	51.416	48.7683	45.3842	48.8856	44.6306	51.2	52.2342	47.4037	47.7804	52.7281	47.6077	50.7875
95	48.8174	3.1703	55.2338	46.2433	50.0225	48.139	51.803	38.8301	45.589	54.9669	47.6267	49.9264	50.2174	48.0167	50.5707	47.1608	47.9448	50.3754	52.9173	46.6997	46.7223	48.2786	48.2716	52.5823	55.7457	51.7768	48.859	50.4602	54.744	46.0616	51.2983	46.6983	53.1613	42.382	47.3457	47.3667	48.5834	50.937	48.0592	43.9487	48.2756	43.5671	50.579	51.6078	46.8174	46.8557	51.6724	46.9946	49.8592
96	48.2084	3.21437	55.1928	45.6728	49.4678	47.485	50.7198	38.1592	44.7804	54.4658	46.646	49.3725	49.6548	47.1431	49.6127	46.2232	47.4015	50.038	52.8062	46.2388	46.0033	46.9385	47.4922	51.9832	54.8395	51.4051	48.119	49.7787	54.2939	45.0669	50.5455	46.2137	52.4322	41.84	46.6679	46.8433	48.0337	50.605	47.5008	42.7885	47.8921	42.7884	50.129	51.1416	46.41	46.0241	50.8751	46.5019	49.0368
97	47.7976	3.25518	55.2137	45.3611	49.0244	47.0618	49.8387	37.718	44.2212	53.9548	46.0118	48.9249	49.1509	46.6491	48.9122	45.5895	47.0125	49.7839	52.911	46.0092	45.4839	45.6785	46.8972	51.5725	54.1968	51.2747	47.592	49.3583	53.9608	44.4147	50.0665	45.9428	51.9195	41.408	46.2632	46.5096	47.8315	50.412	47.1059	41.9446	47.7242	42.3073	49.832	50.8689	46.1423	45.3499	50.3368	46.0974	48.2789
98	47.5725	3.29767	55.2682	45.3007	48.6796	46.8524	49.286	37.4387	43.9028	53.5052	45.6825	48.6005	48.7308	46.5071	48.4456	45.2383	46.7649	49.5391	53.1608	45.9619	45.1626	44.4889	46.4615	51.3667	53.8525	51.3301	47.298	49.1922	53.7707	44.0554	49.856	45.8534	51.6098	41.093	46.1072	46.3755	47.8943	50.315	46.894	41.432	47.7688	42.1212	49.696	50.8046	45.9838	44.8713	50.0274	45.782	47.555
99	47.5052	3.34211	55.3274	45.4456	48.415	46.816	49.1267	37.293	43.7959	53.1943	45.5649	48.3856	48.4246	46.6176	48.1479	45.1125	46.6303	49.2736	53.4536	46.0184	45.022	43.3603	46.1594	51.3316	53.7951	51.4815	47.215	49.2514	53.7205	43.9569	49.8731	45.9246	51.4549	40.916	46.1572	46.4159	48.1313	50.285	46.8851	41.229	48.0089	42.2173	49.704	50.9327	45.9246	44.6104	49.8865	45.5936	46.8683
100	47.5498	3.38247	55.365	45.72	48.22	46.904	49.299	37.275	43.847	53.032	45.529	48.213	48.249	46.834	47.931	45.141	46.568	49.011	53.706	46.102	45.022	42.302	45.97	51.397	53.967	51.632	47.257	49.487	53.773	44.082	50.044	46.112	51.379	40.891	46.346	46.575	48.464	50.291	47.059	41.266	48.393	42.557	49.769	51.2	45.958	44.577	49.84	45.567	46.239
all values Left	mean	std	steps
1	1.72665	4.19013	2.389	-0.667	1.441	0.651	1.552	0.68	-0.952	0.12	-2.426	2.406	1.546	1.139	0.714	2.73	7.112	4.612	3.682	7.131	-3.81	7.264	5.257	6.856	-0.683	-1.403	-0.737	4.059	6.353	9.168	2.447	-6.54	4.31	7.032	1.917	4.871	14.465	-0.368	3.612	2.077	-6.751	-6.4	-2.688	2.419	5.394	5.999	6.454	0.979	2.263
2	2.57269	4.40624	3.35147	-0.18003	3.22803	1.14488	2.76418	0.858343	-0.069	0.801394	-1.8544	3.37624	2.76879	0.114909	0.698475	3.0984	8.16689	5.788	4.81924	8.65779	-2.74389	9.16622	6.95882	7.25994	0.294646	-1.01171	-0.0263636	5.28373	7.22369	9.26865	3.33551	-6.23511	5.01621	8.06	2.38021	5.81005	14.9599	-0.0404141	4.66509	2.66412	-6.10615	-6.31694	-1.83372	3.33511	6.5629	7.7531	7.65925	1.6373	3.22106
3	3.70855	4.69679	4.62372	0.404394	5.45895	1.91085	4.21588	1.34596	1.176	1.86055	-1.1156	4.69909	4.52703	-0.587556	0.800798	3.7428	9.51934	7.38531	6.45433	10.6655	-1.14097	11.3096	9.06927	7.85486	1.34574	-0.450081	1.10261	6.66158	8.50072	9.7154	4.69328	-5.76758	5.95736	9.476	3.04316	6.94868	15.6391	0.504556	5.85627	3.5597	-5.24529	-6.09494	-0.724687	4.53046	8.03791	9.88834	9.10533	2.40779	4.43118
4	5.16529	5.0721	6.27164	1.12636	8.10067	2.99364	5.98091	2.19303	2.83	3.376	-0.194303	6.41945	6.84527	-0.955303	1.08261	4.74209	11.2288	9.42333	8.59245	13.1364	1.02512	13.674	11.5884	8.65409	2.62391	0.294606	2.56136	8.27436	10.2426	10.5677	6.54745	-5.0763	7.18182	11.298	3.85448	8.37342	16.4831	1.3197	7.23191	4.80464	-4.15261	-5.76827	0.701152	6.08491	9.86694	12.46	10.8485	3.40491	5.96418
5	6.97176	5.51893	8.33767	2.07352	11.072	4.46394	8.13697	3.45915	4.926	5.40945	0.955869	8.55697	9.68127	-0.985929	1.61421	6.15923	13.337	11.8917	11.2088	16.0087	3.72038	16.2218	14.459	9.67619	4.294	1.27141	4.25148	10.2171	12.4721	11.8521	8.89707	-4.06854	8.73952	13.523	4.81352	10.1573	17.4926	2.45218	8.85418	6.43833	-2.78377	-5.26206	2.51449	8.06542	12.0915	15.4523	12.9307	4.78891	7.89885
6	9.14259	5.99888	10.8272	3.35309	14.2594	6.39045	10.7208	5.20432	7.475	7.97655	2.39449	11.1001	12.9277	-0.693707	2.46239	8.03	15.8518	14.7503	14.2508	19.1777	6.86641	18.9062	17.5821	10.9439	6.4652	2.56491	6.11539	12.5462	15.1653	13.5582	11.6994	-2.64738	10.6562	16.124	5.97324	12.335	18.6924	3.92494	10.7672	8.47845	-1.08909	-4.44009	4.76429	10.5036	14.7267	18.7805	15.3534	6.70155	10.2803
7	11.6671	6.45846	13.692	5.06036	17.5418	8.811	13.7097	7.46212	10.444	11.0387	4.18127	14.0019	16.4506	-0.0888788	3.68536	10.3511	18.7363	17.919	17.6405	22.5245	10.3533	21.6823	20.8241	12.4821	9.14221	4.27276	8.15182	15.2695	18.2543	15.6477	14.8648	-0.737485	12.9186	19.042	7.41936	14.893	20.1039	5.71397	12.9857	10.9052	0.970152	-3.16045	7.46052	13.3813	17.7473	22.3206	18.0715	9.21445	13.0863
8	14.5032	6.84449	16.8342	7.24236	20.8167	11.7065	17.0249	10.2114	13.76	14.5003	6.36267	17.189	20.1114	0.836333	5.33439	13.0772	21.9077	21.2913	21.2683	25.9378	14.0554	24.509	24.0445	14.3127	12.2171	6.46521	10.397	18.3424	21.6407	18.0637	18.2736	1.6968	15.4647	22.188	9.24083	17.769	21.7271	7.77805	15.4926	13.6626	3.42083	-1.32261	10.5561	16.627	21.0804	25.9262	20.9987	12.3026	16.2378
9	17.5798	7.11554	20.1264	9.88455	24.0135	14.9839	20.5443	13.3738	17.315	18.2123	8.95547	20.5656	23.7822	2.09617	7.44481	16.1279	25.2533	24.7474	24.9988	29.3316	17.841	27.343	27.1334	16.4592	15.5216	9.16102	12.8819	21.6737	25.2092	20.7333	21.8021	4.64712	18.2035	25.452	11.4941	20.8609	23.5215	10.1012	18.2416	16.6676	6.26183	1.11027	13.9585	20.1244	24.6095	29.4628	24.0315	15.8479	19.6079
10	20.8057	7.24901	23.4393	12.9179	27.0936	18.4939	24.1288	16.8245	20.981	22.0125	11.9455	24.0244	27.3557	3.69009	10.0214	19.3966	28.6566	28.1664	28.6925	32.6515	21.5895	30.135	30.0374	18.9027	18.8971	12.3108	15.6063	25.1389	28.8406	23.5679	25.3391	8.05645	21.0232	28.718	14.1843	24.048	25.4226	12.6443	21.1565	19.8255	9.45064	4.13018	17.538	23.7343	28.2061	32.8392	27.0681	19.6648	23.0507
11	24.0838	7.24781	26.6682	16.232	30.0439	22.0832	27.6545	20.4067	24.639	25.7651	15.2878	27.4595	30.76	5.6106	13.0302	22.7669	32.0208	31.4503	32.2329	35.8642	25.2134	32.8186	32.7629	21.5569	22.2284	15.7945	18.5302	28.6001	32.4207	26.473	28.7993	11.808	23.8151	31.888	17.2551	27.2139	27.3609	15.3407	24.1344	23.0432	12.8991	7.57076	21.1529	27.318	31.7597	36.0239	30.0249	23.5454	26.4375
12	27.3273	7.13495	29.7502	19.6957	32.8676	25.635	31.0373	23.9713	28.197	29.376	18.9006	30.7777	33.959	7.83633	16.3882	26.1311	35.2779	34.5316	35.5483	38.9468	28.6662	35.3738	35.3543	24.3487	25.4571	19.456	21.581	31.9347	35.8521	29.3619	32.1223	15.7451	26.4917	34.888	20.5972	30.2669	29.2808	18.1164	27.0733	26.241	16.4924	11.24	24.6829	30.757	35.1982	39.0261	32.8437	27.3113	29.6887
13	30.4678	6.94168	32.6694	23.1808	35.5719	29.0848	34.2369	27.3926	31.593	32.7962	22.6655	33.9105	36.9435	10.3295	19.977	29.4052	38.3862	37.3787	38.6203	41.8795	31.9383	37.7893	37.8554	27.1999	28.5658	23.1364	24.6586	35.0612	39.0688	32.166	35.267	19.7129	28.9961	37.682	24.071	33.1549	31.1525	20.9018	29.896	29.3651	20.1176	14.9702	28.0439	33.976	38.4788	41.8717	35.4966	30.8573	32.7751
14	33.4629	6.69958	35.4481	26.5805	38.1612	32.4133	37.2515	30.5744	34.794	36.015	26.4553	36.8195	39.7152	13.0378	23.6659	32.5385	41.3264	39.9895	41.4603	44.6455	35.0454	40.0611	40.2836	30.0399	31.5609	26.7089	27.6539	37.9472	42.0405	34.8421	38.201	23.5956	31.3055	40.269	27.5402	35.867	32.9672	23.6414	32.5645	32.3919	23.6859	18.6472	31.2033	36.949	41.5809	44.5817	37.9847	34.1517	35.7057
15	36.2973	6.43677	38.1263	29.8285	40.6345	35.6202	40.1029	33.458	37.796	39.0352	30.1686	39.4955	42.2785	15.894	27.347	35.5136	44.0936	42.3711	44.0865	47.2326	38.012	42.1887	42.6287	32.8122	34.4571	30.1015	30.4919	40.597	44.7657	37.3744	40.8986	27.3321	33.4192	42.671	30.9023	38.4192	34.731	26.2961	35.0762	35.3147	27.1422	22.2192	34.1733	39.6847	44.5006	47.1567	40.3265	37.2094	38.5028
16	38.9712	6.17096	40.7352	32.8989	42.98	38.7114	42.8123	36.0066	40.598	41.8614	33.7457	41.9447	44.6362	18.8232	30.9544	38.3352	46.6857	44.5346	46.5154	49.6338	40.8545	44.1733	44.8653	35.473	37.2628	33.2913	33.1532	43.0411	47.2626	39.7623	43.3406	30.9065	35.3449	44.923	34.0947	40.8364	36.4507	28.8484	37.4485	38.1344	30.463	25.6752	36.974	42.211	47.2359	49.5779	42.5405	40.0639	41.1889
17	41.4882	5.90984	43.2831	35.7898	45.1979	41.6795	45.3779	38.2461	43.204	44.5025	37.1666	44.1797	46.7901	21.7481	34.4542	41.0115	49.0953	46.4883	48.7574	51.8451	43.571	46.0169	46.958	37.9679	39.9742	36.2891	35.6563	45.3185	49.557	42.011	45.5143	34.3265	37.1004	47.059	37.0859	43.1433	38.1408	31.2955	39.6983	40.8407	33.6458	29.0125	39.6207	44.5563	49.7745	51.8062	44.6334	42.7438	43.7742
18	43.8485	5.65493	45.7579	38.517	47.2863	44.4856	47.7775	40.2087	45.615	46.9582	40.4382	46.2084	48.7426	24.6057	37.8284	43.5435	51.3098	48.2391	50.8165	53.8706	46.1445	47.7206	48.8692	40.2977	42.5725	39.1176	38.0373	47.4552	51.6743	44.1281	47.4198	37.6011	38.7133	49.102	39.8666	45.3495	39.8125	33.6433	41.8297	43.4043	36.6954	32.215	42.1214	46.7381	52.0899	53.8042	46.6034	45.2526	46.2428
19	46.0479	5.40696	48.1347	41.1051	49.2407	47.0766	49.9734	41.9341	47.837	49.2067	43.5755	48.0253	50.4995	27.3485	41.063	45.9285	53.3136	49.7937	52.6991	55.7165	48.5523	49.285	50.5718	42.4747	45.0283	41.785	40.3334	49.4576	53.6363	46.117	49.0691	40.7308	40.2055	51.056	42.4415	47.4484	41.4757	35.9025	43.8299	45.7906	39.617	35.2616	44.4672	48.758	54.1607	55.5439	48.4465	47.587	48.5495
20	48.0786	5.16852	50.3885	43.5625	51.0604	49.4154	51.9276	43.4692	49.865	51.2168	46.5826	49.6167	52.07	29.9427	44.137	48.1616	55.0961	51.1647	54.4099	57.3841	50.7713	50.6868	52.0538	44.5064	47.315	44.2753	42.5509	51.312	55.461	47.9809	50.4845	43.7026	41.5906	52.904	44.8125	49.4195	43.1297	38.0797	45.6725	47.9802	42.4127	38.1375	46.636	50.6086	55.9841	57.013	50.1518	49.7398	50.6454
21	49.9326	4.94382	52.4968	45.8765	52.7423	51.4802	53.6173	44.8576	51.69	52.9618	49.4643	50.9752	53.462	32.3694	47.0257	50.2429	56.6505	52.3648	55.9525	58.8672	52.7838	51.9439	53.3191	46.3984	49.411	46.5689	44.6551	52.9916	57.153	49.7185	51.6974	46.4898	42.8782	54.623	46.9779	51.2396	44.7675	40.1763	47.3249	49.9601	45.0734	40.8219	48.6013	52.2818	57.5649	58.2137	51.7042	51.6815	52.5007
22	51.604	4.73659	54.4411	48.0247	54.283	53.2714	55.0429	46.1263	53.294	54.4302	52.207	52.1106	54.6828	34.6185	49.7112	52.1738	57.9662	53.4058	57.3328	60.154	54.5755	53.0577	54.3867	48.1537	51.3033	48.6513	46.5921	54.4753	58.7107	51.3246	52.7479	49.0632	44.0757	56.199	48.9327	52.8888	46.3813	42.1905	48.7606	51.7328	47.5826	43.2919	50.3444	53.7705	58.9099	59.1571	53.0999	53.3938	54.1068
23	53.0951	4.54864	56.2052	49.9907	55.6803	54.802	56.226	47.2961	54.68	55.634	54.79	53.045	55.7407	36.688	52.185	53.969	59.0571	54.2994	58.557	61.2484	56.1409	54.0267	55.282	49.7722	52.9867	50.5099	48.3223	55.7543	60.1353	52.8012	53.6804	51.4001	45.1957	57.626	50.6934	54.3709	47.9619	44.1236	49.9703	53.3077	49.9194	45.5323	51.8646	55.0732	60.0278	59.8574	54.342	54.8913	55.477
24	54.411	4.37752	57.7817	51.7665	56.9308	56.0942	57.1908	48.3881	55.865	56.6035	57.1803	53.8111	56.6434	38.5895	54.4449	55.6326	59.9283	55.0611	59.626	62.1379	57.4784	54.8484	56.024	51.2438	54.4608	52.1398	49.831	56.8282	61.4253	54.1451	54.5439	53.4898	46.2581	58.897	52.2696	55.684	49.4972	45.9819	50.9585	54.7002	52.0669	47.5408	53.1792	56.1907	60.9295	60.327	55.4361	56.1915	56.6254
25	55.558	4.21676	59.1701	53.3503	58.0253	57.1692	57.9605	49.4305	56.858	57.3742	59.3266	54.4504	57.4014	40.3436	56.4918	57.1586	60.5896	55.7035	60.5282	62.8105	58.5892	55.515	56.6258	52.5312	55.7234	53.5474	51.126	57.705	62.5867	55.3574	55.3734	55.3337	47.2875	60.005	53.6732	56.8305	50.9762	47.7724	51.7411	55.9269	54.0128	49.319	54.3141	57.1225	61.6242	60.5689	56.3822	57.2942	57.5495
26	56.5421	4.05759	60.3763	54.7436	58.9446	58.0462	58.5561	50.4551	57.662	57.9776	61.1749	55.0065	58.021	41.9726	58.3216	58.53	61.0439	56.2352	61.2396	63.2536	59.4826	56.0106	57.0985	53.645	56.7641	54.7417	52.2318	58.3969	63.6307	56.443	56.1729	56.9505	48.3072	60.936	54.9252	57.8085	52.3889	49.5039	52.3467	57.0024	55.7497	50.8716	55.2891	57.8696	62.1115	60.5746	57.1806	58.1983	58.2505
27	57.3654	3.89302	61.3955	55.9503	59.6565	58.7355	58.9941	51.4743	58.279	58.4433	62.6826	55.5143	58.5001	43.4952	59.9223	59.7191	61.2858	56.6545	61.7362	63.4544	60.1671	56.3146	57.4498	54.5766	57.567	55.7274	53.1735	58.922	64.5693	57.4047	56.9234	58.3629	49.3341	61.67	56.0448	58.6161	53.7264	51.184	52.8104	57.9366	57.2663	52.2038	56.1201	58.4373	62.3854	60.3273	57.8328	58.9143	58.7329
28	58.0271	3.72247	62.2235	56.9787	60.1175	59.2278	59.2807	52.4753	58.7	58.8005	63.8231	55.9975	58.8318	44.9282	61.2868	60.6988	61.2973	56.9522	61.9998	63.4041	60.6612	56.407	57.6794	55.3161	58.1173	56.5252	53.9753	59.2992	65.4061	58.2452	57.5917	59.5916	50.3666	62.187	57.0302	59.2459	54.9727	52.8135	53.1566	58.7327	58.5624	53.3483	56.8168	58.8297	62.4387	59.8127	58.3425	59.4465	58.9881
29	58.518	3.5522	62.8474	57.843	60.2892	59.5031	59.4108	53.4428	58.906	59.0747	64.5832	56.4621	59.0072	46.2817	62.3952	61.4457	61.0556	57.1218	62.0108	63.0985	60.9667	56.247	57.7741	55.851	58.3999	57.1471	54.6559	59.548	66.1348	58.9588	58.136	60.6514	51.3898	62.46	57.8654	59.6809	56.1058	54.3837	53.3925	59.3845	59.6178	54.3195	57.3791	59.0436	62.2606	59.0242	58.7001	59.786	58.9945
30	58.8248	3.39617	63.2514	58.5486	60.1154	59.5383	59.3689	54.3526	58.863	59.2773	64.9584	56.9079	59.0182	47.5582	63.2202	61.9426	60.5394	57.1572	61.745	62.5442	61.0756	55.8614	57.7132	56.1638	58.3987	57.5929	55.2249	59.6818	66.7387	59.5323	58.5203	61.5434	52.3854	62.454	58.5308	59.8987	57.0995	55.8754	53.5155	59.8764	60.3959	55.1238	57.797	59.066	61.8371	57.9738	58.8853	59.9206	58.7333
31	58.9333	3.27361	63.4228	59.0854	59.5831	59.315	59.1301	55.1838	58.537	59.4127	64.9435	57.3364	58.86	48.7527	63.7392	62.1779	59.7372	57.0522	61.1917	61.7676	60.9758	55.261	57.4717	56.2303	58.1035	57.8393	55.6873	59.7123	67.1941	59.9487	58.724	62.26	53.3384	62.134	59.0044	59.8779	57.933	57.2612	53.5242	60.1817	60.8534	55.7603	58.0544	58.8768	61.159	56.6945	58.877	59.8403	58.188
32	58.8308	3.20585	63.3568	59.4429	58.6989	58.8399	58.658	55.9261	57.91	59.4794	64.5253	57.7328	58.542	49.8534	63.9281	62.1454	58.6524	56.803	60.3669	60.8112	60.6557	54.4658	57.0285	55.9905	57.5156	57.8546	56.0408	59.6577	67.4742	60.1879	58.7452	62.7838	54.2271	61.468	59.263	59.6055	58.5913	58.5082	53.4108	60.2647	60.941	56.2192	58.1331	58.456	60.2275	55.2314	58.6547	59.5398	57.3582
33	58.5115	3.2082	63.062	59.6065	57.4914	58.1441	57.9279	56.5767	57.001	59.4704	63.6944	58.075	58.0908	50.8481	63.7629	61.8428	57.3078	56.4082	59.2911	59.7223	60.1154	53.5044	56.373	55.4172	56.653	57.6101	56.2753	59.5399	67.556	60.2245	58.5909	63.0911	55.0295	60.442	59.2822	59.08	59.0581	59.5782	53.1632	60.0966	60.6051	56.4863	58.0141	57.7892	59.067	53.6319	58.2061	59.0274	56.2859
34	57.9798	3.28311	62.561	59.567	56.0207	57.272	56.95	57.1453	55.864	59.372	62.4663	58.342	57.539	51.7307	63.2297	61.2727	55.749	55.8727	57.998	58.5493	59.3753	52.4123	55.51	54.549	55.551	57.0923	56.371	59.377	67.4303	60.0317	58.2773	63.1507	55.727	59.062	59.0417	58.313	59.318	60.4257	52.753	59.657	59.802	56.545	57.6833	56.8707	57.7307	51.947	57.538	58.329	55.047
35	57.2519	3.41781	61.879	59.3271	54.3778	56.2768	55.7731	57.6421	54.561	59.1701	60.8893	58.5085	56.9038	52.5023	62.3338	60.4428	54.0432	55.201	56.5662	57.3428	58.4808	51.2306	54.4588	53.4419	54.2573	56.3064	56.3076	59.1772	67.1016	59.5974	57.829	62.9247	56.3046	57.37	58.5387	57.3282	59.3551	61.0064	52.1528	58.9196	58.5337	56.3574	57.1383	55.7029	56.2882	50.2315	56.6777	57.4912	53.717
36	56.3598	3.58843	61.0348	58.9142	52.6704	55.2207	54.4806	58.0622	53.136	58.8614	59.0399	58.5531	56.1945	53.1666	61.1072	59.3666	52.2726	54.4032	55.1159	56.1476	57.4896	50.0046	53.2724	52.1736	52.8354	55.2851	56.0813	58.9399	66.5787	58.9372	57.2731	62.3798	56.7591	55.444	57.7886	56.1573	59.1548	61.2772	51.3684	57.9203	56.8742	55.9415	56.3958	54.3014	54.8078	48.5386	55.6737	56.5761	52.3585
37	55.3435	3.76525	60.0414	58.3664	51.0058	54.1446	53.1485	58.3862	51.631	58.4526	57.0163	58.4569	55.4091	53.7269	59.6048	58.075	50.5285	53.5035	53.7509	55	56.4615	48.777	52.0135	50.8283	51.3569	54.0816	55.6801	58.6541	65.8711	58.0897	56.6265	61.5121	57.0891	53.399	56.8195	54.8434	58.7068	61.1968	50.4263	56.6951	54.9636	55.3325	55.4891	52.6986	53.3503	46.9221	54.595	55.6244	51.0329
38	54.251	3.91829	58.9107	57.7322	49.4773	53.0935	51.8368	58.5856	50.089	57.9682	54.9275	58.2116	54.5634	54.1891	57.8977	56.6194	48.9141	52.5404	52.5507	53.927	55.4563	47.6028	50.7561	49.4855	49.8841	52.7532	55.0912	58.301	64.9855	57.0968	55.8864	60.3544	57.2893	51.358	55.6789	53.4415	58.0092	60.7496	49.3721	55.2944	52.9927	54.5834	54.4615	50.9423	51.9712	45.4479	53.5205	54.6684	49.8139
39	53.1351	4.02399	57.6579	57.0754	48.155	52.1094	50.6033	58.6288	48.568	57.4522	52.8747	57.8123	53.6925	54.5572	56.0707	55.0749	47.5322	51.5594	51.5724	52.9459	54.5379	46.5242	49.5698	48.2129	48.4601	51.3601	54.2989	57.8691	63.9347	56.0068	55.0468	58.9732	57.347	49.418	54.4456	52.0176	57.0745	59.9671	48.2615	53.7852	51.1738	53.7552	53.3664	49.1053	50.7269	44.1922	52.5258	53.7464	48.7497
40	52.0572	4.06775	56.3111	56.4617	47.0798	51.2208	49.4971	58.4909	47.151	56.949	50.952	57.259	52.8409	54.8297	54.2113	53.5385	46.4523	50.6069	50.8405	52.0675	53.7714	45.5753	48.5024	47.0853	47.11	49.971	53.3112	57.3443	62.7416	54.8769	54.1125	57.4605	57.2526	47.671	53.2096	50.6417	55.9435	58.9264	47.1469	52.2406	49.6882	52.9123	52.2689	47.2787	49.6707	43.2172	51.6641	52.894	47.8613
41	51.0466	4.05357	54.9187	55.9488	46.2628	50.4402	48.5544	58.1548	45.928	56.4804	49.261	56.5647	52.0391	54.995	52.401	52.1123	45.7098	49.7159	50.3363	51.2993	53.2127	44.7757	47.5764	46.126	45.8399	48.6581	52.1713	56.7167	61.4436	53.7764	53.1011	55.9137	57.0072	46.224	52.0653	49.3779	54.6853	57.7212	46.0682	50.7399	48.6392	52.1217	51.2287	45.5608	48.8398	42.553	50.9616	52.137	47.1591
42	50.1484	3.98916	53.5429	55.5727	45.6946	49.7771	47.8038	57.6202	44.969	56.0441	47.8887	55.7473	51.3001	55.0361	50.7168	50.8739	45.2935	48.9053	49.996	50.6436	52.8951	44.1303	46.7959	45.3467	44.6415	47.4819	50.9584	55.9909	60.0918	52.8051	52.0383	54.4165	56.6284	45.152	51.1087	48.2805	53.3862	56.4503	45.0522	49.3666	48.0404	51.4342	50.2815	44.0535	48.2466	42.2051	50.4245	51.5159	46.6461
43	49.394	3.88872	52.2496	55.3371	45.3685	49.24	47.2703	56.9125	44.302	55.6161	46.8572	54.8335	50.6237	54.9378	49.2346	49.8628	45.1285	48.1952	49.7311	50.0976	52.8187	43.629	46.1581	44.7342	43.5053	46.4757	49.7723	55.1865	58.7449	52.0449	50.9561	53.0354	56.1483	44.45	50.4084	47.3835	52.1471	55.2168	44.1213	48.1945	47.8323	50.9068	49.4355	42.8364	47.879	42.1652	50.039	51.0761	46.2982
44	48.7919	3.77353	51.1039	55.2227	45.2923	48.8229	46.9549	56.0782	43.921	55.1691	46.1616	53.8584	50.0031	54.6849	48.0276	49.104	45.1357	47.6106	49.4679	49.672	52.9472	43.2474	45.6558	44.2584	42.438	45.6401	48.7166	54.341	57.4548	51.5441	49.9063	51.8236	55.6094	44.062	49.9957	46.7119	51.0716	54.1055	43.2994	47.2727	47.9144	50.5641	48.6894	41.9562	47.7269	42.4032	49.7963	50.8501	46.0761
45	48.345	3.66075	50.1619	55.1987	45.4179	48.5063	46.8283	55.1459	43.792	54.6907	45.7687	52.8687	49.4387	54.2693	47.1583	48.5826	45.2336	47.1694	49.1897	49.3841	53.2042	42.9523	45.2777	43.8806	41.4798	44.9494	47.8523	53.5147	56.2733	51.3091	48.9604	50.8202	55.0613	43.953	49.8514	46.2577	50.2329	53.1703	42.6057	46.6237	48.1793	50.3797	48.0532	41.4297	47.7859	42.8576	49.6978	50.8447	45.9577
46	48.0453	3.56229	49.4534	55.232	45.668	48.2737	46.8474	54.1088	43.847	54.1909	45.5998	51.932	48.9506	53.6983	46.6613	48.2426	45.3465	46.8695	48.9354	49.2445	53.4908	42.707	45.0223	43.5603	40.6888	44.3655	47.1785	52.773	55.2638	51.2958	48.1863	50.0529	54.5573	44.082	49.9204	45.9865	49.6516	52.4392	42.0371	46.2453	48.5345	50.3014	47.5423	41.2305	48.0366	43.4438	49.7158	51.0282	45.9357
47	47.8738	3.48556	48.9817	55.2906	45.9764	48.1255	46.9619	52.9948	43.982	53.7163	45.541	51.1208	48.5723	52.999	46.5107	48.0041	45.4162	46.6899	48.7612	49.2536	53.7283	42.4874	44.8909	43.2571	40.1015	43.8506	46.6726	52.1623	54.493	51.4173	47.6293	49.5346	54.148	44.394	50.12	45.8723	49.2999	51.9244	41.5782	46.1111	48.8974	50.2885	47.1664	41.28	48.4253	44.0837	49.7714	51.33	45.9994
48	47.801	3.43445	48.7188	55.3431	46.2809	48.061	47.1172	51.8749	44.119	53.3429	45.4726	50.4933	48.3292	52.2272	46.6113	47.7776	45.4008	46.597	48.6962	49.3879	53.8657	42.2998	44.8668	42.9175	39.7192	43.3819	46.3098	51.7136	54.0084	51.5715	47.3128	49.2635	53.8729	44.823	50.3653	45.8978	49.1101	51.6127	41.2266	46.1755	49.1907	50.2875	46.9391	41.4765	48.8716	44.7236	49.7751	51.6568	46.1224
49	47.7906	3.40761	48.6083	55.3568	46.5329	48.0349	47.2602	50.8295	44.204	53.1127	45.2899	50.0895	48.2299	51.4713	46.8213	47.4851	45.2751	46.5515	48.7373	49.6021	53.8712	42.186	44.9089	42.4987	39.5177	42.9688	46.0671	51.4454	53.8174	51.6677	47.2175	49.2215	53.7456	45.278	50.5851	46.0335	48.9965	51.4564	40.9965	46.3687	49.3462	50.2443	46.8768	41.7186	49.2878	45.3238	49.6612	51.9222	46.2594
50	47.8017	3.40217	48.582	55.2985	46.6954	47.9835	47.3458	49.9581	44.183	53.0141	44.9105	49.9125	48.2537	50.8367	47.0084	47.0775	45.0268	46.5173	48.8675	49.8267	53.7113	42.167	44.9643	41.9715	39.4397	42.655	45.9196	51.3446	53.8811	51.6378	47.2566	49.3707	53.7457	45.658	50.7274	46.2276	48.8773	51.3797	40.9031	46.6023	49.3125	50.1195	46.9739	41.9315	49.6048	45.803	49.3902	52.0738	46.3605
51	47.7908	3.41713	48.58	55.1429	46.7423	47.8509	47.3453	49.374	44.029	53.0079	44.2806	49.9038	48.338	50.411	47.0764	46.5349	44.6503	46.4733	49.0406	49.9786	53.3477	42.223	44.9812	41.3231	39.3961	42.4724	45.8212	51.363	54.1289	51.4346	47.3097	49.6568	53.8183	45.889	50.7536	46.4132	48.6857	51.3035	40.9443	46.7967	49.0525	49.8722	47.1852	42.0725	49.7752	45.9881	48.9268	52.0738	46.3883
52	47.7153	3.45605	48.5471	54.8683	46.6516	47.5906	47.2477	49.1464	43.75	53.0255	43.3766	49.9815	48.4053	50.2306	46.9829	45.8491	44.1444	46.4058	49.1862	49.9887	52.7735	42.307	44.9171	40.5536	39.3045	42.3933	45.701	51.4415	54.4807	51.0267	47.2776	50.0138	53.8866	45.922	50.6368	46.5221	48.3695	51.1485	41.0828	46.903	48.5576	49.4853	47.4372	42.1205	49.7809	45.7041	48.2538	51.8709	46.3117
53	47.5404	3.52558	48.4353	54.4527	46.4004	47.1988	47.0532	49.2405	43.353	52.9955	42.2064	50.0726	48.4005	50.2698	46.7259	45.0166	43.5158	46.2879	49.2415	49.8166	52.0088	42.3661	44.7435	39.6734	39.1133	42.3654	45.4892	51.5319	54.8637	50.4015	47.1227	50.3661	53.8729	45.74	50.3576	46.5017	47.8882	50.853	41.2412	46.8918	47.8536	48.9459	47.652	42.0555	49.6158	44.9121	47.3794	51.435	46.1083
54	47.2423	3.629	48.2049	53.8768	45.9707	46.7044	46.7687	49.5434	42.84	52.8694	40.807	50.1076	48.2982	50.4482	46.3157	44.042	42.7808	46.0778	49.1646	49.4493	51.0761	42.3572	44.4513	38.6999	38.7861	42.3455	45.1465	51.5982	55.22	49.5715	46.8461	50.6357	53.7118	45.361	49.9122	46.3251	47.221	50.3743	41.3328	46.7422	46.9735	48.2377	47.7696	41.8606	49.2855	43.7117	46.3244	50.7801	45.7737
55	46.8091	3.76217	47.8245	53.1321	45.3576	46.1172	46.4058	49.9443	42.206	52.6131	39.2367	50.0253	48.0947	50.664	45.7706	42.9377	41.9601	45.7418	48.9316	48.8883	49.9992	42.255	44.048	37.6454	38.2976	42.2944	44.6574	51.6081	55.5037	48.5697	46.4646	50.7601	53.3593	44.816	49.318	45.9849	46.3673	49.6978	41.3007	46.4419	45.9549	47.3711	47.7589	41.5315	48.7992	42.267	45.1351	49.9393	45.3072
56	46.24	3.91332	47.2844	52.223	44.5673	45.4303	45.9707	50.3314	41.446	52.2033	37.5604	49.7813	47.8013	50.8301	45.1028	41.7228	41.0743	45.2756	48.5273	48.127	48.8032	42.039	43.5443	36.5426	37.651	42.1712	44.0183	51.53	55.6788	47.4372	45.9901	50.7023	52.7947	44.141	48.6	45.4829	45.3429	48.8367	41.1213	45.9767	44.8324	46.3633	47.6129	41.0716	48.1681	40.7426	43.8646	48.9533	44.7123
57	45.5404	4.06692	46.5894	51.1645	43.6092	44.6442	45.4638	50.5744	40.552	51.6313	35.8351	49.3561	47.4253	50.891	44.3144	40.4181	40.141	44.697	47.9505	47.1561	47.5137	41.7304	42.9445	35.4154	36.8751	41.9298	43.2346	51.3396	55.7161	46.2103	45.4157	50.447	52.0165	43.359	47.7727	44.8275	44.1713	47.8165	40.7956	45.3469	43.6396	45.232	47.3309	40.4951	47.3966	39.2537	42.559	47.8596	44.0049
58	44.719	4.20986	45.7499	49.9804	42.4876	43.7662	44.8804	50.5467	39.514	50.8996	34.1106	48.7558	46.9615	50.8157	43.405	39.047	39.1691	44.0346	47.205	45.9799	46.1611	41.3373	42.2531	34.2817	35.9908	41.5305	42.3226	51.0305	55.5959	44.9103	44.7178	49.9997	51.0407	42.491	46.844	44.0351	42.8742	46.6732	40.3364	44.5661	42.4127	44.0093	46.9112	39.8127	46.4807	37.8618	41.2535	46.6839	43.1957
59	43.7872	4.3327	44.776	48.6913	41.214	42.8016	44.2139	50.1451	38.344	50.0137	32.4292	47.9984	46.4093	50.5834	42.3716	37.6353	38.1655	43.3102	46.295	44.6095	44.7724	40.8604	41.4805	33.16	35.0037	40.9471	41.3144	50.6119	55.3171	43.5538	43.8887	49.3808	49.9006	41.55	45.8262	43.1283	41.4798	45.4462	39.7565	43.6528	41.1892	42.7371	46.3568	39.0374	45.4216	36.588	39.9701	45.4405	42.2861
60	42.7587	4.42978	43.6794	47.3207	39.8193	41.7588	43.4666	49.3364	37.067	48.9805	30.8231	47.1035	45.7769	50.1805	41.2327	36.2023	37.1379	42.5323	45.2366	43.0543	43.3736	40.2933	40.6345	32.0672	33.9256	40.1587	40.2463	50.0946	54.8856	42.1545	42.9371	48.6002	48.6366	40.555	44.738	42.1366	40.0248	44.163	39.0578	42.6295	40.0007	41.4472	45.6674	38.1863	44.2324	35.4201	38.7204	44.1434	41.2892
61	41.6457	4.49765	42.4745	45.8953	38.3325	40.6443	42.6438	48.1687	35.712	47.8209	29.3238	46.0924	45.066	49.6074	40.0288	34.76	36.1001	41.7068	44.0637	41.331	41.9843	39.6247	39.7179	31.0166	32.7816	39.1558	39.1395	49.4847	54.3016	40.7217	41.8571	47.655	47.2861	39.515	43.5971	41.0855	38.5449	42.8458	38.2308	41.5236	38.8641	40.1642	44.8404	37.2843	42.9408	34.3117	37.5126	42.8136	40.2193
62	40.4596	4.53858	41.1821	44.4363	36.7764	39.4536	41.7493	46.7445	34.301	46.5565	27.9423	44.9894	44.2737	48.8749	38.7943	33.3122	35.0586	40.8369	42.817	39.4854	40.6107	38.84	38.7304	30.0176	31.5926	37.9555	38.0063	48.7785	53.5642	39.2604	40.6422	46.5513	45.8817	38.423	42.4196	39.9968	37.0712	41.5105	37.2707	40.3612	37.7815	38.8901	43.8898	36.3462	41.5753	33.1845	36.3483	41.4682	39.0777
63	39.21	4.55827	39.8283	42.9582	35.1677	38.1765	40.7838	45.1667	32.852	45.1957	26.6662	43.8162	43.3967	48.001	37.5429	31.8616	34.0092	39.9177	41.5054	37.5515	39.2541	37.9229	37.6746	29.077	30.3634	36.5971	36.8653	47.9671	52.6714	37.7765	39.3146	45.3081	44.449	37.286	41.2171	38.8824	35.6271	40.1704	36.1852	39.1611	36.7473	37.6112	42.8351	35.3827	40.1559	31.9744	35.2238	40.1118	37.8675
64	37.9041	4.56312	38.4375	41.4713	33.5218	36.8039	39.7535	43.4954	31.37	43.7458	25.4781	42.597	42.4343	46.9985	36.2758	30.4108	32.9395	38.9384	40.1064	35.5329	37.9155	36.858	36.5535	28.1807	29.0843	35.1265	35.721	47.0436	51.6206	36.2832	37.9105	43.9476	43.0055	36.11	39.9996	37.7544	34.2243	38.8372	34.9846	37.9379	35.75	36.3274	41.6811	34.4021	38.691	30.6715	34.1329	38.7284	36.5922
65	36.5463	4.55883	37.0277	39.9751	31.8559	35.3321	38.6662	41.7338	29.862	42.2248	24.3487	41.3467	41.3863	45.873	34.9861	28.9554	31.8351	37.8847	38.6142	33.4305	36.5901	35.6144	35.3708	27.3138	27.7379	33.5849	34.5585	45.9967	50.4163	34.7994	36.442	42.4909	41.561	34.889	38.7694	36.616	32.8644	37.5111	33.6858	36.7014	34.777	35.0368	40.432	33.4054	37.1748	29.2965	33.0693	37.289	35.2484
66	35.1388	4.54997	35.6102	38.4577	30.1878	33.7642	37.5072	39.8712	28.346	40.662	23.2359	40.0599	40.2516	44.6229	33.6601	27.4838	30.6845	36.7365	37.0453	31.2625	35.269	34.2216	34.1348	26.4592	26.3066	31.9869	33.3574	44.8202	49.0705	33.3412	34.9054	40.9631	40.1204	33.63	37.5192	35.4585	31.541	36.1891	32.3228	35.4556	33.8234	33.7174	39.0938	32.3868	35.5995	27.8729	32.0242	35.7698	33.8279
67	33.6836	4.53896	34.1947	36.908	28.534	32.114	36.26	37.9013	26.836	39.085	22.1157	38.728	39.022	43.243	32.2913	25.9847	29.482	35.474	35.406	29.0467	33.9457	32.6987	32.848	25.6013	24.7853	30.3277	32.101	43.516	47.5983	31.9197	33.2973	39.3873	38.678	32.361	36.233	34.2687	30.2423	34.8723	30.94	34.194	32.8877	32.346	37.6713	31.3357	33.9627	26.4287	30.9857	34.155	32.33
68	32.1974	4.51963	32.793	35.3138	26.913	30.3969	34.9249	35.8344	25.349	37.4932	20.9865	37.3394	37.6906	41.7267	30.8793	24.4574	28.2283	34.087	33.6918	26.8055	32.6225	31.0668	31.5127	24.7283	23.1827	28.6174	30.7835	42.0857	46.0168	30.5427	31.6203	37.7718	37.2227	31.109	34.9027	33.0337	28.9496	33.5586	29.5504	32.8967	31.9635	30.9128	36.1738	30.2403	32.2664	24.9944	29.9522	32.4412	30.812
69	30.6691	4.49606	31.4162	33.6738	25.3477	28.6441	33.5238	33.7065	23.908	35.8671	19.857	35.8876	36.2596	40.0696	29.433	22.9078	26.9294	32.5774	31.9163	24.5705	31.3093	29.3468	30.1418	23.8323	21.5146	26.8822	29.4027	40.5389	44.3399	29.2192	29.8844	36.1176	35.7491	29.889	33.527	31.7509	27.6453	32.234	28.1524	31.5546	31.0373	29.4327	34.607	29.0944	30.5166	23.5999	28.9341	30.6438	30.6224
70	29.0846	4.46693	30.0718	31.9834	23.8574	26.8787	32.0739	31.5496	22.535	34.1987	18.7403	34.3617	34.7418	38.2638	27.9722	21.3409	25.5955	30.9611	30.1002	22.3764	30.0165	27.5603	28.7542	22.9028	19.8023	25.1545	27.9659	38.8802	42.5803	27.9584	28.1128	34.4302	34.2531	28.715	32.1097	30.4261	26.312	30.8832	26.7523	30.1725	30.0962	27.9155	32.9708	27.8948	28.7329	22.2734	27.9422	28.7842	27.5403
71	27.5086	4.41699	28.7613	30.2351	22.4548	25.1295	30.5993	29.3851	21.258	32.4914	17.6513	32.7652	33.1648	36.291	26.5235	19.7638	24.2374	29.2652	28.2666	20.2561	28.7485	25.7312	27.3788	21.9338	18.0747	23.4686	26.4895	37.1167	40.7509	26.7678	26.3388	32.7259	32.7334	27.589	30.6603	29.0639	24.9362	29.4936	25.3617	28.7623	29.1403	26.3778	31.2731	26.6418	26.9422	21.039	26.9818	26.8936	25.9274
72	25.939	4.35244	27.4883	28.4264	21.1445	23.4218	29.1256	27.2299	20.101	31.008	16.602	31.112	31.556	34.1298	25.1244	18.1901	22.8713	27.5247	26.4386	18.2365	27.5106	23.8859	26.0395	20.9326	16.3665	21.8516	24.9972	35.2668	38.8676	25.6514	24.6012	31.0282	31.1976	26.517	29.1909	27.6717	23.5114	28.056	23.9916	27.3327	28.1723	24.8375	29.5352	25.3405	25.165	19.9123	26.06	25.0077	24.3591
73	24.3999	4.28321	26.2517	26.5667	19.926	21.7689	27.6743	25.1105	19.072	30.3789	15.6015	29.421	29.9483	31.7737	23.8254	16.6389	21.5198	25.7804	24.6335	16.3404	26.314	22.053	24.7535	19.9068	14.7147	20.3226	23.5024	33.3699	36.9525	24.6056	22.9287	29.3582	29.6605	25.501	27.7124	26.2676	22.0295	26.5597	22.6571	25.8919	27.1855	23.3152	27.7915	24.0028	23.421	18.8995	25.189	23.1583	22.8583
74	22.8714	4.1676	25.0468	24.6767	18.7858	20.1863	26.2635	23.0547	18.169	27.1747	14.6582	27.7073	28.384	29.2501	22.6752	15.1306	20.2074	24.0689	22.869	14.5886	25.1659	20.2823	23.5339	18.8631	13.1542	18.8901	22.0095	31.4743	35.0335	23.6205	21.3235	27.7424	28.1379	24.541	26.2404	24.8809	20.4894	24.9918	21.3538	24.4452	26.1755	21.8372	26.0745	22.6406	21.7386	18.0037	24.3787	21.3678	21.4459
75	21.4083	4.06479	23.8657	22.786	17.7162	18.6868	24.9049	21.0745	17.378	25.3582	13.7746	25.9873	26.8925	26.6209	21.6994	13.6843	18.959	22.4207	21.1673	12.9966	24.0628	18.5957	22.3852	17.8068	11.7118	17.5569	20.5282	29.6236	33.1426	22.685	19.7651	26.2078	26.6364	23.619	24.7994	23.5411	18.9054	23.3543	20.0692	22.9977	25.1388	20.4278	24.4086	21.2644	20.1476	17.2237	23.6143	19.662	20.1336
76	20.0072	3.96399	22.6969	20.9236	16.7111	17.2758	23.6071	19.1695	16.679	23.5331	12.944	24.2855	25.4869	23.9724	20.8922	12.3217	17.7953	20.8638	19.5485	11.5768	23.0025	17.009	21.3107	16.7437	10.3989	16.3401	19.0888	27.8469	31.3088	21.7887	18.2313	24.7672	25.1586	22.716	23.4146	22.2707	17.304	21.68	18.8057	21.561	24.0765	19.1112	22.8127	19.8868	18.6704	16.5469	22.8831	18.0665	18.9274
77	18.675	3.87387	21.5235	19.1111	15.7665	15.9581	22.3708	17.3346	16.04	21.7204	12.1535	22.626	24.1836	21.3909	20.2183	11.0681	16.7267	19.4244	18.0261	10.3363	21.9821	15.535	20.3156	15.6819	9.21397	15.2518	17.7215	26.1605	29.5585	20.9225	16.711	23.4144	23.7162	21.829	22.1043	21.0888	15.7096	20.0068	17.5648	20.1563	22.991	17.8798	21.3015	18.5233	17.3225	15.959	22.1575	16.6001	17.8307
78	17.4156	3.80059	20.3339	17.365	14.8739	14.7323	21.1983	15.5663	15.43	19.9413	11.3968	21.0257	22.9967	18.954	19.6401	9.94711	15.7559	18.1189	16.6033	9.26944	21.0003	14.1821	19.4013	14.6447	8.15044	14.2914	16.438	24.5753	27.9136	20.0748	15.2082	22.1352	22.3247	20.959	20.8819	20.0167	14.1492	18.3724	16.3537	18.8067	21.8817	16.7123	19.8779	17.1948	16.1109	15.46	21.3938	15.2717	16.8397
79	16.2291	3.74654	19.1125	15.7039	14.0202	13.597	20.101	13.869	14.821	18.2173	10.6698	19.4939	21.9306	16.7171	19.1068	8.97564	14.8805	16.9471	15.2864	8.34894	20.0512	12.9493	18.5532	13.6514	7.19758	13.4634	15.2378	23.0932	26.3892	19.236	13.7398	20.9184	20.9962	20.1	19.7554	19.0753	12.6562	16.8285	15.1875	17.5277	20.7425	15.5809	18.5325	15.9237	15.0271	15.0495	20.5804	14.085	15.9383
80	15.1111	3.71161	17.8523	14.1422	13.1882	12.5438	19.0954	12.2499	14.191	16.5694	9.96265	18.0337	20.9755	14.7065	18.56	8.15691	14.0905	15.8938	14.0837	7.53405	19.123	11.8247	17.7418	12.7128	6.33966	12.7725	14.1114	21.7074	24.9987	18.405	12.3176	19.7517	19.7364	19.249	18.7169	18.2833	11.2623	15.3983	14.0746	16.3263	19.5689	14.4608	17.2473	14.7216	14.0454	14.7116	19.7173	13.0302	15.1067
81	14.052	3.69411	16.5672	12.684	12.3593	11.5555	18.1843	10.7158	13.516	15.0064	9.27141	16.6525	20.1088	12.9233	17.947	7.49036	13.3812	14.9285	12.9902	6.7868	18.2041	10.7876	16.9387	11.8354	5.55742	12.185	13.0486	20.4076	23.7501	17.5619	10.9333	18.6146	18.5461	18.395	17.7563	17.6499	9.98193	14.0681	13.0184	15.2013	18.3703	13.331	16.0053	13.5849	13.1322	14.4112	18.7991	12.0812	14.3192
82	13.0366	3.69196	15.2775	11.3169	11.5175	10.6151	17.3466	9.27327	12.762	13.5259	8.59745	15.3644	19.3071	11.3551	17.2206	6.95564	12.7328	14.0103	11.9828	6.05955	17.2831	9.808	16.119	11.0207	4.83136	11.6364	12.0404	19.176	22.6315	16.6869	9.57064	17.4805	17.4225	17.525	16.8575	17.1548	8.80609	12.8269	12.0254	14.1432	17.159	12.1723	14.791	12.501	12.2581	14.1095	17.8191	11.2066	13.5462
83	12.0479	3.70218	14.0057	10.0192	10.6561	9.70979	16.5466	7.92271	11.9	12.1216	7.94401	14.1743	18.5525	9.98418	16.3398	6.52551	12.1189	13.0982	11.0225	5.30742	16.3472	8.848	15.2602	10.2631	4.14501	11.0595	11.072	17.983	21.6261	15.7693	8.21705	16.3281	16.3582	16.632	15.9986	16.7646	7.71287	11.6744	11.0959	13.1443	15.9479	10.9703	13.578	11.4558	11.4012	13.7835	16.755	10.3857	12.7568
84	11.0691	3.72052	12.7668	8.76527	9.77646	8.82921	15.744	6.6539	10.937	10.7879	7.29993	13.0683	17.8301	8.78951	15.277	6.18098	11.5076	12.1583	10.0653	4.49682	15.3793	7.86311	14.3453	9.54819	3.48825	10.3992	10.1288	16.7913	20.7103	14.8053	6.86258	15.138	15.3403	15.712	15.1461	16.4405	6.68206	10.6094	10.2164	12.1937	14.7514	9.72403	12.3365	10.4364	10.5498	13.4112	15.5799	9.61094	11.9254
85	10.0861	3.74244	11.5671	7.52909	8.88873	7.96218	14.8995	5.44036	9.898	9.51655	6.64803	12.0321	17.1194	7.74433	14.0315	5.90718	10.8651	11.1721	9.08355	3.61206	14.3635	6.83267	13.3743	8.85324	2.86342	9.63797	9.19645	15.5621	19.8485	13.7992	5.50603	13.8915	14.3513	14.761	14.273	16.1512	5.69367	9.62515	9.36455	11.2675	13.5839	8.44718	11.0453	9.43485	9.69845	12.9596	14.289	8.87682	11.0365
86	9.08993	3.76246	10.4028	6.28661	8.01055	7.10324	13.9813	4.27354	8.803	8.28242	5.97686	11.0548	16.3966	6.81913	12.6245	5.68969	10.1602	10.1343	8.06133	2.65584	13.2841	5.75322	12.3709	8.15159	2.28225	8.78573	8.25803	14.2667	19.0052	12.7445	4.15203	12.5857	13.372	13.772	13.3561	15.8789	4.72427	8.69813	8.51709	10.3388	12.4601	7.16988	9.7013	8.4612	8.83913	12.3866	12.8919	8.16618	10.0896
87	8.07772	3.77411	9.26063	5.02291	7.16637	6.26112	12.971	3.16832	7.667	7.05679	5.28542	10.1244	15.6498	5.99531	11.0891	5.51538	9.37629	9.05577	6.98048	1.65051	12.1296	4.643	11.3712	7.43201	1.76516	7.85643	7.29809	12.8966	18.1472	11.6212	2.80662	11.2182	12.3878	12.735	12.3747	15.6259	3.75161	7.7939	7.65606	9.39561	11.3911	5.9193	8.31467	7.53774	7.96427	11.6628	11.4069	7.45903	9.09667
88	7.05526	3.77249	8.12106	3.74182	6.36076	5.43282	11.8662	2.1173	6.515	5.82564	4.5827	9.23155	14.8798	5.26167	9.46897	5.37579	8.51452	7.96397	5.83855	0.637152	10.9068	3.539	10.416	6.68882	1.3317	6.87033	6.31036	11.4766	17.2558	10.4145	1.48752	9.80303	11.3915	11.646	11.3101	15.4067	2.76936	6.88548	6.77436	8.44382	10.381	4.72109	6.91388	6.68339	7.06806	10.7848	9.86467	6.74445	8.07591
89	6.0385	3.75748	6.96656	2.46	5.59533	4.604	10.6673	1.09744	5.372	4.59133	3.88667	8.37167	14.0897	4.61411	7.815	5.26078	7.60278	6.903	4.662	-0.345333	9.64956	2.48989	9.552	5.92456	0.989778	5.86322	5.30933	10.0743	16.3361	9.13778	0.225556	8.401	10.3867	10.514	10.1556	15.2353	1.79856	5.96433	5.879	7.50967	9.42478	3.583	5.55189	5.90633	6.15267	9.77544	8.30378	6.013	7.04567
90	5.05213	3.73441	5.78716	1.20894	4.86531	3.75733	9.38176	0.0918687	4.265	3.37097	3.22259	7.55127	13.2814	4.05944	6.16896	5.15898	6.69122	5.92682	3.49421	-1.2662	8.41233	1.54878	8.81582	5.15282	0.721303	4.87935	4.32845	8.78367	15.4121	7.83659	-0.946121	7.09922	9.40515	9.357	8.92903	15.114	0.890596	5.03285	4.99694	6.64585	8.51124	2.49464	4.29296	5.20468	5.2303	8.67054	6.76504	5.25197	6.02618
91	4.12454	3.71158	4.58327	0.0406364	4.15882	2.88173	8.04909	-0.892273	3.216	2.19073	2.61664	6.79327	12.4427	3.605	4.54345	5.06073	5.833	5.07609	2.38791	-2.09927	7.25264	0.771	8.222	4.40136	0.494273	3.94591	3.40009	7.69382	14.5148	6.57627	-2.00282	5.96445	8.504	8.203	7.67036	15.0294	0.122727	4.13536	4.17255	5.91836	7.62464	1.44464	3.19345	4.57782	4.31445	7.53236	5.29064	4.45845	5.03273
92	3.28227	3.69663	3.37199	-0.970091	3.46189	1.98255	6.73188	-1.83897	2.247	1.07215	2.09342	6.12527	11.5458	3.24512	2.95337	4.96319	5.06884	4.37054	1.39721	-2.82277	6.21197	0.259889	7.76091	3.71363	0.269717	3.0619	2.55748	6.85818	13.6696	5.41963	-2.94071	5.04058	7.73739	7.065	6.42792	14.9587	-0.424727	3.34654	3.44915	5.37848	6.74498	0.418212	2.29055	4.03288	3.4307	6.43463	3.92113	3.64297	4.07352
93	2.54505	3.69494	2.18885	-1.74064	2.77024	1.09358	5.47933	-2.73307	1.395	0.0259091	1.67155	5.56982	10.5585	2.96888	1.43773	4.87861	4.422	3.81054	0.573212	-3.42085	5.30586	0.0451111	7.40785	3.1568	0.00475758	2.224	1.84342	6.27782	12.8897	4.4102	-3.77459	4.34001	7.12558	5.957	5.25911	14.8758	-0.711586	2.67722	2.8523	5.04555	5.85175	-0.60903	1.60221	3.58949	2.64477	5.45123	2.69346	2.82915	3.14958
94	1.92862	3.70925	1.08518	-2.20364	2.10115	0.287727	4.32909	-3.55288	0.694	-0.934636	1.36058	5.14436	9.45182	2.764	0.0413333	4.83582	3.90285	3.37633	-0.0232727	-3.8883	4.52915	0.146667	7.13482	2.77015	-0.326515	1.44621	1.30127	5.90909	12.1739	3.56921	-4.53039	3.84718	6.65027	4.892	4.24306	14.7566	-0.782394	2.10542	2.38927	4.90909	4.929	-1.61573	1.12773	3.2727	2.06591	4.65939	1.64473	2.06718	2.259
95	1.44899	3.7395	0.126747	-2.33424	1.491	-0.336121	3.30867	-4.25993	0.165	-1.77385	1.16875	4.85764	8.21288	2.63331	-1.19527	4.87056	3.52054	3.04363	-0.302424	-4.2352	3.86617	0.542333	6.91682	2.54934	-0.712212	0.733556	0.987152	5.68367	11.5058	2.8983	-5.22222	3.53157	6.28506	3.893	3.47367	14.5905	-0.738616	1.66502	2.05067	4.94306	3.97597	-2.52697	0.855707	3.11191	1.80801	4.14385	0.816293	1.43694	1.40385
96	1.12637	3.78415	-0.607455	-2.16397	0.982273	-0.674303	2.42909	-4.78395	-0.19	-2.43797	1.10349	4.71267	6.84027	2.60013	-2.23369	5.01393	3.29102	2.80571	-0.165394	-4.47734	3.29664	1.17922	6.74227	2.4831	-1.10029	0.0849091	0.963697	5.54415	10.8685	2.3904	-5.83416	3.37243	6.02573	3.006	3.04207	14.3946	-0.673263	1.44192	1.81709	5.12706	3.01917	-3.24148	0.779525	3.13802	1.94972	3.95946	0.249899	1.02109	0.597061
97	0.988346	3.844	-1.0483	-1.73445	0.615515	-0.642818	1.69709	-5.04052	-0.381	-2.86027	1.17297	4.71891	5.35818	2.71342	-3.03755	5.288	3.24303	2.68124	0.454364	-4.61724	2.80821	1.99367	6.61527	2.55945	-1.41845	-0.473606	1.28145	5.48518	10.2668	2.04858	-6.31788	3.36342	5.907	2.306	3.00555	14.218	-0.63103	1.52182	1.67582	5.469	2.11612	-3.65482	0.896424	3.37027	2.50191	4.12839	-0.00187879	0.884182	-0.117909
98	1.06589	3.92359	-1.16839	-1.04112	0.427293	-0.223152	1.13706	-4.96281	-0.406	-2.99176	1.39311	4.89948	3.83939	3.02564	-3.5866	5.71453	3.41715	2.7271	1.56424	-4.61868	2.41939	2.93833	6.56158	2.77432	-1.59917	-0.869747	1.94615	5.55312	9.74158	1.905	-6.61373	3.51134	5.99382	1.869	3.35621	14.1291	-0.598606	1.94159	1.64067	6.01206	1.34311	-3.69424	1.2083	3.82047	3.40104	4.63716	0.0872222	1.061	-0.658152
99	1.38217	4.03115	-1.01054	-0.0176667	0.439121	0.533727	0.786939	-4.55927	-0.252	-2.83509	1.79168	5.29403	2.39573	3.5804	-3.90048	6.31347	3.85905	3.02966	3.11079	-4.38919	2.18407	4.009	6.62424	3.13781	-1.60012	-0.994	2.90336	5.81967	9.3541	2.01688	-6.68281	3.82396	6.35006	1.74	4.01027	14.1972	-0.529354	2.66445	1.75409	6.82673	0.77504	-3.35636	1.71518	4.49161	4.57143	5.43143	0.453141	1.53555	-0.931424
100	1.95227	4.17855	-0.667	1.441	0.651	1.552	0.68	-3.929	0.12	-2.426	2.406	5.961	1.139	4.437	-4.012	7.112	4.612	3.682	5.022	-3.81	2.162	5.257	6.856	3.679	-1.403	-0.737	4.059	6.353	9.168	2.447	-6.54	4.31	7.032	1.917	4.871	14.465	-0.368	3.612	2.077	7.985	0.491	-2.688	2.419	5.394	5.999	6.454	0.979	2.263	-0.866
[truncated: 48 more columns]

## Sheet: Rotation RKneeFlex B4ComfM
all values Right	mean	std	steps
1	9.92979	4.72814	5.408	18.136	7.739	4.1	5.642	10.165	1.659	6.429	8.872	14.576	16.428	6.182	11.173	17.298	8.139	10.563	6.251	16.614	12.186	6.487	4.776	14.998	16.991	10.711	16.996	8.55	6.602	19.114	4.522	10.361	22.791	14.23	3.536	7.764	6.51	13.007	15.511	4.958	5.231	8.252	5.452	18.909	8.457	3.442	6.889	12.446	3.676
2	11.9966	4.86803	7.53331	20.013	10.4206	5.06338	7.93212	12.3716	3.70344	8.91791	10.3459	16.1712	18.1723	8.17288	13.2006	19.4811	10.008	12.2189	8.34196	18.6286	14.3729	8.57811	5.5866	16.9478	19.1274	12.8149	19.991	11.4466	9.24052	20.7479	6.50848	12.0934	24.7511	16.753	5.49933	10.0222	9.52545	16.086	17.3293	7.18741	7.02501	10.9907	7.857	21.265	10.5547	5.26574	9.53934	15.0068	5.3943
3	14.2574	4.95199	9.9604	21.8835	13.3492	6.40934	10.4706	14.8453	6.1042	11.5318	12.2041	18.0988	19.987	10.6522	15.2273	21.5996	12.1106	14.0638	10.9422	20.4158	16.4922	10.8571	6.73319	19.0063	21.4849	15.3104	22.751	14.5098	12.1943	22.6271	9.09933	14.0878	26.8769	19.197	7.7887	12.3196	12.7062	18.915	19.2016	9.60292	9.10882	13.9003	10.534	23.4818	12.8981	7.37368	12.194	17.7609	7.55318
4	16.5685	4.94589	12.473	23.6949	16.3181	8.03694	13.0704	17.4153	8.77382	14.0654	14.3092	20.2055	21.6924	13.3964	17.1477	23.5081	14.2893	16.0357	13.9655	21.8934	18.3875	13.1488	8.19291	20.9679	23.9091	18.0271	25.103	17.4897	15.2568	24.5723	12.0947	16.2123	28.9595	21.379	10.1701	14.5189	15.8485	21.318	21.0415	12.0399	11.3133	16.821	13.257	25.4111	15.3656	9.63791	14.6993	20.4927	10.0363
5	18.7908	4.84089	14.8713	25.4061	19.1227	9.80324	15.5602	19.8898	11.5646	16.3415	16.509	22.3189	23.1506	16.1486	18.8771	25.1079	16.4265	18.0626	17.2226	23.0303	19.9548	15.3001	9.8898	22.6737	26.2457	20.8022	26.931	20.1969	18.207	26.4247	15.231	18.3619	30.8277	23.163	12.4216	16.501	18.7884	23.175	22.7898	14.3577	13.5081	19.6045	15.842	26.9439	17.8312	11.9284	16.9145	22.994	12.6683
6	20.8012	4.65353	16.9943	26.9656	21.5832	11.5718	17.8028	22.0923	14.3061	18.2637	18.6542	24.2774	24.2702	18.6958	20.3514	26.3283	18.4291	20.0316	20.4756	23.8285	21.1202	17.2167	11.7256	24.0322	28.3565	23.4798	28.195	22.4951	20.8619	28.0567	18.2345	20.4375	32.3493	24.476	14.3893	18.1735	21.4042	24.428	24.3815	16.4531	15.5841	22.1272	18.139	28.0248	20.1715	14.1157	18.7215	25.1129	15.2526
7	22.5032	4.42133	18.7384	28.3198	23.5652	13.2238	19.7063	23.8839	16.8495	19.8032	20.6145	25.9627	24.9982	20.8768	21.5278	27.1308	20.2135	21.8079	23.4984	24.3077	21.8497	18.8311	13.5775	24.9845	30.1443	25.9181	28.919	24.3074	23.091	29.3747	20.8685	22.3325	33.4538	25.317	15.9824	19.4717	23.6105	25.074	25.7113	18.254	17.4456	24.295	19.995	28.6473	22.2667	16.0767	20.0605	26.7846	17.6137
8	23.8358	4.1918	20.0614	29.4245	24.999	14.6865	21.2194	25.1808	19.0832	20.9562	22.291	27.3045	25.3267	22.5985	22.3868	27.5184	21.6977	23.2888	26.1231	24.4975	22.1473	20.1062	15.2957	25.5133	31.5664	28.0083	29.16	25.6141	24.8234	30.3258	22.9664	23.9451	34.1284	25.728	17.1684	20.3592	25.3551	25.146	26.6953	19.7119	19.0133	26.0541	21.261	28.8411	24.0162	17.7275	20.928	28.0217	19.6185
9	24.7782	4.00816	20.9758	30.245	25.8932	15.922	22.3274	25.9691	20.9349	21.7314	23.62	28.2747	25.2942	23.8409	22.9256	27.532	22.8205	24.4318	28.2578	24.4362	22.0485	21.0363	16.7269	25.6415	32.6241	29.6909	28.991	26.4414	26.0659	30.8998	24.4647	25.2132	34.3996	25.773	17.9613	20.8359	26.6254	24.712	27.3069	20.8215	20.2459	27.3941	21.9	28.6811	25.3641	19.0184	21.3596	28.8623	21.1834
10	25.3455	3.89696	21.5144	30.7653	26.3148	16.8995	23.0259	26.2904	22.3751	22.1499	24.5829	28.8836	24.967	24.646	23.151	27.2353	23.5706	25.2592	29.8595	24.1718	21.609	21.634	17.7575	25.4377	33.3478	30.9587	28.491	26.8842	26.8657	31.1296	25.3876	26.1223	34.319	25.52	18.4033	20.9428	27.4545	23.871	27.5439	21.6107	21.1397	28.3372	22.014	28.2542	26.2996	19.9347	21.4179	29.3518	22.2843
11	25.5795	3.86067	21.7174	30.9935	26.3509	17.6113	23.3989	26.2208	23.4199	22.2437	25.1922	29.1642	24.4198	25.0813	23.0842	26.6985	23.969	25.8267	30.9208	23.7547	20.891	21.9298	18.3406	25.0095	33.7784	31.8423	27.743	27.0539	27.2598	31.0689	25.819	26.6843	33.9469	25.027	18.5458	20.7447	27.9081	22.744	27.439	22.1121	21.7195	28.9231	21.764	27.6358	26.8533	20.5049	21.1818	29.5482	22.9531
12	25.5346	3.88276	21.6292	30.9503	26.0763	18.081	23.524	25.854	24.1219	22.0581	25.489	29.1623	23.7258	25.2024	22.7684	25.9856	24.061	26.1829	31.4813	23.2371	19.9667	21.9684	18.4848	24.4463	33.9544	32.3876	26.831	27.0116	27.2943	30.7763	25.8697	26.922	33.3476	24.343	18.439	20.302	28.059	21.452	27.071	22.3668	22.0269	29.1941	21.313	26.8857	27.0813	20.7736	20.734	29.5047	23.2587
13	25.2685	3.93965	21.2996	30.672	25.5481	18.3443	23.4702	25.2639	24.5471	21.6492	25.5421	28.9341	22.9475	25.0495	22.2659	25.1517	23.901	26.3623	31.6074	22.6806	18.9208	21.8061	18.2295	23.7937	33.9083	32.6432	25.831	26.7798	27.0322	30.3058	25.6508	26.8867	32.5841	23.506	18.1296	19.6765	27.949	20.091	26.519	22.4334	22.1113	29.1869	20.789	26.0495	27.0473	20.7919	20.1532	29.2622	23.2764
14	24.8345	4.01028	20.7843	30.2065	24.8163	18.4324	23.3021	24.4834	24.7606	21.078	25.4209	28.5313	22.1275	24.6575	21.6374	24.2325	23.5489	26.3874	31.3598	22.116	17.8219	21.502	17.6424	23.0824	33.6678	32.6553	24.798	26.3953	26.5333	29.7044	25.2672	26.6488	31.7201	22.551	17.6593	18.9627	27.6525	18.725	25.8775	22.3562	22.03	28.9324	20.267	25.1677	26.8138	20.6115	19.5073	28.857	23.0777
15	24.2744	4.08232	20.136	29.5957	23.9235	18.3713	23.0567	23.5204	24.8235	20.3977	25.1661	28.0016	21.2941	24.0604	20.9336	23.2603	23.0585	26.2621	30.7865	21.561	16.6984	21.1026	16.8036	22.3471	33.2567	32.4608	23.76	25.8872	25.8473	29.0131	24.8028	26.2765	30.8129	21.515	17.0622	18.194	27.2079	17.396	25.2124	22.141	21.8395	28.4571	19.767	24.2781	26.4352	20.2753	18.8324	28.3121	22.7194
16	23.616	4.14963	19.3995	28.868	22.8995	18.1768	22.7377	22.3718	24.7789	19.6455	24.792	27.3862	20.4745	23.2846	20.1967	22.2465	22.4848	25.9742	29.9298	21.0248	15.5603	20.6382	15.7843	21.5962	32.6934	32.0789	22.744	25.2442	25.0312	28.2666	24.2906	25.8229	29.904	20.425	16.3621	17.3822	26.6399	16.155	24.5582	21.7822	21.5867	27.7855	19.268	23.412	25.9547	19.7997	18.1373	27.6344	22.2299
17	22.8781	4.20931	18.6093	28.0427	21.7675	17.8468	22.3552	21.0443	24.6474	18.8393	24.3071	26.7064	19.6852	22.3588	19.4587	21.2	21.8751	25.5106	28.8288	20.5098	14.4275	20.1234	14.6329	20.8121	31.9952	31.5363	21.776	24.4496	24.1467	27.4902	23.7442	25.3197	29.012	19.3	15.5982	16.5387	25.9601	15.05	23.8952	21.2844	21.3084	26.9435	18.732	22.59	25.3943	19.197	17.4309	26.8372	21.6222
18	22.0746	4.25833	17.7982	27.1342	20.5587	17.368	21.9285	19.587	24.4189	17.9825	23.7268	25.967	18.9324	21.3203	18.7425	20.1288	21.2564	24.8636	27.5155	20.0113	13.3275	19.568	13.367	19.9815	31.1757	30.842	20.88	23.5155	23.2309	26.6951	23.1822	24.7829	28.1436	18.169	14.8298	15.6824	25.1833	14.115	23.209	20.655	21.0253	25.9551	18.124	21.825	24.7535	18.4751	16.7118	25.9312	20.9036
19	21.217	4.2927	17	26.1523	19.3128	16.7309	21.4482	18.0765	24.0838	17.0769	23.0732	25.1739	18.2151	20.2089	18.0669	19.0382	20.6345	24.0416	26.0136	19.5192	12.2902	18.9843	12.0012	19.1013	30.234	30.0016	20.069	22.4762	22.3108	25.8807	22.6002	24.2202	27.2985	17.063	14.0895	14.8305	24.3298	13.373	22.492	19.915	20.744	24.8379	17.417	21.1262	24.0125	17.6395	15.9855	24.924	20.0729
20	20.317	4.30799	16.2487	25.1042	18.0632	15.9389	20.9096	16.5695	23.63	16.1353	22.3629	24.3342	17.5343	19.0612	17.4437	17.9277	20.0059	23.0658	24.3484	19.0248	11.3313	18.3863	10.5758	18.176	29.1632	29.0247	19.346	21.3697	21.4217	25.0439	21.9818	23.6319	26.4629	16.007	13.3842	13.9929	23.4207	12.833	21.7171	19.0982	20.4625	23.6054	16.609	20.4933	23.1506	16.706	15.2691	23.8356	19.1296
21	19.3933	4.302	15.5616	24.0008	16.8395	15.008	20.3418	15.0996	23.0502	15.1728	21.6	23.4493	16.8997	17.9112	16.8766	16.7973	19.3573	21.9659	22.5559	18.5223	10.4587	17.7909	9.15601	17.2163	27.9697	27.928	18.708	20.2287	20.6015	24.1829	21.3394	23.0074	25.6168	15.005	12.7289	13.1747	22.4765	12.482	20.8643	18.2322	20.1667	22.2793	15.725	19.9285	22.1603	15.7003	14.5772	22.6971	18.0861
22	18.4594	4.26719	14.9458	22.8552	15.6715	13.9672	19.7661	13.6928	22.3486	14.2188	20.7939	22.5223	16.3231	16.7862	16.3695	15.6517	18.6746	20.7789	20.685	18.0013	9.66573	17.2115	7.81403	16.2353	26.6804	26.7333	18.147	19.0787	19.875	23.2968	20.6968	22.3337	24.7434	14.057	12.1372	12.383	21.5195	12.31	19.9381	17.3437	19.8372	20.8878	14.8	19.4488	21.0486	15.132	13.9216	21.5389	16.9636
23	17.5144	4.21382	14.4009	21.6829	14.5832	12.8568	19.1953	12.3559	21.5454	13.304	19.9713	21.56	15.8082	15.7001	15.9227	14.495	17.9478	19.5448	18.7878	17.4496	8.941	16.6551	6.60856	15.2496	25.3456	25.4693	17.662	17.9418	19.2504	22.3853	20.0617	21.6037	23.8283	13.152	11.618	11.633	20.565	12.31	18.958	16.4603	19.4548	19.452	13.878	19.0786	19.8363	14.0337	13.3113	20.3868	15.7873
24	16.5886	4.15088	13.9204	20.4978	13.5891	11.7083	18.6457	11.095	20.6705	12.4587	19.1568	20.5685	15.3543	14.6455	15.5258	13.3247	17.1745	18.3023	16.9169	16.8545	8.27403	16.1216	5.57222	14.2693	24.0186	24.1694	17.254	16.841	18.7312	21.4499	19.436	20.8174	22.855	12.265	11.179	10.9348	19.6241	12.461	17.9497	15.6108	19.0024	17.9928	12.993	18.8336	18.553	12.5494	12.7511	19.2476	14.5802
25	15.6958	4.0793	13.4883	19.3007	12.6981	10.5492	18.1312	9.90739	19.7456	11.7221	18.579	19.5515	14.962	13.6122	15.1722	12.1319	16.3657	17.0845	15.1129	16.2117	7.65609	15.6114	4.71173	13.2911	22.7404	22.8691	16.917	15.7727	18.3156	20.502	18.8195	19.9788	21.813	11.353	10.8024	10.2767	18.6979	12.722	16.9412	14.8186	18.4671	16.5391	12.164	18.7201	17.234	11.5503	12.2415	18.1204	13.3521
26	14.8374	4.01295	13.0845	18.0878	11.9164	9.41014	17.6617	8.79038	18.7763	11.1246	18.1838	18.5093	14.6311	12.5985	14.8603	10.9167	15.5304	15.9178	13.401	15.5258	7.08239	15.1241	4.00533	12.3061	21.5412	21.6053	16.638	14.701	17.9875	19.5541	18.2153	19.0992	20.7195	10.375	10.4502	9.64273	17.7785	13.053	15.9542	14.0961	17.8444	15.118	11.41	18.7381	15.911	10.6243	11.7822	17.0004	12.1014
27	14.0069	3.94963	12.6844	16.8587	11.2462	8.31061	17.2517	7.74006	17.7714	10.6792	16.777	17.4485	14.3564	11.6077	14.594	9.69614	14.6809	14.8222	11.8049	14.8058	6.54879	14.6535	3.42737	11.3218	20.4361	20.4127	16.405	13.5906	17.7126	18.6106	17.6422	18.188	19.609	9.327	10.0972	9.01555	16.852	13.418	15.0065	13.449	17.1407	13.7433	10.744	18.8859	14.6041	9.79586	11.3795	15.8839	10.8292
28	13.2276	3.90913	12.2675	15.6185	10.6891	7.25618	16.9104	6.75473	16.759	10.3887	15.9885	16.3823	14.1266	10.6434	14.3818	8.49755	13.8465	13.812	10.3501	14.0573	6.04627	14.1937	2.97282	10.3625	19.4345	19.3195	16.205	12.4246	17.4551	17.6687	17.1218	17.2512	18.5018	8.231	9.73573	8.38591	15.9045	13.775	14.1184	12.8828	16.3665	12.431	10.18	19.1485	13.3296	9.08945	11.0459	14.7695	9.55491
29	12.4977	3.88948	11.8161	14.3769	10.25	6.26096	16.6491	5.83354	15.7791	10.2457	15.1902	15.3263	13.9291	9.71094	14.2308	7.34371	13.0688	12.9058	9.0646	13.2813	5.56267	13.7523	2.65723	9.45144	18.5371	18.3461	16.019	11.2125	17.1834	16.7383	16.6561	16.3069	17.4053	7.1	9.36197	7.75909	14.9295	14.071	13.3133	12.3981	15.5386	11.2064	9.734	19.4872	12.115	8.52346	10.7912	13.6652	8.30897
30	11.8216	3.88992	11.3036	13.1451	9.92824	5.34334	16.4875	4.97724	14.8618	10.2291	14.3844	14.2966	13.7488	8.81502	14.1406	6.26326	12.3893	12.1245	7.96498	12.4813	5.09048	13.3382	2.49502	8.60414	17.7373	17.5227	15.835	9.98836	16.8659	15.8368	16.2313	15.3876	16.3288	5.965	8.98203	7.15073	13.9281	14.26	12.6091	11.9858	14.6784	10.0974	9.414	19.8464	10.9968	8.12884	10.6174	12.5885	7.11406
31	11.2005	3.90489	10.7055	11.9346	9.71615	4.51882	16.4505	4.18512	14.0228	10.3087	13.5712	13.3069	13.5676	7.95742	14.1071	5.29036	11.8417	11.4808	7.06312	11.6713	4.62973	12.9453	2.50091	7.82776	17.0194	16.8567	15.644	8.79291	16.4544	14.9756	15.8502	14.5282	15.2887	4.865	8.60591	6.57918	12.9045	14.307	12.0091	11.6278	13.8084	9.12436	9.225	20.1656	10.0115	7.9093	10.5069	11.5628	5.98664
32	10.6328	3.92602	10.0304	10.7568	9.593	3.80237	16.5545	3.45245	13.2667	10.4507	12.7523	12.3713	13.3678	7.15524	14.1259	4.45765	11.4461	10.9738	6.36073	10.8726	4.18233	12.5799	2.68321	7.11565	16.359	16.3492	15.413	7.6443	15.9079	14.1645	15.5239	13.7532	14.3003	3.813	8.22876	6.06027	11.8665	14.189	11.4988	11.3018	12.9506	8.30132	9.168	20.3878	9.19139	7.84629	10.4429	10.6135	4.94476
33	10.1137	3.94576	9.31799	9.62385	9.52816	3.20167	16.7846	2.77322	12.5917	10.6227	11.941	11.499	13.1343	6.44289	14.1927	3.79286	11.2093	10.5846	5.84083	10.1027	3.76267	12.27	2.99623	6.45702	15.7259	15.9983	15.101	6.54531	15.2175	13.4059	15.2529	13.0816	13.3642	2.82	7.8567	5.60427	10.8306	13.89	11.047	10.9843	12.1225	7.62804	9.255	20.4646	8.55636	7.90904	10.4052	9.76617	4.01697
34	9.63651	3.95895	8.61767	8.54933	9.48933	2.71433	17.092	2.14267	11.9947	10.79	11.142	10.7	12.8573	5.85	14.2943	3.31567	11.1247	10.2787	5.47167	9.37833	3.401	12.0383	3.35467	5.841	15.088	15.799	14.692	5.50033	14.3913	12.7	15.034	12.524	12.4673	1.909	7.511	5.217	9.807	13.411	10.614	10.6507	11.3297	7.091	9.498	20.3597	8.112	8.05267	10.3667	9.04033	3.216
35	9.19318	3.96321	7.97859	7.54672	9.45108	2.32601	17.4121	1.55711	11.4702	10.9127	10.3556	9.996	12.5277	5.38913	14.4107	3.03668	11.1712	10.0124	5.21809	8.71508	3.13515	11.8889	3.67069	5.25661	14.4179	15.7392	14.188	4.51486	13.4561	12.0396	14.8595	12.0798	11.6045	1.104	7.2057	4.90791	8.79791	12.776	10.155	10.2733	10.5578	6.66474	9.906	20.0522	7.85267	8.22263	10.296	8.44536	2.52945
36	8.77437	3.9592	7.44018	6.62215	9.4008	2.01635	17.6693	1.01378	11.0092	10.9517	9.5823	9.39533	12.1334	5.0718	14.5197	2.95834	11.32	9.74083	5.04612	8.12689	2.98794	11.8008	3.88108	4.7003	13.6984	15.799	13.607	3.59072	12.4527	11.415	14.7087	11.738	10.7809	0.423	6.93818	4.66673	7.79945	12.033	9.63864	9.82794	9.78683	6.32201	10.462	19.5318	7.74588	8.3639	10.1608	7.98434	1.94342
37	8.37433	3.94751	7.02845	5.77555	9.34091	1.76791	17.8087	0.512909	10.6071	10.8879	8.82855	8.89982	11.6714	4.89873	14.5978	3.06973	11.5309	9.43036	4.92182	7.62191	2.97164	11.7305	3.97582	4.17282	12.9309	15.9574	12.956	2.73536	11.4167	10.8124	14.5673	11.489	10.0033	-0.123	6.70845	4.49273	6.82182	11.249	9.03782	9.30727	8.99873	6.03809	11.125	18.7978	7.75082	8.42782	9.93755	7.65709	1.45155
38	7.99294	3.92882	6.75722	5.00413	9.28982	1.56977	17.8036	0.0700505	10.2672	10.7314	8.11033	8.50512	11.1594	4.85576	14.622	3.35188	11.753	9.06394	4.81495	7.20468	3.09094	11.6178	3.98066	3.68418	12.1484	16.1953	12.229	1.95217	10.4068	10.2226	14.4216	11.3125	9.27726	-0.533	6.51576	4.375	5.90318	10.503	8.33927	8.72286	8.18133	5.79733	11.834	17.8631	7.83512	8.38178	9.61801	7.46289	1.05624
39	7.63963	3.90395	6.62632	4.30672	9.27238	1.41456	17.6573	-0.28801	10.0021	10.5004	7.43809	8.20755	10.6376	4.92102	14.5734	3.79585	11.935	8.64336	4.70664	6.88308	3.36388	11.4033	3.92164	3.25586	11.4197	16.4963	11.45	1.25011	9.53557	9.64839	14.2604	11.1751	8.6189	-0.815	6.37042	4.29736	5.10864	9.864	7.552	8.10064	7.33834	5.59797	12.533	16.7602	7.97897	8.21749	9.20818	7.40263	0.765333
40	7.33201	3.87399	6.62691	3.68503	9.30836	1.28761	17.3729	-0.530303	9.83458	10.2153	6.80218	8.01082	10.1666	5.06276	14.4384	4.37303	12.0362	8.19321	4.59309	6.67061	3.81918	11.0407	3.8247	2.91618	10.8372	16.8493	10.688	0.652545	8.91918	9.10573	14.0642	11.0541	8.06015	-0.973	6.293	4.24827	4.51818	9.383	6.70709	7.48806	6.49658	5.44909	13.171	15.5445	8.16745	7.95118	8.72697	7.48576	0.590273
41	7.09664	3.84029	6.74891	3.14516	9.41543	1.18291	16.9443	-0.633798	9.79331	9.90867	6.19552	7.9313	9.82921	5.25082	14.2141	5.06111	12.0368	7.75323	4.49061	6.5906	4.47988	10.5055	3.73356	2.70939	10.4972	17.2519	10.033	0.184869	8.63393	8.63312	13.8162	10.9343	7.65082	-0.993	6.30985	4.22918	4.19327	9.086	5.85545	6.95729	5.70701	5.36311	13.693	14.2991	8.38458	7.61995	8.21382	7.72883	0.555485
42	6.96742	3.80815	6.98673	2.70143	9.61026	1.13092	16.4059	-0.593253	9.90048	9.63699	5.62764	7.99324	9.72121	5.44943	13.9155	5.84238	11.9401	7.38535	4.4346	6.66513	5.35685	9.81572	3.70728	2.69008	10.4742	17.7075	9.587	-0.137081	8.73067	8.29209	13.5145	10.8075	7.45493	-0.848	6.45497	4.25836	4.15473	8.979	5.06345	6.59659	5.03276	5.3542	14.053	13.1188	8.62973	7.27732	7.73491	8.14846	0.693394
43	6.97744	3.78954	7.35012	2.37679	9.90376	1.15318	15.8328	-0.403697	10.1683	9.45994	5.11636	8.22645	9.9287	5.64867	13.5777	6.70427	11.7751	7.16242	4.45909	6.90148	6.45445	9.04336	3.7787	2.88985	10.792	18.2201	9.435	-0.308636	9.23412	8.14227	13.1735	10.6711	7.54524	-0.496	6.76373	4.37036	4.38909	9.042	4.395	6.47773	4.53679	5.44233	14.227	12.0972	8.92118	6.9793	7.38358	8.75824	1.03545
44	7.15598	3.8026	7.86487	2.19724	10.2935	1.25636	15.2889	-0.0591111	10.606	9.43867	4.68776	8.67021	10.5021	5.84236	13.2588	7.63699	11.6076	7.14653	4.58352	7.32164	7.77833	8.29807	3.94541	3.33936	11.4564	18.8046	9.643	-0.333111	10.138	8.23906	12.8364	10.5309	7.97689	0.108	7.26691	4.614	4.86709	9.252	3.889	6.66047	4.27564	5.65377	14.233	11.3171	9.28415	6.77929	7.27857	9.58014	1.60561
45	7.52625	3.86707	8.55978	2.18433	10.7742	1.46044	14.8417	0.437111	11.2161	9.62844	4.37	9.359	11.4301	6.01911	13.0311	8.63411	11.5281	7.37567	4.829	7.95067	9.33767	7.691	4.22578	4.07133	12.4491	19.4727	10.253	-0.219333	11.4159	8.62967	12.5527	10.4163	8.735	0.954	7.98733	5.054	5.548	9.608	3.557	7.18167	4.29411	6.02056	14.13	10.8442	9.746	6.72378	7.51133	10.6183	2.42367
46	8.10806	3.99758	9.46473	2.36182	11.3576	1.79191	14.5633	1.07709	12.0084	10.0837	4.18173	10.3202	12.704	6.18973	12.9664	9.69182	11.6288	7.87555	5.22664	8.80936	11.1398	7.31973	4.67	5.11773	13.7498	20.2288	11.286	0.0271818	13.0306	9.33827	12.3533	10.3779	9.75018	2.016	8.93891	5.78764	6.398	10.12	3.42573	8.06082	4.62727	6.56527	14.005	10.7236	10.3289	6.83655	8.10964	11.8608	3.51255
47	8.91602	4.2043	10.6106	2.75878	12.0762	2.27692	14.5154	1.85234	12.9977	10.8492	4.12779	11.5713	14.3486	6.38488	13.1248	10.813	11.9954	8.65637	5.80528	9.90701	13.1856	7.25276	5.30006	6.51408	15.353	21.0794	12.752	0.411808	14.9401	10.3603	12.2629	10.4703	10.9516	3.305	10.1291	6.83136	7.36009	10.805	3.46991	9.29663	5.30346	7.30274	13.962	10.9822	11.0485	7.12699	9.08289	13.2884	4.89679
48	9.96496	4.49067	12.0139	3.41438	12.9707	2.94417	14.7575	2.76253	14.2011	11.9439	4.21509	13.1226	16.4006	6.62641	13.5485	12.014	12.7	9.71564	6.59175	11.2446	15.4758	7.52061	6.11099	8.29551	17.2702	22.0368	14.668	0.95799	17.1053	11.6744	12.3131	10.7506	12.2912	4.862	11.5572	8.21936	8.42409	11.686	3.66491	10.8738	6.34122	8.2692	14.098	11.6345	11.9226	7.59713	10.4234	14.8871	6.59979
49	11.2719	4.8539	13.6661	4.37212	14.0864	3.83276	15.3503	3.81939	15.6444	13.3675	4.46273	14.9774	18.8922	6.95421	14.2563	13.3222	13.8017	11.0565	7.60212	12.8248	18.0122	8.12748	7.11355	10.4863	19.5163	23.1313	17.06	1.70797	19.4984	13.2572	12.5393	11.2794	13.7408	6.736	13.2274	9.97436	9.604	12.767	4.01473	12.7712	7.75442	9.53055	14.486	12.6871	12.9823	8.2473	12.1209	16.6529	8.64045
50	12.8573	5.28433	15.5391	5.68102	15.4703	4.99281	16.3393	5.04642	17.3576	15.1154	4.8973	17.136	21.8327	7.44218	15.2488	14.7732	15.3441	12.6923	8.84458	14.656	20.8038	9.06166	8.35072	13.0891	22.1037	24.3979	19.945	2.71475	22.1084	15.0936	12.988	12.1229	15.2807	8.963	15.1525	12.1115	10.9276	14.044	4.55973	14.9707	9.55054	11.1639	15.195	14.1359	14.2658	9.09054	14.1636	18.5949	11.0274
51	14.7479	5.77073	17.607	7.39198	17.1596	6.48453	17.7724	6.47874	19.3742	17.1891	5.55039	19.6005	25.2112	8.16703	16.5242	16.4148	17.3502	14.6597	10.3444	16.774	23.8962	10.3041	9.90017	16.0913	25.0495	25.869	23.315	4.0304	24.9433	17.1765	13.7108	13.3428	16.9071	11.562	17.3675	14.6405	12.4272	15.55	5.35664	17.4551	11.7365	13.2481	16.284	15.9523	15.8076	10.1548	16.5385	20.7346	13.7605
52	16.9695	6.30214	19.8664	9.53036	19.1847	8.36433	19.6834	8.14858	21.7288	19.599	6.45609	22.3785	29.0058	9.1823	18.0813	18.2824	19.8245	17.0005	12.1543	19.2051	27.3378	11.8402	11.8383	19.4684	28.3834	27.576	27.15	5.71161	28.0303	19.5059	14.7468	14.9848	18.6426	14.541	19.9017	17.5656	14.1332	17.367	6.47545	20.215	14.3064	15.834	17.787	18.0904	17.6351	11.4698	19.2308	23.1068	16.8365
53	19.5438	6.86789	22.336	12.0987	21.5854	10.6648	22.1	10.076	24.454	22.3686	7.64124	25.485	33.1832	10.5203	19.9285	20.3997	22.7614	19.742	14.3565	21.9613	31.1448	13.6793	14.2026	23.2039	32.1369	29.5555	31.422	7.83011	31.3997	22.0915	16.1135	17.067	20.5243	17.905	22.7758	20.8854	16.0729	19.599	7.99655	23.2601	17.243	18.9206	19.709	20.5192	19.7659	13.0603	22.2252	25.7572	20.2587
54	22.4947	7.45418	25.05	15.1126	24.4095	13.3896	25.0744	12.2897	27.5784	25.5388	9.1277	28.9367	37.681	12.2182	22.0852	22.795	26.1541	22.9033	17.0354	25.0673	35.3136	15.8505	17.0042	27.3083	36.3126	31.8515	36.065	10.4711	35.0576	24.9573	17.8053	19.5741	22.6087	21.672	26.0152	24.5948	18.2731	22.342	9.98664	26.6249	20.5332	22.4996	22.042	23.247	22.2174	14.9416	25.5108	28.7356	24.0445
55	25.8397	8.0373	28.0555	18.5782	27.6975	16.5331	28.6398	14.8474	31.1193	29.158	10.9442	32.7515	42.3906	14.3218	24.577	25.5015	29.9987	26.4875	20.2321	28.5323	39.7934	18.3677	20.2318	31.8043	40.8563	34.5056	40.951	13.7128	38.9703	28.1433	19.8081	22.4815	24.9545	25.859	29.633	28.6831	20.7655	25.652	12.497	30.3637	24.1747	26.572	24.768	26.3208	25.0193	17.1322	29.0875	32.0815	28.2196
56	29.5805	8.58016	31.3996	22.4859	31.466	20.0993	32.7813	17.8177	35.0662	33.2628	13.123	36.938	47.1603	16.8678	27.4367	28.5528	34.2816	30.4923	23.9556	32.3468	44.481	21.2149	23.8751	36.6766	45.6472	37.5351	45.905	17.5982	43.0552	31.691	22.1117	25.7843	27.6109	30.453	33.6167	33.124	23.59	29.527	15.574	34.5212	28.1728	31.131	27.884	29.8032	28.2253	19.6724	32.9607	35.8002	32.7967
57	33.6951	9.03084	35.1025	26.7948	35.6868	24.1096	37.4018	21.259	39.361	37.847	15.6938	41.4672	51.8266	19.8718	30.6939	31.9759	38.9527	34.9001	28.1801	36.4728	49.2355	24.3772	27.9313	41.8348	50.5087	40.92	50.755	22.1217	47.1894	35.6208	24.7286	29.5023	30.5977	35.397	37.913	37.8858	26.8327	33.899	19.3078	39.0955	32.5339	36.1355	31.416	33.7389	31.8978	22.6174	37.1171	39.8496	37.7486
58	38.1222	9.33392	39.1375	31.4277	40.2733	28.5843	42.3207	25.2091	43.8922	42.8328	18.6825	46.2526	56.2333	23.329	34.3539	35.7849	43.9033	39.6588	32.8295	40.8371	53.9064	27.8761	32.3889	47.1282	55.2469	44.6	55.364	27.2159	51.241	39.9086	27.6975	33.6561	33.8999	40.576	42.4185	42.8252	30.4665	38.632	23.6713	44.0155	37.2392	41.4921	35.401	38.1215	36.0688	26.0382	41.5127	44.1368	42.991
59	42.7645	9.43966	43.425	36.2645	45.0893	33.5101	47.3016	29.6633	48.4837	48.0615	22.1032	51.1469	60.2705	27.2292	38.3778	39.9666	48.97	44.6627	37.7777	45.3338	58.3634	31.7643	37.2013	52.3681	59.6953	48.4481	59.647	32.7414	55.1021	44.472	31.0724	38.2261	37.4762	45.824	46.9966	47.8061	34.4696	43.543	28.6235	49.1353	42.2156	47.0421	39.85	42.8707	40.7034	29.9741	46.0377	48.5268	48.3786
60	47.4958	9.32276	47.8409	41.15	49.9704	38.8067	52.0955	34.5623	52.9712	53.3111	25.9533	55.9701	63.9118	31.5455	42.6724	44.4635	53.9676	49.7609	42.8638	49.8325	62.5128	36.0704	42.2612	57.3783	63.7442	52.311	63.564	38.4948	58.7003	49.1728	34.8993	43.1252	41.247	50.95	51.5134	52.6881	38.789	48.434	34.0475	54.2651	47.3277	52.5818	44.706	47.8319	45.68	34.383	50.5687	52.8715	53.7246
61	52.1825	8.98859	52.2432	45.9305	54.7574	44.3148	56.5556	39.794	57.2404	58.3581	30.209	60.5509	67.1457	36.2092	47.1023	49.1666	58.7382	54.7975	47.9178	54.1827	66.2943	40.76	47.402	62.0219	67.3257	56.0568	67.097	44.2525	61.9942	53.8425	39.183	48.1923	45.1071	55.786	55.8626	57.3508	43.3372	53.151	39.7436	59.2024	52.4048	57.9165	49.818	52.8064	50.7993	39.1759	55.0037	57.0322	58.843
62	56.6992	8.47305	56.5087	50.4879	59.3245	49.8058	60.6035	45.1765	61.2124	63.045	34.8216	64.7625	69.975	41.0739	51.5269	53.9226	63.1718	59.6472	52.791	58.268	69.6703	45.7226	52.4343	66.2179	70.4366	59.5835	70.232	49.8264	64.962	58.319	43.864	53.2316	48.9517	60.222	59.9698	61.704	47.9958	57.597	45.4698	63.7979	57.2879	62.9008	54.968	57.6025	55.8347	44.2041	59.2576	60.9135	63.5937
63	60.9449	7.82662	60.5531	54.7529	63.5827	55.0796	64.2021	50.5292	64.8322	67.2886	39.7136	68.5325	72.4039	45.9753	55.8283	58.5591	67.2006	64.2147	57.3767	62.0311	72.6227	50.7872	57.1953	69.9255	73.1063	62.8205	72.959	55.0888	67.5904	62.4817	48.8083	58.0714	52.7023	64.208	63.7826	65.6858	52.6351	61.726	51.0096	67.972	61.8582	67.4434	59.936	62.0777	60.5942	49.2729	63.2574	64.4641	67.9027
64	64.844	7.09761	64.32	58.6931	67.4676	59.9999	67.3365	55.7035	68.0611	71.029	44.779	71.8365	74.4325	50.7673	59.9155	62.9	70.7816	68.4232	61.6112	65.4267	75.1512	55.7679	61.5815	73.1348	75.3567	65.7212	75.27	59.9601	69.8685	66.2643	53.8313	62.5943	56.3038	67.729	67.2645	69.2577	57.1353	65.511	56.2155	71.6752	66.031	71.493	64.56	66.139	64.9545	54.1895	66.9418	67.6502	71.7429
65	68.3479	6.32783	67.7671	62.2924	70.9311	64.4972	70.0031	60.585	70.8694	74.2265	49.8814	74.6825	76.0562	55.3337	63.7174	66.8683	73.8886	72.203	65.4611	68.4251	77.2667	60.5075	65.5438	75.8506	77.2077	68.2584	77.151	64.389	71.783	69.6441	58.739	66.7166	59.711	70.79	70.3878	72.399	61.3962	68.932	60.9996	74.8867	69.7527	75.0199	68.744	69.722	68.8502	58.8142	70.2614	70.4502	75.1145
66	71.4218	5.55036	70.8566	65.5402	73.9382	68.5364	72.2039	65.0824	73.2373	76.8577	54.8713	77.0924	77.2674	59.583	67.1751	70.4035	76.5101	75.495	68.9062	71.0066	78.9816	64.8867	69.0633	78.0822	78.6737	70.4206	78.586	68.3467	73.3183	72.6248	63.3761	70.3723	62.8808	73.4	73.1341	75.1002	65.3335	71.958	65.3018	77.6066	72.9869	78.003	72.435	72.7822	72.244	63.0602	73.1767	72.853	78.0203
67	74.0429	4.79467	73.553	68.4257	76.4683	72.0963	73.944	69.1237	75.1563	78.9167	59.618	79.089	78.0593	63.4467	70.242	73.4627	78.644	78.2593	71.9287	73.1587	80.309	68.8107	72.134	79.845	79.7657	72.2057	79.567	71.8167	74.4617	75.211	67.628	73.517	65.7743	75.569	75.492	77.362	68.879	74.561	69.081	79.845	75.7107	80.427	75.6	75.2927	75.107	66.8587	75.6593	74.852	80.461
68	76.1878	4.0905	75.8233	70.9369	78.5109	75.1613	75.1842	72.6496	76.6291	80.4144	64.0059	80.6754	78.4314	66.8678	72.8866	76.017	80.2936	80.4782	74.5138	74.8759	81.2277	72.2026	74.7508	81.155	80.4913	73.6186	80.087	74.785	75.2051	77.3851	71.4015	76.1046	68.3545	77.303	77.4215	79.142	71.9254	76.713	72.2742	81.6107	77.9156	82.2842	78.221	77.2381	77.3998	70.151	77.6957	76.4406	82.4256
69	77.8576	3.47048	77.6393	73.0613	80.0626	77.7204	75.9802	75.6173	77.6683	81.3783	67.9616	81.8711	78.3876	69.8055	75.0937	78.0513	81.4654	82.1525	76.6472	76.1587	81.7642	75.0114	76.9093	82.0273	80.8527	74.6709	80.146	77.2419	75.5494	79.1561	74.6521	78.1343	70.5863	78.602	78.9389	80.4949	74.4923	78.397	74.9142	82.9141	79.6011	83.5773	80.288	78.6082	79.1295	72.8879	79.2901	77.6144	83.9346
70	79.0513	2.97299	78.9797	74.7822	81.124	79.7673	76.3498	77.9994	78.2915	81.8361	71.4216	82.675	77.9381	72.2333	76.8619	79.5615	82.1695	83.295	78.3179	77.0102	81.9208	77.2133	78.6069	82.4728	80.8476	75.3726	79.752	79.1804	75.5069	80.5142	77.3405	79.6051	72.4378	79.464	80.0335	81.4222	76.5695	79.602	76.9945	83.7636	80.7771	84.3215	81.801	79.4042	80.2977	75.03	80.4588	78.3734	84.9944
71	79.7721	2.64126	79.8376	76.0803	81.6956	81.2979	76.3118	79.7827	78.5182	81.8081	74.3328	83.0819	77.0962	74.1356	78.1981	80.5551	82.4193	83.9251	79.517	77.4012	81.7031	78.8062	79.8471	82.5089	80.4724	75.7334	78.916	80.6007	75.0984	81.4484	79.4428	80.5318	73.8855	79.886	80.6961	81.9221	78.1597	80.329	78.5196	84.1659	81.4563	84.5367	82.773	79.6572	80.9131	76.5609	81.2242	78.7189	85.6086
72	80.0276	2.50509	80.2179	76.9322	81.7745	82.3138	75.8883	80.9657	78.3565	81.3068	76.6585	83.0847	75.8667	75.5056	79.1125	81.0475	82.2321	84.0633	80.2349	77.3657	81.1182	79.806	80.6312	82.1542	79.7231	75.7585	77.645	81.5037	74.348	81.9512	80.9554	80.9331	74.9146	79.861	80.9228	81.9886	79.2759	80.584	79.4965	84.1296	81.6484	84.2479	83.236	79.4108	80.9925	77.4714	81.5959	78.6509	85.781
73	79.8266	2.5591	80.1332	77.317	81.3589	82.8193	75.101	81.5549	77.7994	80.338	78.3788	82.6785	74.2509	76.3439	79.6171	81.0569	81.6192	83.7298	80.4633	76.9309	80.1715	80.2528	80.9555	81.4162	78.5951	75.4426	75.96	81.8895	73.2775	82.0267	81.8879	80.8288	75.5194	79.386	80.7165	81.6123	79.9377	80.378	79.9269	83.6647	81.3639	83.4781	83.235	78.7066	80.5573	77.7657	81.5804	78.1679	85.5151
74	79.182	2.75831	79.6017	77.2157	80.4497	82.8215	73.9707	81.5624	76.8679	78.9083	79.4929	81.8652	72.287	76.657	79.7235	80.6038	80.5851	82.9433	80.1962	76.106	78.864	80.1961	80.8176	80.2886	77.0865	74.809	73.898	81.7581	71.912	81.6853	82.2613	80.2332	75.7029	78.462	80.0856	80.7825	80.1652	79.725	79.8088	82.7842	80.6156	82.2514	82.812	77.5837	79.6306	77.4983	81.215	77.2671	84.8154
75	78.105	3.04599	78.6478	76.6152	79.0487	82.3306	72.5154	81.0052	75.5636	77.0279	80.0095	80.6488	69.9891	76.4527	79.4439	79.7096	79.1284	81.7191	79.4346	74.9012	77.1937	79.6802	80.218	78.7621	75.1975	73.8562	71.489	81.1124	70.2812	80.9422	82.1017	79.1617	75.4756	77.097	79.0363	79.4909	79.9775	78.636	79.1448	81.504	79.4142	80.5828	82.008	76.0739	78.2315	76.6999	80.5101	75.948	83.6826
76	76.6025	3.37891	77.2922	75.4915	77.1615	81.3575	70.7239	79.9003	73.886	74.7139	79.9435	79.0405	67.3694	75.7355	78.7732	78.3712	77.2461	80.0708	78.1651	73.3248	75.1619	78.7385	79.143	76.8407	72.9309	72.5812	68.736	79.9597	68.4138	79.8118	81.4373	77.6277	74.8519	75.308	77.5742	77.7324	79.3946	77.12	77.9413	79.8407	77.7665	78.4746	80.855	74.1967	76.3774	75.3934	79.4705	74.2108	82.1255
77	74.6861	3.72821	75.5491	73.8511	74.7989	79.9081	68.6252	78.2654	71.8362	71.9858	79.3136	77.0566	64.4372	74.5088	77.7177	76.6362	74.9381	78.0084	76.4012	71.3831	72.7707	77.3962	77.6017	74.5398	70.2921	70.9809	65.645	78.3073	66.3276	78.2993	80.3005	75.638	73.8471	73.125	75.7013	75.5011	78.4313	75.185	76.2055	77.8106	75.6779	75.9491	79.375	71.9575	74.0871	73.5982	78.0981	72.0523	80.1655
78	72.3645	4.07655	73.4282	71.7077	71.9737	77.9839	66.2333	76.1216	69.414	68.8607	78.1327	74.717	61.2001	72.7708	76.2639	74.5396	72.207	75.5366	74.1527	69.0801	70.0183	75.672	75.61	71.8786	67.2953	69.0532	62.233	76.1624	64.0417	76.4013	78.7183	73.192	72.4717	70.572	73.413	72.792	77.094	72.829	73.942	75.4278	73.1484	73.0207	77.576	69.3566	71.3897	71.3294	76.3879	69.4691	77.823
79	69.642	4.41292	70.9355	69.0708	68.7036	75.587	63.5538	73.4867	66.6153	65.3517	76.4079	72.0489	57.6675	70.518	74.3857	72.102	69.0614	72.6582	71.4308	66.4166	66.9022	73.5813	73.1821	68.8834	63.9613	66.7917	58.529	73.5277	61.5814	74.1157	76.7095	70.2835	70.7266	67.658	70.701	69.5475	75.3513	70.053	71.1112	72.7026	70.1689	69.6973	75.45	66.4031	68.3137	68.5961	74.3315	66.4588	75.1045
80	66.5263	4.73162	68.077	65.9492	65.0122	72.7168	60.5932	70.3591	63.4318	61.4834	74.1369	69.083	53.8555	67.739	72.0568	69.3429	65.522	69.3757	68.2502	63.393	63.4245	71.139	70.3369	65.5869	60.3129	64.1857	54.568	70.4048	58.9735	71.4379	74.291	66.903	68.6066	64.379	67.5586	65.8267	73.2535	66.864	67.7583	69.6376	66.7218	65.9901	72.98	63.1111	64.8702	65.3994	71.9177	63.0206	72.0059
81	63.0209	5.02881	64.8551	62.3427	60.9276	69.356	57.3654	66.7016	59.8531	57.279	71.308	65.8484	49.7897	64.3943	69.2599	66.2768	61.6239	65.6947	64.6312	59.9651	59.5938	68.3618	67.0988	62.0298	56.3602	61.2258	50.401	66.7927	56.2407	68.3615	71.4812	63.0499	66.1021	60.729	63.9824	61.6335	70.8085	63.286	63.8967	66.2204	62.7891	61.9127	70.149	59.4919	61.0554	61.7437	69.1315	59.1305	68.5273
82	59.1375	5.30268	61.2724	58.2494	56.4785	65.5225	53.8909	62.5169	55.871	52.785	67.9063	62.3684	45.5125	60.4803	65.9925	62.9084	57.4091	61.6266	60.6006	56.1495	55.4165	65.2676	63.5147	58.2639	52.1402	57.9104	46.09	62.6909	53.4056	64.878	68.294	58.743	63.199	56.706	59.9642	56.977	68.0175	59.363	59.5498	62.4623	58.3623	57.4779	66.936	55.555	56.8585	57.6416	65.958	54.7941	64.6827
83	54.8921	5.55142	57.3404	53.6902	51.6973	61.2305	50.1936	57.7987	51.4853	48.0447	63.9151	58.6666	41.0943	55.9971	62.2681	59.2328	52.9185	57.1813	56.1895	51.9598	50.9048	61.8726	59.6405	54.3508	47.7134	54.2462	41.703	58.1002	50.49	60.9717	64.7415	54.016	59.8728	52.29	55.4977	51.8768	64.8728	55.153	54.734	58.3662	53.4519	52.6993	63.329	51.3116	52.269	53.1125	62.3897	50.0162	60.5002
84	50.311	5.77095	53.0869	48.7188	46.6292	56.4933	46.2908	52.545	46.7161	43.1184	59.3197	54.7703	36.6332	50.9606	58.118	55.2405	48.1949	52.3743	51.4325	47.4331	46.0612	58.193	55.5244	50.3492	43.1738	50.2395	37.32	53.0318	47.5129	56.6328	60.833	48.9232	56.0917	47.454	50.5903	46.3814	61.3624	50.718	49.4665	53.9352	48.098	47.6057	59.325	46.7817	47.2849	48.1814	58.4305	44.8212	56.0144
85	45.4442	5.95308	48.5554	43.4216	41.3525	51.3208	42.2167	46.7834	41.6209	38.0887	54.1224	50.711	32.2371	45.4328	53.5952	50.9252	43.3085	47.2494	46.378	42.6398	40.9305	54.2533	51.2091	46.3084	38.6325	45.8976	33.028	47.5227	44.4955	51.8813	56.5714	43.5546	51.839	42.219	45.3193	40.5826	57.4782	46.128	43.7907	49.1851	42.3803	42.2583	54.935	42.0035	41.9329	42.902	54.1006	39.2883	51.2621
86	40.3724	6.08796	43.807	37.9168	35.9906	45.7306	38.0202	40.5999	36.3147	33.0541	48.373	46.521	28.007	39.5379	48.7795	46.2994	38.3563	41.8812	41.1004	37.6765	35.6272	50.0995	46.7485	42.2703	34.1967	41.2456	28.911	41.6504	41.4594	46.7729	51.9623	38.0405	47.1276	36.685	39.8121	34.6195	53.2217	41.452	37.8027	44.1587	36.4357	36.7632	50.173	37.0486	36.2916	37.3771	49.4337	33.5625	46.2929
87	35.2086	6.16487	38.9314	32.348	30.6871	39.792	33.765	34.1451	30.9671	28.1336	42.1939	42.2347	24.0315	33.4596	43.7809	41.4129	33.4428	36.3604	35.7199	32.6586	30.312	45.8092	42.2001	38.2733	29.9632	36.3545	25.027	35.562	38.4253	41.3907	47.0343	32.5445	42.0104	31.013	34.2156	28.666	48.609	36.772	31.6574	38.9335	30.4549	31.2657	45.084	32.0273	30.5042	31.7754	44.48	27.8351	41.1842
88	30.093	6.1743	34.0502	26.8769	25.5969	33.6679	29.5333	27.6295	25.7607	23.4723	35.7798	37.9069	20.3447	27.4153	38.7238	36.3509	28.6817	30.8084	30.4012	27.7181	25.16	41.4932	37.6234	34.3662	26.0148	31.3735	21.396	29.4644	35.4236	35.8447	41.8579	27.2453	36.5986	25.414	28.685	22.908	43.6841	32.196	25.559	33.623	24.6526	25.9283	39.775	27.0808	24.7705	26.3085	39.3374	22.3148	36.0484
89	25.1787	6.10879	29.3156	21.6709	20.8633	27.5899	25.4297	21.2957	20.8486	19.2268	29.3783	33.627	16.9986	21.6302	33.734	31.2444	24.1912	25.402	25.3267	23.0026	20.328	37.3001	33.0816	30.6004	22.416	26.4471	18.032	23.5979	32.4898	30.2833	36.551	22.322	31.0651	20.107	23.3733	17.528	38.535	27.845	19.732	28.3669	19.2283	20.9091	34.415	22.3679	19.3183	21.1739	34.0953	17.2057	31.028
90	20.6165	5.96942	24.886	16.8896	16.6037	21.8048	21.5754	15.3764	16.3496	15.5457	23.2573	29.5055	14.055	16.3137	28.9359	26.2415	20.0907	20.3527	20.6786	18.6606	15.9439	33.3882	28.6426	27.0294	19.2115	21.7402	14.96	18.2012	29.6634	24.8889	31.26	17.9316	25.6371	15.278	18.4225	12.768	33.3277	23.829	14.4645	23.3123	14.3448	16.3455	29.201	18.0336	14.3576	16.543	28.872	12.6817	26.2713
91	16.5422	5.7692	20.9259	12.6763	12.9157	16.5314	18.0919	10.0749	12.356	12.5391	17.6692	25.6486	11.5707	11.6416	24.463	21.4858	16.4932	15.8532	16.6407	14.8912	12.1075	29.8877	24.3939	23.703	16.4279	17.4465	12.199	13.4579	26.9793	19.8406	26.15	14.1871	20.5673	11.06	13.9706	8.70264	28.3217	20.245	9.93464	18.6002	10.1354	12.3392	24.348	14.1936	10.046	12.5412	23.8283	8.86755	21.9077
92	13.0789	5.54219	17.6022	9.15061	9.86357	11.9444	15.0828	5.5764	8.94925	10.2572	12.827	22.1492	9.57594	7.74866	20.4755	17.1238	13.4734	12.0543	13.3916	11.7682	8.89436	26.9047	20.4654	20.6701	14.0757	13.783	9.754	9.48524	24.4714	15.278	21.3998	11.1478	16.1065	7.534	10.1537	5.41482	23.8261	17.182	6.28364	14.3581	6.71727	8.94935	20.099	10.945	6.48882	9.24905	19.1755	5.83417	18.0459
93	10.3183	5.3253	15.059	6.39522	7.46568	8.17636	12.575	2.04759	6.20451	8.67434	8.89736	19.1101	8.06639	4.71965	17.152	13.3115	11.0605	9.05776	11.0804	9.37478	6.35455	24.5117	17.0364	18.0086	12.1457	10.9573	7.635	6.34795	22.1913	11.3047	17.1791	8.83012	12.4868	4.751	7.08809	2.94673	20.1639	14.726	3.55927	10.6979	4.18084	6.20522	16.7	8.36119	3.74979	6.68608	15.1513	3.60523	14.7795
94	8.2549	5.05575	13.3922	4.43667	5.68988	5.30952	10.4949	-0.405303	4.17642	7.6953	6.001	16.6609	7.00748	2.58542	14.6465	10.2012	9.26421	6.90124	9.79985	7.753	4.51245	22.7307	14.3159	15.8386	10.6041	9.11997	5.876	4.06258	20.22	8.01964	13.6485	7.22845	9.87909	2.735	4.84664	1.29164	17.5686	12.947	1.71618	7.71285	2.55885	4.12306	14.325	6.47509	1.84718	4.7887	11.9589	2.15242	12.1581
95	6.96605	4.87308	12.6212	3.24394	4.47096	3.37055	8.817	-1.79318	2.88319	7.18395	4.18852	14.9051	6.33984	1.35187	13.0416	7.9018	8.08702	5.55619	9.56343	6.8978	3.36458	21.5293	12.473	14.2819	9.41052	8.33572	4.548	2.61015	18.656	5.51758	10.9527	6.31936	8.35348	1.441	3.45227	0.399818	16.1286	11.898	0.656364	5.46786	1.80777	2.70958	13.03	5.28632	0.741727	3.4474	9.723	1.37785	10.1631
96	6.39051	4.75384	12.6733	2.7696	3.72165	2.33879	7.57903	-2.25746	2.31042	6.98287	3.42948	13.8705	5.99103	1.04159	12.3522	6.45751	7.52237	4.9142	10.3002	6.78371	2.87939	20.8352	11.5463	13.4061	8.56894	8.58267	3.772	1.95081	17.5897	3.84461	9.17897	6.05185	7.8942	0.773	2.89306	0.223636	15.7843	11.591	0.281182	3.988	1.83484	1.95765	12.737	4.7698	0.325697	2.56713	8.49076	1.12656	8.70709
97	6.4744	4.71003	13.4082	3.00424	3.3553	2.152	6.93164	-2.00712	2.42873	6.97382	3.647	13.5422	5.90182	1.69415	12.5502	5.85197	7.5427	4.79006	11.8615	7.366	3.00964	20.5379	11.4606	13.2509	8.1647	9.76467	3.706	2.05691	17.0787	2.95936	8.32873	6.36555	8.42306	0.649	3.13255	0.754636	16.3563	11.935	0.524818	3.26609	2.55164	1.85803	13.318	4.88088	0.463455	2.09582	8.24824	1.25194	7.65409
98	7.15935	4.74645	14.6651	3.95198	3.30595	2.71426	7.0883	-1.21892	3.1978	7.19186	4.73888	13.906	6.05453	3.29554	13.5515	6.01349	8.10542	4.95675	14.0155	8.55945	3.69709	20.498	12.1002	13.8361	8.33276	11.719	4.487	2.90657	17.163	2.79458	8.32782	7.25573	9.79668	1.044	4.1017	2.00755	17.5915	12.781	1.37818	3.27439	3.89603	2.41496	14.661	5.57381	1.05591	2.03059	8.91982	1.69101	6.86579
99	8.378	4.85567	16.2898	5.56743	3.5516	3.91644	8.18948	0.00877778	4.56484	7.78949	6.54491	14.9143	6.47857	5.70945	15.2042	6.8218	9.14254	5.21766	16.4832	10.2235	4.88158	20.5617	13.3229	15.122	9.17757	14.2193	6.149	4.45042	17.8559	3.32152	9.05539	8.76167	11.8106	1.995	5.69733	3.95727	19.2232	14.008	2.864	3.95963	5.82308	3.62877	16.608	6.79397	2.05688	2.42323	10.3755	2.47584	6.24333
100	10.0419	5.01383	18.136	7.739	4.1	5.642	10.165	1.659	6.429	8.872	8.846	16.428	7.222	8.674	17.298	8.139	10.563	5.492	19.029	12.186	6.487	20.601	14.998	16.991	10.711	16.996	8.55	6.602	19.114	4.522	10.361	10.873	14.23	3.536	7.764	6.51	21.025	15.511	4.958	5.231	8.252	5.452	18.909	8.457	3.442	3.35	12.446	3.676	5.774
all values Left	mean	std	steps
1	19.3408	6.59085	22.455	16.526	23.411	18.104	17.381	16.396	20.636	20.632	10.178	17.281	23.406	11.26	9.646	22.408	26.615	24.244	19.884	28.476	17.438	32.517	33.458	20.942	23.934	13.651	11.703	19.358	23.479	26.785	19.945	4.756	20.776	23.718	16.735	23.559	40.626	16.89	14.541	20.148	15.432	11.686	12.713	21.986	20.772	27.358	27.884	19.283	23.205
2	22.1958	7.22795	25.8539	18.7823	27.6755	20.4929	20.9943	17.789	23.41	23.5005	12.1786	20.7725	27.1733	11.3063	11.1122	24.9251	29.9268	27.776	23.2448	32.4506	20.715	37.701	37.8692	23.3144	27.3846	15.4466	14.016	22.8916	26.6199	28.6916	23.3925	6.59226	23.5565	26.864	18.6047	26.7284	42.5127	18.6241	17.8031	23.0573	17.6871	12.9218	15.5451	25.3261	24.4394	32.16	31.2733	21.9757	26.1546
3	25.4224	7.90961	29.58	21.2534	32.2225	23.3463	25.0424	19.6011	26.64	26.7747	14.5451	24.6878	31.3802	11.6392	12.9513	27.8072	33.6495	31.74	27.0732	36.7785	24.5197	43.025	42.611	25.922	31.2196	17.6059	16.7589	26.7568	30.1699	30.9137	27.3226	8.88511	26.5821	30.382	20.7909	30.2574	44.5768	20.5039	21.4437	26.3348	20.2647	14.4091	18.8838	29.0463	28.4637	37.4264	35.079	25.0149	29.535
4	29.0324	8.59848	33.6316	23.9714	36.9338	26.7192	29.5395	21.875	30.356	30.4988	17.3046	29.0191	35.9731	12.3124	15.2067	31.0823	37.789	36.1158	31.3643	41.3265	28.8203	48.349	47.5562	28.7836	35.4748	20.1964	19.9209	30.9754	34.1527	33.5023	31.7034	11.7199	29.8908	34.309	23.2897	34.1596	46.8755	22.5858	25.4784	29.992	23.2134	16.2107	22.7474	33.2084	32.8516	43.0409	39.3107	28.4715	33.4037
5	33.0144	9.23819	37.9751	26.9845	41.664	30.6424	34.4588	24.6579	34.554	34.697	20.4747	33.7382	40.843	13.3747	17.9064	34.7513	42.3041	40.8349	36.0915	45.939	33.5316	53.5386	52.5301	31.9194	40.1255	23.2855	23.491	35.542	38.5401	36.4835	36.4598	15.1598	33.5038	38.638	26.1306	38.4094	49.4419	24.9286	29.8962	34.013	26.5805	18.4492	27.1161	37.8276	37.5821	48.8094	43.9212	32.4103	37.7698
6	37.3206	9.76179	42.5273	30.3506	46.2778	35.0955	39.704	27.9819	39.164	39.3397	24.0597	38.7672	45.8213	14.8647	21.0564	38.7699	47.0924	45.7698	41.1814	50.4733	38.5194	58.4723	57.3478	35.3432	45.0694	26.9237	27.4666	40.39	43.2381	39.8438	41.4514	19.2272	37.4036	43.297	29.3648	42.9303	52.2749	27.5817	34.6479	38.3395	30.3848	21.2614	31.92	42.8417	42.5777	54.4951	48.7853	36.847	42.5631
7	41.8637	10.107	47.1574	34.1063	50.6746	39.982	45.1089	31.8419	44.04	44.3241	28.0454	43.9688	50.7197	16.8067	24.6473	43.0414	51.9948	50.749	46.4944	54.8142	43.6176	63.046	61.8541	39.0508	50.1392	31.1285	31.8394	45.401	48.0874	43.52	46.4929	23.8962	41.5233	48.144	33.0487	47.5931	55.3284	30.5654	39.6344	42.8614	34.6058	24.7493	37.0264	48.0995	47.6981	59.8944	53.7195	41.7158	47.6257
8	46.5252	10.2323	51.7186	38.2357	54.7961	45.1393	50.4701	36.1642	48.983	49.475	32.3966	49.16	55.3711	19.2176	28.6642	47.4311	56.8268	55.5973	51.8485	58.8719	48.6565	67.1744	65.9492	43.0084	55.1459	35.8505	36.5695	50.4175	52.8967	47.4009	51.4068	29.0777	45.7442	52.994	37.2101	52.2457	58.5065	33.8648	44.7108	47.4398	39.1819	28.9399	42.2541	53.3954	52.7702	64.8705	58.5309	46.8587	52.7382
9	51.1724	10.1264	56.0876	42.6621	58.614	50.3671	55.6073	40.801	53.798	54.5781	37.0527	54.1525	59.6581	22.0888	33.0642	51.8045	61.4223	60.1823	57.0724	62.5663	53.4928	70.7936	69.5906	47.1511	59.9272	40.9584	41.5607	55.2822	57.4867	51.345	56.0562	34.614	49.9233	57.661	41.8164	56.7517	61.6883	37.4391	49.7073	51.9431	44.0065	33.7665	47.417	58.5196	57.6367	69.3457	63.0654	52.0555	57.6816
10	55.6773	9.80787	60.182	47.2517	62.1138	55.4733	60.3974	45.5535	58.342	59.4471	41.9277	58.7989	63.5211	25.3802	37.7515	56.0501	65.6597	64.4159	62.037	65.8299	58.0281	73.862	72.7746	51.3438	64.3605	46.2515	46.6559	59.8618	61.7248	55.2079	60.3592	40.2953	53.9347	62.004	46.7584	61.0114	64.7571	41.2088	54.4671	56.2695	48.9325	39.0785	52.3689	63.3102	62.1821	73.278	67.2225	57.0836	62.2906
11	59.9304	9.31692	63.9485	51.8444	65.2858	60.3107	64.7773	50.2185	62.521	63.9552	46.9079	63.0156	66.9401	29.0194	42.5853	60.0817	69.4571	68.2451	66.6439	68.6135	62.2048	76.2798	75.5251	55.4613	68.3491	51.5084	51.67	64.0675	65.5349	58.8692	64.2777	45.9126	57.6905	65.945	51.8592	64.9535	67.6226	45.0688	58.8778	60.3474	53.8037	44.5805	57.0167	67.664	66.3242	76.6412	70.9437	61.7755	66.4689
12	63.8504	8.70478	67.3503	56.2973	68.1208	64.777	68.7147	54.6357	66.272	68.025	51.8597	66.7727	69.916	32.9094	47.4138	63.8314	72.7584	71.6347	70.8097	70.888	65.9938	78.1337	77.88	59.4136	71.8131	56.5419	56.4373	67.848	68.8889	62.2432	67.7937	51.3054	61.1387	69.457	56.915	68.5223	70.2143	48.9142	62.8793	64.1267	58.4827	50.0063	61.3031	71.5206	70.0118	79.4146	74.1933	66.0237	70.1657
13	67.3787	8.0142	70.362	60.5135	70.6077	68.7993	72.1898	58.7061	69.552	71.603	56.6513	70.0756	72.4535	36.9363	52.1027	67.2429	75.5263	74.5638	74.4597	72.646	69.3747	79.4457	79.8765	63.1241	74.6982	61.218	60.8476	71.1818	71.7912	65.2739	70.8931	56.3714	64.2522	72.544	61.7452	71.6758	72.4714	52.6662	66.4486	67.5718	62.8558	55.1719	65.1844	74.8536	73.2093	81.5855	76.9502	69.7552	73.3481
14	70.4772	7.27924	72.9667	64.4293	72.7361	72.3232	75.1879	62.3789	72.327	74.654	61.172	72.9442	74.5531	40.9901	56.5449	70.2713	77.7392	77.0252	77.5388	73.9005	72.3307	80.2439	81.5426	66.5277	76.9772	65.4481	64.8468	74.0672	74.262	67.9278	73.5659	61.0455	67.0156	75.211	66.2144	74.3849	74.3457	56.2695	69.5842	70.6562	66.8305	59.9743	68.631	77.6618	75.8951	83.1512	79.2023	72.9201	75.9898
15	73.1237	6.52711	75.1556	67.9973	74.4915	75.3134	77.6985	65.6306	74.58	77.1581	65.3338	75.3994	76.2093	44.9803	60.6581	72.8866	79.3899	79.0182	80.0182	74.6783	74.8469	80.5626	82.8945	69.5697	78.6466	69.1752	68.4132	76.5088	76.3223	70.1897	75.802	65.2848	69.4174	77.453	70.2279	76.6302	75.8072	59.6788	72.2927	73.3623	70.3345	64.364	71.6276	79.9561	78.0617	84.1252	80.9452	75.4887	78.0735
16	75.3051	5.7834	76.9255	71.1752	75.8288	77.7505	79.7159	68.4307	76.309	79.1115	69.065	77.4566	77.4127	48.8331	64.3775	75.074	80.4842	80.5472	81.8941	75.0152	76.9094	80.439	83.9341	72.2055	79.7189	72.3592	71.5396	78.5171	77.9901	72.0566	77.5858	69.0672	71.4443	79.266	73.7186	78.4021	76.8446	62.8512	74.5831	75.6787	73.3192	68.31	74.1674	81.7461	79.7089	84.5271	82.1839	77.4445	79.5944
17	77.017	5.07613	78.276	73.923	76.7473	79.6267	81.2359	70.7971	77.528	80.5267	72.3086	79.1205	78.1572	52.4897	67.6517	76.8321	81.039	81.6186	83.179	74.9475	78.5078	79.9114	84.6533	74.3398	80.2321	74.9785	74.2219	80.1052	79.2781	73.5326	78.9031	72.3784	73.08	80.639	76.6389	79.7019	77.4652	65.7477	76.4623	77.594	75.7604	71.7746	76.2437	83.0438	80.8478	84.384	82.9367	78.7762	80.5565
18	78.259	4.43665	79.2076	76.2046	77.2329	80.926	82.26	72.7375	78.259	81.4302	75.0181	80.3842	78.4427	55.9041	70.4441	78.1674	81.0745	82.2425	83.8945	74.5087	79.6331	79.0177	85.0324	75.9952	80.2356	77.0282	76.4551	81.2872	80.196	74.6301	79.7456	75.2055	74.3102	81.56	78.9572	80.5411	77.6935	68.3311	77.9328	79.083	77.6519	74.6914	77.8573	83.8576	81.4907	83.7216	83.2357	79.4912	80.9718
19	79.0351	3.9028	79.7189	77.9889	77.268	81.6504	82.7921	74.2563	78.527	81.8478	77.1621	81.2356	78.2763	59.0386	72.732	79.0895	80.6135	82.4321	84.0647	73.7207	80.2758	77.791	85.0461	77.1935	79.7751	78.5134	78.2365	82.0751	80.7497	75.3602	80.1085	77.5401	75.1255	82.021	80.6632	80.9343	77.5608	70.5665	78.9938	80.1337	79.0035	77.0192	79.0142	84.1955	81.6472	82.5668	83.1196	79.6289	80.8585
20	79.3524	3.51728	79.8074	79.2557	76.8399	81.8114	82.8388	75.3586	78.353	81.7984	78.7245	81.664	77.6708	61.8626	74.5013	79.6104	79.6802	82.2041	83.713	72.5958	80.4279	76.2239	84.6718	77.9496	78.8855	79.445	79.5678	82.4786	80.9392	75.7331	79.9948	79.376	75.5254	82.028	81.7626	80.8974	77.1048	72.4218	79.643	80.7516	79.8362	78.7622	79.7179	84.067	81.328	80.9378	82.6252	79.2377	80.2394
21	79.2196	3.31976	79.4652	80.0008	75.941	81.4065	82.4094	76.0554	77.744	81.2934	79.7006	81.6662	76.6418	64.347	75.7478	79.7367	78.2977	81.5681	82.861	71.1345	80.0848	74.39	83.8913	78.2838	77.5924	79.8426	80.4515	82.5128	80.7559	75.7587	79.4142	80.7147	75.5212	81.593	82.2696	80.4369	76.369	73.8736	79.8762	80.933	80.1755	79.9104	79.9681	83.4837	80.546	78.8518	81.7867	78.364	79.1358
22	78.6436	3.32713	78.681	80.2327	74.5663	80.4367	81.5144	76.3624	76.699	80.338	80.0811	81.2514	75.2044	66.4683	76.4729	79.4684	76.4812	80.5278	81.5265	69.3201	79.2475	72.306	82.6909	78.2169	75.9155	79.738	80.8852	82.1937	80.1847	75.4321	78.3768	81.5565	75.1345	80.734	82.1972	79.5518	75.3925	74.9068	79.6883	80.6821	80.044	80.4681	79.7631	82.4614	79.3114	76.3233	80.6308	77.0496	77.5662
23	77.6375	3.52334	77.4411	79.9673	72.7183	78.9043	80.16	76.2966	75.22	78.9387	79.9077	80.4323	73.3743	68.2084	76.6841	78.8297	74.2788	79.0814	79.725	67.1507	77.9189	69.9836	81.0637	77.7671	73.8702	79.1624	80.8657	81.5287	79.236	74.7728	76.8961	81.9017	74.3903	79.466	81.5953	78.2728	74.2086	75.5157	79.078	80.0077	79.4663	80.4467	79.1063	81.0178	77.6311	73.3633	79.1751	75.326	75.5473
24	76.2097	3.86886	75.7396	79.229	70.4048	76.8168	78.3482	75.8778	73.306	77.1051	79.198	79.2246	71.1693	69.5562	76.3886	77.8189	71.7133	77.2262	77.4671	64.6077	76.1016	67.4276	79.0071	76.9393	71.4715	78.1424	80.3929	80.5133	77.9072	73.7792	75.0019	81.75	73.3123	77.792	80.4991	76.6067	72.8383	75.7032	78.0484	78.9153	78.461	79.8635	78.0027	79.1713	75.5101	69.9812	77.4257	73.2081	73.1019
25	74.368	4.32181	73.5749	78.0439	67.6341	74.1875	76.0806	75.1253	70.959	74.8533	77.963	77.65	68.6048	70.5044	75.5902	76.4202	68.8061	74.9622	74.7574	61.6678	73.8002	64.638	76.5245	75.6931	68.7356	76.695	79.4665	79.1387	76.1973	72.448	72.73	81.1047	71.9265	75.706	78.9378	74.5549	71.2979	75.4799	76.6091	77.4108	77.0359	78.735	76.4579	76.9392	72.9481	66.1885	75.3752	70.6974	70.2618
26	72.1185	4.85032	70.9427	76.4318	64.4113	71.0334	73.3574	74.0575	68.178	72.2018	76.2082	75.7378	65.6935	71.0476	74.2876	74.6091	65.5725	72.2918	71.5992	58.3073	71.0213	61.6131	73.6283	74.0762	65.6806	74.8208	78.0862	77.4047	74.1085	70.7758	70.0986	79.9724	70.2643	73.207	76.9322	72.1144	69.5977	74.86	74.7788	75.4953	75.1964	77.0614	74.4753	74.3354	69.9347	62.0002	73.0049	67.7992	67.0492
27	69.4649	5.43403	67.831	74.4063	60.7349	67.3778	70.178	72.6904	64.955	69.1667	73.9299	73.5221	62.4451	71.1873	72.4682	72.3604	62.0146	69.2232	67.995	54.5112	67.7704	58.353	70.3367	72.0703	62.3229	72.5095	76.2599	75.3236	71.6439	68.7607	67.1124	78.3604	68.3561	70.288	74.4994	69.2785	67.7493	73.8588	72.5835	73.1635	72.9447	74.828	72.0558	71.3674	66.4523	57.4303	70.292	64.5279	63.4693
28	66.4163	6.05872	64.2606	71.9753	56.6062	63.2518	66.5459	71.0341	61.277	65.761	71.1165	71.0376	58.8685	70.9309	70.142	69.6561	58.1245	65.7755	63.9552	50.284	64.0845	54.865	66.6736	69.6515	58.6785	69.7634	74	72.9108	68.8146	66.3945	63.7839	76.2753	66.2207	66.942	71.6593	66.0402	65.7617	72.4869	70.0422	70.407	70.3042	72.0719	69.2015	68.0381	62.4832	52.4938	67.2281	60.8973	59.5143
29	62.9807	6.71231	60.2585	69.1461	52.0505	58.6897	62.4688	69.0999	57.131	62.0068	67.7536	68.3152	54.9783	70.2912	67.2959	66.4915	53.8909	61.9809	59.4928	45.6629	59.9916	51.1512	62.6604	66.7945	54.7704	66.5644	71.3239	70.1858	65.6389	63.6653	60.1378	73.7196	63.8785	63.158	68.4269	62.4037	63.637	70.7455	67.1612	67.2199	67.2748	68.7967	65.9188	64.3489	58.0199	47.2228	63.8026	56.9188	55.1732
30	59.1723	7.37874	55.8609	65.9228	47.1067	53.7281	57.9588	66.883	52.511	57.9352	63.8259	65.3825	50.8	69.2871	63.9109	62.8773	49.3132	57.8791	54.6175	40.7185	55.5231	47.2912	58.3158	63.4738	50.6416	62.9046	68.2502	67.1754	62.1388	60.5641	56.2084	70.695	61.3566	58.914	64.8147	58.3866	61.3659	68.6291	63.9366	63.598	63.845	65.0208	62.2241	60.2995	53.0753	41.6862	60.0126	52.6033	50.436
31	55.0163	8.03486	51.1136	62.307	41.8843	48.412	53.0265	64.3958	47.434	53.5801	59.3197	62.2695	46.3742	67.9389	59.9713	58.8408	44.4239	53.5085	49.3606	35.5528	50.7147	43.343	53.6635	59.665	46.3653	58.7829	64.8175	63.9096	58.3366	57.0924	52.0425	67.2007	58.6834	54.209	60.833	54.016	58.9358	66.1284	60.3633	59.5334	59.9994	60.7895	58.1325	55.8908	47.6918	36.0055	55.8662	47.9691	45.3065
32	50.5518	8.64934	46.0824	58.3072	36.5093	42.8181	47.6805	61.6484	41.967	48.977	54.2374	59.002	41.7745	66.2718	55.4739	54.4287	39.2991	48.9091	43.7977	30.3038	45.6173	39.3834	48.7375	55.2938	42.0485	54.2033	61.0794	60.4282	54.2561	53.2574	47.7012	63.2361	55.8824	49.088	56.4846	49.3353	56.3389	63.2292	56.4384	55.0228	55.7325	56.1736	53.6556	51.1327	41.9534	30.3453	51.3755	43.0507	39.8261
33	45.8384	9.18586	40.8729	53.9498	31.1175	37.0806	41.957	58.6502	36.257	44.1775	48.6247	55.6061	37.1123	64.3105	50.4378	49.7128	34.051	44.1432	38.0251	25.1387	40.3107	35.5057	43.5885	50.3576	37.8349	49.1835	57.0878	56.7795	49.9371	49.0655	43.254	58.8019	52.9776	43.631	51.7758	44.4128	53.5702	59.9072	52.1435	50.0912	51.0522	51.2556	48.808	46.0569	36.0016	24.8858	46.5747	37.9183	34.095
34	40.9601	9.60793	35.6247	49.279	25.858	31.368	35.976	55.4187	30.502	39.255	42.5927	52.102	32.513	62.0847	44.9283	44.7927	28.818	39.2987	32.164	20.2317	34.9243	31.8087	38.292	44.9547	33.883	43.7887	52.881	53.019	45.4517	44.5323	38.781	53.907	49.992	37.944	46.7373	39.346	50.632	56.1307	47.454	44.808	45.9957	46.128	43.629	40.7317	30.03	19.7987	41.5447	32.687	28.28
35	36.0267	9.87785	30.4847	44.3538	20.8803	25.89	29.9447	51.9742	24.914	34.3002	36.319	48.5041	28.0989	59.6195	39.0714	39.7881	23.7556	34.4731	26.4125	15.746	29.629	28.3884	32.9519	39.2065	30.3274	38.1458	48.5052	49.1935	40.9014	39.7056	34.372	48.5824	46.9443	32.171	41.4457	34.2573	47.544	51.8825	42.3776	39.2768	40.6518	40.8847	38.1962	35.2663	24.2526	15.2284	36.4182	27.5175	22.6083
36	31.1654	9.97416	25.5886	39.2812	16.3248	20.8193	24.1094	48.3389	19.687	29.4228	30.0316	44.8322	23.9451	56.9322	33.0486	34.8203	19.0259	29.7718	21.0207	11.8219	24.6072	25.3318	27.7029	33.297	27.2766	32.4374	44.0223	45.3465	36.3972	34.6817	30.117	42.8945	43.8597	26.508	36.028	29.2845	44.3427	47.1755	37.0204	33.6728	35.1792	35.6627	32.6286	29.8069	18.866	11.2738	31.3603	22.5916	17.3135
37	26.5083	9.88313	21.049	34.1962	12.3171	16.2978	18.6927	44.5376	14.967	24.7559	23.9812	41.1108	20.106	54.04	27.0725	30.0101	14.7965	25.3054	16.2181	8.56173	20.0411	22.706	22.6914	27.4694	24.8077	26.8687	39.4892	41.5115	32.0426	29.5985	26.0863	36.9685	40.761	21.165	30.64	24.5678	41.0743	42.0621	31.5286	28.152	29.8168	30.6138	27.08	24.5165	14.0305	7.98773	26.5539	18.0734	12.587
38	22.1862	9.60452	16.9497	29.2699	8.96097	12.4403	13.8767	40.5988	10.864	20.4473	18.4085	37.3846	16.6415	50.9698	21.3623	25.4801	11.2438	21.1859	12.1829	6.01861	16.1152	20.6251	18.069	22.0175	22.9492	21.6339	34.9653	37.7212	27.9294	24.6161	22.3129	30.9881	37.6714	16.309	25.4578	20.2417	37.7828	36.6528	26.0927	22.8671	24.8952	25.8978	21.7203	19.5543	9.87806	5.39678	22.202	14.0925	8.56209
39	18.3173	9.15256	13.3488	24.681	6.32689	9.31512	9.80227	36.5651	7.479	16.6443	13.5203	33.705	13.6234	47.7446	16.1203	21.3766	8.52596	17.5217	9.03445	4.19677	13.0047	19.0459	13.9697	17.2678	21.6753	16.8955	30.5155	34.0204	24.1336	19.9176	18.8135	25.1734	34.6252	12.056	20.6713	16.4155	34.5124	31.1201	20.9111	17.9583	20.7981	21.6569	16.7257	15.0661	6.52445	3.51574	18.5197	10.7568	5.32415
40	15.0215	8.56709	10.2883	20.6148	4.43667	6.92991	6.57009	32.4977	4.904	13.4664	9.47991	30.1277	11.1164	44.3789	11.5164	17.8734	6.72348	14.3934	6.81336	3.05042	10.8506	17.9723	10.4903	13.7288	20.9183	12.7861	26.2125	30.4527	20.7122	15.7194	15.6116	19.7505	31.6615	8.514	16.4573	13.163	31.3197	25.6905	16.156	13.5639	17.8469	18.0174	12.2627	11.1792	4.05576	2.34473	15.6924	8.14464	2.91882
41	12.3223	7.86594	7.78935	17.2565	3.26285	5.23315	4.22818	28.4741	3.189	10.9804	6.43773	26.7214	9.14927	40.8855	7.68037	15.1607	5.86134	11.8409	5.4783	2.49972	9.73268	17.3812	7.68561	11.4351	20.5723	9.40739	22.1637	27.0643	17.7109	12.2851	12.7289	14.9077	28.8214	5.795	13.001	10.532	28.2819	20.6167	11.9547	9.81936	16.1903	15.0981	8.46692	8.00074	2.49868	1.87338	13.8279	6.28782	1.34118
42	10.2751	7.12451	5.833	14.7602	2.76075	4.13521	2.77545	24.5928	2.324	9.18788	4.47167	23.5611	7.70791	37.2859	4.69366	13.3531	5.87738	9.87795	4.89061	2.42295	9.64984	17.2239	5.56994	10.3526	20.5013	6.82165	18.5242	23.8977	15.1546	9.85624	10.1738	10.7732	26.1409	3.964	10.4654	8.53471	25.5105	16.1495	8.38879	6.83718	15.777	13.0009	5.42096	5.60838	1.80551	2.09965	12.9294	5.18115	0.523606
43	8.89684	6.4361	4.35982	13.2178	2.92006	3.52973	2.171	20.9631	2.276	8.01773	3.52379	20.709	6.74355	33.6123	2.58542	12.444	6.60588	8.50897	4.82527	2.71591	10.5183	17.4293	4.12582	10.344	20.553	5.03567	15.4897	20.9946	13.0308	8.52315	7.95606	7.4227	23.6614	2.979	8.89836	7.14264	23.1675	12.5213	5.51	4.68355	16.3943	11.8701	3.13885	4.033	1.8837	3.02721	12.9131	4.79164	0.340636
44	8.14991	5.87666	3.30946	12.6273	3.78059	3.32306	2.33821	17.7074	2.996	7.35106	3.52565	18.212	6.17842	29.9044	1.36134	12.4149	7.89293	7.73077	5.02661	3.35668	12.1747	17.9089	3.308	11.1959	20.596	3.98657	13.252	18.4207	11.3153	8.29774	6.10698	4.88629	21.4482	2.763	8.27485	6.33488	21.4359	9.90352	3.34591	3.37645	17.7349	11.664	1.57396	3.26755	2.64688	4.62675	13.6707	5.06879	0.666455
45	7.9933	5.51159	2.67578	12.886	5.29178	3.46433	3.17767	14.8982	4.423	7.04467	4.38744	16.1177	5.93	26.2157	1.04344	13.1956	9.57633	7.52489	5.30533	4.36844	14.3787	18.5592	3.06667	12.6631	20.5806	3.54878	11.913	16.2753	9.96033	9.10533	4.69556	3.15733	19.595	3.284	8.49778	6.06922	20.4509	8.36733	1.87233	2.90133	19.4834	12.217	0.649667	3.28133	4.03433	6.78811	15.0937	5.95833	1.42433
46	8.37734	5.36176	2.51582	13.8289	7.32755	3.94891	4.58245	12.5164	6.429	6.96364	5.96955	14.4914	5.95145	22.6185	1.67018	14.6518	11.4997	7.85655	5.62945	5.80673	16.8584	19.257	3.37182	14.5085	20.558	3.548	11.4421	14.6637	8.94336	10.796	3.84255	2.20509	18.2041	4.522	9.42791	6.29864	20.2615	7.89773	1.01591	3.21782	21.3812	13.3387	0.291727	4.01373	5.99836	9.31718	17.0264	7.38791	2.57973
47	9.24607	5.39102	2.91628	15.2777	9.76391	4.80909	6.43697	10.5274	8.792	7.07115	8.07897	13.4061	6.25339	19.2087	3.22895	16.5927	13.5275	8.67163	6.12133	7.72568	19.392	19.8543	4.19982	16.5204	20.6378	3.8024	11.7372	13.6544	8.3197	13.1463	3.71067	1.99827	17.3573	6.433	10.9021	7.01621	20.8351	8.41707	0.697848	4.25297	23.2312	14.8734	0.449394	5.36046	8.4538	11.9918	19.2456	9.2563	4.10618
48	10.5324	5.52477	3.93366	17.0622	12.4519	6.06485	8.61242	8.908	11.285	7.47224	10.4906	12.9312	6.88261	16.128	5.58991	18.7854	15.5533	9.89361	6.94921	10.1416	21.8354	20.3381	5.49618	18.4702	20.9383	4.2007	12.6719	13.2862	8.21075	15.8793	4.44756	2.51429	17.1068	8.924	12.7556	8.24789	22.0661	9.7826	0.876424	5.89733	24.8746	16.6694	1.11103	7.16973	11.2595	14.6148	21.5151	11.4478	5.95442
49	12.1579	5.67729	5.53812	19.0251	15.2272	7.64409	10.9655	7.68679	13.728	8.29818	12.9707	13.1221	7.88745	13.5695	8.50158	20.9961	17.4935	11.4336	8.24391	12.9991	24.0921	20.829	7.16127	20.2183	21.5659	4.74358	14.1111	13.581	8.73582	18.7204	6.09864	3.71836	17.4823	11.817	14.8365	9.99652	23.7791	11.7905	1.56273	7.98982	26.2061	18.5795	2.292	9.26333	14.2382	17.0253	23.6448	13.8412	8.03282
50	14.0307	5.77024	7.6046	21.037	17.923	9.40821	13.3478	6.99002	15.955	9.60897	15.2946	13.981	9.2683	11.7326	11.6565	23.0367	19.2761	13.206	10.0502	16.1505	26.0815	21.4904	9.05888	21.6895	22.562	5.52751	15.9236	14.524	9.94428	21.4407	8.52575	5.54479	18.4695	14.872	17.0156	12.1961	25.762	14.206	2.78885	10.3247	27.1809	20.4918	3.98691	11.4726	17.2191	19.0764	25.501	16.3131	10.2254
51	16.0433	5.74471	9.9604	23.0105	20.3851	11.2121	15.6248	7.00608	17.868	11.3857	17.2667	15.4234	10.9357	10.768	14.7719	24.7772	20.8323	15.1388	12.2782	19.3821	27.7215	22.4411	11.0337	22.8496	23.8698	6.6498	17.9481	16.0416	11.7858	23.8676	11.4466	7.89332	19.982	17.834	19.1849	14.7056	27.8101	16.7777	4.54933	12.7033	27.7951	22.325	6.12014	13.6664	20.0409	20.6216	26.975	18.7384	12.4158
52	18.075	5.57921	12.3961	24.8879	22.4868	12.9145	17.6884	7.87558	19.435	13.5139	18.7423	17.3114	12.7396	10.743	17.6269	26.1291	22.1011	17.1626	14.7284	22.4691	28.9782	23.7173	12.9365	23.6941	25.3642	8.09545	19.9845	18.0137	14.1289	25.8785	14.5396	10.6277	21.8605	20.477	21.2367	17.3342	29.7474	19.2631	6.74464	14.9536	28.0645	24.0122	8.54479	15.7331	22.5699	21.5708	28.014	20.9945	14.4863
53	20.0057	5.29351	14.7247	26.6109	24.1421	14.4314	19.4648	9.57155	20.65	15.819	19.6397	19.4775	14.5362	11.618	20.0883	27.0392	23.0473	19.1814	17.1781	25.2247	29.8562	25.2718	14.6493	24.2368	26.8802	9.78337	21.8426	20.2999	16.8013	27.4034	17.5442	13.5739	23.9023	22.63	23.0574	19.882	31.4308	21.4691	9.16712	16.9443	28.0172	25.4485	11.0802	17.5783	24.7122	21.9541	28.6229	22.966	16.3313
54	21.7298	4.94221	16.8004	28.1135	25.3172	15.723	20.9113	11.9021	21.516	18.1202	19.9456	21.7246	16.2162	13.2441	22.0754	27.4996	23.6694	21.0662	19.4421	27.5292	30.3701	26.9947	16.0977	24.5005	28.2612	11.6165	23.3933	22.7455	19.6228	28.429	20.2666	16.5303	25.9065	24.216	24.5542	22.1801	32.761	23.2558	11.5631	18.5791	27.682	26.5315	13.5521	19.1236	26.4185	21.8978	28.8291	24.5681	17.881
55	23.1689	4.60174	18.5273	29.3373	26.0334	16.7557	22.0127	14.6335	22.049	20.2531	19.714	23.8538	17.7086	15.3941	23.5637	27.5507	23.9895	22.6941	21.3871	29.3249	30.5439	28.744	17.2528	24.4901	29.3907	13.4736	24.5579	25.185	22.4214	28.9847	22.5688	19.3041	27.7063	25.242	25.6835	24.1095	33.6925	24.5525	13.722	19.7944	27.0945	27.2242	15.8233	20.3313	27.6873	21.559	28.7	25.7608	19.0925
56	24.2784	4.34496	19.8629	30.2373	26.3501	17.516	22.78	17.5251	22.271	22.0887	19.0449	25.7067	18.9783	17.8133	24.5757	27.2624	24.046	23.9926	22.926	30.5904	30.4099	30.3413	18.1217	24.2751	30.2054	15.2058	25.297	27.4603	25.0357	29.1224	24.3744	21.7428	29.177	25.776	26.445	25.6051	34.2257	25.3627	15.5127	20.561	26.2861	27.523	17.7982	21.2001	28.5496	21.0801	28.3137	26.549	19.9567
57	25.0474	4.21578	20.8132	30.7914	26.3385	18.0243	23.252	20.3076	22.217	23.542	18.0608	27.1851	20.0043	20.2763	25.1605	26.7138	23.8843	24.9556	24.0291	31.3408	30.017	31.6859	18.7339	23.914	30.6936	16.6581	25.6128	29.4427	27.3276	28.9051	25.6656	23.7447	30.2435	25.918	26.8529	26.6596	34.3923	25.7339	16.8736	20.9006	25.2904	27.4563	19.413	21.7571	29.0513	20.5623	27.7396	26.9747	20.5005
58	25.4909	4.21424	21.4055	31.0093	26.0514	18.3175	23.4814	22.7132	21.931	24.5829	16.8878	28.247	20.7764	22.6058	25.3807	25.9764	23.5537	25.6283	24.7108	31.6354	29.4218	32.717	19.1333	23.4528	30.8766	17.7138	25.5521	31.0563	29.2065	28.4003	26.4742	25.2707	30.8845	25.773	26.9449	27.313	34.2417	25.7347	17.804	20.8745	24.1515	27.1033	20.6453	22.0451	29.2369	20.0549	27.0336	27.0971	20.7644
59	25.6445	4.30299	21.6752	30.917	25.5368	18.4284	23.5227	24.5355	21.466	25.224	15.6431	28.8998	21.3184	24.6611	25.2972	25.1113	23.0983	26.0665	25.0085	31.5413	28.6799	33.4057	19.3648	22.9331	30.7977	18.3221	25.212	32.2829	30.6424	27.6785	26.8995	26.3419	31.1341	25.437	26.7883	27.6299	33.8302	25.4353	18.3439	20.5529	22.9258	26.5543	21.5205	22.1138	29.143	19.5603	26.2393	26.9815	20.7943
60	25.5553	4.43265	21.6617	30.5634	24.8472	18.3844	23.4322	25.7056	20.875	25.5141	14.4253	29.1818	21.6784	26.3431	24.9832	24.1606	22.5638	26.3118	24.9859	31.1083	27.8432	33.7488	19.4612	22.3892	30.5107	18.49	24.6978	33.1438	31.6595	26.8108	27.052	26.9991	31.0558	25.006	26.4595	27.6926	33.2163	24.8957	18.5505	20.0101	21.6663	25.8961	22.0773	22.0214	28.8014	19.0514	25.3939	26.6865	20.6367
61	25.2683	4.56342	21.4087	30.0094	24.0168	18.2033	23.2575	26.2513	20.2	25.5375	13.3096	29.1485	21.8899	27.6076	24.5158	23.1532	21.9922	26.3919	24.733	30.3705	26.9523	33.7643	19.4402	21.8449	30.0713	18.2554	24.0745	33.682	32.2957	25.8613	26.9902	27.2794	30.7198	24.527	26.0227	27.5777	32.4578	24.1655	18.4804	19.3245	20.4098	25.2124	22.3598	21.8239	28.2383	18.4925	24.5324	26.2654	20.3309
62	24.8234	4.67513	20.9653	29.3009	23.0697	17.8849	23.0204	26.2679	19.468	25.376	12.3373	28.8681	21.9554	28.4651	23.951	22.1007	21.4115	26.3187	24.3297	29.3736	26.036	33.4841	19.3047	21.3142	29.5251	17.6847	23.3755	33.941	32.612	24.8815	26.7392	27.2313	30.1904	24.007	25.5249	27.346	31.6125	23.2841	18.1862	18.558	19.1899	24.54	22.4336	21.5674	27.4806	17.8526	23.6847	25.7534	19.8995
63	24.2526	4.763	20.3804	28.468	22.0253	17.4166	22.7195	25.8862	18.69	25.0703	11.5123	28.4009	21.8679	28.9653	23.3233	21.0146	20.8278	26.0854	23.796	28.1596	25.1188	32.9453	19.0502	20.8066	28.8955	16.858	22.64	33.9579	32.6675	23.8963	26.3365	26.9137	29.5227	23.465	24.9879	27.0315	30.7315	22.2894	17.7153	17.7399	18.0413	23.8576	22.3508	21.288	26.5562	17.115	22.8727	25.1654	19.3497
64	23.5793	4.82845	19.6974	27.5316	20.9075	16.7878	22.3657	25.2185	17.866	24.632	10.8207	27.8039	21.6283	29.1689	22.6535	19.9035	20.2405	25.6769	23.0965	26.7519	24.2204	32.188	18.6717	20.3182	28.1843	15.8473	21.8912	33.7635	32.5026	22.9287	25.8065	26.38	28.7647	22.916	24.4227	26.6614	29.8506	21.2177	17.1069	16.8809	16.9891	23.151	22.1171	21.0048	25.4884	16.2875	22.1102	24.4923	18.6875
65	22.8206	4.87419	18.9512	26.5067	19.7469	16.0008	21.977	24.3105	16.998	24.0725	10.2337	27.1234	21.2376	29.1265	21.9457	18.7726	19.6398	25.083	22.227	25.1727	23.354	31.2342	18.1711	19.84	27.3869	14.7024	21.1158	33.3854	32.1495	22.0009	25.1362	25.6782	27.9558	22.337	23.8318	26.2474	28.986	20.0955	16.3867	15.9967	16.0471	22.4107	21.7274	20.7238	24.2915	15.398	21.4066	23.7096	17.9169
66	21.9899	4.90267	18.1718	25.4016	18.5731	15.0719	21.5467	23.1701	16.099	23.4145	9.72207	26.3742	20.6987	28.8768	21.2036	17.6193	19.0136	24.3056	21.2373	23.4519	22.5299	30.1459	17.5622	19.3639	26.5052	13.4429	20.2962	32.8435	31.6266	21.1334	24.3123	24.8642	27.1216	21.72	23.2088	25.7868	28.1436	18.9458	15.5982	15.1118	15.2217	21.6065	21.1868	20.4422	22.9841	14.4834	20.7657	22.8	17.0477
67	21.1016	4.91373	17.3893	24.229	17.411	14.031	21.062	21.7923	15.182	22.687	9.273	25.558	20.016	28.447	20.4483	16.446	18.3523	23.3633	20.165	21.633	21.7557	28.9403	16.865	18.8837	25.5463	12.0823	19.426	32.157	30.9433	20.3393	23.3513	23.9913	26.268	21.092	22.5377	25.2773	27.3233	17.8003	14.805	14.24	14.51	20.719	20.507	20.1447	21.5947	13.583	20.1873	21.762	16.102
68	20.1784	4.90413	16.6346	23.003	16.2845	12.9119	20.5435	20.2125	14.272	21.8982	8.88478	24.6859	19.1947	27.8468	19.6941	15.2587	17.6496	22.2845	19.047	19.765	21.0365	27.6227	16.1028	18.3938	24.524	10.6595	18.5048	31.3395	30.1062	19.6235	22.2894	23.0922	25.3894	20.471	21.8096	24.7202	26.5126	16.6897	14.0418	13.3889	13.8932	19.7507	19.7157	19.8122	20.1488	12.725	19.6795	20.6044	15.132
69	19.2249	4.86128	15.933	21.7452	15.2165	11.7529	20.0158	18.5263	13.395	21.0515	8.55486	23.763	18.2503	27.0683	18.9588	14.0592	16.9099	21.1051	17.9278	17.8991	20.3792	26.1907	15.3002	17.8872	23.4449	9.23843	17.545	30.3953	29.1245	18.9851	21.1648	22.1937	24.4842	19.857	21.0222	24.1282	25.6933	15.6325	13.3163	12.5642	13.3343	18.734	18.8494	19.4252	18.6685	11.9279	19.2619	19.3574	15.0122
70	18.2413	4.80953	15.2952	20.4726	14.224	10.5823	19.4861	16.8246	12.576	20.1762	8.28364	22.7898	17.2146	26.0897	18.2691	12.8404	16.1415	19.8662	16.8398	16.08	19.7938	24.644	14.4855	17.3495	22.3111	7.89124	16.558	29.316	28.0149	18.419	20.0099	21.3295	23.5505	19.253	20.1795	23.5177	24.8495	14.6315	12.6455	11.783	12.7985	17.6969	17.9394	18.9672	17.1812	11.2082	18.9548	18.053	13.0671
71	17.2752	4.71844	14.7251	19.1858	13.3168	9.43152	18.9683	15.1622	11.85	19.3075	8.07125	21.7751	16.1389	24.891	17.6523	11.5977	15.3518	18.6087	15.8013	14.3381	19.287	22.9911	13.6858	16.7657	21.1299	6.67759	15.5612	28.1094	26.8006	17.9216	18.8498	20.5342	22.5888	18.657	19.291	22.8926	23.9683	13.6822	12.0443	11.0512	12.2731	16.6648	17.0146	18.4253	15.7163	10.5788	18.7687	16.7275	12.0771
72	16.3279	4.6012	14.2202	17.8809	12.5037	8.32091	18.4744	13.5747	11.247	18.579	7.91351	20.7263	15.0562	23.4604	17.1508	10.34	14.5539	17.3688	14.8153	12.6947	18.8558	21.2518	12.9199	16.1372	19.9159	5.63156	14.569	26.8039	25.5115	17.493	17.7087	19.8297	21.598	18.074	18.368	22.2484	23.035	12.7667	11.522	10.3639	11.7532	15.6598	16.1053	17.7964	14.293	10.0539	18.7067	15.4085	11.145
73	15.4146	4.46783	13.7723	16.5589	11.7933	7.25618	18.0142	12.0802	10.781	18.2826	7.80373	19.6486	13.9919	21.7952	16.82	9.08891	13.7743	16.1752	13.8708	11.1726	18.496	19.458	12.2021	15.4703	18.6919	4.76118	13.5823	25.4452	24.1836	17.1315	16.6056	19.2233	20.591	17.526	17.4174	21.5917	22.037	11.8505	11.0869	9.70564	11.2267	14.7011	15.2425	17.087	12.927	9.64673	18.7676	14.1124	10.2909
74	14.5286	4.32155	13.3647	15.2265	11.1807	6.25179	17.5939	10.6821	10.456	16.777	7.73647	18.5424	12.9823	19.9211	16.7037	7.87146	13.0473	15.0504	12.9586	9.79904	18.2034	17.6722	11.5506	14.7726	17.4873	4.04514	12.5902	24.0891	22.8552	16.8296	15.5281	18.718	19.5836	17.032	16.4551	20.9482	20.9833	10.8887	10.711	9.0573	10.6846	13.8119	14.4489	16.3081	11.6415	9.36436	18.9489	12.8582	9.53761
75	13.6992	4.19034	12.9789	13.8962	10.6676	5.32658	17.2227	9.37574	10.271	15.9387	7.70585	17.4151	12.0496	17.9004	16.8148	6.71551	12.4071	14.0098	12.0825	8.59738	17.9639	15.965	10.9799	14.0486	16.3301	3.45567	11.5933	22.7809	21.5658	16.5768	14.438	18.3121	18.5811	16.589	15.5132	20.3482	19.906	9.85629	10.3484	8.40697	10.125	13.0172	13.7348	15.4771	10.4653	9.21061	19.2326	11.6784	8.90542
76	12.9279	4.08468	12.5903	12.5822	10.2582	4.49645	16.9104	8.15691	10.21	15.0896	7.69445	16.2829	11.2137	15.8211	17.1433	5.65582	11.8817	13.0702	11.2528	7.58188	17.7624	14.389	10.5016	13.2993	15.2332	2.99227	10.6143	21.5537	20.3526	16.3626	13.3027	17.9904	17.5811	16.182	14.6284	19.8153	18.8297	8.76239	9.98236	7.75909	9.55209	12.3406	13.1058	14.6155	9.42345	9.18909	19.5781	10.6104	8.41127
77	12.2201	4.01508	12.1812	11.2986	9.95176	3.77676	16.6659	7.02103	10.251	14.2321	7.67999	15.1647	10.5114	13.7785	17.6417	4.73131	11.4891	12.2547	10.4783	6.76145	17.585	12.9941	10.1294	12.5268	14.1971	2.6682	9.67967	20.4246	19.2451	16.1749	12.1113	17.7202	16.5967	15.817	13.8284	19.3694	17.7616	7.62552	9.60439	7.13112	8.97549	11.7715	12.5664	13.7458	8.53353	9.31145	19.9273	9.68903	8.07303
78	11.579	3.98629	11.7359	10.06	9.74189	3.175	16.505	5.96689	10.363	13.3663	7.64722	14.079	9.97367	11.8646	18.2433	3.97589	11.2367	11.5786	9.76	6.13344	17.4236	11.8203	9.87367	11.7441	13.2186	2.49678	8.80667	19.4037	18.2656	15.9986	10.8803	17.4682	15.6473	15.505	13.1338	19.028	16.7088	6.46944	9.21433	6.54367	8.39878	11.2813	12.1117	12.8898	7.80111	9.58867	20.2241	8.942	7.89233
79	11.0045	3.99427	11.2275	8.88236	9.613	2.68845	16.4465	4.99482	10.518	12.4986	7.58676	13.0426	9.61518	10.1542	18.8679	3.41658	11.1225	11.0439	9.10473	5.67652	17.2684	10.8913	9.72136	10.9713	12.2906	2.49236	8.00545	18.4916	17.4352	15.8234	9.64982	17.2041	14.7465	15.245	12.5566	18.8064	15.6835	5.33167	8.82445	6.01391	7.82036	10.83	11.7241	12.0645	7.21609	10.0239	20.4184	8.38309	7.85282
80	10.4927	4.02958	10.6353	7.78276	9.54129	2.30176	16.5072	4.10431	10.688	11.6414	7.48846	12.0707	9.43409	8.69581	19.439	3.06771	11.1312	10.6349	8.52512	5.35673	17.1066	10.2107	9.63518	10.2231	11.4035	2.66612	7.2727	17.681	16.7657	15.6417	8.45545	16.8995	13.9032	15.034	12.0944	18.7196	14.7025	4.23805	8.43536	5.55264	7.23849	10.3739	11.3789	11.2738	6.75496	10.5959	20.468	8.01115	7.92506
81	10.0349	4.08127	9.97356	6.77245	9.50032	1.99397	16.6819	3.28845	10.841	10.7979	7.34414	11.1744	9.41045	7.51157	19.8944	2.94617	11.2452	10.3174	8.02379	5.14309	16.9281	9.76189	9.57288	9.51399	10.5472	2.97508	6.59658	16.9542	16.2701	15.4223	7.30976	16.5096	13.1192	14.864	11.743	18.7747	13.7733	3.20115	8.04785	5.16548	6.65986	9.875	11.0491	10.5025	6.38787	11.2611	20.3425	7.80933	8.0673
82	9.61827	4.14068	9.28127	5.85245	9.46682	1.74745	16.9393	2.539	10.941	9.96873	7.16527	10.37	9.51809	6.604	20.1906	3.03282	11.43	10.0475	7.58518	4.99764	16.7247	9.513	9.49355	8.85791	9.71673	3.33436	5.96636	16.2845	15.9399	15.1294	6.21527	15.9918	12.3905	14.717	11.489	18.9588	12.8882	2.24027	7.67827	4.85364	6.09164	9.30136	10.7076	9.73055	6.08773	11.9611	20.0252	7.74509	8.23045
83	9.23043	4.20165	8.60357	5.01961	9.42569	1.55148	17.2326	1.84947	10.955	9.15776	6.9634	9.67533	9.73515	5.96463	20.2982	3.30387	11.6438	9.77731	7.17936	4.88612	16.4885	9.42589	9.36091	8.26744	8.91713	3.65566	5.37055	15.639	15.7673	14.7498	5.17872	15.3354	11.7072	14.58	11.3098	19.2578	12.0346	1.38046	7.34358	4.6147	5.53742	8.62915	10.3231	8.94032	5.83467	12.6426	19.5075	7.78036	8.36494
84	8.86121	4.26009	7.98484	4.27212	9.37273	1.39939	17.5098	1.21556	10.873	8.37833	6.7334	9.09836	10.0421	5.56973	20.2044	3.7373	11.8425	9.47014	6.77961	4.78192	16.2082	9.42044	9.15048	7.7527	8.16405	3.87302	4.80336	14.9835	15.7375	14.2847	4.20219	14.5457	11.0566	14.44	11.1704	19.6612	11.2145	0.643121	7.04927	4.4503	5.00309	7.851	9.8657	8.12067	5.62385	13.2554	18.7895	7.88752	8.42727
85	8.50691	4.31422	7.46055	3.61218	9.31527	1.27491	17.7184	0.632667	10.71	7.64627	6.45948	8.63745	10.4138	5.38318	19.9226	4.31485	11.9865	9.10636	6.38427	4.67236	15.8717	9.462	8.86455	7.32009	7.48145	3.97358	4.26536	14.2903	15.8269	13.7478	3.29124	13.6438	10.4249	14.288	11.0471	20.1627	10.4345	0.0424545	6.79536	4.345	4.4987	6.99436	9.32573	7.27697	5.46364	13.7475	17.8836	8.04909	8.388
86	8.17162	4.36249	7.0544	3.04824	9.27345	1.17582	17.8185	0.117081	10.482	6.95976	6.14377	8.28773	10.8208	5.36944	19.4831	5.01444	12.049	8.68509	6.00415	4.55915	15.4672	9.53811	8.53552	6.98474	6.89873	3.98254	3.76455	13.5443	16.0137	13.1467	2.45183	12.6695	9.8093	14.106	10.9246	20.7613	9.70029	-0.41704	6.58142	4.27645	4.04302	6.11345	8.71623	6.4381	5.36756	14.0776	16.8195	8.24861	8.23861
87	7.868	4.40231	6.77944	2.60006	9.27208	1.13276	17.795	-0.28801	10.207	6.30824	5.80664	8.05027	11.2404	5.50825	18.9243	5.81581	12.0216	8.23046	5.6407	4.46688	14.9853	9.659	8.20636	6.74835	6.44736	3.92655	3.32115	12.7546	16.2779	12.4787	1.68672	11.6565	9.22324	13.876	10.7944	21.4681	9.01854	-0.740939	6.41285	4.23527	3.65681	5.27618	8.06791	5.65617	5.34992	14.2278	15.6466	8.47479	7.99255
88	7.61812	4.43262	6.6367	2.29845	9.32291	1.16591	17.6518	-0.543515	9.914	5.69745	5.48118	7.94009	11.6556	5.79527	18.2955	6.70427	11.9119	7.78152	5.30673	4.43276	14.4318	9.85633	7.92491	6.62476	6.15918	3.83094	2.96345	11.967	16.6032	11.7569	1.01167	10.6455	8.70464	13.594	10.6542	22.3037	8.40948	-0.934697	6.308	4.23136	3.35212	4.554	7.43724	4.99436	5.43167	14.2205	14.4385	8.73491	7.68136
89	7.45322	4.45604	6.61867	2.173	9.44089	1.284	17.3907	-0.625778	9.65	5.14733	5.20833	7.98433	12.046	6.23822	17.6613	7.66878	11.7507	7.40111	5.048	4.48333	13.8383	10.1781	7.75467	6.62744	6.05122	3.73822	2.734	11.2627	16.9814	11.0267	0.453333	9.73411	8.321	13.266	10.5127	23.2892	7.908	-0.988556	6.29433	4.295	3.13333	3.99567	6.90422	4.51522	5.64011	14.1161	13.2813	9.05	7.35167
90	7.40933	4.47856	6.71609	2.25127	9.63887	1.5087	17.0065	-0.527899	9.466	4.68776	5.02783	8.21773	12.3902	6.85896	17.0813	8.70217	11.5978	7.16495	4.93458	4.63661	13.2589	10.6809	7.762	6.77037	6.1144	3.70698	2.68785	10.7395	17.4129	10.3572	0.0355657	9.04397	8.1453	12.927	10.4044	24.4381	7.56475	-0.877293	6.40639	4.47388	3.00106	3.61894	6.55939	4.27436	6.00987	14.0007	12.26	9.44685	7.05403
91	7.52218	4.50748	6.92273	2.56527	9.92436	1.86718	16.5249	-0.238	9.416	4.35255	4.97973	8.68609	12.6686	7.68936	16.5759	9.80027	11.5281	7.13836	5.04791	4.91682	12.7565	11.424	7.99455	7.06955	6.332	3.77264	2.86173	10.4854	17.9015	9.83027	-0.230818	8.65491	8.24445	12.628	10.3834	25.7545	7.44145	-0.56	6.68464	4.834	2.95427	3.43609	6.48645	4.31582	6.56527	13.9744	11.4521	9.95164	6.83355
92	7.82303	4.55278	7.24305	3.15867	10.2935	2.38612	16.0024	0.247192	9.548	4.16415	5.10767	9.43127	12.8618	8.74034	16.1647	10.9682	11.6175	7.36103	5.46973	5.3533	12.3903	12.5164	8.48036	7.54461	6.68369	3.9342	3.28636	10.561	18.4551	9.52559	-0.343424	8.62067	8.67558	12.402	10.5078	27.2295	7.60422	0.0103838	7.16464	5.44527	2.99459	3.44748	6.75094	4.67415	7.32241	14.1294	10.9207	10.5834	6.73124
93	8.33597	4.62408	7.69743	4.08339	10.7423	3.0967	15.4864	0.919091	9.91	4.12742	5.45874	10.4859	12.9499	10.0118	15.8895	12.2263	11.937	7.85987	6.26815	5.97371	12.2031	13.9628	9.22794	8.24303	7.14568	4.20772	3.99527	10.9949	19.0856	9.50854	-0.309778	8.97569	9.46691	12.268	10.8384	28.8336	8.09436	0.834364	7.87412	6.36415	3.12951	3.63206	7.39112	5.37693	8.32128	14.5361	10.7113	11.3569	6.77724
94	9.07985	4.73199	8.31303	5.39864	11.2799	4.04064	15.0259	1.76558	10.547	4.25218	6.08148	11.87	12.9162	11.5064	15.7846	13.6075	12.547	8.64561	7.49336	6.80124	12.2174	15.777	10.2304	9.17703	7.69973	4.642	5.02145	11.787	19.8033	9.82785	-0.138545	9.72239	10.61	12.255	11.4401	30.5214	8.88388	1.88727	8.82927	7.63318	3.37576	3.97655	8.42476	6.44233	9.63309	15.261	10.8524	12.2937	6.98545
95	10.0703	4.88698	9.11545	7.15785	11.9311	5.2717	14.6789	2.78293	11.482	4.56424	7.02021	13.5947	12.7602	13.2368	15.8763	15.152	13.4981	9.71564	9.19033	7.84951	12.4378	17.9531	11.4732	10.3322	8.34145	5.26152	6.40103	12.9155	20.6156	10.5139	0.167182	10.8407	12.0772	12.392	12.384	32.2413	9.90325	3.1748	10.0396	9.28536	3.76051	4.5227	9.8443	7.88375	11.3394	16.3599	11.3597	13.4306	7.36061
96	11.3225	5.09933	10.1334	9.39473	12.729	6.85276	14.5001	3.98626	12.718	5.09658	8.3114	15.662	12.4935	15.225	16.1939	16.8997	14.8297	11.0733	11.395	9.12876	12.8609	20.4669	12.9351	11.7096	9.08344	6.06238	8.17021	14.3614	21.5312	11.5822	0.61999	12.2984	13.8415	12.716	13.7314	33.95	11.0894	4.73618	11.5041	11.3418	4.32613	5.33088	11.6283	9.70828	13.5107	17.8647	12.2416	14.8043	7.90158
97	12.8544	5.37752	11.3909	12.126	13.7085	8.839	14.5347	5.40964	14.249	5.88936	9.976	18.0728	12.1419	17.5004	16.7685	18.885	16.5668	12.7328	14.123	10.6628	13.4805	23.2873	14.6035	13.314	9.95088	7.05409	10.355	16.1245	22.5686	13.0423	1.25258	14.0566	15.8885	13.277	15.5269	35.627	12.4012	6.62242	13.2274	13.8158	5.13333	6.47545	13.7516	11.9182	16.195	19.7797	13.4991	16.4482	8.61255
98	14.6858	5.72689	12.8903	15.3705	14.9092	11.2575	14.8331	7.10593	16.074	6.98312	12.025	20.8301	11.7606	20.0881	17.625	21.1437	18.7171	14.7283	17.3638	12.5035	14.3034	26.3911	16.48	15.1557	10.9751	8.27787	12.9597	18.2222	23.766	14.9096	2.11625	16.0748	18.2119	14.119	17.7794	37.2754	13.8145	8.87302	15.2239	16.7152	6.25361	8.04248	16.196	14.5076	19.402	22.0971	15.1195	18.3855	9.51306
99	16.8361	6.15028	14.6126	19.1364	16.3662	14.1065	15.4425	9.11474	18.197	8.4027	14.4619	23.9477	11.4384	22.9959	18.7774	23.7076	21.2787	17.1014	21.0915	14.7348	15.3531	29.7744	18.5837	17.2508	12.1937	9.80288	15.9688	20.6698	25.1604	17.2057	3.26699	18.3211	20.8159	15.27	20.465	38.9264	15.3121	11.5095	17.5211	20.0396	7.75266	10.1034	18.9411	17.4632	23.1223	24.7995	17.0615	20.6314	10.6317
100	19.3244	6.64926	16.526	23.411	18.104	17.381	16.396	11.46	20.632	10.178	17.281	27.446	11.26	26.246	20.251	26.615	24.244	19.884	25.284	17.438	16.662	33.458	20.942	19.618	13.651	11.703	19.358	23.479	26.785	19.945	4.756	20.776	23.718	16.735	23.559	40.626	16.89	14.541	20.148	23.785	9.692	12.713	21.986	20.772	27.358	27.884	19.283	23.205	11.993
[truncated: 48 more columns]

## Sheet: Rotation RAnkleFlex B4ComfM
all values Right	mean	std	steps
1	-0.644109	2.88301	0.342	1.066	-2.841	1.028	0.776	1.846	-2.633	-0.212	3.903	0.342	-2.008	4.92	0.305	-2.895	-3.726	-1.128	-1.535	-1.33	1.149	-2.101	4.453	-2.157	-0.846	2.082	-3.929	-1.764	-4.005	-2.324	-3.387	-0.168	0.611	-4.504	-5.66	-1.622	1.422	-1.84	0.402	-2.368	-0.344	0.541	0.559	-4.811	-2.227	-0.695	-3.458	-1.67	0.557
2	-1.50952	2.57837	-0.992384	0.446101	-3.55373	-0.839222	-0.331727	0.874667	-3.85409	-1.20185	2.16627	-0.879818	-1.89648	3.51019	-0.528889	-2.59351	-4.47374	-2.42917	-3.38702	-0.374374	0.54403	-3.20004	2.72381	-2.54789	-1.18022	0.717798	-2.99	-2.32433	-5.23498	-2.36473	-4.69924	-1.31824	0.594808	-4.895	-6.373	-2.20745	0.864727	-2.28	-0.319182	-3.46372	-1.411	-0.189253	-0.193	-4.4091	-3.5407	-2.24738	-4.04531	-1.82287	-0.903364
3	-1.99473	2.30777	-1.92015	0.0468081	-3.68543	-2.4112	-1.17191	0.305182	-4.3617	-1.8974	0.622121	-1.5953	-1.35825	2.26336	-1.04841	-1.95163	-4.83976	-3.41847	-4.52942	0.782343	0.292333	-3.89353	1.00315	-2.47642	-1.06855	-0.278071	-1.646	-2.55086	-5.82027	-1.92824	-5.38197	-2.26206	1.05614	-4.735	-6.39703	-2.45664	0.724727	-2.199	-0.821	-4.17377	-2.21027	-0.545394	-0.61	-3.5222	-4.45385	-3.42645	-4.23768	-1.55861	-1.90342
4	-2.07902	2.16137	-2.44324	-0.0501515	-3.26715	-3.60418	-1.73327	0.225788	-4.14715	-2.2767	-0.642182	-1.75627	-0.47997	1.21691	-1.21227	-1.03452	-4.81667	-3.97567	-4.81897	2.05094	0.371	-4.189	-0.575545	-2.01409	-0.538121	-0.812636	-0.031	-2.43397	-5.76815	-1.09818	-5.38055	-2.91127	1.93791	-4.089	-5.86382	-2.37173	0.959091	-1.7	-1.04655	-4.49391	-2.69767	-0.496667	-0.706	-2.29285	-4.86382	-4.168	-4.03115	-0.909455	-2.36682
5	-1.78529	2.17941	-2.60582	0.208444	-2.39516	-4.37885	-2.02145	0.616202	-3.32227	-2.36296	-1.53497	-1.39891	0.644525	0.407657	-1.03198	0.0933535	-4.42628	-4.04393	-4.30021	3.35055	0.732879	-4.13053	-1.87611	-1.23857	0.33602	-0.841697	1.708	-1.98856	-5.19086	0.0233636	-4.79145	-3.18467	3.149	-3.07	-4.94524	-1.99564	1.50964	-0.904	-0.938909	-4.459	-2.82535	-0.060101	-0.5	-0.882778	-4.7363	-4.4458	-3.48491	0.0285051	-2.30418
6	-1.17116	2.32132	-2.47337	0.817788	-1.20726	-4.72966	-2.05161	1.38051	-2.05213	-2.1728	-1.99667	-0.614061	1.91616	-0.118747	-0.564687	1.3503	-3.72098	-3.66133	-3.13927	4.61408	1.30588	-3.7584	-2.75576	-0.219444	1.45339	-0.393737	3.443	-1.26628	-4.22434	1.33367	-3.77964	-3.04988	4.5732	-1.822	-3.78573	-1.388	2.31	0.073	-0.494818	-4.11684	-2.58678	0.698687	-0.052	0.568859	-4.12	-4.30056	-2.69602	1.15515	-1.79279
7	-0.313558	2.50952	-2.11185	1.72794	0.161636	-4.69873	-1.84345	2.38839	-0.501636	-1.70342	-2.03136	0.489	3.23661	-0.353636	0.105364	2.64894	-2.77118	-2.922	-1.54548	5.79173	2.01773	-3.13248	-3.13909	0.956273	2.72094	0.451636	5.066	-0.321697	-3.0023	2.73736	-2.52782	-2.53964	6.09	-0.465	-2.49445	-0.615727	3.28909	1.14	0.205545	-3.51942	-2.03348	1.68742	0.54	1.95909	-3.12036	-3.81336	-1.75467	2.4087	-0.943909
8	0.709089	2.68175	-1.56953	2.86186	1.60091	-4.3262	-1.41355	3.50928	1.19093	-0.978919	-1.69488	1.80173	4.52735	-0.325253	0.896747	3.91876	-1.6694	-1.93565	0.291828	6.85361	2.80818	-2.30707	-3.05573	2.19426	4.07114	1.59186	6.497	0.789717	-1.63468	4.15252	-1.185	-1.73179	7.59298	0.912	-1.1473	0.255364	4.37418	2.229	1.07055	-2.71678	-1.24923	2.81606	1.18	3.2242	-1.86767	-3.05366	-0.731798	3.75637	0.131061
9	1.82883	2.8049	-0.878293	4.12834	3.04602	-3.64394	-0.784636	4.65532	2.92201	-0.042596	-1.06433	3.22806	5.73585	-0.0745859	1.74032	5.11703	-0.502374	-0.782939	2.23502	7.78957	3.62933	-1.33257	-2.60586	3.41192	5.46223	2.92377	7.698	1.98931	-0.183727	5.51655	0.174515	-0.706212	8.99896	2.234	0.203152	1.17664	5.50536	3.285	2.03636	-1.74321	-0.315414	4.01614	1.819	4.35085	-0.482758	-2.0797	0.319111	5.15162	1.33409
10	2.99176	2.86856	-0.0746364	5.44036	4.46218	-2.70527	0.0254545	5.77736	4.61845	1.04936	-0.214636	4.68309	6.82773	0.363545	2.58355	6.22291	0.680727	0.496727	4.171	8.605	4.44236	-0.266909	-1.90555	4.55964	6.85755	4.35864	8.676	3.23364	1.30464	6.79436	1.52864	0.472727	10.2554	3.451	1.51509	2.12536	6.64991	4.275	3.03591	-0.628364	0.706	5.24564	2.455	5.342	0.944636	-0.940818	1.36073	6.53436	2.59518
11	4.15467	2.87663	0.799202	6.73263	5.81732	-1.57317	0.974091	6.85094	6.23075	2.23989	0.780576	6.09315	7.78508	0.954657	3.38909	7.226	1.86578	1.8831	6.0057	9.317	5.21248	0.839798	-1.04277	5.631	8.21494	5.82268	9.466	4.50434	2.75767	7.96455	2.86336	1.7403	11.3328	4.527	2.74885	3.08527	7.79318	5.177	4.03027	0.576929	1.7654	6.47802	3.102	6.20243	2.35476	0.320556	2.36782	7.85816	3.86812
12	5.28191	2.84165	1.70589	7.96	7.06344	-0.307556	2.015	7.86656	7.72978	3.47422	1.857	7.40067	8.60967	1.65622	4.13778	8.12144	3.04022	3.335	7.681	9.95256	5.92	1.94289	-0.0816667	6.61767	9.48678	7.25122	10.111	5.73567	4.10944	9.01133	4.15467	3.02467	12.2312	5.454	3.86567	4.028	8.925	5.979	5.016	1.81667	2.82889	7.69378	3.772	6.93967	3.71067	1.64489	3.32089	9.08378	5.12467
13	6.34444	2.77963	2.60682	9.09927	8.15109	1.028	3.09455	8.80815	9.10073	4.69758	2.98045	8.57136	9.31309	2.42636	4.83003	8.90736	4.18067	4.79352	9.16539	10.5542	6.572	3.00791	0.91497	7.49073	10.6281	8.59391	10.66	6.85276	5.32124	9.924	5.36	4.26691	12.9727	6.244	4.83527	4.93345	10.0214	6.682	5.986	3.05318	3.87606	8.86967	4.462	7.572	4.98291	2.96394	4.2077	10.1817	6.33927
14	7.31985	2.70433	3.47536	10.1472	9.05513	2.36556	4.16206	9.64363	10.3291	5.85943	4.127	9.591	9.91349	3.22987	5.47559	9.58573	5.258	6.20033	10.4328	11.1401	7.17779	4.01019	1.89223	8.24475	11.6096	9.81169	11.146	7.83511	6.36695	10.7025	6.44527	5.43048	13.59	6.918	5.64706	5.79964	11.0547	7.286	6.93018	4.2454	4.89128	9.97465	5.158	8.12752	6.14915	4.21626	5.02527	11.1463	7.48982
15	8.19203	2.62751	4.2949	11.1024	9.76185	3.64424	5.16497	10.3394	11.3977	6.91869	5.24733	10.4629	10.4362	4.03449	6.08108	10.1668	6.24358	7.49672	11.4657	11.7179	7.72045	4.92775	2.81037	8.91466	12.4231	10.8756	11.577	8.69535	7.23808	11.3578	7.39436	6.49352	14.1156	7.502	6.31103	6.604	12.0149	7.787	7.85227	5.33055	5.85737	10.974	5.825	8.63015	7.19406	5.35335	5.75159	11.98	8.554
16	8.95192	2.55873	5.05161	11.9556	10.2807	4.81748	6.05882	10.8672	12.287	7.85324	6.28	11.2047	10.9101	4.80648	6.64915	10.6555	7.1257	8.63603	12.2674	12.287	8.17973	5.7427	3.63818	9.52379	13.0816	11.7547	11.961	9.42682	7.96758	11.9105	8.18755	7.44109	14.5787	8.018	6.84791	7.31827	12.8905	8.215	8.753	6.26036	6.75439	11.8365	6.426	9.10233	8.10791	6.33097	6.35748	12.6844	9.50436
17	9.60151	2.50269	5.73862	12.6945	10.6444	5.85353	6.84061	11.2169	13.02	8.65494	7.18612	11.8304	11.3588	5.52503	7.18243	11.0563	7.90768	9.58886	12.8595	12.8403	8.55748	6.45196	4.34715	10.0749	13.6171	12.4626	12.312	10.0205	8.60822	12.3818	8.82567	8.26679	14.9902	8.481	7.30112	7.92973	13.6703	8.624	9.60036	7.02931	7.56709	12.5426	6.944	9.56049	8.88948	7.14304	6.84959	13.2745	10.3207
18	10.1525	2.45773	6.36585	13.309	10.8971	6.73417	7.54145	11.4343	13.6255	9.32661	7.9643	12.3448	11.7867	6.18203	7.68419	11.3787	8.58952	10.3485	13.2701	13.3656	8.88252	7.06926	4.90788	10.5743	14.0653	13.0174	12.638	10.5098	9.18921	12.792	9.34752	8.97615	15.3608	8.904	7.73888	8.44336	14.3525	9.063	10.3804	7.65889	8.2856	13.0904	7.385	10.0119	9.54682	7.80607	7.24038	13.7608	11.0005
19	10.624	2.41804	6.95	13.7964	11.0828	7.46173	8.19409	11.5978	14.1305	9.88673	8.64318	12.7625	12.1932	6.77264	8.15745	11.6337	9.17527	10.9337	13.5269	13.8478	9.18664	7.61336	5.31409	11.0348	14.4345	13.4435	12.948	10.9647	9.72618	13.161	9.78473	9.58773	15.7087	9.304	8.19573	8.87736	14.9456	9.558	11.1032	8.19755	8.91036	13.4945	7.77	10.4639	10.0946	8.35282	7.56127	14.1469	11.5532
20	11.0374	2.37635	7.51176	14.1648	11.2411	8.06709	8.83376	11.7645	14.555	10.3668	9.25215	13.1099	12.5802	7.29608	8.60245	11.8338	9.66584	11.3724	13.6519	14.2766	9.49685	8.11132	5.60476	11.4707	14.7176	13.7694	13.243	11.4435	10.2348	13.5054	10.1618	10.1279	16.0432	9.696	8.67103	9.25436	15.4651	10.117	11.7646	8.69328	9.45348	13.7766	8.124	10.9228	10.5538	8.82553	7.85257	14.4459	11.9971
21	11.4124	2.32583	8.06527	14.4308	11.3939	8.58953	9.49552	11.9639	14.9127	10.8021	9.8077	13.4093	12.9577	7.76105	9.02372	11.9907	10.0767	11.6962	13.6649	14.6506	9.83064	8.60602	5.85309	11.8902	14.9208	14.0255	13.513	11.9629	10.7294	13.8324	10.5357	10.6224	16.3675	10.085	9.15927	9.59582	15.9284	10.728	12.3644	9.16993	9.9357	13.9627	8.473	11.395	10.9435	9.26283	8.15251	14.6775	12.3584
22	11.7658	2.26572	8.62394	14.6134	11.5534	9.0587	10.1914	12.2008	15.2197	11.2323	10.3365	13.6784	13.3336	8.18067	9.43912	12.1158	10.4469	11.9374	13.5888	14.9762	10.187	9.13267	6.13558	12.2982	15.0658	14.2351	13.747	12.5122	11.2283	14.1405	10.9624	11.0873	16.6825	10.471	9.64745	9.92636	16.3462	11.378	12.9084	9.63812	10.3816	14.0865	8.841	11.897	11.2796	9.496	8.49348	14.8585	12.663
23	12.1129	2.19269	9.20056	14.7296	11.721	9.50267	10.9193	12.4489	15.4926	11.6702	10.882	13.9343	13.7104	8.57122	9.86567	12.2198	10.7992	12.1196	13.4492	15.2619	10.562	9.69233	6.49711	12.6948	15.1603	14.4141	13.947	13.0857	11.735	14.4283	11.454	11.5367	16.9832	10.843	10.1177	10.27	16.728	12.048	13.41	10.1053	10.8117	14.1837	9.253	12.44	11.578	9.911	8.89389	14.9936	12.931
24	12.4514	2.11	9.79698	14.7911	11.8849	9.93168	11.6724	12.7002	15.7445	12.1074	11.4707	14.1887	14.0881	8.93833	10.3037	12.3062	11.1345	12.2584	13.267	15.5063	10.9606	10.2637	6.93845	13.0738	15.1987	14.5732	14.12	13.681	12.2439	14.6967	11.9866	11.9807	17.2558	11.182	10.5668	10.64	17.0762	12.716	13.874	10.5792	11.2347	14.2759	9.709	13.0215	11.8459	10.4653	9.35233	15.0744	13.1718
25	12.7711	2.0304	10.4032	14.8038	12.0374	10.3426	12.4324	12.9534	15.9801	12.5459	11.914	14.4396	14.4672	9.27948	10.7481	12.37	11.4608	12.3655	13.0492	15.7109	11.3824	10.8272	7.43445	13.4129	15.1827	14.7188	14.256	14.2711	12.751	14.9463	12.5205	12.4165	17.4811	11.464	10.9795	11.0247	17.399	13.373	14.3004	11.0563	11.6488	14.37	10.188	13.6282	12.0827	10.8392	9.85088	15.0965	13.3777
26	13.0665	1.95906	11.005	14.7644	12.1712	10.7376	13.1743	13.2017	16.1894	12.9858	12.2204	14.6736	14.8499	9.59122	11.1933	12.4003	11.7765	12.4506	12.8026	15.8788	11.8213	11.3716	7.94582	13.6842	15.1151	14.8545	14.347	14.8064	13.2525	15.1742	13.0208	12.8295	17.6497	11.683	11.3256	11.4031	17.695	14.029	14.6898	11.528	12.049	14.465	10.674	14.2459	12.2854	11.1981	10.3655	15.0651	13.5278
27	13.3438	1.89841	11.5916	14.6757	12.2807	11.1118	13.8818	13.4438	16.3548	13.4261	13.3032	14.8834	15.2387	9.87103	11.6338	12.3956	12.0722	12.5213	12.5436	16.0123	12.2696	11.89	8.44148	13.8831	15.003	14.9835	14.392	15.2374	13.7409	15.3696	13.4756	13.2015	17.7637	11.849	11.5913	11.7559	17.957	14.691	15.0436	11.9877	12.4333	14.5562	11.155	14.8663	12.4508	11.5458	10.8765	14.985	13.6037
28	13.5904	1.85519	12.1584	14.541	12.3705	11.4593	14.5414	13.684	16.4771	13.8731	13.8647	15.0752	15.6342	10.1185	12.0715	12.368	12.3467	12.5824	12.2982	16.1083	12.7115	12.3781	8.926	14.0335	14.8576	15.1066	14.39	15.5329	14.2055	15.5256	13.8935	13.519	17.8323	11.981	11.7802	12.0779	18.1781	15.355	15.3722	12.4339	12.8009	14.6419	11.634	15.4892	12.5795	11.8971	11.3721	14.8668	13.6177
29	13.8157	1.82845	12.7017	14.3664	12.455	11.7886	15.1506	13.9289	16.5695	14.3306	14.3703	15.2564	16.0347	10.3363	12.5039	12.3229	12.6138	12.6405	12.0926	16.1549	13.1249	12.8435	9.42074	14.1681	14.6908	15.2257	14.341	15.7037	14.6363	15.6479	14.2706	13.7766	17.872	12.092	11.9005	12.377	18.3567	15.995	15.6891	12.8707	13.1464	14.7273	12.125	16.1028	12.6858	12.2689	11.8531	14.7274	13.5983
30	14.0255	1.81804	13.1916	14.1598	12.5476	12.1116	15.7302	14.1832	16.6392	14.7972	14.8118	15.4318	16.4333	10.5369	12.9258	12.2716	12.8915	12.7052	11.9482	16.1385	13.4985	13.2933	9.94121	14.3123	14.5149	15.3483	14.257	15.8024	15.0156	15.749	14.5948	13.9896	17.9002	12.205	11.9723	12.6641	18.4958	16.586	16.0033	13.2998	13.4683	14.8202	12.64	16.6892	12.7915	12.6825	12.3177	14.5832	13.5696
31	14.2267	1.82311	13.5938	13.9313	12.6568	12.4408	16.3095	14.4438	16.6878	15.2735	15.1891	15.6071	16.8215	10.7349	13.3343	12.2313	13.1989	12.7846	11.8752	16.0558	13.8317	13.716	10.5156	14.4788	14.3383	15.4859	14.157	15.8905	15.3073	15.846	14.8811	14.1804	17.931	12.338	12.018	12.9468	18.5992	17.117	16.316	13.7194	13.7781	14.93	13.181	17.2315	12.9176	13.1418	12.7675	14.4446	13.5536
32	14.4242	1.84233	13.9113	13.6909	12.7792	12.7917	16.9104	14.7033	16.7142	15.7585	15.519	15.79	17.1872	10.9452	13.7305	12.2224	13.5509	12.884	11.8822	15.914	14.1183	14.1139	11.169	14.6679	14.1653	15.6478	14.026	16.0106	15.4812	15.9533	15.1643	14.3623	17.9703	12.491	12.0345	13.2292	18.6703	17.576	16.6165	14.1247	14.089	15.0611	13.754	17.7138	13.0802	13.6393	13.2066	14.3199	13.5757
33	14.6206	1.87485	14.1759	13.4495	12.8962	13.1761	17.5403	14.9573	16.7197	16.2397	15.8231	15.9824	17.5238	11.1919	14.1239	12.2617	13.9527	13.002	11.9682	15.7349	14.3587	14.5085	11.8839	14.8732	13.9968	15.8383	13.834	16.1832	15.5382	16.0696	15.4671	14.5446	18.0035	12.665	12.0225	13.5103	18.7135	17.955	16.8869	14.5108	14.4063	15.2144	14.373	18.1212	13.2868	14.1623	13.6384	14.2167	13.6695
34	14.8144	1.91987	14.4267	13.2193	12.991	13.5933	18.195	15.2053	16.7067	16.6947	16.114	16.186	17.8283	11.4897	14.5227	12.3543	14.396	13.1293	12.1203	15.527	14.571	14.9167	12.6037	15.0807	13.8303	16.0593	13.574	16.4163	15.4937	16.185	15.801	14.728	18.007	12.851	11.999	13.793	18.728	18.25	17.103	14.872	14.7287	15.3837	15.045	18.4373	13.529	14.6923	14.0593	14.1363	13.846
35	15.0003	1.97585	14.6988	13.0114	13.0528	14.0252	18.8501	15.4459	16.6756	17.0953	16.3991	16.4071	18.0937	11.836	14.9269	12.4935	14.8627	13.2508	12.3203	15.2988	14.7748	15.346	13.2684	15.2792	13.6629	16.3095	13.253	16.7024	15.3728	16.2936	16.1717	14.9112	17.9738	13.04	11.968	14.073	18.7062	18.463	17.2388	15.1963	15.0495	15.5611	15.761	18.6459	13.8014	15.2117	14.4611	14.0737	14.0836
36	15.1725	2.0397	15.0155	12.8291	13.0797	14.4498	19.4688	15.6781	16.6217	17.4168	16.6832	16.6432	18.3097	12.2316	15.3357	12.6655	15.3319	13.3501	12.5481	15.0577	14.9805	15.7897	13.8418	15.4649	13.4949	16.5811	12.885	17.0154	15.2072	16.3881	16.5694	15.0869	17.9126	13.229	11.9229	14.344	18.632	18.604	17.297	15.4719	15.3611	15.7365	16.509	18.7373	14.0865	15.7009	14.829	14.0264	14.3606
37	15.3252	2.1076	15.3838	12.6699	13.0767	14.8457	20.0241	15.9031	16.5457	17.6491	16.9719	16.888	18.4688	12.6722	15.7486	12.8493	15.7807	13.4169	12.7847	14.8081	15.1829	16.2285	14.3303	15.6355	13.3283	16.8626	12.473	17.3248	15.0037	16.4595	16.9845	15.2534	17.8312	13.418	11.8573	14.5944	18.4931	18.682	17.2776	15.6944	15.6499	15.9005	17.271	18.7092	14.3663	16.1437	15.1493	13.9933	14.6662
38	15.4543	2.17688	15.8003	12.5278	13.0526	15.2005	20.5006	16.1288	16.4532	17.8015	17.2714	17.1289	18.5695	13.1444	16.1596	13.0237	16.1792	13.4442	13.0111	14.5526	15.369	16.6365	14.759	15.7921	13.1711	17.1442	12.016	17.5986	14.7732	16.5012	17.4081	15.4012	17.7318	13.602	11.7645	14.8061	18.3051	18.704	17.1762	15.8679	15.9041	16.0482	18.026	18.5646	14.6276	16.5243	15.4133	13.9695	14.9885
39	15.5585	2.24454	16.2511	12.4008	13.0139	15.5152	20.8939	16.3585	16.3462	17.887	17.5865	17.3525	18.6164	13.6369	16.5568	13.1781	16.4996	13.4272	13.2141	14.2964	15.5275	16.9899	15.1402	15.9413	13.0378	17.4173	11.532	17.8123	14.5669	16.5128	17.8213	15.5166	17.6131	13.772	11.6477	14.9619	18.1067	18.67	17.0031	16.0024	16.1141	16.1804	18.75	18.3172	14.8671	16.8385	15.6162	13.9518	15.3158
40	15.6375	2.30825	16.7118	12.2909	12.9582	15.7921	21.1938	16.5867	16.2243	17.9114	17.9085	17.558	18.6214	14.1424	16.9205	13.3113	16.726	13.3695	13.3869	14.0499	15.6555	17.2655	15.4726	16.0853	12.9422	17.6743	11.043	17.9564	14.4226	16.496	18.2009	15.5961	17.4763	13.908	11.5138	15.0519	17.9417	18.581	16.7816	16.1122	16.2782	16.2996	19.418	17.9943	15.0799	17.0914	15.7565	13.9376	15.6329
41	15.6917	2.3662	17.1554	12.1957	12.8806	16.0311	21.3744	16.7975	16.0884	17.8838	18.2251	17.7481	18.6043	14.6581	17.2268	13.4197	16.8567	13.2807	13.5293	13.8261	15.7517	17.4491	15.7598	16.2273	12.8862	17.9122	10.561	18.0271	14.3315	16.4652	18.5184	15.64	17.3331	13.995	11.3719	15.0775	17.8315	18.437	16.5417	16.2138	16.4026	16.4058	20.001	17.6343	15.2585	17.2933	15.837	13.9243	15.9362
42	15.7211	2.41858	17.5587	12.1071	12.78	16.2414	21.4357	16.9637	15.936	17.8197	18.5288	17.9246	18.5925	15.1821	17.4599	13.5016	16.8983	13.1766	13.6464	13.6254	15.8117	17.5421	16.0189	16.3675	12.8571	18.1259	10.094	18.0201	14.2666	16.4527	18.7515	15.644	17.1967	14.028	11.2277	15.0497	17.7628	18.234	16.3075	16.3192	16.4982	16.4941	20.473	17.2702	15.3967	17.4571	15.8729	13.9091	16.2217
43	15.7223	2.46728	17.9107	12.0112	12.6534	16.4208	21.3951	17.063	15.76	17.7407	18.8105	18.0916	18.6066	15.7208	17.6164	13.5561	16.8548	13.0733	13.7336	13.4425	15.8312	17.5652	16.2393	16.492	12.833	18.3077	9.644	17.9292	14.1959	16.475	18.8933	15.6005	17.0892	14.011	11.0803	14.9828	17.7005	17.958	16.0945	16.4228	16.5697	16.5576	20.817	16.9181	15.4901	17.5845	15.8909	13.8957	16.4833
44	15.6868	2.51442	18.2104	11.8895	12.4911	16.5472	21.2551	17.0816	15.5463	17.6596	19.0608	18.2502	18.6242	16.2706	17.7012	13.5813	16.7348	12.9794	13.7706	13.2752	15.8081	17.5401	16.3705	16.5856	12.7902	18.4517	9.2	17.7451	14.0845	16.53	18.957	15.5033	17.0288	13.957	10.9225	14.8912	17.6125	17.601	15.9009	16.5114	16.6152	16.5919	21.03	16.5765	15.5345	17.6621	15.9178	13.8981	16.7083
45	15.6032	2.56326	18.4492	11.7237	12.277	16.6073	21.0097	17.0122	15.281	17.5774	19.268	18.3963	18.5868	16.7972	17.7224	13.5728	16.5491	12.8937	13.7421	13.1202	15.7393	17.4693	16.3968	16.6406	12.698	18.5504	8.749	17.4568	13.9003	16.6093	18.9627	15.352	16.9918	13.854	10.741	14.793	17.477	17.16	15.714	16.5643	16.6276	16.5916	21.117	16.2347	15.5183	17.685	15.9519	13.9068	16.881
46	15.4594	2.61755	18.6085	11.4975	11.9988	16.5956	20.6539	16.8531	14.9553	17.4939	19.418	18.5182	18.4454	17.2765	17.6727	13.5234	16.3016	12.8107	13.6493	12.9665	15.6128	17.331	16.3545	16.6551	12.5242	18.5874	8.269	17.0517	13.6143	16.6988	18.906	15.1469	16.9262	13.678	10.5175	14.6939	17.2706	16.637	15.5276	16.559	16.6017	16.5411	21.09	15.8765	15.4303	17.6435	15.9617	13.8945	16.9957
47	15.2425	2.6806	18.6678	11.2045	11.6498	16.509	20.1833	16.602	14.5499	17.403	19.4969	18.5994	18.1653	17.6935	17.5334	13.4256	15.9916	12.7194	13.5016	12.7918	15.4033	17.0913	16.2574	16.6328	12.2399	18.5414	7.732	16.5215	13.1941	16.776	18.7748	14.8818	16.7964	13.418	10.2304	14.5842	16.9849	16.033	15.3242	16.4704	16.5297	16.4173	20.962	15.4832	15.256	17.5206	15.9099	13.8288	17.0516
48	14.9385	2.75398	18.6032	10.8407	11.2226	16.3398	19.5936	16.259	14.0445	17.2799	19.4986	18.6187	17.7142	18.0167	17.2836	13.2742	15.6148	12.5979	13.3104	12.568	15.0791	16.7236	16.0857	16.5731	11.8216	18.39	7.12	15.8622	12.6056	16.8103	18.5644	14.5498	16.5743	13.08	9.85494	14.4449	16.6147	15.346	15.0673	16.2763	16.3968	16.2059	20.738	15.0395	14.9828	17.3027	15.7594	13.6791	17.0477
49	14.533	2.83713	18.3746	10.4062	10.7074	16.0844	18.874	15.8283	13.4228	17.0816	19.4277	18.5475	17.0602	18.22	16.8984	13.0658	15.1619	12.4175	13.0722	12.2695	14.6095	16.2172	15.8181	16.4517	11.2438	18.1212	6.418	15.0753	11.8194	16.7665	18.2778	14.142	16.2333	12.672	9.37045	14.2546	16.1633	14.562	14.7262	15.9589	16.1765	15.9043	20.417	14.5368	14.6107	16.9798	15.4669	13.4158	16.9739
50	14.0113	2.92823	17.9352	9.90084	10.0971	15.7476	18.0061	15.3169	12.6678	16.7553	19.295	18.3493	16.1692	18.2953	16.3463	12.7958	14.614	12.1428	12.7729	11.8797	13.9671	15.5754	15.4503	16.2243	10.4765	17.7278	5.605	14.1649	10.8156	16.607	17.9266	13.6455	15.734	12.192	8.76052	13.9883	15.636	13.66	14.2806	15.5041	15.8359	15.5104	20.006	13.9649	14.1431	16.5463	14.9872	13.0087	16.7983
51	13.3563	3.02705	17.2531	9.32316	9.38243	15.3352	16.9527	14.7306	11.7678	16.2495	19.1108	17.9852	15.0225	18.2349	15.5987	12.4502	13.9383	11.7392	12.3901	11.3753	13.1329	14.8011	14.9842	15.8453	9.49857	17.1963	4.652	13.1416	9.59084	16.2894	17.5196	13.051	15.0473	11.629	8.00148	13.6133	15.0337	12.642	13.7128	14.8955	15.3381	15.0076	19.513	13.2952	13.5749	15.9906	14.2753	12.4295	16.4696
52	12.5522	3.13415	16.3149	8.66752	8.54779	14.8451	15.6975	14.0698	10.722	15.5233	18.8805	17.4183	13.6314	18.0215	14.6352	12.0062	13.0898	11.1697	11.9142	10.7344	12.1133	13.8934	14.4188	15.2593	8.31152	16.5032	3.543	12.0246	8.1663	15.7651	17.0542	12.352	14.1633	10.963	7.07609	13.0915	14.3452	11.515	13.0062	14.1122	14.6484	14.3723	18.933	12.4818	12.8881	15.2969	13.2916	11.6541	15.9332
53	11.5881	3.24873	15.1189	7.90951	7.58336	14.2604	14.2476	13.3299	9.53982	14.5565	18.6004	16.6208	12.0318	17.6252	13.4467	11.4427	12.0235	10.3915	11.3626	9.95751	10.922	12.858	13.7318	14.4132	6.93535	15.627	2.272	10.8355	6.57911	14.9878	16.5118	11.5395	13.086	10.15	5.98733	12.3855	13.5495	10.296	12.1505	13.136	13.7392	13.5849	18.237	11.4784	12.0575	14.4481	12.0093	10.6671	15.1462
54	10.4569	3.37049	13.6775	7.02279	6.49136	13.5501	12.6149	12.5051	8.23774	13.35	18.2578	15.5826	10.2563	17.0144	12.0227	10.7413	10.7104	9.36409	10.7313	9.04158	9.55621	11.6975	12.8928	13.2656	5.3877	14.5622	0.816	9.58899	4.86467	13.9283	15.8663	10.5955	11.8229	9.161	4.74615	11.4706	12.6269	9.007	11.1379	11.9629	12.5852	12.6218	17.378	10.2555	11.0601	13.4283	10.4289	9.46569	14.0873
55	9.15586	3.504	12.0186	5.98264	5.27818	12.6792	10.8491	11.5896	6.83236	11.9256	17.8342	14.3144	8.30209	16.1623	10.369	9.88309	9.15364	8.05445	9.97264	7.98709	7.99227	10.4082	11.872	11.8035	3.66445	13.3255	-0.892	8.28127	3.04182	12.5859	15.0865	9.49773	10.3965	7.982	3.36909	10.3473	11.566	7.659	9.94936	10.6138	11.1737	11.4625	16.3	8.81209	9.89027	12.2285	8.59109	8.05509	12.7589
56	7.68296	3.65943	10.177	4.76289	3.94067	11.6226	9.007	10.58	5.32556	10.3267	17.3047	12.8447	6.12489	15.04	8.51367	8.85978	7.38	6.45456	9.01533	6.79589	6.172	8.98189	10.6532	10.0216	1.72056	11.9482	-2.945	6.89344	1.09611	10.987	14.14	8.231	8.84289	6.595	1.864	9.03	10.366	6.245	8.554	9.12511	9.52189	10.0952	14.963	7.17567	8.56633	10.8562	6.56856	6.44267	11.1783
57	6.03261	3.84748	8.17988	3.33423	2.44927	10.3768	7.09785	9.47601	3.68984	8.59345	16.6378	11.2011	3.66941	13.6259	6.49997	7.67865	5.41398	4.57606	7.79887	5.46663	4.01358	7.42401	9.24253	7.8938	-0.539424	10.4561	-5.332	5.38993	-1.00316	9.17282	13.0048	6.79279	7.19936	4.968	0.209939	7.52455	9.03055	4.724	6.92382	7.51413	7.68236	8.5044	13.368	5.38179	7.12045	9.33206	4.43809	4.62444	9.36039
58	4.19329	4.07268	6.0383	1.66539	0.744667	8.94109	5.07482	8.27003	1.84612	6.73033	15.7981	9.37245	0.941939	11.9315	4.36524	6.3533	3.25006	2.43212	6.28058	3.98788	1.47636	5.75591	7.64415	5.37276	-3.21197	8.84842	-7.837	3.711	-3.23591	7.17618	11.6792	5.18673	5.49148	3.057	-1.65227	5.85545	7.58627	3.01	5.09091	5.75458	5.71482	6.65797	11.558	3.44809	5.57227	7.67488	2.25518	2.57085	7.29045
59	2.15178	4.31668	3.7306	-0.283141	-1.2253	7.29535	2.87506	6.93258	-0.286172	4.6888	14.7511	7.29148	-1.86375	10.0099	2.12888	4.88786	0.856343	0.0176667	4.42441	2.3351	-1.35452	3.99625	5.83254	2.41573	-6.27247	7.08792	-10.097	1.77268	-5.46607	4.99145	10.1792	3.399	3.71791	0.785	-3.77155	4.00091	6.03245	0.99	3.05227	3.76683	3.65535	4.48575	9.591	1.36133	3.90652	5.8908	0.0605859	0.23599	4.89991
60	-0.0793688	4.52515	1.20852	-2.54863	-3.42839	5.38605	0.554333	5.4172	-2.6568	2.42776	13.4705	4.87703	-4.43187	7.92528	-0.21601	3.26562	-1.74331	-2.66997	2.18476	0.483444	-4.24682	2.14082	3.7411	-0.904182	-9.4968	5.1417	-11.752	-0.525949	-7.45184	2.55142	8.53648	1.36761	1.86754	-1.929	-6.09621	1.96264	4.35945	-1.374	0.767182	1.44741	1.48998	1.9208	7.505	-0.918242	2.04864	3.95009	-2.06897	-2.38597	2.08252
61	-2.43027	4.61456	-1.52721	-5.09021	-5.67948	3.09345	-1.63536	3.6407	-5.05606	0.0508788	11.933	2.13309	-6.45176	5.71255	-2.67258	1.449	-4.37745	-5.51921	-0.450485	-1.55367	-6.88864	0.164364	1.26509	-4.32585	-12.4953	3.04694	-12.572	-3.22191	-8.93285	-0.244273	6.78064	-1.00782	-0.0456364	-5.03	-8.43336	-0.173545	2.54709	-3.927	-1.84736	-1.21212	-0.787939	-0.978333	5.254	-3.39661	-0.135818	1.7907	-3.97842	-5.15755	-1.18755
62	-4.75544	4.51079	-4.33384	-7.71356	-7.67351	0.302343	-3.3693	1.52501	-7.18968	-2.13603	10.1137	-0.782455	-7.70218	3.36717	-5.16503	-0.601929	-6.74439	-8.22394	-3.36205	-3.60922	-8.98912	-1.956	-1.67121	-7.46503	-14.8586	0.95304	-12.503	-6.15969	-9.72077	-3.41624	4.90409	-3.75891	-1.92983	-8.232	-10.5027	-2.24991	0.589364	-6.332	-4.84682	-4.01413	-3.06317	-3.95118	2.71	-5.94251	-2.72309	-0.66903	-5.47576	-7.78848	-4.72103
63	-6.85252	4.2084	-6.9147	-10.104	-9.11036	-2.91036	-4.36894	-0.886788	-8.79693	-3.80646	7.99127	-3.57858	-8.09591	0.948646	-7.49747	-2.87601	-8.52815	-10.3908	-6.26669	-5.46849	-10.3505	-4.17345	-4.96656	-9.95082	-16.328	-0.930798	-11.646	-8.98603	-9.75093	-6.78945	2.84633	-6.69248	-3.58509	-11.119	-12.0392	-4.08391	-1.45082	-8.218	-8.08991	-6.65058	-5.10417	-6.61384	-0.159	-8.2624	-5.56845	-3.49172	-6.40528	-9.98913	-8.12794
64	-8.50337	3.80668	-8.92045	-11.9509	-9.80145	-6.20509	-4.50591	-3.37091	-9.72509	-4.75636	5.55764	-5.92227	-7.68082	-1.33618	-9.40773	-5.19464	-9.51227	-11.7304	-8.79664	-6.94464	-10.8978	-6.29118	-8.26682	-11.537	-16.8121	-2.41427	-10.212	-11.296	-9.08073	-10.014	0.547364	-9.4	-4.77609	-13.301	-12.8773	-5.51918	-3.41573	-9.315	-11.1739	-8.82364	-6.668	-8.61227	-3.143	-10.0216	-8.29882	-6.57691	-6.68991	-11.5423	-10.9679
65	-9.5414	3.48165	-10.0856	-13.0531	-9.71448	-9.09067	-3.82233	-5.60752	-9.95074	-4.96434	2.84533	-7.54482	-6.60542	-3.1912	-10.6736	-7.27024	-9.6334	-12.1716	-10.6319	-7.90739	-10.6709	-7.99096	-11.0968	-12.1458	-16.3795	-3.37882	-8.456	-12.788	-7.85794	-12.6891	-1.93603	-11.4556	-5.34107	-14.526	-12.9764	-6.46064	-5.09264	-9.525	-13.6159	-10.3169	-7.59077	-9.74404	-5.87	-10.9934	-10.4788	-9.55669	-6.34218	-12.3446	-12.8923
66	-9.89391	3.36677	-10.3107	-13.3514	-8.95105	-11.1489	-2.48961	-7.31903	-9.55704	-4.55149	-0.00875758	-8.31536	-5.07185	-4.38656	-11.1911	-8.86989	-8.97643	-11.8458	-11.5964	-8.29919	-9.79291	-8.98871	-13.0622	-11.8554	-15.2063	-3.79336	-6.612	-13.3296	-6.27647	-14.4978	-4.36276	-12.5931	-5.24086	-14.725	-12.4091	-6.88509	-6.29782	-8.918	-15.0757	-11.0285	-7.82823	-10.0007	-7.98	-11.1181	-11.8006	-11.9309	-5.4537	-12.4019	-13.7444
67	-9.59376	3.44304	-9.664	-12.9087	-7.686	-12.1613	-0.757	-8.35067	-8.694	-3.71067	-2.721	-8.263	-3.296	-4.86367	-10.9923	-9.85433	-7.73233	-10.996	-11.6773	-8.13433	-8.443	-9.16367	-13.9643	-10.848	-13.5237	-3.705	-4.858	-12.9597	-4.53567	-15.292	-6.403	-12.759	-4.547	-13.991	-11.326	-6.826	-6.936	-7.679	-15.446	-10.9777	-7.44967	-9.52667	-9.256	-10.4873	-12.165	-13.3163	-4.17367	-11.81	-13.565
68	-8.74973	3.57475	-8.33806	-11.8667	-6.1123	-12.133	1.09503	-8.67528	-7.53653	-2.63186	-4.92415	-7.52506	-1.47695	-4.7231	-10.2153	-10.192	-6.14224	-9.87255	-10.9919	-7.48786	-6.82442	-8.57735	-13.81	-9.35772	-11.5697	-3.21405	-3.298	-11.8487	-2.80794	-15.0748	-7.76052	-12.0594	-3.40551	-12.524	-9.90282	-6.32782	-6.96691	-6.042	-14.7602	-10.2818	-6.60501	-8.541	-9.668	-9.28747	-11.6475	-13.5707	-2.67963	-10.7225	-12.5148
69	-7.53305	3.64624	-6.59441	-10.4021	-4.41254	-11.2308	2.81382	-8.36387	-6.24328	-1.45672	-6.39552	-6.34467	0.23101	-4.14858	-9.0502	-9.94113	-4.43901	-8.67082	-9.73463	-6.47666	-5.15839	-7.40991	-12.7606	-7.61862	-9.55124	-2.44012	-1.966	-10.2272	-1.21246	-14.0685	-8.31003	-10.7601	-1.99536	-10.579	-8.34342	-5.53427	-6.55764	-4.247	-13.3387	-9.12191	-5.47619	-7.27115	-9.342	-7.74412	-10.4846	-12.7841	-1.14373	-9.31252	-10.885
70	-6.10783	3.60685	-4.69882	-8.69136	-2.73821	-9.70891	4.26755	-7.54915	-4.92942	-0.266091	-7.08964	-4.94545	1.73691	-3.32652	-7.68818	-9.21879	-2.8023	-7.50818	-8.1273	-5.23115	-3.58236	-5.88879	-11.0683	-5.81406	-7.61515	-1.4937	-0.841	-8.32221	0.194364	-12.5449	-8.06455	-9.11664	-0.486394	-8.414	-6.78364	-4.53336	-5.82964	-2.487	-11.4566	-7.7	-4.22833	-5.90882	-8.494	-6.07036	-8.93255	-11.1915	0.292879	-7.74121	-8.94291
71	-4.61591	3.46274	-2.86165	-6.88503	-1.1954	-7.8471	5.41509	-6.38618	-3.66511	0.899606	-7.10255	-3.51767	3.00235	-2.40111	-6.29097	-8.16701	-1.33493	-6.43568	-6.37865	-3.87098	-2.17394	-4.23743	-9.00796	-4.04769	-5.84455	-0.46303	0.107	-6.33241	1.40477	-10.7838	-7.15303	-7.34706	0.989071	-6.242	-5.32442	-3.401	-4.89673	-0.884	-9.36682	-6.19972	-2.98643	-4.58314	-7.356	-4.42852	-7.22739	-9.07807	1.53534	-6.13865	-6.92409
72	-3.16502	3.24953	-1.22153	-5.09879	0.157222	-5.88779	6.28191	-5.02323	-2.48956	2.01161	-6.60218	-2.1893	4.02086	-1.45941	-4.97688	-6.92518	-0.0747172	-5.46206	-4.65087	-2.49756	-0.964818	-2.63362	-6.81812	-2.37595	-4.27385	0.585212	0.889	-4.40902	2.43035	-9.01421	-5.77939	-5.61536	2.34389	-4.214	-4.02355	-2.19718	-3.85527	0.503	-7.27036	-4.76543	-1.83816	-3.36212	-6.121	-2.92896	-5.5377	-6.72656	2.53526	-4.59777	-5.00373
73	-1.82542	3.00825	0.154909	-3.40855	1.29282	-4.00709	6.92355	-3.58455	-1.43127	3.03655	-5.75718	-1.03	4.80482	-0.547182	-3.81836	-5.61327	0.975909	-4.57718	-3.05309	-1.16591	0.0446364	-1.18673	-4.67636	-0.864	-2.90427	1.60345	1.526	-2.65282	3.28191	-7.38555	-4.16382	-4.02318	3.53473	-2.421	-2.89736	-0.968545	-2.78118	1.657	-5.30782	-3.49618	-0.834818	-2.274	-4.914	-1.63055	-3.96545	-4.38391	3.29155	-3.17773	-3.28318
74	-0.63374	2.7743	1.25709	-1.86127	2.20686	-2.31622	7.40255	-2.15977	-0.496323	3.94192	-4.72076	-0.0647879	5.39493	0.303566	-2.85064	-4.32638	1.83316	-3.7638	-1.64011	0.088596	0.870758	0.0503232	-2.70305	0.423414	-1.71929	2.55731	2.078	-1.11938	3.97829	-5.97173	-2.49967	-2.61003	4.5506	-0.904	-1.93515	0.247091	-1.73118	2.585	-3.56064	-2.44485	0.00722222	-1.33254	-3.794	-0.543293	-2.56015	-2.21627	3.84791	-1.91174	-1.80724
75	0.397535	2.57013	2.11026	-0.481525	2.91194	-0.868778	7.77621	-0.806818	0.313455	4.71295	-3.61124	0.715273	5.82026	1.05658	-2.06642	-3.13185	2.52288	-3.00622	-0.428374	1.24301	1.54379	1.05908	-0.962788	1.45949	-0.700768	3.42673	2.578	0.168939	4.5489	-4.78791	-0.931788	-1.37373	5.39871	0.336	-1.11221	1.42045	-0.742273	3.302	-2.06791	-1.62305	0.695677	-0.546455	-2.771	0.348687	-1.34191	-0.311556	4.25268	-0.815697	-0.577576
76	1.27108	2.40516	2.75976	0.703576	3.43885	0.330636	8.08991	0.436121	1.00136	5.35533	-2.50118	1.33855	6.1023	1.68924	-1.44173	-2.07845	3.07439	-2.29612	0.581121	2.28461	2.10382	1.84667	0.502212	2.26906	0.168273	4.19827	2.99	1.22727	5.01885	-3.81336	0.439727	-0.291636	6.09224	1.328	-0.404909	2.52991	0.167364	3.833	-0.834636	-1.0117	1.25379	0.0753636	-1.836	1.07012	-0.315091	1.29055	4.56306	0.107424	0.449091
77	1.99983	2.2779	3.25402	1.6833	3.82137	1.308	8.368	1.54954	1.56884	5.88813	-1.43309	1.83267	6.26341	2.21007	-0.93598	-1.17617	3.52066	-1.63019	1.40662	3.20405	2.58358	2.43807	1.69447	2.90412	0.907222	4.85934	3.264	2.09673	5.39853	-3.01455	1.56609	0.646061	6.64658	2.125	0.198515	3.55064	0.988182	4.208	0.164636	-0.572727	1.70883	0.536414	-0.979	1.64405	0.528848	2.58631	4.82484	0.863727	1.34988
78	2.59963	2.18204	3.64267	2.45367	4.08667	2.09822	8.618	2.52956	2.02556	6.32256	-0.44	2.21733	6.32311	2.63811	-0.514111	-0.423778	3.89489	-1.01056	2.08122	3.98911	2.99367	2.87289	2.63444	3.41811	1.54678	5.39956	3.394	2.82056	5.698	-2.35467	2.43633	1.43067	7.07156	2.783	0.696667	4.447	1.71	4.44	0.97	-0.257667	2.083	0.846444	-0.202	2.09344	1.22133	3.59211	5.06944	1.46033	2.19667
79	3.08345	2.11045	3.96573	3.03058	4.26358	2.73136	8.82082	3.37897	2.38442	6.66103	0.455818	2.51427	6.2937	2.99388	-0.153758	0.182727	4.23006	-0.451	2.62721	4.62558	3.33136	3.19548	3.34939	3.85676	2.12342	5.81042	3.411	3.42603	5.93176	-1.80091	3.06645	2.04945	7.37479	3.32	1.08655	5.17609	2.31636	4.54	1.603	-0.0179697	2.39264	1.01676	0.481	2.44373	1.80055	4.33788	5.31591	1.90694	3.00773
80	3.46249	2.0551	4.2449	3.43719	4.38681	3.22433	8.93612	4.08138	2.65101	6.90966	1.23739	2.74773	6.18053	3.29909	0.153313	0.663293	4.55435	0.0299697	3.05443	5.10825	3.6	3.4459	3.86424	4.24653	2.66228	6.08283	3.361	3.92864	6.10647	-1.32964	3.49094	2.51276	7.57059	3.719	1.37955	5.744	2.83355	4.536	2.10173	0.186061	2.64429	1.06443	1.061	2.72088	2.276	4.85869	5.57055	2.21799	3.75488
81	3.74493	2.00646	4.47846	3.69033	4.48551	3.59267	8.93342	4.58746	2.82212	7.07539	1.8803	2.93591	5.98596	3.54691	0.423343	1.05104	4.87435	0.421505	3.37244	5.43099	3.80639	3.65615	4.21878	4.58871	3.15887	6.21683	3.285	4.32157	6.22142	-0.928333	3.75124	2.86215	7.67143	3.974	1.59827	6.13909	3.28627	4.46	2.49309	0.379758	2.84087	1.02624	1.544	2.94877	2.63861	5.20262	5.82467	2.40504	4.40124
82	3.93961	1.95736	4.65473	3.81164	4.56591	3.86336	8.79745	4.879	2.89391	7.15545	2.35273	3.08791	5.71809	3.71845	0.681909	1.37718	5.169	0.715364	3.59745	5.62282	3.951	3.83982	4.46564	4.87991	3.59545	6.22936	3.208	4.58918	6.27209	-0.586636	3.89564	3.15427	7.68009	4.097	1.76336	6.35227	3.69673	4.344	2.79564	0.573455	3.00064	0.943182	1.952	3.14236	2.89318	5.42664	6.05255	2.48209	4.93245
83	4.05531	1.90281	4.76799	3.837	4.61792	4.05439	8.51824	4.97898	2.8706	7.13572	2.62721	3.20609	5.40249	3.79045	0.947323	1.66338	5.38748	0.901121	3.74635	5.71996	4.03142	3.99326	4.65704	5.13786	3.97614	6.14609	3.144	4.7208	6.24918	-0.302	3.98291	3.42997	7.5863	4.078	1.89085	6.39118	4.08182	4.211	3.007	0.767152	3.15776	0.844192	2.324	3.29686	3.05282	5.57495	6.21517	2.46153	5.35276
84	4.10595	1.83965	4.82245	3.82278	4.62844	4.16998	8.10924	4.92635	2.77411	7.01618	2.69364	3.29433	5.08618	3.75581	1.23153	1.92409	5.48236	0.974323	3.84036	5.78097	4.04458	4.11003	4.81814	5.39593	4.34877	5.99839	3.113	4.72056	6.14742	-0.0775152	4.05967	3.7097	7.37416	3.883	2.01015	6.29982	4.45409	4.067	3.11118	0.95196	3.34473	0.761222	2.696	3.38623	3.13215	5.66515	6.27617	2.37054	5.66936
85	4.12028	1.76537	4.82394	3.83864	4.60818	4.2023	7.63273	4.77842	2.66815	6.82879	2.57518	3.36082	4.82552	3.64761	1.53961	2.17673	5.45921	0.962879	3.90961	5.88436	4.01864	4.19248	4.95803	5.68042	4.7687	5.81815	3.146	4.61603	5.96864	0.0972727	4.13791	4.01418	7.05076	3.53	2.18218	6.16473	4.82445	3.905	3.11455	1.12082	3.59518	0.753394	3.078	3.39497	3.15627	5.7107	6.22045	2.27576	5.89091
86	4.14615	1.6795	4.78123	3.95921	4.60677	4.13275	7.17803	4.63277	2.65514	6.62198	2.34658	3.41464	4.66475	3.55761	1.88156	2.45472	5.38345	0.936697	4.00558	6.10205	4.02618	4.26348	5.08973	6.00897	5.2792	5.65181	3.282	4.47351	5.73222	0.253576	4.19906	4.37594	6.66172	3.115	2.47561	6.09918	5.20464	3.731	3.06836	1.29593	3.95845	0.897232	3.449	3.3418	3.18261	5.74583	6.05876	2.27958	6.03
87	4.24495	1.58768	4.72642	4.2396	4.68521	3.98477	6.83782	4.61364	2.86182	6.46481	2.13609	3.46961	4.63451	3.61191	2.27931	2.80225	5.3416	0.97199	4.19609	6.47835	4.16115	4.35747	5.22652	6.39747	5.9	5.54981	3.547	4.39132	5.47475	0.435848	4.22567	4.82527	6.28602	2.787	2.94336	6.20845	5.60864	3.58	3.06727	1.53221	4.4848	1.26483	3.791	3.29778	3.3097	5.84163	5.82904	2.48337	6.10985
88	4.47005	1.50443	4.72945	4.69055	4.89612	3.86448	6.67945	4.83327	3.33224	6.43658	2.08627	3.56209	4.72448	3.91485	2.75527	3.26185	5.395	1.13294	4.52994	7.01806	4.49664	4.50748	5.38709	6.85276	6.62406	5.49858	3.932	4.469	5.24327	0.694273	4.23509	5.37282	6.00336	2.701	3.59927	6.54955	6.048	3.517	3.21909	1.90155	5.18473	1.90455	4.125	3.36448	3.64827	6.053	5.59348	2.95188	6.17591
89	4.84091	1.44943	4.85456	5.26822	5.27556	3.90444	6.74	5.33133	4.03989	6.59811	2.285	3.75467	4.944	4.50378	3.30122	3.829	5.56478	1.48933	4.99078	7.67822	5.03967	4.74456	5.59389	7.35622	7.41778	5.41478	4.411	4.76722	5.09067	1.07633	4.284	6.00233	5.87144	2.928	4.39967	7.105	6.498	3.608	3.599	2.46389	6.00667	2.81289	4.486	3.62133	4.257	6.39389	5.38933	3.68767	6.29433
90	5.32425	1.43739	5.10813	5.88029	5.81836	4.17462	7.03118	6.0321	4.88011	6.98359	2.70864	4.08582	5.31523	5.32067	3.84653	4.42083	5.85649	2.09588	5.4678	8.35781	5.71258	5.08827	5.8408	7.8614	8.2303	5.17098	4.961	5.28126	5.04354	1.60809	4.44221	6.65936	5.90207	3.423	5.24709	7.80318	6.818	3.857	4.245	3.23464	6.84699	3.91718	4.847	4.08521	5.09485	6.84033	5.20978	4.62237	6.52391
91	5.83146	1.4759	5.43145	6.39891	6.47155	4.657	7.54073	6.76173	5.70318	7.57627	3.19982	4.50382	5.85355	6.21764	4.24945	4.89555	6.24609	2.94555	5.761	8.87473	6.37	5.52918	6.04536	8.27682	9.00018	4.62909	5.524	5.92318	5.07636	2.26318	4.74973	7.22245	6.03364	4.043	5.98691	8.503	6.83118	4.204	5.07445	4.15264	7.57591	5.076	5.081	4.68664	6.02618	7.34591	5.01373	5.63309	6.87491
92	6.23207	1.58696	5.73046	6.67205	7.14581	5.25838	8.22361	7.31136	6.34056	8.30345	3.50406	4.84491	6.53953	6.97647	4.32648	5.06902	6.64232	3.96472	5.64386	9.06437	6.81982	6.04109	6.06439	8.46018	9.65234	3.69604	5.989	6.52616	5.09195	2.93615	5.16497	7.48676	6.07425	4.583	6.42721	9.043	6.42118	4.551	5.948	5.06213	8.05602	6.09113	4.984	5.28864	6.8707	7.874	4.73389	6.5643	7.30545
93	6.38176	1.81133	5.88948	6.55213	7.72667	5.82776	8.92373	7.5017	6.63652	9.05182	3.365	4.87424	7.30474	7.31692	3.92723	4.7956	6.87101	5.04888	4.98517	8.82973	6.86912	6.58334	5.75096	8.23387	10.0839	2.38409	6.168	6.83699	4.92666	3.45688	5.54376	7.22052	5.72756	4.8	6.40539	9.24518	5.60909	4.78	6.63491	5.73643	8.14447	6.74926	4.362	5.69633	7.43445	8.35754	4.29096	7.256	7.74697
94	6.17934	2.16969	5.79252	5.94715	8.06103	6.17636	9.35036	7.22406	6.48815	9.67427	2.64827	4.40655	8.02627	7.00258	3.02645	4.03952	6.73194	6.08458	3.83991	8.15961	6.40291	7.09839	5.02439	7.46536	10.1583	0.817727	5.844	6.58552	4.40673	3.64955	5.69327	6.29527	4.80615	4.478	5.86064	8.97827	4.54255	4.77	6.83582	5.96276	7.76661	6.89018	3.173	5.69536	7.544	8.61918	3.62761	7.57873	8.118
95	5.56253	2.59823	5.37734	4.84872	7.98581	6.11919	9.20188	6.44187	5.8763	9.9992	1.39539	3.42909	8.54296	5.98615	1.75337	2.88042	6.10958	6.98406	2.4038	7.12075	5.43436	7.53568	3.94005	6.17743	9.74073	-0.81596	4.926	5.6356	3.46059	3.39294	5.45206	4.74364	3.36189	3.519	4.85106	8.19191	3.40709	4.453	6.33018	5.64406	6.95884	6.467	1.544	5.15121	7.10564	8.39736	2.74895	7.44561	8.34279
96	4.57381	2.99973	4.67039	3.33847	7.39179	5.57147	8.33661	5.15682	4.86786	9.83855	-0.231273	2.092	8.69872	4.42083	0.325111	1.46955	5.03296	7.70528	0.900778	5.84365	4.07694	7.86938	2.63768	4.54847	8.77002	-2.31543	3.53	4.04009	2.17316	2.65476	4.77152	2.69848	1.58971	1.979	3.51597	6.945	2.34018	3.858	5.10082	4.82657	5.81179	5.54703	-0.336	4.08065	6.11745	7.50873	1.72988	6.80148	8.36836
97	3.3167	3.29165	3.7713	1.60052	6.2707	4.59721	6.86827	3.41473	3.59252	9.04158	-2.00955	0.633273	8.39861	2.58685	-1.02215	-0.0251818	3.62561	8.22458	-0.485667	4.48782	2.48309	8.07724	1.25242	2.82379	7.31542	-3.48639	1.922	2.01039	0.729485	1.46555	3.72673	0.35	-0.289	0.013	2.035	5.41282	1.40609	3.06	3.32518	3.64773	4.43376	4.287	-2.207	2.6203	4.66109	5.95382	0.677	5.63912	8.14891
98	1.9406	3.4259	2.80205	-0.127939	4.72009	3.35103	5.09945	1.35402	2.21577	7.63783	-3.69045	-0.672424	7.64982	0.779727	-2.08716	-1.45762	2.03688	8.458	-1.65501	3.19579	0.81603	8.10052	-0.0966768	1.24514	5.56787	-4.177	0.389	-0.172263	-0.650444	-0.0753636	2.46052	-2.0037	-2.06302	-2.142	0.592879	3.84264	0.633909	2.144	1.29718	2.28393	2.97924	2.90102	-3.717	0.96402	2.90567	3.88137	-0.309121	4.06161	7.6103
99	0.608202	3.38393	1.87475	-1.6559	2.91079	2.02214	3.35706	-0.773889	0.908727	5.84478	-5.04127	-1.59103	6.55514	-0.803	-2.73283	-2.71673	0.411263	8.25261	-2.55452	2.06147	-0.756727	7.84037	-1.28726	-0.00843434	3.75976	-4.31744	-0.865	-2.25123	-1.73026	-1.77439	1.12148	-3.97861	-3.52725	-4.152	-0.659121	2.45927	0.0705455	1.224	-0.678818	0.908384	1.63249	1.60592	-4.605	-0.699586	1.05845	1.52832	-1.12822	2.28413	6.67412
100	-0.537935	3.17901	1.066	-2.841	1.028	0.776	1.846	-2.633	-0.212	3.903	-5.882	-2.008	5.269	-2.076	-2.895	-3.726	-1.128	7.506	-3.113	1.149	-2.101	7.205	-2.157	-0.846	2.082	-3.929	-1.764	-4.005	-2.324	-3.387	-0.168	-5.261	-4.504	-5.66	-1.622	1.422	-0.204	0.402	-2.368	-0.344	0.541	0.559	-4.811	-2.227	-0.695	-0.845	-1.67	0.557	5.334
all values Left	mean	std	steps
1	11.8917	3.83849	11.999	17.658	4.472	8.989	12.44	17.958	11.203	15.189	18.016	15.075	15.666	18.285	17.907	11.809	9.522	11.469	10.351	0.787	10.637	-1.329	9.666	10.192	7.637	11.896	14.458	15.284	10.045	16.844	5.605	12.615	11.363	14.431	16.273	9.089	13.32	15.056	10.963	6.986	13.817	15.346	9.848	13.571	12.501	11.237	14.963	12.013	10.652
2	10.7879	3.97263	10.6767	16.8072	3.0381	8.01573	11.352	16.9416	9.982	14.1419	17.5413	14.4166	14.323	17.6935	17.4306	10.1379	8.3902	10.0663	9.24785	-0.92399	9.85781	-2.16544	8.18721	9.00711	5.98045	10.7389	13.7872	14.4937	8.95213	16.0227	4.6296	11.4806	10.217	13.155	15.5611	7.867	11.8163	14.1738	10.1746	5.88033	12.8756	14.4527	8.56707	12.4305	11.0705	9.78383	13.4324	10.8458	9.41461
3	9.50223	4.10776	9.19258	15.6755	1.37238	6.89318	10.0825	15.7481	8.614	12.8683	16.946	13.5069	12.7319	16.9356	16.7318	8.27439	7.09659	8.43827	7.83033	-2.81118	8.86812	-3.10533	6.56845	7.64599	4.23235	9.43913	12.9695	13.4319	7.65969	15	3.49165	10.2874	8.84721	11.59	14.6932	6.50026	10.2	13.0984	9.22094	4.62352	11.7789	13.4132	7.1039	11.0885	9.40105	8.08865	11.7043	9.43255	8.03491
4	8.0381	4.24993	7.55636	14.2691	-0.56297	5.63027	8.62755	14.3755	7.124	11.3982	16.1981	12.3642	10.9438	16.0116	15.7845	6.26264	5.65558	6.61591	6.09273	-4.89918	7.60994	-4.13	4.70518	6.125	2.39136	7.99776	11.975	12.0868	6.19142	13.7887	2.18376	9.04215	7.291	9.781	13.6381	4.99218	8.50785	11.8369	8.08918	3.23273	10.526	12.2322	5.47206	9.58915	7.54809	6.1117	9.82942	7.794	6.54591
5	6.39693	4.41067	5.7601	12.6136	-2.80004	4.22855	6.9607	12.8323	5.52	9.77709	15.2629	11.0052	8.96997	14.9256	14.5613	4.13716	4.05925	4.61586	4.0503	-7.15594	6.04371	-5.15856	2.45067	4.47142	0.433424	6.43662	10.7858	10.4554	4.55594	12.4222	0.67798	7.73254	5.589	7.774	12.3825	3.327	6.76423	10.4117	6.76312	1.71455	9.13441	10.924	3.67458	7.96187	5.57164	3.76332	7.84213	5.97455	4.95524
6	4.57431	4.59973	3.75829	10.7491	-5.28501	2.66082	5.0193	11.159	3.77	8.03433	14.1137	9.43461	6.76609	13.6833	13.0509	1.91397	2.27137	2.41663	1.715	-9.41277	4.13395	-6.08389	-0.253333	2.71557	-1.67	4.78609	9.4073	8.51879	2.72873	10.93	-1.09937	6.33641	3.77139	5.582	10.9357	1.44963	4.97252	8.85908	5.21452	0.0440303	7.61864	9.51479	1.69062	6.18904	3.50574	0.976131	5.70875	4.00282	3.22655
7	2.56541	4.80732	1.4843	8.71018	-7.82333	0.858	2.69573	9.40991	1.786	6.15609	12.7286	7.616	4.266	12.3023	11.282	-0.417061	0.243	-0.0172424	-0.920818	-11.3952	1.83264	-6.812	-3.277	0.883697	-3.88982	3.06542	7.84609	6.23982	0.630061	9.32024	-3.23433	4.81176	1.83873	3.146	9.32388	-0.719697	3.11682	7.21618	3.40445	-1.84282	5.97985	8.02664	-0.53403	4.18942	1.3323	-2.12233	3.32673	1.875	1.25782
8	0.382548	4.98941	-1.05742	6.51515	-10.127	-1.24709	-0.0968485	7.60169	-0.519	4.09055	11.0846	5.46224	1.47558	10.821	9.31504	-2.85698	-2.02635	-2.62498	-3.82879	-12.8413	-0.86299	-7.28711	-6.32694	-1.00855	-6.04891	1.25684	6.08124	3.56994	-1.8483	7.56772	-5.68624	3.09267	-0.243061	0.343	7.58215	-3.20679	1.18437	5.50892	1.26694	-3.99027	4.20713	6.45924	-3.07601	1.84834	-0.95396	-5.15664	0.652434	-0.450727	-1.08127
9	-1.91403	5.07619	-3.69691	4.15079	-11.92	-3.61627	-3.26436	5.70124	-3.1	1.83394	9.15947	2.92473	-1.43639	9.29193	7.2046	-5.32194	-4.40461	-5.18627	-6.79945	-13.6034	-3.80425	-7.49489	-9.04527	-2.97091	-7.83049	-0.707192	4.05348	0.528091	-4.73543	5.63376	-8.20225	1.09201	-2.48391	-2.887	5.72276	-5.88162	-0.794222	3.73609	-1.27106	-6.32876	2.2758	4.77009	-5.93477	-0.844313	-3.22686	-7.67741	-2.17847	-3.00176	-3.79109
10	-4.19442	4.99631	-6.123	1.56227	-13.0205	-6.01236	-6.46864	3.65473	-5.682	-0.462091	6.93873	0.120455	-4.15591	7.75373	4.97055	-7.61273	-6.63982	-7.38591	-9.41473	-13.6734	-6.68145	-7.446	-11.1253	-5.01591	-8.93264	-2.90955	1.66327	-2.72064	-7.88709	3.53164	-10.3979	-1.28936	-4.78564	-6.38	3.705	-8.456	-2.67782	1.88645	-4.18427	-8.64945	0.181909	2.82636	-8.91273	-3.71555	-5.24636	-9.34455	-4.87836	-5.66273	-6.62455
11	-6.27346	4.71139	-8.01511	-1.26639	-13.3686	-8.05706	-9.247	1.46941	-7.877	-2.50736	4.43158	-2.65458	-6.3277	6.21666	2.61986	-9.47508	-8.45878	-8.93888	-11.2518	-13.1527	-9.12288	-7.14022	-12.3804	-7.07082	-9.21028	-5.34401	-1.17618	-5.87979	-10.9961	1.38332	-11.9177	-4.04885	-6.91812	-9.758	1.46009	-10.5947	-4.23355	-0.0266061	-7.2617	-10.6697	-1.97331	0.488545	-11.643	-6.45542	-6.77067	-10.0403	-7.12747	-8.11703	-9.16406
12	-7.95735	4.25783	-9.16122	-4.19333	-13.0118	-9.403	-11.2133	-0.713222	-9.37	-4.01333	1.71378	-5.025	-7.68	4.67078	0.249111	-10.6997	-9.66322	-9.67944	-12.101	-12.1972	-10.8289	-6.66256	-12.76	-8.99033	-8.70722	-7.80033	-4.40367	-8.613	-13.6874	-0.601444	-12.5567	-6.96778	-8.59767	-12.574	-1.00522	-12.0406	-5.25922	-1.91244	-10.1567	-12.1353	-3.96922	-2.225	-13.7626	-8.73422	-7.64344	-9.86111	-8.68889	-9.98233	-11.0153
13	-9.08525	3.75893	-9.50279	-6.89127	-12.0711	-9.86691	-12.1702	-2.63258	-10.021	-4.81673	-1.02585	-6.661	-8.09755	3.10367	-1.90982	-11.1918	-10.1753	-9.59042	-12.0252	-10.966	-11.6525	-6.05967	-12.338	-10.5999	-7.59545	-9.92212	-7.70755	-10.6452	-15.6339	-2.2067	-12.2952	-9.66709	-9.59627	-14.473	-3.50785	-12.6778	-5.68436	-3.57173	-12.5075	-12.8959	-5.55764	-5.02018	-15.0396	-10.3025	-7.83021	-9.02867	-9.46824	-10.9975	-11.9569
14	-9.57063	3.38188	-9.11492	-8.96658	-10.7033	-9.46691	-12.1271	-4.00171	-9.873	-4.92006	-3.50128	-7.38745	-7.63124	1.53324	-3.57728	-10.9856	-10.0329	-8.78531	-11.2725	-9.59669	-11.6062	-5.37489	-11.2738	-11.7493	-6.10086	-11.3833	-10.6278	-11.823	-16.6426	-3.28427	-11.2694	-11.7713	-9.80994	-15.292	-5.72678	-12.5316	-5.56729	-4.76861	-14.0434	-12.9249	-6.56727	-7.41788	-15.4116	-11.0393	-7.40859	-7.8	-9.51323	-11.0971	-11.9743
15	-9.41882	3.21915	-8.16112	-10.1249	-9.07197	-8.37024	-11.2434	-4.61771	-9.091	-4.45024	-5.43034	-7.21345	-6.45573	0.0369192	-4.57011	-10.2153	-9.35535	-7.46326	-10.1425	-8.20089	-10.823	-4.64956	-9.76991	-12.3495	-4.45069	-12.007	-12.7547	-12.1311	-16.6872	-3.78336	-9.71535	-13.0334	-9.27248	-15.068	-7.35047	-11.7335	-5.04416	-5.34017	-14.6406	-12.3043	-6.95077	-8.98258	-14.9532	-10.9624	-6.53381	-6.40752	-8.97368	-10.3898	-11.2118
16	-8.71716	3.2135	-6.8403	-10.2673	-7.32118	-6.80509	-9.75973	-4.38967	-7.9	-3.59164	-6.64697	-6.29309	-4.80755	-1.26106	-4.87321	-9.06439	-8.30024	-5.85736	-8.88255	-6.85861	-9.5037	-3.925	-8.03736	-12.3856	-2.83085	-11.7878	-13.8583	-11.6672	-15.8833	-3.74373	-7.89721	-13.3684	-8.12336	-14.004	-8.18088	-10.4722	-4.27133	-5.24612	-14.3246	-11.1883	-6.77145	-9.48682	-13.8284	-10.2037	-5.38894	-5.01727	-8.0457	-9.09064	-9.89682
17	-7.60746	3.23549	-5.3401	-9.48673	-5.57821	-5.00491	-7.94124	-3.45534	-6.516	-2.52024	-7.13964	-4.8677	-2.93491	-2.23892	-4.61096	-7.71788	-7.02636	-4.18159	-7.64855	-5.61942	-7.86951	-3.243	-6.26615	-11.8592	-1.35927	-10.8544	-13.9109	-10.602	-14.4347	-3.26977	-6.04505	-12.8465	-6.56221	-12.399	-8.17474	-8.9429	-3.38088	-4.55718	-13.2353	-9.76039	-6.15666	-8.95479	-12.2436	-8.96691	-4.13656	-3.72181	-6.91938	-7.45409	-8.28058
18	-6.24877	3.19725	-3.81327	-8.01391	-3.91479	-3.17812	-6.01973	-2.01462	-5.095	-1.36476	-7.0137	-3.19964	-1.05806	-2.81715	-3.96752	-6.33315	-5.67032	-2.59417	-6.51006	-4.51021	-6.12141	-2.64333	-4.60652	-10.9658	-0.093596	-9.41365	-13.0454	-9.13921	-12.5824	-2.49088	-4.32224	-11.6492	-4.80142	-10.561	-7.42737	-7.31274	-2.46104	-3.41892	-11.581	-8.19161	-5.24937	-7.57979	-10.4027	-7.476	-2.89826	-2.5613	-5.74305	-5.71082	-6.57542
19	-4.78964	3.07649	-2.36709	-6.14882	-2.37636	-1.48409	-4.16536	-0.304	-3.729	-0.197727	-6.42991	-1.51036	0.666182	-2.97673	-3.11827	-5.02645	-4.33955	-1.17982	-5.48127	-3.53836	-4.41273	-2.158	-3.15664	-9.86064	0.944182	-7.70236	-11.4937	-7.47518	-10.5582	-1.52727	-2.81364	-9.99855	-3.02973	-8.738	-6.13273	-5.71082	-1.56136	-2.01027	-9.59491	-6.63282	-4.17764	-5.71564	-8.47909	-5.92909	-1.75918	-1.554	-4.60855	-4.03155	-4.92591
20	-3.34847	2.89293	-1.06233	-4.17845	-0.988545	-0.00166667	-2.48733	1.44525	-2.464	0.943727	-5.54447	0.0587273	2.15418	-2.75038	-2.19156	-3.86983	-3.1087	0.0331919	-4.55097	-2.70158	-2.84323	-1.806	-1.95627	-8.65532	1.75856	-5.93932	-9.52261	-5.76076	-8.5504	-0.474424	-1.53418	-8.10543	-1.38224	-7.085	-4.52283	-4.22215	-0.704475	-0.501384	-7.49255	-5.18552	-3.04363	-3.71367	-6.60642	-4.47735	-0.767646	-0.710566	-3.55633	-2.52706	-3.41394
21	-2.00455	2.68247	0.0701818	-2.3193	0.229535	1.2333	-1.04067	3.05027	-1.328	2.03245	-4.49813	1.45115	3.37876	-2.20048	-1.26119	-2.90229	-2.02058	1.04541	-3.69915	-1.98661	-1.46122	-1.54656	-0.996939	-7.43064	2.37281	-4.28863	-7.37436	-4.08185	-6.6799	0.596606	-0.45797	-6.1526	0.0732727	-5.672	-2.81522	-2.88621	0.0991818	0.97502	-5.44309	-3.90218	-1.92282	-1.80694	-4.87347	-3.21902	0.0624444	-0.0359091	-2.59156	-1.24621	-2.07758
22	-0.803904	2.48019	1.01503	-0.702182	1.26336	2.21455	0.166091	4.40439	-0.336	3.03655	-3.40106	2.67091	4.34773	-1.40303	-0.366242	-2.12264	-1.09779	1.87352	-2.908	-1.37403	-0.279606	-1.35633	-0.244091	-6.23821	2.8247	-2.842	-5.23545	-2.48682	-5.01136	1.63664	0.438758	-4.27652	1.32409	-4.505	-1.1847	-1.71185	0.845606	2.33133	-3.562	-2.79427	-0.866152	-0.127455	-3.33079	-2.19982	0.740152	0.469242	-1.70615	-0.189364	-0.930636
23	0.236519	2.30943	1.77456	0.621333	2.10433	2.958	1.155	5.47767	0.51	3.92533	-2.31678	3.75933	5.08533	-0.427778	0.462556	-1.49433	-0.335889	2.54233	-2.16867	-0.854111	0.707889	-1.21533	0.341667	-5.10511	3.15911	-1.63344	-3.23533	-1.03067	-3.55033	2.60878	1.17211	-2.56767	2.38167	-3.554	0.251444	-0.671667	1.53189	3.52389	-1.91533	-1.84833	0.102667	1.27233	-2.00256	-1.42122	1.28978	0.811889	-0.892667	0.666333	0.0256667
24	1.11802	2.18218	2.37407	1.65582	2.75665	3.50188	1.9587	6.29561	1.215	4.68479	-1.27952	4.76739	5.62279	0.660364	1.18842	-0.983525	0.270121	3.07959	-1.47779	-0.415051	1.51586	-1.10422	0.791242	-4.03489	3.41662	-0.663273	-1.44964	0.22903	-2.28188	3.49164	1.78248	-1.07526	3.25779	-2.78	1.43585	0.246303	2.15973	4.54143	-0.528242	-1.03848	0.972141	2.38815	-0.88898	-0.854283	1.73817	1.00383	-0.153707	1.34785	0.808152
25	1.85309	2.10083	2.84688	2.44164	3.2377	3.88582	2.60664	6.90794	1.78	5.32	-0.319273	5.73509	5.99073	1.79503	1.79361	-0.557848	0.74503	3.51642	-0.839727	-0.0457576	2.17476	-1.007	1.12873	-3.02661	3.63055	0.0933636	0.0816364	1.26127	-1.18758	4.27109	2.32042	0.181182	3.97173	-2.142	2.3533	1.03976	2.729	5.39112	0.606545	-0.342091	1.73021	3.23682	0.030697	-0.451818	2.10718	1.06297	0.498576	1.88064	1.45573
26	2.45777	2.05987	3.22304	3.03124	3.56667	4.14291	3.117	7.3703	2.222	5.8487	0.545313	6.68067	6.21352	2.90715	2.29099	-0.194646	1.12841	3.8841	-0.275	0.251525	2.70541	-0.915222	1.37673	-2.07215	3.81736	0.673212	1.3473	2.07897	-0.250232	4.93357	2.78608	1.21724	4.5543	-1.606	3.01827	1.69572	3.24247	6.08608	1.52121	0.250788	2.37026	3.84436	0.786919	-0.159788	2.41258	1.02739	1.05514	2.29206	1.9983
27	2.94773	2.05033	3.52514	3.48124	3.75903	4.31085	3.50712	7.7338	2.557	6.28215	1.29865	7.59533	6.31624	3.93624	2.69877	0.115616	1.45292	4.21365	0.198091	0.472556	3.11454	-0.830778	1.56209	-1.18031	3.97501	1.1011	2.35858	2.72473	0.547121	5.46823	3.13392	2.07191	5.03224	-1.15	3.46613	2.21075	3.70993	6.6417	2.26458	0.737485	2.90682	4.24315	1.40505	0.0710707	2.65992	0.942212	1.51961	2.61127	2.432
28	3.33864	2.06086	3.77282	3.84291	3.837	4.43155	3.798	8.04145	2.784	6.62309	1.91655	8.448	6.31764	4.83445	3.04018	0.387364	1.73955	4.53173	0.569182	0.622636	3.416	-0.765	1.70809	-0.364727	4.09664	1.40264	3.14	3.24582	1.231	5.86618	3.33491	2.78591	5.41645	-0.765	3.74064	2.60245	4.14155	7.06791	2.88064	1.11673	3.37409	4.46727	1.904	0.276727	2.85282	0.839909	1.91491	2.86691	2.75245
29	3.64447	2.07914	3.99493	4.15091	3.83656	4.52894	4.00806	8.31391	2.895	6.87685	2.36893	9.19673	6.22648	5.5772	3.33325	0.64401	2.00318	4.84563	0.827848	0.729586	3.62729	-0.733889	1.82655	0.36398	4.18316	1.59292	3.71461	3.68452	1.83637	6.11717	3.40362	3.38537	5.71773	-0.438	3.89176	2.90983	4.54415	7.37228	3.38045	1.40164	3.79848	4.53842	2.30409	0.476606	3.01145	0.755778	2.27515	3.08139	2.96961
30	3.87835	2.09316	4.20391	4.41206	3.81611	4.60045	4.14509	8.5603	2.891	7.05261	2.63083	9.80403	6.04552	6.16578	3.56936	0.904899	2.27079	5.13722	0.960545	0.845949	3.76516	-0.738556	1.91539	1.0024	4.25442	1.69307	4.11564	4.07324	2.39308	6.22623	3.38171	3.88527	5.95158	-0.174	3.98145	3.17601	4.9066	7.56905	3.74991	1.61464	4.19891	4.49685	2.62383	0.676485	3.17006	0.756626	2.63212	3.25876	3.09655
31	4.05329	2.09233	4.397	4.61473	3.84927	4.62891	4.20727	8.77182	2.79	7.14836	2.69364	10.253	5.77936	6.62103	3.72839	1.18239	2.58588	5.36109	0.974909	1.039	3.85182	-0.782333	1.97182	1.55412	4.34421	1.73539	4.39	4.42273	2.91058	6.21409	3.31494	4.28079	6.12436	0.025	4.05967	3.42997	5.20236	7.67079	3.98518	1.77573	4.58909	4.38618	2.8723	0.87203	3.36064	0.927697	2.99697	3.37355	3.14909
32	4.18446	2.06862	4.57803	4.74942	4.0043	4.61267	4.17442	8.91271	2.669	7.15036	2.57948	10.5296	5.45185	6.97024	3.78845	1.48277	2.99417	5.47145	0.937424	1.38218	3.91908	-0.860778	2.00127	2.01453	4.48608	1.74901	4.5943	4.72618	3.37849	6.11055	3.23678	4.55754	6.23482	0.184	4.13942	3.68731	5.41651	7.68034	4.09585	1.90239	4.98221	4.24324	3.04022	1.05403	3.61809	1.34693	3.35531	3.40179	3.15864
33	4.29376	2.0193	4.77702	4.81906	4.3202	4.59873	4.04206	8.95123	2.655	7.05206	2.35728	10.6284	5.11527	7.23679	3.74571	1.81356	3.51536	5.46625	0.940818	1.93566	4.02297	-0.956778	2.02276	2.39114	4.7112	1.75786	4.76406	4.98442	3.78862	5.94915	3.16663	4.70474	6.27785	0.348	4.20096	3.96376	5.54977	7.58761	4.07209	2.02521	5.39358	4.08445	3.11748	1.22946	3.99282	2.0623	3.69082	3.35161	3.19876
34	4.41193	1.94901	5.048	4.83	4.792	4.66	3.883	8.87067	2.88	6.878	2.145	10.57	4.836	7.44133	3.63733	2.19333	4.11367	5.399	1.059	2.718	4.233	-1.043	2.079	2.68433	5.041	1.804	4.908	5.222	4.16267	5.76933	3.12333	4.72433	6.243	0.571	4.22633	4.28333	5.61767	7.37667	3.883	2.199	5.84233	3.905	3.11367	1.443	4.53267	3.05533	4.01367	3.292	3.381
35	4.57483	1.86641	5.44384	4.78812	5.36716	4.87406	3.84067	8.66172	3.413	6.66952	2.07755	10.4025	4.66824	7.59453	3.55639	2.64558	4.68132	5.34902	1.38109	3.69442	4.59117	-1.08544	2.23415	2.8592	5.47009	1.95919	5.03882	5.47121	4.55269	5.61917	3.13567	4.63887	6.12327	0.91	4.23574	4.67206	5.65567	7.05428	3.5407	2.50524	6.313	3.7127	3.07183	1.76885	5.24327	4.22855	4.35108	3.34312	3.82173
36	4.80813	1.78161	5.99119	4.72727	5.95508	5.28097	4.01261	8.32777	4.219	6.48885	2.24561	10.1804	4.63388	7.69357	3.62527	3.17416	5.0421	5.37967	1.97836	4.78614	5.06643	-1.04778	2.54055	2.86039	5.97373	2.29132	5.16936	5.75048	5.01049	5.52938	3.24216	4.50426	5.92533	1.409	4.29097	5.14373	5.71807	6.66571	3.14015	2.99164	6.70422	3.56473	3.0647	2.28241	6.06861	5.40578	4.69749	3.59845	4.53803
37	5.11415	1.70594	6.67664	4.72609	6.43664	5.87145	4.412	7.90318	5.154	6.41536	2.64318	9.95282	4.73109	7.73482	3.94236	3.72964	4.99673	5.51882	2.85227	5.88818	5.53073	-0.902	3.02455	2.62618	6.51309	2.82455	5.31455	6.07345	5.571	5.47318	3.47473	4.40782	5.67464	2.066	4.46573	5.69445	5.86118	6.28964	2.81682	3.66718	6.83745	3.55009	3.17436	3.02136	6.90264	6.35573	4.97464	4.07909	5.44327
38	5.4628	1.65338	7.44669	4.85706	6.67375	6.57579	4.97448	7.44813	6.017	6.51148	3.14028	9.76597	4.97036	7.72118	4.53943	4.1923	4.42487	5.77413	3.91979	6.87841	5.77189	-0.622	3.66858	2.11089	7.03274	3.52676	5.49703	6.45376	6.24331	5.35177	3.83478	4.444	5.41373	2.789	4.79809	6.29791	6.11613	6.00588	2.71142	4.48103	6.54518	3.72873	3.46259	3.94658	7.61515	6.85401	5.03201	4.70552	6.37115
39	5.7935	1.65251	8.2329	5.1247	6.53725	7.28003	5.57682	7.04254	6.589	6.81942	3.50535	9.64821	5.37788	7.65807	5.35533	4.38612	3.35848	6.13038	5.05973	7.62019	5.57117	-0.23	4.42045	1.31571	7.48066	4.32446	5.73058	6.89485	7.00949	5.02187	4.29972	4.6794	5.19464	3.396	5.23366	6.89405	6.46992	5.87237	2.89361	5.32945	5.78716	4.0673	3.95514	4.91205	8.0674	6.77021	4.69499	5.31982	7.13282
40	6.01829	1.745	8.97273	5.45991	5.94715	7.833	6.05118	6.76382	6.685	7.34209	3.479	9.59991	5.97027	7.54685	6.24339	4.13506	1.94936	6.51958	6.14136	7.969	4.82976	0.26	5.18964	0.344515	7.82776	5.14224	5.97082	7.37655	7.82582	4.33579	4.84433	5.12542	5.06864	3.683	5.60739	7.36603	6.84545	5.90142	3.333	6.05073	4.69576	4.45636	4.63033	5.67506	8.12121	6.107	3.85758	5.7	7.537
41	6.06183	1.97307	9.57324	5.75397	4.89496	8.04321	6.21288	6.66362	6.221	8.02364	2.88367	9.61758	6.7173	7.38806	6.9891	3.35363	0.394091	6.80034	7.06773	7.781	3.63161	0.817333	5.83115	-0.578838	8.05177	5.93304	6.09227	7.85642	8.63479	3.20114	5.41595	5.72059	5.04848	3.499	5.70386	7.52365	7.0802	6.03217	3.91148	6.44994	3.49434	4.7453	5.41488	5.98265	7.71096	4.98542	2.54773	5.61627	7.43591
42	5.84861	2.34197	9.86763	5.87609	3.44817	7.73476	5.92203	6.76997	5.246	8.76818	1.73262	9.68933	7.52639	7.19866	7.31829	2.14658	-1.11936	6.78992	7.79385	6.95365	2.17966	1.412	6.16424	-1.34039	8.09894	6.6694	5.94561	8.25342	9.36384	1.68827	5.90915	6.32883	5.08315	2.799	5.35495	7.16551	6.95487	6.07408	4.45209	6.37312	2.36206	4.7703	6.17878	5.70612	6.87753	3.61233	0.898343	4.94682	6.77609
43	5.33822	2.79649	9.66439	5.70682	1.76588	6.82664	5.17182	7.08845	3.909	9.44645	0.192485	9.75682	8.23718	7.01839	7.00258	0.739576	-2.45879	6.35064	8.27909	5.51658	0.692333	2.036	6.05855	-1.88948	7.8753	7.30436	5.41518	8.44518	9.9277	0.00636364	6.14088	6.73694	5.04418	1.609	4.55636	6.23285	6.32942	5.73167	4.74082	5.77555	1.37888	4.39891	6.72294	4.88742	5.71273	2.22739	-0.90297	3.73936	5.59273
44	4.5429	3.24789	8.85607	5.19906	0.0754949	5.37194	4.07691	7.61001	2.417	9.90276	-1.5337	9.67415	8.65561	6.89195	5.99776	-0.635556	-3.53745	5.46157	8.406	3.58595	-0.661444	2.71644	5.49388	-2.19732	7.28773	7.75452	4.49142	8.28058	10.1993	-1.62968	5.88655	6.69353	4.75036	0.031	3.41704	4.77612	5.25849	4.81608	4.57558	4.72688	0.58098	3.68873	6.82037	3.6767	4.32847	1.03287	-2.60357	2.16403	4.00467
45	3.52073	3.60347	7.47822	4.405	-1.42733	3.539	2.80467	8.27589	0.994	9.964	-3.215	9.22767	8.62233	6.84678	4.45311	-1.77589	-4.30467	4.20789	8.014	1.35989	-1.78978	3.50778	4.556	-2.23367	6.30633	7.93467	3.28667	7.641	10.0287	-3.00044	5.028	6.02244	4.05333	-1.724	2.09544	2.90556	3.94822	3.37678	3.83867	3.37233	0.0308889	2.75467	6.32222	2.26922	2.88167	0.141222	-3.91433	0.437333	2.202
46	2.36988	3.80139	5.69482	3.44464	-2.61645	1.54673	1.52818	8.93827	-0.212	9.46582	-4.63045	8.26282	8.08382	6.87218	2.64082	-2.53645	-4.73909	2.72227	7.05291	-0.890818	-2.63682	4.45	3.39927	-1.96273	5.00309	7.76573	1.94273	6.52436	9.31345	-3.91964	3.65691	4.70727	2.94255	-3.387	0.741091	0.77	2.64345	1.60755	2.539	1.893	-0.180727	1.72582	5.22527	0.855091	1.55373	-0.420455	-4.64245	-1.24509	0.386182
47	1.20817	3.81784	3.74999	2.45148	-3.37918	-0.382303	0.377727	9.34893	-1.167	8.35197	-5.60176	6.79061	7.11036	6.88885	0.848818	-2.84037	-4.83188	1.14308	5.65609	-2.84116	-3.12997	5.48644	2.20097	-1.35812	3.54861	7.15118	0.581424	5.05794	8.06977	-4.283	2.0357	2.89037	1.5557	-4.678	-0.530667	-1.40438	1.55995	-0.270333	0.787485	0.469788	0.000222222	0.750727	3.66238	-0.421	0.487192	-0.661394	-4.75359	-2.73361	-1.27448
48	0.14962	3.6656	1.88287	1.53639	-3.64695	-2.05933	-0.573545	9.2378	-1.857	6.75767	-6.02228	4.96521	5.85615	6.7407	-0.728	-2.68959	-4.59378	-0.40496	4.03973	-4.19021	-3.19522	6.46689	1.11461	-0.449535	2.17563	6.04833	-0.681242	3.44052	6.44569	-4.08522	0.466424	0.811828	0.107333	-5.379	-1.63832	-3.32814	0.852172	-2.04553	-1.22776	-0.752303	0.549869	-0.0691515	1.8517	-1.47391	-0.237879	-0.597798	-4.31399	-3.90076	-2.6543
49	-0.706739	3.39596	0.260303	0.772364	-3.42497	-3.37282	-1.29345	8.46776	-2.257	4.91427	-5.87282	3.01982	4.50318	6.26227	-2.00339	-2.14439	-4.05903	-1.81212	2.41245	-4.75139	-2.80918	7.31867	0.244545	0.649515	1.12182	4.54282	-1.70755	1.88209	4.66015	-3.38836	-0.827	-1.27515	-1.16118	-5.428	-2.50242	-4.7413	0.598121	-3.51288	-3.23836	-1.68055	1.38748	-0.680636	0.028303	-2.25767	-0.571333	-0.269212	-3.4283	-4.62836	-3.66882
50	-1.28229	3.09647	-1.02485	0.223152	-2.77486	-4.26936	-1.7757	7.12293	-2.387	3.03464	-5.22355	1.19406	3.19942	5.4032	-2.93724	-1.27938	-3.27899	-2.96257	0.952576	-4.50406	-2.01357	8.03522	-0.356242	1.86198	0.531707	2.82458	-2.34706	0.556576	2.92088	-2.28406	-1.75492	-3.14725	-2.02367	-4.906	-3.03065	-5.49579	0.806202	-4.49442	-4.92885	-2.27306	2.41027	-1.02933	-1.61271	-2.72808	-0.480869	0.24699	-2.22611	-4.83703	-4.267
51	-1.52607	2.86638	-1.92015	-0.0236061	-1.79538	-4.71588	-2.02555	5.46012	-2.268	1.29497	-4.20759	-0.307091	2.01397	4.28047	-3.48839	-0.167051	-2.32142	-3.73122	-0.215788	-3.56691	-0.900434	8.645	-0.672364	3.11636	0.445636	1.09679	-2.52067	-0.427182	1.38507	-0.879283	-2.32433	-4.61082	-2.34564	-3.961	-3.15356	-5.57127	1.44023	-4.89338	-6.028	-2.49194	3.51573	-1.02982	-2.93917	-2.83292	0.0168687	0.856768	-0.853889	-4.52279	-4.43906
52	-1.42902	2.77403	-2.42748	0.115	-0.597636	-4.75282	-2.05555	3.7757	-1.891	-0.174909	-2.98064	-1.31127	0.964545	3.08624	-3.64252	1.10818	-1.26142	-4.02742	-1.02336	-2.12915	0.414667	9.18967	-0.705182	4.35115	0.823485	-0.496273	-2.25673	-1.006	0.173212	0.706758	-2.54979	-5.51603	-2.11182	-2.764	-2.86194	-5.04921	2.43427	-4.71542	-6.40764	-2.33991	4.60239	-0.646727	-3.87352	-2.56733	0.844303	1.48982	0.55403	-3.756	-4.233
53	-1.02107	2.8198	-2.59655	0.662455	0.717273	-4.43752	-1.88148	2.27428	-1.272	-1.26739	-1.68771	-1.71327	0.0739394	1.97174	-3.43374	2.44884	-0.159354	-3.84333	-1.43155	-0.384737	1.82581	9.71189	-0.463909	5.51773	1.55858	-1.81944	-1.63236	-1.13691	-0.608879	2.35643	-2.42528	-5.80391	-1.39218	-1.465	-2.21119	-4.07098	3.695	-4.03754	-6.11909	-1.88618	5.59157	0.029303	-4.38515	-1.9912	1.89451	2.12094	1.90248	-2.65315	-3.72064
54	-0.352858	2.94936	-2.48665	1.57415	2.07269	-3.79882	-1.51682	1.08133	-0.443	-1.89533	-0.438899	-1.51345	-0.622667	1.02563	-2.9257	3.76942	0.953475	-3.25	-1.43367	1.51098	3.24914	10.2513	0.0262727	6.58239	2.52901	-2.72703	-0.722242	-0.814485	-0.883061	3.96761	-1.96722	-5.52666	-0.299818	-0.145	-1.28666	-2.79306	5.11393	-2.98176	-5.32961	-1.20133	6.44025	0.892364	-4.492	-1.19062	3.07252	2.75563	3.1344	-1.34333	-2.96221
55	0.515956	3.102	-2.15755	2.76182	3.42364	-2.88836	-0.978636	0.351727	0.548	-2.03773	0.701364	-0.797545	-1.09673	0.307364	-2.18736	5.01691	2.066	-2.35464	-1.065	3.443	4.62082	10.846	0.719364	7.51536	3.63182	-3.13782	0.393	-0.0896364	-0.635545	5.45627	-1.22891	-4.79991	1.042	1.173	-0.164636	-1.35473	6.585	-1.69864	-4.21773	-0.362364	7.14227	1.87127	-4.24309	-0.246545	4.31073	3.40655	4.23691	0.0636364	-2.00991
56	1.5264	3.23536	-1.65422	4.11467	4.74344	-1.77133	-0.289	0.224778	1.651	-1.74567	1.70589	0.309	-1.335	-0.128444	-1.28267	6.16644	3.16644	-1.25567	-0.396333	5.31167	5.89711	11.5536	1.56467	8.32856	4.79933	-3.077	1.619	0.944	0.073	6.76389	-0.266444	-3.75122	2.516	2.477	1.08889	0.138889	8.01722	-0.312	-2.92233	0.559	7.712	2.89667	-3.69644	0.780667	5.57089	4.07867	5.212	1.48867	-0.907
57	2.62387	3.32378	-1.0072	5.52364	6.00538	-0.509576	0.528485	0.69604	2.817	-1.10767	2.57506	1.67518	-1.34991	-0.224364	-0.264707	7.206	4.23511	-0.0126263	0.496788	7.04191	7.0581	12.3739	2.52309	9.045	5.98593	-2.64301	2.86315	2.18006	1.13919	7.86594	0.861475	-2.49851	4.01988	3.752	2.39949	1.62067	9.34314	1.0856	-1.54221	1.5233	8.17203	3.91997	-2.91044	1.84226	6.82766	4.7643	6.06393	2.88224	0.308333
58	3.75785	3.35899	-0.248788	6.90727	7.16421	0.833	1.44545	1.63906	4	-0.214636	3.32573	3.18282	-1.17709	0.0557576	0.818818	8.13012	5.248	1.34679	1.53509	8.59615	8.10121	13.2883	3.55509	9.6887	7.16206	-1.95312	4.05564	3.53109	2.44812	8.77176	2.07621	-1.12806	5.47436	4.96	3.69503	3.05048	10.5198	2.41839	-0.143273	2.51009	8.54888	4.93391	-1.93073	2.90561	8.0617	5.44097	6.79918	4.21018	1.58191
59	4.88534	3.34441	0.583687	8.21091	8.17291	2.18667	2.42227	2.85092	5.151	0.845061	3.98419	4.72864	-0.840606	0.698384	1.91858	8.93718	6.18079	2.79173	2.63188	9.95042	9.02732	14.2588	4.61036	10.2859	8.30631	-1.09725	5.17282	4.94006	3.89493	9.51161	3.33554	0.308273	6.83355	6.06	4.92477	4.39306	11.5269	3.63577	1.22618	3.49379	8.86847	5.93333	-0.790535	3.95129	9.24511	6.0739	7.43267	5.44539	2.8523
60	5.97077	3.29013	1.45525	9.41018	9.01917	3.48745	3.41688	4.14326	6.23	1.99409	4.5766	6.22361	-0.343182	1.64437	2.98907	9.63565	7.02196	4.26781	3.72164	11.0789	9.8367	15.2383	5.63612	10.8586	9.40114	-0.139667	6.211	6.36955	5.39749	10.1221	4.61625	1.75805	8.07118	7.038	6.06028	5.62652	12.3689	4.70491	2.5223	4.45055	9.15076	6.90448	0.458657	4.9639	10.3423	6.63529	7.98812	6.5683	4.06394
61	6.98355	3.20937	2.33136	10.5054	9.69245	4.68573	4.38945	5.42494	7.204	3.19373	5.12161	7.599	0.306273	2.81306	3.99261	10.23	7.77206	5.713	4.78282	11.9657	10.5311	16.1787	6.58509	11.4206	10.4266	0.856848	7.14509	7.77718	6.87776	10.6434	5.849	3.154	9.16845	7.878	7.07794	6.73173	13.0682	5.62158	3.70127	5.36873	9.40121	7.85227	1.75045	5.92603	11.3159	7.11773	8.48845	7.56555	5.17236
62	7.90149	3.1157	3.18436	11.4909	10.2004	5.7473	5.29648	6.65076	8.061	4.415	5.6418	8.81615	1.07139	4.12366	4.89358	10.7233	8.43116	7.06738	5.80815	12.6319	11.1168	17.0347	7.42379	11.9765	11.3638	1.83647	7.95255	9.11388	8.27437	11.1067	6.96254	4.4419	10.113	8.559	7.9678	7.69355	13.6546	6.40059	4.72582	6.23533	9.62164	8.77733	3.04015	6.81754	12.1359	7.53278	8.95422	8.42936	6.14461
63	8.71232	3.02097	3.99635	12.3527	10.568	6.65215	6.10555	7.80389	8.796	5.59067	6.15248	9.861	1.90364	5.50099	5.66996	11.1229	9.00561	8.2766	6.74979	13.1093	11.6081	17.7687	8.1353	12.5213	12.1953	2.7588	8.65942	10.3276	9.54488	11.5204	7.94044	5.58841	10.9071	9.109	8.73165	8.50991	14.1583	7.06547	5.58061	7.02282	9.82198	9.64521	4.28162	7.62373	12.7884	7.9023	9.40217	9.16288	6.96506
64	9.41359	2.93311	4.75418	13.0756	10.8298	7.40045	6.81991	8.86464	9.414	6.648	6.66073	10.7419	2.76409	6.86936	6.32755	11.4405	9.49473	9.30391	7.53355	13.4266	12.0226	18.358	8.71927	13.0464	12.9087	3.59236	9.29918	11.379	10.6575	11.8912	8.79318	6.57209	11.5662	9.572	9.38591	9.19864	14.604	7.64273	6.27582	7.70391	10.0176	10.4431	5.40309	8.33509	13.2813	8.25091	9.84182	9.77609	7.64082
65	10.0116	2.8549	5.44886	13.6509	11.022	8.02127	7.46818	9.7869	9.934	7.55352	7.17178	11.484	3.61518	8.15862	6.88769	11.6886	9.90535	10.1337	8.14867	13.6066	12.377	18.7713	9.19745	13.5378	13.5054	4.30861	9.87824	12.2533	11.5922	12.2305	9.51252	7.3942	12.1181	9.962	9.95616	9.77993	15.0015	8.15363	6.83327	8.2737	10.2265	11.1811	6.35403	8.95307	13.634	8.6031	10.2793	10.2865	8.19688
66	10.5213	2.78604	6.08221	14.0835	11.178	8.555	8.07327	10.5239	10.385	8.32261	7.69575	12.0982	4.41539	9.31463	7.37719	11.8815	10.2674	10.7764	8.65236	13.6684	12.6841	19.0462	9.60345	13.9844	14.0003	4.87824	10.4007	12.9577	12.3492	12.5458	10.0951	8.09117	12.5864	10.309	10.4718	10.2727	15.3608	8.61345	7.30112	8.74706	10.468	11.8537	7.13219	9.49061	13.8716	8.98249	10.7208	10.7165	8.66924
67	10.9639	2.72289	6.66733	14.392	11.3223	9.033	8.658	11.0373	10.798	9.001	8.23967	12.588	5.132	10.3007	7.839	12.0317	10.6073	11.2607	9.1	13.6327	12.9523	19.2067	9.97	14.3817	14.42	5.293	10.877	13.524	12.9423	12.8447	10.582	8.70833	12.996	10.683	10.9533	10.7017	15.6987	9.03733	7.753	9.151	10.7547	12.462	7.76867	9.969	14.0263	9.405	11.172	11.083	9.098
68	11.3592	2.65942	7.22121	14.5979	11.4678	9.48191	9.25639	11.3472	11.207	9.60952	8.79469	12.9818	5.74291	11.0933	8.32044	12.1527	10.9308	11.6174	9.54	13.5237	13.1895	19.2689	10.3288	14.7319	14.7874	5.5893	11.3236	13.9943	13.3961	13.1298	11.0447	9.27058	13.3695	11.122	11.4142	11.1011	16.0238	9.44259	8.22524	9.50703	11.0838	13.0084	8.31905	10.413	14.1369	9.86383	11.6426	11.4005	9.496
69	11.7246	2.59494	7.76091	14.7261	11.6208	9.91576	9.88348	11.549	11.624	10.1711	9.34978	13.3143	6.2533	11.6832	8.84918	12.2534	11.2428	11.8806	10.0189	13.3642	13.4025	19.2453	10.6932	15.042	15.1104	5.83891	11.7515	14.3829	13.7404	13.3957	11.5359	9.79276	13.7238	11.62	11.8678	11.4981	16.339	9.84138	8.71721	9.84812	11.4392	13.5138	8.83019	10.8424	14.2331	10.3402	12.1469	11.6862	9.54127
70	12.0791	2.51367	8.29806	14.7914	11.7789	10.3311	10.5399	11.7349	12.04	10.738	9.90076	13.6061	6.68409	12.0774	9.43403	12.3331	11.5473	12.0784	10.5476	13.1666	13.5987	19.1497	11.0605	15.3122	15.3913	6.11861	12.1668	14.6815	14.0078	13.6335	12.0663	10.2892	14.0576	12.146	12.3146	11.9041	16.6458	10.2371	9.22255	10.2013	11.8001	13.982	9.32439	11.265	14.3284	10.8198	12.6904	11.9421	10.2753
71	12.4147	2.42209	8.8448	14.8	11.9306	10.7302	11.2211	11.9554	12.457	11.3551	10.444	13.8788	7.07727	12.3003	10.0712	12.3833	11.8399	12.2283	11.1104	12.9376	13.7807	18.999	11.4166	15.5403	15.6314	6.47535	12.5713	14.8971	14.2247	13.8399	12.6257	10.7741	14.3683	12.661	12.7419	12.3105	16.9402	10.6251	9.72609	10.5783	12.1565	14.411	9.81212	11.6783	14.425	11.2953	13.2661	12.1658	10.6399
72	12.7317	2.32069	9.41071	14.7499	12.0709	11.1084	11.9187	12.2213	12.876	11.914	10.9727	14.1488	7.45691	12.3854	10.7539	12.3985	12.1139	12.3432	11.67	12.6882	13.9507	18.8119	11.7486	15.7321	15.8284	6.91227	12.9614	15.052	14.4087	14.0186	13.2104	11.2637	14.6568	13.136	13.1306	12.6969	17.2109	10.9902	10.2073	10.9732	12.5025	14.8008	10.3014	12.0773	14.5197	11.7729	13.8602	12.354	10.9942
73	13.0234	2.21498	9.99382	14.645	12.1922	11.4593	12.6142	12.5021	13.294	12.1438	11.4822	14.4171	7.82773	12.3626	11.481	12.383	12.3706	12.4333	12.1912	12.4373	14.1071	18.603	12.0504	15.8905	15.9858	7.40536	13.3211	15.1535	14.5715	14.1695	13.813	11.7605	14.9242	13.567	13.465	13.0499	17.4404	11.3102	10.6665	11.3655	12.8245	15.1553	10.7972	12.4605	14.6095	12.2655	14.461	12.5045	11.3337
74	13.3003	2.10896	10.5826	14.4885	12.2912	11.7917	13.2899	12.7862	13.716	13.3032	11.9756	14.6669	8.19797	12.2635	12.2334	12.3454	12.6219	12.5073	12.6585	12.2092	14.2437	18.3914	12.3211	16.0174	16.1122	7.91615	13.6174	15.197	14.7203	14.2845	14.3995	12.2591	15.1678	13.966	13.7378	13.3747	17.6162	11.568	11.0805	11.7331	13.1133	15.4876	11.293	12.8267	14.6967	12.7821	15.0628	12.6222	11.6678
75	13.5467	2.01621	11.1639	14.2887	12.374	12.1178	13.9362	13.0704	14.148	13.897	12.4596	14.8895	8.55855	12.1254	12.9807	12.294	12.8827	12.5706	13.0803	12.028	14.3518	18.1978	12.5646	16.1089	16.2141	8.41318	13.8368	15.1835	14.8588	14.3588	14.9182	12.756	15.3747	14.325	13.9612	13.6825	17.74	11.7652	11.4137	12.0676	13.3653	15.8113	11.7792	13.1702	14.7885	13.3257	15.6672	12.726	12.0116
76	13.7715	1.94042	11.7282	14.056	12.4532	12.4505	14.5414	13.3467	14.589	14.4265	12.9308	15.0923	8.90909	11.9792	13.7045	12.2444	13.1686	12.6288	13.4732	11.9108	14.4286	18.028	12.7891	16.1552	16.2976	8.89733	13.9973	15.1159	14.9902	14.3916	15.3205	13.2475	15.5375	14.632	14.1582	13.9812	17.8171	11.917	11.6622	12.377	13.5841	16.134	12.2507	13.4907	14.8942	13.9041	16.2583	12.8381	12.381
77	13.9824	1.88372	12.2729	13.8033	12.5397	12.8057	15.1032	13.6176	15.037	14.8834	13.3824	15.2838	9.27185	11.8473	14.4067	12.2181	13.4929	12.692	13.8545	11.8664	14.4756	17.8853	13.0106	16.1431	16.3709	9.39086	14.1337	15.0017	15.1157	14.3821	15.5839	13.7267	15.6638	14.906	14.3446	14.2851	17.862	12.0404	11.8298	12.6735	13.7778	16.4517	12.7092	13.8004	15.021	14.5291	16.8188	12.9778	12.7898
78	14.1873	1.84732	12.7948	13.5433	12.6404	13.1953	15.6373	13.892	15.496	15.272	13.8102	15.47	9.671	11.748	15.093	12.2378	13.8617	12.7687	14.2367	11.9014	14.4977	17.7742	13.2473	16.0632	16.4408	9.90867	14.2747	14.8527	15.2377	14.3317	15.7323	14.1833	15.77	15.181	14.5303	14.6059	17.8908	12.1548	11.931	12.9657	13.952	16.747	13.1596	14.1117	15.1708	15.2041	17.3338	13.1577	13.2393
79	14.3929	1.83199	13.2589	13.2905	12.7536	13.618	16.1675	14.1776	15.96	15.6142	14.2115	15.6584	10.1235	11.691	15.7651	12.3164	14.2708	12.8654	14.6327	12.0118	14.4975	17.696	13.5066	15.9318	16.5102	10.4786	14.4369	14.6815	15.364	14.2509	15.8251	14.6082	15.876	15.476	14.7172	14.9485	17.918	12.2816	11.994	13.2573	14.1112	16.9972	13.6005	14.4296	15.3398	15.9197	17.7892	13.3788	13.7227
80	14.6019	1.83746	13.6356	13.0595	12.8662	14.0544	16.7129	14.4717	16.414	15.9322	14.5794	15.856	10.6368	11.6746	16.4216	12.4489	14.7067	12.9823	15.0522	12.1823	14.476	17.646	13.7791	15.764	16.5789	11.1277	14.623	14.5017	15.5058	14.1557	15.921	14.9863	15.9933	15.801	14.9042	15.3172	17.9525	12.4292	12.0273	13.548	14.258	17.1778	14.028	14.7519	15.5196	16.6629	18.1719	13.633	14.2274
81	14.8118	1.86241	13.9352	12.8581	12.9629	14.4822	17.2825	14.7633	16.835	16.2387	14.9032	16.0651	11.201	11.694	17.059	12.6236	15.1511	13.1109	15.4938	12.3949	14.4295	17.6156	14.0482	15.5682	16.6417	11.8413	14.8274	14.3215	15.6748	14.0313	16.0567	15.2841	16.1165	16.16	15.0836	15.7093	17.9912	12.5982	12.0291	13.8397	14.3937	17.2776	14.4354	15.0724	15.7001	17.4159	18.4663	13.9105	14.7372
82	15.0156	1.90456	14.1887	12.6841	13.0336	14.8794	17.8754	15.048	17.198	16.5412	15.1879	16.2896	11.7996	11.7505	17.6675	12.8137	15.5864	13.2362	15.9401	12.6276	14.3595	17.596	14.2971	15.3517	16.692	12.5632	15.0378	14.1454	15.8747	13.8515	16.2493	15.4694	16.2359	16.545	15.2534	16.1124	18.0114	12.7834	12.0104	14.128	14.5147	17.297	14.8179	15.3825	15.8706	18.1576	18.6581	14.1941	15.2355
83	15.2055	1.96012	14.4318	12.5306	13.073	15.234	18.4796	15.3243	17.483	16.8455	15.4374	16.5323	12.4234	11.8506	18.2321	12.9951	15.9886	13.3406	16.3616	12.8621	14.27	17.5667	14.5126	15.1213	16.7277	13.2328	15.2406	13.9738	16.1069	13.6108	16.5039	15.5404	16.344	16.947	15.4035	16.5116	17.9964	12.9751	11.982	14.4062	14.6174	17.2303	15.1624	15.6691	16.0248	18.8647	18.7393	14.4671	15.7054
84	15.3747	2.02444	14.6959	12.3946	13.0833	15.5469	19.0715	15.5906	17.686	17.1587	15.6356	16.7883	13.0697	11.9989	18.7363	13.1578	16.3316	13.4125	16.7423	13.0796	14.1614	17.5132	14.6881	14.8824	16.7482	13.8117	15.4307	13.8037	16.3691	13.3146	16.8048	15.5114	16.4311	17.359	15.5199	16.9007	17.9492	13.1679	11.9422	14.6598	14.6988	17.0775	15.4546	15.9201	16.162	19.5122	18.7085	14.7206	16.1319
85	15.5188	2.09398	15.0018	12.2783	13.0701	15.8206	19.6249	15.8456	17.819	17.4874	15.7558	17.0463	13.7335	12.1733	19.1772	13.2983	16.5975	13.4449	17.0936	13.2715	14.0342	17.429	14.8259	14.6366	16.7558	14.304	15.6059	13.6325	16.651	12.9742	17.1235	15.402	16.4878	17.764	15.5991	17.2775	17.8801	13.3607	11.8838	14.8653	14.7599	16.8605	15.6886	16.1266	16.2855	20.0725	18.5685	14.9506	16.501
86	15.6362	2.16656	15.3562	12.178	13.0413	16.0576	20.1204	16.0994	17.893	17.8277	15.7905	17.2903	14.4046	12.3408	19.5546	13.4129	16.7777	13.4318	17.4304	13.4321	13.8879	17.3118	14.932	14.3874	16.7548	14.7355	15.7664	13.4609	16.9397	12.5937	17.4277	15.2467	16.5106	18.142	15.6411	17.6382	17.7936	13.55	11.7995	15.0046	14.8108	16.6157	15.8694	16.2876	16.3956	20.5216	18.3317	15.1512	16.8082
87	15.727	2.24079	15.7561	12.0826	13.0006	16.2663	20.5475	16.3585	17.912	18.166	15.7572	17.5137	15.0705	12.4821	19.8601	13.4992	16.8759	13.3766	17.7434	13.565	13.7229	17.1593	15.0039	14.1458	16.7496	15.1193	15.9179	13.2924	17.226	12.1729	17.6848	15.0569	16.5007	18.466	15.641	17.9804	17.6901	13.7274	11.6874	15.0709	14.8682	16.3715	16.0082	16.4098	16.488	20.845	18.0226	15.3153	17.0579
88	15.7921	2.31611	16.1899	11.9728	12.9427	16.4405	20.9036	16.6136	17.885	18.4913	15.6883	17.7188	15.7198	12.5896	20.0872	13.5561	16.8965	13.2882	18.0139	13.6742	13.5425	16.9693	15.0305	13.9216	16.7412	15.4545	16.0641	13.1376	17.4999	11.7227	17.8758	14.8305	16.4704	18.713	15.5909	18.3026	17.5683	13.875	11.5542	15.0721	14.9407	16.1464	16.122	16.5037	16.5549	21.0405	17.6756	15.4369	17.2589
89	15.8318	2.39222	16.6367	11.8257	12.8646	16.5587	21.1793	16.8407	17.825	18.7933	15.6177	17.9083	16.34	12.6536	20.2411	13.5817	16.843	13.1831	18.2377	13.7482	13.3571	16.7407	15.006	13.7173	16.7196	15.744	16.2077	13.012	17.756	11.2603	17.9948	14.6124	16.4533	18.872	15.4848	18.5902	17.4313	13.9757	11.409	15.0233	15.0209	15.9433	16.2283	16.5733	16.5914	21.114	17.3218	15.5133	17.4227
90	15.8447	2.46902	17.0716	11.6183	12.7665	16.6084	21.3538	17.005	17.75	19.0608	15.5688	18.0865	16.9168	12.6807	20.3244	13.5708	16.7237	13.0782	18.4179	13.7674	13.1803	16.4741	14.9318	13.5314	16.6661	16.0042	16.3495	12.9261	17.9902	10.7996	18.0369	14.4534	16.474	18.95	15.3229	18.816	17.2927	14.0213	11.2603	14.9404	15.0904	15.7503	16.338	16.6164	16.5923	21.0771	16.978	15.5365	17.5528
91	15.8258	2.54707	17.4727	11.3372	12.6449	16.5847	21.4255	17.0779	17.673	19.28	15.5492	18.2551	17.4414	12.6857	20.3113	13.5155	16.5469	12.983	18.5623	13.7224	13.0189	16.171	14.8083	13.3611	16.5705	16.2274	16.4775	12.8768	18.1955	10.3487	17.9986	14.3528	16.532	18.973	15.1044	18.954	17.1649	14.0141	11.1094	14.8421	15.1301	15.5595	16.4443	16.626	16.5411	20.9416	16.6456	15.4951	17.6411
92	15.766	2.62764	17.8266	10.9759	12.4911	16.4835	21.4128	17.0435	17.595	19.434	15.5575	18.4096	17.9114	12.6612	20.1864	13.4074	16.3157	12.8962	18.6851	13.6166	12.8712	15.8279	14.6374	13.2046	16.4212	16.3646	16.5759	12.8489	18.3656	9.91218	17.8708	14.2862	16.6174	18.942	14.8222	18.9838	17.0698	13.9657	10.9496	14.7402	15.1238	15.3574	16.5309	16.5968	16.4131	20.7121	16.3155	15.3775	17.6815
93	15.6547	2.71279	18.1312	10.533	12.2917	16.2969	21.3191	16.8955	17.516	19.5062	15.5889	18.5356	18.3208	12.5819	19.961	13.2413	16.0294	12.8126	18.8005	13.4604	12.7255	15.4443	14.4206	13.0595	16.2045	16.3967	16.6356	12.8198	18.4948	9.48703	17.6445	14.226	16.7131	18.843	14.4696	18.8838	17.0196	13.8686	10.7675	14.6322	15.0566	15.1018	16.5734	16.5205	16.1934	20.3879	15.9745	15.1669	17.6667
94	15.48	2.80451	18.3832	10.0085	12.0366	16.0231	21.1381	16.6317	17.435	19.4908	15.6356	18.6132	18.6558	12.4182	19.6375	13.0131	15.6851	12.7207	18.9124	13.2611	12.5601	15.001	14.157	12.9081	15.9129	16.3576	16.6542	12.7624	18.5714	9.06333	17.3061	14.1383	16.7911	18.67	14.0353	18.6288	16.9839	13.6993	10.5434	14.5035	14.9142	14.7596	16.5456	16.3812	15.8795	19.9761	15.6057	14.8564	17.5825
95	15.228	2.90428	18.5672	9.40221	11.7202	15.6678	20.8654	16.251	17.336	19.3959	15.6899	18.6157	18.9064	12.1374	19.2001	12.7161	15.276	12.5979	19.0245	13.0127	12.3472	14.4663	13.8337	12.7239	15.539	16.2636	16.6348	12.6428	18.5756	8.62779	16.8442	13.9913	16.8133	18.421	13.5066	18.1949	16.9133	13.4443	10.2534	14.3313	14.6842	14.3088	16.4185	16.1521	15.4681	19.4837	15.193	14.4484	17.4157
96	14.8829	3.0122	18.6645	8.70903	11.3368	15.2363	20.4961	15.7589	17.186	19.235	15.735	18.5068	19.059	11.7104	18.6279	12.3364	14.7886	12.4147	19.1218	12.7004	12.0616	13.8081	13.4192	12.4826	15.0653	16.0963	16.5774	12.4272	18.484	8.16052	16.2519	13.758	16.7368	18.106	12.8743	17.5691	16.7779	13.1073	9.87015	14.0898	14.3595	13.7303	16.1682	15.7999	14.9433	18.9049	14.7271	13.9457	17.1544
97	14.4275	3.12672	18.6561	7.90145	10.8789	14.7239	20.0283	15.1654	16.94	19.0195	15.741	18.2402	19.0845	11.1092	17.9067	11.8512	14.2006	12.1345	19.1575	12.3065	11.6834	13.0007	12.8773	12.1662	14.4718	15.8342	16.4591	12.0861	18.2748	7.63927	15.5276	13.4099	16.516	17.736	12.132	16.7555	16.5527	12.6967	9.37045	13.7469	13.941	13.0062	15.7763	15.2902	14.2816	18.211	14.2013	13.3377	16.7938
98	13.8429	3.24471	18.5149	6.94691	10.339	14.1101	19.4571	14.4781	16.551	18.7529	15.6641	17.7697	18.9636	10.2993	17.0249	11.2342	13.4767	11.7232	19.0482	11.8254	11.2015	12.0322	12.1748	11.7607	13.747	15.472	16.2357	11.5956	17.9389	7.04909	14.6751	12.9143	16.0967	17.316	11.2686	15.7687	16.213	12.2114	8.73603	13.2612	13.4333	12.1255	15.2282	14.5892	13.4596	17.3562	13.6004	12.6029	16.327
99	13.1085	3.36197	18.1954	5.81461	9.71292	13.3607	18.7723	13.6945	15.977	18.4248	15.4576	17.0525	18.6962	9.25252	15.9753	10.4648	12.578	11.1439	18.688	11.2703	10.6078	10.9113	11.2858	11.2522	12.8881	15.0131	15.8622	10.9265	17.4688	6.37694	13.6984	12.2401	15.4184	16.836	10.262	14.6199	15.7222	11.6404	7.94697	12.5881	12.8256	11.0796	14.5015	13.6679	12.4519	16.2865	12.8862	11.7144	15.7405
100	12.2048	3.47638	17.658	4.472	8.989	12.44	17.958	12.807	15.189	18.016	15.075	16.064	18.285	7.97	14.756	9.522	11.469	10.351	17.971	10.637	9.89	9.666	10.192	10.625	11.896	14.458	15.284	10.045	16.844	5.605	12.615	11.363	14.431	16.273	9.089	13.32	15.056	10.963	6.986	11.691	12.103	9.848	13.571	12.501	11.237	14.963	12.013	10.652	15.02
[truncated: 48 more columns]

[truncated: 37 more sheets: Rotation LHipFlex B4ComfM, Rotation LKneeFlex B4ComfM, Rotation LAnkleFlex B4ComfM, Rotation RHipAbAd B4ComfM, Rotation RHipRot B4ComfM, Rotation RAnklePron B4ComfM, Rotation LHipAbAd B4ComfM, Rotation LHipRot B4ComfM, Rotation LAnklePron B4ComfM, Rotation PelvicTil B4ComfM, Rotation PelvicObl B4ComfM, Rotation PelvicRot B4ComfM, LProgression B4ComfM, RProgression B4ComfM, Rotation TrunkTilt B4ComfM, Rotation TrunkFlex B4ComfM, Rotation TrunkRot B4ComfM, Moment RHipFlex B4ComfM, Moment RHipAbAd B4ComfM, Moment RHipRot B4ComfM …]
