# Supplementary material for: Lower limb muscle fatigue after uphill walking in children with unilateral spastic cerebral palsy
Source: PLoS One. 2022 Dec 6;17(12):e0278657. doi: 10.1371/journal.pone.0278657 (PMC9725134; doi:10.1371/journal.pone.0278657)
Supplement: S3 File — (ZIP) [file pone.0278657.s005.zip › Kinematics-individual files-part3/F24B4_FacoM010001.xlsx]

## Sheet: gait B4FaCoM
Calculated gait parameters	mean	std	VC	max	min
Walking.Speed [m/s]	0.9	0	0	0.9	0.9
Cadans [1/m]	122.17	14.37	7.06	162.16	85.71
L.Stride.Time [s]	1	0.06	0.06	1.11	0.85	1.07	1.01	0.97	1.02	1.02	1.02	0.98	0.94	0.93	0.95	1	0.98	1.02	1	0.97	1.03	1.04	1.04	1.06	1.04	1.03	1.08	1.08	0.99	1.01	1.06	1.04	0.98	1.03	0.99	1.02	1.03	0.99	0.95	1	1.06	0.95	1.04	1.05	1.09	0.9	1.04	0.93	0.97
L.Step.Time [s]	0.54	0.04	0.08	0.7	0.41	0.59	0.7	0.58	0.54	0.56	0.58	0.55	0.53	0.48	0.52	0.51	0.57	0.54	0.58	0.55	0.52	0.54	0.56	0.55	0.58	0.55	0.56	0.58	0.57	0.55	0.56	0.59	0.58	0.54	0.53	0.55	0.59	0.6	0.54	0.51	0.55	0.6	0.53	0.54	0.66	0.58	0.46	0.56	0.52
L.Stance.Time [s]	0.55	0.05	0.09	0.67	0.45	0.64	0.56	0.52	0.57	0.57	0.56	0.53	0.52	0.53	0.52	0.54	0.53	0.56	0.54	0.55	0.6	0.57	0.59	0.61	0.58	0.59	0.62	0.63	0.53	0.55	0.6	0.57	0.54	0.58	0.55	0.57	0.61	0.52	0.49	0.56	0.6	0.5	0.59	0.57	0.62	0.48	0.62	0.51	0.52
L.Swing.Time [s]	0.44	0.02	0.05	0.48	0.37	0.43	0.45	0.45	0.45	0.45	0.46	0.45	0.42	0.4	0.43	0.46	0.45	0.46	0.46	0.42	0.43	0.47	0.45	0.45	0.46	0.44	0.46	0.45	0.46	0.46	0.46	0.47	0.44	0.45	0.44	0.45	0.42	0.47	0.46	0.44	0.46	0.45	0.45	0.48	0.47	0.42	0.42	0.42	0.45
L.Stance.Swing [1]	0.81	0.07	0.09	1.02	0.57	0.672	0.804	0.865	0.789	0.789	0.821	0.849	0.808	0.755	0.827	0.852	0.849	0.821	0.852	0.764	0.717	0.825	0.763	0.738	0.793	0.746	0.742	0.714	0.868	0.836	0.767	0.825	0.815	0.776	0.8	0.789	0.689	0.904	0.939	0.786	0.767	0.9	0.763	0.842	0.758	0.875	0.677	0.824	0.865
L.Bipedal [s]	0.06	0.02	0.34	0.12	0.02	0.02	0.04	0.05	0.06	0.05	0.07	0.07	0.06	0.04	0.03	0.04	0.06	0.07	0.07	0.05	0.08	0.05	0.08	0.08	0.09	0.08	0.09	0.08	0.05	0.05	0.06	0.05	0.06	0.1	0.05	0.03	0.06	0.09	0.06	0.06	0.07	0.04	0.08	0.03	0.1	0.06	0.08	0.04	0.05
L.Stride.Length [m]	0.89	0.06	0.07	1	0.65	0.86	0.853	0.927	0.93	0.912	0.935	0.898	0.906	0.831	0.985	0.922	0.899	0.894	0.952	0.866	0.897	0.98	0.939	0.891	0.956	0.894	0.931	0.92	0.996	0.929	0.972	0.944	0.848	0.905	0.909	0.911	0.802	0.84	0.958	0.922	0.943	0.925	0.951	0.929	0.979	0.885	0.871	0.846	0.929
L.Step.Length [m]	0.43	0.05	0.11	0.51	0.27	0.423	0.464	0.407	0.456	0.445	0.453	0.442	0.42	0.431	0.427	0.509	0.46	0.415	0.447	0.484	0.405	0.422	0.467	0.437	0.43	0.456	0.446	0.454	0.445	0.494	0.455	0.51	0.481	0.393	0.425	0.45	0.453	0.42	0.399	0.439	0.451	0.499	0.436	0.458	0.504	0.469	0.393	0.44	0.398
L.Step.Width [m]	0.11	0.04	0.38	0.25	0.01	0.218	0.242	0.112	0.124	0.152	0.143	0.093	0.095	0.103	0.154	0.008	0.089	0.09	0.097	0.134	0.188	0.15	0.086	0.104	0.091	0.098	0.143	0.067	0.177	0.069	0.144	0.127	0.091	0.098	0.1	0.081	0.135	0.147	0.05	0.148	0.086	0.11	0.134	0.098	0.135	0.073	0.076	0.13	0.226
L.foot.clear [cm]	1.4	0.69	0.49	4.48	0.43	1.405	0.56	1.027	1.172	1.231	1.226	1.059	2.686	1.922	1.502	1.324	0.765	0.868	1.114	1.606	0.89	0.621	0.612	0.71	0.989	0.459	1.497	1.801	0.574	0.928	1.296	0.913	0.879	1.102	1.124	1.328	0.429	0.44	1.934	0.711	1.338	1.214	1.419	0.825	1.325	3.511	3.469	1.052	1.061
R.Stride.Time [s]	1	0.06	0.06	1.17	0.83	0.96	1.13	1.01	1	1	1.05	1	0.99	0.89	0.96	0.94	1.01	0.98	1.03	1	1.01	1.02	1.05	1.03	1.07	1.02	1.06	1.09	1.01	1	1.03	1.05	1.02	1.04	0.97	0.98	1.02	1.05	0.98	0.96	1.01	1.02	1.03	0.93	1.17	1.02	0.94	0.97	0.95
R.Step.Time [s]	0.45	0.03	0.07	0.52	0.37	0.37	0.43	0.43	0.46	0.44	0.47	0.45	0.46	0.41	0.44	0.43	0.44	0.44	0.45	0.45	0.49	0.48	0.49	0.48	0.49	0.47	0.5	0.51	0.44	0.45	0.47	0.46	0.44	0.5	0.44	0.43	0.43	0.45	0.44	0.45	0.46	0.42	0.5	0.39	0.51	0.44	0.48	0.41	0.43
R.Stance.Time [s]	0.61	0.05	0.08	0.76	0.44	0.61	0.74	0.63	0.6	0.61	0.65	0.62	0.59	0.52	0.55	0.55	0.63	0.61	0.65	0.6	0.6	0.59	0.64	0.63	0.67	0.63	0.65	0.66	0.62	0.6	0.62	0.64	0.64	0.64	0.58	0.58	0.65	0.69	0.6	0.57	0.62	0.64	0.61	0.57	0.76	0.64	0.54	0.6	0.57
R.Swing.Time [s]	0.39	0.02	0.05	0.43	0.34	0.35	0.39	0.38	0.4	0.39	0.4	0.38	0.4	0.37	0.41	0.39	0.38	0.37	0.38	0.4	0.41	0.43	0.41	0.4	0.4	0.39	0.41	0.43	0.39	0.4	0.41	0.41	0.38	0.4	0.39	0.4	0.37	0.36	0.38	0.39	0.39	0.38	0.42	0.36	0.41	0.38	0.4	0.37	0.38
R.Stance.Swing [1]	0.65	0.06	0.09	0.89	0.49	0.574	0.527	0.603	0.667	0.639	0.615	0.613	0.678	0.712	0.745	0.709	0.603	0.607	0.585	0.667	0.683	0.729	0.641	0.635	0.597	0.619	0.631	0.652	0.629	0.667	0.661	0.641	0.594	0.625	0.672	0.69	0.569	0.522	0.633	0.684	0.629	0.594	0.689	0.632	0.539	0.594	0.741	0.617	0.667
R.Bipedal [s]	0.1	0.04	0.35	0.27	0.03	0.27	0.13	0.09	0.11	0.13	0.09	0.08	0.06	0.12	0.08	0.11	0.09	0.12	0.09	0.1	0.11	0.09	0.1	0.13	0.09	0.12	0.12	0.12	0.09	0.1	0.13	0.11	0.1	0.08	0.11	0.14	0.18	0.07	0.05	0.11	0.14	0.08	0.09	0.18	0.11	0.04	0.14	0.1	0.09
R.Stride.Length [m]	0.89	0.06	0.07	1.01	0.66	0.82	0.909	0.878	0.941	0.904	0.946	0.92	0.896	0.834	0.903	0.971	0.944	0.862	0.915	0.945	0.88	0.935	0.97	0.898	0.93	0.904	0.923	0.929	0.947	0.968	0.917	0.972	0.936	0.874	0.884	0.909	0.834	0.862	0.918	0.91	0.895	0.988	0.928	0.883	1.014	0.961	0.824	0.889	0.859
R.Step.Length [m]	0.46	0.03	0.07	0.52	0.36	0.397	0.445	0.471	0.485	0.459	0.493	0.478	0.476	0.404	0.476	0.462	0.484	0.447	0.468	0.461	0.475	0.512	0.502	0.461	0.501	0.448	0.477	0.475	0.502	0.474	0.462	0.462	0.455	0.481	0.459	0.459	0.381	0.441	0.519	0.471	0.444	0.489	0.492	0.425	0.51	0.491	0.431	0.448	0.461
R.Step.Width [m]	0.12	0.05	0.39	0.23	0.01	0.154	0.168	0.164	0.139	0.105	0.1	0.12	0.156	0.108	0.175	0.133	0.059	0.166	0.16	0.158	0.078	0.123	0.126	0.136	0.104	0.105	0.183	0.074	0.068	0.189	0.117	0.104	0.188	0.119	0.121	0.127	0.084	0.148	0.145	0.076	0.128	0.121	0.084	0.105	0.117	0.11	0.099	0.069	0.227
R.foot.clear [cm]	1.5	0.6	0.4	5.13	0.45	5.13	1.695	1.602	1.429	1.697	1.544	1.414	1.39	2.304	2.322	0.863	1.17	0.902	1.094	1.077	1.115	2.063	1.102	1.488	1.145	1.389	1.163	1.64	1.879	1.321	2.05	2.682	1.562	0.805	1.234	0.91	0.767	1.655	0.995	1.466	1.33	1.604	1.211	1.514	1.832	0.983	1.081	1.169	1.359
Asym.step.time [%]	18.75	8.37	0.45	47.79	2.02	45.833	47.788	29.703	16	24	20.952	20	14.141	15.73	16.667	17.021	25.743	20.408	25.243	20	5.941	11.765	13.333	13.592	16.822	15.686	11.321	12.844	25.743	20	17.476	24.762	27.451	7.692	18.557	24.49	31.373	28.571	20.408	12.5	17.822	35.294	5.825	32.258	25.641	27.451	4.255	30.928	18.947
Asym.step.length [%]	11.21	9.83	0.88	57.05	0.73	6.361	4.04	14.48	6.198	3.036	8.316	7.784	12.386	6.468	10.985	9.636	5.048	7.286	4.492	4.823	16.029	19.283	7.132	5.519	15.249	1.648	6.819	4.569	12.162	4.08	1.441	9.797	5.554	20.105	7.838	1.872	17.097	4.787	26.02	6.96	1.555	2.088	12.081	7.649	1.079	4.55	9.076	1.834	14.829
Mox file gait parameters	mean	std
L.Stride.Time	0.994728	0.0549855
L.Stance.Time	0.635576	0.0437556
L.Swing.Time	0.359152	0.0234105
L.Stance.Swing	0.638734	0.0187053
L.Step.Length	0.423944	0.0435757
L.Step.Width	0.09088	0.0377078
R.Stride.Time	0.995408	0.0549613
R.Stance.Time	0.66724	0.0456246
R.Swing.Time	0.328152	0.0189915
R.Stance.Swing	0.669892	0.0165508
R.Step.Length	0.469504	0.0325724
R.Step.Width	0.09456	0.0443833
	mean	std	VC	max	min
step lateral CoM displacement {m}	0.0309324	0.0136864	0.44246	0.079904	0.00568654	0.0370374	0.0085415	0.0469372	0.0328288	0.0261391	0.0188391	0.0289972	0.0173704	0.0388952	0.0323867	0.0348168	0.0209719	0.0183181	0.0386426	0.0437655	0.0176013	0.0285755	0.0176971	0.0403947	0.0218939	0.0415263	0.0173363	0.0250674	0.0226053	0.0527069	0.030169	0.0513528	0.0273369	0.0340639	0.028719	0.0531516	0.0448918	0.0338621	0.0329266	0.0265152	0.0148679	0.0420886	0.0185672	0.0315809	0.0217573	0.0231948	0.0284655	0.0371049	0.0391371
step vertical CoM displacement {m}	0.0250543	0.00469481	0.187386	0.0483195	0.0138896	0.0235553	0.0323898	0.0271304	0.022113	0.0252053	0.0208396	0.0295441	0.0233196	0.0272748	0.0234819	0.0214634	0.0236273	0.0284921	0.0192235	0.0297863	0.0269099	0.02752	0.0304225	0.0249162	0.0240938	0.0246458	0.0217195	0.0203145	0.0305795	0.0355163	0.0218089	0.0339701	0.0299909	0.0365235	0.0228151	0.024416	0.0261232	0.0220608	0.0241052	0.0278825	0.025217	0.0262643	0.0210654	0.0223038	0.0216507	0.0251312	0.026618	0.0262178	0.0263958
step forward CoM displacement {m}	0.0375408	0.0177399	0.47255	0.141366	0.0088551	0.0544442	0.0715902	0.0435677	0.0380281	0.0448164	0.0300888	0.0270925	0.0227771	0.0281795	0.0237337	0.0559931	0.0183429	0.03555	0.0272849	0.0319596	0.0282253	0.0463642	0.0355711	0.0331613	0.0261916	0.0815847	0.029069	0.0354227	0.0268295	0.0288703	0.0366934	0.0590451	0.0187557	0.0368496	0.0273104	0.0236295	0.0499778	0.0210345	0.0164943	0.022303	0.0211947	0.0280184	0.043988	0.0534753	0.0288429	0.0245719	0.0420682	0.0467057	0.0317349
stance lateral CoM displacement {m}	0.0380346	0.0151919	0.399422	0.0947306	0.0109835	0.0410278	0.0333522	0.0566213	0.0328288	0.0261391	0.0323203	0.0305752	0.0194024	0.0511182	0.0323867	0.0465808	0.0209719	0.0183181	0.0594076	0.0437655	0.0269858	0.0332499	0.0444453	0.0403947	0.0300634	0.0415263	0.0246092	0.030215	0.0420661	0.0527069	0.052276	0.0513528	0.0443149	0.034413	0.0301394	0.0716833	0.0448918	0.0439137	0.0329266	0.0265152	0.0291022	0.0420886	0.0293323	0.0335781	0.0217573	0.0231948	0.0501191	0.0371049	0.0391371
stance vertical CoM displacement {m}	0.025368	0.00458308	0.180664	0.0483195	0.0163039	0.0263636	0.0323898	0.0276536	0.022113	0.0252053	0.0213432	0.0295441	0.0233196	0.0272748	0.0234819	0.0214634	0.0236273	0.0284921	0.0192235	0.0297863	0.0269099	0.0313501	0.0304225	0.0250191	0.0240938	0.0255419	0.0217195	0.0203145	0.0305795	0.0355163	0.0218089	0.0339701	0.0301362	0.0365235	0.0228151	0.024416	0.0261232	0.0220608	0.0255203	0.0278825	0.025217	0.0262643	0.0220536	0.0223038	0.0226656	0.0251312	0.0271007	0.0262178	0.0263958
stance forward CoM displacement {m}	0.0429644	0.0179526	0.417849	0.158883	0.0164473	0.0544442	0.0721123	0.0435677	0.0380281	0.0448164	0.0300888	0.0438461	0.0278806	0.0352264	0.0287596	0.0559931	0.0326936	0.0430222	0.0376108	0.0326943	0.0389705	0.0570807	0.0355711	0.0331613	0.0496037	0.0944143	0.0505037	0.0354227	0.0391615	0.0364848	0.0366934	0.0590451	0.0355703	0.0495603	0.0313192	0.0236295	0.0499778	0.0210345	0.0330974	0.0348408	0.0341377	0.0280184	0.043988	0.0534753	0.0288429	0.0364785	0.0420682	0.0467057	0.0317349
[truncated: 204 more columns]

## Sheet: MoS B4FaCoM
	mean	std	step:1	step:2
MoS_ML_L	0.073	0.024	0.0849677	0.0805127	0.0794438	0.0595607	0.0498297	0.0708012	0.0777146	0.0862852	0.074056	0.0532234	0.0467853	0.0965337	0.10183	0.0885773	0.0579253	0.0687366	0.0639898	0.0763007	0.0739785	0.0772317	0.0925637	0.0544647	0.0441394	0.0732527	0.0724934	0.0475491	0.0828172	0.0823952	0.0805262	0.0867826	0.0524827	0.0667005	0.105379	0.107564	0.084043	0.0764131	0.0610484	0.0640288	0.0586155	0.0618859	0.0695764	0.0444739	0.109928	0.0851205	0.0786948	0.0859768	0.0772234
MoS_ML_R	0.015	0.017	0.0352734	0.0453805	0.00279129	0.0164636	0.0292586	0.0351418	0.026978	0.00015794	-0.000834517	0.0302946	-0.022058	0.0207604	0.00649301	-0.00245862	0.0188172	0.0512951	0.0338556	0.010101	0.000186328	0.0029421	0.0065141	0.0224837	0.0159084	0.035192	-0.00320566	0.0115996	0.0121716	0.0117301	0.0069576	0.00649449	0.00394277	0.0212559	0.0205008	0.0179241	0.0227296	0.0216013	0.0123445	0.0244201	0.00842114	0.022022	-0.00623232	-0.0115396	0.00181871	0.056298	0.0154059	0.0353166	0.0504949
MoS_ML	0.044	0.036	0.0352734	0.0849677	0.0453805	0.0805127	0.00279129	0.0794438	0.0164636	0.0595607	0.0292586	0.0498297	0.0351418	0.0708012	0.026978	0.0777146	0.00015794	0.0862852	-0.000834517	0.074056	0.0302946	0.0532234	-0.022058	0.0467853	0.0207604	0.0965337	0.00649301	0.10183	-0.00245862	0.0885773	0.0188172	0.0579253	0.0512951	0.0687366	0.0338556	0.0639898	0.010101	0.0763007	0.000186328	0.0739785	0.0029421	0.0772317	0.0065141	0.0925637	0.0224837	0.0544647	0.0159084	0.0441394	0.035192
MoS_BF_L	-0.161	0.026	-0.0978817	-0.186184	-0.182771	-0.16856	-0.16573	-0.14955	-0.174782	-0.164081	-0.186466	-0.157097	-0.17867	-0.15857	-0.18677	-0.159994	-0.171054	-0.132503	-0.119542	-0.14077	-0.139842	-0.150992	-0.152951	-0.117714	-0.15912	-0.194992	-0.180641	-0.157182	-0.169737	-0.160813	-0.162157	-0.176404	-0.128069	-0.131183	-0.17193	-0.195472	-0.150197	-0.157292	-0.191087	-0.140814	-0.170987	-0.13415	-0.197553	-0.149614	-0.171257	-0.1556	-0.148107	-0.145705	-0.159996
MoS_BF_R	-0.102	0.028	-0.0633628	0.0618773	-0.0798436	-0.0917114	-0.085382	-0.0915986	-0.104325	-0.105037	-0.128978	-0.106307	-0.155141	-0.108193	-0.106269	-0.0927643	-0.1202	-0.109044	-0.0844996	-0.0976581	-0.104653	-0.0831115	-0.0966153	-0.0826626	-0.0881823	-0.104449	-0.103014	-0.0980549	-0.0805983	-0.0930867	-0.117587	-0.120643	-0.106153	-0.0765489	-0.0817085	-0.111413	-0.148129	-0.105642	-0.0786043	-0.109115	-0.10572	-0.0515741	-0.0584301	-0.118026	-0.0622922	-0.134567	-0.107535	-0.0802123	-0.0861993
MoS_BF	-0.132	0.04	-0.0633628	-0.0978817	0.0618773	-0.186184	-0.0798436	-0.182771	-0.0917114	-0.16856	-0.085382	-0.16573	-0.0915986	-0.14955	-0.104325	-0.174782	-0.105037	-0.164081	-0.128978	-0.186466	-0.106307	-0.157097	-0.155141	-0.17867	-0.108193	-0.15857	-0.106269	-0.18677	-0.0927643	-0.159994	-0.1202	-0.171054	-0.109044	-0.132503	-0.0844996	-0.119542	-0.0976581	-0.14077	-0.104653	-0.139842	-0.0831115	-0.150992	-0.0966153	-0.152951	-0.0826626	-0.117714	-0.0881823	-0.15912	-0.104449
[truncated: 202 more columns]

## Sheet: Force B4FaCoM
	mean	std	CV	steps
Fv_R_max_1	8.72331	0.602744	0.0690958	7.83335	8.60587	8.22316	8.21668	9.51028	7.7403	8.07884	8.30914	9.64443	9.21325	9.20271	8.63352	8.59129	8.23609	8.70947	8.51969	9.10318	8.80046	8.5787	9.68871	9.75036	0	0	0	0	0	0	0	0	0	0	0	0	0	0	0	0	0
Fv_L_max_1	9.03125	0.741108	0.0820604	8.81675	8.19702	9.38846	8.22738	8.77168	8.92798	7.63439	9.53563	8.48092	9.38618	9.00604	8.67067	9.2165	10.6583	8.74063	9.82572	10.047	0	0	0	0	0	0	0	0	0	0	0	0	0	0	0	0	0	0	0	0	0
Fv_tot_max_1	8.86107	0.676732	0.0763713	7.83335	8.60587	8.22316	8.21668	9.51028	7.7403	8.07884	8.30914	9.64443	9.21325	9.20271	8.63352	8.59129	8.23609	8.70947	8.51969	9.10318	8.80046	8.5787	9.68871	9.75036	8.81675	8.19702	9.38846	8.22738	8.77168	8.92798	7.63439	9.53563	8.48092	9.38618	9.00604	8.67067	9.2165	10.6583	8.74063	9.82572	10.047
Fv_R_max_2	8.39064	0.774104	0.092258	7.95629	6.47351	8.73078	8.87864	9.06673	8.86346	8.84669	7.01356	9.24739	8.21251	8.93946	8.82917	8.65414	8.79322	8.45059	9.04129	9.09701	7.8564	8.10895	8.2275	6.91625	0	0	0	0	0	0	0	0	0	0	0	0	0	0	0	0	0
Fv_L_max_2	8.30215	0.282388	0.0340139	8.03574	8.37339	8.30663	8.26693	8.24237	8.08587	8.6	8.65932	8.5422	8.67543	7.61617	8.02068	8.30084	8.48833	8.3277	8.02373	8.57114	0	0	0	0	0	0	0	0	0	0	0	0	0	0	0	0	0	0	0	0	0
Fv_tot_max_2	8.35105	0.60032	0.0718856	7.95629	6.47351	8.73078	8.87864	9.06673	8.86346	8.84669	7.01356	9.24739	8.21251	8.93946	8.82917	8.65414	8.79322	8.45059	9.04129	9.09701	7.8564	8.10895	8.2275	6.91625	8.03574	8.37339	8.30663	8.26693	8.24237	8.08587	8.6	8.65932	8.5422	8.67543	7.61617	8.02068	8.30084	8.48833	8.3277	8.02373	8.57114
Fv_R_min	6.68861	0.506428	0.075715	6.85359	5.74679	7.09154	7.16219	6.15167	7.22857	6.81837	6.57348	5.80966	6.35771	6.58563	6.95504	6.99287	6.86897	6.3513	6.36586	6.54789	7.42168	7.52673	7.07292	5.97831	0	0	0	0	0	0	0	0	0	0	0	0	0	0	0	0	0
Fv_L_min	6.28818	0.432265	0.0687425	5.7424	6.81391	6.10367	7.17989	6.66677	5.68017	5.56821	6.1915	6.6749	6.58586	6.48054	6.57728	6.09386	6.10987	6.253	6.22329	5.95394	0	0	0	0	0	0	0	0	0	0	0	0	0	0	0	0	0	0	0	0	0
Fv_tot_min	6.50947	0.510045	0.0783544	6.85359	5.74679	7.09154	7.16219	6.15167	7.22857	6.81837	6.57348	5.80966	6.35771	6.58563	6.95504	6.99287	6.86897	6.3513	6.36586	6.54789	7.42168	7.52673	7.07292	5.97831	5.7424	6.81391	6.10367	7.17989	6.66677	5.68017	5.56821	6.1915	6.6749	6.58586	6.48054	6.57728	6.09386	6.10987	6.253	6.22329	5.95394
Fh_R_max	1.16162	0.252191	0.217104	1.18893	0.953944	1.04692	1.20686	1.32939	1.20243	1.26473	1.17572	1.38401	1.18501	1.06688	1.35511	0.896799	1.19089	1.24224	0.842802	1.6583	0.788186	0.711012	1.00902	1.69478	0	0	0	0	0	0	0	0	0	0	0	0	0	0	0	0	0
Fh_L_max	1.15023	0.238165	0.207059	1.30973	1.07497	1.16379	0.957441	0.82981	0.684091	1.06599	1.34472	0.976868	1.08433	0.990042	1.43859	1.12136	1.18188	1.25651	1.63409	1.43965	0	0	0	0	0	0	0	0	0	0	0	0	0	0	0	0	0	0	0	0	0
Fh_tot_max	1.15652	0.242776	0.209919	1.18893	0.953944	1.04692	1.20686	1.32939	1.20243	1.26473	1.17572	1.38401	1.18501	1.06688	1.35511	0.896799	1.19089	1.24224	0.842802	1.6583	0.788186	0.711012	1.00902	1.69478	1.30973	1.07497	1.16379	0.957441	0.82981	0.684091	1.06599	1.34472	0.976868	1.08433	0.990042	1.43859	1.12136	1.18188	1.25651	1.63409	1.43965
Fh_R_min	-1.1585	0.168607	-0.145539	-1.33237	-0.885034	-1.13573	-1.21235	-1.21778	-1.14886	-1.13228	-0.809924	-1.47653	-1.00516	-1.33096	-1.17162	-1.04911	-1.27859	-1.21135	-1.18175	-1.10808	-1.26194	-1.36523	-1.162	-0.851824	0	0	0	0	0	0	0	0	0	0	0	0	0	0	0	0	0
Fh_L_min	-0.86367	0.217508	-0.251841	-0.773306	-0.971102	-0.734875	-0.986004	-0.320997	-0.718708	-0.776165	-1.33522	-0.997186	-0.927774	-0.685917	-0.876761	-0.865038	-0.772542	-0.952687	-0.826375	-1.16174	0	0	0	0	0	0	0	0	0	0	0	0	0	0	0	0	0	0	0	0	0
Fh_tot_min	-1.0266	0.240615	-0.234381	-1.33237	-0.885034	-1.13573	-1.21235	-1.21778	-1.14886	-1.13228	-0.809924	-1.47653	-1.00516	-1.33096	-1.17162	-1.04911	-1.27859	-1.21135	-1.18175	-1.10808	-1.26194	-1.36523	-1.162	-0.851824	-0.773306	-0.971102	-0.734875	-0.986004	-0.320997	-0.718708	-0.776165	-1.33522	-0.997186	-0.927774	-0.685917	-0.876761	-0.865038	-0.772542	-0.952687	-0.826375	-1.16174
brakeingImpulse_R	0.208996	0.0482196	0.23072	0.240831	0.153543	0.206883	0.200476	0.173645	0.225258	0.301211	0.157743	0.274972	0.143417	0.194868	0.171666	0.232436	0.308093	0.206021	0.214621	0.216515	0.177283	0.1375	0.192165	0.259776	0	0	0	0	0	0	0	0	0	0	0	0	0	0	0	0	0
brakeingImpulse_L	0.233509	0.0661261	0.283184	0.241692	0.2948	0.191453	0.195498	0.207537	0.115986	0.208574	0.238861	0.256241	0.267262	0.176518	0.274512	0.209231	0.140998	0.359944	0.360237	0.230316	0	0	0	0	0	0	0	0	0	0	0	0	0	0	0	0	0	0	0	0	0
brakeingImpulse_tot	0.219963	0.0574481	0.261172	0.240831	0.153543	0.206883	0.200476	0.173645	0.225258	0.301211	0.157743	0.274972	0.143417	0.194868	0.171666	0.232436	0.308093	0.206021	0.214621	0.216515	0.177283	0.1375	0.192165	0.259776	0.241692	0.2948	0.191453	0.195498	0.207537	0.115986	0.208574	0.238861	0.256241	0.267262	0.176518	0.274512	0.209231	0.140998	0.359944	0.360237	0.230316
propulsionImpulse_R	0.21125	0.0435934	0.206359	0.242934	0.192548	0.215432	0.213794	0.24373	0.196797	0.189998	0.176819	0.156573	0.195569	0.260903	0.260181	0.216025	0.284205	0.244133	0.245887	0.219288	0.198206	0.243208	0.127171	0.112851	0	0	0	0	0	0	0	0	0	0	0	0	0	0	0	0	0
propulsionImpulse_L	0.163653	0.0469903	0.287135	0.145578	0.213217	0.115342	0.205173	0.0436571	0.178909	0.118978	0.22098	0.205186	0.196475	0.161858	0.209661	0.145255	0.129775	0.193762	0.128671	0.169615	0	0	0	0	0	0	0	0	0	0	0	0	0	0	0	0	0	0	0	0	0
propulsionImpulse_tot	0.189956	0.05057	0.266219	0.242934	0.192548	0.215432	0.213794	0.24373	0.196797	0.189998	0.176819	0.156573	0.195569	0.260903	0.260181	0.216025	0.284205	0.244133	0.245887	0.219288	0.198206	0.243208	0.127171	0.112851	0.145578	0.213217	0.115342	0.205173	0.0436571	0.178909	0.118978	0.22098	0.205186	0.196475	0.161858	0.209661	0.145255	0.129775	0.193762	0.128671	0.169615
relHorImp_R	-0.00225377	0.0669919	-29.7243	-0.00210261	-0.0390055	-0.00854936	-0.0133176	-0.0700843	0.0284612	0.111213	-0.0190765	0.118399	-0.052152	-0.0660342	-0.0885153	0.0164106	0.0238884	-0.0381126	-0.0312655	-0.00277363	-0.0209231	-0.105708	0.0649939	0.146925	0	0	0	0	0	0	0	0	0	0	0	0	0	0	0	0	0
relHorImp_L	0.0698569	0.0703403	1.00692	0.0961145	0.0815832	0.0761103	-0.00967511	0.16388	-0.0629234	0.0895966	0.0178806	0.0510557	0.0707869	0.0146603	0.064851	0.063976	0.0112234	0.166182	0.231566	0.0607005	0	0	0	0	0	0	0	0	0	0	0	0	0	0	0	0	0	0	0	0	0
relHorImp_tot	0.0300063	0.0767189	2.55676	-0.00210261	-0.0390055	-0.00854936	-0.0133176	-0.0700843	0.0284612	0.111213	-0.0190765	0.118399	-0.052152	-0.0660342	-0.0885153	0.0164106	0.0238884	-0.0381126	-0.0312655	-0.00277363	-0.0209231	-0.105708	0.0649939	0.146925	0.0961145	0.0815832	0.0761103	-0.00967511	0.16388	-0.0629234	0.0895966	0.0178806	0.0510557	0.0707869	0.0146603	0.064851	0.063976	0.0112234	0.166182	0.231566	0.0607005
antRatio_R	-1.05167	0.31463	-0.299172	-1.12065	-0.927763	-1.08483	-1.00455	-0.916042	-0.955453	-0.895272	-0.688873	-1.06685	-0.848223	-1.24753	-0.864593	-1.16983	-1.07364	-0.975134	-1.40217	-0.668204	-1.60107	-1.92012	-1.15162	-0.502617	0	0	0	0	0	0	0	0	0	0	0	0	0	0	0	0	0
antRatio_L	-0.764012	0.193649	-0.253463	-0.590433	-0.903373	-0.631449	-1.02983	-0.386832	-1.0506	-0.728113	-0.992933	-1.0208	-0.855617	-0.692816	-0.60946	-0.771416	-0.653658	-0.758202	-0.505708	-0.80696	0	0	0	0	0	0	0	0	0	0	0	0	0	0	0	0	0	0	0	0	0
antRatio_tot	-0.92298	0.301223	-0.326359	-1.12065	-0.927763	-1.08483	-1.00455	-0.916042	-0.955453	-0.895272	-0.688873	-1.06685	-0.848223	-1.24753	-0.864593	-1.16983	-1.07364	-0.975134	-1.40217	-0.668204	-1.60107	-1.92012	-1.15162	-0.502617	-0.590433	-0.903373	-0.631449	-1.02983	-0.386832	-1.0506	-0.728113	-0.992933	-1.0208	-0.855617	-0.692816	-0.60946	-0.771416	-0.653658	-0.758202	-0.505708	-0.80696
Fvert [N]	Fvert Mean	Fvert Std	Left steps																Right steps
1	3.41384	1.39134	3.91783	5.18254	3.59683	3.58425	2.83492	1.35813	3.07017	3.73371	4.75371	5.43154	3.60063	3.83263	3.94283	2.13279	7.12937	7.41517	2.45846	2.94625	2.00933	3.25704	2.93208	1.77463	2.97242	4.13329	1.82104	4.46596	1.85337	3.26658	1.73017	4.73667	4.67542	2.83867	3.7045	2.63025	3.57921	1.6805	1.97496	2.76821
2	4.08121	1.34814	4.69971	5.72741	4.34008	4.2893	3.42957	1.79623	3.70938	4.55285	5.19071	6.15143	4.5815	4.37908	4.62314	3.19146	7.59366	7.8054	3.18079	3.66859	2.68503	4.03356	3.66106	2.50135	3.653	4.69277	2.40033	5.12228	2.54788	3.862	2.41377	5.31312	5.19731	3.5565	4.5302	3.40277	4.23216	2.16903	2.69082	3.51091
3	4.72179	1.27615	5.50364	6.26909	4.96975	4.90472	4.01592	2.33013	4.42867	5.27832	5.64685	6.75971	5.34683	4.90734	5.25499	4.27963	7.94716	8.14628	4.03291	4.40595	3.33097	4.70567	4.3591	3.22446	4.36625	5.1659	3.00628	5.76149	3.21397	4.40321	3.09288	5.74917	5.60904	4.34261	5.17894	4.26524	4.81673	2.77376	3.37227	4.26237
4	5.32737	1.19768	6.28944	6.77136	5.51321	5.4828	4.57921	2.97343	5.14109	5.9408	6.10998	7.26726	5.90962	5.45292	5.86933	5.26813	8.21891	8.48359	4.94464	5.17639	3.91129	5.24226	4.98573	3.87361	5.07648	5.60035	3.62617	6.38848	3.84588	4.94758	3.71788	6.10115	5.99898	5.18821	5.64803	5.10737	5.32828	3.44959	3.98297	5.02746
5	5.89907	1.12653	7.00674	7.20782	6.03733	6.02444	5.16734	3.73528	5.7692	6.53972	6.55822	7.71837	6.29804	6.03372	6.49496	6.17746	8.42392	8.84928	5.85619	5.89179	4.44299	5.68556	5.53033	4.46255	5.76126	6.01791	4.28605	7.04512	4.4029	5.48538	4.30207	6.40103	6.37187	6.0644	5.99112	5.90825	5.77523	4.13485	4.49129	5.81464
6	6.43978	1.06517	7.62656	7.58582	6.55688	6.50838	5.76433	4.60723	6.32039	7.14296	6.99384	8.14359	6.5855	6.63922	7.13494	7.00521	8.56696	9.21764	6.76219	6.51399	4.94732	6.0665	6.02417	5.04521	6.39061	6.39709	4.92533	7.68073	4.93818	6.02062	4.88259	6.63543	6.72565	6.87995	6.22718	6.69944	6.16557	4.85454	4.93169	6.5982
7	6.94567	1.01384	8.12422	7.88451	7.10021	6.95457	6.37743	5.54301	6.76526	7.75891	7.38002	8.54154	6.85742	7.23577	7.75779	7.81654	8.66568	9.54131	7.63208	7.0152	5.45646	6.40289	6.45821	5.73008	6.96445	6.73485	5.53898	8.25134	5.4627	6.55013	5.46385	6.81164	7.06746	7.58352	6.39597	7.38017	6.5093	5.51716	5.36176	7.34318
8	7.39447	0.976493	8.49134	8.08293	7.67746	7.33938	6.96516	6.46877	7.11728	8.35361	7.7238	8.90338	7.14421	7.77256	8.29668	8.60733	8.72505	9.76175	8.39873	7.38066	5.9554	6.72403	6.86048	6.27807	7.20659	7.04221	6.11698	8.74921	6.00157	7.05917	6.07435	6.92652	7.37982	8.13628	6.5451	7.97121	6.82649	6.08368	5.8173	8.02524
9	7.79164	0.935407	8.72207	8.18249	8.22588	7.66077	7.49462	7.33465	7.38415	8.88047	7.99922	9.19184	7.47383	8.2056	8.72809	9.34929	8.74063	9.82572	9.04773	7.62987	6.44483	7.03628	7.22783	6.97375	7.46169	7.31845	6.63994	9.16131	6.54819	7.56408	6.68576	7.00098	7.65758	8.50857	6.70104	8.43529	7.13125	6.56134	6.3246	8.62247
10	8.11766	0.888497	8.81675	8.19702	8.73971	7.90156	7.98678	8.0348	7.55672	9.27949	8.20466	9.35822	7.8575	8.50139	9.03219	9.977	8.69677	9.70025	9.55167	7.77602	6.92562	7.33628	7.54766	7.67825	7.62147	7.55396	7.1066	9.46469	7.08561	8.03183	7.25706	7.05274	7.88025	8.70061	6.88633	8.78677	7.4205	6.9655	6.89921	9.10154
11	8.35728	0.834534	8.77968	8.14553	9.12046	8.05587	8.36245	8.55373	7.63439	9.50379	8.35819	9.38618	8.24554	8.65789	9.1946	10.4263	8.58758	9.38054	9.88656	7.83283	7.36636	7.60732	7.82234	8.33896	7.70425	7.74011	7.51306	9.6274	7.5988	8.44004	7.7539	7.10891	8.04715	8.70947	7.10476	9.01078	7.70843	7.2943	7.51686	9.45136
12	8.50456	0.779402	8.62294	8.04001	9.34158	8.12554	8.61992	8.85156	7.62026	9.53563	8.45263	9.27573	8.5895	8.67067	9.2165	10.6583	8.42108	8.90906	10.047	7.83335	7.76176	7.8326	8.02905	8.87032	7.73463	7.88735	7.84083	9.64443	8.0739	8.781	8.14264	7.1916	8.16512	8.57067	7.35594	9.10318	7.99067	7.566	8.1267	9.67378
13	8.55959	0.728764	8.36136	7.89431	9.38846	8.11981	8.75634	8.92798	7.5201	9.38698	8.48092	9.03979	8.84429	8.54557	9.10652	10.6318	8.21429	8.34644	10.0299	7.80324	8.09909	8.00464	8.16172	9.2456	7.7403	7.99035	8.08172	9.53566	8.47584	9.02933	8.41261	7.31424	8.2283	8.32705	7.63263	9.09282	8.23688	7.80835	8.69888	9.75036
14	8.52821	0.691669	8.01623	7.71897	9.27175	8.04926	8.77168	8.80888	7.34454	9.09679	8.44086	8.70076	8.97971	8.31942	8.87865	10.354	7.97658	7.767	9.84082	7.75555	8.35634	8.12164	8.21668	9.45707	7.73529	8.05365	8.23769	9.31504	8.7974	9.16979	8.57181	7.47983	8.23609	8.01454	7.91641	8.98107	8.45231	8.03039	9.16464	9.67289
15	8.4219	0.674683	7.62039	7.52548	9.01442	7.92516	8.6705	8.53015	7.11674	8.70278	8.32377	8.29932	9.00604	8.0185	8.53829	9.8465	7.71601	7.29036	9.49816	7.69315	8.52621	8.19476	8.202	9.51028	7.72926	8.07884	8.30914	8.99452	9.0363	9.20271	8.63352	7.68105	8.18307	7.66711	8.18662	8.77298	8.61783	8.22644	9.49799	9.44599
16	8.25325	0.686929	7.22603	7.32274	8.63738	7.76143	8.47149	8.12261	6.85844	8.24887	8.12457	7.87301	8.92292	7.68745	8.12779	9.22387	7.45855	6.88099	9.03137	7.6223	8.60587	8.22316	8.13006	9.41706	7.72757	8.05594	8.30501	8.59729	9.1766	9.13458	8.61103	7.8991	8.05835	7.32478	8.40103	8.48724	8.72928	8.38297	9.67003	9.08482
17	8.03855	0.720871	6.891	7.13313	8.19621	7.58132	8.20167	7.63984	6.58372	7.76082	7.86491	7.46135	8.74158	7.34754	7.67503	8.51496	7.21732	6.57776	8.49174	7.54192	8.59873	8.19601	8.01432	9.20176	7.72333	7.97484	8.2407	8.15224	9.21325	8.96971	8.51271	8.11926	7.86987	6.99381	8.51969	8.15155	8.78929	8.49589	9.68871	8.61749
18	7.80025	0.760348	6.65298	6.97805	7.70579	7.41564	7.89473	7.15529	6.31791	7.2844	7.57319	7.10611	8.44308	7.03915	7.20711	7.79233	7.01491	6.38581	7.95703	7.45231	8.50596	8.11477	7.86843	8.8882	7.70874	7.85112	8.13063	7.68662	9.15206	8.73196	8.35091	8.31545	7.64827	6.72837	8.51753	7.79689	8.80046	8.5628	9.58257	8.0919
19	7.56219	0.79305	6.52951	6.86836	7.23817	7.28872	7.60593	6.6967	6.07853	6.85094	7.2883	6.834	8.14537	6.797	6.77387	7.16004	6.86529	6.27709	7.42628	7.36477	8.33411	7.99222	7.72197	8.49291	7.68411	7.69502	7.97864	7.2282	9.00162	8.45542	8.11862	8.46423	7.4159	6.5303	8.39264	7.46015	8.76741	8.5787	9.38442	7.57779
20	7.33784	0.807789	6.51921	6.81391	6.81742	7.2084	7.35916	6.29414	5.87055	6.50875	7.03477	6.66065	7.76075	6.63832	6.41892	6.629	6.77179	6.2269	6.93401	7.27984	8.10008	7.8455	7.58805	8.04531	7.65038	7.50952	7.80325	6.81157	8.77061	8.15488	7.87464	8.55907	7.20095	6.40766	8.16379	7.16578	8.6985	8.53987	9.12937	7.07264
21	7.14585	0.79973	6.60702	6.81852	6.46833	7.17989	7.18249	5.97436	5.70643	6.2881	6.83945	6.58586	7.36533	6.57728	6.18249	6.27483	6.73452	6.22329	6.52011	7.19889	7.83342	7.68326	7.46857	7.58297	7.61052	7.31075	7.61507	6.44734	8.47957	7.85	7.61908	8.59129	7.02771	6.3513	7.86289	6.93171	8.60358	8.4507	8.84117	6.65415
22	6.9994	0.768886	6.76388	6.87186	6.22733	7.20818	7.08962	5.76317	5.6003	6.1915	6.72652	6.59872	7.01154	6.61181	6.09386	6.10987	6.73748	6.26324	6.21632	7.11876	7.56133	7.52715	7.36875	7.15272	7.56828	7.13533	7.42373	6.15029	8.15953	7.55013	7.39141	8.56279	6.91468	6.35975	7.52548	6.74972	8.49023	8.31731	8.53847	6.32621
23	6.90342	0.718131	6.95786	6.96046	6.10367	7.29235	7.08429	5.68017	5.56821	6.21685	6.70144	6.67061	6.72425	6.719	6.15472	6.11629	6.75447	6.35054	6.02715	7.0475	7.30236	7.38988	7.28968	6.78546	7.52434	6.99581	7.23861	5.94026	7.82246	7.27638	7.20401	8.48553	6.86897	6.42437	7.18046	6.62337	8.34883	8.15616	8.24049	6.10279
24	6.85955	0.655611	7.15396	7.08011	6.10525	7.41775	7.16039	5.72573	5.60281	6.34946	6.75561	6.77457	6.54775	6.8704	6.34783	6.27771	6.76644	6.48783	5.95394	6.99196	7.07935	7.2752	7.22822	6.48932	7.47463	6.89778	7.07006	5.82505	7.48179	7.04662	7.07618	8.37464	6.88146	6.53259	6.87175	6.55803	8.19194	7.99071	7.95876	5.98933
25	6.86164	0.590875	7.32785	7.23165	6.22571	7.57438	7.30358	5.89356	5.68897	6.57024	6.88015	6.89355	6.48054	7.03461	6.64488	6.57483	6.77062	6.67023	5.98256	6.94839	6.89991	7.18137	7.18186	6.27973	7.41282	6.8357	6.89611	5.80966	7.14372	6.85367	6.99245	8.2339	6.94561	6.67118	6.61909	6.54789	8.02499	7.83869	7.6994	5.97831
26	6.90549	0.542514	7.46996	7.48021	6.43958	7.74186	7.49773	6.16329	5.80952	6.84053	7.0644	7.01949	6.51612	7.17245	6.99044	6.95929	6.77746	6.86583	6.10108	6.90124	6.76337	7.11711	7.16219	6.16863	7.34316	6.81837	6.78584	5.87292	6.83085	6.70954	6.95504	8.05927	7.0557	6.82881	6.44821	6.58132	7.85822	7.70928	7.47715	6.05299
27	6.97912	0.512825	7.57711	7.57997	6.69621	7.90294	7.71001	6.506	5.95693	7.15288	7.29065	7.13798	6.63788	7.30775	7.33197	7.37363	6.79984	7.05741	6.29281	6.87829	6.66263	7.09154	7.17891	6.15167	7.28389	6.84467	6.72971	5.99492	6.67099	6.61767	6.95976	7.86026	7.19442	6.99252	6.36586	6.65044	7.66222	7.60607	7.30634	6.19167
28	7.07154	0.5117	7.66135	7.68481	6.95671	8.04564	7.92005	6.87813	6.12906	7.46147	7.53769	7.2434	6.79817	7.41347	7.64929	7.76383	6.84525	7.22832	6.53311	6.86195	6.59052	7.10244	7.222	6.21656	7.24561	6.91066	6.66454	6.166	6.50838	6.58563	6.99765	7.65247	7.33868	7.14122	6.37763	6.75414	7.54598	7.54277	7.18063	6.36333
29	7.17519	0.526102	7.73161	7.83675	7.18513	8.1537	8.08987	7.23432	6.32633	7.74362	7.78993	7.34177	6.98733	7.48649	7.92205	8.07517	6.91652	7.37177	6.80035	6.85359	6.54159	7.14225	7.27847	6.34654	7.22857	7.00662	6.61976	6.37867	6.40225	6.60779	7.04915	7.45622	7.47666	7.26595	6.47184	6.89359	7.48238	7.52673	7.10297	6.53281
30	7.27863	0.542162	7.79117	7.99011	7.37004	8.22738	8.19645	7.52742	6.55011	8.00382	8.03114	7.4388	7.17033	7.52899	8.1231	8.29908	7.02129	7.48495	7.06166	6.85859	6.50559	7.19946	7.33884	6.50913	7.23817	7.12697	6.59463	6.61109	6.35771	6.66821	7.10308	7.2865	7.59761	7.36865	6.62248	7.05539	7.43091	7.5515	7.07292	6.67456
31	7.37738	0.550211	7.84186	8.12486	7.51042	8.26465	8.24237	7.76912	6.80054	8.22448	8.23798	7.53465	7.33129	7.54301	8.24689	8.43475	7.15603	7.57338	7.30316	6.87467	6.47351	7.26081	7.39671	6.68151	7.27978	7.26282	6.58542	6.85833	6.37886	6.75858	7.16366	7.15537	7.69186	7.45357	6.80249	7.22774	7.42168	7.60342	7.08305	6.78711
32	7.46944	0.547246	7.88359	8.23639	7.62192	8.26693	8.24061	7.94339	7.07473	8.40847	8.39505	7.62894	7.45933	7.53997	8.30084	8.48833	7.31323	7.6464	7.52182	6.89621	6.43932	7.31816	7.45429	6.86216	7.35505	7.40874	6.58329	7.10297	6.46245	6.87754	7.23498	7.06585	7.75876	7.52653	7.00532	7.41311	7.44031	7.67301	7.12184	6.86874
33	7.55251	0.536384	7.91756	8.3137	7.71171	8.23687	8.21815	8.04627	7.36522	8.54451	8.49377	7.72247	7.55183	7.52028	8.28934	8.48725	7.49353	7.71356	7.71137	6.92207	6.39378	7.36995	7.51231	7.04168	7.46504	7.56318	6.57958	7.36014	6.59595	7.01979	7.31102	7.01262	7.80014	7.59874	7.22133	7.57119	7.47243	7.75542	7.17832	6.91333
34	7.63187	0.518634	7.94879	8.35475	7.78712	8.18006	8.1946	8.08587	7.66186	8.62657	8.53897	7.84951	7.60658	7.49521	8.22828	8.45483	7.68454	7.78083	7.87232	6.94397	6.32896	7.41043	7.57943	7.21454	7.60239	7.71893	6.57379	7.62097	6.92496	7.19362	7.387	6.99287	7.81901	7.68275	7.44508	7.70675	7.51175	7.8445	7.24254	6.91625
35	7.69789	0.518727	7.97981	8.37137	7.86008	8.1061	8.17276	8.08397	7.95102	8.65932	8.5422	7.98307	7.61617	7.4897	8.13639	8.41221	7.87662	7.84709	8.00665	6.97166	6.26879	7.45144	7.66173	7.36234	7.75311	7.87774	6.57348	7.88114	6.98225	7.38908	7.45371	7.00184	7.8272	7.79029	7.67223	7.80713	7.55679	7.95237	7.31089	6.87993
36	7.76352	0.525584	8.01132	8.37339	7.93396	8.03203	8.15802	8.06872	8.20578	8.64712	8.5192	8.07194	7.58367	7.52398	8.03168	8.37471	8.05604	7.9052	8.12194	7.01133	6.18706	7.51402	7.76519	7.49939	7.90988	8.04057	6.58638	8.14987	7.14429	7.62179	7.52489	7.03699	7.84332	7.91921	7.89217	7.89933	7.60404	8.05068	7.38049	6.81425
37	7.83145	0.545151	8.03574	8.36234	8.01842	7.96758	8.16008	8.06167	8.41166	8.60639	8.48544	8.23993	7.51262	7.60807	7.93268	8.35258	8.20167	7.94946	8.2289	7.06617	6.08982	7.61417	7.89883	7.62605	8.06238	8.20619	6.61721	8.41819	7.32731	7.87304	7.6043	7.09487	7.88435	8.05695	8.09902	8.017	7.65388	8.07373	7.44439	6.73196
38	7.90052	0.576035	8.03094	8.344	8.11354	7.91059	8.17176	8.0684	8.55143	8.55696	8.44168	8.42011	7.40996	7.73112	7.85348	8.34692	8.29961	7.98269	8.32986	7.13939	5.98126	7.75307	8.0527	7.7404	8.21106	8.36845	6.66612	8.67318	7.50013	8.13429	7.69774	7.16962	7.96326	8.18454	8.29527	8.17175	7.70246	8.1028	7.49867	6.65063
39	7.96871	0.6086	7.97328	8.32554	8.20925	7.85869	8.16284	8.07883	8.6	8.51028	8.37382	8.57856	7.29321	7.86611	7.8046	8.35496	8.3277	8.0077	8.42581	7.23081	5.88444	7.91594	8.21259	7.85279	8.35777	8.51149	6.72969	8.90046	7.65635	8.38937	7.90385	7.30465	8.07438	8.28998	8.48964	8.37272	7.74347	8.10895	7.54593	6.58459
40	8.01764	0.640983	7.84171	8.30987	8.28117	7.80913	8.09493	8.07649	8.53246	8.46594	8.26569	8.67483	7.187	7.97542	7.78759	8.36275	8.27603	8.02373	8.50443	7.33193	5.81123	8.08923	8.36784	7.98126	8.49518	8.63805	6.79898	9.08303	7.79639	8.61729	7.95558	7.40012	8.22321	8.36984	8.67373	8.57991	7.77614	8.08242	7.58978	6.54007
41	8.0452	0.668317	7.62271	8.29762	8.30663	7.7592	7.94687	8.04704	8.33314	8.41865	8.10217	8.67543	7.11767	8.02068	7.79311	8.34504	8.12594	8.02273	8.55705	7.43418	5.76509	8.25765	8.50993	8.13327	8.62351	8.7424	6.86623	9.2044	7.91914	8.79025	8.07917	7.50296	8.38032	8.42216	8.83223	8.77766	7.80417	8.02456	7.63422	6.52255
42	8.04276	0.695549	7.28785	8.28156	8.26071	7.69951	7.73271	7.9747	8.00527	8.35581	7.8694	8.56469	7.08663	7.9776	7.80375	8.27192	7.843	7.9923	8.57114	7.5412	5.74679	8.40652	8.63583	8.29908	8.73259	8.81308	6.92466	9.24739	8.02429	8.89921	8.25267	7.66305	8.52354	8.44784	8.9517	8.94191	7.82926	7.94821	7.68356	6.53387
43	8.00151	0.737697	6.85558	8.24842	8.11175	7.61417	7.43917	7.83434	7.57031	8.26656	7.55158	8.3362	7.08054	7.83676	7.80252	8.12271	7.41559	7.92354	8.53507	7.65198	5.75349	8.5337	8.73711	8.46731	8.81708	8.84669	6.96955	9.20598	8.10573	8.93946	8.42905	7.85458	8.6471	8.45059	9.02257	9.05138	7.84811	7.86614	7.74184	6.57297
44	7.91544	0.811455	6.33871	8.18209	7.8405	7.48932	7.0768	7.60683	7.04834	8.14973	7.14936	7.98723	7.05383	7.57241	7.77024	7.87179	6.87803	7.80678	8.43188	7.76104	5.77727	8.62831	8.81932	8.62659	8.86346	8.83603	6.99932	9.08168	8.16013	8.91292	8.59833	8.06502	8.73177	8.43218	9.04129	9.09701	7.8564	7.79223	7.81886	6.63376
45	7.78096	0.928249	5.7424	8.06606	7.47121	7.31475	6.66677	7.29427	6.42257	8.03362	6.6749	7.55206	6.95212	7.19329	7.68233	7.52392	6.253	7.62227	8.24477	7.85829	5.79947	8.69043	8.87235	8.77288	8.86212	8.77233	7.01356	8.88315	8.1959	8.82867	8.70917	8.27163	8.78677	8.38483	9.00382	9.06842	7.85204	7.72809	7.91199	6.70017
46	7.59872	1.08583	5.0948	7.89485	7.00992	7.08268	6.24095	6.90537	5.736	7.95705	6.1355	7.04413	6.75442	6.70429	7.52232	7.08954	5.55162	7.35075	7.96973	7.92768	5.79845	8.72765	8.87864	8.89967	8.80359	8.64867	7.00794	8.62953	8.21251	8.69971	8.79392	8.45337	8.79322	8.29678	8.90071	8.97033	7.83185	7.67861	8.00878	6.74583
47	7.36974	1.26892	4.42341	7.66373	6.47775	6.76883	5.8069	6.45325	5.0316	7.92037	5.5473	6.49169	6.44383	6.16124	7.27975	6.58075	4.81974	6.9825	7.61175	7.95629	5.75333	8.73078	8.81692	9.0003	8.67931	8.46352	6.97061	8.35246	8.19685	8.5345	8.82917	8.58827	8.74033	8.15684	8.72315	8.80926	7.7925	7.64658	8.10447	6.74035
48	7.09272	1.46328	3.75084	7.38026	5.87567	6.36731	5.36242	5.95619	4.32263	7.87557	4.91959	5.92333	6.04133	5.56305	6.95951	5.99008	4.08638	6.51988	7.17252	7.93344	5.63831	8.68721	8.67442	9.06155	8.47535	8.21137	6.88756	8.08356	8.14111	8.33829	8.8098	8.65414	8.61364	7.96039	8.4736	8.59655	7.73181	7.62351	8.18339	6.67783
49	6.76473	1.65514	3.07307	7.04434	5.23396	5.88749	4.94842	5.43534	3.59693	7.75643	4.27945	5.34151	5.54779	4.93588	6.56578	5.36158	3.33495	5.98392	6.64169	7.84938	5.43244	8.58267	8.43608	9.06673	8.18082	7.88596	6.7508	7.778	8.03873	8.09271	8.73413	8.62852	8.40289	7.71314	8.16378	8.33634	7.64437	7.59357	8.2275	6.55272
50	6.38146	1.83495	2.38671	6.64097	4.56229	5.31052	4.53973	4.90944	2.83257	7.4827	3.63295	4.77612	4.99087	4.28211	6.08607	4.70321	2.61355	5.36568	6.02143	7.69525	5.13824	8.39213	8.11287	9.00329	7.8066	7.47136	6.54704	7.39093	7.88244	7.81013	8.60254	8.49426	8.10413	7.41129	7.81813	8.03724	7.52742	7.5381	8.21705	6.3581
51	5.9438	1.98815	1.72921	6.16828	3.89504	4.66468	4.12935	4.37423	2.06818	7.0079	2.94738	4.18922	4.41604	3.6357	5.51885	4.07946	1.94153	4.70157	5.32581	7.46599	4.76153	8.10989	7.69472	8.86012	7.32054	6.97911	6.27321	6.86128	7.63891	7.4865	8.41382	8.2445	7.7381	7.04127	7.44547	7.69365	7.37159	7.4398	8.13341	6.0985
52	5.45127	2.10952	1.14948	5.6268	2.97996	3.9787	3.72344	3.82646	1.40981	6.34509	2.24719	3.57678	3.86792	3.0115	4.89445	3.42417	1.31199	4.04228	4.58649	7.15386	4.30481	7.73061	7.16657	8.6235	6.76876	6.39096	5.94343	6.20864	7.288	7.09071	8.16373	7.87493	7.35125	6.60629	7.03868	7.27173	7.15476	7.28622	7.95431	5.77381
53	4.89276	2.24279	0.387369	5.04593	2.58821	3.21799	3.29662	3.26895	0.13822	5.52571	1.59143	2.93861	3.30521	2.40482	4.23995	2.706	0.448212	3.41082	3.83551	6.76722	3.77984	7.22442	6.544	8.28804	6.13874	5.69961	5.57597	5.49263	6.83514	6.604	7.86765	7.38268	6.94943	6.1194	6.58103	6.76335	6.85762	7.06942	7.65666	5.37837
54	4.32207	2.26732	0	4.44447	1.95679	2.20687	2.84488	2.69305	0	4.69183	0.675572	2.25662	2.77138	1.82366	3.54722	1.99492	0	2.79463	3.07302	6.3196	3.21356	6.60696	5.81708	7.8567	5.42109	4.93494	5.16292	4.81987	6.27935	6.00629	7.53558	6.76745	6.49764	5.5734	6.06961	6.16666	6.47901	6.78927	7.23129	4.91554
55	3.76422	2.19201	0	3.83567	1.37688	1.76777	2.33157	2.11395	0	3.83725	0	1.60475	2.24654	1.26569	2.81182	1.34475	0	2.19584	2.31648	5.81148	2.64128	5.87212	5.01533	7.31281	4.69641	4.1116	4.71632	4.24966	5.63203	5.29825	7.15084	6.05797	5.96098	4.95941	5.48911	5.4965	6.01562	6.43735	6.68331	4.38287
56	3.15115	2.12782	0	3.21506	0.870292	0.976889	1.80093	1.54088	0	2.98441	0	0.887056	1.74442	0	2.05729	0	0	1.62595	1.63244	5.24576	2.05799	5.05841	4.17038	6.65869	3.96339	3.29549	4.23694	3.78008	4.91018	4.55892	6.70716	5.28201	5.33328	4.29838	4.84096	4.76897	5.44808	6.00613	6.01248	3.7745
57	2.57364	1.98157	0	2.54698	0	0	1.27122	1.0342	0	2.17303	0	0	1.24617	0	1.41124	0	0	1.11514	0.925295	4.63274	1.48995	4.21835	3.29341	5.89914	3.24023	2.48804	3.74738	3.42001	4.14231	3.76579	6.16232	4.48529	4.61024	3.6089	4.14904	4.01752	4.84759	5.47997	5.23987	3.13694
58	2.01204	1.79197	0	1.87894	0	0	0.651841	0.355816	0	1.44385	0	0	0	0	0.200991	0	0	0.513308	0	3.99403	0.993034	3.34379	2.43247	5.07326	2.53389	1.7253	3.25169	3.12806	3.36305	2.99254	5.53483	3.7154	3.82839	2.88216	3.42405	3.28936	4.16698	4.85794	4.3869	2.49553
59	1.53814	1.53272	0	1.27796	0	0	0	0	0	0.6677	0	0	0	0	0	0	0	0	0	3.33561	0.210455	2.48337	1.66317	4.2375	1.84024	1.08068	2.74734	2.87043	2.57665	2.24371	4.83168	2.96074	3.04365	2.13908	2.67388	2.59254	3.49584	4.13528	3.46481	1.87703
60	1.10971	1.25445	0	0.242145	0	0	0	0	0	0	0	0	0	0	0	0	0	0	0	2.65559	0	1.69006	0.754105	3.41822	1.23249	0.0209747	2.23319	2.62118	1.8253	1.546	4.08634	2.24472	2.26701	1.45545	1.94079	1.91943	2.79694	3.33519	2.56118	1.32257
61	0.756571	0.972935	0	0	0	0	0	0	0	0	0	0	0	0	0	0	0	0	0	1.97918	0	0.869602	0	2.65759	0.523412	0	1.71418	2.36599	1.06292	0.971292	3.35623	1.59306	1.54689	0.436288	1.27652	1.31868	2.10724	2.51687	1.7821	0.671667
62	0.422544	0.736779	0	0	0	0	0	0	0	0	0	0	0	0	0	0	0	0	0	1.36434	0	0	0	1.95116	0	0	1.22531	2.11523	0	0	2.62868	0.754285	0.912566	0	0.544394	0.184205	1.49255	1.75628	1.12766	0
63	0.227453	0.514297	0	0	0	0	0	0	0	0	0	0	0	0	0	0	0	0	0	0.637666	0	0	0	1.31069	0	0	0.684722	1.86743	0	0	1.94143	0	0	0	0	0	0.737864	1.11081	0.35262	0
64	0.0886355	0.335272	0	0	0	0	0	0	0	0	0	0	0	0	0	0	0	0	0	0	0	0	0	0.112409	0	0	0	1.61036	0	0	1.32173	0	0	0	0	0	0	0.323652	0	0
65	0.0534018	0.241934	0	0	0	0	0	0	0	0	0	0	0	0	0	0	0	0	0	0	0	0	0	0	0	0	0	1.34258	0	0	0.686687	0	0	0	0	0	0	0	0	0
66	0.0279617	0.172367	0	0	0	0	0	0	0	0	0	0	0	0	0	0	0	0	0	0	0	0	0	0	0	0	0	1.06254	0	0	0	0	0	0	0	0	0	0	0	0
67	0.0153143	0.0944039	0	0	0	0	0	0	0	0	0	0	0	0	0	0	0	0	0	0	0	0	0	0	0	0	0	0.581944	0	0	0	0	0	0	0	0	0	0	0	0
68	0	0	0	0	0	0	0	0	0	0	0	0	0	0	0	0	0	0	0	0	0	0	0	0	0	0	0	0	0	0	0	0	0	0	0	0	0	0	0	0
69	0	0	0	0	0	0	0	0	0	0	0	0	0	0	0	0	0	0	0	0	0	0	0	0	0	0	0	0	0	0	0	0	0	0	0	0	0	0	0	0
70	0	0	0	0	0	0	0	0	0	0	0	0	0	0	0	0	0	0	0	0	0	0	0	0	0	0	0	0	0	0	0	0	0	0	0	0	0	0	0	0
71	0	0	0	0	0	0	0	0	0	0	0	0	0	0	0	0	0	0	0	0	0	0	0	0	0	0	0	0	0	0	0	0	0	0	0	0	0	0	0	0
72	0	0	0	0	0	0	0	0	0	0	0	0	0	0	0	0	0	0	0	0	0	0	0	0	0	0	0	0	0	0	0	0	0	0	0	0	0	0	0	0
73	0	0	0	0	0	0	0	0	0	0	0	0	0	0	0	0	0	0	0	0	0	0	0	0	0	0	0	0	0	0	0	0	0	0	0	0	0	0	0	0
74	0	0	0	0	0	0	0	0	0	0	0	0	0	0	0	0	0	0	0	0	0	0	0	0	0	0	0	0	0	0	0	0	0	0	0	0	0	0	0	0
75	0	0	0	0	0	0	0	0	0	0	0	0	0	0	0	0	0	0	0	0	0	0	0	0	0	0	0	0	0	0	0	0	0	0	0	0	0	0	0	0
76	0	0	0	0	0	0	0	0	0	0	0	0	0	0	0	0	0	0	0	0	0	0	0	0	0	0	0	0	0	0	0	0	0	0	0	0	0	0	0	0
77	0	0	0	0	0	0	0	0	0	0	0	0	0	0	0	0	0	0	0	0	0	0	0	0	0	0	0	0	0	0	0	0	0	0	0	0	0	0	0	0
78	0	0	0	0	0	0	0	0	0	0	0	0	0	0	0	0	0	0	0	0	0	0	0	0	0	0	0	0	0	0	0	0	0	0	0	0	0	0	0	0
79	0	0	0	0	0	0	0	0	0	0	0	0	0	0	0	0	0	0	0	0	0	0	0	0	0	0	0	0	0	0	0	0	0	0	0	0	0	0	0	0
80	0	0	0	0	0	0	0	0	0	0	0	0	0	0	0	0	0	0	0	0	0	0	0	0	0	0	0	0	0	0	0	0	0	0	0	0	0	0	0	0
81	0.009251	0.057027	0	0.351538	0	0	0	0	0	0	0	0	0	0	0	0	0	0	0	0	0	0	0	0	0	0	0	0	0	0	0	0	0	0	0	0	0	0	0	0
82	0.0243154	0.14989	0	0.923985	0	0	0	0	0	0	0	0	0	0	0	0	0	0	0	0	0	0	0	0	0	0	0	0	0	0	0	0	0	0	0	0	0	0	0	0
83	0.0301694	0.185977	0	1.14644	0	0	0	0	0	0	0	0	0	0	0	0	0	0	0	0	0	0	0	0	0	0	0	0	0	0	0	0	0	0	0	0	0	0	0	0
84	0.0446546	0.225532	0	1.35739	0	0	0	0	0	0.339482	0	0	0	0	0	0	0	0	0	0	0	0	0	0	0	0	0	0	0	0	0	0	0	0	0	0	0	0	0	0
85	0.0674891	0.296026	0	1.53417	0	0	0	0	0	1.03042	0	0	0	0	0	0	0	0	0	0	0	0	0	0	0	0	0	0	0	0	0	0	0	0	0	0	0	0	0	0
86	0.0758239	0.330815	0	1.68223	0	0	0	0	0	1.19907	0	0	0	0	0	0	0	0	0	0	0	0	0	0	0	0	0	0	0	0	0	0	0	0	0	0	0	0	0	0
87	0.082524	0.359268	0	1.81037	0	0	0	0	0	1.32554	0	0	0	0	0	0	0	0	0	0	0	0	0	0	0	0	0	0	0	0	0	0	0	0	0	0	0	0	0	0
88	0.0878247	0.382371	0	1.92738	0	0	0	0	0	1.40996	0	0	0	0	0	0	0	0	0	0	0	0	0	0	0	0	0	0	0	0	0	0	0	0	0	0	0	0	0	0
89	0.0920825	0.401557	0	2.03803	0	0	0	0	0	1.46111	0	0	0	0	0	0	0	0	0	0	0	0	0	0	0	0	0	0	0	0	0	0	0	0	0	0	0	0	0	0
90	0.0959894	0.419772	0	2.15347	0	0	0	0	0	1.49412	0	0	0	0	0	0	0	0	0	0	0	0	0	0	0	0	0	0	0	0	0	0	0	0	0	0	0	0	0	0
91	0.100172	0.439914	0	2.28852	0	0	0	0	0	1.51802	0	0	0	0	0	0	0	0	0	0	0	0	0	0	0	0	0	0	0	0	0	0	0	0	0	0	0	0	0	0
92	0.105376	0.465646	0	2.4644	0	0	0	0	0	1.53988	0	0	0	0	0	0	0	0	0	0	0	0	0	0	0	0	0	0	0	0	0	0	0	0	0	0	0	0	0	0
93	0.114083	0.50832	0	2.74126	0	0	0	0	0	1.59389	0	0	0	0	0	0	0	0	0	0	0	0	0	0	0	0	0	0	0	0	0	0	0	0	0	0	0	0	0	0
94	0.130058	0.583021	0	3.18065	0	0	0	0	0	1.76154	0	0	0	0	0	0	0	0	0	0	0	0	0	0	0	0	0	0	0	0	0	0	0	0	0	0	0	0	0	0
95	0.208591	0.71626	0	3.76371	0	0	0	0	0	2.1439	0.0715951	0	1.32396	0	0.103064	0	0	0	0.288468	0.0601726	0	0	0	0	0	0	0	0	0.127216	0	0	0.0443834	0	0	0	0	0	0	0	0
96	0.566466	0.9339	0	4.44639	0.848333	0	0	0	0.191818	2.78566	1.45833	0	2.00067	0	1.07291	1.22608	0	0	1.30904	1.21682	0	0	0	0	0.659424	0	0	0	0.905857	0	1.00595	0.896835	0	0	0	0.752023	0	0.749564	0	0
97	0.981273	1.17749	0	5.12359	1.43188	0	0.808888	0	1.28696	3.66564	2.45867	0	2.756	0.769606	1.7147	1.78963	0	0	2.11451	1.8419	0	0	0	1.13712	1.32894	0	0	0	1.44217	0	1.99435	1.33875	0	0.930273	0	1.35586	0.25058	1.32024	0	0.428139
98	1.48678	1.4501	0	5.76629	2.15096	0	1.51353	0	2.08052	4.64693	3.52485	1.36454	3.52637	1.60537	2.42446	2.43867	0	0.164532	3.04541	2.55214	0	0	0	1.76445	2.07962	0.74294	0	0	2.04189	0	2.97972	1.77497	0	1.85054	0	2.03218	0.982875	1.98081	0	1.46312
99	2.09914	1.65585	0	6.34909	2.87842	0.837567	2.28316	0	2.8893	5.6095	4.54096	2.50107	4.2425	2.37957	3.18011	3.10679	1.19386	1.09163	4.05816	3.27376	0	1.16773	0	2.34284	2.93938	1.26595	0	0	2.65668	1.09838	3.91423	2.17943	0	2.77382	0	2.79553	1.30845	2.64214	0.0711019	2.19628
100	2.68807	1.88642	0	6.83438	3.58425	1.43625	3.21925	0	3.73371	6.40238	5.43154	3.60063	4.86488	3.11737	4.022	3.80733	2.15642	1.92867	5.049	3.99308	0	1.73833	0	2.97242	3.85346	1.82104	0	0	3.26658	1.73017	4.73667	2.57238	0	3.7045	0	3.57921	1.6805	3.24687	1.00558	3.05783
Fhor [N]	Fhor Mean	Fhor Std	Left steps																Right steps
1	0.283435	0.289279	0.416083	0.553667	0.138167	0.353292	0.571792	0.527917	0.878042	0.315792	0.310292	0.537125	0.3785	0.249625	0.254542	-0.122458	-0.348667	-0.0538333	-0.139958	0.90275	0.105792	0.290417	0.238583	-0.00654167	0.205917	0.387625	0.595667	0.514208	-0.04775	0.162292	-0.0475417	0.629958	0.647292	0.5685	0.4395	0.0432083	0.245292	-0.035	-0.0523333	0.162792
2	0.385344	0.281408	0.579384	0.622322	0.225125	0.422841	0.615137	0.643751	0.961447	0.420865	0.331616	0.634242	0.493542	0.352799	0.299898	-0.076875	-0.125134	0.193161	0.0696031	0.955751	0.221335	0.379419	0.361517	0.0888232	0.351041	0.437502	0.757751	0.622763	0.0300682	0.182208	0.0229364	0.719998	0.754657	0.700787	0.58835	0.186181	0.319572	0.0136835	0.0141886	0.270829
3	0.499192	0.267144	0.788316	0.722471	0.2965	0.508676	0.595445	0.684091	1.03003	0.514735	0.412299	0.704791	0.575167	0.477746	0.348333	0.00166667	0.181396	0.502615	0.323889	1.01161	0.344903	0.463969	0.508823	0.204861	0.540087	0.533234	0.885783	0.783328	0.128827	0.243167	0.0979609	0.794687	0.849855	0.819288	0.704268	0.39308	0.4065	0.107518	0.0838944	0.395491
4	0.616618	0.264525	1.00004	0.844375	0.359875	0.619338	0.541936	0.654008	1.06599	0.605939	0.535453	0.747867	0.62275	0.640826	0.416482	0.0852917	0.522095	0.824592	0.574855	1.07748	0.447811	0.544068	0.66702	0.324542	0.743062	0.678071	0.989955	0.966391	0.242314	0.35225	0.165429	0.852208	0.935716	0.943072	0.783667	0.640814	0.499894	0.225366	0.146443	0.544194
5	0.730883	0.277866	1.17001	0.961327	0.435417	0.739635	0.490678	0.581629	1.05749	0.705754	0.675193	0.780825	0.644083	0.846295	0.519027	0.180458	0.834607	1.12799	0.794237	1.13708	0.523245	0.62633	0.821714	0.445284	0.928465	0.852778	1.07964	1.14576	0.370287	0.491458	0.235135	0.886185	1.00684	1.07189	0.827222	0.911688	0.591212	0.352856	0.202939	0.720884
6	0.834998	0.295561	1.27361	1.04463	0.53025	0.839147	0.467076	0.500604	1.01089	0.825375	0.807279	0.821707	0.642458	1.06419	0.655136	0.305667	1.06165	1.37378	0.987013	1.17681	0.578484	0.719256	0.971677	0.559751	1.07479	1.01945	1.1455	1.27864	0.52158	0.648958	0.32506	0.896799	1.06025	1.1784	0.841317	1.19351	0.672508	0.47931	0.261971	0.91544
7	0.922857	0.305266	1.30973	1.07497	0.644292	0.907374	0.475734	0.444314	0.951665	0.959604	0.899328	0.881035	0.631833	1.25196	0.811492	0.469875	1.19932	1.5423	1.15879	1.18893	0.635905	0.819019	1.09255	0.67842	1.18074	1.14651	1.17572	1.3516	0.68139	0.803333	0.449756	0.885354	1.10207	1.23698	0.839958	1.42387	0.735254	0.581107	0.334311	1.11217
8	0.990631	0.301435	1.28668	1.05655	0.778583	0.944253	0.518845	0.429652	0.899507	1.09626	0.955402	0.957206	0.636	1.37925	0.952716	0.656792	1.25651	1.62882	1.29849	1.17425	0.704958	0.913934	1.1721	0.774879	1.20243	1.22431	1.16035	1.38148	0.838095	0.930958	0.620421	0.862822	1.14071	1.24224	0.834273	1.5856	0.774072	0.650766	0.426265	1.29753
9	1.03911	0.285375	1.21382	0.995304	0.917042	0.957441	0.594644	0.457525	0.852741	1.21873	0.976868	1.03445	0.672167	1.43859	1.05407	0.841333	1.24631	1.63409	1.39606	1.13731	0.783885	0.989845	1.20686	0.913045	1.19848	1.26151	1.10091	1.38401	0.976018	1.02454	0.824202	0.842476	1.17673	1.20215	0.830711	1.6583	0.788186	0.688748	0.537316	1.45963
10	1.06224	0.263878	1.09699	0.902098	1.05146	0.943576	0.695466	0.515186	0.797932	1.30739	0.958455	1.08433	0.74275	1.42662	1.11114	0.995083	1.17273	1.55953	1.43965	1.07602	0.862106	1.03702	1.19639	1.06258	1.15556	1.26473	1.00821	1.3637	1.08286	1.06688	1.03181	0.828788	1.19089	1.12189	0.835098	1.65016	0.778814	0.70767	0.659314	1.58437
11	1.05282	0.248477	0.94988	0.789202	1.14071	0.894667	0.783171	0.582745	0.725331	1.34472	0.900197	1.08287	0.830083	1.34331	1.12136	1.104	1.05	1.40603	1.4308	0.993232	0.922088	1.04692	1.14088	1.19616	1.08011	1.23001	0.897413	1.31372	1.15367	1.05475	1.20664	0.811139	1.16086	1.00449	0.842802	1.57379	0.748458	0.711012	0.777416	1.66263
12	1.01017	0.246455	0.796819	0.674236	1.16379	0.814259	0.82981	0.636787	0.64538	1.31932	0.820875	1.02571	0.917125	1.20454	1.07852	1.16946	0.902236	1.18327	1.38533	0.889435	0.953944	1.01758	1.04549	1.28692	0.982907	1.16345	0.781806	1.22822	1.18501	0.9925	1.31715	0.773588	1.08576	0.860042	0.840417	1.44814	0.698875	0.696093	0.876912	1.69478
13	0.939683	0.254209	0.653686	0.562564	1.11583	0.716355	0.829019	0.662609	0.573768	1.2325	0.727203	0.92176	0.978375	1.03894	0.987768	1.18188	0.752746	0.907505	1.31363	0.784317	0.949962	0.958973	0.924744	1.32939	0.875054	1.08721	0.667856	1.11549	1.17011	0.901292	1.35511	0.715372	0.979354	0.711473	0.816087	1.28048	0.637739	0.66248	0.950909	1.67842
14	0.849852	0.263174	0.523016	0.455326	1.01396	0.608103	0.794726	0.653859	0.515838	1.10054	0.647748	0.781069	0.990042	0.867602	0.866071	1.13792	0.61189	0.606853	1.21505	0.693747	0.910723	0.884389	0.797872	1.31729	0.767216	1.00879	0.561601	0.987916	1.10603	0.808542	1.32541	0.644001	0.852926	0.573573	0.76299	1.0937	0.578409	0.618551	0.993537	1.61755
15	0.748234	0.266389	0.400107	0.367293	0.881792	0.491207	0.74125	0.608026	0.469124	0.939998	0.55826	0.618917	0.947333	0.700511	0.731382	1.04446	0.48058	0.349779	1.08945	0.616855	0.842963	0.797082	0.6731	1.2439	0.663145	0.922929	0.472189	0.85267	0.999801	0.714875	1.23762	0.565289	0.720652	0.447458	0.685607	0.906994	0.533553	0.580578	1.00902	1.52714
16	0.642472	0.263037	0.282148	0.301754	0.728083	0.372758	0.67902	0.528333	0.432986	0.767777	0.466759	0.456365	0.861958	0.549496	0.605409	0.924458	0.368133	0.12751	0.945889	0.550973	0.752394	0.694899	0.552033	1.11558	0.56827	0.829184	0.401909	0.711011	0.871167	0.621375	1.11172	0.486462	0.600458	0.338765	0.60061	0.732848	0.502049	0.551093	0.998909	1.42339
17	0.539201	0.253668	0.16883	0.252264	0.57225	0.264022	0.620343	0.431798	0.413514	0.595209	0.378693	0.313701	0.749292	0.403636	0.494489	0.776292	0.276009	-0.0286023	0.804461	0.495713	0.642263	0.589418	0.44024	0.951992	0.487075	0.736881	0.339827	0.563499	0.732688	0.5195	0.959209	0.412376	0.504465	0.251364	0.517472	0.576265	0.47458	0.520619	0.973094	1.31492
18	0.443329	0.241	0.0603043	0.210601	0.4265	0.171149	0.574814	0.341051	0.413535	0.442696	0.28466	0.195016	0.606542	0.264955	0.398918	0.603958	0.201205	-0.106595	0.685292	0.450997	0.520558	0.490544	0.337168	0.775231	0.419596	0.656172	0.277631	0.419281	0.590405	0.4185	0.811169	0.354896	0.426074	0.192139	0.429917	0.438891	0.441701	0.483265	0.935344	1.20244
19	0.356604	0.229557	-0.0399053	0.17297	0.315208	0.0902273	0.54503	0.26292	0.42008	0.319087	0.180273	0.0935795	0.492042	0.136633	0.31711	0.434875	0.131742	-0.119985	0.57572	0.411428	0.403826	0.396697	0.245985	0.603701	0.360746	0.581496	0.21661	0.29025	0.453068	0.318083	0.667754	0.31539	0.348527	0.14	0.336788	0.319409	0.399231	0.440614	0.887114	1.08662
20	0.276104	0.220503	-0.123034	0.139809	0.236458	0.0124941	0.519577	0.194096	0.41178	0.222196	0.0675513	0.00712668	0.36775	0.0162841	0.241733	0.286875	0.0570114	-0.0934348	0.470096	0.365908	0.301383	0.308556	0.166103	0.449047	0.308144	0.510511	0.165208	0.181835	0.326939	0.211833	0.545581	0.280156	0.265624	0.0867614	0.239451	0.205641	0.348193	0.397901	0.835619	0.957181
21	0.201473	0.213981	-0.179446	0.110393	0.177417	-0.0568199	0.487377	0.126125	0.374691	0.142782	-0.0461515	-0.0644646	0.244917	-0.0910568	0.166165	0.18675	-0.0158826	-0.0513636	0.374434	0.314632	0.215511	0.219599	0.0961397	0.313976	0.261699	0.444013	0.122843	0.0925846	0.215803	0.104917	0.420073	0.237266	0.178331	0.037947	0.140442	0.0911288	0.29258	0.351983	0.784114	0.834542
22	0.133879	0.208166	-0.206098	0.088197	0.12925	-0.107101	0.445871	0.054399	0.310977	0.0746881	-0.152061	-0.123432	0.121708	-0.17458	0.0968106	0.127708	-0.0790455	-0.00957323	0.301318	0.26161	0.142314	0.13526	0.0361098	0.202848	0.218552	0.384893	0.0862311	0.0268712	0.116258	0.00125	0.293314	0.175731	0.0873826	0.00607576	0.0436477	-0.0252045	0.239011	0.307338	0.732359	0.716514
23	0.0744716	0.202591	-0.208194	0.0731389	0.0924167	-0.136542	0.39625	-0.0215741	0.234468	0.0263009	-0.243458	-0.173264	-0.00508333	-0.2295	0.0373657	0.0923333	-0.137167	0.027537	0.251222	0.214204	0.0737361	0.0623611	-0.0118565	0.114306	0.178296	0.328574	0.0497639	-0.0107824	0.0170972	-0.0893333	0.168338	0.0944444	0.00185648	-0.00895833	-0.0414306	-0.126056	0.189125	0.269213	0.681074	0.599699
24	0.0240709	0.19891	-0.198136	0.0580139	0.0685	-0.155134	0.345801	-0.102035	0.157498	0.000626684	-0.317394	-0.21443	-0.1215	-0.267068	-0.00402483	0.0735	-0.199282	0.0587159	0.219028	0.174041	0.0074053	0.00725673	-0.045987	0.0366187	0.14442	0.26746	0.012298	-0.0246785	-0.0819179	-0.158917	0.0589474	0.00283249	-0.0735543	-0.0193182	-0.10025	-0.198601	0.149542	0.239066	0.632318	0.483032
25	-0.0203151	0.19871	-0.188833	0.0356856	0.0582917	-0.175727	0.29991	-0.185917	0.0849331	-0.00314015	-0.378362	-0.242177	-0.227083	-0.301902	-0.0155518	0.0644167	-0.274239	0.0788737	0.196288	0.139653	-0.0554811	-0.0350379	-0.0705922	-0.0395152	0.120268	0.18471	-0.0372917	-0.0288005	-0.177201	-0.212625	-0.0419356	-0.0885278	-0.137301	-0.0354924	-0.132072	-0.241371	0.120697	0.214874	0.588104	0.3675
26	-0.0590565	0.201768	-0.188855	-0.0120152	0.0599583	-0.197677	0.259195	-0.263505	0.0247584	0.0047298	-0.430777	-0.253665	-0.317917	-0.333811	0.000196549	0.0611667	-0.354152	0.0769588	0.178484	0.104352	-0.11028	-0.0739503	-0.0924352	-0.111287	0.103866	0.0860387	-0.0754571	-0.0330387	-0.261069	-0.252208	-0.124346	-0.167527	-0.185974	-0.0586187	-0.138924	-0.266894	0.103348	0.187896	0.549528	0.259759
27	-0.0894082	0.208507	-0.204019	-0.0330126	0.0702917	-0.215976	0.228149	-0.327607	-0.0183253	0.010681	-0.47396	-0.253551	-0.391042	-0.373977	0.0276822	0.05625	-0.435899	0.0532433	0.166163	0.0874242	-0.156922	-0.113808	-0.115761	-0.168367	0.090186	0.0377092	-0.107602	-0.0339537	-0.297681	-0.286	-0.19012	-0.227018	-0.224471	-0.0845227	-0.132937	-0.289172	0.0898485	0.151808	0.514163	0.174593
28	-0.118006	0.215921	-0.238019	-0.06175	0.08525	-0.236011	0.203686	-0.374795	-0.0451667	0.00448864	-0.508144	-0.256023	-0.436292	-0.42061	0.049303	0.03925	-0.518902	0.0195947	0.155905	0.0721818	-0.19678	-0.158511	-0.138258	-0.207076	0.0785492	-0.0203144	-0.156886	-0.0254015	-0.326019	-0.319375	-0.240735	-0.268072	-0.268223	-0.112443	-0.127383	-0.312398	0.0814848	0.105246	0.47608	0.118333
29	-0.147754	0.222558	-0.28936	-0.113449	0.0954167	-0.26624	0.176807	-0.408945	-0.0672428	-0.0188043	-0.539866	-0.276623	-0.46425	-0.473133	0.0508721	0.00641667	-0.596442	-0.0163565	0.138054	0.0553678	-0.228083	-0.206139	-0.160285	-0.236265	0.0657955	-0.0652003	-0.207479	-0.00177483	-0.334449	-0.35125	-0.28769	-0.294758	-0.330027	-0.144587	-0.129176	-0.334855	0.0673561	0.0503455	0.433858	0.0877778
30	-0.18174	0.226547	-0.347461	-0.177941	0.0865833	-0.311891	0.132121	-0.437795	-0.102166	-0.0683666	-0.575137	-0.321947	-0.478792	-0.524943	0.0261582	-0.0359167	-0.659845	-0.0529436	0.107712	0.0332306	-0.251096	-0.254582	-0.181399	-0.261905	0.0451111	-0.101726	-0.251438	0.0273434	-0.330682	-0.384417	-0.335799	-0.317301	-0.407915	-0.177725	-0.146338	-0.355335	0.0389167	-0.00659554	0.390917	0.0651944
31	-0.22032	0.226086	-0.403049	-0.248777	0.048	-0.366764	0.0549874	-0.471798	-0.15915	-0.145891	-0.611614	-0.383408	-0.48925	-0.57908	-0.0242412	-0.0842083	-0.697799	-0.0953826	0.0654533	0.000544192	-0.269386	-0.294668	-0.195639	-0.28639	0.0154129	-0.126407	-0.281867	0.0485556	-0.321284	-0.418875	-0.379352	-0.345552	-0.487986	-0.203557	-0.181326	-0.373731	-0.000761364	-0.0652487	0.347866	0.0394722
32	-0.261389	0.220452	-0.454221	-0.324559	-0.0222083	-0.421886	-0.0508544	-0.510718	-0.236337	-0.244505	-0.645646	-0.453293	-0.5045	-0.603239	-0.0956625	-0.140042	-0.712891	-0.150178	0.013718	-0.0424524	-0.290372	-0.32218	-0.199902	-0.312809	-0.0194562	-0.142316	-0.298688	0.0522104	-0.310451	-0.446917	-0.409642	-0.382662	-0.557575	-0.21839	-0.228715	-0.387898	-0.0484205	-0.123519	0.308513	0.00588889
33	-0.303912	0.213525	-0.502622	-0.396153	-0.11175	-0.476894	-0.167751	-0.550452	-0.327008	-0.346852	-0.678614	-0.520847	-0.531917	-0.627277	-0.175337	-0.20775	-0.71702	-0.218494	-0.0476742	-0.0967601	-0.31813	-0.339404	-0.198234	-0.342537	-0.0587399	-0.15937	-0.310323	0.0372399	-0.305316	-0.461125	-0.424902	-0.425944	-0.606609	-0.229269	-0.277664	-0.388466	-0.099822	-0.175779	0.274016	-0.0371111
34	-0.345506	0.208756	-0.554	-0.4565	-0.203667	-0.528889	-0.265069	-0.586569	-0.425139	-0.440042	-0.714819	-0.588014	-0.572292	-0.654125	-0.250653	-0.288792	-0.724583	-0.294986	-0.123778	-0.142139	-0.353042	-0.343306	-0.199486	-0.376292	-0.103806	-0.183681	-0.324375	0.00929167	-0.310083	-0.464333	-0.428889	-0.464417	-0.629542	-0.244875	-0.3205	-0.370042	-0.150542	-0.216361	0.244417	-0.0853056
35	-0.384967	0.205762	-0.610379	-0.512535	-0.293708	-0.578775	-0.320151	-0.615579	-0.525111	-0.522626	-0.754789	-0.641526	-0.6125	-0.679057	-0.314173	-0.369917	-0.742838	-0.371078	-0.217774	-0.194755	-0.381777	-0.335013	-0.210431	-0.405795	-0.155089	-0.217016	-0.344533	-0.0311376	-0.311497	-0.465208	-0.423376	-0.496222	-0.63017	-0.270984	-0.359277	-0.340198	-0.195201	-0.262539	0.216256	-0.132278
36	-0.421638	0.203984	-0.669985	-0.569096	-0.372833	-0.624632	-0.320997	-0.63581	-0.614963	-0.588298	-0.798617	-0.668077	-0.642542	-0.70639	-0.363418	-0.448	-0.772098	-0.438427	-0.32474	-0.262001	-0.412274	-0.319228	-0.233927	-0.423316	-0.210335	-0.257297	-0.373076	-0.089638	-0.310563	-0.4715	-0.406283	-0.520066	-0.619816	-0.31115	-0.39785	-0.30909	-0.232019	-0.313681	0.186032	-0.176255
37	-0.456313	0.20634	-0.727572	-0.627095	-0.439708	-0.66803	-0.276155	-0.648777	-0.683436	-0.639788	-0.847485	-0.71972	-0.655333	-0.741629	-0.400663	-0.518542	-0.814545	-0.492163	-0.434902	-0.342545	-0.440557	-0.303561	-0.27314	-0.423186	-0.264318	-0.304212	-0.413652	-0.165042	-0.303152	-0.486542	-0.383178	-0.533674	-0.610716	-0.367693	-0.436152	-0.28625	-0.268845	-0.336511	0.150871	-0.212292
38	-0.491923	0.210427	-0.76464	-0.681208	-0.491667	-0.71313	-0.205712	-0.658488	-0.723421	-0.683319	-0.901603	-0.77912	-0.650042	-0.78378	-0.434429	-0.578417	-0.867992	-0.534976	-0.540569	-0.436548	-0.472398	-0.296373	-0.328181	-0.409885	-0.321179	-0.359492	-0.467414	-0.252213	-0.296668	-0.51425	-0.366916	-0.538346	-0.612803	-0.436196	-0.470995	-0.285745	-0.313049	-0.389045	0.107743	-0.240625
39	-0.529887	0.213986	-0.773306	-0.728378	-0.53475	-0.761283	-0.133255	-0.669052	-0.743247	-0.728352	-0.951864	-0.83699	-0.6365	-0.823216	-0.474828	-0.623125	-0.915486	-0.566918	-0.648863	-0.543604	-0.514125	-0.303841	-0.397817	-0.395783	-0.388817	-0.418518	-0.531253	-0.344699	-0.296405	-0.557	-0.379829	-0.54262	-0.626777	-0.504321	-0.502809	-0.3131	-0.366117	-0.446525	0.0559878	-0.26831
40	-0.569344	0.215926	-0.765121	-0.768549	-0.573042	-0.810806	-0.080178	-0.681068	-0.759225	-0.778554	-0.984444	-0.883931	-0.62975	-0.851489	-0.528592	-0.653125	-0.943663	-0.594582	-0.756244	-0.655249	-0.574277	-0.326438	-0.475869	-0.392727	-0.467975	-0.481023	-0.595701	-0.438972	-0.307205	-0.612958	-0.38763	-0.547501	-0.649696	-0.564682	-0.53289	-0.362148	-0.427348	-0.489375	-0.000513889	-0.302514
41	-0.611003	0.214313	-0.750706	-0.802958	-0.60975	-0.857636	-0.0561225	-0.692255	-0.772939	-0.827968	-0.997186	-0.914912	-0.637125	-0.867511	-0.593504	-0.673542	-0.952687	-0.62656	-0.857879	-0.756746	-0.652467	-0.360689	-0.55359	-0.407658	-0.557063	-0.546144	-0.654501	-0.534084	-0.337356	-0.672667	-0.410958	-0.559588	-0.677105	-0.621354	-0.56271	-0.423278	-0.493955	-0.543912	-0.0581818	-0.342856
42	-0.652527	0.208556	-0.71917	-0.836928	-0.650333	-0.900158	-0.0568241	-0.70261	-0.776165	-0.86948	-0.996529	-0.927774	-0.652167	-0.87492	-0.663167	-0.690583	-0.944568	-0.666614	-0.939225	-0.841124	-0.73549	-0.402389	-0.625785	-0.444408	-0.645293	-0.612667	-0.704629	-0.626098	-0.39578	-0.731083	-0.446152	-0.581979	-0.709154	-0.684304	-0.595275	-0.484737	-0.562231	-0.59596	-0.118638	-0.385616
43	-0.692425	0.199063	-0.673072	-0.869492	-0.696375	-0.935766	-0.0699545	-0.714023	-0.767997	-0.89674	-0.980544	-0.917391	-0.66925	-0.876761	-0.722557	-0.719375	-0.91192	-0.712447	-0.999442	-0.904466	-0.80447	-0.455629	-0.68822	-0.504386	-0.734859	-0.686394	-0.744258	-0.714015	-0.482598	-0.789	-0.490346	-0.610658	-0.749043	-0.759307	-0.634174	-0.539447	-0.630996	-0.648773	-0.180556	-0.427458
44	-0.728633	0.188429	-0.627731	-0.895889	-0.728	-0.960215	-0.0829491	-0.718708	-0.751476	-0.913306	-0.945332	-0.876883	-0.685917	-0.863277	-0.766299	-0.756167	-0.856968	-0.760584	-1.04781	-0.950308	-0.842136	-0.525844	-0.751472	-0.580306	-0.822979	-0.759448	-0.771283	-0.802599	-0.581033	-0.849167	-0.545858	-0.642718	-0.788537	-0.842318	-0.685766	-0.593374	-0.700962	-0.70121	-0.24487	-0.468356
45	-0.759823	0.183271	-0.586208	-0.913569	-0.734875	-0.976648	-0.0947731	-0.706653	-0.725884	-0.93769	-0.897023	-0.815602	-0.681917	-0.822958	-0.80262	-0.772542	-0.787778	-0.802944	-1.09369	-0.989491	-0.845194	-0.609222	-0.817912	-0.660278	-0.903954	-0.824236	-0.784361	-0.902264	-0.68375	-0.914833	-0.59444	-0.678153	-0.834213	-0.927556	-0.749403	-0.652278	-0.768917	-0.758074	-0.309519	-0.511847
46	-0.78813	0.190489	-0.541549	-0.925943	-0.727875	-0.986004	-0.108439	-0.679708	-0.689769	-0.996636	-0.844527	-0.752371	-0.649542	-0.762542	-0.834564	-0.765417	-0.71353	-0.826375	-1.13504	-1.03055	-0.825098	-0.703818	-0.885152	-0.735561	-0.975413	-0.878754	-0.786254	-1.02718	-0.774822	-0.98825	-0.650443	-0.718761	-0.889996	-1.01193	-0.821295	-0.719159	-0.833803	-0.821405	-0.37217	-0.559292
47	-0.814545	0.212382	-0.482919	-0.938847	-0.709875	-0.978932	-0.120504	-0.646393	-0.639568	-1.09513	-0.791701	-0.701027	-0.598833	-0.696792	-0.854958	-0.750833	-0.644592	-0.82124	-1.16174	-1.07824	-0.803937	-0.795007	-0.953082	-0.806234	-1.03154	-0.930397	-0.784077	-1.17713	-0.843756	-1.06267	-0.715588	-0.763003	-0.958053	-1.09226	-0.892213	-0.79914	-0.897837	-0.888173	-0.439252	-0.607218
48	-0.837307	0.243883	-0.40777	-0.951822	-0.676208	-0.954018	-0.132796	-0.617361	-0.572596	-1.20849	-0.733495	-0.662611	-0.543875	-0.62478	-0.862755	-0.732958	-0.579145	-0.788265	-1.15987	-1.13041	-0.796386	-0.883569	-1.01964	-0.875095	-1.07617	-0.984146	-0.785345	-1.32237	-0.889735	-1.13213	-0.793067	-0.812379	-1.03099	-1.15514	-0.954586	-0.885229	-0.959898	-0.954722	-0.517883	-0.649958
49	-0.854728	0.278886	-0.322659	-0.964708	-0.629583	-0.912468	-0.152318	-0.599487	-0.489112	-1.29834	-0.661931	-0.635948	-0.493458	-0.555038	-0.865038	-0.702417	-0.507492	-0.731194	-1.12556	-1.18174	-0.796519	-0.961216	-1.0835	-0.944568	-1.11685	-1.04124	-0.79278	-1.43767	-0.926341	-1.19904	-0.87576	-0.872668	-1.09418	-1.19294	-1.0044	-0.968508	-1.02268	-1.01867	-0.614033	-0.687597
50	-0.86373	0.311819	-0.236808	-0.971102	-0.577167	-0.846353	-0.179628	-0.588943	-0.392514	-1.33522	-0.572221	-0.616944	-0.4535	-0.496057	-0.859348	-0.646292	-0.427947	-0.651964	-1.06962	-1.23194	-0.805804	-1.02907	-1.13652	-1.01451	-1.14664	-1.09526	-0.803701	-1.47653	-0.957237	-1.25737	-0.952577	-0.937993	-1.14212	-1.21135	-1.04303	-1.03836	-1.08668	-1.08082	-0.725597	-0.726954
51	-0.861183	0.341159	-0.159922	-0.956893	-0.520875	-0.759039	-0.200781	-0.572297	-0.292236	-1.29892	-0.465848	-0.590256	-0.424333	-0.448602	-0.836486	-0.573542	-0.340285	-0.562994	-0.99691	-1.28051	-0.831991	-1.08299	-1.18204	-1.0791	-1.14886	-1.12956	-0.809924	-1.41855	-0.977197	-1.30742	-1.01596	-0.995799	-1.17686	-1.21005	-1.0842	-1.08777	-1.15162	-1.13957	-0.842107	-0.772639
52	-0.844144	0.368688	-0.0969545	-0.916784	-0.4265	-0.657346	-0.210744	-0.541051	-0.20374	-1.19008	-0.354731	-0.541947	-0.398083	-0.403792	-0.788169	-0.489	-0.248689	-0.476917	-0.900994	-1.31846	-0.866761	-1.11733	-1.21235	-1.13722	-1.12137	-1.13228	-0.809064	-1.27008	-0.989837	-1.33096	-1.06705	-1.03582	-1.21232	-1.19866	-1.1267	-1.10808	-1.211	-1.19235	-0.954404	-0.819861
53	-0.807625	0.402931	-0.0305985	-0.856912	-0.379333	-0.53816	-0.216168	-0.500146	-0.0200168	-1.01633	-0.250881	-0.468848	-0.360875	-0.355095	-0.710272	-0.3925	-0.0889848	-0.396957	-0.779358	-1.33237	-0.885034	-1.13573	-1.20691	-1.18752	-1.07216	-1.09603	-0.804645	-1.04041	-1.00055	-1.30954	-1.10618	-1.04911	-1.2537	-1.18581	-1.16355	-1.0952	-1.25146	-1.24494	-1.05568	-0.851824
54	-0.757147	0.428186	0	-0.783245	-0.297417	-0.375013	-0.210832	-0.450905	0	-0.814828	-0.106402	-0.375564	-0.313125	-0.297049	-0.60569	-0.293833	0	-0.320656	-0.637878	-1.31558	-0.862486	-1.13349	-1.15494	-1.21778	-1.00347	-1.01619	-0.787001	-0.758198	-1.00516	-1.24612	-1.13835	-1.03186	-1.27859	-1.16279	-1.18175	-1.05474	-1.26194	-1.30162	-1.13219	-0.844912
55	-0.693807	0.440206	0	-0.695985	-0.2175	-0.302564	-0.18861	-0.387833	0	-0.596591	0	-0.278697	-0.254875	-0.228057	-0.485049	-0.20175	0	-0.248072	-0.489333	-1.27001	-0.793625	-1.10122	-1.05634	-1.21575	-0.916186	-0.891576	-0.745216	-0.467712	-0.98897	-1.13862	-1.16406	-0.982689	-1.25546	-1.11521	-1.15836	-0.990742	-1.24059	-1.35019	-1.162	-0.785208
56	-0.603617	0.448667	0	-0.59325	-0.144625	-0.169199	-0.155569	-0.309407	0	-0.391051	0	-0.160579	-0.19525	0	-0.358491	0	0	-0.180477	-0.351519	-1.19599	-0.680792	-1.0272	-0.922894	-1.17885	-0.798352	-0.738704	-0.674833	-0.201644	-0.938667	-0.998917	-1.17162	-0.900185	-1.16282	-1.03119	-1.06856	-0.898861	-1.18521	-1.36523	-1.12587	-0.661653
57	-0.504433	0.433942	0	-0.474398	0	0	-0.117556	-0.229293	0	-0.225367	0	0	-0.137375	0	-0.248745	0	0	-0.121047	-0.203758	-1.08674	-0.53985	-0.915875	-0.763468	-1.10843	-0.65608	-0.57162	-0.579403	0.0107698	-0.853427	-0.827625	-1.15479	-0.792859	-1.00463	-0.915188	-0.911749	-0.7785	-1.09854	-1.32523	-1.03023	-0.50744
58	-0.398669	0.401758	0	-0.352777	0	0	-0.0638598	-0.0833636	0	-0.101942	0	0	0	0	-0.0355051	0	0	-0.0546465	0	-0.940871	-0.397057	-0.771879	-0.589996	-1.00709	-0.507172	-0.406753	-0.468708	0.183298	-0.739667	-0.649417	-1.10793	-0.674236	-0.806077	-0.770731	-0.717595	-0.644705	-0.961727	-1.22742	-0.894711	-0.356875
59	-0.300561	0.350969	0	-0.242109	0	0	0	0	0	-0.0254419	0	0	0	0	0	0	0	0	0	-0.773402	-0.0872121	-0.606627	-0.423482	-0.876516	-0.362018	-0.263308	-0.358451	0.31786	-0.602061	-0.477875	-1.02169	-0.55252	-0.599471	-0.602529	-0.519169	-0.508277	-0.800856	-1.07883	-0.729822	-0.227505
60	-0.210229	0.292496	0	-0.0460126	0	0	0	0	0	0	0	0	0	0	0	0	0	0	0	-0.601612	0	-0.438683	-0.20015	-0.729274	-0.237535	-0.00512795	-0.259703	0.400434	-0.454827	-0.322042	-0.894374	-0.435124	-0.408851	-0.433506	-0.344148	-0.373208	-0.627674	-0.893811	-0.557662	-0.125801
61	-0.134451	0.229058	0	0	0	0	0	0	0	0	0	0	0	0	0	0	0	0	0	-0.437149	0	-0.240278	0	-0.588534	-0.0990543	0	-0.174667	0.418602	-0.28183	-0.196208	-0.744542	-0.32349	-0.249732	-0.133894	-0.201061	-0.25342	-0.460879	-0.691824	-0.402792	-0.0483889
62	-0.066759	0.171859	0	0	0	0	0	0	0	0	0	0	0	0	0	0	0	0	0	-0.292399	0	0	0	-0.45308	0	0	-0.104961	0.380939	0	0	-0.590518	-0.158867	-0.126082	0	-0.0755556	-0.0352967	-0.316655	-0.496326	-0.268041	0
63	-0.0317015	0.117764	0	0	0	0	0	0	0	0	0	0	0	0	0	0	0	0	0	-0.133003	0	0	0	-0.3219	0	0	-0.0480114	0.306487	0	0	-0.444027	0	0	0	0	0	-0.152595	-0.32542	-0.0861877	0
64	-0.00577253	0.0636107	0	0	0	0	0	0	0	0	0	0	0	0	0	0	0	0	0	0	0	0	0	-0.0278674	0	0	0	0.213773	0	0	-0.308428	0	0	0	0	0	0	-0.0968333	0	0
65	-0.00101545	0.0338876	0	0	0	0	0	0	0	0	0	0	0	0	0	0	0	0	0	0	0	0	0	0	0	0	0	0.125248	0	0	-0.163835	0	0	0	0	0	0	0	0	0
66	0.00148726	0.0091681	0	0	0	0	0	0	0	0	0	0	0	0	0	0	0	0	0	0	0	0	0	0	0	0	0	0.056516	0	0	0	0	0	0	0	0	0	0	0	0
67	0.000353801	0.00218098	0	0	0	0	0	0	0	0	0	0	0	0	0	0	0	0	0	0	0	0	0	0	0	0	0	0.0134444	0	0	0	0	0	0	0	0	0	0	0	0
68	0	0	0	0	0	0	0	0	0	0	0	0	0	0	0	0	0	0	0	0	0	0	0	0	0	0	0	0	0	0	0	0	0	0	0	0	0	0	0	0
69	0	0	0	0	0	0	0	0	0	0	0	0	0	0	0	0	0	0	0	0	0	0	0	0	0	0	0	0	0	0	0	0	0	0	0	0	0	0	0	0
70	0	0	0	0	0	0	0	0	0	0	0	0	0	0	0	0	0	0	0	0	0	0	0	0	0	0	0	0	0	0	0	0	0	0	0	0	0	0	0	0
71	0	0	0	0	0	0	0	0	0	0	0	0	0	0	0	0	0	0	0	0	0	0	0	0	0	0	0	0	0	0	0	0	0	0	0	0	0	0	0	0
72	0	0	0	0	0	0	0	0	0	0	0	0	0	0	0	0	0	0	0	0	0	0	0	0	0	0	0	0	0	0	0	0	0	0	0	0	0	0	0	0
73	0	0	0	0	0	0	0	0	0	0	0	0	0	0	0	0	0	0	0	0	0	0	0	0	0	0	0	0	0	0	0	0	0	0	0	0	0	0	0	0
74	0	0	0	0	0	0	0	0	0	0	0	0	0	0	0	0	0	0	0	0	0	0	0	0	0	0	0	0	0	0	0	0	0	0	0	0	0	0	0	0
75	0	0	0	0	0	0	0	0	0	0	0	0	0	0	0	0	0	0	0	0	0	0	0	0	0	0	0	0	0	0	0	0	0	0	0	0	0	0	0	0
76	0	0	0	0	0	0	0	0	0	0	0	0	0	0	0	0	0	0	0	0	0	0	0	0	0	0	0	0	0	0	0	0	0	0	0	0	0	0	0	0
77	0	0	0	0	0	0	0	0	0	0	0	0	0	0	0	0	0	0	0	0	0	0	0	0	0	0	0	0	0	0	0	0	0	0	0	0	0	0	0	0
78	0	0	0	0	0	0	0	0	0	0	0	0	0	0	0	0	0	0	0	0	0	0	0	0	0	0	0	0	0	0	0	0	0	0	0	0	0	0	0	0
79	0	0	0	0	0	0	0	0	0	0	0	0	0	0	0	0	0	0	0	0	0	0	0	0	0	0	0	0	0	0	0	0	0	0	0	0	0	0	0	0
80	0	0	0	0	0	0	0	0	0	0	0	0	0	0	0	0	0	0	0	0	0	0	0	0	0	0	0	0	0	0	0	0	0	0	0	0	0	0	0	0
81	0.000175372	0.00108107	0	0.00666414	0	0	0	0	0	0	0	0	0	0	0	0	0	0	0	0	0	0	0	0	0	0	0	0	0	0	0	0	0	0	0	0	0	0	0	0
82	0.000548445	0.00338084	0	0.0208409	0	0	0	0	0	0	0	0	0	0	0	0	0	0	0	0	0	0	0	0	0	0	0	0	0	0	0	0	0	0	0	0	0	0	0	0
83	0.000983785	0.00606446	0	0.0373838	0	0	0	0	0	0	0	0	0	0	0	0	0	0	0	0	0	0	0	0	0	0	0	0	0	0	0	0	0	0	0	0	0	0	0	0
84	0.00304267	0.0131832	0	0.0648157	0	0	0	0	0	0.050806	0	0	0	0	0	0	0	0	0	0	0	0	0	0	0	0	0	0	0	0	0	0	0	0	0	0	0	0	0	0
85	0.00682227	0.0298996	0	0.104705	0	0	0	0	0	0.154542	0	0	0	0	0	0	0	0	0	0	0	0	0	0	0	0	0	0	0	0	0	0	0	0	0	0	0	0	0	0
86	0.00871847	0.0375936	0	0.153415	0	0	0	0	0	0.177886	0	0	0	0	0	0	0	0	0	0	0	0	0	0	0	0	0	0	0	0	0	0	0	0	0	0	0	0	0	0
87	0.0101936	0.0438804	0	0.202852	0	0	0	0	0	0.184506	0	0	0	0	0	0	0	0	0	0	0	0	0	0	0	0	0	0	0	0	0	0	0	0	0	0	0	0	0	0
88	0.0110178	0.0482942	0	0.249735	0	0	0	0	0	0.168943	0	0	0	0	0	0	0	0	0	0	0	0	0	0	0	0	0	0	0	0	0	0	0	0	0	0	0	0	0	0
89	0.0112718	0.0522272	0	0.297889	0	0	0	0	0	0.13044	0	0	0	0	0	0	0	0	0	0	0	0	0	0	0	0	0	0	0	0	0	0	0	0	0	0	0	0	0	0
90	0.0113224	0.0590323	0	0.358742	0	0	0	0	0	0.0715084	0	0	0	0	0	0	0	0	0	0	0	0	0	0	0	0	0	0	0	0	0	0	0	0	0	0	0	0	0	0
91	0.0117416	0.0725736	0	0.447341	0	0	0	0	0	-0.00115909	0	0	0	0	0	0	0	0	0	0	0	0	0	0	0	0	0	0	0	0	0	0	0	0	0	0	0	0	0	0
92	0.0129196	0.0928331	0	0.56539	0	0	0	0	0	-0.0744444	0	0	0	0	0	0	0	0	0	0	0	0	0	0	0	0	0	0	0	0	0	0	0	0	0	0	0	0	0	0
93	0.0142869	0.112663	0	0.677668	0	0	0	0	0	-0.134766	0	0	0	0	0	0	0	0	0	0	0	0	0	0	0	0	0	0	0	0	0	0	0	0	0	0	0	0	0	0
94	0.0142121	0.12182	0	0.723311	0	0	0	0	0	-0.183251	0	0	0	0	0	0	0	0	0	0	0	0	0	0	0	0	0	0	0	0	0	0	0	0	0	0	0	0	0	0
95	0.0202835	0.126936	0	0.691556	0	0	0	0	0	-0.232694	0.00324285	0	0.2775	0	-0.0053367	0	0	0	-0.0283775	0.0213363	0	0	0	0	0	0	0	0	0.0305114	0	0	0.0130345	0	0	0	0	0	0	0	0
96	0.0700905	0.161001	0	0.616926	0.128375	0	0	0	0.00911111	-0.270027	0.067306	0	0.322792	0	-0.0549074	0.144	0	0	-0.119336	0.422378	0	0	0	0	0.263916	0	0	0	0.20092	0	0.217915	0.260597	0	0	0	0.121053	0	0.33242	0	0
97	0.0885443	0.165769	0	0.542277	0.167417	0	0.0627235	0	0.0642134	-0.262737	0.14461	0	0.378083	0.061	-0.0780783	0.148042	0	0	-0.146107	0.419836	0	0	0	0.0917424	0.342547	0	0	0	0.195996	0	0.333891	0.322927	0	0.0544432	0	0.139985	0.00904545	0.344841	0	0.0279861
98	0.118703	0.166561	0	0.484905	0.223208	0	0.128863	0	0.128133	-0.183328	0.267043	0.155037	0.444042	0.142614	-0.069545	0.1655	0	0.00844444	-0.13785	0.399735	0	0	0	0.0929318	0.353077	0.207217	0	0	0.178832	0	0.417456	0.40965	0	0.143253	0	0.147919	0.0229318	0.292046	0	0.0885972
99	0.160506	0.185873	0	0.452615	0.289708	0.16717	0.205127	0	0.213115	-0.0334402	0.409882	0.261388	0.514125	0.256992	-0.0198228	0.199875	-0.0407273	0.0578931	-0.097181	0.391066	0	0.0697744	0	0.120417	0.377337	0.395791	0	0	0.16516	-0.084	0.517172	0.527328	0	0.277285	0	0.181588	-0.0242045	0.236101	-0.00242761	0.114134
100	0.221405	0.218048	0	0.459958	0.353292	0.213625	0.30925	0	0.315792	0.142625	0.537125	0.3785	0.581208	0.394583	0.0918333	0.272167	-0.00895833	0.122083	-0.034	0.405667	0	0.20975	0	0.205917	0.454333	0.595667	0	0	0.162292	-0.0475417	0.629958	0.653375	0	0.4395	0	0.245292	-0.035	0.210875	-0.0343333	0.188542

## Sheet: Work B4FaCoM
Wext_pos COM hip markers left steps	2.09391	0.282171	2.33347	1.98567	2.52556	2.25607	1.93228	1.64722	2.28228	2.38773	1.91062	1.73275	2.03938
Wext_pos COM hip markers right steps	2.20235	0.720157	1.11022	1.78457	3.11582	1.92827	2.85083	1.79386	2.7438	2.94962	1.54417
Wext_neg COM hip markers left steps	-0.406363	0.24027	-0.724076	-0.12383	-0.315002	-0.495557	-0.108387	-0.554904	-0.53115	-0.28575	-0.111955	-0.422756	-0.796631
Wext_neg COM hip markers right steps	-0.958976	0.645819	0	-0.892942	-1.60067	-0.975032	-0.131919	-0.852187	-1.10774	-2.09153	-0.978762
Wext_pos COM HBM2 left steps
Wext_pos COM HBM2 right steps
Wext_neg COM HBM2 left steps
Wext_neg COM HBM2 right steps
Wext_pos Force left steps	12.7931	2.93069	11.8491	11.2772	18.2909	15.0312	8.78042	9.91771	15.7933	15.2215	12.6821	10.1281	11.7526
Wext_pos Force right steps	21.4846	6.83568	21.5516	15.4912	20.0903	37.6859	25.0241	18.6283	14.7405	18.7873	21.3623
Wext_neg Force left steps	0	0	0	0	0	0	0	0	0	0	0	0	0
Wext_neg Force right steps	-0.00948297	0.0284489	0	0	0	0	0	0	0	-0.0853468	0

## Sheet: EMG B4FaCoM
	LEFT
	EMG LRectusFem		EMG LVastusLat		EMG LSemitendi		EMG LBicepsFem		EMG LGastrocMed		EMG LSoleus		EMG LTibialisA		EMG RRectusFem		EMG RVastusLat		EMG RSemitendi		EMG RBicepsFem		EMG RGastrocMed		EMG RSoleus		EMG RTibialisA
%	mean	std	mean	std	mean	std	mean	std	mean	std	mean	std	mean	std	mean	std	mean	std	mean	std	mean	std	mean	std	mean	std	mean	std
1	0.472671	0.681121	0.984358	0.53382	0.171613	0.206178	0.908328	0.129577	0.246909	0.226057	0.208386	0.1989	0.159718	0.168792	0.864207	0.800303	0.894511	0.327374	0.234693	0.619312	0.263085	0.235322	0.223961	0.0550262	0.136539	0.14129	0.157668	0.0657006
2	0.482165	0.686643	0.984258	0.589968	0.177588	0.189716	0.872864	0.127789	0.264581	0.226223	0.235344	0.20003	0.14688	0.171984	0.898043	0.798285	0.894105	0.363849	0.22427	0.573566	0.263338	0.235494	0.233669	0.0551005	0.146998	0.132446	0.152902	0.0668212
3	0.492196	0.690833	0.984226	0.645194	0.183388	0.17475	0.832435	0.126331	0.281911	0.226418	0.26317	0.199562	0.134731	0.173476	0.927704	0.793534	0.89387	0.403455	0.215187	0.528003	0.265914	0.233635	0.242921	0.0552821	0.156286	0.124404	0.14765	0.0689091
4	0.501935	0.694423	0.984179	0.69857	0.188834	0.161259	0.788131	0.125738	0.29875	0.226615	0.290972	0.197645	0.12331	0.173109	0.951849	0.786631	0.893738	0.444778	0.207341	0.48319	0.271424	0.230387	0.251605	0.055497	0.163855	0.117135	0.141967	0.0718935
5	0.510511	0.698127	0.984185	0.749346	0.193792	0.149141	0.741037	0.126421	0.315075	0.226839	0.317685	0.194402	0.112644	0.170865	0.969166	0.778249	0.893613	0.486388	0.2006	0.439502	0.280334	0.226223	0.259828	0.0557099	0.1694	0.110566	0.135914	0.0756488
6	0.517312	0.702601	0.984182	0.796921	0.198111	0.138409	0.69214	0.128556	0.330742	0.22707	0.342595	0.190047	0.102805	0.166978	0.978695	0.769026	0.893444	0.526947	0.194903	0.397349	0.292856	0.221539	0.267622	0.0558938	0.173153	0.104727	0.129331	0.0798729
7	0.521834	0.708215	0.984222	0.840403	0.201724	0.129037	0.642566	0.131824	0.3456	0.227311	0.365311	0.184817	0.0938247	0.161626	0.980054	0.759286	0.89329	0.565597	0.190194	0.357187	0.308948	0.216619	0.275325	0.0560114	0.175974	0.0996094	0.12238	0.0844282
8	0.523825	0.715291	0.984272	0.878473	0.204669	0.121006	0.593116	0.135694	0.359774	0.227533	0.385445	0.178801	0.0857236	0.155044	0.973249	0.749669	0.893148	0.602497	0.186431	0.319261	0.328432	0.211664	0.283441	0.0560722	0.179173	0.0951368	0.115261	0.0892228
9	0.523157	0.72423	0.984352	0.909654	0.206972	0.114281	0.544585	0.139734	0.37366	0.227758	0.402705	0.172075	0.0784543	0.147495	0.958694	0.741002	0.892997	0.637982	0.183557	0.283785	0.350852	0.206756	0.292509	0.0561367	0.183911	0.0911081	0.108103	0.0940168
10	0.519813	0.735142	0.984456	0.932559	0.208755	0.108852	0.497706	0.143417	0.38683	0.227954	0.41686	0.164976	0.0719736	0.139253	0.937115	0.733967	0.892816	0.672603	0.181537	0.250933	0.375381	0.20193	0.302519	0.0561809	0.190822	0.0874562	0.100998	0.0984579
11	0.513892	0.748155	0.98458	0.946416	0.210109	0.104754	0.453127	0.14639	0.399023	0.228138	0.427591	0.157616	0.0662872	0.130577	0.909342	0.729306	0.892595	0.706965	0.180345	0.220849	0.400854	0.197084	0.313396	0.0563088	0.200399	0.0841425	0.0940048	0.102362
12	0.505578	0.76317	0.984721	0.95095	0.211138	0.101985	0.411244	0.148439	0.409931	0.228281	0.434537	0.150114	0.061358	0.121646	0.876217	0.727668	0.892297	0.741232	0.179888	0.193548	0.426019	0.192067	0.324955	0.0566216	0.212724	0.0811411	0.0871781	0.105665
13	0.49514	0.779933	0.984877	0.946507	0.211898	0.100567	0.372518	0.149517	0.419178	0.2284	0.437596	0.142612	0.0571738	0.112672	0.838749	0.729017	0.891909	0.774853	0.180003	0.169146	0.449613	0.186703	0.336717	0.0572268	0.227376	0.0784508	0.08057	0.108435
14	0.483014	0.797668	0.985047	0.933922	0.212454	0.10051	0.337085	0.149724	0.426278	0.228478	0.436989	0.135295	0.0537628	0.103821	0.797969	0.733043	0.891439	0.8072	0.180571	0.147581	0.470759	0.18094	0.348215	0.058115	0.24382	0.0760581	0.0742942	0.110751
15	0.469706	0.8154	0.985218	0.914292	0.212867	0.101775	0.304881	0.149233	0.43095	0.228529	0.433053	0.128354	0.0511324	0.0952251	0.754815	0.739267	0.890983	0.837552	0.181497	0.128712	0.489053	0.174792	0.359171	0.0592662	0.261098	0.0739167	0.0684857	0.11262
16	0.455655	0.832147	0.985387	0.888665	0.213143	0.104283	0.27568	0.148228	0.433272	0.22855	0.426273	0.121799	0.0493052	0.0869868	0.710171	0.74706	0.890571	0.86511	0.182738	0.112321	0.504409	0.168319	0.369059	0.0606278	0.278281	0.0719463	0.0632631	0.113894
17	0.441252	0.847119	0.985548	0.858129	0.213219	0.107943	0.249153	0.146965	0.433515	0.22854	0.417243	0.115609	0.0482427	0.0791936	0.664912	0.755925	0.89024	0.889164	0.184308	0.098132	0.516878	0.161645	0.377691	0.0620127	0.294746	0.0701333	0.0586788	0.114574
18	0.426803	0.859524	0.985693	0.823657	0.213017	0.112659	0.225067	0.14554	0.431817	0.228515	0.406323	0.109799	0.0478459	0.0720436	0.619832	0.765462	0.889959	0.909019	0.186199	0.0858922	0.526668	0.154731	0.384837	0.0632159	0.310018	0.0685075	0.0547216	0.114625
19	0.412445	0.868919	0.98582	0.786172	0.212489	0.11822	0.203073	0.144102	0.42852	0.228468	0.393886	0.104386	0.0479499	0.0654709	0.5755	0.775124	0.889708	0.924165	0.188352	0.07536	0.533889	0.147745	0.3903	0.0641744	0.32382	0.0671165	0.0513364	0.113972
20	0.398155	0.875058	0.985911	0.746531	0.211571	0.12438	0.182929	0.142665	0.423828	0.228417	0.380287	0.0993791	0.0483676	0.0594534	0.532421	0.784346	0.889501	0.934002	0.190665	0.066354	0.538545	0.140752	0.394004	0.0648175	0.335956	0.0660925	0.0484363	0.112711
21	0.384069	0.877821	0.98597	0.70548	0.210199	0.130823	0.164496	0.141323	0.417883	0.228356	0.365681	0.0947669	0.0489499	0.0540081	0.490965	0.792531	0.889493	0.937849	0.193013	0.0587009	0.540515	0.133795	0.396309	0.0651542	0.346101	0.0655301	0.0459351	0.110997
22	0.370269	0.877174	0.985996	0.663714	0.208353	0.137255	0.147673	0.14019	0.411	0.228291	0.350285	0.0905403	0.0495962	0.0490967	0.451386	0.799212	0.889571	0.935205	0.195294	0.0522146	0.539706	0.126922	0.397551	0.0652842	0.353908	0.0654232	0.0437659	0.108986
23	0.356718	0.873348	0.985991	0.621788	0.206099	0.143511	0.13234	0.139349	0.403466	0.228219	0.334182	0.0867579	0.0502834	0.0446556	0.413851	0.804015	0.889641	0.925894	0.197543	0.0467586	0.536137	0.120234	0.39786	0.0653188	0.358949	0.0656546	0.0419271	0.106741
24	0.34342	0.866412	0.985945	0.580208	0.203545	0.149695	0.118517	0.138689	0.3954	0.228149	0.317656	0.0835843	0.0510339	0.0407993	0.378524	0.806925	0.889775	0.909834	0.199961	0.0422838	0.5299	0.113629	0.397507	0.0652581	0.360869	0.0661411	0.0403595	0.104366
25	0.33038	0.856595	0.985884	0.539408	0.200835	0.156341	0.106139	0.138138	0.387144	0.228081	0.300975	0.0810916	0.0521101	0.0375181	0.345471	0.807948	0.889908	0.88751	0.203006	0.0387595	0.521209	0.107138	0.396392	0.0650785	0.359608	0.0669487	0.0389849	0.10188
26	0.317515	0.844195	0.985773	0.499717	0.198209	0.164364	0.0951532	0.137469	0.379022	0.228014	0.284299	0.0794095	0.0539701	0.0347879	0.314721	0.807114	0.889959	0.859728	0.207443	0.0361686	0.510491	0.100795	0.394248	0.0647585	0.355305	0.0681832	0.0377523	0.0993218
27	0.304792	0.829342	0.985654	0.46145	0.195966	0.175138	0.0854924	0.136467	0.371083	0.22795	0.267766	0.0787775	0.0573904	0.0325932	0.286261	0.804247	0.889932	0.827479	0.214455	0.0344666	0.498265	0.0946712	0.391047	0.0642801	0.348169	0.0702715	0.0366876	0.0967373
28	0.292203	0.812076	0.985476	0.424751	0.194485	0.190439	0.0770472	0.135074	0.363309	0.227892	0.251473	0.0796956	0.0633874	0.0308362	0.259931	0.799258	0.889812	0.791815	0.225349	0.0335879	0.485168	0.0887211	0.386992	0.0636625	0.338554	0.0739491	0.0357668	0.0941765
29	0.279838	0.792615	0.985304	0.38987	0.194085	0.212295	0.0697824	0.133316	0.356013	0.227829	0.235499	0.0826055	0.0729632	0.02949	0.235743	0.791785	0.889627	0.753836	0.241534	0.0335003	0.471917	0.0829882	0.382168	0.0628988	0.326884	0.079965	0.0350581	0.0917
30	0.267786	0.770946	0.98507	0.356969	0.195217	0.242155	0.0636569	0.13126	0.349205	0.227762	0.219872	0.0882193	0.0857832	0.0285193	0.21363	0.781491	0.88954	0.714565	0.264144	0.0341556	0.459267	0.077515	0.376722	0.0621156	0.313583	0.0882171	0.0346424	0.0895417
31	0.256108	0.746866	0.984838	0.326169	0.198266	0.28094	0.0586229	0.128932	0.342641	0.227702	0.204715	0.0970517	0.100289	0.0278604	0.193528	0.76806	0.889654	0.674931	0.293847	0.0355034	0.447954	0.0723184	0.370749	0.0614259	0.299177	0.0978221	0.0346698	0.0879821
32	0.244865	0.72033	0.98454	0.297542	0.203587	0.328502	0.0546232	0.126305	0.336201	0.227634	0.190092	0.109139	0.114628	0.0274333	0.175363	0.751316	0.890034	0.635721	0.330497	0.0374497	0.43869	0.0674289	0.364226	0.0609132	0.284148	0.107598	0.035217	0.0874224
33	0.234145	0.691426	0.984234	0.271113	0.211487	0.383567	0.051595	0.123362	0.32969	0.227568	0.176035	0.123731	0.127095	0.0271935	0.159031	0.731132	0.890746	0.597612	0.373071	0.0398993	0.432221	0.062882	0.356967	0.060742	0.268905	0.11666	0.0362893	0.0880859
34	0.224083	0.660281	0.983864	0.246882	0.222428	0.443957	0.0494754	0.120301	0.3226	0.22748	0.162579	0.139644	0.136462	0.0271033	0.144432	0.707545	0.891741	0.561228	0.420108	0.04277	0.429299	0.0586973	0.3487	0.0609245	0.253873	0.124328	0.0378094	0.0900986
35	0.214809	0.627133	0.983494	0.224833	0.236756	0.506939	0.0481925	0.1173	0.314528	0.227387	0.149739	0.155609	0.142277	0.0270977	0.131499	0.680789	0.892836	0.527163	0.469692	0.045975	0.430611	0.0548576	0.339281	0.0613131	0.23943	0.130109	0.039668	0.0936206
36	0.206427	0.592476	0.98308	0.204871	0.254635	0.569207	0.0476584	0.114423	0.305298	0.227256	0.13754	0.170845	0.145235	0.0271088	0.120105	0.651347	0.89389	0.495827	0.519803	0.0493942	0.436621	0.0513118	0.328642	0.061885	0.22588	0.133876	0.0417024	0.0991022
37	0.199023	0.556799	0.982678	0.1869	0.276178	0.627839	0.0478387	0.111716	0.294738	0.227134	0.126005	0.18493	0.146099	0.0270617	0.11013	0.619768	0.894833	0.467605	0.568821	0.0529214	0.44793	0.0480247	0.316678	0.0626879	0.213671	0.135564	0.0437978	0.10689
38	0.192648	0.520619	0.982249	0.170805	0.301588	0.680397	0.0487204	0.109145	0.282806	0.22699	0.115154	0.197951	0.145829	0.0269367	0.10147	0.586655	0.895563	0.442801	0.615115	0.0564675	0.465122	0.0449761	0.303421	0.0636349	0.203097	0.135384	0.0459351	0.117172
39	0.187303	0.484433	0.981838	0.156454	0.330962	0.724775	0.0502698	0.106485	0.2696	0.226868	0.105006	0.210461	0.145424	0.0267541	0.0940432	0.552601	0.896046	0.421574	0.657253	0.0599267	0.488416	0.042143	0.289022	0.0646767	0.194459	0.133873	0.0480595	0.129919
40	0.182997	0.448733	0.981406	0.143677	0.364018	0.759719	0.0524643	0.10352	0.255351	0.226722	0.0955582	0.222712	0.145527	0.0265556	0.0877712	0.518166	0.896378	0.404002	0.694318	0.0632286	0.517681	0.0395037	0.273703	0.0659087	0.187943	0.131829	0.0500129	0.1446
41	0.179772	0.413944	0.980992	0.132299	0.400405	0.784679	0.0552871	0.100164	0.240361	0.226597	0.0867979	0.235059	0.146454	0.0264042	0.0826119	0.483876	0.896557	0.390093	0.725873	0.0663838	0.552861	0.0370524	0.257745	0.0672687	0.183519	0.129978	0.0516654	0.160035
42	0.177717	0.380432	0.980557	0.122173	0.439764	0.799642	0.0587413	0.0964346	0.224913	0.226448	0.0787223	0.247647	0.148151	0.0263759	0.0785385	0.450173	0.89664	0.37983	0.751694	0.0694101	0.593366	0.0348209	0.241441	0.0685601	0.180905	0.128922	0.0528625	0.175365
43	0.176867	0.348476	0.980131	0.113174	0.481622	0.805147	0.0628456	0.0923972	0.209266	0.226323	0.0713406	0.260064	0.150073	0.0265642	0.075523	0.417446	0.896711	0.373057	0.772277	0.0723582	0.637506	0.0329025	0.225049	0.0697477	0.17959	0.129072	0.0535012	0.189983
44	0.177236	0.318295	0.979693	0.105206	0.525551	0.802118	0.0676114	0.0882005	0.193612	0.226194	0.0646922	0.271907	0.151646	0.0270874	0.0734868	0.386002	0.89679	0.369462	0.788399	0.0753179	0.683428	0.0314997	0.208804	0.0707815	0.179036	0.130471	0.053523	0.203503
45	0.178866	0.290008	0.979253	0.0981867	0.571144	0.791607	0.0730003	0.0840994	0.178096	0.226123	0.0587637	0.282809	0.152409	0.0280133	0.0722999	0.356066	0.896753	0.368755	0.8008	0.078384	0.729011	0.0307914	0.192893	0.0715111	0.178814	0.133083	0.0529326	0.215988
46	0.181888	0.263726	0.978815	0.0920581	0.617772	0.774728	0.0789607	0.0803364	0.162858	0.226079	0.0534966	0.29219	0.152078	0.029395	0.0718244	0.327817	0.896615	0.370725	0.809985	0.0816079	0.77185	0.0308446	0.17748	0.0718861	0.178603	0.136935	0.0518016	0.227565
47	0.186538	0.239508	0.978372	0.0867416	0.665119	0.75272	0.0854035	0.0773195	0.14808	0.226114	0.0488616	0.299413	0.150628	0.0313531	0.0719471	0.301377	0.896323	0.375195	0.816415	0.0849681	0.809712	0.0315275	0.162722	0.0719599	0.178275	0.141832	0.0502729	0.238228
48	0.193397	0.21737	0.977952	0.0821961	0.712736	0.726675	0.0922131	0.0755403	0.133935	0.226184	0.0448013	0.3045	0.148208	0.034053	0.0725594	0.2768	0.895838	0.382084	0.820232	0.0883573	0.841138	0.0325451	0.148735	0.0717287	0.177735	0.147361	0.048527	0.248238
49	0.203238	0.197303	0.977547	0.0784235	0.759721	0.697577	0.0993455	0.0755461	0.120591	0.226311	0.0412439	0.307329	0.145032	0.0377868	0.0735852	0.254087	0.895197	0.39143	0.821458	0.0916643	0.865276	0.0336052	0.13559	0.0713097	0.176782	0.153196	0.0468108	0.257782
50	0.216858	0.179288	0.977196	0.0754759	0.805098	0.666354	0.106825	0.0778775	0.108184	0.226447	0.0381784	0.307633	0.14133	0.0428786	0.0749703	0.233265	0.894527	0.403112	0.820255	0.0947588	0.881772	0.0345956	0.123391	0.0708372	0.175162	0.159033	0.0453428	0.266902
51	0.235228	0.16329	0.976875	0.0734747	0.847463	0.633905	0.114702	0.0831136	0.0968972	0.22659	0.0356611	0.305383	0.137386	0.0494547	0.0766794	0.214424	0.893881	0.416631	0.816947	0.0975516	0.890676	0.0354821	0.112287	0.0703622	0.172688	0.164766	0.0442893	0.275513
52	0.259354	0.149213	0.976619	0.0725737	0.885308	0.601019	0.12307	0.0919811	0.0868931	0.226711	0.0337942	0.30087	0.133526	0.0574944	0.0786662	0.197618	0.893397	0.431213	0.811728	0.100025	0.892253	0.0362085	0.102312	0.0699333	0.169418	0.170523	0.0437531	0.28327
53	0.28978	0.136961	0.976382	0.0729138	0.917165	0.568448	0.132039	0.104625	0.078216	0.226805	0.0327433	0.294659	0.130109	0.0668653	0.0808947	0.182889	0.89314	0.446053	0.804877	0.102243	0.887043	0.0367795	0.0935264	0.0695926	0.165459	0.176433	0.043815	0.289643
54	0.326301	0.126476	0.976197	0.0746335	0.941511	0.536928	0.141747	0.120335	0.0709355	0.226867	0.0326356	0.287431	0.127635	0.0773353	0.0833117	0.170257	0.893162	0.460093	0.796771	0.104311	0.87575	0.0371962	0.0860326	0.0692734	0.161089	0.1826	0.0445852	0.294148
55	0.368072	0.117693	0.976024	0.0778832	0.957297	0.507141	0.152229	0.13822	0.0651589	0.226883	0.0334632	0.279897	0.126807	0.0885918	0.0858783	0.159659	0.893377	0.472437	0.787766	0.106339	0.859258	0.037465	0.0799131	0.0689636	0.156677	0.189096	0.0462267	0.296506
56	0.413565	0.110538	0.9759	0.0828166	0.964192	0.479786	0.163489	0.157095	0.060929	0.226874	0.0351821	0.272682	0.128262	0.100334	0.0885188	0.15092	0.893714	0.482466	0.778196	0.108483	0.838474	0.0375842	0.0751303	0.0686879	0.152444	0.195898	0.0489693	0.296675
57	0.460776	0.104899	0.97579	0.0895153	0.962257	0.455682	0.175456	0.175923	0.0581334	0.226824	0.0377661	0.266146	0.132853	0.112301	0.0911342	0.143878	0.894106	0.489797	0.768602	0.111013	0.814365	0.0375689	0.0715559	0.068473	0.148581	0.203194	0.0531137	0.294943
58	0.507928	0.100625	0.975736	0.0981187	0.952032	0.435494	0.188061	0.194081	0.0566535	0.226766	0.0411665	0.259976	0.141227	0.124248	0.0936558	0.138359	0.894565	0.494193	0.759382	0.114286	0.787798	0.0374316	0.0689865	0.0683702	0.145143	0.211278	0.0589344	0.291791
59	0.553748	0.097545	0.97569	0.108757	0.934414	0.419573	0.201206	0.21125	0.0562139	0.226694	0.0452201	0.253784	0.153614	0.135893	0.0960561	0.134204	0.89503	0.495595	0.750687	0.118699	0.759394	0.0371824	0.067138	0.0683394	0.141942	0.220453	0.0665044	0.287573
60	0.597759	0.0954779	0.975707	0.121344	0.910548	0.408127	0.21486	0.227672	0.0564547	0.226632	0.0498861	0.247514	0.169772	0.146823	0.0983191	0.131267	0.895525	0.494061	0.742656	0.124742	0.729732	0.036838	0.065751	0.0682331	0.138849	0.230917	0.0758488	0.282606
61	0.640028	0.0942214	0.9757	0.135739	0.881512	0.401027	0.228888	0.243629	0.0570522	0.226585	0.0549758	0.24121	0.189128	0.156712	0.100453	0.12943	0.896134	0.489669	0.73536	0.132647	0.699357	0.0364329	0.064652	0.0680805	0.135745	0.242675	0.087079	0.27717
62	0.680849	0.0935914	0.975749	0.151761	0.848285	0.398023	0.243069	0.259305	0.0577144	0.226542	0.0603313	0.23488	0.210796	0.165386	0.102486	0.128523	0.896878	0.482618	0.728677	0.142726	0.668715	0.0359729	0.0637599	0.0678785	0.132564	0.255439	0.100372	0.271415
63	0.720643	0.0934459	0.975745	0.169067	0.811775	0.398913	0.25732	0.274694	0.0582459	0.226525	0.0657987	0.228635	0.233992	0.172796	0.104429	0.128406	0.89772	0.473191	0.722427	0.155384	0.638189	0.0354733	0.0629939	0.0676295	0.129207	0.268754	0.115523	0.265567
64	0.759679	0.0936764	0.975781	0.187203	0.772809	0.40341	0.271531	0.289913	0.0585285	0.226499	0.0711622	0.222767	0.25785	0.17887	0.106299	0.128942	0.898681	0.461744	0.716427	0.170924	0.608102	0.0350803	0.0623038	0.0674087	0.125638	0.282055	0.132367	0.259808
65	0.797971	0.0942282	0.97575	0.205698	0.732161	0.411105	0.285755	0.304977	0.0585818	0.226502	0.0761311	0.217432	0.28151	0.183502	0.108102	0.129924	0.899815	0.448618	0.710497	0.189377	0.578752	0.0349666	0.0616691	0.0673125	0.121865	0.294929	0.150368	0.25419
66	0.835092	0.0950919	0.975751	0.224105	0.690511	0.421954	0.300207	0.319726	0.0585225	0.226494	0.0805321	0.212481	0.304454	0.186641	0.109839	0.131186	0.90099	0.434168	0.704639	0.2109	0.550368	0.035274	0.0610969	0.0673618	0.117905	0.30716	0.168949	0.248655
67	0.870682	0.0962447	0.975696	0.241987	0.648493	0.435758	0.315076	0.33408	0.0584161	0.226521	0.0842388	0.207766	0.326066	0.188312	0.111516	0.132646	0.902091	0.41878	0.698928	0.235578	0.523226	0.0361893	0.0605809	0.0674848	0.113793	0.318361	0.187285	0.24328
68	0.903616	0.0976744	0.975673	0.258784	0.606729	0.45225	0.330387	0.347706	0.0583385	0.226555	0.0871531	0.203323	0.345951	0.188474	0.113128	0.134266	0.903094	0.402798	0.693589	0.263649	0.497652	0.0379445	0.060207	0.0676256	0.109601	0.328323	0.204328	0.238098
69	0.932646	0.0993018	0.975613	0.273968	0.565728	0.471054	0.346384	0.360322	0.0583623	0.226623	0.0892641	0.199013	0.363911	0.187154	0.114644	0.135978	0.903988	0.386554	0.688883	0.295157	0.473787	0.0405703	0.0600391	0.0677176	0.105445	0.336935	0.219097	0.23307
70	0.95654	0.101045	0.975576	0.287097	0.525925	0.491617	0.363165	0.371484	0.058492	0.226716	0.0906642	0.194708	0.379835	0.184342	0.116029	0.137761	0.904779	0.370378	0.68501	0.329899	0.451668	0.0439298	0.0600681	0.0677052	0.101403	0.344236	0.231015	0.228069
71	0.974316	0.102895	0.975527	0.297769	0.487667	0.513201	0.380929	0.380806	0.058686	0.226831	0.091455	0.19039	0.3935	0.180123	0.117277	0.139629	0.905528	0.354521	0.681928	0.367709	0.431318	0.0478045	0.0602411	0.0675692	0.0975509	0.350104	0.239717	0.222978
72	0.98499	0.104959	0.975497	0.305628	0.451214	0.535109	0.399821	0.388127	0.0589262	0.226977	0.091729	0.186117	0.40501	0.174787	0.118393	0.141657	0.906285	0.339109	0.679254	0.408299	0.412642	0.0519353	0.0605403	0.0673551	0.0939403	0.354548	0.244828	0.21768
73	0.987989	0.107456	0.975477	0.310537	0.416731	0.556735	0.419995	0.393516	0.0592608	0.227121	0.0915278	0.181991	0.414207	0.168739	0.119415	0.143985	0.907141	0.324208	0.676535	0.451099	0.395509	0.0560935	0.061007	0.0672152	0.0906254	0.357558	0.246212	0.21198
74	0.983222	0.110716	0.97547	0.312548	0.384297	0.57729	0.441471	0.397096	0.0597654	0.227288	0.0909323	0.177974	0.420977	0.162382	0.120429	0.146871	0.908035	0.30984	0.673423	0.495473	0.37987	0.0600597	0.061757	0.0672114	0.0876498	0.359164	0.244223	0.205798
75	0.970808	0.115194	0.975495	0.311839	0.354009	0.596141	0.46442	0.398681	0.0606109	0.22742	0.0900075	0.174061	0.425472	0.155939	0.121587	0.150771	0.908822	0.296046	0.669686	0.540715	0.365732	0.0638034	0.0632613	0.0673087	0.0851019	0.359409	0.239404	0.199142
76	0.951062	0.121476	0.975532	0.308667	0.325914	0.612735	0.488905	0.397931	0.0620469	0.227546	0.088752	0.170144	0.428037	0.149417	0.123121	0.156303	0.909468	0.28285	0.665059	0.585947	0.353079	0.0673791	0.0663942	0.0675622	0.0830263	0.358356	0.232209	0.192044
77	0.924863	0.130359	0.975614	0.303474	0.300046	0.626637	0.514835	0.394623	0.0642127	0.227613	0.0871767	0.166177	0.429093	0.142906	0.12539	0.164292	0.909923	0.270321	0.659428	0.630528	0.341899	0.0710642	0.0716532	0.0679784	0.0814647	0.356302	0.223432	0.184644
78	0.893423	0.142616	0.97571	0.296681	0.276457	0.637249	0.542177	0.388657	0.0672962	0.22765	0.0853209	0.1622	0.429026	0.136305	0.128924	0.175831	0.910097	0.258659	0.652642	0.674078	0.332162	0.0750914	0.079028	0.0685243	0.0805291	0.353542	0.214019	0.177103
79	0.858041	0.158932	0.975852	0.288664	0.255223	0.644231	0.570762	0.38014	0.0715158	0.227622	0.0832852	0.158315	0.428258	0.129801	0.134406	0.192069	0.910013	0.248051	0.644469	0.715879	0.323793	0.0797615	0.0882147	0.0692016	0.0803289	0.35039	0.204857	0.169609
80	0.820048	0.179806	0.976	0.279818	0.236275	0.647348	0.600308	0.369369	0.0770488	0.227547	0.0813036	0.154467	0.426964	0.123741	0.14258	0.214035	0.909798	0.238549	0.634605	0.755091	0.316683	0.0853608	0.0989228	0.0700734	0.0808261	0.346937	0.196783	0.162311
81	0.780721	0.205519	0.976175	0.27044	0.219562	0.64637	0.630573	0.356784	0.0837956	0.227416	0.0796831	0.150756	0.425178	0.118447	0.154288	0.242178	0.90955	0.230218	0.622843	0.79104	0.310761	0.0920808	0.11078	0.0710956	0.0820199	0.34319	0.190349	0.155251
82	0.741279	0.236064	0.97633	0.260809	0.204929	0.641224	0.661239	0.342817	0.0913499	0.227239	0.0786806	0.147257	0.422873	0.114454	0.1702	0.276298	0.909401	0.223066	0.609128	0.823236	0.305868	0.0998276	0.122994	0.0721504	0.0840191	0.339192	0.185717	0.148406
83	0.702818	0.271245	0.976477	0.251251	0.192168	0.631956	0.691843	0.327929	0.0990837	0.227022	0.0784587	0.144008	0.419762	0.11234	0.190925	0.316036	0.909402	0.217016	0.593426	0.851151	0.301776	0.108547	0.134771	0.0731577	0.0868093	0.334832	0.182412	0.14178
84	0.666216	0.310346	0.976576	0.24209	0.181031	0.618739	0.722058	0.312509	0.106227	0.226785	0.07897	0.140945	0.415456	0.112122	0.216704	0.360561	0.90957	0.211964	0.575784	0.874616	0.298269	0.118026	0.145524	0.0739907	0.0901803	0.329921	0.180079	0.135383
85	0.632167	0.351862	0.97664	0.233709	0.171293	0.601924	0.751675	0.296958	0.112239	0.226542	0.0799187	0.137955	0.409774	0.113283	0.247375	0.408641	0.909831	0.207862	0.556374	0.893646	0.295167	0.127833	0.155315	0.0744935	0.093904	0.324338	0.178375	0.129249
86	0.601219	0.393995	0.976651	0.226623	0.162805	0.581983	0.780619	0.281726	0.11705	0.226315	0.081015	0.135022	0.402593	0.115137	0.282503	0.458719	0.910031	0.204602	0.535439	0.908303	0.292338	0.137827	0.163863	0.0745158	0.0977614	0.318068	0.177167	0.1234
87	0.573669	0.434958	0.976622	0.221362	0.155511	0.559417	0.808848	0.267121	0.120985	0.226116	0.0819588	0.13224	0.393778	0.116897	0.321389	0.509148	0.910074	0.202148	0.513204	0.918639	0.289741	0.147882	0.171273	0.0740424	0.101554	0.310996	0.176398	0.117808
88	0.549614	0.473096	0.976558	0.21861	0.149404	0.534769	0.836308	0.253274	0.124614	0.225948	0.0825817	0.129707	0.383378	0.118444	0.362967	0.558025	0.909846	0.200497	0.489974	0.924516	0.287399	0.157615	0.177606	0.0730751	0.105031	0.303064	0.17599	0.112509
89	0.52904	0.507237	0.976461	0.219109	0.144528	0.50858	0.862833	0.240242	0.128512	0.225822	0.0830848	0.127636	0.371502	0.120104	0.406326	0.603738	0.909369	0.199686	0.466112	0.925525	0.285301	0.166797	0.182985	0.0718239	0.107949	0.294243	0.175756	0.107435
90	0.51185	0.536839	0.976366	0.223326	0.140985	0.481357	0.887772	0.228056	0.133098	0.225713	0.083907	0.126441	0.358187	0.122054	0.450733	0.645034	0.908737	0.19981	0.441987	0.921373	0.283436	0.17562	0.187549	0.0704491	0.110161	0.284459	0.175753	0.102583
91	0.4979	0.562007	0.976251	0.231451	0.138858	0.45358	0.910399	0.216736	0.138643	0.225642	0.0859304	0.12634	0.343573	0.124512	0.495389	0.681038	0.908046	0.201107	0.41799	0.911932	0.281718	0.183887	0.191317	0.0689922	0.111743	0.27371	0.176051	0.0980115
92	0.487019	0.583264	0.976164	0.243532	0.138148	0.425656	0.929812	0.206271	0.145491	0.225588	0.0900163	0.127466	0.327865	0.127512	0.539978	0.711591	0.907301	0.20397	0.394472	0.897058	0.280114	0.191688	0.194621	0.0675683	0.112844	0.262021	0.176655	0.0937903
93	0.478983	0.601373	0.976053	0.259607	0.138781	0.39794	0.945083	0.196756	0.154098	0.225571	0.096703	0.129975	0.311218	0.130796	0.58424	0.737079	0.906527	0.208664	0.371744	0.876906	0.278545	0.19955	0.19813	0.0663357	0.113779	0.249526	0.177533	0.089934
94	0.473552	0.617132	0.975982	0.280214	0.140607	0.370709	0.955366	0.188447	0.164699	0.225568	0.105953	0.133799	0.293721	0.134333	0.627848	0.758062	0.905734	0.21546	0.349993	0.851875	0.276914	0.207725	0.202495	0.0652472	0.114964	0.23634	0.178777	0.0865976
95	0.470397	0.631337	0.975876	0.306177	0.143426	0.344258	0.959998	0.1813	0.17746	0.225613	0.117303	0.138339	0.27572	0.138431	0.670456	0.775178	0.904881	0.224764	0.329404	0.822509	0.275147	0.21593	0.207967	0.0643177	0.11693	0.222711	0.180294	0.0839074
96	0.469282	0.644591	0.975818	0.338563	0.147104	0.318795	0.958344	0.175232	0.192201	0.22568	0.130613	0.143158	0.257484	0.143161	0.71195	0.789163	0.903995	0.237136	0.310085	0.789226	0.273218	0.224174	0.214878	0.0636175	0.120261	0.208873	0.181794	0.0819437
97	0.470042	0.65712	0.975716	0.377995	0.151557	0.29446	0.949912	0.170089	0.208817	0.22579	0.145811	0.147842	0.239276	0.148393	0.752075	0.800221	0.903132	0.253289	0.292123	0.752484	0.271149	0.232171	0.223082	0.0631137	0.125392	0.195127	0.182932	0.0807407
98	0.472665	0.668767	0.975677	0.42402	0.156604	0.271401	0.934545	0.165537	0.226992	0.225915	0.163017	0.151919	0.221345	0.153958	0.790632	0.808309	0.902356	0.273992	0.275597	0.712863	0.269178	0.238958	0.23236	0.0626982	0.132545	0.181729	0.183411	0.0803104
99	0.477215	0.679215	0.9756	0.475385	0.162178	0.24978	0.912409	0.161184	0.246301	0.226073	0.182532	0.155254	0.203886	0.159421	0.827795	0.813264	0.901717	0.299554	0.260587	0.671086	0.267636	0.243811	0.242326	0.0622904	0.141604	0.168866	0.182936	0.0805914
100	0.483619	0.688132	0.975612	0.530229	0.168173	0.22953	0.883817	0.156756	0.26624	0.22623	0.204365	0.157785	0.18702	0.164212	0.863596	0.815145	0.901245	0.33022	0.247032	0.627653	0.267014	0.246293	0.25253	0.0618826	0.152032	0.156699	0.181332	0.0816153
	RIGHT
	EMG RRectusFem		EMG RVastusLat		EMG RSemitendi		EMG RBicepsFem		EMG RGastrocMed		EMG RSoleus		EMG RTibialisA		EMG LRectusFem		EMG LVastusLat		EMG LSemitendi		EMG LBicepsFem		EMG LGastrocMed		EMG LSoleus		EMG LTibialisA
%	mean	std	mean	std	mean	std	mean	std	mean	std	mean	std	mean	std	mean	std	mean	std	mean	std	mean	std	mean	std	mean	std	mean	std
1	0.352983	0.806891	0.080518	0.782229	0.0728342	0.319475	0.898141	0.120943	0.147522	0.0436286	0.212743	0.0290418	0.216847	0.0746987	0.623706	0.764364	0.0809804	0.178164	0.256844	0.979025	0.0852916	0.261457	0.164612	0.0282581	0.0585087	0.189435	0.223388	0.0300974
2	0.357409	0.812162	0.0843941	0.81892	0.0724836	0.294828	0.8973	0.120552	0.152542	0.0425402	0.226716	0.0275049	0.205585	0.0745888	0.670047	0.740309	0.0872548	0.184325	0.234281	0.978461	0.0810265	0.269279	0.161429	0.0292627	0.0586211	0.176444	0.223202	0.0290651
3	0.364814	0.814845	0.0882914	0.848053	0.0727929	0.271971	0.896233	0.120438	0.157988	0.0414094	0.238792	0.0266426	0.194578	0.0742166	0.716493	0.712795	0.0938663	0.192919	0.21373	0.977909	0.0775104	0.274904	0.157246	0.0311574	0.0600226	0.163889	0.223036	0.0282611
4	0.375101	0.814798	0.0921038	0.869045	0.0736237	0.250892	0.895113	0.120114	0.163543	0.0405048	0.249133	0.0265895	0.183777	0.0736469	0.76219	0.682805	0.100839	0.204487	0.195121	0.977349	0.0747714	0.277926	0.152368	0.0343929	0.0633272	0.151831	0.222955	0.0276316
5	0.387913	0.812186	0.0957439	0.882028	0.0748525	0.231624	0.894111	0.119317	0.16877	0.0400655	0.258099	0.0273114	0.173194	0.0730579	0.80611	0.651228	0.108271	0.219746	0.178417	0.976842	0.0728564	0.278167	0.147222	0.0393401	0.0689707	0.140401	0.222906	0.0271833
6	0.402642	0.807283	0.0991629	0.887503	0.0763981	0.214174	0.893385	0.118159	0.173644	0.040278	0.265682	0.0285463	0.162863	0.072509	0.846661	0.618837	0.116303	0.239471	0.163515	0.976373	0.071893	0.2758	0.142141	0.046052	0.0773614	0.129656	0.222914	0.0269828
7	0.418377	0.800404	0.102347	0.886086	0.0781922	0.19854	0.892927	0.116778	0.178219	0.0412038	0.271843	0.0299389	0.152831	0.0719961	0.882205	0.586364	0.125019	0.264853	0.150312	0.975987	0.0720381	0.270998	0.137445	0.0543177	0.0889062	0.119706	0.222928	0.0272241
8	0.434053	0.792071	0.105308	0.878353	0.0802121	0.184807	0.89275	0.115458	0.182655	0.0428754	0.276401	0.0312297	0.143237	0.0715902	0.911117	0.55457	0.134388	0.296412	0.138831	0.975655	0.0734567	0.264143	0.133775	0.0637963	0.10376	0.110765	0.222951	0.0281041
9	0.448669	0.782888	0.10808	0.865099	0.0824468	0.172958	0.892745	0.114595	0.187319	0.045306	0.27917	0.0323122	0.134192	0.0712354	0.932132	0.524167	0.144314	0.333653	0.12899	0.975416	0.0763658	0.255997	0.131857	0.0740772	0.12158	0.102922	0.222949	0.0298996
10	0.4614	0.773275	0.110793	0.847093	0.0848542	0.162906	0.892834	0.114439	0.192611	0.0486307	0.279993	0.0331112	0.125749	0.0708954	0.944499	0.495799	0.154768	0.375291	0.120726	0.975237	0.0809558	0.247162	0.132496	0.0847959	0.141348	0.0961842	0.222916	0.0327633
11	0.47163	0.763572	0.11364	0.825146	0.0873699	0.154519	0.892964	0.115072	0.198694	0.053049	0.27898	0.033603	0.117892	0.0706112	0.948076	0.470044	0.165711	0.419829	0.113953	0.97514	0.0873704	0.238009	0.136301	0.0956839	0.16182	0.0904971	0.222849	0.0366735
12	0.479016	0.754207	0.116943	0.800075	0.0899235	0.147656	0.893131	0.116585	0.205873	0.0587975	0.27642	0.0338154	0.110556	0.0704377	0.943162	0.447542	0.17721	0.465378	0.10851	0.975102	0.0956995	0.22893	0.143919	0.106532	0.181801	0.0856732	0.222736	0.0415858
13	0.483424	0.745304	0.121096	0.772601	0.0924351	0.142189	0.893354	0.118933	0.214462	0.0661255	0.272724	0.0337992	0.103648	0.070361	0.930518	0.428644	0.18923	0.510543	0.104225	0.975133	0.10601	0.220283	0.155301	0.117092	0.200785	0.0814934	0.222598	0.0473316
14	0.484829	0.736963	0.126501	0.743443	0.094847	0.138007	0.893674	0.121763	0.224672	0.0752531	0.268164	0.0336148	0.0970985	0.0703587	0.911193	0.413564	0.201754	0.554288	0.10095	0.975224	0.118185	0.212188	0.169853	0.127113	0.218615	0.0778185	0.222425	0.0536169
15	0.483346	0.729211	0.133422	0.713157	0.0971415	0.13497	0.89416	0.124654	0.236461	0.0862752	0.262873	0.0333033	0.0908749	0.0703746	0.886251	0.40252	0.21466	0.596425	0.0985294	0.975355	0.13215	0.204727	0.186927	0.136364	0.235547	0.0745233	0.222261	0.0600132
16	0.47914	0.721944	0.141846	0.682107	0.099309	0.132932	0.894774	0.127165	0.249699	0.0991626	0.256819	0.0329008	0.0850041	0.0703624	0.85659	0.395556	0.22772	0.636928	0.0968224	0.97553	0.147686	0.197949	0.206212	0.144563	0.25169	0.0714793	0.22209	0.0660703
17	0.472399	0.715079	0.152297	0.650732	0.101382	0.13174	0.895483	0.128932	0.26399	0.113769	0.249963	0.0324355	0.0795372	0.0702981	0.823123	0.392652	0.240935	0.676319	0.0957238	0.975709	0.164551	0.191803	0.227219	0.151561	0.26747	0.068591	0.221949	0.0715483
18	0.463397	0.708507	0.165218	0.619382	0.103352	0.131246	0.896251	0.129681	0.278898	0.129832	0.242375	0.0319106	0.0745678	0.0702291	0.786716	0.393759	0.254366	0.714671	0.0951358	0.97591	0.182378	0.186254	0.249485	0.157261	0.282686	0.0658017	0.221817	0.0762537
19	0.452441	0.702053	0.180998	0.588349	0.105194	0.13128	0.897018	0.129268	0.293883	0.146957	0.234187	0.0313265	0.0701536	0.0701797	0.748042	0.398536	0.268092	0.75223	0.0949818	0.976097	0.200686	0.181126	0.272371	0.16169	0.297132	0.0631127	0.2217	0.0800424
20	0.439888	0.69574	0.199988	0.55793	0.106892	0.131725	0.897775	0.127675	0.308336	0.164835	0.225564	0.0306596	0.0663435	0.0702215	0.707696	0.406506	0.282197	0.788796	0.0951892	0.976291	0.218967	0.17614	0.295376	0.16496	0.310671	0.0605261	0.221596	0.0829961
21	0.426081	0.689655	0.222387	0.528469	0.108427	0.132493	0.898532	0.125053	0.321712	0.183145	0.21672	0.0299071	0.0632343	0.0703266	0.666352	0.417376	0.296887	0.823839	0.0957266	0.976464	0.236825	0.171153	0.317753	0.167188	0.323426	0.0581091	0.221492	0.0851931
22	0.411372	0.683939	0.248263	0.500243	0.109755	0.133493	0.899242	0.121593	0.333675	0.201151	0.207816	0.0290718	0.0608761	0.0703523	0.624606	0.430883	0.312165	0.856537	0.0965684	0.976634	0.253763	0.166047	0.338736	0.168264	0.334903	0.055918	0.221408	0.0866022
23	0.396084	0.678833	0.277795	0.4735	0.110866	0.134667	0.899947	0.11755	0.344095	0.217868	0.198968	0.0281888	0.0591617	0.0702148	0.583016	0.446666	0.328029	0.886147	0.0976529	0.976786	0.269269	0.160699	0.357807	0.168149	0.345105	0.0539874	0.221329	0.0872687
24	0.380525	0.674539	0.310957	0.448486	0.111792	0.136005	0.900684	0.113123	0.352756	0.232311	0.190237	0.0273343	0.0579591	0.0698284	0.54213	0.464409	0.344561	0.911464	0.0989357	0.976924	0.282908	0.155132	0.374825	0.166853	0.353887	0.0523482	0.221288	0.0872731
25	0.36496	0.671066	0.347608	0.425404	0.112542	0.137502	0.901523	0.108532	0.359626	0.243818	0.181713	0.026616	0.0571089	0.0691902	0.502449	0.483676	0.362016	0.931513	0.10043	0.977049	0.294313	0.149477	0.389666	0.164449	0.360902	0.0510502	0.221263	0.0867196
26	0.349586	0.668231	0.387833	0.404302	0.113145	0.139168	0.902508	0.103931	0.364793	0.251721	0.173482	0.0261967	0.0564457	0.0683853	0.464343	0.503906	0.380711	0.94559	0.102203	0.977167	0.303156	0.143868	0.402191	0.161029	0.365992	0.0501013	0.221284	0.0857493
27	0.334532	0.665606	0.43116	0.385154	0.113683	0.141086	0.903618	0.0994217	0.36825	0.255623	0.165634	0.0262643	0.0559057	0.0676118	0.428099	0.524223	0.400865	0.952832	0.104408	0.977287	0.309221	0.13845	0.412182	0.156836	0.369104	0.0495944	0.221324	0.0845446
28	0.319915	0.662836	0.476779	0.367916	0.114295	0.14345	0.904815	0.0951443	0.370014	0.255474	0.158329	0.0270223	0.0556109	0.0670107	0.393891	0.54387	0.422518	0.952834	0.107281	0.977409	0.312497	0.13333	0.419604	0.152097	0.370305	0.0497506	0.2214	0.0832983
29	0.305785	0.659559	0.524077	0.352515	0.115138	0.14661	0.905997	0.0912326	0.37014	0.25132	0.151671	0.0286826	0.0563541	0.0666831	0.361904	0.562294	0.445756	0.945633	0.11115	0.977545	0.313066	0.128582	0.424449	0.146978	0.369651	0.0509729	0.221483	0.0820637
30	0.292194	0.655544	0.572345	0.338875	0.116415	0.151089	0.907072	0.0878079	0.368836	0.243603	0.145659	0.031458	0.0590046	0.0666482	0.332187	0.578976	0.470684	0.931468	0.116443	0.977687	0.311116	0.124073	0.427	0.141607	0.367257	0.0534944	0.221576	0.0808263
31	0.279223	0.65064	0.620569	0.32697	0.118397	0.157731	0.9079	0.0849627	0.366325	0.233113	0.14026	0.035548	0.0645209	0.0667999	0.304795	0.593437	0.497224	0.910762	0.123763	0.977848	0.306967	0.119773	0.427541	0.136118	0.363265	0.0574693	0.22165	0.0795069
32	0.266997	0.644853	0.667884	0.316727	0.121418	0.167383	0.908464	0.0827859	0.362959	0.221018	0.135425	0.0411218	0.0733239	0.067047	0.279751	0.605333	0.525218	0.884401	0.133873	0.978021	0.300967	0.115746	0.426581	0.130718	0.357731	0.0629165	0.221704	0.0780598
33	0.25565	0.638063	0.713465	0.308022	0.125929	0.180864	0.908806	0.0813138	0.359209	0.208469	0.131097	0.0482505	0.0848817	0.0673951	0.257051	0.614331	0.554434	0.853542	0.147544	0.978212	0.293481	0.112131	0.424709	0.125632	0.35074	0.0698219	0.221727	0.0765539
34	0.245304	0.630098	0.756485	0.300703	0.132548	0.199158	0.908961	0.0805774	0.355386	0.196613	0.127165	0.0568114	0.0981958	0.0678753	0.236669	0.620065	0.584629	0.819365	0.16549	0.978422	0.284901	0.109042	0.422334	0.120875	0.342268	0.0779167	0.221704	0.0751807
35	0.23609	0.62071	0.796035	0.294642	0.142064	0.223193	0.908936	0.0806902	0.351601	0.186226	0.123468	0.0665433	0.112354	0.0684122	0.218618	0.62219	0.615508	0.783099	0.188164	0.978636	0.27553	0.106674	0.419695	0.116485	0.332332	0.0868848	0.221638	0.0741134
36	0.227994	0.609703	0.831538	0.289684	0.155082	0.252989	0.908812	0.081699	0.347782	0.177743	0.119902	0.0771708	0.126792	0.0689271	0.202816	0.620454	0.64674	0.746034	0.215598	0.978862	0.265704	0.10526	0.416723	0.112742	0.321024	0.0963733	0.22151	0.0735415
37	0.22095	0.59691	0.862599	0.285704	0.172252	0.288202	0.908662	0.0835845	0.343817	0.171461	0.11636	0.0884908	0.140979	0.0694126	0.189199	0.61479	0.67816	0.709269	0.247647	0.979083	0.255788	0.105071	0.413239	0.110139	0.308544	0.105843	0.221328	0.0736127
38	0.21489	0.582235	0.889091	0.282579	0.193932	0.328403	0.908506	0.0861979	0.339467	0.167371	0.112784	0.100278	0.154426	0.0699166	0.1776	0.605289	0.709401	0.673711	0.283853	0.979297	0.246121	0.106306	0.408975	0.10898	0.295179	0.114644	0.221091	0.0742611
39	0.209728	0.565682	0.911052	0.280144	0.220155	0.372638	0.908353	0.0892922	0.334454	0.165224	0.109152	0.112329	0.166425	0.0703913	0.167782	0.592239	0.740128	0.640115	0.323234	0.979484	0.237116	0.108902	0.403716	0.10928	0.281332	0.122185	0.220824	0.0753364
40	0.205401	0.547337	0.928513	0.278196	0.250529	0.41953	0.908225	0.0926358	0.328559	0.164711	0.105479	0.12438	0.1765	0.0707537	0.159533	0.576016	0.770146	0.608971	0.364367	0.979649	0.229276	0.112633	0.397217	0.110851	0.267403	0.128131	0.220536	0.0767336
41	0.201892	0.527377	0.94153	0.27653	0.284577	0.467725	0.90798	0.0960123	0.321688	0.165443	0.101754	0.136268	0.1843	0.0709469	0.152661	0.557021	0.79931	0.580615	0.405631	0.979774	0.223143	0.117114	0.389303	0.113465	0.253765	0.132456	0.220266	0.0782603
42	0.199175	0.506052	0.949955	0.275057	0.321727	0.515746	0.907465	0.0990991	0.313752	0.167021	0.0979752	0.148019	0.189717	0.070875	0.146992	0.535704	0.82737	0.555347	0.445423	0.979868	0.219279	0.121929	0.379895	0.116777	0.240759	0.135567	0.220013	0.0799108
43	0.197236	0.483709	0.953489	0.273715	0.361189	0.561964	0.90671	0.101637	0.304771	0.169139	0.0941463	0.159111	0.192788	0.0704588	0.142401	0.512514	0.854366	0.533315	0.482347	0.97992	0.218337	0.12662	0.369039	0.120491	0.228507	0.138028	0.219814	0.0819093
44	0.196159	0.460745	0.951861	0.27251	0.402336	0.604861	0.905792	0.103579	0.294844	0.171438	0.0902926	0.169189	0.193946	0.0696174	0.138878	0.487889	0.880253	0.514523	0.515452	0.979951	0.220782	0.13103	0.356854	0.124539	0.216981	0.140282	0.219634	0.0846403
45	0.196116	0.437569	0.944891	0.271452	0.44475	0.643604	0.904746	0.104933	0.283966	0.173788	0.0864318	0.178585	0.193888	0.0683338	0.136506	0.462236	0.904624	0.498903	0.54449	0.979951	0.226856	0.135233	0.343378	0.128821	0.206215	0.142873	0.219511	0.0886341
46	0.197395	0.414548	0.93246	0.270512	0.487787	0.677664	0.903673	0.105821	0.272157	0.176071	0.0826099	0.187248	0.193149	0.0667402	0.135455	0.435963	0.926839	0.48636	0.569556	0.979941	0.236647	0.139611	0.328731	0.133166	0.196283	0.14639	0.219402	0.0946573
47	0.200275	0.391993	0.914698	0.269645	0.53092	0.706947	0.902637	0.106501	0.259516	0.178185	0.0789259	0.195302	0.19244	0.0648991	0.135801	0.409463	0.946123	0.476681	0.590978	0.979913	0.250075	0.144443	0.31312	0.137492	0.187314	0.151284	0.219349	0.103388
48	0.205058	0.370145	0.891925	0.26879	0.573836	0.731732	0.901591	0.10732	0.246193	0.180144	0.0755457	0.203243	0.192552	0.0628918	0.137551	0.383074	0.961436	0.469542	0.609329	0.979878	0.267333	0.150027	0.296713	0.14165	0.179354	0.158082	0.219303	0.114999
49	0.212132	0.349182	0.864454	0.267854	0.61644	0.752723	0.900428	0.108648	0.232248	0.181983	0.0725985	0.211597	0.194347	0.0608897	0.140708	0.357051	0.971735	0.464626	0.625332	0.979835	0.289258	0.156583	0.279497	0.145614	0.172705	0.167094	0.219303	0.128876
50	0.221868	0.329285	0.832603	0.266788	0.658215	0.770281	0.89912	0.110885	0.21793	0.183435	0.0702317	0.219794	0.197978	0.0590988	0.144997	0.331693	0.976154	0.461576	0.639635	0.979782	0.316993	0.16384	0.261815	0.149594	0.167388	0.178373	0.219325	0.144849
51	0.23462	0.310641	0.796836	0.265605	0.698854	0.784783	0.897727	0.114542	0.203484	0.184194	0.0685588	0.228128	0.203469	0.057548	0.150159	0.30727	0.974004	0.460258	0.652784	0.979725	0.35167	0.171266	0.243921	0.15373	0.163371	0.192024	0.219398	0.161987
52	0.250781	0.293312	0.757624	0.264352	0.738187	0.796361	0.896464	0.119797	0.189216	0.183938	0.0675926	0.236358	0.210539	0.0562565	0.156001	0.283905	0.964771	0.460622	0.665069	0.97966	0.393945	0.178268	0.226057	0.158037	0.160296	0.208018	0.219509	0.180175
53	0.270957	0.277362	0.715624	0.263183	0.775958	0.804969	0.895522	0.126547	0.175396	0.182504	0.0674208	0.243572	0.218901	0.05534	0.162337	0.261739	0.948388	0.462808	0.676628	0.979611	0.442979	0.184356	0.208453	0.162373	0.157712	0.225967	0.219654	0.199798
54	0.295681	0.262831	0.671568	0.26239	0.812114	0.810637	0.894999	0.134404	0.162229	0.179858	0.0680507	0.248917	0.2283	0.0548669	0.168988	0.240901	0.925067	0.466938	0.687284	0.979559	0.497033	0.189153	0.191326	0.166342	0.155191	0.24538	0.219836	0.221064
55	0.325212	0.249772	0.626233	0.262421	0.846401	0.813523	0.894889	0.142581	0.149979	0.176065	0.0694559	0.252029	0.238465	0.0547234	0.175725	0.221479	0.895289	0.473009	0.696607	0.979545	0.553935	0.192449	0.174858	0.169401	0.15252	0.265634	0.220035	0.244125
56	0.359428	0.238193	0.580202	0.263794	0.878279	0.813832	0.895113	0.150193	0.139047	0.171109	0.0717365	0.252649	0.249225	0.0549804	0.182301	0.203501	0.859719	0.480578	0.704696	0.979521	0.611483	0.19417	0.159283	0.171119	0.149742	0.286395	0.220286	0.268783
57	0.397626	0.228123	0.534208	0.267158	0.906706	0.811801	0.895464	0.156701	0.129708	0.165186	0.0748814	0.250879	0.2604	0.0554748	0.1885	0.187085	0.819335	0.488986	0.711977	0.97954	0.667731	0.194312	0.144776	0.171214	0.14704	0.307331	0.220535	0.294564
58	0.438684	0.21953	0.488832	0.273113	0.930355	0.807869	0.895826	0.161695	0.122105	0.158376	0.0787369	0.247183	0.2719	0.0561065	0.194195	0.172212	0.775211	0.497397	0.718817	0.979546	0.721411	0.193037	0.131421	0.16959	0.145071	0.327909	0.220833	0.320258
59	0.481086	0.212324	0.444578	0.282221	0.947887	0.802493	0.89611	0.16527	0.116318	0.150801	0.0831752	0.24228	0.283458	0.0568205	0.199279	0.158827	0.728418	0.504897	0.725845	0.9796	0.771791	0.190474	0.119252	0.166369	0.144374	0.348002	0.221113	0.344601
60	0.523331	0.206322	0.401829	0.295022	0.958279	0.796148	0.896291	0.1681	0.112302	0.142593	0.0880175	0.236731	0.295	0.05758	0.203715	0.146889	0.679927	0.510746	0.733498	0.979641	0.818038	0.186708	0.108306	0.161765	0.145194	0.367522	0.221425	0.36649
61	0.564317	0.201375	0.361038	0.311775	0.9607	0.789347	0.896385	0.171415	0.109734	0.134046	0.0930558	0.230942	0.306689	0.0582016	0.207487	0.136332	0.630785	0.514449	0.742112	0.979736	0.859376	0.181879	0.0985198	0.155914	0.147229	0.386381	0.221696	0.385394
62	0.603715	0.197355	0.322475	0.332165	0.954937	0.782701	0.896481	0.176105	0.108126	0.125336	0.097969	0.225303	0.318601	0.0587064	0.210644	0.127101	0.58189	0.515699	0.751677	0.979838	0.894965	0.176351	0.0897842	0.149062	0.149952	0.403795	0.221955	0.401171
63	0.641445	0.194174	0.286404	0.35554	0.941467	0.776739	0.896619	0.182497	0.107016	0.116592	0.102488	0.219983	0.330583	0.0591998	0.213167	0.119184	0.53412	0.51456	0.762143	0.979989	0.923612	0.170336	0.0820654	0.141518	0.15284	0.419377	0.222179	0.413712
64	0.678159	0.191842	0.252961	0.380938	0.920882	0.77199	0.896719	0.190726	0.106092	0.107898	0.106447	0.214922	0.342403	0.0597463	0.215135	0.112617	0.488103	0.511129	0.773678	0.980142	0.944253	0.163971	0.0752848	0.13339	0.15539	0.432769	0.222372	0.423134
65	0.714311	0.19032	0.222282	0.406918	0.894106	0.768736	0.896731	0.200996	0.105066	0.0993338	0.109793	0.209954	0.353571	0.060516	0.216637	0.107459	0.444461	0.505551	0.786328	0.980323	0.956424	0.157383	0.0693705	0.124896	0.15724	0.443388	0.222547	0.429686
66	0.75	0.189538	0.194485	0.432145	0.862142	0.767313	0.896562	0.213628	0.103839	0.0910125	0.112387	0.204883	0.363603	0.0616472	0.217761	0.103744	0.403646	0.497933	0.800121	0.980503	0.959883	0.150717	0.0642333	0.116223	0.158303	0.450986	0.222676	0.433377
67	0.784911	0.189389	0.169613	0.455585	0.826053	0.767849	0.896243	0.228611	0.102413	0.0830569	0.114102	0.199574	0.372193	0.0631321	0.218552	0.101459	0.365936	0.488469	0.81483	0.980698	0.954718	0.144015	0.0598382	0.107549	0.158601	0.455469	0.222794	0.434189
68	0.818489	0.189764	0.147609	0.476404	0.786718	0.770393	0.895738	0.245394	0.100832	0.0756187	0.114939	0.194017	0.379308	0.064816	0.219044	0.100562	0.331372	0.47734	0.830281	0.980883	0.941515	0.137212	0.0561506	0.0988899	0.158076	0.457085	0.222861	0.432313
69	0.849897	0.190497	0.128383	0.494249	0.745137	0.774884	0.895192	0.263045	0.0990672	0.0688197	0.115032	0.188196	0.385131	0.0665778	0.219232	0.10098	0.299965	0.464912	0.845794	0.98108	0.921203	0.13033	0.0531374	0.0905296	0.156704	0.45617	0.222927	0.427934
70	0.878201	0.19148	0.111728	0.509075	0.702179	0.780989	0.894647	0.280694	0.0970969	0.062743	0.114466	0.182013	0.389694	0.068311	0.219102	0.102642	0.27152	0.451558	0.860452	0.981262	0.89474	0.123446	0.0508485	0.0826175	0.154503	0.453193	0.22294	0.421109
71	0.902513	0.192657	0.0973548	0.520916	0.658577	0.788274	0.894171	0.29757	0.0949944	0.0574267	0.113236	0.175621	0.393136	0.0698855	0.218636	0.10551	0.245709	0.437608	0.873275	0.981433	0.863131	0.116599	0.0492791	0.0751813	0.151637	0.448564	0.222971	0.412118
72	0.921922	0.194042	0.0849854	0.529874	0.614996	0.79621	0.89373	0.31316	0.0928711	0.0528725	0.11143	0.169055	0.395474	0.0711319	0.217816	0.109534	0.222235	0.423337	0.883541	0.981564	0.827402	0.109819	0.0484009	0.0682706	0.148313	0.442532	0.222951	0.401122
73	0.93576	0.195599	0.0743621	0.536049	0.572029	0.804052	0.89326	0.327136	0.0907673	0.0490206	0.109143	0.162355	0.396605	0.071964	0.216594	0.114588	0.200799	0.408981	0.890536	0.981676	0.788529	0.103204	0.0481254	0.0619164	0.144739	0.435196	0.222947	0.388229
74	0.943352	0.197203	0.0652697	0.539468	0.530192	0.810924	0.892791	0.339079	0.0887251	0.0457467	0.106458	0.155651	0.396385	0.0723179	0.214925	0.120426	0.181176	0.394674	0.893841	0.981747	0.747415	0.0969005	0.0483617	0.0561084	0.14109	0.426562	0.222903	0.373626
75	0.944165	0.19878	0.0575198	0.540105	0.489864	0.816299	0.892326	0.34855	0.0868703	0.0429503	0.103465	0.149093	0.395046	0.0723118	0.21281	0.126749	0.163166	0.380487	0.893406	0.981796	0.704895	0.0911042	0.0489766	0.0508194	0.137561	0.416684	0.222866	0.357616
76	0.937948	0.200276	0.0509987	0.537986	0.451501	0.819784	0.891866	0.35518	0.0852551	0.0406056	0.100341	0.142631	0.392727	0.0720261	0.210307	0.133238	0.146783	0.36651	0.88932	0.981814	0.661802	0.0860111	0.0499521	0.0461336	0.134176	0.405928	0.22279	0.340353
77	0.924753	0.201718	0.045571	0.533235	0.41529	0.821157	0.8914	0.35859	0.0837957	0.0386836	0.0972696	0.136339	0.389535	0.0715117	0.207493	0.139639	0.131935	0.352737	0.881747	0.981803	0.618659	0.0818237	0.0511894	0.0420555	0.130902	0.394758	0.22274	0.322093
78	0.904848	0.203267	0.0411798	0.525976	0.381271	0.820368	0.891021	0.35856	0.0825324	0.0371348	0.0942597	0.130201	0.385592	0.0709033	0.20446	0.14597	0.118549	0.33914	0.87098	0.981753	0.575937	0.078612	0.0525555	0.0385848	0.127689	0.38352	0.222686	0.303177
79	0.878935	0.20539	0.0377961	0.516478	0.349501	0.817541	0.890698	0.355149	0.0815684	0.03589	0.0913803	0.124236	0.381001	0.0702685	0.201372	0.152671	0.106569	0.325737	0.857453	0.98166	0.534073	0.0763569	0.0539991	0.0357071	0.124674	0.372567	0.222667	0.283912
80	0.848054	0.208853	0.0353374	0.50516	0.319942	0.81283	0.890405	0.348699	0.0810192	0.0349165	0.0887035	0.11852	0.375869	0.0695603	0.198501	0.160709	0.0959394	0.312585	0.841498	0.981542	0.49343	0.075263	0.0555727	0.033391	0.122019	0.362141	0.222644	0.264583
81	0.8132	0.214936	0.0337378	0.49246	0.292477	0.806192	0.890062	0.339499	0.0809663	0.0342176	0.0863577	0.113025	0.370196	0.0687783	0.196203	0.171566	0.0865664	0.299658	0.823301	0.981373	0.45428	0.075855	0.0574318	0.03155	0.119769	0.352363	0.222652	0.245479
82	0.77547	0.225217	0.0329426	0.478974	0.266985	0.797542	0.889662	0.328109	0.0816567	0.0337489	0.0845412	0.107697	0.364088	0.0679599	0.194875	0.18718	0.0783749	0.286984	0.80298	0.981194	0.416838	0.0787731	0.0599269	0.0300974	0.117946	0.343028	0.222658	0.226777
83	0.735968	0.241326	0.0328947	0.465463	0.243517	0.786677	0.889297	0.315119	0.0835141	0.0335097	0.0834149	0.102588	0.357561	0.0670644	0.194908	0.209733	0.0713376	0.274641	0.78066	0.98098	0.381379	0.0841959	0.0636751	0.0290223	0.116459	0.334169	0.222675	0.208603
84	0.695706	0.264814	0.0335995	0.452782	0.221975	0.773191	0.889115	0.301145	0.0867704	0.0335546	0.08319	0.0976382	0.350511	0.0661756	0.196596	0.241173	0.065409	0.262674	0.756207	0.980757	0.348058	0.0920893	0.0689731	0.0282718	0.115074	0.325639	0.222681	0.191098
85	0.655527	0.296339	0.0350642	0.441882	0.20225	0.756663	0.889222	0.286663	0.0911179	0.0339946	0.0842028	0.0927494	0.342797	0.0654184	0.200142	0.282928	0.0605515	0.251145	0.729526	0.980493	0.316958	0.102019	0.075392	0.0277726	0.113618	0.317189	0.222695	0.174337
86	0.616131	0.335322	0.0372377	0.433526	0.184247	0.736877	0.889708	0.272177	0.096147	0.0348859	0.0865683	0.0878452	0.334326	0.0649036	0.205739	0.334496	0.0567236	0.240169	0.700608	0.980197	0.288111	0.113455	0.082256	0.0274519	0.112066	0.308679	0.222716	0.158389
87	0.578148	0.380699	0.0399967	0.42826	0.167901	0.713844	0.890467	0.258047	0.101377	0.0362234	0.0901041	0.0829238	0.325037	0.0646995	0.213621	0.393963	0.0538574	0.229859	0.669545	0.979864	0.261565	0.125836	0.089187	0.0272499	0.110503	0.300004	0.222731	0.143325
88	0.542086	0.430508	0.0432079	0.426556	0.153138	0.687664	0.891323	0.244478	0.106305	0.0379869	0.0945723	0.0780197	0.314865	0.0647873	0.224232	0.458609	0.0518702	0.220342	0.636547	0.979486	0.237311	0.138866	0.0961478	0.0271096	0.10901	0.290945	0.222756	0.129187
89	0.508369	0.482334	0.0467097	0.428872	0.139906	0.658727	0.892097	0.231534	0.110868	0.0399932	0.0999734	0.0731798	0.303884	0.0649925	0.238159	0.524973	0.0506953	0.211691	0.60198	0.979092	0.215314	0.152101	0.103414	0.0269899	0.107616	0.281326	0.222764	0.116004
90	0.477372	0.533936	0.0503568	0.435515	0.128153	0.627609	0.892688	0.219247	0.115159	0.0420594	0.106259	0.0684425	0.292218	0.0652618	0.256045	0.589182	0.0502603	0.203966	0.566292	0.978661	0.195502	0.16536	0.111305	0.0268568	0.106259	0.271001	0.222773	0.10381
91	0.449411	0.583524	0.0539923	0.446984	0.117812	0.594913	0.893046	0.207617	0.11915	0.0441277	0.113421	0.0638692	0.279945	0.0656022	0.278143	0.648202	0.0505323	0.197225	0.530009	0.978241	0.177785	0.178282	0.119781	0.0266993	0.105047	0.259915	0.222757	0.0926373
92	0.424672	0.629348	0.0575308	0.463986	0.108805	0.561272	0.893262	0.196564	0.122891	0.0462115	0.121538	0.059497	0.267122	0.0660418	0.304293	0.699594	0.0515102	0.191525	0.493681	0.977796	0.162035	0.190263	0.128666	0.0265407	0.104153	0.248049	0.222734	0.0825212
93	0.40335	0.670191	0.06089	0.487033	0.101054	0.527268	0.893344	0.18609	0.126405	0.0482267	0.130628	0.0553537	0.253855	0.0665969	0.33397	0.741522	0.0531717	0.186908	0.457843	0.977367	0.148099	0.201085	0.137557	0.0263957	0.103565	0.235573	0.222688	0.0734725
94	0.385464	0.705227	0.0640426	0.516472	0.0944723	0.493372	0.893281	0.17619	0.129684	0.0500602	0.140925	0.0514539	0.24027	0.0672875	0.36671	0.773042	0.0554688	0.183392	0.42294	0.976928	0.135787	0.210874	0.145776	0.0263002	0.103171	0.222684	0.22262	0.0654879
95	0.370997	0.734183	0.0669972	0.552343	0.0889771	0.460013	0.89314	0.166976	0.132779	0.0515775	0.152812	0.0477952	0.226494	0.0680172	0.402236	0.793959	0.0583744	0.181011	0.389326	0.976497	0.124913	0.219999	0.152767	0.0263556	0.102842	0.209632	0.222542	0.05851
96	0.359831	0.75722	0.0698156	0.593774	0.0844976	0.427531	0.893003	0.158664	0.135867	0.0526151	0.166205	0.0443595	0.212692	0.0686784	0.440016	0.804629	0.0619029	0.179836	0.357301	0.976072	0.115325	0.228647	0.158099	0.0266592	0.102336	0.196678	0.222426	0.0524603
97	0.351811	0.775285	0.0726473	0.638873	0.0809495	0.396214	0.892868	0.151464	0.139133	0.0530342	0.180763	0.0411619	0.199051	0.06921	0.479561	0.805889	0.0660957	0.179865	0.327094	0.975644	0.106881	0.237449	0.161579	0.0272969	0.101383	0.184048	0.222314	0.0472451
98	0.346832	0.789291	0.0756656	0.685466	0.0782469	0.366332	0.892723	0.14552	0.142614	0.0527775	0.195819	0.0382062	0.185757	0.0696158	0.520514	0.798895	0.0709841	0.181102	0.298876	0.975228	0.0994526	0.246498	0.163108	0.0283695	0.0999221	0.171904	0.222151	0.0427693
99	0.344747	0.800169	0.0790244	0.730911	0.0763108	0.338115	0.892513	0.140853	0.146422	0.051904	0.210304	0.0355005	0.172975	0.0698995	0.562323	0.784985	0.0765615	0.18362	0.2727	0.97479	0.092958	0.255292	0.162763	0.0299925	0.0981026	0.160339	0.222018	0.0389797
100	0.345569	0.80849	0.0827598	0.772622	0.0750472	0.311702	0.892167	0.13731	0.15063	0.0505701	0.223375	0.0330703	0.160844	0.0700812	0.605051	0.765406	0.0827884	0.187605	0.248641	0.974364	0.0873303	0.263499	0.16075	0.032295	0.0964832	0.149406	0.221838	0.0358421

## Sheet: shank_angle B4FaCoM
Shank angle	mean	std	steps
left	77.3626	3.22746	90.0224	77.908	74.3784	78.8559	76.7668	78.8223	77.9669	75.4429	75.5043	76.4239	78.7823	76.1442	76.625	78.7046	79.1042	76.292	77.4209	76.9031	78.6729	75.8839	78.0171	76.8856	77.1583	76.6738	77.248	79.4523	74.258	78.0775	76.1266	76.4529	81.3167	75.5696	75.1413	66.6156	81.5893	66.5159	78.2215	77.7487	78.1257	80.3115	75.0842	81.3925	71.7063	76.4926	81.2924	81.9471	78.4954
right	72.7125	2.96094	74.9636	71.7029	69.9276	75.5677	73.5392	71.4875	75.4374	74.9135	73.3135	72.8976	73.5471	72.7387	73.2984	73.4746	71.5333	71.2359	69.3877	73.3393	74.6357	75.4889	72.7209	74.1358	73.1996	72.476	75.015	72.6386	70.4513	75.4009	71.1459	72.004	70.9306	72.4599	70.1411	71.7249	74.4056	73.5736	74.2205	72.4745	73.505	76.0587	76.2058	77.5153	75.8517	70.1648	72.1099	75.2045	72.7038
[truncated: 78 more columns]

## Sheet: B4FaCoM kin. values
		Right	Left	Norm
hip	Max. hip flexion initial contact (°)	49.52	46.23
	Max. hip extension terminal stance phase (°)	1.77	0.89
	Hip extending movement initial contact – terminal stance(°)	47.75	45.34
	Total hip movement (Range of motion) (°)	58.38	53.31
knee	Knee extension initial contact(°)	10.98	14.85
	Knee flexion foot flat (°)	26.46	22.43
	Knee flexion from initial contact to foot flat (°)	15.48	7.58
	Knee extension midstance (°)	9.97	3.57
	Knee extension from footflat to midstance (°)	16.49	18.86
	Max. kneeflexion swing fase (°)	81.44	72.57
	Total knee movement (Range of motion) (°)	73.57	69
ankle	Max. dorsal flexion terminal stance phase (°)	19.54	11.19
	Max. plantar flexion pre swing (°)	-10.35	-6.57
	Ankle plantar movement from end midstance to pre swing	29.9	17.75
	Total ankle movement(Range of Motion) (°)	29.9	17.75
	Max dorsal flexion swing phase (°)	7.95	-0.47
		Right	Left	Norm
hip	Peek hip flexion moment	0.64	0.52
	Peek hip abduction moment	0.73	0.3
knee	Peek knee flexion moment	0.13	0.16
	Peek knee abduction moment	0.4	0.12
ankle	Peek ankle plantair moment	1.06	0.94
		Avg.	Min.	Max.	RoM.
trunk	Trunk Tilt (°)	-21.9	-24.18	-18.78	5.4
	Trunk Flex (°)	4.97	-3	11.3	14.3
	Trunk Rotation (°)	3.39	-0.31	7.35	7.66

## Sheet: Rotation RHipFlex B4FaCoM
all values Right	mean	std	steps
1	49.3986	3.61686	52.696	48.523	47.108	47.372	48.996	45.286	47.915	44.153	45.465	54.03	55.136	56.828	48.271	50.334	50.613	51.016	48.455	50.904	49.019	51.083	50.664	46.073	50.303	51.511	49.095	55.936	49.395	45.953	48.436	50.483	54.426	50.015	51.861	46.21	48.138	53.207	52.033	48.763	51.619	50.294	59.932	51.109	54.872	53.451	52.855	48.642	49.34
2	49.4474	3.58988	53.0477	48.8162	47.343	47.7471	48.9951	45.4543	48.0921	44.1138	44.9042	54.0904	55.2036	56.979	48.2056	50.468	50.7978	51.1838	48.3577	51.1702	49.2086	51.1508	50.9324	46.206	50.5592	51.2395	49.3835	56.0429	49.688	45.8438	48.8559	50.9089	54.6634	50.325	51.9145	46.3885	48.2699	53.272	52.1961	48.9343	51.5647	50.287	58.3608	51.5045	54.7603	53.624	52.9966	48.435	48.924
3	49.5033	3.56642	53.4442	49.0329	47.582	48.0702	49.0055	45.5746	48.2788	44.1408	44.3603	54.0489	55.2099	56.9748	48.1868	50.7086	51.095	51.4865	48.3325	51.5163	49.3896	51.3448	51.2714	46.4378	50.8615	51.0895	49.5903	56.1067	49.9262	45.8069	49.2062	51.2937	54.6696	50.5402	51.9593	46.4668	48.4685	53.308	52.3611	49.0614	51.4794	50.191	57.0849	51.8202	54.5391	53.747	53.1107	48.303	48.608
4	49.5193	3.53808	53.8133	49.1248	47.765	48.2915	48.9758	45.5692	48.4088	44.188	43.8958	53.855	55.1009	56.7572	48.1535	51.0068	51.3987	51.8493	48.3985	51.8351	49.4821	51.5916	51.5899	46.671	51.167	51.0147	49.6361	56.0595	50.0658	45.8441	49.4307	51.5754	54.5589	50.6001	51.947	46.4027	48.671	53.27	52.4735	49.0979	51.3131	49.9619	56.1748	51.9765	54.1598	53.7195	53.1489	48.1936	48.365
5	49.455	3.49731	54.0824	49.0778	47.852	48.388	48.8644	45.3953	48.4291	44.225	43.5476	53.4738	54.8317	56.2888	48.0532	51.2911	51.6225	52.181	48.5446	52.0455	49.434	51.814	51.8136	46.813	51.4303	50.9644	49.4756	55.8507	50.0844	45.9388	49.4914	51.7164	54.4385	50.4743	51.84	46.1733	48.8157	53.111	52.48	48.9963	51.0316	49.58	55.5675	51.9224	53.5892	53.4803	53.0809	48.0524	48.139
6	49.2806	3.44465	54.1942	48.8907	47.838	48.3598	48.6419	45.0386	48.3131	44.2361	43.3119	52.8949	54.375	55.573	47.8548	51.4961	51.7237	52.4072	48.7176	52.1005	49.2285	51.9376	51.8965	46.8073	51.6056	50.8942	49.0983	55.4613	49.9644	46.0531	49.3714	51.6938	54.3671	50.1476	51.616	45.7687	48.8534	52.801	52.3464	48.7309	50.6242	49.0515	55.1485	51.6383	52.814	53.0265	52.89	47.8254	47.855
7	48.9792	3.38945	54.1135	48.5565	47.733	48.2209	48.2916	44.5108	48.0526	44.2247	43.1661	52.1295	53.7255	54.6419	47.5342	51.5816	51.6802	52.4895	48.8409	51.9775	48.8517	51.8994	51.8169	46.63	51.6595	50.7835	48.5082	54.9046	49.6903	46.134	49.0561	51.4994	54.3505	49.6187	51.2664	45.1899	48.7531	52.343	52.0603	48.3131	50.1006	48.4029	54.8125	51.1282	51.8396	52.3759	52.5691	47.4736	47.449
8	48.5442	3.34568	53.8348	48.0712	47.533	47.9759	47.8101	43.8284	47.6492	44.1929	43.0659	51.2094	52.8943	53.529	47.0808	51.527	51.4645	52.4079	48.8362	51.6751	48.2856	51.6533	51.5719	46.2783	51.584	50.6068	47.7214	54.2037	49.2576	46.1178	48.5356	51.1277	54.3372	48.9063	50.7916	44.4495	48.5031	51.748	51.6239	47.7657	49.4861	47.6624	54.4734	50.4115	50.6681	51.5505	52.1187	46.9737	46.897
9	47.975	3.32467	53.374	47.4497	47.225	47.6123	47.2029	43.0069	47.1106	44.1125	42.9535	50.1705	51.8997	52.2621	46.4977	51.3214	51.0689	52.1629	48.6525	51.2107	47.5516	51.183	51.1743	45.7663	51.3842	50.3181	46.7792	53.3882	48.6782	45.9576	47.8107	50.583	54.2616	48.042	50.1955	43.5571	48.1056	51.033	51.0483	47.1193	48.7904	46.8401	54.0509	49.5103	49.3092	50.603	51.5446	46.3186	46.2
10	47.2783	3.33376	52.7578	46.7102	46.802	47.1168	46.4798	42.0645	46.4496	43.9393	42.7667	49.0386	50.7523	50.8649	45.7951	50.962	50.5171	51.7628	48.2917	50.6083	46.703	50.5076	50.6415	45.0954	51.0688	49.8987	45.7382	52.4828	47.9764	45.6335	46.8922	49.8831	54.0785	47.0562	49.4903	42.5149	47.5718	50.211	50.3443	46.4033	48.0055	45.931	53.485	48.4457	47.7885	49.5967	50.8588	45.5115	45.362
11	46.4646	3.37415	52.0184	45.8559	46.268	46.4834	45.6577	41.025	45.6747	43.6447	42.466	47.839	49.4685	49.3554	44.9856	50.4573	49.8306	51.2123	47.7686	49.8846	45.7723	49.6549	49.9775	44.2596	50.6514	49.3456	44.6406	51.5135	47.172	45.1524	45.7976	49.0503	53.7626	45.9711	48.6917	41.3229	46.9178	49.293	49.5218	45.6439	47.1284	44.9305	52.7518	47.2425	46.1401	48.5684	50.0722	44.571	44.406
12	45.5424	3.43804	51.1893	44.883	45.624	45.7186	44.7462	39.91	44.7878	43.2212	42.0376	46.596	48.0738	47.7634	44.0814	49.815	49.006	50.5107	47.086	49.0453	44.7604	48.6458	49.1778	43.2858	50.1387	48.6347	43.4992	50.4976	46.2863	44.533	44.5533	48.1002	53.3013	44.8051	47.8063	39.9854	46.155	48.284	48.582	44.8602	46.1673	43.843	51.8633	45.9227	44.4003	47.5367	49.1999	43.526	43.356
13	44.5221	3.5163	50.2949	43.7986	44.875	44.8369	43.7583	38.74	43.8161	42.669	41.4688	45.3303	46.5994	46.1185	43.0928	49.0434	48.0357	49.6653	46.2603	48.094	43.6653	47.5107	48.2428	42.222	49.527	47.7427	42.3189	49.4418	45.3353	43.7946	43.1892	47.0342	52.7038	43.578	46.8312	38.5025	45.2898	47.191	47.5293	44.0646	45.1382	42.6767	50.8473	44.4978	42.5992	46.5096	48.2521	42.4038	42.224
14	43.4147	3.60249	49.3412	42.6182	44.026	43.8542	42.7032	37.5327	42.7646	41.9919	40.7528	44.0605	45.0777	44.4462	42.0336	48.1518	46.9438	48.6882	45.3395	47.0385	42.5024	46.2879	47.1856	41.1059	48.8231	46.6739	41.1157	48.3486	44.3285	42.9562	41.7297	45.8549	51.9896	42.3031	45.7631	36.8648	44.3302	46.021	46.38	43.2634	44.0592	41.4421	49.7316	42.9699	40.7611	45.463	47.2359	41.2291	41.013
15	42.2313	3.69318	48.3302	41.3562	43.085	42.7881	41.5895	36.2979	41.6323	41.1946	39.8892	42.793	43.532	42.7618	40.9212	47.1534	45.7672	47.5936	44.3438	45.8927	41.2994	45.0217	46.0242	39.9488	48.0348	45.4485	39.9044	47.2191	43.2693	42.0379	40.1891	44.5618	51.1756	40.9809	44.6068	35.065	43.2858	44.781	45.1618	42.4624	42.9421	40.1486	48.5401	41.3534	38.9173	44.3547	46.1556	40.0333	39.734
16	40.9806	3.78712	47.2629	40.0295	42.071	41.6545	40.421	35.0443	40.4128	40.2782	38.8861	41.5242	41.9743	41.0643	39.7668	46.0673	44.5152	46.3952	43.286	44.6733	40.0719	43.756	44.7792	38.7489	47.1527	44.0926	38.6762	46.0498	42.165	41.0603	38.5808	43.1588	50.2747	39.6163	43.3714	33.1064	42.166	43.474	43.9072	41.6658	41.7974	38.8057	47.2935	39.6738	37.1004	43.1488	45.0158	38.8398	38.391
17	39.6694	3.88437	46.1467	38.6611	40.991	40.4745	39.2006	33.7755	39.0951	39.2436	37.7586	40.2393	40.4017	39.3398	38.5714	44.9085	43.1958	45.1075	42.1713	43.4068	38.8319	42.5242	43.4656	37.5122	46.1684	42.6312	37.406	44.8346	41.0158	40.0422	36.9218	41.647	49.2945	38.221	42.0717	31.0064	40.9769	42.098	42.6447	40.8699	40.6311	37.4174	46.0049	37.9472	35.3159	41.8217	43.8214	37.6513	36.989
18	38.3025	3.98546	44.9928	37.2641	39.853	39.2575	37.9355	32.4904	37.6693	38.0942	36.5115	38.9158	38.81	37.5724	37.3321	43.6912	41.8357	43.7491	41.0013	42.1107	37.5814	41.3334	42.0997	36.2356	45.0846	41.0945	36.0771	43.5657	39.8239	38.998	35.2243	40.0271	48.241	36.7853	40.7283	28.8018	39.7216	40.66	41.394	40.0583	39.4374	35.9857	44.6856	36.1797	33.5507	40.3709	42.5739	36.4501	35.53
19	36.8832	4.08867	43.8049	35.8424	38.67	38.0059	36.6325	31.187	36.1334	36.838	35.1438	37.5297	37.1988	35.7469	36.0435	42.4323	40.458	42.3356	39.783	40.7729	36.3195	40.1672	40.6907	34.9095	43.9092	39.5125	34.6921	42.2362	38.5916	37.9325	33.4903	38.2854	47.1175	35.2883	39.3514	26.5492	38.4065	39.163	40.1596	39.2052	38.204	34.5156	43.3401	34.3708	31.7902	38.7976	41.2695	35.2156	34.024
20	35.4142	4.18859	42.5802	34.3951	37.441	36.7169	35.2982	29.8682	34.4939	35.4843	33.6636	36.0722	35.5636	33.8642	34.7045	41.1394	39.0521	40.8614	38.5121	39.3682	35.0456	39.0012	39.2442	33.5255	42.6374	37.9064	33.2587	40.8514	37.3143	36.8402	31.7228	36.4021	45.9228	33.7157	37.9444	24.3173	37.0408	37.612	38.9312	38.2834	36.9199	33.0148	41.9746	32.5242	30.0303	37.1013	39.8967	33.9312	32.475
21	33.8992	4.27788	41.3108	32.9228	36.156	35.3832	33.9451	28.5451	32.757	34.0419	32.0916	34.5677	33.9033	31.9317	33.3146	39.8083	37.6008	39.305	37.1681	37.8736	33.7513	37.8116	37.7674	32.072	41.2624	36.2899	31.7877	39.4223	35.9805	35.7111	29.9407	34.3613	44.6495	32.0614	36.5084	22.1735	35.6341	36.012	37.6918	37.2737	35.5758	31.4903	40.5997	30.6544	28.268	35.2912	38.4406	32.5814	30.885
22	32.3457	4.34921	39.9869	31.4287	34.811	33.9975	32.5868	27.224	30.9358	32.5198	30.4551	33.0386	32.2325	29.9686	31.8771	38.4295	36.0984	37.6575	35.731	36.2784	32.4197	36.5782	36.2717	30.5495	39.7856	34.6725	30.3093	37.9503	34.5778	34.5329	28.1764	32.1698	43.2877	30.3339	35.047	20.1699	34.1998	34.373	36.4268	36.1642	34.167	29.9592	39.2249	28.7801	26.5015	33.3916	36.8904	31.165	29.255
23	30.7794	4.39693	38.6007	29.922	33.401	32.5537	31.2374	25.9213	29.0637	30.9264	28.7836	31.4943	30.5748	28.0028	30.3987	36.9993	34.553	35.9247	34.186	34.5893	31.0463	35.2962	34.7641	28.974	38.212	33.0653	28.8504	36.4399	33.1019	33.2953	26.465	29.8537	41.8197	28.5634	33.565	18.3444	32.7527	32.705	35.1387	34.9513	32.6953	28.4391	37.861	26.9237	24.7283	31.4393	35.2512	29.6908	27.599
24	29.1767	4.41665	37.1595	28.4122	31.926	31.0456	29.9101	24.662	27.1683	29.2697	27.1027	29.9364	28.9483	26.0558	28.8836	35.5204	32.9788	34.12	32.5262	32.8258	29.6411	33.9721	33.2494	27.3655	36.5438	31.482	27.4247	34.8945	31.5548	31.9945	24.8354	27.4572	40.2134	26.7825	32.0703	16.724	31.3066	31.026	33.8417	33.6399	31.1675	26.9411	36.5225	25.1161	22.9523	29.4746	33.5325	28.1747	25.937
25	27.5919	4.40532	35.6815	26.8994	30.396	29.4708	28.6145	23.4629	25.284	27.5566	25.4254	28.3647	27.3718	24.1551	27.3357	33.9959	31.3945	32.2674	30.7784	31.0108	28.2096	32.6183	31.727	25.751	34.7863	29.9354	26.0451	33.2967	29.9501	30.638	23.3087	25.0385	38.4426	25.0194	30.5742	15.3194	29.8759	29.354	32.558	32.2406	29.5905	25.474	35.2396	23.3878	21.1963	27.5275	31.7424	26.6464	24.283
26	26.0291	4.36254	34.1842	25.389	28.826	27.8375	27.3544	22.3328	23.4448	25.7957	23.7618	26.789	25.862	22.3356	25.7586	32.4292	29.8099	30.3861	28.9705	29.1649	26.7572	31.2492	30.1967	24.1538	32.9544	28.4282	24.7207	31.6163	28.308	29.2424	21.899	22.6642	36.5095	23.3053	29.0888	14.1285	28.4718	27.708	31.3069	30.7666	27.9689	24.0493	34.0487	21.765	19.4942	25.6221	29.897	25.1454	22.646
27	24.5059	4.2914	32.6862	23.9075	27.237	26.1696	26.1279	21.288	21.6789	23.9997	22.1348	25.2315	24.4207	20.6244	24.1681	30.825	28.231	28.4781	27.1206	27.3061	25.3	29.8781	28.6641	22.5884	31.0649	26.9556	23.4576	29.8518	26.6489	27.8232	20.6101	20.4019	34.4432	21.6683	27.6261	13.1304	27.0988	26.111	30.1086	29.235	26.3168	22.6738	32.9609	20.2665	17.8599	23.7843	28.0227	23.7069	21.042
28	23.0369	4.1981	31.2023	22.4881	25.648	24.4925	24.9348	20.3297	20.0057	22.1822	20.5757	23.7095	23.0401	19.0297	22.5896	29.188	26.6675	26.5483	25.2398	25.4552	23.8509	28.5166	27.1363	21.0778	29.131	25.511	22.2599	28.0638	24.9927	26.3976	19.4392	18.3127	32.2897	20.1264	26.1975	12.2835	25.7625	24.588	28.9763	27.6672	24.6516	21.3544	31.9544	18.8987	16.2927	22.0329	26.1444	22.3502	19.492
29	21.6342	4.09015	29.737	21.1498	24.089	22.8254	23.7839	19.4344	18.4354	20.3616	19.1083	22.2287	21.7211	17.5445	21.0465	27.5175	25.1192	24.6169	23.3575	23.634	22.42	27.1765	25.6216	19.6442	27.175	24.0912	21.1206	26.3411	23.3594	24.9853	18.3789	16.4494	30.1023	18.6901	24.8132	11.5455	24.4744	23.154	27.9149	26.0827	22.9881	20.0964	31.0019	17.6481	14.7903	20.3873	24.2845	21.0818	18.006
30	20.3059	3.97505	28.2978	19.9007	22.592	21.1892	22.6795	18.5777	16.9712	18.5694	17.7439	20.7951	20.4621	16.1485	19.5643	25.8192	23.5719	22.7134	21.5206	21.8634	21.0325	25.8746	24.1353	18.2959	25.2264	22.7002	20.0307	24.7459	21.7672	23.5943	17.4151	14.8474	27.9337	17.366	23.4821	10.877	23.2505	21.819	26.9218	24.5062	21.3421	18.9057	30.0825	16.5012	13.3594	18.8566	22.4632	19.914	16.591
31	19.0552	3.86007	26.8981	18.7426	21.181	19.6102	21.6245	17.7402	15.6254	16.8443	16.4904	19.4174	19.2542	14.8139	18.1677	24.1045	22.0161	20.8627	19.7817	20.1596	19.7162	24.6328	22.6926	17.0248	23.3117	21.3479	18.9819	23.3019	20.2308	22.231	16.5247	13.5146	25.8317	16.1558	22.2147	10.2295	22.0926	20.583	25.9822	22.9705	19.732	17.7972	29.1753	15.4553	12.0094	17.4388	20.7027	18.8407	15.255
32	17.8799	3.75194	25.5444	17.665	19.86	18.1074	20.6201	16.9032	14.4064	15.2164	15.3426	18.1067	18.0945	13.514	16.8683	22.388	20.4484	19.0833	18.1852	18.5323	18.4868	23.467	21.2998	15.8214	21.4621	20.0463	17.9688	22.0058	18.7639	20.8964	15.6798	12.4274	23.8293	15.0568	21.0205	9.56078	20.9934	19.446	25.0738	21.5029	18.1798	16.785	28.2616	14.4979	10.7308	16.1286	19.0229	17.8397	14.003
33	16.7727	3.6574	24.2442	16.6459	18.628	16.6924	19.6532	16.0546	13.2932	13.7063	14.2824	16.872	16.9866	12.2376	15.6606	20.6841	18.8712	17.3897	16.7532	16.9922	17.3419	22.3787	19.9568	14.6746	19.7105	18.7976	16.9844	20.8385	17.3798	19.5894	14.8441	11.5369	21.9481	14.0508	19.9064	8.83926	19.9445	18.403	24.177	20.1188	16.7064	15.8711	27.3294	13.6119	9.49724	14.9178	17.4341	16.8826	12.838
34	15.7229	3.5826	23.008	15.6627	17.479	15.3703	18.7057	15.1853	12.2667	12.3357	13.2917	15.7103	15.934	10.986	14.5217	19.014	17.294	15.79	15.493	15.547	16.2617	21.363	18.6593	13.5697	18.082	17.598	16.0123	19.772	16.0883	18.317	13.984	10.771	20.207	13.1103	18.874	8.05	18.938	17.437	23.2767	18.8293	15.311	15.035	26.365	12.769	8.278	13.792	15.9457	15.938	11.751
35	14.7159	3.5309	21.8426	14.6929	16.396	14.1349	17.7734	14.2768	11.3062	11.1188	12.3513	14.6035	14.942	9.76091	13.4162	17.4023	15.7338	14.2961	14.4107	14.1943	15.211	20.4105	17.3959	12.4817	16.602	16.4441	15.0343	18.7783	14.8925	17.0905	13.0764	10.0634	18.6152	12.207	17.9092	7.1981	17.947	16.526	22.3582	17.645	13.9922	14.2377	25.3537	11.9152	7.04948	12.7321	14.5644	14.9787	10.727
36	13.733	3.50246	20.7437	13.6994	15.356	12.9817	16.8512	13.3069	10.3842	10.052	11.4398	13.5184	14.0166	8.55677	12.3076	15.8516	14.1917	12.9122	13.4611	12.9157	14.1451	19.4982	16.1544	11.3816	15.269	15.3269	14.0387	17.8294	13.7902	15.9209	12.1114	9.36376	17.1696	11.3027	16.9788	6.31081	16.9325	15.646	21.4081	16.5695	12.7533	13.4446	24.2933	10.9989	5.79421	11.7103	13.286	13.974	9.756
37	12.7544	3.49596	19.7054	12.6353	14.324	11.9057	15.9239	12.2615	9.471	9.10873	10.5364	12.4237	13.1607	7.36182	11.1604	14.3516	12.6606	11.6326	12.5859	11.6892	13.0213	18.5917	14.9245	10.2439	14.0723	14.2396	13.016	16.8994	12.7704	14.8203	11.0983	8.63418	15.8658	10.3607	16.0515	5.42218	15.8599	14.761	20.4204	15.6002	11.6015	12.6292	23.1869	9.98509	4.506	10.7035	12.0911	12.8917	8.834
38	11.7617	3.50806	18.7168	11.4703	13.263	10.8912	14.9752	11.1424	8.54424	8.24763	9.61928	11.3001	12.3732	6.17098	9.95004	12.8726	11.1482	10.4486	11.7215	10.4904	11.7964	17.6538	13.6873	9.05341	12.992	13.171	11.9617	15.9659	11.7992	13.7869	10.0645	7.84779	14.6995	9.36467	15.097	4.55653	14.7106	13.841	19.3949	14.7276	10.5317	11.753	22.0416	8.86527	3.20079	9.68885	10.9499	11.7073	7.952
39	10.7422	3.53189	17.7662	10.2006	12.142	9.91751	13.9875	9.96814	7.59642	7.42664	8.66785	10.147	11.6397	4.99942	8.67412	11.3758	9.66603	9.35285	10.8166	9.29433	10.4395	16.6459	12.423	7.82011	11.9979	12.1089	10.8943	15.0137	10.8165	12.8053	9.05173	6.98524	13.6559	8.32165	14.0872	3.72956	13.4757	12.854	18.3321	13.9347	9.503	10.7642	20.863	7.66333	1.91109	8.64588	9.83428	10.4153	7.078
40	9.69323	3.55703	16.8375	8.85682	10.936	8.9557	12.949	8.77267	6.63109	6.61218	7.66979	8.9857	10.937	3.86485	7.35891	9.84045	8.21536	8.34818	9.83536	8.09391	8.96082	15.5375	11.1204	6.57497	11.0556	11.0435	9.85088	14.0398	9.77242	11.8588	8.10364	6.03582	12.7082	7.25967	12.9975	2.95067	12.1527	11.76	17.2357	13.1907	8.45936	9.63876	19.6551	6.43218	0.671909	7.55545	8.71976	9.027	6.172
41	8.62337	3.57204	15.9151	7.49561	9.642	7.97018	11.8527	7.60052	5.66827	5.78314	6.62364	7.85474	10.2541	2.7802	6.05693	8.29339	6.795	7.44088	8.75864	6.90558	7.40722	14.3105	9.78582	5.35941	10.1388	9.94803	8.86182	13.0632	8.6513	10.9272	7.252	5.00612	11.8183	6.21471	11.8184	2.22195	10.743	10.538	16.1023	12.4512	7.36561	8.39048	18.4299	5.23645	-0.480121	6.42479	7.58667	7.57888	5.218
42	7.55135	3.56694	14.9822	6.17528	8.287	6.93538	10.6937	6.49979	4.73722	4.94441	5.54122	6.79288	9.59136	1.76384	4.82817	6.81261	5.42021	6.63736	7.60082	5.76158	5.85157	12.9692	8.44492	4.21941	9.2363	8.79755	7.94529	12.1129	7.47211	9.98361	6.50712	3.92524	10.9423	5.21494	10.5596	1.54836	9.28933	9.194	14.9151	11.6701	6.21036	7.06207	17.201	4.12755	-1.504	5.29355	6.43279	6.12327	4.22
43	6.50166	3.5355	14.0209	4.93706	6.926	5.84209	9.47903	5.51436	3.85691	4.12927	4.45012	5.82812	8.93312	0.837152	3.72036	5.49955	4.11573	5.92564	6.40845	4.67636	4.37942	11.5377	7.11991	3.19118	8.34609	7.59318	7.11324	11.2119	6.28642	9.00218	5.85791	2.84015	10.0429	4.27009	9.247	0.955485	7.88036	7.759	13.6598	10.8177	5.00673	5.71367	15.9772	3.13027	-2.36391	4.20618	5.27336	4.70406	3.193
44	5.49815	3.47642	13.0184	3.80533	5.625	4.70813	8.23341	4.67592	3.037	3.38346	3.39412	4.97525	8.25212	0.0149394	2.75981	4.44179	2.9027	5.27315	5.25173	3.64024	3.04887	10.0599	5.82386	2.28951	7.46215	6.36821	6.36726	10.3761	5.17053	7.95879	5.28333	1.80491	9.08976	3.39075	7.91597	0.498121	6.60873	6.29	12.3276	9.88931	3.79379	4.39251	14.7552	2.23936	-3.05133	3.16645	4.13441	3.3711	2.172
45	4.56219	3.39305	11.973	2.79289	4.431	3.57567	6.98844	4.00078	2.28489	2.75744	2.41367	4.233	7.53511	-0.696333	1.959	3.68533	1.80233	4.64667	4.189	2.655	1.86722	8.58811	4.574	1.51333	6.57133	5.16067	5.70044	9.61911	4.20711	6.848	4.76733	0.857556	8.06867	2.59978	6.59833	0.247889	5.53933	4.846	10.9156	8.89633	2.63233	3.12222	13.5243	1.43333	-3.57967	2.15967	3.04544	2.16756	1.203
46	3.71471	3.29284	10.8914	1.91582	3.372	2.48518	5.76991	3.49482	1.61255	2.306	1.53255	3.585	6.79091	-1.28936	1.31582	3.23564	0.853273	4.028	3.24191	1.74791	0.832455	7.16345	3.39536	0.854909	5.666	4	5.10791	8.94964	3.46509	5.68945	4.31345	0.0192727	6.98909	1.94109	5.31509	0.268727	4.70791	3.483	9.43409	7.86136	1.59764	1.91136	12.2785	0.696909	-3.97045	1.17536	2.03282	1.09218	0.33
47	2.97995	3.18652	9.797	1.20721	2.46	1.4738	4.59981	3.16148	1.03743	2.07664	0.748737	3.01216	6.03323	-1.73934	0.821374	3.07321	0.102	3.43412	2.39064	0.958545	-0.0596263	5.81591	2.33197	0.310414	4.74418	2.91109	4.60518	8.3687	2.99452	4.51412	3.96291	-0.688869	5.87245	1.46295	4.08761	0.593394	4.12779	2.269	7.90456	6.82591	0.770606	0.784091	11.0273	0.0355758	-4.24142	0.238364	1.12292	0.123111	-0.428
48	2.38755	3.08944	8.73573	0.709394	1.709	0.587333	3.50943	3.00991	0.58002	2.09924	0.0569394	2.49905	5.27643	-1.99889	0.48701	3.16788	-0.416424	2.90982	1.63027	0.318727	-0.820899	4.57411	1.45441	-0.108909	3.81064	1.92952	4.22615	7.87128	2.83595	3.34473	3.78473	-1.24713	4.73524	1.20264	2.94845	1.21451	3.79324	1.3	6.35574	5.85231	0.217515	-0.192485	9.7987	-0.516303	-4.40539	-0.58003	0.357525	-0.758889	-1.073
49	1.97253	3.0237	7.76491	0.460667	1.138	-0.115939	2.55303	3.0583	0.260455	2.38379	-0.532636	2.03627	4.5473	-2.01533	0.351727	3.51073	-0.694909	2.504	0.965182	-0.157455	-1.45921	3.48415	0.839909	-0.366879	2.89609	1.10673	4.00312	7.46297	3.01736	2.21018	3.85364	-1.64333	3.59136	1.18294	1.95036	2.08867	3.67409	0.668	4.82067	5.01909	-0.0245455	-0.908545	8.63582	-0.903182	-4.48691	-1.19445	-0.198182	-1.53488	-1.606
50	1.76932	3.01558	6.93545	0.480222	0.767	-0.593475	1.80907	3.31836	0.0961616	2.92943	-0.997434	1.62807	3.88871	-1.75156	0.469758	4.13982	-0.752848	2.25291	0.403364	-0.464788	-1.96246	2.60663	0.539172	-0.417253	2.05485	0.502485	3.95573	7.17186	3.54102	1.15473	4.23245	-1.88416	2.46724	1.39802	1.16936	3.1808	3.728	0.431	3.35816	4.40754	0.0464242	-1.24447	7.60512	-1.06942	-4.52791	-1.53582	-0.466545	-2.1254	-2.026
51	1.79794	3.06822	6.27967	0.749919	0.612	-0.829566	1.35503	3.78461	0.116838	3.74757	-1.31973	1.29447	3.36233	-1.21671	0.905869	5.13148	-0.626273	2.18388	-0.0340909	-0.603879	-2.29813	2.00618	0.554828	-0.217192	1.34933	0.175879	4.08878	7.03971	4.38342	0.232606	4.95585	-1.9978	1.40758	1.8198	0.715636	4.5012	3.92533	0.595	2.07497	4.08532	0.393091	-1.11054	6.79045	-0.980818	-4.5527	-1.55567	-0.37597	-2.39736	-2.317
52	2.10247	3.24408	5.80464	1.22133	0.674	-0.832091	1.23676	4.44879	0.347091	4.86921	-1.48918	1.06409	3.03227	-0.480333	1.7123	6.57082	-0.342182	2.31982	-0.316	-0.585636	-2.41652	1.73136	0.838455	0.250485	0.858455	0.168909	4.39627	7.10967	5.5053	-0.488545	6.02155	-2.00794	0.482182	2.4287	0.684636	6.10718	4.26155	1.098	1.10582	4.09221	0.949545	-0.488303	6.23018	-0.646636	-4.53236	-1.27045	0.115727	-2.22045	-2.454
53	2.65685	3.48105	5.49627	1.84727	0.933	-0.618303	1.45167	5.32032	0.790889	6.34154	-1.48606	0.970778	2.94103	0.366495	2.9217	8.52115	0.118273	2.67288	-0.404727	-0.40997	-2.2724	1.79167	1.32577	0.968	0.651788	0.491515	4.88405	7.42154	6.86537	-0.937485	7.40391	-1.90438	-0.227242	3.24809	1.09112	8.05373	4.75888	1.849	0.557677	4.43719	1.65821	0.543657	5.89458	-0.110424	-4.37615	-0.721545	1.0009	-1.56801	-2.395
54	3.47175	3.77948	5.32973	2.61902	1.37	-0.196384	1.94896	6.43782	1.46809	8.21061	-1.29035	1.04631	3.10692	1.27627	4.56177	10.9968	0.824424	3.25397	-0.256364	-0.0453636	-1.82626	2.14417	1.98695	1.92936	0.784152	1.11655	5.58631	8.0122	8.43651	-1.06112	9.07885	-1.63909	-0.648939	4.34861	1.88885	10.3731	5.4613	2.795	0.458162	5.11267	2.50179	1.85266	5.72573	0.603212	-3.9587	0.109394	2.22969	-0.545626	-2.085
55	4.56036	4.13463	5.29745	3.58191	1.99	0.439	2.65864	7.86155	2.41309	10.4961	-0.867727	1.32909	3.50927	2.28082	6.64564	13.9556	1.87082	4.08473	0.196182	0.570818	-1.02909	2.72809	2.862	3.16409	1.30545	1.994	6.54082	8.92027	10.2164	-0.837091	11.0322	-1.13018	-0.741	5.83055	2.98945	13.0602	6.42409	3.958	0.744545	6.11564	3.50991	3.33645	5.67255	1.53045	-3.14991	1.28864	3.74536	0.711091	-1.458
56	5.94792	4.54033	5.42733	4.82211	2.825	1.31144	3.54222	9.64767	3.67578	13.1812	-0.166	1.89067	4.12289	3.47456	9.16478	17.3033	3.34833	5.20667	1.038	1.515	0.179556	3.53033	4.05256	4.74278	2.28133	3.08133	7.78011	10.187	12.23	-0.283333	13.2527	-0.273667	-0.507	7.77611	4.303	16.0541	7.70267	5.428	1.30644	7.46089	4.758	4.97589	5.72133	2.761	-1.82867	2.898	5.52478	2.14089	-0.434
57	7.66407	4.98079	5.78103	6.43278	3.943	2.47307	4.63034	11.8204	5.31192	16.222	0.886818	2.81848	4.97094	4.96676	12.08	20.9118	5.32945	6.685	2.37045	2.85527	1.86175	4.421	5.66944	6.74743	3.77797	4.37152	9.32299	11.8436	14.515	0.561758	15.7236	1.02383	0.00824242	10.2133	5.78212	19.2474	9.34097	7.317	2.05756	9.17354	6.34879	6.82936	5.90676	4.39439	0.100758	5.00591	7.59166	3.7717	1.065
58	9.72705	5.43365	6.44545	8.47961	5.435	4.00397	6.01255	14.3596	7.36615	19.5343	2.36058	4.18073	6.11655	6.84179	15.325	24.6395	7.84491	8.587	4.19336	4.64	4.0723	4.88933	7.7807	9.22436	5.83509	5.90818	11.1838	13.8945	17.0872	1.67382	18.413	2.81158	0.759273	13.0956	7.43609	22.518	11.3658	9.696	2.99624	11.2734	8.36955	8.99161	6.296	6.49682	2.68682	7.63736	9.98679	5.67318	3.089
59	12.1717	5.83287	7.51518	10.9741	7.372	5.98906	7.78881	17.205	9.85169	23.0057	4.31287	6.01692	7.64355	9.13132	18.803	28.3487	10.8598	10.9384	6.51455	6.88639	6.80976	7.88892	10.3865	12.1581	8.4527	7.77061	13.3569	16.3099	19.9184	3.07891	21.2685	5.09145	1.74394	16.3112	9.31409	25.7473	13.7784	12.572	4.20364	13.7617	10.8571	11.5386	6.97967	9.07788	5.9077	10.7646	12.7274	7.90452	5.649
60	14.9333	6.16133	9.07015	13.8629	9.775	8.45777	10.0207	20.2626	12.732	26.5093	6.76554	8.32633	9.6223	11.799	22.4012	31.9252	14.2784	13.7022	9.29927	9.57264	10.0114	10.216	13.4178	15.4559	11.5777	10.0398	15.8068	19.0261	22.9328	4.85642	24.2161	7.82298	3.02921	19.6996	11.4724	28.8337	16.5455	15.879	5.79295	16.6094	13.7826	14.4799	8.05012	12.0816	9.66503	14.2936	15.7811	10.5324	8.714
61	17.9557	6.36164	11.1551	17.0406	12.598	11.3958	12.7106	23.419	15.936	29.9268	9.68421	11.052	12.0829	14.7472	25.9966	35.2918	17.9657	16.7969	12.4719	12.6292	13.6479	13.0032	16.7548	18.9684	15.0962	12.7435	18.4732	21.9519	26.0122	7.09582	27.1697	10.9274	4.72936	23.0848	13.9413	31.7128	19.6019	19.483	7.87348	19.7491	17.063	17.7458	9.57782	15.3977	13.7974	18.0347	19.0594	13.6068	12.205
62	21.1351	6.40624	13.7608	20.3688	15.743	14.7278	15.8032	26.5623	19.3135	33.1677	12.9821	14.0864	14.9978	17.8413	29.4721	38.4056	21.7738	20.1048	15.9186	15.9505	17.6452	16.1648	20.2503	22.5334	18.8551	15.8408	21.2752	24.9829	29.0176	9.83964	30.0403	14.2936	6.94815	26.3219	16.7042	34.3638	22.8553	23.219	10.4935	23.0823	20.5788	21.1718	11.6081	18.8923	18.1196	21.8344	22.4353	17.078	15.999
63	24.4447	6.32522	16.8127	23.7043	19.072	18.3312	19.1924	29.5994	22.728	36.1826	16.5378	17.2948	18.2852	20.9395	32.7401	41.257	25.568	23.4898	19.5096	19.4092	21.7724	19.577	23.7542	26.0115	22.6952	19.2385	24.1233	28.0182	31.819	13.0453	32.7568	17.7909	9.72048	29.3345	19.6952	36.7977	26.1976	26.929	13.6172	26.4959	24.1823	24.5841	14.1527	22.4242	22.463	25.5574	25.775	20.799	19.961
64	27.6922	6.10391	20.1717	26.9385	22.437	22.0607	22.7388	32.468	26.0758	38.9617	20.2175	20.5386	21.8205	23.9302	35.7525	43.8589	29.2416	26.829	23.1224	22.888	25.6691	23.1046	27.1491	29.3055	26.4738	22.8085	26.9371	30.973	34.3295	16.5864	35.2804	21.2902	12.9942	32.1115	22.8137	39.0435	29.5298	30.483	17.1241	29.8823	27.7395	27.8433	17.1755	25.8745	26.6981	29.1031	28.9595	24.5875	23.95
65	30.8328	5.79615	23.679	30.0166	25.719	25.7794	26.3	35.1399	29.2826	41.5224	23.8956	23.6937	25.4574	26.7554	38.4996	46.2372	32.7177	30.0295	26.652	26.2912	29.0919	26.6223	30.3748	32.3725	30.083	26.4119	29.6674	33.7886	36.5191	20.2819	37.609	24.6909	16.6304	34.6834	25.9479	41.133	32.7723	33.806	20.8433	33.1617	31.1572	30.8717	20.5829	29.1653	30.747	32.4131	31.9094	28.2813	27.841
66	33.8212	5.44462	27.1898	32.9252	28.842	29.388	29.7632	37.6194	32.3087	43.8889	27.4678	26.6764	29.0578	29.4048	40.9989	48.4065	35.9508	33.0437	30.026	29.5562	32.0674	30.0383	33.4212	35.2136	33.4699	29.9239	32.2968	36.4406	38.4051	23.9492	39.7639	27.9378	20.4455	37.0907	28.9982	43.0894	35.8758	36.88	24.5961	36.2939	34.3851	33.6569	24.2396	32.2593	34.5718	35.4699	34.596	31.7768	31.541
67	36.6408	5.08389	30.599	35.674	31.772	32.831	33.0597	39.9297	35.1437	46.0743	30.8703	29.4613	32.5223	31.8883	43.277	50.38	38.927	35.865	33.195	32.659	34.742	33.3023	36.3027	37.8553	36.629	33.263	34.8343	38.9353	40.0383	27.435	41.778	31.014	24.258	39.3623	31.9	44.923	38.814	39.733	28.2467	39.2623	37.397	36.232	27.994	35.15	38.16	38.282	37.031	35.038	35.009
68	39.2914	4.73475	33.8405	38.281	34.503	36.0855	36.1661	42.0958	37.797	48.0786	34.092	32.0746	35.8031	34.2236	45.3617	52.1599	41.6406	38.5012	36.1409	35.6073	37.2248	36.3978	39.0436	40.3334	39.5794	36.4021	37.3046	41.2918	41.4865	30.64	43.6747	33.9286	27.9275	41.5134	34.6224	46.6299	41.566	42.403	31.7258	42.0593	40.1936	38.6411	31.6884	37.8501	41.5102	40.8496	39.2487	38.0695	38.24
69	41.7887	4.40555	36.9066	40.7632	37.046	39.1415	39.0962	44.1386	40.2886	49.8925	37.1608	34.5676	38.9038	36.4314	47.2708	53.7442	44.1322	40.9828	38.9455	38.434	39.5763	39.3253	41.664	42.6766	42.3728	39.3544	39.7262	43.5298	42.8099	33.5484	45.4738	36.7057	31.3995	43.548	37.183	48.1956	44.1367	44.928	35.023	44.6788	42.808	40.9187	35.2061	40.3942	44.6611	43.2275	41.2854	40.8851	41.256
70	44.1139	4.10661	39.8116	43.1282	39.414	41.9878	41.881	46.0699	42.6363	51.5043	40.1213	36.9944	41.855	38.5335	49.0115	55.1246	46.4324	43.3326	41.6594	41.1634	41.8376	42.0917	44.1684	44.8931	45.0383	42.1365	42.0995	45.6632	44.052	36.1868	47.1833	39.3745	34.6728	45.457	39.5926	49.6026	46.5306	47.323	38.1588	47.1132	45.2692	43.0836	38.4924	42.7991	47.6219	45.4427	43.1684	43.4936	41.256
71	46.3638	3.80152	42.5673	45.3698	41.619	44.6247	44.5516	47.8877	44.8397	52.9092	43.0094	39.4025	44.6864	40.5444	50.5848	56.2991	48.5555	45.5585	44.2881	43.7952	44.0166	44.7036	46.5374	46.9674	47.5872	44.7659	44.4041	47.6932	45.237	38.6007	48.8079	41.9584	37.7691	47.2215	41.8535	50.8394	48.7506	49.585	41.1585	49.3572	47.6002	45.1309	41.5352	45.061	50.3802	47.5067	44.913	45.891	46.775
72	48.4431	3.52332	45.1739	47.4684	43.662	47.0542	47.1157	49.5758	46.9131	54.1175	45.8338	41.8219	47.4103	42.4704	51.9901	57.277	50.5056	47.6602	46.8148	46.3094	46.0983	47.162	48.7381	48.8791	50.0182	47.2522	46.6062	49.6119	46.3756	40.8388	50.3489	44.4681	40.7063	48.8207	43.9568	51.9004	50.8019	51.691	44.0344	51.4133	49.8059	47.0317	44.3515	47.1718	52.9164	49.4129	46.5217	48.0659	49.314
73	50.3729	3.26589	47.6176	49.3945	45.543	49.2728	49.553	51.1184	48.8634	55.1532	48.5716	44.2538	50.0193	44.3121	53.2306	58.0795	52.2784	49.6276	49.211	48.6761	48.0634	49.4569	50.7356	50.6097	52.3238	49.5925	48.6747	51.406	47.4643	42.9386	51.803	46.8894	43.4894	50.2385	45.8867	52.7854	52.6924	53.605	46.7809	53.2876	51.8825	48.7575	46.9756	49.1191	55.2114	51.1455	47.9876	50.001	51.72
74	52.1411	3.03882	49.8757	51.1258	47.265	51.2922	51.8276	52.5093	50.6857	56.0491	51.1795	46.6732	52.483	46.0654	54.3137	58.7305	53.8618	51.4381	51.4423	50.8625	49.8959	51.5697	52.5111	52.15	54.4864	51.7689	50.5878	53.0674	48.4938	44.919	53.1689	49.1833	46.1067	51.4743	47.6222	53.4982	54.4318	55.294	49.3783	54.9948	53.8225	50.3022	49.439	50.8918	57.2435	52.6866	49.302	51.7005	53.981
75	53.7379	2.85241	51.9276	52.6578	48.839	53.1169	53.8952	53.7514	52.3715	56.8404	53.6105	49.0369	54.7659	47.7214	55.2512	59.2575	55.2482	53.0722	53.4765	52.837	51.577	53.4821	54.0633	53.5079	56.4857	53.7568	52.3411	54.5899	49.4566	46.7788	54.4488	51.2986	48.5338	52.5432	49.1387	54.0513	56.0318	56.741	51.8079	56.5545	55.619	51.6815	51.7565	52.4889	58.999	54.0216	50.4619	53.1786	56.07
76	55.1548	2.71092	53.761	53.9969	50.274	54.7554	55.7215	54.8538	53.9096	57.5598	55.8273	51.3019	56.8383	49.2707	56.0612	59.587	56.4376	54.5202	55.2953	54.5746	53.0876	55.1878	55.4044	54.6944	58.3102	55.5331	53.9464	55.9752	50.3371	48.5045	55.6375	53.1938	50.7428	53.4703	50.4185	54.4582	57.4967	57.937	54.0536	57.9857	57.2629	52.925	53.9222	53.9196	60.4791	55.1385	51.4726	54.4538	57.965
77	56.3922	2.61809	55.3774	55.1576	51.574	56.2206	57.2881	55.829	55.2895	58.2301	57.8104	53.4326	58.6868	50.7008	56.7589	59.7749	57.4399	55.7772	56.9	56.0589	54.4187	56.6957	56.5477	55.7274	59.9637	57.0796	55.4295	57.2286	51.1186	50.0806	56.7219	54.8456	52.7159	54.2831	51.4571	54.7414	58.8239	58.883	56.0976	59.3027	58.7448	54.0604	55.9123	55.2005	61.6927	56.0642	52.3397	55.5448	59.649
78	57.458	2.57728	56.7827	56.1539	52.732	57.5339	58.5891	56.6846	56.5023	58.8596	59.5536	55.4021	60.3084	51.9968	57.3523	60.27	58.2763	56.8447	58.306	57.2847	55.5662	58.0214	57.4984	56.6177	61.4597	58.39	56.8113	58.3596	51.7818	51.4897	57.6803	56.241	54.4473	55.0086	52.2603	54.9211	60.0067	59.586	57.9171	60.514	60.0557	55.1084	57.695	56.346	62.656	56.8247	53.0646	56.4761	61.111
79	58.3489	2.57339	57.9804	56.9953	53.736	58.7035	59.6255	57.4227	57.539	59.442	61.0582	57.1931	61.7054	53.1488	57.8409	60.4345	58.9715	57.7255	59.5217	58.262	56.5299	59.1805	58.255	57.3735	62.8061	59.4596	58.1033	59.3764	52.3109	52.7205	58.4856	57.3686	55.9509	55.6664	52.8406	55.0063	61.0372	60.06	59.4944	61.6228	61.1806	56.0851	59.2419	57.3675	63.3902	57.4475	53.647	57.2806	62.35
80	59.0693	2.60175	58.9683	57.6757	54.571	59.7195	60.4039	58.0382	58.3869	59.9561	62.3339	58.7959	62.8852	54.1533	58.2115	60.5059	59.5442	58.418	60.5745	59.0082	57.3127	60.1829	58.8128	57.9978	63.9856	60.2844	59.3023	60.2827	52.6939	53.7667	59.1115	58.2266	57.2435	56.2673	53.2136	55.0035	61.9036	60.318	60.8224	62.6241	62.1049	56.9992	60.5334	58.2654	63.9063	57.9546	54.0901	57.9674	63.364
81	59.6148	2.65375	59.7418	58.1775	55.224	60.5699	60.9272	58.5201	59.0045	60.3731	63.3957	60.2011	63.8456	55.0122	58.4421	60.4679	60	58.9184	61.472	59.5372	57.9182	61.027	59.1681	58.4776	64.9622	60.8593	60.3945	61.0665	52.9212	54.6318	59.5329	58.8145	58.3338	56.8016	53.401	54.914	62.5912	60.364	61.8881	63.5032	62.8136	57.8351	61.5588	59.0354	64.2009	58.3534	54.3985	58.519	64.145
82	59.9786	2.72304	60.2885	58.4746	55.674	61.2463	61.1921	58.849	59.3856	60.6653	64.2544	61.398	64.5755	55.7198	58.5051	60.2994	60.3311	59.2224	62.2105	59.849	58.3458	61.7035	59.3123	58.792	65.6978	61.1786	61.3594	61.7013	52.984	55.3258	59.7298	59.1295	59.224	57.2509	53.4297	54.7411	63.0844	60.192	62.7029	64.2352	63.2886	58.5845	62.3207	59.669	64.2688	58.6302	54.5814	58.9161	64.678
83	60.1478	2.80452	60.5837	58.5326	55.897	61.7402	61.1879	58.9977	59.5182	60.8142	64.9096	62.3669	65.0599	56.2619	58.372	59.9809	60.5112	59.3221	62.7604	59.9428	58.5894	62.1997	59.2217	58.9141	66.1507	61.2352	62.1725	62.1471	52.8772	55.8559	59.6926	59.1737	59.91	57.5903	53.3193	54.4896	63.3683	59.796	63.2704	64.7873	63.5043	59.2323	62.8262	60.1487	64.111	58.7639	54.6528	59.1446	64.946
84	60.1167	2.89271	60.5935	58.3229	55.873	62.0413	60.8923	58.9329	59.3892	60.8121	65.3476	63.0814	65.2819	56.6257	58.0309	59.5023	60.4965	59.2052	63.0767	59.8202	58.6383	62.4952	58.8779	58.8193	66.2742	61.0219	62.8024	62.3566	52.5981	56.2171	59.4231	58.9584	60.3716	57.7857	53.0807	54.1666	63.4304	59.181	63.5818	65.1237	63.4355	59.7469	63.0718	60.4578	63.7244	58.7207	54.6249	59.2017	64.92
85	59.8609	2.97969	60.2917	57.8306	55.603	62.1369	60.2855	58.621	58.989	60.6608	65.5404	63.5142	65.2228	56.8003	57.4995	58.8604	60.2505	58.8639	63.117	59.4785	58.4812	62.5552	58.2772	58.4975	66.0446	60.5339	63.2227	62.2887	52.1622	56.3928	58.9343	58.5089	60.5667	57.8083	52.7221	53.7802	63.2615	58.382	63.6107	65.2146	63.0748	60.0834	63.0405	60.5908	63.1308	58.483	54.5063	59.096	64.577
86	59.3806	3.06367	59.6714	57.0657	55.106	62.0024	59.3636	58.0402	58.3164	60.3744	65.4542	63.6379	64.8729	56.7748	56.8187	58.0615	59.759	58.3024	62.8501	58.918	58.1015	62.342	57.4349	57.9614	65.4713	59.7736	63.4143	61.9139	51.6024	56.3613	58.2492	57.8633	60.4466	57.6406	52.2483	53.3422	62.8577	57.463	63.3172	65.0335	62.4368	60.2055	62.7114	60.5535	62.3767	58.0528	54.2998	58.8299	63.908
87	58.6953	3.13615	58.7521	56.0748	54.416	61.6049	58.15	57.1987	57.3849	59.9827	65.0619	63.4317	64.2465	56.5446	56.0409	57.1357	59.0452	57.5403	62.2615	58.1557	57.5115	61.839	56.3947	57.2434	64.58	58.7578	63.3639	61.2214	50.9626	56.1064	57.3971	57.0714	59.9738	57.2825	51.6563	52.8713	62.2278	56.501	62.6736	64.5627	61.5506	60.0904	62.0652	60.3575	61.5032	57.4288	54.0081	58.3879	62.938
88	57.8275	3.1943	57.5806	54.9296	53.584	60.9448	56.7022	56.1366	56.2253	59.5145	64.3481	62.8938	63.3881	56.1129	55.2221	56.1414	58.1612	56.6186	61.3674	57.226	56.7775	61.061	55.219	56.3862	63.4222	57.5334	63.0675	60.2251	50.2883	55.6272	56.4196	56.1979	59.1426	56.7625	50.9507	52.3945	61.4022	55.57	61.6888	63.7925	60.4525	59.7275	61.1047	60.014	60.5435	56.6253	53.6391	57.7854	61.719
89	56.818	3.23578	56.2257	53.7011	52.661	60.0148	55.1081	54.9251	54.8824	58.9902	63.3229	62.0574	62.3598	55.4953	54.41	55.1503	57.1717	55.5963	60.216	56.1733	55.9609	60.0464	53.9782	55.4322	62.07	56.1737	62.539	58.9604	49.6168	54.955	55.3777	55.3009	58.0057	56.1348	50.1593	51.9463	60.433	54.722	60.4047	62.7284	59.1837	59.1201	59.8683	59.54	59.5257	55.6873	53.2106	57.0576	60.319
90	55.7175	3.26085	54.7754	52.4538	51.692	58.8262	53.4638	53.6539	53.4128	58.434	62.0386	60.9955	61.2325	54.7328	53.6395	54.2315	56.1452	54.5377	58.87	55.046	55.1224	58.854	52.7343	54.426	60.6014	54.7567	61.8097	57.4909	48.9798	54.159	54.3345	54.4217	56.6647	55.4603	49.3252	51.5648	59.3781	53.976	58.8843	61.4016	57.7949	58.2865	58.4321	58.9548	58.4778	54.6911	52.7401	56.2573	58.793
91	54.5832	3.2743	53.319	51.2445	50.71	57.4269	51.8463	52.4064	51.8864	57.8758	60.5762	59.8015	60.0776	53.8777	52.9384	53.4355	55.1496	53.4926	57.4404	53.9039	54.3158	57.5482	51.5418	53.4242	59.1008	53.3508	60.923	55.911	48.4076	53.3131	53.3364	53.594	55.2317	54.796	48.4905	51.2814	58.285	53.332	57.2001	59.8774	56.3437	57.2743	56.8898	58.285	57.4383	53.7146	52.2413	55.4383	57.195
92	53.4722	3.28595	51.9365	50.124	49.74	55.9032	50.3158	51.2456	50.3882	57.3416	59.0373	58.5841	58.9654	52.9782	52.3255	52.7812	54.2403	52.493	56.0211	52.8012	53.576	56.1969	50.4358	52.4933	57.6663	52.0234	59.9419	54.3283	47.9209	52.4612	52.4176	52.8674	53.8071	54.1882	47.6885	51.1123	57.1968	52.786	55.4281	58.2481	54.9006	56.1544	55.3371	57.5755	56.454	52.8259	51.7465	54.6343	55.595
93	52.4386	3.30469	50.6983	49.1373	48.814	54.3568	48.9144	50.2234	48.9822	56.8383	57.5367	57.4586	57.9686	52.0734	51.8112	52.2586	53.4483	51.5645	54.7055	51.7737	52.9262	54.871	49.441	51.6862	56.387	50.8527	58.9437	52.8378	47.5215	51.6134	51.6024	52.3138	52.4813	53.657	46.9413	51.0531	56.1602	52.352	53.6494	56.6292	53.5535	54.9957	53.8731	56.887	55.5723	52.059	51.2903	53.8635	54.068
94	51.5296	3.33191	49.6639	48.3231	47.987	52.8861	47.6813	49.373	47.7175	56.3468	56.1972	56.5158	57.1628	51.2002	51.3949	51.8445	52.7826	50.7355	53.5617	50.8615	52.3791	53.644	48.5698	51.0348	55.3073	49.9139	58.0033	51.5202	47.1963	50.7665	50.9095	52.0017	51.3377	53.1995	46.2624	51.0818	55.2237	52.047	51.9737	55.1477	52.3905	53.8589	52.5983	56.279	54.8248	51.3836	50.8761	53.1291	52.696
95	50.7792	3.36055	48.8738	47.7044	47.33	51.5877	46.6661	48.7126	46.6304	55.8418	55.1294	55.8068	56.6058	50.3979	51.062	51.5077	52.2406	50.0305	52.6219	50.1128	51.9379	52.5812	47.8315	50.5523	54.4218	49.2403	57.1921	50.4445	46.9258	49.9043	50.3651	51.9726	50.4447	52.8049	45.6612	51.1725	54.4355	51.868	50.545	53.9004	51.4716	52.8047	51.5965	55.7898	54.2183	50.7553	50.4862	52.4277	51.551
96	50.2017	3.38242	48.3448	47.2758	46.904	50.5474	45.9078	48.2417	45.7446	55.3137	54.3974	55.3417	56.3103	49.6997	50.7919	51.2131	51.8053	49.473	51.8866	49.5483	51.5985	51.7206	47.2183	50.238	53.6913	48.8211	56.569	49.6647	46.6883	49.0054	50.0015	52.2292	49.8393	52.4642	45.1422	51.294	53.8314	51.793	49.4869	52.9408	50.8261	51.8957	50.9107	55.4248	53.7519	50.1361	50.0977	51.7561	50.681
97	49.7928	3.39481	48.0752	47.0127	46.737	49.7996	45.4193	47.9456	45.0692	54.7646	54.0029	55.0947	56.2509	49.1309	50.5765	50.9435	51.4559	49.0682	51.339	49.1632	51.3515	51.0838	46.714	50.078	53.0544	48.6342	56.1476	49.2009	46.4762	48.0526	49.8415	52.7142	49.5357	52.177	44.707	51.4151	53.4296	51.789	48.8479	52.282	50.4483	51.1867	50.5515	55.174	53.4429	49.5062	49.6977	51.1059	50.097
98	49.5382	3.40114	48.0531	46.9021	46.804	49.326	45.1875	47.8059	44.5967	54.2108	53.8831	55.0217	56.3712	48.7093	50.4153	50.7218	51.1881	48.7926	50.9771	48.9544	51.1748	50.6939	46.3335	50.0501	52.4655	48.6491	55.9163	49.041	46.2854	47.0399	49.8902	53.3277	49.5158	51.9653	44.3573	51.5069	53.2225	51.831	48.589	51.8941	50.2896	50.7034	50.509	55.0215	53.3064	48.8712	49.2965	50.474	49.789
99	49.4149	3.40548	48.2314	46.9416	47.04	49.0804	45.1662	47.8031	44.3022	53.6987	53.9299	55.0588	56.5931	48.4288	50.3238	50.5975	51.0256	48.5986	50.8258	48.9158	51.0722	50.5614	46.1112	50.1315	51.9359	48.8226	55.8635	49.1386	46.1084	46.021	50.1213	53.9448	49.7109	51.8596	44.0954	51.5501	53.1692	51.912	48.6051	51.7041	50.2688	50.4426	50.7308	54.9354	53.3269	48.2647	48.9301	49.8771	49.708
100	49.3927	3.40651	48.523	47.108	47.372	48.996	45.286	47.915	44.153	53.297	54.03	55.136	56.828	48.271	50.334	50.613	51.016	48.455	50.904	49.019	51.082	50.664	46.073	50.303	51.511	49.095	55.936	49.395	45.953	45.118	50.483	54.426	50.015	51.861	43.931	51.529	53.207	52.033	48.763	51.619	50.294	50.374	51.109	54.872	53.451	47.737	48.642	49.34	49.753
all values Left	mean	std	steps
1	4.12161	4.32666	8.628	6.647	3.007	2.825	0.555	3.015	7.122	2.954	5.261	0.706	1.556	4.707	1.707	1.677	7.304	0.635	3.512	0.238	0.126	-2.2	-0.356	3.419	3.307	1.769	1.872	3.455	4.819	9.523	13.44	1.988	8.328	3.309	2.707	4.294	5.991	3.958	1.438	5.572	5.76	2.279	0.903	-4.097	7.218	16.869	4.659	0.932	1.065
2	5.41967	4.68761	10.0122	7.76985	4.08868	3.98821	1.45093	3.95441	8.66683	4.47958	7.43085	2.06909	2.34455	5.712	2.74837	2.88982	9.57588	1.59148	4.49628	1.09795	0.866818	-1.63374	0.563091	4.421	4.66722	3.00454	3.18692	4.77	5.49823	11.017	15.9987	3.50125	10.2562	4.97486	3.61742	5.75306	7.16997	5.50432	2.186	6.768	7.68337	3.82985	1.94185	-3.34664	9.442	19.437	6.6757	2.36988	3.06856
3	7.04958	5.06844	11.7058	9.34851	5.50256	5.55239	2.63364	5.1182	10.5668	6.45597	9.92228	3.87799	3.58182	7.047	4.02098	4.54152	12.3911	2.95571	5.82333	2.38662	1.97539	-0.687354	1.74036	4.48344	6.49959	4.59595	5.04635	6.335	6.42647	12.92	18.8595	5.42419	12.4789	7.10675	4.84339	7.44673	8.71244	7.50924	3.108	8.327	10.0976	5.55027	3.33583	-2.07155	12.0282	22.349	9.03297	4.01349	5.59728
4	9.08581	5.43601	13.7374	11.413	7.33648	7.59045	4.16888	6.60818	12.8209	8.91264	12.7449	6.16179	5.32391	8.784	5.62373	6.64564	15.6718	4.80364	7.57267	4.13197	3.51333	0.703515	3.25127	7.57852	8.84318	6.6337	7.46397	8.23	7.63779	15.217	21.9565	7.84109	14.9824	9.72048	6.4853	9.40636	10.6543	10.0446	4.287	10.276	12.9872	7.52309	5.17864	-0.164091	14.9584	25.527	11.7671	5.92191	8.62112
5	11.4898	5.77763	16.0983	13.9457	9.63522	10.1172	6.1247	8.51274	15.3926	11.8154	15.849	8.89968	7.589	10.968	7.62098	9.19321	19.29	7.17774	9.80137	6.34252	5.51807	2.59577	5.18509	9.81415	11.6645	9.16994	10.4049	10.527	9.15107	17.856	25.1668	10.769	17.7358	12.7657	8.6033	11.6401	13.0074	13.1065	5.824	12.627	16.2724	9.84482	7.51408	2.43445	18.1864	28.842	14.8619	8.14603	12.0639
6	14.2348	6.05691	18.7405	16.8737	12.3755	13.0745	8.53837	10.8688	18.2144	15.072	19.1255	12.0209	10.3308	13.596	10.0179	12.1435	23.0957	10.0575	12.4986	8.98905	7.98906	5.01337	7.59427	12.5124	14.8648	12.1891	13.7769	13.236	10.9818	20.752	28.3357	14.1314	20.6862	16.1272	11.1953	14.1338	15.7455	16.6071	7.799	15.367	19.8328	12.5688	10.3211	5.70691	21.6369	32.145	18.2339	10.7575	15.8074
7	17.252	6.24408	21.5778	20.072	15.4697	16.3483	11.3958	13.6569	21.1933	18.5517	22.4293	15.42	13.4383	16.613	12.7544	15.4276	26.936	13.3607	15.5899	12.0066	10.8818	7.93364	10.4683	15.5965	18.307	15.5906	17.4369	16.306	13.1275	23.798	31.3091	17.7742	23.7525	19.6581	14.1861	16.8465	18.8066	20.3887	10.257	18.442	23.5105	15.6679	13.5127	9.55182	25.2145	35.31	21.7446	13.7985	19.7209
8	20.4576	6.2876	24.5044	23.4031	18.7879	19.7858	14.6276	16.8065	24.2286	22.1132	25.6196	18.9735	16.7622	19.924	15.7202	18.9453	30.6757	16.9614	18.9586	15.2953	14.1042	11.3177	13.7365	18.9492	21.837	19.2116	21.229	19.643	15.5545	26.885	33.9768	21.506	26.8381	23.2115	17.4449	19.7111	22.097	24.2683	13.184	21.76	27.1577	19.0305	16.9594	13.7974	28.8092	38.249	25.2418	17.2167	23.6679
9	23.7567	6.2392	27.4362	26.7424	22.1779	23.2326	18.121	20.2024	27.2256	25.6284	28.5947	22.5628	20.1454	23.401	18.7797	22.5802	34.2172	20.716	22.4587	18.7376	17.5353	15.1312	17.279	22.4385	25.3113	22.8779	25.0065	23.125	18.2048	29.917	36.2966	25.1489	29.8404	26.672	20.8077	22.6408	25.5015	28.0778	16.483	25.205	30.6692	22.4905	20.5187	18.2443	32.3041	40.92	28.5867	20.8707	27.5266
10	27.0239	6.09397	30.3232	29.9979	25.5053	26.5707	21.7422	23.7065	30.1095	29.0012	31.3218	26.0824	23.4444	26.911	21.8018	26.2056	37.5029	24.488	25.947	22.2207	21.046	19.2537	20.9458	25.9373	28.6365	26.4412	28.6516	26.624	20.9986	32.821	38.2834	28.5692	32.6774	29.9765	24.1172	25.5407	28.9118	31.6914	20.009	28.659	33.9877	25.8836	24.0538	22.7107	35.6052	43.321	31.6825	24.5875	31.2046
11	30.1703	5.87346	33.1402	33.1134	28.6886	29.7299	25.3623	27.1872	32.832	32.1778	33.8389	29.4562	26.5601	30.339	24.6942	29.7028	40.5122	28.1663	29.3107	25.6462	24.5267	23.3853	24.5873	29.3485	31.7795	29.8017	32.093	30.027	23.8469	35.558	39.9926	31.7007	35.3047	33.1083	27.2577	28.3267	32.2393	35.048	23.6	32.023	37.0833	29.0876	27.4628	27.0585	38.6625	45.475	34.4934	28.2131	34.6587
12	33.1622	5.61817	35.8617	36.0717	31.6999	32.6823	28.8859	30.5491	35.3733	35.1437	36.2203	32.6559	29.4613	33.614	27.4182	32.9843	43.2533	31.6688	32.4842	28.941	27.8959	27.1541	28.093	32.6154	34.7471	32.92	35.3103	33.263	26.6669	38.128	41.5003	34.5387	37.7214	36.0774	30.1728	30.934	35.4278	38.148	27.122	35.244	39.9606	32.047	30.6878	31.206	41.484	47.417	37.031	31.6484	37.881
13	35.984	5.3554	38.4559	38.8805	34.5413	35.4277	32.2572	33.7389	37.7399	37.9101	38.5402	35.6951	32.1775	36.71	29.9743	36.0037	45.7515	34.9431	35.4509	32.0565	31.1099	30.4101	31.4015	35.7178	37.5598	35.8025	38.3199	36.315	29.4063	40.55	42.8743	37.1177	39.9528	38.9005	32.8639	33.3833	38.4467	41.0275	30.496	38.301	42.6449	34.7694	33.7076	35.0955	44.1204	49.17	39.3339	34.8582	40.8904
14	38.6164	5.08023	40.8956	41.5513	37.2303	37.9788	35.4519	36.7444	39.9522	40.5001	40.8511	38.612	34.7665	39.645	32.3742	38.7539	48.0258	37.9678	38.2209	34.9749	34.1638	33.2521	34.5251	38.6537	40.2429	38.4808	41.1569	39.19	32.0454	42.845	44.1621	39.4864	42.0348	41.5881	35.3647	35.7068	41.2793	43.7293	33.7	41.185	45.167	37.2956	36.5288	38.7362	46.6589	50.751	41.4426	37.8457	41.256
15	41.1511	4.85313	43.1663	44.0882	39.7854	40.3495	38.4601	39.5853	42.0322	42.9334	43.1637	41.4474	37.2889	42.45	34.6356	41.2541	50.0906	40.7442	40.8196	37.7331	37.079	35.8466	37.4845	41.4304	42.8106	40.9944	43.8556	41.903	34.5908	45.032	45.3898	41.6911	43.9959	44.1399	37.7123	37.9439	43.923	46.2827	36.746	43.89	47.5519	39.6688	39.1761	42.1445	49.1361	52.167	43.3869	40.6241	45.9945
16	43.5333	4.62185	45.2664	46.4841	42.2198	42.5476	41.2719	42.2925	43.9982	45.2215	45.443	44.2242	39.7966	45.15	36.7785	43.5319	51.9555	43.2917	43.2668	40.3877	39.8833	38.2825	40.291	44.0538	45.2579	43.3644	46.4356	44.471	37.0665	47.115	46.5673	43.7638	45.8522	46.5436	39.9312	40.13	46.3817	48.6939	39.66	46.409	49.8059	41.9185	41.6738	45.3452	51.5561	53.418	45.1823	43.2022	48.9293
17	45.7804	4.39036	47.2047	48.7219	44.5323	44.574	43.8847	44.8947	45.8617	47.3718	47.6325	46.9368	42.3183	47.752	38.8235	45.6152	53.6151	45.6405	45.5792	42.9635	42.5895	40.6079	42.9344	46.5284	47.5559	45.5972	48.9012	46.904	39.4922	49.089	47.6885	45.7156	47.6124	48.7785	42.0336	42.2855	48.6588	50.9465	42.459	48.733	51.9254	44.0572	44.028	48.3433	53.9004	54.503	46.8294	45.5773	51.3312
18	47.8906	4.16215	48.9948	50.7824	46.7079	46.4301	46.3031	47.3943	47.6231	49.3822	49.6626	49.5531	44.8492	50.246	40.7826	47.5208	55.0542	47.8109	47.7579	45.4547	45.1867	42.8496	45.3818	48.8466	49.6695	47.6711	51.2488	49.202	41.8702	50.938	48.7445	47.5392	49.281	50.8229	44.0212	44.4101	50.7596	53.0057	45.148	50.864	53.9022	46.0628	46.2325	51.1229	56.1444	55.424	48.3198	47.7425	53.5927
19	49.8512	3.94068	50.6532	52.6501	48.7193	48.1235	48.5298	49.769	49.2685	51.2452	51.4721	52.0298	47.3551	52.602	42.6606	49.2551	56.2695	49.8108	49.7905	47.8416	47.6486	45.0017	47.5926	50.9924	51.5677	49.5648	53.4665	51.35	44.1817	52.654	49.724	49.2205	50.858	52.6628	45.8815	46.4845	52.6924	54.8334	47.714	52.806	55.7293	47.8974	48.2766	53.6637	58.262	56.187	49.6445	49.6881	55.6902
20	51.6478	3.73233	52.1966	54.3201	50.5386	49.6652	50.5668	51.9836	50.7824	52.954	53.0095	54.3257	49.7868	54.788	44.4575	50.8185	57.277	51.6402	51.6518	50.0948	49.9427	47.0487	49.5377	52.9451	53.241	51.2621	55.533	53.325	46.3941	54.228	50.6094	50.7409	52.34	54.2927	47.5957	48.4776	54.4675	56.4048	50.137	54.572	57.3966	49.5452	50.1473	55.9437	60.2155	56.795	50.8036	51.4057	57.6013
21	53.2699	3.54425	53.6385	55.7954	52.1543	51.0619	52.4171	53.9958	52.1554	54.4947	54.2359	56.411	52.0983	56.784	46.1691	52.2108	58.0994	53.287	53.3217	52.1812	52.0353	48.9726	51.2164	54.695	54.695	52.7611	57.4306	55.106	48.4755	55.661	51.3802	52.0859	53.7266	55.7229	49.1433	50.3529	56.0971	57.7075	52.403	56.182	58.8942	51.0144	51.8382	57.9404	61.9533	57.251	51.8035	52.9035	59.3088
22	54.7118	3.38217	54.987	57.0813	53.5706	52.3109	54.0874	55.7744	53.3837	55.8564	55.1325	58.2738	54.2528	58.575	47.7866	53.4361	58.7629	54.7344	54.7902	54.0672	53.897	50.7535	52.6587	56.2461	55.9444	54.0752	59.1477	56.672	50.4033	56.957	52.0162	53.2451	55.0188	56.9681	50.5106	52.07	57.5861	58.7397	54.498	57.657	60.2125	52.33	53.3538	59.6438	63.4231	57.56	52.6488	54.194	60.8009
23	55.9745	3.25069	56.2423	58.179	54.7994	53.4013	55.5856	57.3031	54.4807	57.029	55.7058	59.9098	56.2243	60.156	49.3011	54.5023	59.297	55.9872	56.0532	55.7501	55.5069	52.3707	53.91	57.6138	56.9996	55.2207	60.7041	58.017	52.1716	58.126	52.5013	54.2161	56.2063	58.0372	51.7006	53.6287	58.9311	59.5079	56.406	59.013	61.3348	53.524	54.7096	61.06	64.574	57.734	53.3397	55.3032	62.0747
24	57.0592	3.14898	57.3865	59.0866	55.8564	54.318	56.9306	58.5767	55.4581	57.9992	55.9784	61.3223	57.998	61.528	50.7008	55.4231	59.587	57.0506	57.1133	57.2371	56.8524	53.8093	55.0052	58.8134	57.8623	56.2102	62.1115	59.136	53.7938	59.177	52.8236	55.0065	57.2703	58.9327	52.7301	55.0211	60.1249	60.0265	58.106	60.26	62.2456	54.6204	55.9207	62.1793	65.3442	57.786	53.8778	56.2501	63.1284
25	57.9749	3.08048	58.3869	59.799	56.7529	55.0459	58.14	59.5961	56.324	58.7477	55.9828	62.5215	59.5628	62.699	51.9715	56.2177	59.8688	57.9413	57.9725	58.5448	57.9388	55.063	55.9886	59.8573	58.5289	57.0535	63.3684	60.026	55.2916	60.117	52.9721	55.6282	58.1819	59.655	53.6252	56.2414	61.1591	60.3102	59.584	61.403	62.9291	55.6375	57.0027	63.0465	65.7636	57.726	54.2671	57.0685	63.9557
26	58.7265	3.0428	59.2052	60.3049	57.4882	55.5649	59.2099	60.3677	57.0823	59.253	55.7505	63.5221	60.9087	63.669	53.1039	56.9001	60.3044	58.6843	58.6277	59.6912	58.779	56.1255	56.8772	60.7484	58.9948	57.758	64.4449	60.682	56.6847	60.937	52.9397	56.0817	58.9099	60.1933	54.4119	57.2882	62.0204	60.3623	60.835	62.439	63.3648	56.5876	57.9591	63.6812	65.8635	57.569	54.5151	57.7757	64.5434
27	59.3074	3.02836	59.8004	60.5822	58.0471	55.8497	60.1232	60.8941	57.7308	59.4936	55.3144	64.332	62.018	64.429	54.0948	57.4771	60.457	59.3006	59.0749	60.6867	59.3899	56.9927	57.6714	61.4788	59.2551	58.3172	65.3033	61.1	57.9851	61.612	52.7201	56.3512	59.4258	60.5171	55.1153	58.1626	62.6928	60.172	61.856	63.355	63.5234	57.4675	58.7831	64.0855	65.6944	57.327	54.6359	58.3589	64.8756
28	59.7153	3.03442	60.1395	60.6015	58.4051	55.8774	60.8759	61.1726	58.2624	59.4518	54.7061	64.95	62.8634	64.966	54.9458	57.9461	60.5084	59.8017	59.3087	61.538	59.781	57.678	58.3608	62.0374	59.295	58.7125	65.9053	61.273	59.1937	62.103	52.3224	56.42	59.7039	60.5885	55.7557	58.8645	63.1598	59.7401	62.651	64.127	63.3802	58.2648	59.473	64.2529	65.3148	57.015	54.6444	58.7975	64.9271
29	59.9399	3.0586	60.1985	60.3401	58.5289	55.6439	61.4602	61.1937	58.6638	59.1146	53.9543	65.362	63.4145	65.266	55.6519	58.2906	60.4395	60.1846	59.3182	62.2398	59.9488	58.1837	58.9259	62.4078	59.0907	58.9164	66.2115	61.195	60.2973	62.36	51.7768	56.2659	59.7289	60.3716	56.3401	59.3924	63.4057	59.0761	63.222	64.722	62.9343	58.9675	60.0133	64.1815	64.7754	56.649	54.5521	59.0775	64.674
30	59.9765	3.1007	59.9618	59.79	58.3868	55.1662	61.8678	60.9372	58.9151	58.4763	53.0913	65.5415	63.64	65.311	56.2005	58.4865	60.2269	60.4314	59.0772	62.7644	59.8961	58.5049	59.345	62.562	58.63	58.8893	66.1917	60.859	61.2755	62.339	51.1297	55.8804	59.4998	59.8402	56.8589	59.7446	63.4177	58.2242	63.564	65.102	62.206	59.5514	60.3833	63.8737	64.1104	56.24	54.3638	59.1916	64.104
31	59.8012	3.15789	59.4308	58.9649	57.9596	54.4787	62.0882	60.384	58.9899	57.5468	52.1568	65.4576	63.5128	65.087	56.579	58.5043	59.8515	60.5093	58.591	63.0712	59.6218	58.6325	59.5995	62.4621	57.9177	58.6169	65.8329	60.263	62.1049	62.007	50.4329	55.2782	59.0285	59.0011	57.2921	59.9046	63.187	57.2589	63.657	65.236	61.2303	59.9748	60.5738	63.3432	63.3416	55.793	54.0818	59.1452	63.2319
32	59.4196	3.23236	58.6445	57.901	57.2509	53.6344	62.1069	59.5283	58.8584	56.3593	51.1993	65.0855	63.0236	64.594	56.7772	58.3152	59.3056	60.3825	57.877	63.1217	59.1229	58.5546	59.6778	62.0812	56.9813	58.1124	65.1441	59.413	62.7537	61.349	49.7303	54.5155	58.3398	57.909	57.614	59.8309	62.7114	56.2659	63.466	65.095	60.0459	60.1948	60.5875	62.6254	62.4883	55.323	53.7131	58.9448	62.1007
33	58.8466	3.31464	57.6874	56.6537	56.2994	52.689	61.9023	58.3881	58.4937	54.965	50.265	64.4111	62.1998	63.862	56.7848	57.9132	58.5862	60.0226	56.9718	62.8872	58.4106	58.2577	59.5904	61.421	55.8746	57.4068	64.159	58.332	63.1948	60.377	49.0587	53.6732	57.4658	56.651	57.7919	59.5096	62.0057	55.3216	62.958	64.66	58.7011	60.1822	60.4358	61.7654	61.573	54.859	53.276	58.5863	60.7715
34	58.0968	3.39654	56.652	55.2943	55.174	51.692	61.4577	57.0123	57.883	53.43	49.3943	63.4423	61.117	62.942	56.5963	57.325	57.706	59.4293	55.9357	62.3537	57.516	57.7463	59.346	60.5113	54.6643	56.546	62.9357	57.077	63.4087	59.124	48.453	52.8117	56.452	55.317	57.7983	58.914	61.1107	54.4733	62.13	63.919	57.2523	59.919	60.1307	60.802	60.634	54.43	52.791	58.068	59.3017
35	57.1982	3.46711	55.6097	53.9021	53.9486	50.6806	60.7625	55.4784	57.0392	51.8349	48.6299	62.2239	59.8765	61.894	56.2136	56.5952	56.7056	58.6387	54.84	61.5328	56.483	57.0622	58.9376	59.4008	53.4182	55.5762	61.5472	55.722	63.3813	57.652	47.9416	51.9538	55.3667	53.9875	57.6174	58.0278	60.0868	53.7353	61.01	62.875	55.7649	59.3903	59.6868	59.7645	59.7251	54.056	52.2718	57.4098	57.7438
36	56.1936	3.5171	54.6201	52.5489	52.6911	49.6839	59.8125	53.876	56.0015	50.2706	48.017	60.8276	58.6073	60.784	55.6488	55.786	55.6696	57.7078	53.7469	60.4653	55.3605	56.2658	58.3989	58.1518	52.1946	54.5447	60.0696	54.337	63.1078	56.057	47.5249	51.0986	54.2814	52.7358	57.2506	56.863	58.9917	53.1059	59.648	61.556	54.3232	58.6206	59.1245	58.6885	58.8895	53.75	51.7559	56.6539	56.1607
37	55.1305	3.54028	53.7545	51.299	51.4614	48.7388	58.6227	52.2821	54.8342	48.8115	47.5766	59.344	57.4391	59.674	54.935	54.954	54.6761	56.7014	52.696	59.2121	54.2058	55.4196	57.7449	56.8284	51.0397	53.5107	58.5903	52.981	62.5999	54.451	47.188	50.2352	53.2478	51.6298	56.7279	55.4688	57.873	52.5887	58.105	60.027	53.0245	57.6481	58.468	57.6134	58.1553	53.516	51.2818	55.8545	54.6233
38	54.0619	3.53785	53.083	50.2081	50.313	47.9074	57.2431	50.7572	53.6155	47.5138	47.2845	57.8764	56.4716	58.627	54.1195	54.1437	53.7918	55.6876	51.7163	57.8519	53.0788	54.5858	57.0016	55.4984	49.9832	52.5456	57.2074	51.717	61.8879	52.933	46.9088	49.3424	52.3036	50.7273	56.1027	53.9226	56.7784	52.201	56.446	58.381	51.9491	56.5415	57.758	56.589	57.5305	53.348	50.8522	55.0539	53.2088
39	53.0404	3.51886	52.6388	49.3206	49.2934	47.2655	55.756	49.3455	52.4183	46.4185	47.077	56.5358	55.7584	57.709	53.2492	53.387	53.0535	54.7291	50.8385	56.4685	52.0209	53.8113	56.2133	54.232	49.0442	51.7085	55.9992	50.62	61.0141	51.587	46.6644	48.4006	51.4748	50.0658	55.434	52.3126	55.7585	51.9512	54.738	56.736	51.1455	55.3762	57.0537	55.667	57.0187	53.224	50.4466	54.2775	51.9905
40	52.1124	3.4965	52.4128	48.6628	48.4434	46.8736	54.2557	48.0843	51.2983	45.5495	46.8724	55.4265	55.3056	56.988	52.363	52.7096	52.4618	53.8735	50.0907	55.1499	51.0703	53.1248	55.4191	53.0974	48.2332	51.0348	54.9926	49.757	60.0394	50.485	46.4469	47.3992	50.7842	49.6623	54.7773	50.7283	54.8661	51.8248	53.054	55.225	50.6263	54.2153	56.4177	54.8843	56.626	53.11	50.0405	53.5373	51.0237
41	51.3133	3.48375	52.3788	48.2423	47.7893	46.7512	52.8326	47.0168	50.3061	44.9118	46.6009	54.6188	55.0809	56.509	51.4963	52.1273	51.9949	53.1412	49.4993	53.9748	50.2749	52.5395	54.6465	52.1451	47.5522	50.5393	54.1728	49.148	59.0403	49.684	46.251	46.3706	50.2636	49.5135	54.1771	49.2638	54.1466	51.7905	51.504	53.95	50.3609	53.1205	55.8953	54.2504	56.3536	52.979	49.6239	52.831	50.333
42	50.6652	3.48983	52.5142	48.0538	47.3303	46.8612	51.5762	46.1836	49.4756	44.4877	46.2275	54.1305	55.03	56.272	50.6852	51.6462	51.6223	52.5375	49.072	52.9884	49.6643	52.0633	53.9232	51.4026	46.989	50.2215	53.4916	48.776	58.0926	49.206	46.0719	45.4178	49.947	49.585	53.6522	48.0192	53.6297	51.8166	50.221	52.968	50.2775	52.1556	55.4997	53.7642	56.1864	52.839	49.2141	52.1562	49.9166
43	50.1756	3.5182	52.7887	48.0809	47.0435	47.1305	50.5654	45.6057	48.8191	44.2435	45.7586	53.9223	55.0793	56.248	49.963	51.2605	51.3067	52.0503	48.7848	52.1978	49.2383	51.6915	53.2782	50.8909	46.5408	50.066	52.8815	48.62	57.2677	49.039	45.9235	44.6559	49.8541	49.8073	53.1995	47.0424	53.321	51.8875	49.301	52.294	50.283	51.38	55.223	53.4429	56.0947	52.727	48.8536	51.5079	49.7424
44	49.8406	3.56509	53.153	48.2746	46.9138	47.479	49.8315	45.2794	48.3369	44.1372	45.2261	53.9084	55.1563	56.382	49.3564	50.9515	51.022	51.6583	48.5874	51.5896	48.9924	51.4173	52.7158	50.6269	46.2317	50.0525	52.3143	48.651	56.6259	49.136	45.8329	44.1372	49.9776	50.0935	52.8085	46.3574	53.1932	52.0012	48.767	51.898	50.2923	50.8294	55.0498	53.3033	56.0384	52.686	48.582	50.8772	49.7335
45	49.6435	3.62033	53.544	48.5553	46.9373	47.8293	49.358	45.1736	48.0176	44.1227	44.6768	53.986	55.2077	56.602	48.8846	50.702	50.7793	51.3457	48.4446	51.1511	48.9212	51.2214	52.213	50.6057	46.093	50.1537	51.8182	48.828	56.1856	49.395	45.8153	43.8404	50.2758	50.3624	52.4706	45.9578	53.1897	52.1536	48.569	51.705	50.2466	50.5073	54.9508	53.329	55.986	52.736	48.4017	50.2681	49.7897
46	49.5574	3.67037	53.8891	48.8337	47.0929	48.1209	49.1031	45.2315	47.8453	44.1554	44.169	54.0633	55.185	56.828	48.551	50.5076	50.6254	51.1203	48.3545	50.8945	49.0001	51.0976	51.7615	50.7845	46.1294	50.3465	51.4382	49.095	55.9367	49.691	45.8684	43.6964	50.6748	50.5467	52.185	45.8132	53.2425	52.3197	48.607	51.619	50.103	50.3895	54.8831	53.4653	55.9436	52.855	48.281	49.7022	49.8223
47	49.5462	3.70234	54.1192	49.0377	47.3264	48.3133	49.0059	45.377	47.8033	44.1988	43.7544	54.068	55.0376	56.979	48.343	50.3747	50.609	51.0167	48.3354	50.8444	49.171	51.0775	51.391	51.0851	46.3002	50.6137	51.1955	49.375	55.8674	49.931	45.9699	43.6219	51.083	50.601	51.973	45.8665	53.2913	52.452	48.763	51.563	49.8326	50.4134	54.7861	53.632	55.9673	52.998	48.1727	49.2055	49.7704
48	49.5687	3.7091	54.1819	49.1239	47.5699	48.389	48.9951	45.5196	47.8728	44.2294	43.4531	53.9435	54.7256	56.979	48.2369	50.3271	50.7555	51.0754	48.4045	50.9997	49.356	51.1921	51.1565	51.416	46.5296	50.9207	51.066	49.585	55.9285	50.07	46.0785	43.5555	51.4224	50.5011	51.8642	46.0373	53.288	52.496	48.936	51.474	49.4265	50.4953	54.5985	53.7479	56.0905	53.113	48.0271	48.8059	49.6001
49	49.5802	3.69085	54.0496	49.0796	47.7595	48.3503	49.0053	45.5729	48.0284	44.2357	43.2548	53.6476	54.2275	56.771	48.1967	50.3917	51.0337	51.298	48.5496	51.303	49.4773	51.4292	51.1063	51.6931	46.7281	51.223	50.9991	49.651	56.0375	50.085	46.137	43.4504	51.6418	50.2345	51.8606	46.2382	53.1881	52.4107	49.064	51.297	48.896	50.5498	54.2699	53.7195	56.28	53.15	47.7972	48.5049	49.2896
50	49.5362	3.65558	53.7227	48.9037	47.8511	48.2098	48.9795	45.4776	48.2218	44.2219	43.1295	53.1585	53.542	56.317	48.1734	50.5725	51.347	51.6331	48.7192	51.648	49.4752	51.7459	51.2325	51.8545	46.8214	51.4736	50.9421	49.528	56.1067	49.958	46.0853	43.2676	51.7101	49.7963	51.9168	46.3999	52.9544	52.1777	49.099	50.995	48.2656	50.5075	53.764	53.4898	56.4613	53.078	47.4491	48.2577	48.8212
51	49.3978	3.61646	53.2199	48.5883	47.8369	47.9702	48.8687	45.2059	48.3808	44.1891	43.0295	52.4775	52.6827	55.619	48.114	50.8404	51.5949	51.9939	48.8402	51.9311	49.3242	52.0715	51.4675	51.8652	46.7673	51.6267	50.8575	49.204	56.0536	49.673	45.8828	42.9844	51.6111	49.1937	51.9646	46.4691	52.5743	51.7909	48.992	50.558	47.5558	50.314	53.0567	53.0556	56.5491	52.88	46.9628	47.9898	48.1872
52	49.1384	3.58603	52.5696	48.1283	47.7269	47.6202	48.6385	44.7572	48.4343	44.1062	42.8955	51.6267	51.665	54.708	47.9793	51.1359	51.7218	52.2896	48.838	52.0809	49.0157	52.309	51.7212	51.7115	46.549	51.6532	50.7241	48.681	55.8177	49.226	45.5171	42.5902	51.3376	48.4511	51.9348	46.4051	52.0545	51.2622	48.717	49.999	46.7731	49.9503	52.1533	52.4335	56.4754	52.549	46.3323	47.6212	47.3885
53	48.746	3.57062	51.8046	47.5386	47.5174	47.1478	48.2727	44.1462	48.3385	43.9334	42.6737	50.6407	50.4998	53.617	47.7431	51.3888	51.7092	52.458	48.6638	52.0583	48.5295	52.3817	51.9019	51.3978	46.1697	51.5489	50.5028	47.968	55.3833	48.63	44.9988	42.1066	50.8882	47.5985	51.7793	46.1972	51.4086	50.6031	48.287	49.348	45.9126	49.4332	51.0589	51.6437	56.2052	52.086	45.5604	47.1033	46.4296
54	48.2185	3.57247	50.9581	46.8371	47.1951	46.5474	47.7683	43.3887	48.0803	43.6479	42.3357	49.5502	49.2053	52.373	47.3876	51.5442	51.5287	52.4662	48.3177	51.8484	47.8676	52.252	51.9275	50.9398	45.6411	51.3194	50.1552	47.096	54.7686	47.911	44.3473	41.559	50.2734	46.6546	51.4737	45.8375	50.6511	49.8265	47.726	48.612	44.9707	48.779	49.7787	50.7328	55.7358	51.497	44.6635	46.4253	45.3171
55	47.5624	3.59202	50.0481	46.0278	46.7535	45.8239	47.1315	42.5017	47.6606	43.2445	41.8682	48.3804	47.8068	51	46.9076	51.5707	51.1656	52.3034	47.8143	51.4593	47.078	51.9019	51.7332	50.3487	44.9595	50.9747	49.6733	46.116	54.0017	47.089	43.5814	40.9519	49.5135	45.6345	51.0122	45.3263	49.7937	48.9352	47.066	47.778	43.9512	47.9946	48.3328	49.7615	55.0818	50.795	43.6673	45.5905	44.0593
56	46.7893	3.62785	49.0797	45.1067	46.1964	44.9903	46.3741	41.5063	47.0888	42.723	41.2606	47.156	46.3363	49.514	46.3082	51.452	50.6403	51.975	47.1568	50.9141	46.2048	51.3228	51.285	49.6243	44.1244	50.5298	49.0441	45.077	53.1161	46.186	42.7203	40.2789	48.6284	44.5516	50.3993	44.6718	48.8446	47.93	46.337	46.846	42.8608	47.0967	46.7531	48.764	54.27	49.991	42.5967	44.6184	42.6711
57	45.9114	3.675	48.054	44.0785	45.5256	44.0608	45.5132	40.4255	46.38	42.0868	40.5079	45.8996	44.8239	47.944	45.5994	51.1795	49.9784	51.4895	46.3663	50.2361	45.2576	50.5204	50.5808	48.7637	43.1652	49.9878	48.2362	43.997	52.1403	45.218	41.7845	39.5346	47.6266	43.422	49.6455	43.8831	47.8093	46.8228	45.566	45.828	41.7081	46.1	45.0735	47.7587	53.334	49.101	41.4742	43.5363	41.1774
58	44.9405	3.72781	46.9725	42.9565	44.7464	43.051	44.5601	39.28	45.5462	41.34	39.6118	44.6307	43.2909	46.319	44.7928	50.757	49.181	50.8461	45.4758	49.4355	44.2315	49.5212	49.6743	47.7732	42.1262	49.3413	47.2394	42.877	51.1016	44.194	40.7946	38.716	46.5102	42.2534	48.7742	42.9644	46.6946	45.6373	44.772	44.744	40.5015	45.0088	43.3259	46.7595	52.3145	48.135	40.3269	42.3612	39.6086
59	43.8864	3.77955	45.8456	41.7539	43.8644	41.9772	43.5279	38.0891	44.6006	40.4842	38.5837	43.3619	41.7469	44.665	43.8987	50.1923	48.2385	50.0488	44.5076	48.5167	43.1323	48.3655	48.5907	46.6683	41.0398	48.6014	46.0663	41.726	50.0152	43.117	39.7684	37.8266	45.2799	41.0452	47.7962	41.9156	45.5075	44.4045	43.967	43.614	39.2488	43.844	41.5344	45.7509	51.2228	47.1	39.1773	41.0986	37.9941
60	42.7584	3.82594	44.683	40.4848	42.8904	40.8559	42.4267	36.8665	43.5599	39.5199	37.436	42.094	40.187	42.999	42.9273	49.4932	47.1676	49.1083	43.4781	47.484	41.9818	47.0927	47.3671	45.4687	39.9146	47.7751	44.7446	40.564	48.8863	41.995	38.719	36.877	43.9377	39.8014	46.7074	40.7371	44.2529	43.1546	43.157	42.447	37.9552	42.6392	39.7249	44.692	50.0734	46	38.0332	39.7598	36.3601
61	41.5632	3.86661	43.4864	39.1704	41.8419	39.6976	41.2645	35.6211	42.4272	38.4493	36.1701	40.8175	38.6083	41.322	41.8919	48.6688	46.0054	48.036	42.3942	46.3489	40.8018	45.7244	46.0503	44.192	38.7489	46.8491	43.2966	39.398	47.7168	40.827	37.6478	35.8811	42.486	38.5309	45.5051	39.4254	42.9319	41.91	42.348	41.256	36.6223	41.4142	37.929	43.5485	48.8898	44.84	36.8841	38.3485	34.7274
62	40.3054	3.90321	42.2516	37.8254	40.7266	38.5069	40.045	34.3592	41.2006	37.278	34.7867	39.5131	37.0105	39.621	40.8081	47.7282	44.7676	46.8489	41.2554	45.1277	39.6044	44.2727	44.6937	42.8543	37.5486	45.82	41.7543	38.207	46.5055	39.616	36.5476	34.8496	40.927	37.2294	44.1972	37.9788	41.546	40.681	41.544	40.043	35.2531	40.1682	36.1644	42.2945	47.6833	43.625	35.7112	36.8711	33.1069
63	38.9874	3.93809	40.9696	36.4563	39.5543	37.2835	38.7727	33.0818	39.872	36.0142	33.2971	38.1573	35.3883	37.881	39.6848	46.6889	43.4608	45.5636	40.0691	43.8466	38.3961	42.7461	43.349	41.4687	36.3108	44.6954	40.1545	36.968	45.2463	38.364	35.4078	33.7873	39.2544	35.8817	42.799	36.3934	40.1005	39.4626	40.74	38.794	33.8532	38.8865	34.4246	40.9255	46.4455	42.356	34.4993	35.3322	31.5063
64	37.6111	3.97339	39.6307	35.0635	38.3348	36.0217	37.4556	31.787	38.4254	34.666	31.7234	36.7326	33.7415	36.084	38.523	45.5695	42.1083	44.1981	38.8342	42.5347	37.1775	41.1435	42.0483	40.0425	35.0267	43.4779	38.5233	35.671	43.9308	37.065	34.2157	32.6925	37.4513	34.4748	41.335	34.6665	38.599	38.2404	39.917	37.496	32.429	37.5552	32.6955	39.4463	45.1604	41.028	33.2315	33.7424	29.9288
65	36.1788	4.00901	38.2278	33.6466	37.0646	34.7151	36.1004	30.475	36.8538	33.2408	30.0926	35.2468	32.0864	34.23	37.3195	44.3822	40.7352	42.7721	37.534	41.1869	35.9482	39.4615	40.7894	38.5815	33.6885	42.1597	36.877	34.325	42.5507	35.706	32.9621	31.562	35.4975	33.0019	39.8255	32.8039	37.0463	36.9992	39.047	36.138	30.9895	36.1747	30.9691	37.8514	43.8139	39.628	31.8997	32.1056	28.376
66	34.6935	4.04193	36.7738	32.2072	35.7348	33.357	34.7171	29.1528	35.1628	31.7466	28.434	33.727	30.4462	32.324	36.0696	43.1435	39.338	41.2891	36.1478	39.7772	34.7067	37.696	39.5465	37.0956	32.2859	40.7365	35.2272	32.936	41.1076	34.274	31.6448	30.3989	33.3876	31.4643	38.278	30.8227	35.4491	35.7338	38.102	34.711	29.5494	34.7469	29.2418	36.1419	42.3925	38.14	30.509	30.424	26.8575
67	33.1611	4.0684	35.288	30.751	34.341	31.943	33.3197	27.8303	33.362	30.19	26.77	32.189	28.838	30.382	34.7723	41.87	37.899	39.7267	34.6607	38.2797	33.4417	35.8473	38.292	35.594	30.8177	39.2117	33.5837	31.515	39.613	32.767	30.275	29.207	31.1367	29.8747	36.6943	28.7543	33.817	34.452	37.064	33.215	28.1213	33.266	27.5117	34.332	40.893	36.554	29.069	28.703	25.3837
68	31.5951	4.08368	33.787	29.2882	32.8795	30.4648	31.9235	26.5172	31.4684	28.5752	25.1104	30.6373	27.2821	28.433	33.4271	40.5614	36.4053	38.0696	33.0689	36.6786	32.1386	33.9363	36.9905	34.0832	29.2966	37.589	31.9605	30.094	38.0712	31.188	28.8701	27.9877	28.7791	28.2549	35.0786	26.644	32.1623	33.1724	35.922	31.656	26.7142	31.7243	25.7762	32.4486	39.3345	34.879	27.5978	26.9611	23.9504
69	30.0068	4.08706	32.2909	27.8225	31.3542	28.9257	30.5436	25.2351	29.5072	26.9112	23.4673	29.0718	25.7919	26.497	32.0363	39.2108	34.8667	36.3217	31.3837	34.9771	30.797	31.9986	35.6329	32.5653	27.741	35.8709	30.3718	28.695	36.4864	29.554	27.4461	26.7435	26.3658	26.6292	33.437	24.5458	30.5024	31.9145	34.674	30.044	25.3359	30.1321	24.0342	30.5365	37.7215	33.125	26.1296	25.2186	22.5495
70	28.3989	4.07371	30.812	26.3539	29.7775	27.3379	29.1928	24.0066	27.51	25.2077	21.8651	27.4966	24.3669	24.598	30.6065	37.8083	33.2955	34.4958	29.6298	33.1932	29.4274	30.0764	34.2248	31.0388	26.1743	34.0651	28.8245	27.328	34.8628	27.887	26.0216	25.4725	23.9594	25.0194	31.7803	22.5158	28.8552	30.6986	33.327	28.381	23.9958	28.5013	22.2937	28.6304	36.0418	31.3	24.7011	23.4893	21.1832
71	26.812	4.04307	29.3532	24.8953	28.1679	25.7271	27.8787	22.8437	25.5157	23.477	20.3348	25.928	23.0015	22.771	29.1417	36.3552	31.7116	32.6145	27.8301	31.3513	28.033	28.2112	32.7805	29.5067	24.6186	32.1917	27.3147	26.005	33.1816	26.208	24.6147	24.1775	21.6279	23.4492	30.1242	20.6118	27.2402	29.5419	31.893	26.681	22.6995	26.8508	20.5856	26.7525	34.3011	29.423	23.3398	21.7873	19.8622
72	25.255	3.9922	27.9238	23.4754	26.5468	24.1142	26.6015	21.7571	23.5666	21.7305	18.8968	24.3881	21.6965	21.047	27.6454	34.8549	30.1266	30.7007	25.993	29.4736	26.6197	26.4354	31.3172	27.9755	23.0882	30.2629	25.8356	24.733	31.4079	24.537	23.231	22.8667	19.436	21.941	28.4854	18.8651	25.6803	28.453	30.386	24.964	21.4529	25.199	18.9377	24.9229	32.5129	27.524	22.0575	20.1339	18.59
73	23.7428	3.921	26.5368	22.1202	24.9394	22.5158	25.3574	20.7593	21.6981	19.9875	17.5609	22.8883	20.4503	19.438	26.1208	33.3106	28.546	28.7596	24.1379	27.5797	25.2037	24.7608	29.851	26.4517	21.6016	28.295	24.3826	23.516	29.542	22.895	21.8759	21.5574	17.4423	20.5101	26.8799	17.2933	24.1969	27.4343	28.825	23.246	20.2608	23.5649	17.3555	23.1611	30.6905	25.627	20.8593	18.5464	17.3737
74	22.2896	3.83376	25.1979	20.8436	23.3783	20.9496	24.1552	19.8385	19.9341	18.2788	16.3349	21.4324	19.2542	17.941	24.5776	31.726	26.9786	26.7947	22.3087	25.6908	23.7963	23.1858	28.3959	24.9475	20.1805	26.3188	22.9585	22.36	27.6623	21.3	20.5492	20.2637	15.693	19.165	25.3234	15.9068	22.8034	26.4791	27.233	21.544	19.1272	21.9751	15.8374	21.4875	28.8505	23.755	19.7508	17.0341	16.2273
75	20.9062	3.73716	23.9156	19.6521	21.8936	19.4385	23.0012	18.9668	18.2863	16.6377	15.2107	20.028	18.1054	16.539	23.0399	30.1063	25.4281	24.8252	20.5543	23.8297	22.4065	21.7094	26.9661	23.4794	18.8383	24.3645	21.5725	21.259	25.8733	19.766	19.2518	19.0042	14.2133	17.9128	23.8275	14.7052	21.5069	25.5668	25.629	19.878	18.0632	20.4542	14.3811	19.918	27.0149	21.928	18.7264	15.6059	15.1531
76	19.5999	3.6366	22.699	18.545	20.5005	17.999	21.8995	18.1229	16.7595	15.0878	14.1701	18.6854	17.0074	15.206	21.5291	28.4543	23.8816	22.8809	18.9224	22.0189	21.0575	20.3343	25.5825	22.0589	17.5724	22.4598	20.2371	20.205	24.2432	18.307	17.9919	17.814	12.9951	16.7585	22.4091	13.6756	20.3074	24.6762	24.041	18.272	17.0827	19.0172	12.9989	18.4581	25.2045	20.17	17.7671	14.2686	14.148
77	18.3717	3.53623	21.5508	17.5101	19.2004	16.6415	20.8538	17.2882	15.3617	13.6476	13.1957	17.4151	15.9635	13.912	20.0674	26.7704	22.3277	20.9893	17.4433	20.276	19.7748	19.0459	24.2722	20.6885	16.3748	20.6387	18.9564	19.19	22.7846	16.937	16.7798	16.7227	12.0056	15.7007	21.0807	12.7955	19.2037	23.7892	22.505	16.75	16.1912	17.6711	11.6965	17.1045	23.444	18.5	16.847	13.0263	13.2123
78	17.2173	3.44045	20.4677	16.527	17.9897	15.3703	19.8532	16.4464	14.0936	12.3357	12.2688	16.2214	14.979	12.641	18.679	25.0637	20.7623	19.1702	16.128	18.6118	18.5744	17.8267	23.051	19.3672	15.2358	18.9314	17.7272	18.209	21.4833	15.664	15.628	15.7438	11.181	14.7332	19.8509	12.0356	18.1883	22.8921	21.046	15.311	15.379	16.4243	10.4572	15.852	21.754	16.925	15.938	11.8718	12.3391
79	16.1288	3.3544	19.4425	15.5756	16.8555	14.1797	18.8744	15.5881	12.9424	11.1645	11.3682	15.0932	14.0595	11.393	17.3806	23.3472	19.1868	17.4393	14.9768	17.0373	17.4553	16.6665	21.9226	18.0871	14.145	17.3592	16.5449	17.258	20.3114	14.489	14.5451	14.8761	10.4492	13.8355	18.7184	11.3627	17.2438	21.9707	19.676	13.951	14.6175	15.2869	9.25291	14.6984	20.1618	15.456	15.0156	10.7891	11.5159
80	15.0931	3.28192	18.4642	14.6345	15.7762	13.0655	17.9118	14.7013	11.8845	10.132	10.4738	14.0042	13.2084	10.172	16.1731	21.6358	17.6094	15.8057	13.9737	15.5611	16.4005	15.5533	20.8726	16.8345	13.0841	15.9344	15.402	16.324	19.2345	13.408	13.5256	14.1098	9.75159	12.9863	17.6574	10.7454	16.3482	21.0141	18.406	12.676	13.8723	14.2427	8.05595	13.6195	18.678	14.098	14.0523	9.76581	10.7339
81	14.0931	3.22585	17.5199	13.6685	14.7201	12.0238	16.9619	13.7633	10.8961	9.21685	9.56449	12.9184	12.4244	8.975	15.0425	19.9467	16.045	14.2825	13.0775	14.1817	15.3793	14.4715	19.8826	15.6008	12.0269	14.6549	14.2921	15.389	18.2212	12.406	12.5538	13.4292	9.0433	12.1639	16.6297	10.1413	15.4762	20.0199	17.247	11.494	13.1189	13.2387	6.84686	12.5935	17.3176	12.842	13.0191	8.79836	9.9826
82	13.1077	3.18869	16.5936	12.6353	13.6488	11.0412	16.0082	12.7547	9.93491	8.38355	8.62027	11.8103	11.6952	7.792	13.9602	18.3022	14.4993	12.8744	12.2291	12.8795	14.3502	13.408	18.9154	14.3713	10.9481	13.5061	13.2023	14.44	17.2397	11.437	11.6125	12.8075	8.29191	11.3376	15.593	9.511	14.5937	18.9889	16.199	10.399	12.3334	12.2187	5.61073	11.6015	16.0944	11.662	11.8926	7.87255	9.247
83	12.115	3.17258	15.6696	11.5073	12.527	10.0991	15.0334	11.6683	8.96467	7.59391	7.62983	10.6692	10.9976	6.609	12.8917	16.7168	12.9648	11.5741	11.371	11.6304	13.2729	12.3562	17.9263	13.1246	9.82532	12.4625	12.1193	13.471	16.2625	10.43	10.6793	12.2103	7.47415	10.4797	14.5067	8.83149	13.6715	17.9225	15.258	9.343	11.478	11.1438	4.34422	10.6218	15.0005	10.525	10.6658	6.94988	8.50192
84	11.0968	3.17627	14.7305	10.2803	11.3258	9.17339	14.018	10.5154	7.97152	6.81609	6.59227	9.50659	10.3197	5.437	11.8041	15.1889	11.4464	10.3725	10.4601	10.4084	12.1086	11.3159	16.8697	11.8439	8.65125	11.4899	11.0329	12.47	15.2687	9.345	9.72779	11.6025	6.57342	9.57733	13.3346	8.09273	12.6772	16.8225	14.411	8.263	10.5123	9.98533	3.06457	9.63345	14.0023	9.404	9.347	5.98891	7.73152
85	10.0434	3.19375	13.7588	8.98009	10.0341	8.23236	12.949	9.32267	6.95636	6.02464	5.51967	8.35385	9.66136	4.297	10.6676	13.6998	9.95791	9.26276	9.46585	9.18833	10.8235	10.2912	15.7056	10.5231	7.44467	10.5547	9.91461	11.443	14.2502	8.181	8.73136	10.9528	5.58445	8.63415	12.0538	7.29921	11.5748	15.6814	13.638	7.124	9.4257	8.72991	1.80282	8.61727	13.047	8.275	7.96409	4.97606	6.94652
86	8.95745	3.21566	12.7451	7.65742	8.67023	7.25021	11.8187	8.13097	5.93873	5.21915	4.43931	7.25421	9.00997	3.2	9.46697	12.2149	8.50215	8.24807	8.37608	7.96491	9.41658	9.28833	14.4096	9.18036	6.23699	9.63746	8.73891	10.418	13.222	6.971	7.6697	10.2387	4.52476	7.66856	10.6709	6.47119	10.3479	14.4834	12.9	5.918	8.23739	7.39233	0.592364	7.55545	12.0728	7.12	6.56255	3.91916	6.17694
87	7.85518	3.23128	11.6891	6.36725	7.28343	6.21518	10.6219	6.98797	4.94611	4.42561	3.39412	6.24101	8.33918	2.161	8.20982	10.7004	7.075	7.33557	7.21735	6.75798	7.92444	8.31056	12.9827	7.84446	5.06901	8.73361	7.50897	9.433	12.2178	5.782	6.54364	9.45105	3.43161	6.70637	9.21833	5.63592	9.00557	13.2157	12.147	4.665	6.98413	6.01673	-0.53204	6.45555	11.0381	5.947	5.18479	2.84235	5.43714
88	6.76352	3.23217	10.6006	5.14961	5.94039	5.13645	9.36739	5.94118	4.00373	3.68191	2.42327	5.3357	7.63382	1.202	6.92994	9.15409	5.68918	6.53009	6.04945	5.60006	6.40852	7.35764	11.4518	6.52945	3.98297	7.84079	6.26058	8.506	11.2656	4.701	5.37855	8.59509	2.35924	5.77097	7.74458	4.81606	7.58094	11.8708	11.333	3.415	5.71367	4.65818	-1.531	5.35464	9.95391	4.777	3.87045	1.79027	4.71403
89	5.71205	3.21385	9.509	4.02933	4.69633	4.04367	8.08311	5.02956	3.127	3.03067	1.54978	4.545	6.9	0.342	5.68089	7.62567	4.369	5.81522	4.94111	4.50156	4.94556	6.41789	9.869	5.25022	3.00867	6.94644	5.03322	7.652	10.3843	3.812	4.20267	7.67867	1.359	4.87633	6.29122	4.02511	6.12956	10.4499	10.438	2.241	4.46644	3.36033	-2.37133	4.291	8.879	3.641	2.65967	0.815	3.98444
90	4.72718	3.17886	8.46491	3.01931	3.58594	2.97282	6.80314	4.27669	2.32544	2.51888	0.771768	3.85878	6.15121	-0.411	4.51642	6.20624	3.1373	5.15608	3.93269	3.45293	3.59663	5.48069	8.30155	4.02582	2.15504	6.03867	3.857	6.879	9.58974	3.176	3.03791	6.7009	0.456192	4.02997	4.88616	3.27411	4.70832	8.96605	9.468	1.23	3.26392	2.14288	-3.04544	3.27591	7.92773	2.569	1.56939	-0.0451717	3.22679
91	3.82936	3.13525	7.52545	2.13073	2.62582	1.95773	5.55427	3.69164	1.61255	2.191	0.0840909	3.25527	5.40127	-1.053	3.47536	4.99545	2.01382	4.51855	3.02564	2.46091	2.38318	4.523	6.79809	2.88673	1.41918	5.11455	2.75882	6.185	8.89191	2.837	1.91809	5.65555	-0.328455	3.24182	3.56282	2.572	3.37264	7.443	8.439	0.472	2.11245	1.00409	-3.56609	2.29391	7.22155	1.586	0.588727	-0.779818	2.42655
92	3.04007	3.09437	6.73827	1.38903	1.83037	1.03339	4.36096	3.27739	1.00935	2.08036	-0.503697	2.71816	4.67421	-1.573	2.57718	4.06497	1.03315	3.89	2.20958	1.5581	1.30835	3.5189	5.393	1.88879	0.793293	4.17591	1.77875	5.562	8.29148	2.835	0.889636	4.54468	-0.973414	2.5324	2.37803	1.91353	2.1907	5.90877	7.38	0.03	1.02627	-0.064303	-3.95369	1.33282	6.88036	0.721	-0.304667	-1.39065	1.57984
93	2.38638	3.07108	6.12967	0.833394	1.21875	0.25	3.26046	3.03855	0.540828	2.20464	-0.97004	2.23361	4.00942	-1.931	1.83059	3.4417	0.242	3.29574	1.48228	0.785818	0.371515	2.45831	4.12718	1.11396	0.274707	3.24316	0.972768	5.007	7.78223	3.189	0.00951515	3.38905	-1.46077	1.93591	1.42242	1.30945	1.25531	4.39856	6.345	-0.07	0.0511515	-1.06079	-4.22523	0.409545	6.97855	0.029	-1.11667	-1.87752	0.693808
94	1.90159	3.08604	5.70045	0.500667	0.81197	-0.344182	2.31848	2.98921	0.230909	2.56845	-1.29885	1.79785	3.46118	-2.074	1.23139	3.12018	-0.321818	2.78627	0.847455	0.173909	-0.434879	1.36258	3.06382	0.632636	-0.124545	2.36488	0.404697	4.539	7.37448	3.886	-0.650818	2.22048	-1.78333	1.48921	0.818091	0.79397	0.653636	2.98115	5.407	0.156	-0.726364	-1.95827	-4.39303	-0.414455	7.51909	-0.412	-1.80936	-2.22882	-0.218273
95	1.61847	3.15633	5.43245	0.419556	0.627657	-0.718606	1.62483	3.15064	0.100808	3.17403	-1.48036	1.42425	3.089	-1.953	0.77199	3.0723	-0.645697	2.41056	0.315273	-0.267303	-1.12331	0.309394	2.27673	0.478717	-0.369232	1.59981	0.135687	4.191	7.10566	4.891	-1.02203	1.08618	-1.95962	1.22118	0.686636	0.418848	0.439283	1.77224	4.654	0.645	-1.20205	-2.68661	-4.47946	-1.05864	8.43164	-0.52	-2.2893	-2.4194	-1.11657
96	1.56354	3.28696	5.29945	0.588707	0.66899	-0.869061	1.25803	3.52415	0.172545	4.0343	-1.49476	1.14009	2.94145	-1.546	0.46603	3.27061	-0.744788	2.20312	-0.0929899	-0.531172	-1.69299	-0.571485	1.83145	0.629374	-0.416505	1.01689	0.204515	3.991	7.02563	6.158	-1.05758	0.0514141	-2.02462	1.15326	1.08626	0.240434	0.615323	0.904121	4.166	1.315	-1.28266	-3.13661	-4.52318	-1.45491	9.60673	-0.229	-2.42518	-2.40692	-1.92341
97	1.77573	3.51917	5.30236	0.971333	0.917303	-0.806636	1.25494	4.09742	0.469667	5.17927	-1.32336	0.975667	3.04527	-0.894	0.351727	3.72345	-0.655818	2.19221	-0.346	-0.623212	-2.12688	-1.13373	1.76273	1.01709	-0.231818	0.693273	0.61397	3.955	7.18333	7.648	-0.743273	-0.804636	-1.99112	1.2863	1.97248	0.303879	1.12076	0.46803	4.003	2.124	-0.918121	-3.18973	-4.55009	-1.56436	10.978	0.482	-2.11318	-2.13197	-2.53709
98	2.23734	3.79882	5.47779	1.51564	1.35234	-0.548182	1.59467	4.86714	1.01155	6.65182	-0.934899	0.968535	3.38861	-0.091	0.479626	4.49027	-0.409909	2.40007	-0.407747	-0.555586	-2.38641	-1.27389	2.045	1.58259	0.201192	0.692798	1.32658	4.083	7.62331	9.345	-0.10797	-1.40747	-1.83029	1.60335	3.22839	0.630848	1.86811	0.47004	4.187	3.083	-0.131495	-2.75767	-4.54381	-1.389	12.5795	1.575	-1.36894	-1.52133	-2.85937
99	2.95997	4.13784	5.8953	2.18887	1.97747	-0.0966061	2.20647	5.85691	1.8241	8.49027	-0.281586	1.1442	3.93945	0.78	0.905869	5.65603	0.00145455	2.83508	-0.235364	-0.32102	-2.42323	-0.986859	2.60864	2.32059	0.871253	1.06528	2.28678	4.369	8.38737	11.262	0.808576	-1.71589	-1.47955	2.07751	4.73097	1.21451	2.80675	0.83097	4.714	4.257	0.973323	-1.82442	-4.43073	-0.956273	14.5124	2.984	-0.314515	-0.485717	-2.825
100	3.95622	4.53138	6.647	3.007	2.825	0.555	3.015	7.122	2.954	10.711	0.706	1.556	4.707	1.707	1.677	7.304	0.635	3.512	0.238	0.126	-2.2	-0.356	3.419	3.307	1.769	1.872	3.455	4.819	9.523	13.44	1.988	-1.711	-0.842	2.707	6.427	2.02	3.958	1.438	5.572	5.76	2.279	-0.448	-4.097	-0.272	16.869	4.659	0.932	1.065	-2.433
[truncated: 45 more columns]

## Sheet: Rotation RKneeFlex B4FaCoM
all values Right	mean	std	steps
1	10.9847	4.41914	10.629	8.408	4.973	10.932	7.723	7.365	9.103	7.856	3.963	16.416	17.14	17.557	10.269	5.189	6.748	6.645	4.777	6.695	7.614	10.472	7.092	5.335	10.966	8.056	11.586	16.371	10.528	6.314	11.376	11.764	10.793	9.662	12.594	12.642	14.162	15.396	6.686	10.813	16.148	13.72	23.06	8.585	18.609	8.018	11.852	11.769	9.357
2	12.7697	4.59857	12.5175	10.6892	6.953	12.7116	9.26921	9.92092	11.4871	8.45074	4.45117	18.7334	19.2542	20.3207	11.7638	6.61742	8.34606	7.8757	5.64773	8.57927	9.52976	11.6027	8.73068	7.26449	12.457	9.00164	14.3201	18.8606	12.59	7.16345	14.2861	14.3806	11.7071	12.5524	14.4681	15.7943	15.666	17.405	7.80426	13.0492	17.9594	16.0273	20.3176	11.6355	20.8149	10.2456	13.6368	13.1825	10.14
3	14.7651	4.8387	14.8297	13.0096	9.171	14.6543	11.0933	12.664	14.0995	9.22972	5.0227	20.99	21.3361	22.9882	13.4746	8.45397	10.4111	9.51782	6.74773	10.8453	11.7082	13.4245	10.8035	9.58669	14.1387	10.4422	17.1472	21.4638	14.8204	8.24855	17.3831	17.1389	12.2451	15.5516	16.4802	18.8252	17.5768	19.583	9.20677	15.3334	19.7858	18.2388	18.1974	14.8059	22.9257	12.8287	15.6156	14.95	11.275
4	16.8583	5.05023	17.4383	15.2335	11.49	16.6657	13.056	15.3566	16.7714	10.176	5.78867	23.0433	23.2817	25.3859	15.3105	10.6319	12.7538	11.5058	8.17573	13.3194	13.9918	15.7777	13.1318	12.1201	15.9965	12.3067	19.8461	23.9645	17.1176	9.60836	20.4534	19.8817	12.6317	18.4716	18.5066	21.5283	19.8079	21.825	10.8631	17.523	21.4955	20.2099	17.1129	17.8156	24.8036	15.5076	17.6623	16.9653	12.736
5	18.931	5.15249	20.1668	17.2754	13.78	18.6868	15.0175	17.7958	19.3425	11.293	6.83478	24.7834	24.9945	27.3639	17.1838	13.0194	15.1455	13.698	10.0026	15.8286	16.2184	18.4187	15.5206	14.6316	17.9841	14.4476	22.2301	26.1694	19.3836	11.2501	23.2904	22.4955	13.1818	21.1496	20.427	23.7675	22.2177	23.995	12.6876	19.4958	22.9828	21.8472	17.1735	20.4367	26.3337	18.0278	19.6711	19.0663	14.416
6	20.8726	5.10099	22.8169	19.0688	15.958	20.6995	16.8441	19.8348	21.6906	12.6077	8.19982	26.1387	26.4024	28.8358	19.0118	15.4621	17.3933	15.9308	12.1962	18.2264	18.25	21.0691	17.7978	16.9127	20.05	16.6825	24.1756	27.9529	21.5136	13.1251	25.7318	24.8948	14.1237	23.4515	22.1392	25.4714	24.6371	25.972	14.567	21.1892	24.1884	23.1169	18.225	22.5132	27.4419	20.2262	21.5561	21.0706	16.149
7	22.5915	4.89384	25.2067	20.5442	17.963	22.6845	18.4262	21.3988	23.7311	14.1625	9.85915	27.0853	27.4701	29.7809	20.7012	17.826	19.3485	18.0671	14.6147	20.4035	19.9594	23.4623	19.8341	18.8205	22.1533	18.8504	25.5967	29.2605	23.4059	15.1262	27.6743	27.0105	15.5326	25.2893	23.5683	26.6358	26.8985	27.68	16.3909	22.5967	25.0984	24.0354	19.9608	23.9715	28.1021	22.0036	23.2452	22.8021	17.761
8	24.01	4.58533	27.205	21.6572	19.713	24.5804	19.6891	22.4623	25.4119	15.9593	11.7126	27.6438	28.1945	30.2151	22.1631	19.9909	20.9008	20.0057	17.0413	22.2805	21.2544	25.3883	21.5431	20.2792	24.2416	20.8034	26.4571	30.0917	24.98	17.1065	29.074	28.7752	17.3207	26.6364	24.6654	27.3009	28.8573	29.053	18.0539	23.7275	25.7359	24.6452	22.0311	24.8193	28.3076	23.3038	24.6862	24.1229	19.131
9	25.1091	4.20579	28.7416	22.4214	21.143	26.2821	20.6067	23.0443	26.7128	17.9056	13.6062	27.8557	28.5909	30.2011	23.3415	21.857	22.0103	21.6803	19.2627	23.807	22.14	26.7234	22.8872	21.2759	26.237	22.404	26.8054	30.4946	26.1968	18.927	29.9426	30.1462	19.2845	27.5206	25.4123	27.5294	30.4129	30.05	19.4551	24.5938	26.1185	24.9761	24.0866	25.1292	28.0865	24.1574	25.8497	24.9468	20.181
10	25.8765	3.83586	29.8051	22.8751	22.227	27.6948	21.1887	23.1999	27.6485	19.8418	15.3802	27.7655	28.6756	29.8118	24.2051	23.3601	22.729	23.0541	21.1339	24.9687	22.6964	27.4557	23.8725	21.8389	28.0568	23.5828	26.7673	30.5532	27.0558	20.4805	30.3315	31.1147	21.2163	28.0077	25.8314	27.3804	31.5147	30.666	20.5122	25.2157	26.2531	25.0491	25.8285	25.0139	27.5172	24.6466	26.7321	25.2551	20.865
11	26.3138	3.56417	30.4401	23.0369	22.975	28.7623	21.4712	23.0015	28.2463	21.614	16.919	27.4377	28.4734	29.1215	24.7619	24.4815	23.1508	24.1123	22.5528	25.7804	23.0127	27.6511	24.5247	22.0207	29.635	24.3477	26.4766	30.3645	27.5779	21.7035	30.3164	31.7118	22.9446	28.1746	25.977	26.9113	32.1618	30.924	21.1833	25.6153	26.1636	24.8897	27.0617	24.5927	26.6988	24.8825	27.3558	25.1052	21.192
12	26.4637	3.4093	30.7343	22.9183	23.416	29.4741	21.4996	22.5309	28.5357	23.1013	18.1631	26.9371	28.0281	28.2211	25.0431	25.2457	23.3397	24.862	23.449	26.277	23.1557	27.4159	24.8709	21.9174	30.909	24.7413	26.0233	30.0097	27.8076	22.576	29.979	31.9771	24.3517	28.0969	25.9093	26.1757	32.3877	30.869	21.4841	25.8264	25.898	24.5323	27.7093	23.9647	25.7173	24.9577	27.7521	24.6062	21.211
13	26.3699	3.36724	30.7757	22.5509	23.594	29.8626	21.3217	21.8634	28.6049	24.2331	19.083	26.3192	27.3857	27.1858	25.0954	25.715	23.3365	25.3331	23.8327	26.5039	23.1651	26.8909	24.9424	21.6385	31.8265	24.8209	25.4745	29.5418	27.8019	23.1191	29.3909	31.9473	25.3968	27.8404	25.6769	25.2049	32.2495	30.556	21.4808	25.8875	25.5154	24.0143	27.8055	23.1916	24.6311	24.9348	27.9557	23.8717	20.977
14	26.0778	3.41078	30.6284	21.9796	23.546	29.9853	20.9865	21.0589	28.478	24.9883	19.6752	25.6287	26.5828	26.0793	24.9676	25.9717	23.2022	25.5575	23.8764	26.5073	23.072	26.2114	24.7878	21.2563	32.398	24.644	24.8923	28.9965	27.6138	23.3868	28.6042	31.663	26.1077	27.4406	25.3192	24.0048	31.8199	30.035	21.2584	25.8391	25.0651	23.3666	27.4748	22.2988	23.476	24.8112	27.998	23.0064	20.555
15	25.628	3.5104	30.3384	21.2519	23.316	29.9138	20.5296	20.1584	28.1658	25.3931	19.9501	24.9024	25.6482	24.9399	24.7013	26.0905	22.9825	25.5674	23.6985	26.3288	22.9036	25.4803	24.449	20.7868	32.6708	24.2616	24.3205	28.3941	27.2889	23.4463	27.6474	31.1583	26.5551	26.898	24.8682	22.5774	31.1716	29.355	20.8932	25.7185	24.574	22.6164	26.8699	21.3098	22.29	24.5568	27.9014	22.0926	20.003
16	25.0517	3.64232	29.9416	20.4138	22.962	29.7104	19.9704	19.1973	27.6685	25.5088	19.9283	24.1599	24.6099	23.7804	24.3272	26.1241	22.6735	25.3955	23.3778	26.008	22.6691	24.762	23.9572	20.2285	32.6811	23.7128	23.7618	27.7385	26.8641	23.3559	26.5434	30.4545	26.8184	26.2302	24.3423	20.9417	30.3654	28.558	20.4401	25.5558	24.0612	21.7846	26.1252	20.2622	21.1218	24.1535	27.6814	21.1832	19.359
17	24.3728	3.79049	29.4708	19.5232	22.514	29.4283	19.3219	18.2006	26.9818	25.4077	19.6392	23.3996	23.4964	22.6079	23.8781	26.0958	22.2601	25.0674	22.9477	25.5931	22.3844	24.0681	23.3346	19.6084	32.4773	23.0192	23.1896	27.0233	26.361	23.1595	25.3227	29.5711	26.9509	25.4912	23.7546	19.1403	29.448	27.664	19.9302	25.369	23.5403	20.8947	25.3366	19.1792	20.0009	23.6076	27.3465	20.2857	18.647
18	23.6097	3.94385	28.9511	18.6187	22	29.0865	18.6084	17.1872	26.1075	25.1557	19.1073	22.6124	22.3366	21.424	23.3883	26.0181	21.7583	24.6058	22.4203	25.1207	22.065	23.3719	22.605	18.96	32.1179	22.1924	22.5826	26.2366	25.7974	22.8839	24.0097	28.5199	26.971	24.7092	23.1214	17.2419	28.4511	26.687	19.3696	25.1632	23.0123	19.9702	24.5505	18.0726	18.9266	22.9513	26.9014	19.3855	17.88
19	22.7786	4.09239	28.3872	17.7192	21.456	28.6846	17.8638	16.1789	25.0609	24.7975	18.3689	21.7902	21.1535	20.2308	22.8829	25.9071	21.2053	24.037	21.8095	24.5979	21.7239	22.6443	21.7939	18.307	31.6522	21.246	21.9364	25.3747	25.194	22.5405	22.6172	27.3056	26.8661	23.8857	22.4437	15.3382	27.3975	25.652	18.7548	24.9265	22.4722	19.0332	23.7597	16.9578	17.9025	22.2062	26.3497	18.4826	17.074
20	21.8942	4.22483	27.7697	16.8355	20.891	28.2043	17.1253	15.2094	23.8669	24.3488	17.49	20.9422	19.9553	19.0449	22.3768	25.7684	20.6224	23.3749	21.1167	24.0248	21.3808	21.8742	20.9256	17.6662	31.0929	20.2095	21.2489	24.4625	24.5511	22.1313	21.1632	25.9118	26.5997	23.0204	21.7196	13.5299	26.3091	24.58	18.084	24.6396	21.9162	18.0999	22.9322	15.8545	16.9368	21.3932	25.6979	17.5853	16.236
21	20.971	4.33055	27.0874	15.9753	20.298	27.6288	16.4297	14.3152	22.5525	23.803	16.5452	20.0987	18.7569	17.8852	21.8758	25.5987	20.0236	22.623	20.3291	23.4012	21.0419	21.0581	20.0312	17.0367	30.439	19.1252	20.5225	23.5291	23.8489	21.6565	19.6825	24.3269	26.1295	22.1068	20.9504	11.9009	25.2083	23.482	17.3721	24.2836	21.3381	17.1834	22.0478	14.7876	16.0266	20.5361	24.9552	16.7027	15.373
22	20.027	4.40093	26.3298	15.1448	19.668	26.9528	15.808	13.5215	21.1565	23.1424	15.6032	19.277	17.601	16.7745	21.378	25.4011	19.4316	21.7989	19.4358	22.728	20.6931	20.1949	19.1576	16.4153	29.6995	18.041	19.782	22.5832	23.0743	21.1245	18.2228	22.5652	25.4279	21.1447	20.1445	10.51	24.1185	22.376	16.6585	23.8432	20.7278	16.2906	21.1132	13.7761	15.1568	19.6523	24.1327	15.8498	14.496
23	19.0869	4.4319	25.4933	14.354	18.99	26.1774	15.2843	12.8357	19.7282	22.3501	14.7228	18.4743	16.53	15.7304	20.8774	25.1833	18.8643	20.9327	18.439	22.0047	20.3249	19.3011	18.3358	15.813	28.8777	17.0117	19.0571	21.6326	22.2252	20.5453	16.8323	20.6643	24.481	20.1502	19.3113	9.39267	23.061	21.275	16.0008	23.3164	20.0777	15.4189	20.1557	12.833	14.312	18.75	23.2491	15.0412	13.634
24	18.1508	4.425	24.5979	13.6067	18.26	25.3053	14.8696	12.2655	18.3061	21.4234	13.9322	17.6816	15.5686	14.7599	20.3651	24.9472	18.3288	20.0475	17.3523	21.2297	19.9338	18.4062	17.5739	15.2258	27.9622	16.082	18.362	20.6797	21.3078	19.9251	15.5471	18.6816	23.2828	19.1394	18.4633	8.56534	22.052	20.199	15.4532	22.7073	19.3816	14.5565	19.2324	11.9728	13.4791	17.8339	22.3172	14.2942	12.815
25	17.2483	4.38078	23.6733	12.8863	17.484	24.344	14.56	11.8085	16.9289	20.3744	13.2264	16.8869	14.7234	13.877	19.8238	24.6855	17.8198	19.1547	16.2099	20.4028	19.5103	17.54	16.8585	14.6352	26.9408	15.275	17.7012	19.7045	20.3382	19.2714	14.39	16.6833	21.8488	18.1232	17.6145	8.02221	21.0989	19.158	15.059	22.0198	18.6276	13.6865	18.423	11.2131	12.6697	16.8955	21.3377	13.6332	12.059
26	16.3851	4.30297	22.7399	12.1841	16.67	23.3063	14.3406	11.4526	15.632	19.2227	12.5945	16.0791	13.9949	13.1083	19.2339	24.3829	17.3229	18.2415	15.0323	19.5209	19.0477	16.7271	16.1701	14.0288	25.8142	14.5884	17.0742	18.6739	19.3363	18.5907	13.3704	14.7351	20.2323	17.1207	16.7764	7.74393	20.2036	18.167	14.8392	21.2617	17.8022	12.8051	17.7898	10.5753	11.9132	15.9207	20.3124	13.0865	11.372
27	15.5717	4.19655	21.8227	11.5288	15.829	22.2076	14.1875	11.208	14.4465	17.9916	12.0382	15.26	13.3708	12.4648	18.5921	24.0198	16.8265	17.271	13.8203	18.5804	18.5577	15.9829	15.5049	13.3951	24.5976	14.0022	16.4818	17.5826	18.3232	17.883	12.4933	12.9069	18.5105	16.1527	15.9574	7.69163	19.3667	17.249	14.7957	20.4498	16.899	11.9187	17.3459	10.0792	11.2256	14.9071	19.2546	12.6774	10.757
28	14.8169	4.06807	20.933	10.9605	14.972	21.0545	14.0796	11.0848	13.3985	16.708	11.5652	14.4238	12.814	11.9365	17.9126	23.5771	16.334	16.2236	12.563	17.5879	18.0557	15.3148	14.865	12.7619	23.313	13.4867	15.9248	16.4759	17.3195	17.1477	11.7664	11.264	16.7627	15.2367	15.1658	7.80082	18.5848	16.428	14.9083	19.5968	15.9285	11.0414	17.0664	9.72382	10.6079	13.8835	18.1742	12.4145	10.213
29	14.1288	3.92526	20.0617	10.5026	14.125	19.8508	14.0044	11.0586	12.507	15.4061	11.1814	13.5552	12.3033	11.4944	17.2143	23.037	15.8398	15.1112	11.2692	16.5566	17.5456	14.7281	14.2524	12.1742	21.9833	13.0145	15.3998	15.4273	16.3462	16.3832	11.1958	9.86372	15.0565	14.3929	14.4085	8.0144	17.8575	15.72	15.1345	18.7107	14.9086	10.1865	16.9168	9.47509	10.0579	12.8926	17.0797	12.299	9.737
30	13.5142	3.7778	19.2125	10.1645	13.326	18.6134	13.9553	11.099	11.7847	14.1338	10.8897	12.6592	11.8273	11.0933	16.5219	22.3864	15.326	13.9618	9.97764	15.5059	17.0507	14.2356	13.6795	11.6551	20.6333	12.5787	14.9032	14.4983	15.424	15.5863	10.777	8.75176	13.437	13.6396	13.6922	8.27692	17.1891	15.136	15.4288	17.7988	13.8697	9.37144	16.8668	9.3127	9.58352	11.9696	15.9911	12.3286	9.324
31	12.9769	3.63687	18.3994	9.94367	12.608	17.3752	13.929	11.185	11.2471	12.9475	10.6906	11.7633	11.3813	10.6782	15.8634	21.628	14.7775	12.8124	8.75291	14.4556	16.6081	13.8524	13.1646	11.1996	19.298	12.1907	14.4288	13.722	14.5698	14.762	10.4915	7.94782	11.9289	12.9909	13.0284	8.53221	16.5684	14.684	15.7466	16.8774	12.8392	8.62739	16.8855	9.23591	9.19364	11.14	14.9458	12.4766	8.966
32	12.5158	3.51389	17.6291	9.82302	11.99	16.178	13.9214	11.294	10.9111	11.895	10.5723	10.9007	10.9691	10.1969	15.2597	20.7681	14.1925	11.6955	7.671	13.4274	16.2442	13.5817	12.7219	10.7956	18.0251	11.8602	13.9712	13.1068	13.7971	13.9196	10.3086	7.43247	10.5485	12.4557	12.4314	8.72927	15.9761	14.364	16.0446	15.9658	11.8544	7.99063	16.942	9.23	8.87076	10.4272	13.9764	12.6999	8.661
33	12.1247	3.4189	16.9139	9.76698	11.479	15.0589	13.9119	11.4024	10.7486	11.0064	10.5157	10.0994	10.5905	9.61558	14.7186	19.822	13.5745	10.637	6.78609	12.4458	15.9687	13.4127	12.346	10.4307	16.8702	11.584	13.5293	12.6397	13.117	13.069	10.1912	7.14734	9.31212	12.0276	11.9128	8.83993	15.4013	14.166	16.2885	15.0807	10.9519	7.49121	17.0025	9.27558	8.58042	9.85479	13.0912	12.946	8.408
34	11.7938	3.35857	16.267	9.739	11.08	14.0507	13.8793	11.483	10.7407	10.3	10.5023	9.37633	10.2437	8.923	14.2337	18.821	12.934	9.65	6.125	11.538	15.766	13.3267	12.0193	10.089	15.877	11.346	13.091	12.2947	12.5383	12.233	10.101	7.00733	8.237	11.6927	11.475	8.85733	14.834	14.064	16.454	14.241	10.149	7.13667	17.04	9.344	8.291	9.433	12.2937	13.1583	8.2
35	11.5109	3.33434	15.706	9.70748	10.784	13.1669	13.8298	11.5047	10.8603	9.78169	10.5102	8.73427	9.93484	8.13567	13.7891	17.8014	12.29	8.75255	5.70264	10.7227	15.599	13.3043	11.7163	9.75055	15.0774	11.1372	12.6418	12.0466	12.0609	11.4427	10.0108	6.93105	7.34494	11.4311	11.1086	8.80227	14.2502	14.021	16.5235	13.4689	9.46245	6.91163	17.0291	9.37136	7.97221	9.16694	11.5944	13.2868	8.025
36	11.2599	3.34377	15.2339	9.62981	10.568	12.4165	13.7745	11.4439	11.0767	9.4428	10.5133	8.16738	9.6792	7.28925	13.3668	16.7982	11.6398	7.96218	5.46827	10.0028	15.4254	13.3171	11.4117	9.39291	14.4753	10.9416	12.1778	11.876	11.6807	10.7238	9.90748	6.86378	6.63985	11.224	10.7818	8.72396	13.6223	13.997	16.4918	12.7833	8.90461	6.79575	16.9535	9.30882	7.60176	9.01782	10.9865	13.2845	7.876
37	11.0263	3.3812	14.8483	9.46609	10.4	11.8058	13.7145	11.2958	11.3571	9.26009	10.4861	7.66855	9.49091	6.42145	12.9517	15.838	10.9721	7.29627	5.36245	9.37773	15.2065	13.3303	11.086	9.00382	14.073	10.7465	11.7071	11.7674	11.3928	10.1003	9.79827	6.76709	6.12618	11.0624	10.4635	8.67582	12.9294	13.949	16.3645	12.1924	8.49182	6.77191	16.8063	9.12427	7.17109	8.95009	10.4376	13.1055	7.761
38	10.7988	3.43939	14.5428	9.19729	10.242	11.3263	13.6488	11.0809	11.6729	9.20733	10.4102	7.23661	9.38183	5.59209	12.5375	14.9401	10.3108	6.75991	5.32064	8.83985	14.9014	13.3113	10.7303	8.59153	13.868	10.5328	11.2402	11.7081	11.1725	9.5827	9.7133	6.61025	5.79691	10.9535	10.1217	8.69733	12.1618	13.853	16.1479	11.7074	8.22727	6.79532	16.5884	8.80876	6.6933	8.92276	9.90945	12.7205	7.684
39	10.5729	3.50928	14.3101	8.83685	10.064	10.9549	13.5762	10.8435	12.0069	9.26499	10.2728	6.87843	9.34418	4.88423	12.131	14.1226	9.69818	6.36567	5.29055	8.38303	14.4748	13.2349	10.3487	8.19895	13.8389	10.288	10.8024	11.6902	10.9732	9.17027	9.69536	6.3806	5.6387	10.9143	9.73021	8.82246	11.3311	13.679	15.8506	11.3428	8.07042	6.79808	16.2996	8.39127	6.1977	8.88976	9.3832	12.133	7.625
40	10.3549	3.58081	14.1251	8.43658	9.838	10.6575	13.5028	10.6492	12.3525	9.42767	10.0694	6.62252	9.35497	4.36652	11.7506	13.4197	9.15764	6.13682	5.23273	8.01455	13.9188	13.0848	9.9593	7.8843	13.9485	10.0084	10.4351	11.7151	10.7675	8.86209	9.78727	6.08261	5.62045	10.9663	9.27445	9.08597	10.4595	13.398	15.4818	11.1006	7.958	6.74564	15.9402	7.93545	5.72082	8.79909	8.85839	11.3746	7.551
41	10.1628	3.64428	13.9619	8.07779	9.561	10.3936	13.4364	10.5699	12.7166	9.70108	9.80582	6.51039	9.40482	4.07965	11.4282	12.8942	8.69924	6.09761	5.12873	7.764	13.2632	12.8577	9.60173	7.69883	14.1565	9.67867	10.1673	11.8029	10.5696	8.64618	10.0199	5.74261	5.69661	11.1389	8.76024	9.51856	9.58512	13.006	15.0496	10.9646	7.8537	6.63945	15.5162	7.52248	5.30379	8.62506	8.34308	10.5113	7.455
42	10.0248	3.69373	13.7975	7.83688	9.256	10.1291	13.3756	10.6706	13.1202	10.1102	9.508	6.5613	9.49991	4.04977	11.2101	12.6302	8.33591	6.26488	4.99418	7.6663	12.5823	12.5685	9.34153	7.68877	14.4278	9.27952	10.0177	11.9799	10.4223	8.50473	10.4088	5.41607	5.81758	11.4578	8.21458	10.1482	8.78491	12.532	14.5592	10.9145	7.75297	6.50851	15.0387	7.22776	4.99491	8.39148	7.86551	9.63463	7.357
43	9.97401	3.73026	13.614	7.76597	8.974	9.84897	13.3198	11.0042	13.5802	10.7007	9.21858	6.77452	9.63388	4.28845	11.149	12.7099	8.09655	6.63891	4.87391	7.73155	11.9847	12.2516	9.23773	7.88852	14.7319	8.83627	10.0095	12.2575	10.3868	8.414	10.9594	5.17542	5.93509	11.9325	7.68491	11.0074	8.16382	12.028	14.0243	10.9444	7.66982	6.40515	14.5206	7.10855	4.84355	8.13509	7.47694	8.8257	7.283
44	10.0439	3.76138	13.4033	7.89976	8.783	9.5633	13.2801	11.6025	14.1128	11.5259	8.99271	7.15068	9.78661	4.78924	11.2925	13.1882	8.01958	7.21248	4.83409	7.94239	11.5511	11.9529	9.30984	8.31578	15.0436	8.41712	10.1641	12.6382	10.535	8.34812	11.6703	5.09229	6.01533	12.5706	7.23167	12.1374	7.81861	11.565	13.464	11.0653	7.63894	6.37893	13.9805	7.19418	4.88673	7.89718	7.23654	8.18269	7.265
45	10.2644	3.80199	13.1753	8.26089	8.739	9.31467	13.274	12.4742	14.7356	12.6376	8.885	7.68756	9.96056	5.53078	11.6839	14.0847	8.14067	7.979	4.93	8.29267	11.3096	11.723	9.56156	8.97356	15.3497	8.093	10.495	13.1311	10.9377	8.28833	12.5437	5.21456	6.04833	13.3812	6.91033	13.5808	7.81867	11.216	12.9168	11.2864	7.70767	6.45533	13.4427	7.495	5.14867	7.70967	7.20067	7.80556	7.344
46	10.6619	3.8741	12.9551	8.86655	8.889	9.15945	13.319	13.61	15.4676	14.0786	8.93591	8.374	10.1864	6.49118	12.3536	15.3936	8.49873	8.92209	5.188	8.79436	11.2847	11.6063	10.0019	9.85091	15.6661	7.92136	11.0086	13.7507	11.6517	8.23827	13.5881	5.56355	6.05445	14.3741	6.76427	15.3692	8.20582	11.05	12.4303	11.6149	7.93045	6.64182	12.9339	8.01464	5.63855	7.59982	7.42091	7.72364	7.551
47	11.2611	4.00268	12.7822	9.73404	9.274	9.15105	13.4363	14.9918	16.3303	15.8801	9.16782	9.196	10.4933	7.66064	13.3221	17.0984	9.12606	10.0262	5.59673	9.45948	11.4952	11.637	10.6511	10.9221	16.0271	7.94924	11.712	14.5106	12.7219	8.21521	14.8291	6.14951	6.07118	15.5548	6.83876	17.5161	8.98824	11.137	12.0586	12.0743	8.36548	6.95535	12.4806	8.75209	6.35006	7.60885	7.94029	7.93748	7.902
48	12.086	4.20927	12.7057	10.882	9.922	9.34731	13.6574	16.6059	17.3475	18.0488	9.59233	10.1384	10.9038	9.04737	14.6035	19.1736	10.038	11.2872	6.16973	10.2958	11.9433	11.8527	11.5442	12.1697	16.4668	8.21512	12.6103	15.4237	14.1905	8.23861	16.3079	6.97094	6.13203	16.9267	7.18452	20.0273	10.1487	11.556	11.8431	12.7107	9.06321	7.44176	12.113	9.71142	7.27173	7.78933	8.79716	8.43264	8.411
49	13.1614	4.50721	12.7858	12.3245	10.852	9.80245	14.0218	18.4479	18.5454	20.5779	10.2162	11.1883	11.4382	10.6678	16.2205	21.5933	11.226	12.7056	6.92209	11.3048	12.6255	12.2955	12.721	13.6053	17.0256	8.75191	13.6976	16.5131	16.0904	8.347	18.07	8.01421	6.27045	18.4978	7.85327	22.9049	11.6551	12.373	11.8043	13.5792	10.0647	8.17358	11.8685	10.9023	8.38627	8.19882	10.0288	9.20606	9.094
50	14.5113	4.8959	13.0828	14.0641	12.079	10.5594	14.5772	20.5166	19.9514	23.4563	11.0457	12.3457	12.1274	12.538	18.1953	24.347	12.6702	14.2875	7.86618	12.4912	13.5515	13.0039	14.2132	15.2498	17.7499	9.59173	14.9662	17.8132	18.4336	8.59748	20.1526	9.26177	6.53882	20.2818	8.90512	26.1581	13.469	13.635	11.9601	14.7312	11.4077	9.23812	11.7966	12.3394	9.68061	8.89218	11.6684	10.2832	9.973
51	16.1342	5.32188	13.6438	16.0918	13.622	11.6429	15.3777	22.8112	21.6146	26.6897	12.0803	13.6251	13.005	14.6683	20.5583	27.4472	14.361	16.0534	9.016	13.8677	14.7464	14.0173	16.0405	17.139	18.7068	10.7627	16.4221	19.3599	21.2102	9.04979	22.5836	10.7002	6.99936	22.3014	10.4279	29.8189	15.5592	15.369	12.3488	16.2086	13.1173	10.7193	11.9588	14.042	11.1732	9.93809	13.7423	11.7238	11.072
52	18.1473	5.90297	14.5026	18.4012	15.49	13.0634	16.4717	25.3404	23.584	30.2963	13.3256	15.0524	14.1012	17.0577	23.3314	30.9238	16.3103	18.0362	10.3919	15.4594	16.2509	15.376	18.2147	19.3183	19.9902	12.2811	18.0877	21.1862	24.3908	9.75845	25.3835	12.3325	7.71536	24.5968	12.4861	33.9053	17.9134	17.575	13.0251	18.0406	15.203	12.6765	12.3952	16.0285	12.921	11.3902	16.2614	13.6049	12.427
53	20.4832	6.49101	15.6792	20.9963	17.683	14.8281	17.8994	28.1358	25.8893	34.2943	14.806	16.6636	15.4528	19.7	26.5292	34.8061	18.5539	20.269	12.0272	17.3094	18.1175	17.1119	20.7461	21.8308	21.6762	14.1539	19.9972	23.3288	27.9336	10.7763	28.5692	14.1857	8.75227	27.2362	15.0789	38.3955	20.5374	20.237	14.0363	20.2395	17.6715	15.1249	13.1126	18.3216	15.0087	13.2873	19.2178	15.9665	14.096
54	23.1884	7.09912	17.1889	23.9015	20.207	16.951	19.6935	31.2487	28.5707	38.6875	16.5645	18.503	17.0993	22.6046	30.1572	39.0968	21.16	22.7871	13.9682	19.4846	20.4043	19.2385	23.6579	24.7281	23.8339	16.3801	22.194	25.8271	31.7982	12.1546	32.1531	16.3092	10.1719	30.3074	18.1824	43.2283	23.4473	23.35	15.3969	22.8072	20.5363	18.0459	14.1155	20.965	17.5417	15.7023	22.5913	18.7811	16.155
55	26.2874	7.71229	19.0519	27.162	23.079	19.4527	21.8807	34.7294	31.6672	43.4415	18.6545	20.6251	19.0755	25.8039	34.2052	43.7517	24.2022	25.6332	16.2904	22.0675	23.1633	21.7635	26.9944	28.0711	26.5238	18.9555	24.7193	28.722	35.9542	13.9459	36.1303	18.778	12.0236	33.8886	21.7503	48.2824	26.6651	26.921	17.1015	25.7471	23.8186	21.4199	15.4051	24.0312	20.6151	18.708	26.3644	21.9981	18.683
56	29.7934	8.30182	21.299	30.8287	26.329	22.3604	24.4936	38.6019	35.2108	48.4637	21.1437	23.1038	21.4217	29.3336	38.6263	48.6657	27.7363	28.8617	19.077	25.1323	26.4278	24.7137	30.8102	31.9182	29.805	21.8847	27.6102	32.0538	40.3804	16.1937	40.463	21.673	14.3333	38.0074	25.728	53.3674	30.212	30.967	19.1497	29.0653	27.5413	25.2389	17.0007	27.5877	24.2987	22.3477	30.5304	25.5928	21.76
57	33.6949	8.82723	23.9685	34.9306	29.995	25.7052	27.582	42.8386	39.2094	53.6009	24.0968	26.0144	24.1842	33.2025	43.3215	53.6774	31.7869	32.5395	22.4311	28.7288	30.218	27.639	35.1244	36.2933	33.7165	25.1901	30.8913	35.8364	45.0447	18.9301	45.07	25.0473	17.1037	42.6053	30.0703	58.2599	34.0944	35.488	21.5541	32.7631	31.7147	29.4925	18.9416	31.6561	28.6208	26.6302	35.0815	29.5714	25.449
58	37.9355	9.25417	27.0973	39.4364	34.114	29.5356	31.1965	47.3417	43.6278	58.6675	27.5598	29.4034	27.4072	37.3737	48.1375	58.6015	36.3224	36.7108	26.3473	32.8581	34.5503	28.8549	39.8794	41.139	38.238	28.9115	34.5608	40.0324	49.8699	22.1766	49.8242	28.9125	20.3312	47.5287	34.7375	62.7821	38.2901	40.42	24.3528	36.8231	36.3101	34.153	21.2789	36.1829	33.5386	31.5085	39.9744	33.9443	29.754
59	42.5249	9.45421	30.7163	44.2362	38.684	33.875	35.347	51.9479	48.3727	63.4885	31.5469	33.274	31.114	41.7575	52.8963	63.2667	41.2353	41.3485	30.8184	37.4592	39.3608	36.4709	44.9365	46.3026	43.2586	33.0896	38.571	44.5395	54.7217	25.9576	54.5597	33.24	24.0238	52.557	39.6807	66.8354	42.7306	45.624	27.6001	41.1964	41.2354	39.1419	24.0697	41.0292	38.9199	36.8736	45.0996	38.6826	34.608
60	47.2463	9.46955	34.8362	49.1612	43.625	38.6697	39.9716	56.469	53.2898	67.9381	36.0167	37.5702	35.2838	46.2165	57.4378	67.5535	46.3485	46.3331	35.7729	42.406	44.484	41.323	50.1069	51.5698	48.5801	37.7252	42.8199	49.1943	59.4336	30.3018	59.103	37.9578	28.212	57.4609	44.8216	70.3815	47.3015	50.903	31.3444	45.7917	46.3412	44.3055	27.3651	45.993	44.5475	42.5251	50.2925	43.7289	39.868
61	51.9837	9.2539	39.4185	54.0329	48.783	43.8056	44.9284	60.7425	58.1794	71.9452	40.8518	42.1693	39.8425	50.5978	61.6462	71.3985	51.4494	51.4764	41.0654	47.5095	49.7475	46.4475	55.2042	56.7188	53.9607	42.7346	47.1697	53.8105	63.8508	35.2092	63.3094	42.939	32.9189	62.0469	50.0418	73.4203	51.8663	56.053	35.6152	50.4767	51.4479	49.4094	31.1954	50.8716	50.167	48.1779	55.3776	48.9834	45.313
62	56.5774	8.82793	44.3497	58.7052	53.962	49.0891	50.0155	64.6622	62.851	75.4768	45.8741	46.8994	44.6579	54.7774	65.4517	74.7778	56.3437	56.5625	46.4888	52.5597	54.9626	51.6322	60.0777	61.5775	59.1754	47.9515	51.4791	58.2314	67.854	40.6038	67.0844	48.016	38.1139	66.2044	55.1948	75.9735	56.2948	60.916	40.3637	55.0974	56.3891	54.2106	35.553	55.5216	55.5618	53.6004	60.2077	54.2658	50.696
63	61.0087	8.25191	49.4488	63.0799	58.976	54.3008	55.0231	68.1792	67.1927	78.521	50.8829	51.5779	49.5502	58.6766	68.8266	77.6805	60.8988	61.3952	51.825	57.3846	59.9154	56.6833	64.6208	66.0406	64.0635	53.1749	55.6332	62.3545	71.3611	46.3135	70.3743	53.0239	43.6724	69.8968	60.1405	78.0716	60.4845	65.396	45.4497	59.5135	61.0396	58.5675	40.3672	59.8627	60.5957	58.632	64.6728	59.372	55.823
64	65.0608	7.55526	54.5028	67.1011	63.689	59.2577	59.787	71.2826	71.1195	81.0823	55.7057	56.0546	54.3282	62.2489	71.7628	80.1076	65.0465	65.8445	56.8937	61.8789	64.3908	61.454	68.7634	70.0529	68.5338	58.2217	59.5514	66.1215	74.3219	52.0955	73.1496	57.8315	49.3893	73.1125	64.7706	79.7408	64.365	69.436	50.6711	63.6239	65.3153	62.4494	45.4908	63.8535	65.1993	63.1916	68.6915	64.1427	60.58
65	68.717	6.79346	59.3322	70.7329	68.018	63.8424	64.2047	73.9812	74.5708	83.1734	60.2266	60.2289	58.8362	65.4649	74.2559	82.0652	68.7554	69.8384	61.5805	65.9929	68.2711	65.8411	72.4636	73.5873	72.5373	62.9599	63.1802	69.5017	76.7153	57.6928	75.3939	62.3441	55.0372	75.853	69.0039	80.9988	67.88	73.004	55.8048	67.3651	69.1592	65.8916	50.7149	67.4636	69.3404	67.2482	72.206	68.4769	64.916
66	71.9414	6.00442	63.8128	73.946	71.91	67.9789	68.22	76.291	77.5093	84.812	64.3718	64.0416	62.9765	68.298	76.307	83.5637	72.0098	73.3486	65.8369	69.6958	71.5784	69.769	75.6947	76.6327	76.0522	67.3029	66.4787	72.4789	78.5398	62.9063	77.104	66.4928	60.4347	78.1265	72.7728	81.8587	70.985	76.077	60.6715	70.6992	72.522	68.9449	55.8165	70.6616	72.9924	70.7926	75.1837	72.3135	68.805
67	74.7122	5.21655	67.867	76.7147	75.326	71.607	71.796	78.227	79.9153	86.0113	68.098	67.4647	66.6897	70.7223	77.9183	84.614	74.8	76.36	69.652	72.963	74.3867	73.1813	78.4423	79.1857	79.068	71.191	69.414	75.043	79.806	67.613	78.288	70.2227	65.451	79.9407	76.025	82.3297	73.642	78.64	65.1547	73.5977	75.37	71.6457	60.618	73.423	76.129	73.827	77.6117	75.6147	72.222
68	77.0089	4.45462	71.4242	79.0195	78.24	74.6755	74.9042	79.7985	81.7838	86.7834	71.3827	70.4879	69.9378	72.7179	79.0893	85.2126	77.0847	78.8502	72.9875	75.7579	76.7413	76.0418	80.6979	81.2486	81.5511	74.5699	71.964	77.1871	80.5339	71.7282	78.9484	73.4908	69.9759	81.3036	78.6713	82.4173	75.8083	80.679	69.1857	76.0351	77.6643	74.0039	64.9876	75.7113	78.6939	76.2936	79.4851	78.3561	75.14
69	78.8309	3.74382	74.4607	80.8455	80.631	77.1446	77.5229	81.0132	83.1213	87.1368	74.2182	73.1104	72.6969	74.2712	79.8197	85.3779	78.8811	80.8322	75.8755	78.0712	78.6551	78.3355	82.4567	82.8252	83.5267	77.4272	74.1175	78.9069	80.7517	75.2348	79.1315	76.266	73.9499	82.2256	80.72	82.1219	77.4842	82.19	72.7132	77.991	79.4185	76.0059	68.8799	77.5291	80.694	78.2418	80.8054	80.5225	77.553
70	80.155	3.12737	76.9585	82.1836	82.487	78.99	79.6395	81.8734	83.9392	87.0772	76.6048	75.3369	74.9602	75.3802	80.1073	85.1202	80.1839	82.3044	78.3085	79.8838	80.1259	80.0629	83.7148	83.9205	84.9896	79.7458	75.8667	80.2002	80.4961	78.1183	78.8693	78.526	77.3279	82.7161	82.1539	81.44	78.6653	83.177	75.6918	79.452	80.6415	77.6241	72.256	78.8658	82.1109	79.6704	81.5842	82.1059	77.553
71	81.0429	2.61494	78.9077	83.0342	83.803	80.2039	81.249	82.3691	84.2125	86.6105	78.5467	77.1737	76.7324	76.0566	79.956	84.4536	80.9923	83.2707	80.2703	81.1818	81.1452	81.2373	84.4717	84.5385	85.9377	81.5172	77.2029	81.0655	79.8048	80.3735	78.1987	80.2576	80.0741	82.7842	82.9635	80.3735	79.3644	83.645	78.0909	80.415	81.3523	78.8256	75.0869	79.7144	82.9318	80.5793	81.8381	83.1067	80.872
72	81.4366	2.2953	80.305	83.3975	84.584	80.7861	82.354	82.4832	83.9996	85.7428	80.0456	78.6189	78.0167	76.3157	79.3752	83.3926	81.3056	83.7321	81.7429	81.9532	81.6885	81.8746	84.7312	84.6832	86.3724	82.7425	78.1188	81.5004	78.71	82.0081	77.1555	81.4534	82.1651	82.438	83.1453	78.926	79.603	83.604	79.8988	80.8876	81.5725	79.5757	77.3571	80.0739	83.1554	80.9738	81.5888	83.5237	81.773
73	81.363	2.20165	81.1491	83.2731	84.842	80.7462	82.9605	82.2068	83.3481	84.4818	81.0953	79.6628	78.8181	76.1666	78.376	81.9521	81.1241	83.6964	82.7062	82.1886	81.73	81.9921	84.5029	84.3647	86.3065	83.4307	78.6078	81.5046	77.239	83.036	75.7757	82.1035	83.5986	81.6876	82.7051	77.1077	79.406	83.065	81.1169	80.8839	81.3245	79.8525	79.0585	79.9522	82.7892	80.862	80.8555	83.3575	82.167
74	80.8315	2.32576	81.4423	82.6662	84.59	80.1424	83.0737	81.5401	82.2878	82.8359	81.6821	80.2925	79.1308	75.6182	76.9714	80.1387	80.4553	83.1723	83.1442	81.887	81.2847	81.6141	83.8018	83.5904	85.7634	83.5926	78.6678	81.0816	75.4189	83.477	74.0943	82.196	84.389	80.5463	81.6603	74.9332	78.8021	82.04	81.7567	80.4239	80.6337	79.6532	80.1867	79.3631	81.8459	80.2555	79.6611	82.6554	82.056
75	79.8533	2.60261	81.1898	81.5892	83.853	79.0095	82.6997	80.4881	80.8472	80.8141	81.7887	80.4942	78.948	74.6796	75.1754	77.9558	79.3108	82.1753	83.0438	81.0537	80.3595	80.7723	82.6452	82.3701	84.7728	83.2426	78.3027	80.2378	73.2737	83.3519	72.139	81.7176	84.5573	79.0265	80.0369	72.4263	77.8197	80.539	81.8357	79.5272	79.5216	78.9925	80.7393	78.3211	80.343	79.1718	78.03	81.4473	81.453
76	78.4442	2.95365	80.4047	80.0574	82.661	77.3882	81.8432	79.0532	79.0549	78.4278	81.4006	80.254	78.2446	73.3586	72.9995	76.152	77.7015	80.7254	82.3985	79.7027	78.9693	79.4991	81.0512	80.7049	83.3604	82.3912	77.5107	78.9802	70.8249	82.6853	69.9303	80.6587	84.13	77.1419	77.8685	69.607	76.481	78.569	81.3677	78.2117	78.0025	77.8937	80.7178	76.8456	78.2989	77.6005	75.9815	79.7656	80.362
77	76.6146	3.33048	79.1044	78.077	81.039	75.3295	80.5051	77.2378	76.9376	75.689	80.5105	79.5614	77.0308	71.6579	70.455	74.4011	75.6386	78.8446	81.21	77.8522	77.1301	77.8221	79.0301	78.6153	81.5449	81.048	76.3082	77.3177	68.088	81.4988	67.4817	79.0181	83.1338	74.9071	75.1977	66.5164	74.8022	76.138	80.3701	76.4917	76.0872	76.3825	80.1257	74.9582	75.7295	75.5851	73.5311	77.646	78.78
78	74.3386	3.74098	77.3057	75.6456	79.003	72.8923	78.6823	75.047	74.5171	72.6119	79.1191	78.4091	75.3137	69.5784	67.5479	69.2437	73.1343	76.5563	79.488	75.5237	74.8526	75.7606	76.5836	76.1038	79.3363	79.22	74.7108	75.2532	65.0733	79.812	64.795	76.7937	81.5937	72.337	72.0727	63.1911	72.7863	73.252	78.8677	74.3777	73.7737	74.4847	78.9707	72.6757	72.645	73.15	70.6946	75.1553	76.706
79	71.6778	4.11668	75.0152	72.7519	76.558	70.1175	76.3708	72.4786	71.8088	69.2137	77.2351	76.7875	73.0961	67.1126	64.2788	65.6281	70.1935	73.8739	77.2054	72.7343	72.1391	73.3208	73.7037	73.1675	76.7343	76.9073	72.7257	72.7894	61.7872	77.6482	61.8621	73.9925	79.533	69.4382	68.5421	59.6612	70.4269	69.919	76.8767	71.8755	71.0542	72.217	77.2638	70.0103	69.0575	70.3107	67.4898	72.3785	74.146
80	68.6197	4.46809	72.2288	69.3779	73.696	67.0238	73.5616	69.5267	68.8189	65.5142	74.8715	74.6885	70.3793	64.2541	60.6482	61.6592	66.8213	70.8003	74.4079	69.4982	68.9879	70.5018	70.377	69.8078	73.7242	74.1048	70.3555	69.9287	58.2321	75.0359	58.669	70.6393	76.9678	66.2181	64.6601	55.9541	67.7118	66.149	74.408	68.9975	67.917	69.5815	75.0158	66.9662	64.988	67.0803	63.9416	69.361	71.103
81	65.1689	4.78735	68.9371	65.5129	70.401	63.629	70.2477	66.1845	65.5223	61.5365	72.0444	72.1082	67.17	61.005	56.6584	57.3458	63.0231	67.3346	71.1074	65.8321	65.403	67.3048	66.5972	66.0335	70.2961	70.8147	67.6057	66.6752	54.4068	72.0112	55.1974	66.7573	73.9055	62.6668	60.4895	52.0956	64.6278	61.952	71.4529	65.7556	64.3455	66.5649	72.2398	63.5461	60.4652	63.4675	60.0849	66.0954	67.57
82	61.3366	5.0699	65.129	61.151	66.657	59.954	66.4269	62.4439	61.9369	57.3069	68.7714	69.0502	63.4732	57.3695	52.3145	52.7025	58.8045	63.4863	67.3186	61.7559	61.3935	63.7306	62.3626	61.8605	66.4468	67.0479	64.4852	63.0287	50.3137	68.6184	51.4305	62.3746	70.3487	58.7883	56.099	48.1147	61.17	57.333	68.0316	62.1622	60.3195	63.1795	68.9472	59.761	55.5297	59.4737	55.9696	62.5707	63.526
83	57.1599	5.34347	60.7948	56.2904	62.465	56.0181	62.1007	58.2908	58.0662	52.8664	65.0632	65.5146	59.2915	53.3499	47.6309	47.7539	54.1713	59.26	63.0562	57.2886	56.9741	59.7729	57.6722	57.3143	62.176	62.8094	61.0007	58.9904	45.9634	64.9087	47.3642	57.5361	66.2964	54.591	51.5487	44.0414	57.3471	52.295	64.1564	58.2326	55.836	59.4308	65.1477	55.6293	50.237	55.0966	51.6506	58.7978	58.969
84	52.6519	5.52158	55.9261	50.9527	57.844	51.844	57.2763	53.7106	53.9129	48.2825	60.9195	61.4965	54.6384	48.9669	42.6501	42.5514	49.1376	54.6479	58.3184	52.4456	52.1608	55.4186	52.5458	52.4217	57.4825	58.0912	57.1556	54.5694	41.3796	60.9385	43.0195	52.306	61.7362	50.0784	46.8903	39.91	53.1832	46.868	59.8331	54.0038	50.9371	55.3415	60.8242	51.181	44.6589	50.3238	47.19	54.8027	53.929
85	47.7672	5.62348	50.5382	45.1979	52.843	47.4576	51.9762	48.7028	49.4924	43.6466	56.3438	57.0095	49.5429	44.2715	37.4613	37.1823	43.7476	49.6553	53.1096	47.2473	46.974	50.6676	47.0355	47.2351	52.3985	52.8975	52.9659	49.7979	36.6138	56.7637	38.4509	46.7694	56.6482	45.258	42.1773	35.7614	48.7184	41.14	55.0696	49.5355	45.715	50.9515	55.9557	46.4804	38.9133	45.1884	42.6533	50.6143	48.453
86	42.6486	5.71509	44.6999	39.1383	47.541	42.8917	46.2512	43.3068	44.8419	39.0662	51.3685	52.0908	44.067	39.3435	32.1977	31.7673	38.1023	44.3253	47.4755	41.7523	41.4621	45.5617	41.2279	41.8565	47.0085	47.2711	48.4705	44.7456	31.7616	52.4505	33.7456	41.0424	51.0316	40.1881	37.4574	31.646	44.0156	35.263	49.8851	44.9097	40.2975	46.3177	50.5516	41.6297	33.1599	39.7738	38.0992	46.24	42.626
87	37.4319	5.72077	38.5507	32.9546	42.06	38.1969	40.2089	37.6317	40.031	34.6563	46.0647	46.8103	38.3391	34.2951	27.0241	26.4636	32.3638	38.7457	41.5196	36.0804	35.7455	40.2035	35.2681	36.4245	41.4255	41.3115	43.7316	39.5198	26.9511	48.0845	29.0179	35.2794	44.9355	34.983	32.7889	27.6284	39.1747	29.439	44.3416	40.2291	34.8393	41.5196	44.6534	36.7508	27.5767	34.19	33.5862	41.6718	36.605
88	32.2291	5.6609	32.2958	26.8772	36.555	33.456	34.017	31.8491	35.1612	30.5173	40.5439	41.2815	32.5516	29.2677	22.1096	21.4591	26.7458	33.0543	35.4005	30.4042	30.0402	34.7469	29.351	31.0865	35.8041	35.1858	38.839	34.2521	22.3246	43.7727	24.4098	29.6729	38.4855	29.7991	28.2475	23.7903	34.3334	23.888	38.578	35.5949	29.5185	36.6575	38.3831	31.9808	22.3461	28.5909	29.1974	36.9559	30.614
89	27.2036	5.54246	26.1813	21.134	31.193	28.7588	27.8951	26.1676	30.3528	26.7202	34.9588	35.6693	26.9349	24.433	17.5992	16.9413	21.466	27.439	29.324	24.9233	24.5649	29.373	23.69	25.987	30.3187	29.1093	33.9099	29.0862	18.0292	39.6553	20.0847	24.4181	31.909	24.817	23.9397	20.224	29.647	18.82	32.7989	31.1051	24.513	31.8364	31.9503	27.4603	17.633	23.1837	25.0406	32.1887	24.896
90	22.5198	5.37748	20.4584	15.9204	26.133	24.2142	22.0745	20.8079	25.7354	23.3229	29.4926	30.1717	21.73	19.9817	13.6075	13.0605	16.7233	22.1123	23.5595	19.838	19.5345	24.271	18.4799	21.2716	25.1394	23.3093	29.0813	24.1754	14.2078	35.9012	16.1964	19.6845	25.5028	20.2239	19.9921	17.0212	25.2623	14.403	27.2181	26.8652	19.9754	27.1704	25.6218	23.3233	13.5698	18.2122	21.2233	27.5143	19.665
91	18.3303	5.17804	15.3492	11.3905	21.512	19.9586	16.7705	15.9694	21.4948	20.3804	24.3465	25.0068	17.166	16.0919	10.2185	9.91145	12.6798	17.2706	18.3165	15.3254	15.1354	19.6126	13.8867	17.0925	20.4247	18.0091	24.5058	19.6717	10.9867	32.6607	12.8655	15.5952	19.5625	16.2042	16.5263	14.2629	21.3078	10.74	22.0268	22.9781	16.031	22.79	19.6736	19.6958	10.2487	13.8935	17.846	23.0991	15.081
92	14.7595	4.96269	11.0336	7.65877	17.438	16.1359	12.1672	11.8157	17.7286	17.9373	19.7355	20.4239	13.4388	12.9003	7.49058	7.52667	9.4457	13.0648	13.783	11.5333	11.5058	15.5285	10.0375	13.5965	16.334	13.4316	20.3614	15.7151	8.45087	30.0245	10.172	12.2346	14.3502	12.9231	13.635	12.0095	17.9018	7.888	17.3863	19.5408	12.7842	18.8279	14.3537	16.6982	7.72152	10.3919	15.0122	19.1018	11.251
93	11.9014	4.75078	7.64548	4.79651	13.993	12.8614	8.40093	8.48473	14.5214	16.0136	15.8777	16.6884	10.7069	10.4717	5.4474	5.87982	7.06724	9.59558	10.1074	8.56918	8.71937	12.1162	7.01124	10.8887	13.0123	9.79176	16.8375	12.4131	6.62309	28.0112	8.15321	9.66914	10.0748	10.489	11.3728	10.2927	15.1551	5.874	13.4228	16.6717	10.3195	15.384	9.87321	14.4454	5.9883	7.78627	12.8072	15.6673	8.233
94	9.80762	4.56047	5.25273	2.82273	11.266	10.1983	5.56524	6.07624	11.9258	14.5933	12.9758	14.0053	9.07173	8.81142	4.06997	4.9	5.52555	6.919	7.36864	6.46655	6.78552	9.43994	4.83033	9.0137	10.5409	7.25055	14.1092	9.84573	5.45564	26.573	6.81091	7.93273	6.87891	8.92561	9.75645	9.11406	13.1522	4.671	10.2481	14.4875	8.68073	12.5304	6.41118	13.0264	4.96864	5.96055	11.2512	12.9123	6.041
95	8.47899	4.40072	3.83933	1.68634	9.346	8.16882	3.70225	4.62456	9.95971	13.6257	11.1763	12.4492	8.54035	7.85761	3.2931	4.47594	4.73639	5.05124	5.56045	5.18164	5.65006	7.50593	3.44682	7.94972	8.90342	5.83485	12.3073	8.07014	4.85176	25.5983	6.13021	7.01828	4.82333	8.16781	8.76942	8.45507	11.9195	4.183	7.97534	13.0485	7.86391	10.3221	4.08188	12.442	4.50218	4.80479	10.3024	10.8984	4.629
96	7.86197	4.27317	3.33085	1.27311	8.284	6.78524	2.79634	4.08102	8.60456	13.0346	10.5229	11.963	9.01821	7.49629	3.00975	4.44633	4.5467	3.96391	4.57464	4.60788	5.20046	6.2549	2.7553	7.61955	7.97918	5.45288	11.4767	7.10624	4.68349	24.9247	6.09058	6.86753	3.90321	8.08169	8.36342	8.28042	11.4298	4.235	6.69621	12.3635	7.83748	8.79124	2.91264	12.6055	4.42688	4.17848	9.87739	9.60596	3.914
97	7.87167	4.18231	3.63873	1.45776	8.05	6.05542	2.79594	4.34848	7.80718	12.7129	10.9394	12.4024	10.3487	7.62361	3.10279	4.65445	4.75382	3.56082	4.25282	4.62382	5.28448	5.60582	2.64173	7.90361	7.56109	5.97591	11.5649	6.93958	4.82467	24.35	6.67309	7.36433	4.07036	8.52912	8.45609	8.53258	11.6236	4.62	6.44833	12.4226	8.54291	7.95852	2.87736	13.4125	4.68382	3.92691	9.87279	8.92648	3.833
98	8.42034	4.1457	4.67539	2.1577	8.523	5.98164	3.62591	5.32475	7.48403	12.556	12.2347	13.5697	12.3444	8.16885	3.49384	5.047	5.18076	3.67761	4.49309	5.15142	5.75086	5.51818	3.04366	8.64742	7.44712	7.26912	12.4817	7.52741	5.17616	23.6725	7.85097	8.3402	5.21576	9.44486	8.931	9.13857	12.4203	5.178	7.17807	13.1726	9.87345	7.84082	3.91482	14.7648	5.32264	3.92642	10.1987	8.71869	4.366
99	9.43037	4.19156	6.32061	3.34107	9.536	6.55673	5.1912	6.93512	7.53236	12.5619	14.1496	15.2245	14.808	9.06596	4.1743	5.70227	5.78067	4.12724	5.29309	6.16052	6.52726	6.00688	3.94291	9.6993	7.57897	9.18948	14.1318	8.77786	5.67552	22.8048	9.57733	9.57956	7.15758	10.8132	9.65376	10.0076	13.7175	5.856	8.71753	14.479	11.6652	8.43623	5.89233	16.5488	6.42036	4.14036	10.8246	8.87578	5.479
100	10.831	4.3366	8.408	4.973	10.932	7.723	7.365	9.103	7.856	12.848	16.416	17.14	17.557	10.269	5.189	6.748	6.645	4.777	6.695	7.614	7.641	7.092	5.335	10.966	8.056	11.586	16.371	10.528	6.314	21.866	11.764	10.793	9.662	12.594	10.518	11.043	15.396	6.686	10.813	16.148	13.72	9.696	8.585	18.609	8.018	4.619	11.769	9.357	7.073
all values Left	mean	std	steps
1	25.6853	7.28544	31.999	27.961	25.308	26.329	19.892	22.948	33.033	33.329	33.695	23.661	21.89	23.405	23.999	23.237	32.537	20.575	23.796	16.489	20.371	18.721	14.885	24.348	28.588	24.285	28.646	22.872	19.788	30.444	42.946	23.075	30.597	29.098	25.576	25.04	25.38	26.921	19.601	24.303	30.312	18.993	22.033	16.956	25.425	45.108	28.562	22.559	25.449
2	29.1221	7.86772	35.4392	31.5245	28.7842	30.1198	22.7968	25.7019	36.5765	37.3064	38.6223	26.9465	24.7182	26.372	27.2746	26.4579	36.7399	23.494	26.9141	19.2303	23.164	21.1893	17.2804	27.639	32.6333	27.672	32.3273	26.198	21.9547	34.066	47.9274	27.0555	34.591	33.5793	28.3512	28.7025	28.8783	31.1497	21.959	27.48	34.8942	22.5567	25.3193	20.0164	29.8273	50.119	33.1368	26.1614	29.7105
3	32.9309	8.42438	39.204	35.5419	32.6978	34.391	26.1224	28.9379	40.4805	41.7759	43.8573	30.7297	28.0539	29.788	30.8803	30.1175	41.3614	26.8886	30.4762	22.4665	26.4755	24.1551	20.2493	27.8011	37.1705	31.588	36.628	29.929	24.4463	38.142	53.0035	31.6167	38.9957	38.4761	31.5885	32.7217	32.7293	35.8865	24.683	31.047	39.8596	26.5708	29.1267	23.7129	34.7651	55.201	38.1141	30.1359	34.5099
4	37.1994	8.8547	43.2698	39.9682	37.0569	39.1332	29.9005	32.6966	44.689	46.6459	49.2175	34.9854	31.9206	33.649	34.8085	34.2052	46.319	30.7913	34.5534	26.2264	30.3405	27.6448	23.855	35.8064	42.1026	36.0632	41.4681	34.101	27.301	42.598	57.9885	36.7391	43.7353	43.6724	35.3497	37.0439	36.9244	41.0508	27.822	34.998	45.0587	31.0195	33.4472	28.0839	40.1553	60.143	43.3985	34.4775	39.7086
5	41.7304	9.15128	47.5521	44.6919	41.7878	44.2502	34.1432	36.9642	49.0822	51.7437	54.4897	39.6194	36.28	37.908	39.0034	38.6726	51.4611	35.1855	39.158	30.5053	34.7309	31.6727	28.1194	40.5651	47.2563	41.0398	46.6755	38.701	30.545	47.286	62.6968	42.311	48.68	48.9959	39.6286	41.5743	41.4057	46.4772	31.417	39.3	50.2991	35.8573	38.1852	33.0919	45.828	64.763	48.8158	39.1553	45.093
6	46.4314	9.27123	51.9142	49.5492	46.7384	49.5677	38.8138	41.6519	53.4973	56.8608	59.4869	44.4767	41.0122	42.468	43.3604	43.4169	56.5911	39.9825	44.2018	35.2428	39.5528	36.219	32.9824	45.6227	52.432	46.3539	52.0193	43.631	34.1802	52.009	66.983	48.1245	53.6464	54.2631	44.3276	46.189	46.0602	51.9434	35.479	43.879	55.3953	40.9724	43.1622	38.6022	51.5548	68.937	54.1631	44.1241	50.4241
7	51.1587	9.20233	56.2025	54.3544	51.7178	54.8736	43.8056	46.5984	57.7725	61.8047	64.0768	49.3712	45.9324	47.181	47.7342	48.2798	61.5129	45.0219	49.5012	40.3132	44.6451	41.1879	38.2973	50.7717	57.456	51.7733	57.2676	48.723	38.164	56.582	70.7464	53.9187	58.433	59.3266	49.2642	50.7567	50.7423	57.2319	39.974	48.613	60.2064	46.1741	48.1598	44.3851	57.1065	72.597	59.2636	49.2842	55.5123
8	55.7953	8.87647	60.2937	58.955	56.5546	59.9757	48.9396	51.5977	61.7818	66.4246	68.1887	54.1307	50.8303	51.872	51.9822	53.0785	66.0731	50.0994	54.8232	45.5333	49.7959	46.4202	43.8433	55.8162	62.1974	57.0597	62.2392	53.789	42.3981	60.879	73.924	59.4459	62.8679	64.077	54.2137	55.1628	55.3084	62.1831	44.796	53.344	64.6372	51.2219	52.9925	50.167	62.3085	75.706	63.987	54.4622	60.2436
9	60.2169	8.43998	64.1001	63.2444	61.1242	64.7385	54.0126	56.4581	65.4498	70.6093	71.785	58.6349	55.5281	56.375	56.0031	57.6502	70.1838	55.0161	59.9389	50.7031	54.8024	51.735	49.3691	60.6053	66.57	62.0304	66.8251	58.665	46.7467	64.827	76.4883	64.531	66.8397	68.4335	58.9678	59.3239	59.6426	66.7019	49.774	57.912	68.6251	55.9083	57.5466	55.7132	67.0591	78.246	68.2376	59.465	64.5656
10	64.3044	7.89302	67.5508	67.1537	65.3525	69.0795	58.8522	61.044	68.744	74.2809	74.8495	62.8046	59.9066	60.576	59.7364	61.8779	73.8075	59.6261	64.6788	55.6515	59.5204	56.9315	54.6595	65.0335	70.5175	66.5769	70.9667	63.237	51.0665	68.387	78.4361	69.0715	70.286	72.3335	63.3769	63.1889	63.6659	70.7335	54.708	62.197	72.1162	60.1272	61.7622	60.8773	71.3093	80.211	71.9473	64.1427	68.4515
11	67.9831	7.26675	70.5865	70.6336	69.1978	72.9452	63.3459	65.2756	71.6595	77.3911	77.3802	66.5922	63.8964	64.409	63.1453	65.6929	76.9303	63.8488	68.9467	60.2623	63.8724	61.7803	59.5864	69.0232	74.0086	70.6428	74.6345	67.43	55.2397	71.54	79.7785	73.0131	73.1734	75.7331	67.358	66.7282	67.3161	74.2456	59.429	66.121	75.0733	63.8735	65.6048	65.5856	75.0335	81.606	75.0769	68.3994	71.8768
12	71.2326	6.59705	73.154	73.6494	72.6282	76.2973	67.4217	69.1102	74.2054	79.9153	79.386	69.9697	67.4647	67.83	66.2056	69.0683	79.5493	67.647	72.6999	64.4793	67.8201	66.0791	64.106	72.5164	77.0212	74.2017	77.8156	71.191	59.1828	74.274	80.5377	76.3291	75.4839	78.6001	70.8788	69.9013	70.5446	77.2161	63.822	69.64	77.4731	67.192	69.0433	69.805	78.209	82.446	77.6117	72.1769	74.8158
13	74.0297	5.90955	75.2082	76.1822	75.6159	79.1095	71.0228	72.5151	76.3962	81.8477	80.8805	72.9259	70.6002	70.811	68.8914	71.9961	81.6705	71.0025	75.9192	68.2866	71.3356	69.7605	68.1871	75.4728	79.5463	77.2429	80.5025	74.485	62.8405	76.581	80.7457	79.0078	77.215	80.9096	73.9315	72.7441	73.3099	79.6286	67.82	72.724	79.3099	70.1311	72.0486	73.4645	80.7753	82.751	79.5461	75.4388	77.2605
14	76.3465	5.21579	76.7224	78.2211	78.1374	81.3622	74.1009	75.4652	78.2442	83.1965	81.8711	75.4581	73.302	73.334	71.1791	74.472	83.3039	73.9047	78.5946	71.6801	74.3948	72.8666	71.8542	77.8746	81.5761	79.7639	82.6923	77.288	66.1713	78.456	80.4439	81.0487	78.3774	82.6496	76.52	75.2606	75.5826	81.4727	71.378	75.345	80.592	72.7184	74.5964	76.5739	82.7658	82.547	80.8824	78.1617	77.553
15	78.2308	4.55519	77.6949	79.7617	80.1764	83.0453	76.6173	77.9414	79.7578	83.9761	82.3666	77.5694	75.576	75.398	73.0515	76.4978	84.4614	76.3407	80.7233	74.6579	76.9747	75.4819	75.0874	79.7187	83.1076	81.7684	84.3809	79.584	69.1416	79.896	79.6743	82.462	78.9935	83.8231	78.652	77.4515	77.3459	82.7483	74.452	77.48	81.3386	74.9542	76.6701	79.1065	84.181	81.86	81.6339	80.3307	80.4026
16	79.6354	3.93651	78.1475	80.8019	81.7204	84.158	78.5468	79.9338	80.9438	84.2083	82.3781	79.2638	77.4284	77.009	74.4972	78.0752	85.1531	78.3002	82.2742	77.2164	79.0541	77.6461	77.8608	81.0164	84.1372	83.2333	85.5648	81.364	71.7282	80.9	78.472	83.2647	79.0965	84.443	80.3348	79.315	78.5935	83.4606	77.009	79.112	81.5725	76.8167	78.2589	81.0399	85.0294	80.706	81.8205	81.9378	81.6365
17	80.5715	3.40828	78.1179	81.3426	82.7659	84.7091	79.8794	81.4386	81.805	83.9259	81.91	80.5402	78.8553	78.169	75.5164	79.2038	85.3854	79.7767	83.2759	79.3438	80.616	79.362	80.1442	81.7838	84.6667	84.1872	86.2426	82.628	73.9189	81.465	76.868	83.477	78.7237	84.5272	81.577	80.8481	79.3372	83.6185	79.03	80.234	81.3178	78.2762	79.3536	82.3553	85.324	79.102	81.4657	82.9827	82.1033
18	81.0451	3.03601	77.6496	81.3863	83.3149	84.7122	80.6207	82.4597	82.3344	83.1471	80.9673	81.389	79.8449	78.883	76.1226	79.8828	85.1567	80.768	83.7345	81.0261	81.6473	80.623	81.912	82.0362	84.7024	84.6385	86.4207	83.384	75.7061	81.59	74.8919	83.1226	77.9168	84.0971	82.3887	82.047	79.5992	83.2338	80.513	80.852	80.6014	79.283	79.9497	83.0415	85.0796	77.072	80.592	83.473	82.0751
19	81.0611	2.8909	76.782	80.9408	83.3665	84.188	80.7896	83.0026	82.5156	81.9111	79.5495	81.7965	80.3825	79.144	76.3297	80.1105	84.4832	81.2736	83.6585	82.2438	82.1363	81.4165	83.1407	81.7948	84.2563	84.5938	86.1166	83.641	77.0811	81.277	72.5704	82.2257	76.7163	83.1742	82.7786	82.9046	79.406	82.3195	81.462	80.978	79.4462	79.8024	80.0509	83.0997	84.3205	74.645	79.2261	83.4215	81.5626
20	80.6274	3.00882	75.5413	80.0191	82.9236	83.1667	80.4125	83.0725	82.339	80.267	77.6576	81.7455	80.4522	78.946	76.1457	79.892	83.3926	81.2918	83.0586	82.9812	82.0779	81.7272	83.8153	81.0893	83.3452	84.0638	85.3576	83.413	78.0364	80.533	69.9256	80.8069	75.1629	81.7786	82.7561	83.4099	78.7879	80.8877	81.891	80.633	77.8673	79.8346	79.6692	82.5394	83.075	71.86	77.3939	82.8468	80.5714
21	79.753	3.35683	73.9393	78.6368	81.9962	81.678	79.5198	82.6748	81.7987	78.2491	75.2937	81.2258	80.0394	78.279	75.5789	79.2373	81.9009	80.823	81.9524	83.2195	81.474	81.5451	83.9353	79.9519	81.9868	83.0569	84.1687	82.71	78.5654	79.364	66.9731	78.8877	73.294	79.9297	82.328	83.542	77.7752	78.9471	81.816	79.837	75.8758	79.3875	78.8184	81.3759	81.368	68.76	75.1154	81.7713	79.0996
22	78.4468	3.86244	71.9732	76.8065	80.5998	79.7434	78.1463	81.8139	80.8884	75.8859	72.4611	80.232	79.1344	77.144	74.6381	78.158	80.0152	79.8648	80.3624	82.9342	80.3355	80.8698	83.5158	78.4113	80.1973	81.5856	82.5611	81.541	78.6655	77.781	63.7228	76.4938	71.1378	77.6418	81.5058	83.2603	76.3917	76.5063	81.247	78.61	73.4683	78.483	77.5162	79.629	79.2187	65.397	72.4079	80.2155	77.1459
23	76.7215	4.46016	69.6323	74.5308	78.7448	77.373	76.3331	80.4906	79.6264	73.1993	69.1679	78.7676	77.7273	75.543	73.3303	76.668	77.7393	78.4472	78.3143	82.1404	78.6787	79.7126	82.58	76.4892	77.9824	79.6639	80.5652	79.914	78.3401	75.787	60.1803	73.6574	68.7141	74.9222	80.3022	82.5957	74.6541	73.5727	80.201	76.967	70.6364	77.1467	75.7852	77.318	76.649	61.818	69.2897	78.2264	74.7149
24	74.5976	5.10304	66.901	71.8051	76.4312	74.5633	74.135	78.7017	78.0139	70.2001	65.4282	76.8415	75.8081	73.479	71.6579	74.7812	76.152	76.579	75.8316	80.8428	76.5258	78.0899	81.1109	74.1966	75.3398	77.2975	78.1846	77.832	77.5983	73.385	56.3458	70.4198	66.0329	71.7735	78.7295	81.5419	72.565	70.1547	78.701	74.921	67.3668	75.4053	73.6443	74.4172	73.6578	58.061	65.7841	75.8596	71.81
25	72.0683	5.75779	63.7621	68.6208	73.6504	71.2996	71.6034	76.4434	76.0562	66.8928	61.2625	74.4665	73.3691	70.952	69.6218	72.5093	73.5256	74.2734	72.9269	79.0519	73.8965	76.0163	79.1665	71.5323	72.2582	74.4839	75.4128	75.289	76.4483	70.577	52.2194	66.8292	63.0896	68.1973	76.8008	80.0957	70.1166	66.2632	76.759	72.476	63.6412	73.2807	71.1096	70.9786	70.3033	54.154	61.9231	73.1982	68.4265
26	69.1273	6.40544	60.2091	64.9686	70.3856	67.5646	68.7586	73.7073	73.7535	63.2769	56.6979	71.6577	70.4113	67.968	67.2146	69.8638	68.6271	71.5387	69.5995	76.7773	70.8017	73.4918	76.7638	68.4965	68.7256	71.2217	72.2335	72.283	74.8983	67.368	47.808	62.94	59.8707	64.1842	74.5278	78.2589	67.2954	61.9053	74.384	69.645	59.437	70.7817	68.1849	67.0208	66.6149	50.119	57.7561	70.3022	64.5472
27	65.817	7.03598	56.2461	60.8399	66.6224	63.3542	65.6108	70.4867	71.1014	59.3487	51.7737	68.4313	66.9375	64.533	64.4305	66.8491	64.8377	68.3776	65.8524	74.0243	67.2486	70.4992	73.93	65.091	64.7387	67.5168	68.6417	68.822	72.9492	63.758	43.1303	58.8084	56.3572	59.7079	71.919	76.0346	64.0877	57.0786	71.583	66.44	54.7585	67.9082	64.8639	62.5714	62.6229	45.974	53.3418	67.1727	60.1658
28	62.1346	7.63804	51.8928	56.2278	62.354	58.6842	62.187	66.7794	68.0943	55.1076	46.5415	64.7957	62.9416	60.647	61.2711	63.4652	60.6759	64.7962	61.6985	70.8038	63.2712	67.0617	70.7055	61.3128	60.2966	63.3813	64.636	64.919	70.6147	59.747	38.2294	54.5015	52.5283	54.7656	68.9888	73.4225	60.49	51.8016	68.362	62.874	49.6632	64.6615	61.165	57.6684	58.3556	41.747	48.7467	63.7944	55.3035
29	58.0945	8.20005	47.1961	51.144	57.5773	53.6007	58.5068	62.5865	64.7262	50.5649	41.0761	60.7497	58.4304	56.318	57.7403	59.7131	56.1532	60.7996	57.1357	67.1297	58.8887	63.1885	67.1377	57.1511	55.4053	58.8413	60.22	60.568	67.8997	55.341	33.1952	50.0988	48.373	49.3713	65.7442	70.4167	56.5145	46.1158	64.728	58.959	44.2619	61.0425	57.1064	52.3655	53.8447	37.483	44.0448	60.1712	50.0018
30	53.7626	8.68595	42.227	45.6431	52.307	48.1837	54.5879	57.9143	60.9873	45.7537	35.4823	56.2972	53.4356	51.567	53.8405	55.5955	51.2856	56.3936	52.135	63.0144	54.1199	58.8914	63.2806	52.5977	50.0988	53.9065	55.4111	55.76	64.8133	50.567	28.1618	45.7005	43.906	43.5819	62.1853	67.0064	52.1905	40.1308	60.686	54.729	38.6978	57.0642	52.7117	46.7365	49.143	33.229	39.3042	56.3247	44.3329
31	49.0852	9.11117	37.0898	39.8363	46.5945	42.5583	50.4533	52.7824	56.8645	40.7439	29.8921	51.4692	48.0236	46.429	49.589	51.1186	46.1053	51.5926	46.7353	58.4561	48.9796	54.1875	59.1886	47.6742	44.4452	48.6328	50.2544	50.512	61.3628	45.491	23.2855	41.434	39.1806	37.5212	58.3086	63.1597	47.5644	34.0276	56.242	50.242	33.1456	52.7588	48.0324	40.8848	44.3266	29.038	34.5878	52.2824	38.4295
32	44.1746	9.43709	31.9408	33.8918	40.5417	36.8886	46.1292	47.2349	52.348	35.6501	24.4591	46.3313	42.3077	40.991	45.0305	46.3002	40.6776	46.4282	41.0214	53.4588	43.511	49.0953	54.9131	42.4563	38.5559	43.1249	44.8343	44.883	57.5509	40.22	18.7312	37.4634	34.29	31.3924	54.1195	58.8395	42.7117	28.0372	51.406	45.579	27.7999	48.1757	43.1648	34.9555	39.4931	24.984	29.9814	48.0608	32.49
33	39.1665	9.60067	26.967	28.0153	34.3179	31.3555	41.6527	41.3648	47.4466	30.6124	19.3355	40.9849	36.4621	35.405	40.2364	41.1937	35.109	40.9606	35.1255	48.0619	37.8182	43.6538	50.5158	37.0758	32.6004	37.5292	39.276	38.99	53.3916	34.888	14.6618	33.9598	29.3602	25.4408	49.6207	54.0874	37.7515	22.4034	46.214	40.846	22.8418	43.384	38.2306	29.1296	34.7753	21.161	25.6024	43.6606	26.7442
34	34.1551	9.58837	22.337	22.4257	28.1497	26.133	37.078	35.3207	42.21	25.783	14.676	35.5677	30.704	29.866	35.3077	35.904	29.54	35.3087	29.239	42.356	32.066	37.9573	46.055	31.701	26.785	32.005	33.7387	33.012	48.922	29.642	11.225	31.044	24.5493	19.9027	44.8233	48.9237	32.8403	17.3477	40.762	36.148	18.423	38.481	33.3657	23.605	30.342	17.676	21.573	39.097	21.4087
35	29.2817	9.38147	18.191	17.3251	22.274	21.3885	32.4762	29.3004	36.7452	21.3519	10.6404	30.2454	25.2916	24.59	30.3726	30.5835	24.1778	29.6562	23.5946	36.4805	26.4554	32.1775	41.5931	26.5142	21.3171	26.7097	28.3929	27.158	44.2019	24.64	8.54658	28.7633	20.0424	14.9884	39.7886	43.4014	28.143	13.034	35.218	31.585	14.6672	33.5772	28.7164	18.6192	26.4097	14.634	18.0227	34.432	16.6553
36	24.6893	8.9845	14.6274	12.8824	16.8995	17.2292	27.9329	23.5207	31.2076	17.4366	7.3777	25.2008	20.5017	19.791	25.5872	25.4146	19.2328	24.2156	18.4194	30.6169	21.1942	26.5305	37.2104	21.6919	16.3784	21.7995	23.3989	21.636	39.3188	20.04	6.63536	27.093	16.0135	10.869	34.631	37.6253	23.8085	9.55887	29.775	27.266	11.6796	28.7913	24.4221	14.2974	23.0935	12.114	15.0581	29.7799	12.605
37	20.5143	8.41336	11.7819	9.23009	12.1934	13.7451	23.5534	18.1882	25.781	14.1419	4.97964	20.6286	16.6322	15.666	21.1275	20.5672	14.8939	19.194	13.8951	24.9721	16.4727	21.2418	32.9738	17.3805	12.1175	17.4382	18.9109	16.649	34.3874	15.989	5.43645	25.9422	12.5967	7.66627	29.5045	31.7525	19.9689	6.97255	24.609	23.298	9.53255	24.25	20.6146	10.7456	20.4841	10.164	12.7746	25.2915	9.33045
38	16.8775	7.70591	9.77264	6.45588	8.2809	11.0333	19.4659	13.4836	20.6579	11.5271	3.44877	16.7283	13.9067	12.375	17.165	16.1785	11.2918	14.7726	10.1449	19.7476	12.4501	16.5187	28.9604	13.6871	8.63958	13.7857	15.0849	12.402	29.5436	12.6	4.83882	25.1611	9.87783	5.44289	24.5856	25.9755	16.7487	5.27858	19.875	19.779	8.24739	20.0957	17.4189	8.02636	18.6165	8.795	11.1915	21.1228	6.86023
39	13.8744	6.91991	8.62806	4.58489	5.24337	9.18509	15.8022	9.54762	16.0124	9.60658	2.69257	13.6884	12.3957	10.049	13.8387	12.3545	8.49167	11.0921	7.23967	15.123	9.24797	12.5818	25.2592	10.6892	5.99756	10.9605	12.0528	9.089	24.9385	9.957	4.69861	24.5556	7.89272	4.20802	20.0567	20.5017	14.2581	4.40975	15.699	16.831	7.80536	16.4438	14.9543	6.14782	17.4853	7.96	10.2573	17.4194	5.17098
40	11.5589	6.13345	8.28236	3.57752	3.10955	8.24145	12.6647	6.47958	11.989	8.349	2.54315	11.6555	12.0225	8.759	11.2294	9.17073	6.48945	8.23661	5.20379	11.253	6.92061	9.49821	21.9341	8.42058	4.18182	9.0137	9.86724	6.842	20.7475	8.121	4.878	23.9154	6.6393	3.93364	16.097	15.5432	12.5599	4.21294	12.178	14.578	8.15942	13.3734	13.3202	5.03455	17.0642	7.576	9.87527	14.3133	4.19567
41	9.94655	5.43737	8.6373	3.36046	1.83851	8.15033	10.1081	4.33402	8.73033	7.67955	2.78598	10.6945	12.615	8.485	9.35783	6.67439	5.225	6.24153	4.01179	8.25383	5.44021	7.28865	19.0163	6.85351	3.11697	7.92396	8.49682	5.655	17.1598	7.114	5.2727	23.1064	6.0989	4.55354	12.8664	11.3485	11.6542	4.47222	9.409	13.085	9.22018	10.9456	12.5417	4.51982	17.2908	7.548	9.93152	11.9123	3.86573
42	9.01337	4.92442	9.60779	3.85705	1.32222	8.76858	8.15191	3.11402	6.34427	7.48873	3.21447	10.7665	13.9406	9.121	8.18597	4.87306	4.59339	5.06581	3.56402	6.16671	4.71032	5.91506	16.521	5.91624	2.69173	7.60809	7.78758	5.425	14.3527	6.922	5.82536	22.1796	6.24905	5.95014	10.4686	8.15066	11.4944	4.98636	7.491	12.362	10.8394	9.20082	12.5477	4.42636	18.0668	7.805	10.3385	10.255	4.14526
43	8.70532	4.66759	11.1256	4.98697	1.43279	9.91673	6.80755	2.78215	4.83752	7.65964	3.69124	11.7284	15.7327	10.518	7.62258	3.72773	4.439	4.57215	3.6823	4.90279	4.60706	5.27642	14.4548	5.54709	2.81421	7.93615	7.49788	6.031	12.4614	7.502	6.53709	21.3391	7.06576	7.95721	8.92561	6.005	12.0057	5.65055	6.495	12.4	12.821	8.16155	13.2315	4.68382	19.2646	8.331	11.0752	9.26115	5.00682
44	8.96175	4.68444	13.1248	6.63762	2.07903	11.4326	6.08219	3.27555	4.17111	8.09512	4.17018	13.3627	17.7561	12.505	7.56502	3.1527	4.58597	4.58251	4.1667	4.32171	5.03951	5.22468	12.8097	5.73361	3.44291	8.7507	7.46459	7.349	11.5396	8.76	7.44655	20.8055	8.51062	10.3832	8.17304	4.95372	13.0895	6.46802	6.44	13.146	14.9644	7.84609	14.4906	5.34273	20.7208	9.162	12.1626	8.79974	6.38066
45	9.71627	4.91478	15.517	8.65889	3.22178	13.1857	5.978	4.51189	4.26389	8.72933	4.68578	15.4258	19.843	14.905	7.93467	3.03067	4.939	4.89778	4.864	4.29344	5.96744	5.60056	11.554	6.49478	4.56667	9.87711	7.692	9.247	11.5432	10.528	8.602	20.7406	10.5112	13.0436	8.08056	4.97722	14.6267	7.50422	7.261	14.462	17.1006	8.25833	16.212	6.486	22.22	10.338	13.6077	8.74356	8.14633
46	10.9023	5.25114	18.1621	10.875	4.82573	15.0712	6.48873	6.38409	5.02664	9.52736	5.32709	17.6929	21.8717	17.557	8.66818	3.25545	5.54445	5.392	5.73545	4.77573	7.35527	6.30464	10.6707	7.82745	6.17136	11.2198	8.30255	11.586	12.3838	12.611	10.0355	21.2095	12.9408	15.7785	8.51355	5.99182	16.4918	8.81145	8.795	16.148	19.0917	9.36109	18.2441	8.19545	23.5384	11.852	15.3634	9.01664	10.1668
47	12.4461	5.58727	20.8772	13.1211	6.813	17.0092	7.56419	8.74728	6.38904	10.4792	6.19311	19.9771	23.7424	20.294	9.71421	3.77709	6.53036	6.08396	6.83434	5.79625	9.13627	7.3412	10.1635	9.66113	8.20419	12.7577	9.40412	14.21	13.9664	14.866	11.7407	22.1662	15.6219	18.4452	9.4072	7.84248	18.571	10.3825	10.813	18.016	20.8329	11.0425	20.3983	10.3835	24.6351	13.655	17.3238	9.61009	12.3112
48	14.2635	5.83749	23.4665	15.2746	9.05898	18.9533	9.09666	11.4035	8.28452	11.5919	7.35044	22.1233	25.3659	22.94	11.0364	4.61267	8.00545	7.08713	8.25457	7.37445	11.2021	8.77174	10.1673	11.8503	10.5455	14.4882	11.0011	16.935	16.1515	17.188	13.6545	23.4919	18.3748	20.9183	10.7454	10.3099	20.7606	12.151	13.072	19.9	22.2635	13.1138	22.5018	12.9018	25.603	15.656	19.3399	10.5642	14.4482
49	16.2524	5.94058	25.7598	17.2573	11.4197	20.8885	10.9447	14.1207	10.6299	12.8916	8.81473	24.0065	26.6805	25.326	12.5913	5.814	9.97091	8.49576	10.0603	9.44082	13.4135	10.6433	10.8702	14.2086	13.0085	16.3902	12.9951	19.561	18.7336	19.476	15.6575	25.0125	21.0617	23.0909	12.4902	13.1397	22.9429	14.0112	15.38	21.655	23.3685	15.3545	24.4156	15.5076	26.5528	17.725	21.2467	11.8948	16.4399
50	18.2953	5.86794	27.6408	19.009	13.7569	22.7953	12.9577	16.6794	13.2982	14.4145	10.5349	25.5373	27.6592	27.304	14.3096	7.41879	12.2735	10.3092	12.218	11.838	15.6163	12.9434	12.3693	16.5506	15.3836	18.4141	15.2166	21.913	21.4638	21.622	17.6034	26.5286	23.5814	24.8849	14.5487	16.0862	24.9935	15.8542	17.59	23.166	24.1704	17.5533	26.0222	17.9635	27.5703	19.753	22.8884	13.5336	18.165
51	20.2702	5.62553	29.0538	20.461	15.9783	24.6148	14.9808	18.9062	16.1087	16.1665	12.3929	26.6698	28.3042	28.787	16.1092	9.40624	14.6822	12.4271	14.5918	14.3818	17.672	15.5624	14.5805	18.7228	17.4972	20.51	17.4804	23.875	24.0858	23.521	19.3601	27.858	25.8562	26.2571	16.7846	18.9208	26.8174	17.5722	19.576	24.371	24.7029	19.5361	27.2264	20.1158	28.6945	21.652	24.1433	15.3263	19.5449
52	22.0643	5.25783	30.0012	21.5679	18.016	26.2521	16.8601	20.6919	18.862	18.0475	14.2344	27.4038	28.6306	29.753	17.9127	11.6815	16.978	14.688	16.9749	16.8995	19.4551	18.2592	17.2666	20.6145	19.235	22.6355	19.6225	25.363	26.3671	25.091	20.8309	28.8686	27.8169	27.2169	19.0212	21.4439	28.3457	19.0581	21.275	25.26	24.9895	21.1883	27.9945	21.8712	29.9114	23.348	24.9356	17.0771	20.5443
53	23.5922	4.833	30.541	22.3436	19.7852	27.6218	18.4777	21.9882	21.3924	19.9015	15.917	27.7717	28.6544	30.214	19.6401	14.1007	19.0041	16.9297	19.1638	19.2524	20.8593	20.7802	20.1125	22.1608	20.5424	24.7313	21.4855	26.327	28.1739	26.294	21.9631	29.5366	29.4066	27.8191	21.0933	23.5613	29.5263	20.2258	22.682	25.864	25.0479	22.4687	28.3232	23.1748	31.1699	24.788	25.2486	18.619	21.1532
54	24.8001	4.42507	30.7641	22.8244	21.2196	28.6724	19.7552	22.7929	23.5879	21.5961	17.348	27.8171	28.4041	30.23	21.206	16.5185	20.6414	19.0228	21.0184	21.3384	21.8557	22.9371	22.7882	23.344	21.4188	26.7132	22.947	26.787	29.4535	27.132	22.747	29.8992	30.5971	28.1213	22.8704	25.2175	30.3362	21.0182	23.807	26.2	24.9	23.3588	28.2236	24.0492	32.3975	25.943	25.1322	19.8416	21.3782
55	25.6695	4.09881	30.7523	23.0289	22.295	29.3921	20.6676	23.1445	25.3806	23.028	18.4789	27.5945	27.9241	29.872	22.5398	18.806	21.833	20.8768	22.4406	23.0857	22.5068	24.6097	25.0113	24.1797	21.8924	28.4997	23.9692	26.844	30.2174	27.628	23.2129	30.0036	31.3984	28.1831	24.2655	26.4045	30.7833	21.4329	24.663	26.273	24.5745	23.8687	27.7597	24.5845	33.5045	26.811	24.6827	20.6785	21.2478
56	26.2114	3.89286	30.5643	22.966	23.024	29.807	21.2288	23.1074	26.7457	24.136	19.2897	27.1696	27.2577	29.21	23.596	20.85	22.617	22.4362	23.3619	24.4586	22.8998	25.7487	26.592	24.6942	22.0188	30.027	24.5774	26.633	30.5319	27.83	23.4207	29.8982	31.8459	28.0604	25.2324	27.1484	30.8996	21.5214	25.271	26.116	24.103	24.0553	27.0251	24.863	34.401	27.417	24.0033	21.1193	20.8098
57	26.4568	3.80878	30.2435	22.6615	23.4394	29.9668	21.4794	22.7595	27.7022	24.8999	19.7815	26.6023	26.4389	28.334	24.3566	22.5638	23.0872	23.6735	23.8108	25.4571	23.1062	26.3732	27.4304	24.9154	21.8914	31.2289	24.825	26.246	30.5001	27.798	23.4362	29.6368	31.9776	27.8006	25.7801	27.4947	30.7331	21.3668	25.654	25.789	23.5126	23.9856	26.1093	24.9557	35.0176	27.794	23.1891	21.2077	20.1208
58	26.4501	3.82336	29.8238	22.1546	23.5867	29.9345	21.4694	22.1797	28.2915	25.3385	19.9668	25.9425	25.4948	27.318	24.8343	23.9019	23.3172	24.5821	23.8961	26.108	23.1728	26.563	27.6544	24.8837	21.6086	32.048	24.774	25.745	30.2294	27.586	23.3145	29.2687	31.8323	27.4234	25.977	27.4934	30.335	21.0479	25.848	25.359	22.8262	23.7071	25.0761	24.9517	35.3665	27.978	22.3175	21.0054	19.2459
59	26.2374	3.90248	29.3386	21.4889	23.5065	29.7713	21.2515	21.4357	28.574	25.5009	19.8697	25.2304	24.4534	26.227	25.0613	24.8634	23.3477	25.1856	23.7435	26.4558	23.129	26.4195	27.392	24.645	21.2317	32.5168	24.4824	25.187	29.8014	27.24	23.0957	28.8277	31.4485	26.9263	25.9073	27.1895	29.7534	20.6265	25.893	24.874	22.0631	23.2822	23.9662	24.8585	35.4405	28.001	21.4401	20.5848	18.2507
60	25.862	4.01823	28.8082	20.7046	23.2481	29.5235	20.8759	20.5775	28.61	25.4496	19.517	24.4942	23.3418	25.102	25.081	25.4893	23.2345	25.5179	23.4465	26.5495	23.0018	26.0327	26.8124	24.2367	20.772	32.6981	24.0005	24.626	29.2681	26.797	22.8018	28.337	30.8537	26.3243	25.6374	26.6285	29.033	20.1406	25.831	24.353	21.2413	22.7732	22.8113	24.6468	35.2645	27.885	20.5738	20.0142	17.19
61	25.3571	4.15155	28.2323	19.8545	22.867	29.2154	20.3769	19.6423	28.422	25.2442	18.9324	23.7423	22.1887	23.956	24.9374	25.855	23.0294	25.606	23.0421	26.4321	22.8099	25.4568	26.0736	23.685	20.2285	32.6286	23.3565	24.086	28.6617	26.277	22.4418	27.808	30.0691	25.6573	25.2203	25.8383	28.2058	19.6051	25.7	23.818	20.3814	22.2033	21.6542	24.2964	34.8941	27.645	19.7087	19.3374	16.1074
62	24.7463	4.29053	27.5995	18.9802	22.3946	28.8544	19.7728	18.6606	28.0235	24.9308	18.1598	22.9679	21.015	22.797	24.6667	26.0417	22.7378	25.4905	22.5415	26.1478	22.5633	24.7214	25.2931	23.0128	19.6269	32.3645	22.5673	23.551	27.9957	25.698	22.0154	27.2429	29.1102	24.9519	24.6951	24.841	27.289	19.0179	25.53	23.279	19.5022	21.5637	20.5327	23.8065	34.3781	27.289	18.8399	18.585	15.037
63	24.046	4.42682	26.8995	18.1045	21.8626	28.4283	19.0815	17.6535	27.4148	24.5327	17.2677	22.1622	19.827	21.627	24.2972	26.1177	22.3445	25.2057	21.9577	25.7469	22.2745	23.8415	24.5344	22.245	18.9981	31.9652	21.6469	22.992	27.2673	25.082	21.5239	26.6375	27.9876	24.2125	24.0838	23.6429	26.3002	18.3763	25.338	22.729	18.6201	20.8437	19.4574	23.2041	33.7438	26.821	17.9729	17.7742	14.0064
64	23.27	4.55192	26.1215	17.2397	21.3019	27.9197	18.333	16.6412	26.59	24.0511	16.3268	21.3249	18.6406	20.445	23.859	26.1232	21.8602	24.7742	21.2965	25.2814	21.9561	22.8191	23.7958	21.4062	18.364	31.4649	20.6176	22.396	26.4648	24.425	20.9786	25.9855	26.6947	23.4381	23.4074	22.2501	25.2622	17.6876	25.127	22.164	17.7469	20.0407	18.4269	22.5146	33.0053	26.245	17.1146	16.9216	13.0381
65	22.4335	4.65648	25.2648	16.394	20.7173	27.3179	17.5656	15.6507	25.5616	23.4729	15.4032	20.4765	17.5008	19.267	23.3834	26.0704	21.3179	24.223	20.5467	24.7639	21.6228	21.6741	23.0401	20.5219	17.7404	30.8683	19.5228	21.764	25.5801	23.703	20.388	25.2832	25.215	22.6263	22.6774	20.6834	24.1918	16.9794	24.882	21.58	16.8911	19.1741	17.4482	21.7518	32.1822	25.568	16.2762	16.0355	12.1434
66	21.5514	4.73294	24.3568	15.5729	20.1007	26.6236	16.8204	14.7184	24.3569	22.7812	14.5499	19.6437	16.4478	18.11	22.893	25.9749	20.7412	23.5744	19.697	24.1938	21.2917	20.4207	22.2412	19.6335	17.1281	30.1783	18.4104	21.093	24.6316	22.905	19.7576	24.5266	23.5483	21.7744	21.892	18.9815	23.1022	16.2987	24.582	20.966	16.0556	18.2699	16.5257	20.9356	31.2856	24.8	15.4726	15.125	11.3258
67	20.6398	4.77787	23.427	14.7843	19.442	25.837	16.1347	13.876	23.0103	21.963	13.7853	18.833	15.504	16.997	22.4017	25.853	20.143	22.8313	18.746	23.5717	20.9613	19.0847	21.393	18.7817	16.5237	29.404	17.3363	20.387	23.6533	22.031	19.096	23.709	21.7193	20.887	21.0507	17.2013	22.009	15.6997	24.208	20.311	15.2367	17.337	15.6507	20.087	30.34	23.953	14.715	14.2087	10.578
68	19.7172	4.79	22.4932	14.0371	18.7319	24.96	15.5398	13.1398	21.5649	21.0161	13.1011	18.0367	14.6778	15.948	21.9153	25.7006	19.547	22.0065	17.7075	22.8974	20.6188	17.7083	20.4849	17.9876	15.9352	28.5427	16.3538	19.674	22.6606	21.089	18.408	22.8277	19.7752	19.9755	20.162	15.4161	20.9272	15.2312	23.745	19.611	14.423	16.371	14.8093	19.2164	29.3994	23.048	14.0252	13.3196	9.87309
69	18.7989	4.77304	21.583	13.3246	17.97	24.0042	15.0558	12.5151	20.0663	19.9646	12.4882	17.2442	13.9645	14.969	21.4322	25.5168	18.9736	21.1304	16.605	22.1717	20.2571	16.3423	19.5333	17.2489	15.3623	27.5808	15.4941	18.98	21.6617	20.098	17.6924	21.8893	17.7789	19.0513	19.239	13.7065	19.873	14.9251	23.194	18.854	13.6019	15.3689	13.9852	18.3309	28.4657	22.096	13.4259	12.4866	9.17599
70	17.8928	4.73106	20.7004	12.6303	17.1633	22.9827	14.6868	12.0062	18.5611	18.8274	11.9509	16.4435	13.349	14.069	20.9473	25.3083	18.4323	20.2306	15.4621	21.3926	19.8733	15.0371	18.573	16.5462	14.7901	26.5085	14.7622	18.315	20.6603	19.079	16.9491	20.9056	15.7951	18.1232	18.2984	12.1427	18.8577	14.7935	22.56	18.024	12.7709	14.3297	13.1722	17.4306	27.5169	21.095	12.9427	11.7259	8.47445
71	17.0207	4.66784	19.8345	11.9611	16.3217	21.9086	14.4224	11.6049	17.0962	17.6262	11.4965	15.6289	12.799	13.277	20.453	25.0825	17.9193	19.3213	14.2885	20.5596	19.4569	13.8358	17.6403	15.8678	14.2058	25.333	14.1406	17.682	19.6343	18.054	16.1757	19.8929	13.8928	17.2056	17.3597	10.7978	17.8981	14.8297	21.847	17.109	11.9356	13.2526	12.3924	16.5023	26.5471	20.048	12.5926	11.0428	7.77331
72	16.1886	4.58831	18.9941	11.3497	15.4568	20.7851	14.2395	11.3066	15.716	16.3853	11.1303	14.8016	12.294	12.609	19.9352	24.8363	17.4222	18.3948	13.0742	19.6703	19.003	12.7675	16.7658	15.214	13.5982	24.0721	13.6001	17.08	18.5458	17.044	15.3703	18.878	12.1401	16.3149	16.4371	9.69723	17.0168	15.0017	21.064	16.119	11.1079	12.1428	11.6717	15.538	25.5673	18.972	12.3793	10.4383	7.076
73	15.4049	4.49686	18.1927	10.8279	14.587	19.6178	14.1125	11.1262	14.4589	15.1382	10.8546	13.9498	11.8229	12.06	19.3747	24.5585	16.9258	17.416	11.8124	18.7207	18.525	11.8373	15.9689	14.585	12.9809	22.75	13.1104	16.509	17.3906	16.071	14.5401	17.8891	10.599	15.4642	15.5419	8.84736	16.2349	15.2642	20.231	15.071	10.2994	11.0244	11.0193	14.5458	24.5991	17.875	12.3015	9.91009	6.40636
74	14.6793	4.39724	17.4374	10.4132	13.7457	18.4259	14.0241	11.0595	13.3568	13.93	10.6698	13.0645	11.3813	11.607	18.763	24.2312	16.432	16.3592	10.5359	17.7157	18.0367	11.0342	15.2585	13.9878	12.3915	21.3938	12.6589	15.971	16.2275	15.156	13.6948	16.9551	9.32326	14.6678	14.6854	8.2459	15.5666	15.5757	19.359	13.999	9.52256	9.94	10.4332	13.5563	23.6629	16.766	12.3496	9.45332	5.80156
75	14.0203	4.29458	16.7412	10.1112	12.9706	17.2383	13.9656	11.0726	12.4324	12.8098	10.5615	12.1642	10.9728	11.209	18.1115	23.8339	15.9391	15.2323	9.29537	16.6685	17.5408	10.3525	14.641	13.4381	11.8605	20.0327	12.2544	15.463	15.1445	14.315	12.8474	16.1042	8.34948	13.9433	13.8748	7.87868	15.0219	15.8899	18.455	12.932	8.80257	8.92588	9.91203	12.6079	22.7713	15.67	12.5012	9.06002	5.27731
76	13.4351	4.19437	16.1178	9.91767	12.2896	16.0917	13.9317	11.14	11.7002	11.8163	10.5117	11.282	10.5975	10.814	17.437	23.3485	15.4302	14.0636	8.164	15.5988	17.0592	9.79039	14.1332	12.9555	11.3926	18.7097	11.908	14.982	14.2127	13.561	12.0233	15.3835	7.68055	13.3022	13.1264	7.71894	14.6064	16.1673	17.527	11.911	8.1697	8.00018	9.46939	11.7311	21.931	14.631	12.7188	8.7257	4.83339
77	12.9256	4.10252	15.5797	9.81287	11.7164	15.0195	13.9219	11.2417	11.1698	10.9746	10.5022	10.4492	10.2532	10.366	16.7591	22.7589	14.8888	12.8912	7.20474	14.5277	16.626	9.32455	13.7521	12.5446	10.9785	17.4789	11.6188	14.523	13.4586	12.905	11.251	14.8283	7.27929	12.7569	12.4595	7.72876	14.318	16.3771	16.595	10.977	7.65242	7.1717	9.10914	10.948	21.1457	13.678	12.9548	8.44889	4.47802
78	12.4879	4.02435	15.13	9.76322	11.2573	14.0507	13.9172	11.3538	10.8464	10.3	10.5113	9.68878	9.94567	9.826	16.1044	22.0587	14.3107	11.7501	6.45278	13.4777	16.2664	8.92511	13.498	12.1942	10.6076	16.3926	11.3716	14.079	12.8807	12.355	10.5563	14.4551	7.07189	12.3063	11.8892	7.86378	14.1433	16.5011	15.679	10.149	7.26556	6.451	8.80489	10.281	20.417	12.811	13.1583	8.22311	4.218
79	12.115	3.96391	14.7651	9.73709	10.9096	13.1975	13.8879	11.4516	10.7164	9.79773	10.5132	9.01027	9.68991	9.175	15.4953	21.2535	13.6988	10.6681	5.91842	12.4746	15.9912	8.56845	13.3606	11.8821	10.2664	15.4834	11.1553	13.652	12.4549	11.907	9.96009	14.2647	6.96961	11.9419	11.4159	8.07894	14.0549	16.5257	14.795	9.441	7.00203	5.85664	8.52264	9.763	19.7482	12.035	13.2845	8.03561	4.05021
80	11.796	3.92362	14.4792	9.70439	10.6553	12.4676	13.8378	11.5056	10.7559	9.46106	10.4835	8.41049	9.49945	8.419	14.9444	20.3534	13.0623	9.65966	5.58632	11.5469	15.7885	8.23508	13.3063	11.5818	9.93985	14.7685	10.9549	13.233	12.1488	11.557	9.46952	14.2407	6.90332	11.6517	11.0188	8.33031	14.0162	16.4521	13.964	8.87	6.84383	5.37836	8.23381	9.38791	19.136	11.364	13.2909	7.87751	3.97017
81	11.5172	3.9049	14.2599	9.62602	10.4645	11.8676	13.7815	11.4862	10.9344	9.27027	10.4049	7.88188	9.38642	7.594	14.4511	19.3812	12.419	8.74473	5.41415	10.7156	15.6249	7.90914	13.3085	11.2699	9.60591	14.2558	10.7568	12.807	11.9368	11.299	9.08436	14.3528	6.82878	11.4194	10.6615	8.56675	13.9878	16.2879	13.21	8.454	6.77504	4.96218	7.91331	9.14436	18.5886	10.78	13.1361	7.75789	3.96898
82	11.2618	3.90798	14.0817	9.46609	10.2995	11.3913	13.7201	11.3781	11.2056	9.202	10.2653	7.41927	9.34491	6.732	14.0037	18.371	11.7715	7.94227	5.34155	9.98418	15.461	7.58436	13.3266	10.931	9.24745	13.947	10.5398	12.365	11.7997	11.097	8.80073	14.5532	6.70845	11.2315	10.3011	8.74264	13.9315	16.0394	12.55	8.196	6.77609	4.55309	7.54145	9.00873	18.1159	10.242	12.7915	7.67864	4.025
83	11.0148	3.93181	13.9194	9.20732	10.1251	11.0188	13.6531	11.1891	11.5274	9.2363	10.0607	7.02599	9.35261	5.878	13.5858	17.3578	11.1061	7.2692	5.31065	9.35091	15.2604	7.26513	13.3198	10.5617	8.85731	13.8313	10.2907	11.913	11.7215	10.896	8.60527	14.7882	6.51934	11.0814	9.89641	8.84083	13.8231	15.7155	11.988	8.048	6.79883	4.12624	7.11266	8.94736	17.7245	9.711	12.2562	7.61454	4.0971
84	10.7671	3.97314	13.7509	8.86103	9.91105	10.721	13.5785	10.9531	11.8742	9.3697	9.79764	6.71674	9.39845	5.113	13.1814	16.3723	10.437	6.73127	5.27646	8.80768	14.9865	6.96297	13.2549	10.1719	8.45381	13.8779	10.0053	11.46	11.6909	10.684	8.47855	14.9987	6.25696	10.9746	9.4187	8.85799	13.6336	15.3253	11.54	7.938	6.78927	3.66797	6.64119	8.92173	17.4152	9.179	11.5562	7.53258	4.14407
85	10.5206	4.02473	13.56	8.47221	9.64494	10.462	13.5028	10.7255	12.2352	9.604	9.502	6.53173	9.48791	4.517	12.7795	15.438	9.81145	6.34267	5.20436	8.34885	14.6037	6.701	13.1096	9.78658	8.08779	14.0458	9.66733	11.016	11.7059	10.492	8.396	15.1324	5.93215	10.9234	8.86406	8.81127	13.3386	14.8762	11.22	7.831	6.72855	3.17491	6.15561	8.88855	17.1798	8.65	10.7441	7.43124	4.16152
86	10.2889	4.07738	13.3433	8.11415	9.34226	10.2092	13.4345	10.5799	12.6144	9.95452	9.21574	6.50797	9.61703	4.135	12.379	14.5728	9.25585	6.12815	5.0867	7.98432	14.0972	6.5078	12.8769	9.45855	7.81077	14.2958	9.25775	10.617	11.7837	10.373	8.33203	15.1452	5.58579	10.9437	8.26217	8.73804	12.939	14.3752	11.023	7.728	6.62418	2.66112	5.69084	8.79909	17.0031	8.135	9.89903	7.33532	4.17354
87	10.0971	4.12263	13.1142	7.85961	9.04806	9.94461	13.372	10.5856	13.0291	10.4589	8.99271	6.64829	9.76691	3.998	11.9909	13.8003	8.78112	6.11284	4.9506	7.74667	13.4859	6.41004	12.5715	9.26198	7.66802	14.5948	8.80601	10.301	11.9554	10.397	8.27306	15.0084	5.28334	11.0547	7.67406	8.68186	12.4658	13.8355	10.925	7.648	6.50208	2.15988	5.28626	8.63027	16.8763	7.675	9.09806	7.27682	4.19999
88	9.97966	4.15603	12.9019	7.7587	8.8293	9.67045	13.3152	10.8019	13.501	11.163	8.88591	6.94979	9.93609	4.123	11.6363	13.1665	8.39764	6.3123	4.85152	7.67024	12.8268	6.42982	12.2325	9.23636	7.70121	14.9104	8.38476	10.084	12.2379	10.641	8.22873	14.7136	5.10088	11.2755	7.18233	8.678	11.9719	13.282	10.907	7.635	6.40515	1.71582	4.98809	8.40445	16.817	7.331	8.418	7.29612	4.23809
89	9.97416	4.17953	12.7483	7.84567	8.74878	9.413	13.2771	11.2734	14.0503	12.1127	8.93456	7.41511	10.1517	4.513	11.3486	12.7447	8.13133	6.72511	4.85378	7.76022	12.2124	6.578	11.915	9.38711	7.93822	15.2226	8.06767	9.983	12.6339	11.175	8.21467	14.2727	5.10411	11.6203	6.86056	8.75211	11.5262	12.7544	10.972	7.744	6.37578	1.37067	4.84289	8.155	16.875	7.164	7.94533	7.436	4.28033
90	10.1164	4.20401	12.7049	8.14259	8.8587	9.218	13.2767	12.0183	14.6982	13.3483	9.16045	8.03667	10.4434	5.149	11.1737	12.6211	8.02042	7.34453	4.9962	7.99901	11.7254	6.84991	11.6897	9.72065	8.39222	15.5341	7.91427	10.021	13.1534	12.049	8.25442	13.7123	5.32456	12.0972	6.76815	8.93274	11.1992	12.3026	11.137	8.037	6.43715	1.15476	4.88552	7.91936	17.1451	7.23	7.73467	7.72473	4.32926
91	10.4363	4.24794	12.8349	8.66582	9.204	9.13382	13.333	13.035	15.4676	14.9018	9.575	8.8	10.8337	6.008	11.1595	12.8681	8.10164	8.16164	5.284	8.38473	11.4051	7.22645	11.6048	10.2478	9.06364	15.8774	7.97318	10.215	13.8132	13.306	8.392	13.0739	5.77809	12.712	6.97027	9.26536	11.0579	11.9769	11.406	8.579	6.59527	1.08445	5.13891	7.72936	17.7067	7.58	7.80055	8.17964	4.39309
92	10.9605	4.33386	13.1946	9.4301	9.81727	9.21115	13.4706	14.3068	16.3843	16.7888	10.1848	9.69129	11.3427	7.071	11.3485	13.5259	8.41218	9.1579	5.71996	8.93004	11.2767	7.66255	11.7011	10.9974	9.9404	16.2888	8.28398	10.575	14.6288	14.99	8.68776	12.4112	6.47087	13.4722	7.53643	9.76122	11.1709	11.8116	11.789	9.42	6.85984	1.17188	5.61198	7.60909	18.6564	8.253	8.13445	8.81804	4.48507
93	11.7141	4.48513	13.829	10.453	10.7205	9.50158	13.726	15.815	17.4777	19.0093	10.9961	10.6946	11.9987	8.34	11.7785	14.601	8.98712	10.3198	6.31772	9.64762	11.3634	8.12494	12.0258	12.0087	10.9971	16.8062	8.88107	11.105	15.6155	17.126	9.19897	11.7883	7.39503	14.3849	8.54404	10.4416	11.6138	11.8225	12.322	10.602	7.26358	1.42994	6.29908	7.59527	20.0833	9.289	8.72536	9.66224	4.62606
94	12.7226	4.72451	14.7675	11.7496	11.9303	10.0506	14.1431	17.5515	18.7798	21.5559	12.0065	11.8012	12.8307	9.83	12.4751	16.0832	9.84473	11.6447	7.09073	10.5432	11.6755	8.60282	12.6281	13.321	12.219	17.4757	9.79855	11.812	16.8025	19.715	9.98018	11.2702	8.53285	15.4543	10.084	11.3368	12.4495	12.0317	13.062	12.166	7.86194	1.87964	7.18936	7.736	22.0485	10.725	9.57982	10.739	4.84436
95	14.0035	5.05267	16.0275	13.3278	13.4661	10.8918	14.7769	19.5153	20.3252	24.423	13.2207	13.0207	13.8664	11.558	13.4555	17.9516	10.981	13.1333	8.05119	11.6185	12.2097	9.11719	13.5526	14.9591	13.6194	18.3528	11.0642	12.7	18.2315	22.736	11.0834	10.916	9.86768	16.6829	12.2405	12.4812	13.7226	12.4816	14.066	14.128	8.72776	2.56252	8.26683	8.08455	24.5691	12.593	10.7319	12.0848	5.18677
96	15.5711	5.45931	17.6244	15.1814	15.3391	12.0406	15.6863	21.7053	22.1547	27.6163	14.6619	14.3737	15.1427	13.538	14.7327	20.1781	12.3772	14.7947	9.21244	12.8801	12.9669	9.72947	14.8446	16.9391	15.2177	19.5173	12.6927	13.762	19.9427	26.149	12.5599	10.7871	11.3888	18.0757	15.0504	13.9062	15.4581	13.2281	15.383	16.493	9.93533	3.556	9.51857	8.69309	27.6258	14.915	12.2465	13.7588	5.72273
97	17.5108	6.04528	19.5807	17.3007	17.5501	13.5046	16.9204	24.1213	24.3184	31.1522	16.3704	15.8916	16.6988	15.776	16.328	22.7405	14.0162	16.6561	10.5957	14.3443	13.9619	10.5298	16.549	19.2697	17.042	21.0572	14.6901	14.991	21.9737	29.908	14.4627	10.9471	13.1111	19.6423	18.4912	15.6333	17.6557	14.3118	17.051	19.271	11.5496	4.96827	10.9536	9.60909	31.2058	17.692	14.1919	15.843	6.5357
98	19.7651	6.66256	21.9298	19.6843	20.105	15.2903	18.5214	26.7822	26.8699	35.0471	18.3963	17.6163	18.5684	18.264	18.2618	25.6379	15.9019	18.7532	12.2341	16.0416	15.2227	11.6092	18.6918	21.9629	19.132	23.0494	17.053	16.39	24.3706	33.976	16.8313	11.4563	15.0707	21.3965	22.5016	17.6722	20.2999	15.7382	19.092	22.483	13.6037	6.90461	12.6158	10.8767	35.318	20.906	16.5868	18.4276	7.71087
99	22.3841	7.34034	24.7115	22.3422	23.021	17.413	20.5212	29.7337	29.8576	39.3017	20.8048	19.5944	20.7891	20.998	20.5583	28.8917	18.0675	21.12	14.1734	18.0244	16.7921	13.0393	21.2833	25.051	21.5309	25.558	19.7774	17.978	27.1768	38.328	19.6959	12.3665	17.3274	23.3613	27.0066	20.0273	23.3861	17.5006	21.509	26.156	16.0926	9.42906	14.5837	12.5429	39.9704	24.533	19.3908	21.6046	9.32651
100	25.3918	8.05313	27.961	25.308	26.329	19.892	22.948	33.033	33.329	43.885	23.661	21.89	23.405	23.999	23.237	32.537	20.575	23.796	16.489	20.371	18.721	14.885	24.348	28.588	24.285	28.646	22.872	19.788	30.444	42.946	23.075	13.722	19.968	25.576	31.947	22.7	26.921	19.601	24.303	30.312	18.993	12.561	16.956	14.668	45.108	28.562	22.559	25.449	11.434
[truncated: 45 more columns]

## Sheet: Rotation RAnkleFlex B4FaCoM
all values Right	mean	std	steps
1	1.77852	3.72785	-2.344	1.277	0.888	7.06	0.21	-3.372	-2.943	6.952	5.525	-3.269	-0.968	-4.045	3.005	3.135	6.497	6.917	4.238	2.167	0.704	1.298	4.741	-3.43	8.007	4.937	-4.418	-2.481	-0.009	1.55	-0.668	1.574	9.121	-3.086	0.915	-1.328	5.46	-1.703	4.955	0.11	1.452	0.795	10.951	-2.325	1.496	2.076	2.752	2.638	-3.003
2	0.789728	3.46261	-3.37824	0.246616	-0.412	5.91313	-1.24643	-4.05404	-3.46172	5.69492	4.00893	-3.56795	-1.292	-4.13009	1.35455	1.36727	4.71755	5.19664	2.16327	0.680606	-0.831798	0.0796364	3.40861	-4.7946	6.83052	3.10909	-4.51499	-2.59385	-0.915747	-0.09	-1.27018	0.59	8.99815	-4.0247	0.146576	-1.62452	3.92885	-2.3	2.81386	-0.837333	0.816848	0.0678182	9.58694	-2.88567	0.70897	0.427697	1.56214	1.61819	-4.285
3	0.113547	3.08345	-3.93152	-0.485747	-1.415	4.65642	-2.28017	-4.17074	-3.38514	4.19506	2.3389	-3.39366	-1.15522	-3.62995	-0.0172424	-0.169818	3.14521	3.59839	0.0736364	-0.465697	-1.92006	-0.831242	2.27442	-5.45339	5.56324	1.42455	-4.04126	-2.17173	-1.56971	-1.60503	-1.27961	-0.103899	8.22252	-4.38126	-0.251	-1.43754	2.70488	-2.44	0.770202	-1.38295	0.496394	-0.279657	7.75145	-2.77306	0.240212	-0.712788	0.646626	0.724394	-4.974
4	-0.213785	2.68807	-3.90818	-0.913576	-2.117	3.40376	-2.82391	-3.78415	-2.78367	2.58864	0.679545	-2.81788	-0.575273	-2.66861	-1.00627	-1.39409	1.83882	2.217	-1.75418	-1.20427	-2.53118	-1.31497	1.40424	-5.43406	4.319	-0.0424545	-3.10642	-1.30967	-1.85936	-2.84527	-0.740818	-0.488303	6.89773	-4.17052	-0.263818	-0.823303	1.88718	-2.101	-1.06076	-1.52976	0.477	-0.300758	5.83291	-2.09127	0.134	-1.34855	0.0238788	0.0604848	-4.98
5	-0.19431	2.4064	-3.3223	-1.02028	-2.518	2.27291	-2.87013	-3.00144	-1.76821	1.033	-0.798071	-1.93732	0.362909	-1.41636	-1.52741	-2.25573	0.839818	1.10773	-3.06182	-1.49779	-2.69049	-1.3294	0.823798	-4.87808	3.17267	-1.27385	-1.86327	-0.140121	-1.73845	-3.6603	0.226939	-0.516788	5.32112	-3.48833	0.0796061	0.126727	1.51245	-1.349	-2.59219	-1.33728	0.712515	-0.0580101	4.12594	-0.998364	0.378333	-1.54561	-0.28096	-0.314424	-4.35
6	0.142825	2.33915	-2.27264	-0.814576	-2.598	1.41524	-2.48139	-1.93785	-0.449141	-0.279869	-1.89541	-0.858455	1.54231	-0.0236869	-1.55193	-2.70948	0.193758	0.311485	-3.69318	-1.36661	-2.45239	-0.892424	0.532333	-3.95684	2.19948	-2.21191	-0.45698	1.2202	-1.23452	-3.94018	1.48233	-0.168859	3.79255	-2.45858	0.727152	1.30664	1.555	-0.28	-3.72665	-0.870394	1.14803	0.395667	2.77988	0.34303	0.93	-1.37715	-0.252172	-0.380636	-3.225
7	0.751575	2.4724	-0.902818	-0.354394	-2.353	0.959242	-1.75485	-0.690909	1.06976	-1.14503	-2.44564	0.321455	2.85039	1.39979	-1.13558	-2.72827	-0.102818	-0.151	-3.64518	-0.880182	-1.90379	-0.0765455	0.514152	-2.81379	1.49827	-2.75373	0.985727	2.67373	-0.418909	-3.67364	2.89082	0.531061	2.52636	-1.19694	1.61618	2.61603	1.95373	1.017	-4.37012	-0.17903	1.73873	1.03258	1.90027	1.79764	1.72391	-0.934727	0.0919394	-0.151848	-1.793
8	1.57781	2.69656	0.643697	0.301273	-1.833	0.94504	-0.791222	0.647051	2.69153	-1.42716	-2.40186	1.53331	4.20594	2.77442	-0.372535	-2.33406	-0.107273	-0.279818	-3.04127	-0.126273	-1.13457	1.00058	0.749606	-1.55477	1.14955	-2.85942	2.37191	4.143	0.617051	-2.93703	4.34555	1.51245	1.63712	0.207535	2.6763	3.97067	2.62676	2.436	-4.49536	0.678061	2.45752	1.83351	1.58888	3.27579	2.66297	-0.319424	0.710606	0.338616	-0.211
9	2.55713	2.90353	2.24679	1.13255	-1.093	1.33175	0.327889	2.00045	4.3333	-1.12332	-1.83022	2.72855	5.55677	4.07321	0.637657	-1.59642	0.12797	-0.0959394	-2.03909	0.820212	-0.194586	2.22099	1.21817	-0.240909	1.18221	-2.58161	3.67085	5.57164	1.79227	-1.84103	5.76727	2.68546	1.17052	1.69101	3.83624	5.30053	3.48576	3.881	-4.1588	1.63989	3.27076	2.76643	1.84112	4.72318	3.66203	0.422545	1.54926	1.04615	1.405
10	3.63686	3.0413	3.82245	2.12518	-0.173	2.05582	1.54309	3.31464	5.93636	-0.334909	-0.859455	3.87327	6.85736	5.27909	1.79964	-0.605364	0.599	0.370091	-0.763	1.90964	0.881273	3.50509	1.89955	1.07709	1.59673	-1.983	4.91227	6.92255	3.04445	-0.502909	7.10182	3.97236	1.14291	3.20527	5.04018	6.54709	4.45473	5.288	-3.47127	2.65718	4.13355	3.79291	2.53545	6.10382	4.67655	1.29273	2.55536	1.92291	2.965
11	4.77409	3.09174	5.32676	3.23276	0.892	3.04907	2.79956	4.54705	7.45296	0.801929	0.379535	4.96599	8.06746	6.38162	3.03911	0.556455	1.30476	1.08385	0.664455	3.10709	2.04897	4.79187	2.76338	2.34717	2.3793	-1.11409	6.12101	8.17603	4.32779	0.971273	8.31961	5.32317	1.52303	4.71218	6.25064	7.67467	5.47418	6.616	-2.55368	3.69314	5.02021	4.87277	3.5147	7.38794	5.68715	2.2507	3.67295	2.93364	4.428
12	5.92493	3.06119	6.74867	4.38978	2.067	4.245	4.04978	5.67378	8.83444	2.15578	1.77778	6.00767	9.17711	7.38711	4.30522	1.818	2.19233	2.00567	2.12	4.377	3.26244	6.01811	3.75544	3.55278	3.47133	-0.0436667	7.277	9.31544	5.61278	2.49067	9.40433	6.69233	2.22867	6.16989	7.433	8.66689	6.50067	7.845	-1.50433	4.72256	5.92767	5.96622	4.633	8.545	6.67367	3.277	4.85733	4.03611	5.775
13	7.05195	2.96737	8.08418	5.53588	3.307	5.58058	5.24655	6.67955	10.0734	3.61367	3.234	6.98258	10.1895	8.29552	5.55421	3.12945	3.18836	3.08464	3.54991	5.67827	4.47224	7.14379	4.81633	4.708	4.76791	1.15045	8.34473	10.3243	6.8757	3.99091	10.3519	8.0333	3.17073	7.53118	8.54991	9.50703	7.504	8.961	-0.392091	5.72733	6.86182	7.03467	5.78164	9.54264	7.60764	4.35209	6.064	5.16161	6.99
14	8.12255	2.83072	9.31676	6.622	4.546	6.97898	6.35331	7.55328	11.1571	5.0917	4.66039	7.87674	11.0951	9.11299	6.75293	4.46273	4.25227	4.25812	4.95973	6.95709	5.63481	8.149	5.88978	5.80791	6.18473	2.38952	9.30975	11.2018	8.08632	5.43082	11.1635	9.30564	4.26539	8.74294	9.57448	10.1759	8.4657	9.957	0.740091	6.69349	7.81236	8.03895	6.90348	10.3512	8.4607	5.40697	7.24747	6.23468	8.076
15	9.11019	2.67323	10.4244	7.60432	5.722	8.36692	7.34446	8.29033	12.0801	6.52718	5.98583	8.68602	11.8761	9.83752	7.87175	5.79515	5.34618	5.45642	6.32582	8.15255	6.72675	9.02236	6.92305	6.81371	7.65918	3.60418	10.1805	11.9617	9.2162	6.77633	11.8439	10.4677	5.44194	9.75819	10.4905	10.6685	9.37179	10.83	1.85625	7.60661	8.74812	8.94911	7.97448	10.977	9.22773	6.38145	8.36562	7.19997	9.046
16	9.99579	2.51601	11.3922	8.45942	6.801	9.6737	8.198	8.90464	12.8377	7.8793	7.15894	9.40836	12.5283	10.4627	8.889	7.09909	6.39573	6.61745	7.596	9.22164	7.71755	9.76555	7.87194	7.69382	9.10645	4.73673	10.9601	12.6153	10.2474	8.00018	12.406	11.4843	6.64818	10.5806	11.2878	11.0062	10.2048	11.583	2.92258	8.45636	9.64182	9.75006	8.97782	11.4702	9.93045	7.26109	9.38945	8.02706	9.914
17	10.7713	2.3752	12.2272	9.19146	7.753	10.8526	8.91129	9.42022	13.4304	9.12075	8.15801	10.046	13.0663	10.9945	9.80225	8.33988	7.34124	7.69006	8.71627	10.1611	8.59843	10.3821	8.71343	8.46599	10.4567	5.73891	11.6502	13.1783	11.1693	9.08564	12.8706	12.3415	7.83976	11.2754	11.9754	11.2334	10.9458	12.216	3.91005	9.23559	10.4802	10.4476	9.89888	11.8814	10.5873	8.07073	10.3044	8.7218	10.692
18	11.442	2.25777	12.9515	9.81659	8.577	11.8825	9.50375	9.8623	13.8733	10.2271	8.97154	10.6135	13.5204	11.4521	10.6249	9.49691	8.18764	8.64773	9.65936	10.991	9.37977	10.8806	9.44307	9.16965	11.6858	6.58479	12.2717	13.6598	11.9904	10.0258	13.2575	13.0465	8.97721	11.902	12.5766	11.4028	11.58	12.74	4.79705	9.94825	11.253	11.0664	10.7159	12.2569	11.2063	8.85606	11.1128	9.31182	11.395
19	12.0241	2.16202	13.5891	10.3564	9.309	12.7628	10.0105	10.2594	14.1973	11.1835	9.61618	11.1404	13.9191	11.8708	11.3669	10.5691	8.97709	9.49373	10.4418	11.7326	10.097	11.2908	10.0767	9.83491	12.785	7.28309	12.8675	14.074	12.733	10.8299	13.5826	13.6134	10.0289	12.4895	13.1078	11.5625	12.0996	13.174	5.58309	10.6002	11.9545	11.6371	11.3995	12.6372	11.8133	9.63309	11.8276	9.84709	12.044
20	12.5386	2.08163	14.1602	10.8413	9.976	13.5059	10.4714	10.6437	14.4341	11.9844	10.1415	11.6578	14.2703	12.2976	12.0401	11.5553	9.73391	10.2427	11.0978	12.4148	10.7936	11.6674	10.6388	10.4807	13.7317	7.86973	13.4713	14.4535	13.4165	11.5217	13.864	14.0443	10.9699	13.0668	13.579	11.7525	12.5113	13.55	6.28909	11.2004	12.5926	12.1792	11.934	13.0445	12.439	10.4024	12.4602	10.3751	12.645
21	13.0077	2.00833	14.6808	11.3005	10.597	14.1333	10.9243	11.0532	14.6022	12.6332	10.6017	12.1865	14.5812	12.7542	12.6702	12.4636	10.4751	10.9126	11.6605	13.071	11.4988	12.0588	11.1638	11.1145	14.5244	8.39439	14.0838	14.8244	14.0569	12.1363	14.1228	14.336	11.7857	13.6618	14.0007	11.9924	12.841	13.904	6.95234	11.7619	13.1945	12.7112	12.3341	13.4835	13.0938	11.1595	13.0325	10.9288	13.199
22	13.4523	1.93511	15.1619	11.7623	11.203	14.6734	11.398	11.5115	14.7176	13.1489	11.0447	12.7307	14.878	13.2394	13.2827	13.3091	11.2184	11.5322	12.1619	13.719	12.2172	12.4844	11.6951	11.7571	15.1985	8.91418	14.7002	15.197	14.6761	12.7165	14.3799	14.5034	12.4808	14.2634	14.3893	12.2829	13.1222	14.258	7.61333	12.3005	13.7944	13.2527	12.6429	13.9379	13.7639	11.8965	13.5701	11.5223	13.712
23	13.8812	1.85202	15.6077	12.2466	11.811	15.1599	11.9051	12.0266	14.7983	13.5717	11.51	13.282	15.193	13.7414	13.895	14.1087	11.9743	12.1413	12.624	14.3623	12.9454	12.9449	12.2607	12.4368	15.7883	9.47733	15.3127	15.5757	15.2809	13.2903	14.6537	14.5676	13.0697	14.8582	14.762	12.6253	13.383	14.613	8.30022	12.8288	14.408	13.8013	12.9243	14.3843	14.4313	12.6037	14.0884	12.1547	14.194
24	14.3152	1.77608	16.0226	12.7539	12.416	15.6212	12.4439	12.5956	14.8542	13.9423	12.0134	13.8236	15.5318	14.2386	14.5097	14.8795	12.7359	12.7872	13.0683	14.9945	13.6661	13.4351	12.8567	13.1401	16.3233	10.1128	15.9049	15.9573	15.8613	13.8663	14.958	14.5504	13.5626	15.4296	15.1275	13.0312	13.648	14.973	9.03986	13.3431	15.0324	14.3397	13.2473	14.8044	15.0752	13.2709	14.5886	12.8185	14.648
25	14.737	1.69268	16.4053	13.2544	13.01	16.0637	13.0084	13.1987	14.8985	14.2862	12.543	14.3364	15.876	14.7143	15.1156	15.6255	13.4794	13.4751	13.5161	15.595	14.3464	13.9405	13.451	13.828	16.8215	10.8219	16.4463	16.3265	16.4028	14.4455	15.2951	14.4721	13.9746	15.9487	15.4867	13.5114	13.9339	15.34	9.84424	13.8327	15.6564	14.8508	13.6641	15.1926	15.6819	13.8859	15.0595	13.4987	15.065
26	15.145	1.61077	16.7502	13.7236	13.58	16.4741	13.5872	13.804	14.9403	14.6109	13.0756	14.8046	16.2141	15.1678	15.6978	16.3316	14.1822	14.1494	13.9623	16.1404	14.9685	14.4419	14.004	14.4602	17.2761	11.5855	16.9109	16.6642	16.8895	15.0202	15.6539	14.3547	14.3257	16.4101	15.8374	14.0612	14.2452	15.716	10.7099	14.2881	16.2581	15.3275	14.1846	15.5619	16.2519	14.4473	15.4914	14.1718	15.444
27	15.5338	1.53399	17.0622	14.1682	14.11	16.836	14.1718	14.4085	14.9863	14.9116	13.5952	15.2322	16.5318	15.5956	16.2514	16.9819	14.8311	14.7425	14.3772	16.614	15.536	14.921	14.503	14.9951	17.6706	12.3699	17.3105	16.9552	17.3094	15.571	16.0216	14.2242	14.6406	16.8217	16.1746	14.6671	14.5769	16.101	11.6214	14.7065	16.8132	15.7747	14.7785	15.9379	16.786	14.9762	15.8836	14.8175	15.782
28	15.9012	1.4657	17.3369	14.609	14.593	17.1363	14.7537	15.0228	15.0416	15.1832	14.0959	15.6114	16.8123	15.9932	16.779	17.5695	15.4278	15.2249	14.7257	17.0148	16.0573	15.3639	14.9532	15.4453	18.0022	13.1334	17.6687	17.1992	17.6531	16.0815	16.3912	14.1121	14.9339	17.1921	16.495	15.3035	14.9195	16.494	12.5493	15.0892	17.3087	16.2006	15.3966	16.3245	17.2768	15.4991	16.2315	15.424	16.072
29	16.2488	1.40785	17.5537	15.0543	15.035	17.3687	15.3279	15.6326	15.1088	15.4253	14.582	15.9228	17.0515	16.3583	17.2799	18.0969	15.9822	15.5996	15.0072	17.3528	16.538	15.7691	15.3647	15.8453	18.2711	13.8414	17.9937	17.4158	17.9242	16.5408	16.7676	14.0451	15.209	17.5336	16.8062	15.9538	15.2635	16.895	13.4555	15.4387	17.7413	16.6081	15.9965	16.6942	17.7185	16.0449	16.5198	15.9982	16.308
30	16.5814	1.3621	17.7167	15.5026	15.455	17.5394	15.8939	16.2211	15.187	15.645	15.0665	16.1715	17.2586	16.6852	17.7563	18.5737	16.5067	15.8849	15.2489	17.6444	16.9923	16.1535	15.7581	16.2174	18.4844	14.4871	18.2878	17.6273	18.1417	16.9392	17.158	14.049	15.4608	17.8596	17.1241	16.6037	15.6037	17.312	14.3127	15.7552	18.1217	16.9991	16.5514	17.0336	18.1271	16.6245	16.754	16.553	16.486
31	16.9054	1.32999	17.8514	15.9562	15.864	17.6726	16.4564	16.7868	15.276	15.8569	15.5567	16.3836	17.4485	16.9586	18.2145	19.0108	17.0112	16.1097	15.4816	17.9062	17.444	16.5456	16.1657	16.5755	18.6609	15.0875	18.5532	17.8468	18.3282	17.2832	17.5686	14.1444	15.6818	18.1914	17.4567	17.2329	15.9258	17.754	15.1095	16.0439	18.4601	17.3851	17.0571	17.3366	18.5283	17.2301	16.9661	17.1033	16.606
32	17.2254	1.31327	17.9785	16.419	16.266	17.7938	17.0176	17.3351	15.378	16.0798	16.0489	16.5861	17.6322	17.1582	18.6595	19.4182	17.4986	16.3094	15.7364	18.1488	17.9062	16.9643	16.6124	16.9236	18.8324	15.6661	18.7883	18.0798	18.497	17.5873	18.003	14.3363	15.8701	18.5458	17.8029	17.8195	16.2097	18.228	15.8448	16.3168	18.7694	17.7795	17.5304	17.5875	18.9213	17.8472	17.1777	17.6533	16.675
33	17.5434	1.31412	18.1121	16.8867	16.672	17.9278	17.5588	17.867	15.4913	16.3335	16.5348	16.7982	17.8125	17.2741	19.0906	19.8018	17.9692	16.5111	16.0382	18.3822	18.3845	17.4116	17.1022	17.2579	19.0342	16.2256	18.9966	18.3249	18.6593	17.8629	18.4511	14.6053	16.041	18.9151	18.1596	18.3521	16.4601	18.726	16.5249	16.5827	19.0631	18.1884	17.9889	17.7765	19.2873	18.4643	17.3817	18.1994	16.699
34	17.8573	1.33394	18.255	17.3543	17.085	18.0923	18.0613	18.3737	15.609	16.63	17.0073	17.0203	17.9833	17.3097	19.5007	20.169	18.425	16.733	16.402	18.611	18.87	17.8853	17.6207	17.5683	19.285	16.756	19.1733	18.5687	18.822	18.128	18.903	14.918	16.225	19.2777	18.526	18.8247	16.686	19.224	17.1593	16.8457	19.354	18.606	18.459	17.894	19.611	19.071	17.5737	18.7323	16.679
35	18.1624	1.37191	18.4075	17.8172	17.504	18.2926	18.5309	18.8417	15.7209	16.9691	17.4533	17.2365	18.1383	17.2804	19.8813	20.5229	18.8745	16.9832	16.8355	18.8342	19.3445	18.3809	18.1455	17.8428	19.5861	17.2518	19.302	18.8004	18.9873	18.4045	19.3432	15.2531	16.4512	19.6133	18.8942	19.2438	16.8877	19.698	17.7547	17.1132	19.6517	19.0151	18.9535	17.9245	19.8745	19.6548	17.7637	19.2401	16.619
36	18.4516	1.42691	18.5619	18.2577	17.923	18.5309	18.978	19.2576	15.8181	17.3432	17.8557	17.4322	18.2786	17.2085	20.2248	20.8584	19.2986	17.2628	17.31	19.0443	19.7943	18.8801	18.6443	18.0645	19.9226	17.7178	19.3822	19.0148	19.151	18.6961	19.7562	15.6011	16.7332	19.9075	19.2414	19.632	17.0725	20.123	18.3066	17.3867	19.9625	19.408	19.4513	17.8689	20.0674	20.2131	17.9438	19.7138	16.527
37	18.7169	1.49742	18.7128	18.6524	18.332	18.8075	19.3962	19.6103	15.8936	17.7354	18.1975	17.6046	18.4107	17.1086	20.5229	21.1684	19.6725	17.5672	17.7818	19.2349	20.2066	19.3597	19.083	18.2255	20.2806	18.1538	19.4309	19.2086	19.3121	19.0043	20.132	15.952	17.082	20.1549	19.5445	20.0049	17.2476	20.476	18.8073	17.6536	20.2847	19.7877	19.9296	17.7245	20.1811	20.7452	18.0805	20.1384	16.42
38	18.9509	1.58027	18.8574	18.9828	18.71	19.1113	19.7713	19.8976	15.9445	18.123	18.4694	17.7558	18.5503	17.0014	20.7739	21.4399	20.0035	17.8873	18.212	19.4002	20.564	19.7984	19.442	18.3336	20.6518	18.5553	19.4584	19.381	19.4612	19.3249	20.464	16.2867	17.4965	20.3593	19.7891	20.3583	17.4178	20.744	19.2586	17.9109	20.6112	20.1362	20.3731	17.4947	20.2201	21.2382	18.1499	20.498	16.311
39	19.1485	1.67136	18.9939	19.2441	19.041	19.4256	20.0916	20.1319	15.9734	18.4876	18.6702	17.8901	18.6996	16.9089	20.9842	21.6706	20.3203	18.2141	18.583	19.5336	20.8451	20.1788	19.7209	18.4156	21.0155	18.9184	19.4729	19.5286	19.5717	19.6462	20.7511	16.593	17.9647	20.5274	19.9689	20.6808	17.5875	20.917	19.6697	18.174	20.9159	20.4263	20.7703	17.1955	20.197	21.6718	18.1568	20.7935	16.193
40	19.3079	1.76761	19.1105	19.4503	19.316	19.7316	20.359	20.3415	15.9862	18.8183	18.8018	18.0279	18.8476	16.8228	21.1608	21.8594	20.6364	18.5503	18.889	19.6357	21.0395	20.4873	19.9223	18.4903	21.3427	19.2481	19.4832	19.6475	19.6282	19.957	20.9873	16.8629	18.4584	20.6602	20.0834	20.9616	17.7539	20.987	20.0569	18.4574	21.161	20.6468	21.1138	16.8466	20.122	22.0089	18.1098	21.0338	16.05
41	19.4283	1.86739	19.1973	19.6259	19.533	20.0071	20.5784	20.5499	15.9889	19.1059	18.8648	18.1964	18.9939	16.7153	21.3043	22.0165	20.9427	18.899	19.13	19.7173	21.1484	20.7104	20.0554	18.5527	21.6081	19.5381	19.4852	19.7383	19.6402	20.2459	21.16	17.085	18.9384	20.755	20.1397	21.1855	17.9079	20.956	20.4362	18.7659	21.3271	20.7923	21.3991	16.4663	19.9992	22.2161	18.0091	21.2316	15.879
42	19.508	1.9689	19.2457	19.7773	19.698	20.2343	20.7436	20.7661	15.9856	19.3481	18.8699	18.3898	19.1439	16.5636	21.412	22.1585	21.2091	19.2502	19.3155	19.7876	21.1945	20.8426	20.1456	18.5842	21.7915	19.7721	19.4617	19.8009	19.6208	20.506	21.2548	17.2492	19.3655	20.8015	20.1493	21.3367	18.0554	20.833	20.8064	19.0923	21.4123	20.8539	21.6242	16.0638	19.8278	22.2798	17.8617	21.3959	15.696
43	19.5426	2.07086	19.2395	19.885	19.821	20.4043	20.8392	20.9858	15.9706	19.5468	18.8291	18.5743	19.2839	16.3514	21.4757	22.2933	21.4069	19.5836	19.4578	19.8327	21.2164	20.8883	20.2	18.5649	21.8765	19.9501	19.3942	19.8203	19.5735	20.7358	21.2638	17.3476	19.7151	20.7859	20.1235	21.4054	18.2091	20.628	21.149	19.4296	21.4137	20.8278	21.7932	15.6332	19.5962	22.1818	17.6825	21.5128	15.518
44	19.5241	2.17249	19.1622	19.9222	19.912	20.5074	20.8515	21.1943	15.9338	19.7006	18.7534	18.7208	19.3835	16.066	21.4736	22.4093	21.5124	19.8864	19.57	19.8227	21.2108	20.853	20.1829	18.4736	21.8459	20.0946	19.2653	19.776	19.4903	20.9317	21.1833	17.3714	19.9786	20.693	20.0695	21.3861	18.3617	20.354	21.4425	19.7757	21.3292	20.7047	21.9108	15.1622	19.2866	21.9332	17.4777	21.5714	15.36
45	19.4418	2.27376	19.006	19.8636	19.962	20.5362	20.7696	21.3692	15.8637	19.8019	18.6506	18.8038	19.426	15.6939	21.3778	22.479	21.5067	20.148	19.655	19.7387	21.145	20.7332	20.0517	18.2941	21.6853	20.2113	19.0608	19.6541	19.3532	21.086	21.014	17.307	20.1623	20.5077	19.983	21.2669	18.4897	20.017	21.6686	20.109	21.1523	20.4683	21.9843	14.6367	18.8937	21.5437	17.2419	21.5749	15.232
46	19.284	2.37475	18.7749	19.688	19.957	20.4858	20.5817	21.481	15.7492	19.8368	18.519	18.802	19.414	15.22	21.1551	22.4585	21.3815	20.3345	19.683	19.5725	21.0059	20.5163	19.7868	18.0088	21.3953	20.2851	18.77	19.445	19.1328	21.1929	20.757	17.1456	20.2801	20.2191	19.8481	21.0261	18.5593	19.61	21.8165	20.3839	20.871	20.0975	22.0205	14.0453	18.4148	21.0242	16.9605	21.4973	15.13
47	19.0382	2.47572	18.4734	19.3808	19.882	20.346	20.2783	21.4973	15.581	19.7826	18.3518	18.7022	19.3516	14.6374	20.7762	22.2952	21.132	20.4015	19.6352	19.3168	20.7755	20.1865	19.3832	17.5918	20.9888	20.2907	18.382	19.1383	18.7985	21.2467	20.4114	16.892	20.3389	19.8173	19.647	20.6334	18.5348	19.122	21.8816	20.5508	20.4716	19.5754	22.0183	13.377	17.8462	20.3957	16.6107	21.2955	15.032
48	18.6925	2.57678	18.0996	18.9317	19.725	20.1108	19.8547	21.3865	15.3492	19.602	18.1473	18.4917	19.2323	13.9467	20.2154	21.9342	20.7502	20.3141	19.5103	18.9589	20.4346	19.73	18.8385	17.0313	20.471	20.2008	17.8865	18.7204	18.3304	21.2345	19.9708	16.5516	20.3243	19.2866	19.3652	20.0484	18.3871	18.55	21.8534	20.5669	19.9417	18.8988	21.9778	12.6231	17.1807	19.6841	16.1658	20.9433	14.919
49	18.2339	2.67853	17.6534	18.3264	19.467	19.7762	19.3067	21.1166	15.039	19.2446	17.9014	18.1579	19.0481	13.1454	19.4636	21.3158	20.222	20.0505	19.3052	18.484	19.9703	19.1388	18.1441	16.3221	19.8349	19.9918	17.2687	18.1767	17.7185	21.149	19.4175	16.1192	20.213	18.6063	18.9905	19.2372	18.0945	17.893	21.71	20.4	19.2743	18.0808	21.8965	11.7858	16.3975	18.9065	15.5957	20.4316	14.764
50	17.647	2.7824	17.1371	17.5399	19.091	19.3318	18.6352	20.6506	14.6268	18.6466	17.6079	17.6943	18.7999	12.2269	18.5154	20.3779	19.5272	19.5967	19.0095	17.8731	19.3633	18.4132	17.2857	15.4442	19.0585	19.6462	16.5158	17.4876	16.9517	20.9933	18.7199	15.5815	19.9892	17.7471	18.5165	18.1738	17.6314	17.143	21.4382	20.0276	18.4704	17.1424	21.7707	10.8686	15.4689	18.0735	14.8689	19.7688	14.538
51	16.9187	2.88662	16.5442	16.5419	18.57	18.7605	17.8463	19.9438	14.0712	17.7384	17.2497	17.0944	18.4737	11.1825	17.3646	19.071	18.6445	18.9393	18.6048	17.1055	18.5838	17.545	16.2438	14.3789	18.1101	19.148	15.6241	16.6269	16.0088	20.7687	17.8399	14.9239	19.6425	16.6761	17.9425	16.8332	16.9642	16.277	21.0395	19.4302	17.5313	16.1024	21.59	9.86355	14.3689	17.1782	13.9606	18.9898	14.203
52	16.002	3.01261	15.8544	15.3056	17.875	18.0432	16.9426	18.9531	13.3324	16.4665	16.8082	16.3423	18.0402	10.0012	16.0014	17.3721	17.5598	18.0682	18.0668	16.1633	17.6015	16.5287	14.9972	13.126	16.9773	18.4821	14.5928	15.5708	14.8565	20.467	16.7347	14.1316	19.1609	15.3686	17.2567	15.2174	16.0617	15.259	20.5238	18.5903	16.4464	14.9654	21.3379	8.75645	13.0919	16.2057	12.8521	18.1257	13.726
53	14.903	3.15004	15.0398	13.8094	16.973	17.1604	15.9179	17.6505	12.3853	14.8148	16.2687	15.4185	17.4604	8.66565	14.4222	15.2994	16.2698	16.971	17.373	15.0345	16.3993	15.3671	13.5312	11.6838	15.6589	17.6308	13.4278	14.3033	13.4515	20.0712	15.3704	13.187	18.5319	13.8179	16.4238	13.3512	14.8937	14.047	19.8958	17.4911	15.1924	13.7143	20.9961	7.53494	11.6462	15.134	11.5225	17.1585	13.087
54	13.6007	3.30582	14.0727	12.0454	15.829	16.0904	14.7581	16.0346	11.2049	12.8091	15.6049	14.3111	16.6945	7.16371	12.637	12.9157	14.7742	15.6344	16.5079	13.713	14.9718	14.0433	11.8439	10.0525	14.1427	16.5702	12.1305	12.8149	11.7531	19.5573	13.7422	12.0774	17.746	12.0432	15.3904	11.2581	13.4339	12.61	19.1501	16.1179	13.7454	12.314	20.5464	6.19827	10.0453	13.9378	9.95281	16.0265	12.271
55	12.09	3.47863	12.9284	10.0359	14.416	14.8096	13.4407	14.1375	9.78427	10.5103	14.7776	13.0171	15.7075	5.50755	10.6771	10.3036	13.081	14.0519	15.4625	12.2012	13.315	12.5286	9.96118	8.25164	12.4248	15.2764	10.6998	11.1118	9.75218	18.9	11.8757	10.8099	16.7942	10.0975	14.1025	8.94227	11.6784	10.934	18.2709	14.4667	12.0983	10.7285	19.9685	4.76127	8.308	12.5844	8.13882	14.6645	11.263
56	10.378	3.66173	11.5867	7.83889	12.726	13.2933	11.9452	12.0204	8.13911	7.97678	13.7513	11.5422	14.4698	3.71856	8.577	7.528	11.2167	12.243	14.225	10.5157	11.4303	10.8096	7.93356	6.319	10.5257	13.7313	9.143	9.22356	7.48867	18.0727	9.81533	9.40067	15.6587	8.04722	12.5227	6.355	9.656	9.042	17.2348	12.5567	10.2677	8.93778	19.2433	3.23333	6.45767	11.0517	6.10078	13.0284	10.049
57	8.48229	3.8502	10.0372	5.52459	10.783	11.5285	10.2786	9.7453	6.29966	5.23557	12.5045	9.90555	12.9619	1.80114	6.34422	4.61509	9.20755	10.2652	12.7655	8.68979	9.35115	9.166	5.79788	4.29706	8.47912	11.9303	7.48677	7.18959	5.02857	17.0427	7.60976	7.86139	14.311	5.92262	10.6448	3.43428	7.42406	6.972	16.0048	10.4327	8.28179	6.94776	18.3553	1.60061	4.5053	9.3477	3.88359	11.1143	8.626
58	6.4252	4.04642	8.28564	3.13003	8.65	9.51427	8.46915	7.32203	4.29688	2.28645	11.0287	8.13645	11.1964	-0.263424	3.94633	1.57436	7.05391	8.19073	11.0975	6.749	7.13248	8.54494	3.53618	2.18903	6.30336	9.897	5.76327	5.04136	2.43121	15.768	5.29827	6.20355	12.726	3.67306	8.48836	0.22697	5.04109	4.728	14.5368	8.15455	6.15645	4.76791	17.2812	-0.182364	2.43636	7.497	1.53385	8.94764	6.974
59	4.16459	4.23031	6.36155	0.622333	6.38	7.28165	6.53596	4.68174	2.14769	-0.798828	9.31603	6.26101	9.20914	-2.5094	1.34845	-1.51273	4.71197	6.06024	9.24209	4.69064	4.80539	4.68459	1.06079	-0.0645253	3.95288	7.67912	3.98299	2.78187	-0.270798	14.2148	2.89948	4.4348	10.9009	1.19278	6.08324	-3.05545	2.54461	2.257	12.8129	5.78239	3.87767	2.38492	15.993	-2.20715	0.186758	5.49664	-0.941141	6.59016	5.064
60	1.75649	4.40097	4.30591	-2.07723	3.99	4.86628	4.46195	1.74644	-0.155414	-3.79391	7.35306	4.28608	7.03401	-4.96641	-1.3837	-4.42715	2.08885	3.84867	7.20827	2.45779	2.32422	2.38055	-1.71775	-2.54081	1.31591	5.31518	2.1262	0.370293	-3.03714	12.3792	0.436364	2.54616	8.87179	-1.55385	3.45624	-6.09451	-0.0493333	-0.521	10.85	3.36953	1.40733	-0.275485	14.4658	-4.59327	-2.36464	3.25791	-3.55399	4.08812	2.845
61	-0.781604	4.5127	2.14982	-4.96976	1.444	2.26697	2.16821	-1.44564	-2.58988	-6.378	5.10964	2.19076	4.69382	-7.58864	-4.03397	-6.86673	-0.903545	1.46709	4.95945	-0.0580909	-0.418667	-0.108909	-4.76058	-5.20412	-1.682	2.80191	0.157636	-2.22467	-5.73976	10.2788	-1.99091	0.502727	6.69245	-4.39339	0.635	-8.57161	-2.71745	-3.612	8.68733	0.961636	-1.262	-3.36927	12.6901	-7.34564	-5.29891	0.651818	-6.22642	1.41655	0.204
62	-3.34497	4.51337	-0.104061	-7.87082	-1.299	-0.549253	-0.457747	-4.67877	-4.9623	-8.26658	2.54144	-0.0608384	2.20418	-10.1603	-6.30384	-8.5677	-4.21548	-1.1737	2.41436	-2.92694	-3.46232	-2.80773	-7.82764	-7.82129	-4.91512	0.0680303	-1.8999	-4.91283	-8.15002	7.93645	-4.16945	-1.73078	4.39645	-6.96341	-2.31058	-10.2461	-5.35855	-6.799	6.36459	-1.38636	-4.01033	-6.97339	10.669	-10.2155	-8.47548	-2.35515	-8.72529	-1.48074	-2.943
63	-5.84696	4.30351	-2.48645	-10.4457	-4.142	-3.55646	-3.43363	-7.61755	-7.01465	-9.29466	-0.36899	-2.46609	-0.41499	-12.3123	-7.92558	-9.40612	-7.56806	-4.02609	-0.481727	-6.03303	-6.63404	-5.56702	-10.5512	-10.0394	-8.0227	-2.94385	-3.89476	-7.4478	-10.025	5.35476	-5.84473	-4.08823	1.96536	-8.90895	-5.20148	-10.9981	-7.75733	-9.682	3.87817	-3.55497	-6.5587	-10.8445	8.40158	-12.7701	-11.4985	-5.52242	-10.7477	-4.54407	-6.459
64	-7.96121	3.97944	-4.99627	-12.3499	-6.807	-6.52482	-6.55818	-9.92536	-8.53455	-9.44073	-3.49836	-4.90173	-3.08491	-13.6739	-8.748	-9.41455	-10.5309	-6.85318	-3.64136	-9.04291	-9.55791	-8.06018	-12.582	-11.5429	-10.5563	-6.10664	-5.58364	-9.52182	-11.1854	2.51518	-6.83345	-6.33345	-0.648455	-9.99236	-7.73736	-10.8365	-9.65245	-11.862	1.18827	-5.34345	-8.57891	-14.44	5.86427	-14.5922	-13.8826	-8.38245	-12.0456	-7.48709	-9.926
65	-9.50048	3.62984	-7.46791	-13.357	-8.962	-9.04219	-9.44574	-11.3646	-9.38893	-8.80468	-6.52081	-7.11988	-5.58593	-14.0255	-8.76095	-8.74285	-12.6818	-9.31709	-6.778	-11.5352	-11.8061	-9.93959	-13.698	-12.1521	-12.1566	-9.07648	-6.73591	-10.88	-11.5523	-0.537394	-7.06982	-8.1457	-3.37603	-10.1374	-9.60215	-9.87588	-10.8448	-13.066	-1.68223	-6.54357	-9.83539	-17.1544	3.00058	-15.4195	-15.2499	-10.4508	-12.488	-9.90006	-12.806
66	-10.3129	3.39512	-9.59312	-13.4081	-10.353	-10.7292	-11.6853	-11.8441	-9.54108	-7.5729	-9.03217	-8.84453	-7.59252	-13.3568	-8.07408	-7.60327	-13.7499	-11.1017	-9.47782	-13.1704	-13.0699	-10.9844	-13.837	-11.8393	-12.6526	-11.458	-7.22026	-11.3886	-11.1607	-3.58345	-6.60015	-9.27105	-5.9273	-9.40989	-10.5856	-8.30073	-11.2669	-13.216	-4.5192	-7.0231	-10.2486	-18.5457	-0.190636	-15.1857	-15.4433	-11.4154	-12.0699	-11.4394	-14.675
67	-10.3535	3.35167	-11.073	-12.5917	-10.873	-11.4033	-12.9933	-11.4167	-9.03967	-5.973	-10.7217	-9.873	-8.83333	-11.828	-6.87567	-6.204	-13.675	-12.019	-11.348	-13.791	-13.239	-11.1507	-13.0797	-10.7113	-12.071	-12.974	-7.03467	-11.0577	-10.1423	-6.273	-5.549	-9.608	-7.923	-7.98467	-10.642	-6.32633	-10.976	-12.414	-6.944	-6.762	-9.883	-18.4643	-3.506	-13.993	-14.534	-11.193	-10.8853	-11.9367	-15.351
68	-9.67535	3.44765	-11.6964	-11.0961	-10.558	-11.0902	-13.2737	-10.2467	-7.9969	-4.22719	-11.4557	-10.1271	-9.19852	-9.695	-5.38596	-4.71388	-12.5398	-12.0051	-12.0805	-13.4051	-12.3825	-10.5332	-11.6095	-8.96994	-10.5724	-13.4915	-6.27371	-10.0134	-8.67815	-8.24309	-4.07603	-9.19416	-9.05976	-6.09745	-9.82661	-4.16712	-10.0975	-10.888	-8.60618	-5.85012	-8.88712	-17.0487	-6.50388	-12.0491	-12.7209	-9.82855	-9.09913	-11.4155	-14.882
69	-8.43469	3.56387	-11.4636	-9.16103	-9.552	-9.95753	-12.5977	-8.56578	-6.5663	-2.51145	-11.2706	-9.64615	-8.74188	-7.24114	-3.8128	-3.25327	-10.6639	-11.1892	-11.7617	-12.2183	-10.7121	-9.30913	-9.66873	-6.86106	-8.5183	-13.0922	-5.08464	-8.45454	-6.94814	-9.31479	-2.36727	-8.16931	-9.27467	-4.00128	-8.39167	-2.01561	-8.83752	-8.917	-9.33796	-4.45371	-7.48261	-14.6358	-8.78079	-9.66276	-10.3825	-7.72109	-6.91262	-10.0582	-13.466
70	-6.84132	3.64244	-10.4906	-7.03588	-8.064	-8.24048	-11.1557	-6.61873	-4.91655	-0.936879	-10.3172	-8.55288	-7.617	-4.72603	-2.31773	-1.89109	-8.35782	-9.76409	-10.5565	-10.4807	-8.51721	-7.68661	-7.51239	-4.63448	-6.22991	-11.9418	-3.63961	-6.60827	-5.10491	-9.46	-0.570909	-6.72645	-8.65055	-1.92791	-6.54909	-0.0248788	-7.38073	-6.768	-9.17303	-2.77536	-5.86127	-11.6496	-10.1135	-7.11336	-7.83227	-5.21436	-4.52494	-8.1423	-13.466
71	-5.02168	3.54321	-8.97342	-4.94063	-6.318	-6.19303	-9.20314	-4.63365	-3.21206	0.445848	-8.80875	-7.0181	-6.01784	-2.34886	-0.999212	-0.647939	-5.92155	-7.96688	-8.718	-8.46424	-6.10655	-5.86978	-5.37098	-2.50653	-4.00164	-10.2584	-2.10748	-4.69136	-3.26756	-8.782	1.19388	-5.0611	-7.38242	-0.0547071	-4.49639	1.69829	-5.87297	-4.65	-8.27912	-1.0112	-4.18242	-8.50839	-10.4677	-4.639	-5.32664	-2.63476	-2.11388	-5.95624	-9.085
72	-3.2121	3.37599	-7.13955	-3.03646	-4.518	-4.04921	-7.00358	-2.79357	-1.59869	1.63306	-6.97962	-5.23572	-4.14857	-0.235919	0.10801	0.476273	-3.60336	-6.03345	-6.54009	-6.40988	-3.76169	-4.04251	-3.42378	-0.63198	-2.05648	-8.27218	-0.624677	-2.87674	-1.52081	-7.45764	2.83436	-3.34194	-5.70642	1.51477	-2.39858	3.10067	-4.41976	-2.705	-6.88617	0.677283	-2.55758	-5.55397	-9.9553	-2.40782	-3.04921	-0.238485	0.175192	-3.75256	-6.564
73	-1.52242	3.13918	-5.20555	-1.41582	-2.824	-2.01064	-4.78927	-1.213	-0.160364	2.64555	-5.04009	-3.38636	-2.19255	1.548	1.00955	1.49482	-1.56909	-4.16491	-4.30155	-4.49891	-1.70991	-2.34918	-1.78673	0.904455	-0.507909	-6.19364	0.714636	-1.27482	0.0806364	-5.70691	4.28827	-1.69418	-3.84764	2.75255	-0.378273	4.18036	-3.09273	-1.007	-5.22073	2.18109	-1.05236	-3.00382	-8.77082	-0.509091	-1.11136	1.80055	2.23582	-1.73845	-4.204
74	-0.0332745	2.87328	-3.33518	-0.103616	-1.351	-0.197162	-2.73795	0.0714242	1.05184	3.50961	-3.15595	-1.6162	-0.298616	2.98102	1.73599	2.41515	0.104758	-2.50318	-2.22127	-2.84036	-0.0639293	-0.876232	-0.513909	2.08514	0.631394	-4.18488	1.86305	0.0642323	1.50615	-3.75445	5.51936	-0.202556	-1.98503	3.69024	1.48179	4.97395	-1.92382	0.415	-3.46537	3.44364	0.296727	-0.938081	-7.14491	1.03752	0.452182	3.39688	4.00507	-0.0259495	-2.14
75	1.2204	2.61901	-1.63161	0.925354	-0.162	1.33067	-0.957263	1.08364	2.01889	4.24801	-1.44244	-0.0241212	1.43227	4.0847	2.32637	3.23945	1.41045	-1.12912	-0.432182	-1.47618	1.14408	0.341131	0.400192	2.95173	1.4083	-2.35936	2.81683	1.13323	2.74254	-1.797	6.52142	1.08342	-0.243576	4.38442	3.12927	5.5412	-0.915152	1.57	-1.75552	4.4453	1.48045	0.675333	-5.30209	2.25418	1.67091	4.54348	5.45406	1.34347	-0.424
76	2.23534	2.40529	-0.146636	1.72485	0.73	2.56073	0.508394	1.88133	2.74715	4.87903	0.0371515	1.33848	2.93082	4.91121	2.80897	3.794	2.38636	-0.0689091	1.01355	-0.394091	1.95867	1.30197	1.01055	3.57139	1.89491	-0.781182	3.59167	1.95182	3.7893	0.01	7.30664	2.1463	1.30909	4.90285	4.53336	5.94039	-0.0494545	2.487	-0.187636	5.19385	2.50664	1.93909	-3.43191	3.18809	2.60455	5.27036	6.57309	2.38709	0.945
77	3.03686	2.2476	1.10894	2.34695	1.339	3.51468	1.66318	2.53275	3.26079	5.41772	1.26875	2.46164	4.17935	5.52851	3.20552	4.14915	3.09773	0.704182	2.13009	0.450879	2.46608	2.03024	1.39871	4.02362	2.17582	0.527606	4.22541	2.54838	4.65569	1.54836	7.88836	2.97681	2.64539	5.31775	5.67945	6.23086	0.692091	3.203	1.18491	5.72391	3.38618	2.97882	-1.67312	3.90094	3.30955	5.69258	7.37537	3.16274	2.007
78	3.66625	2.1484	2.14467	2.831	1.702	4.24633	2.53578	3.09111	3.593	5.87722	2.278	3.35844	5.19133	5.98978	3.53167	5.103	3.607	1.25467	2.974	1.10533	2.75089	2.56044	1.63722	4.36278	2.32767	1.57467	4.75322	2.94867	5.34678	2.74933	8.282	3.56178	3.76933	5.68033	6.565	6.44578	1.32167	3.75	2.35	6.07033	4.122	3.89656	-0.108667	4.45033	3.82467	5.908	7.90533	3.785	2.816
79	4.14137	2.08845	2.97655	3.20439	1.87	4.79606	3.16388	3.58245	3.77903	6.26391	3.10118	4.04918	5.97848	6.32352	3.79458	5.46973	3.95282	1.64836	3.59127	1.60527	2.87842	2.92009	1.77597	4.62542	2.40836	2.38873	5.20488	3.18136	5.86061	3.60164	8.50964	3.91279	4.69327	6.01109	7.19545	6.60491	1.84482	4.15	3.31452	6.26358	4.71155	4.73412	1.223	4.87555	4.183	5.99118	8.22203	4.39497	3.421
80	4.49369	2.05388	3.62103	3.48946	1.9	5.17063	3.59302	4.01599	3.85936	6.57388	3.76402	4.55296	6.55077	6.53882	3.99968	5.66982	4.16394	1.93285	4.03964	1.98867	2.90624	3.13874	1.84648	4.84289	2.45888	3.00145	5.59003	3.29351	6.20343	4.14615	8.58976	4.07096	5.4293	6.31212	7.58318	6.70738	2.267	4.431	4.08965	6.34505	5.16148	5.48186	2.31518	5.19982	4.42236	6.00009	8.37912	5.02004	3.87
81	4.74388	2.02713	4.10006	3.70462	1.85	5.40715	3.87706	4.38884	3.87555	6.7994	4.28852	4.90117	6.93115	6.64326	4.14902	5.70848	4.28061	2.138	4.34645	2.29315	2.88924	3.26354	1.87982	5.03164	2.50533	3.44279	5.90671	3.33807	6.38747	4.44821	8.53264	4.0853	5.99203	6.55867	7.74964	6.73444	2.60091	4.623	4.69671	6.3627	5.494	6.1061	3.17448	5.43945	4.57445	5.96503	8.42335	5.54329	4.207
82	4.90763	1.99326	4.44318	3.86655	1.778	5.58055	4.05773	4.68318	3.86636	6.93836	4.69164	5.13236	7.15136	6.63609	4.23391	5.60336	4.33318	2.29664	4.54718	2.54218	2.86427	3.34136	1.90055	5.195	2.56109	3.757	6.15582	3.35027	6.42709	4.58391	8.34882	4.00527	6.389	6.72336	7.72591	6.67082	2.86618	4.744	5.17427	6.34718	5.73291	6.55936	3.80645	5.61455	4.65127	5.87918	8.39327	5.86582	4.452
83	4.99218	1.94546	4.68264	3.97683	1.741	5.74968	4.16237	4.86599	3.84822	7.00874	4.98414	5.27391	7.23563	6.5051	4.24581	5.37567	4.3273	2.42973	4.67273	2.73661	2.84364	3.3952	1.91642	5.33344	2.61448	3.98712	6.32719	3.34391	6.33672	4.63894	8.05876	3.8737	6.62082	6.78049	7.5567	6.51275	3.08773	4.787	5.54603	6.31447	5.90633	6.8012	4.22745	5.73758	4.6473	5.71082	8.30038	6.00441	4.627
84	5.01138	1.87887	4.84594	4.03508	1.77	5.92794	4.20902	4.90219	3.82598	7.05019	5.17016	5.34456	7.20059	6.25515	4.1943	5.07018	4.26855	2.52915	4.72236	2.85767	2.81133	3.42115	1.92571	5.42526	2.64103	4.14991	6.4	3.32464	6.13736	4.69973	7.71064	3.71837	6.69809	6.70588	7.2993	6.26517	3.28555	4.749	5.82042	6.27896	6.06294	6.83085	4.45382	5.8133	4.55903	5.42161	8.13289	6.04385	4.76
85	4.98521	1.80269	4.96364	4.05997	1.874	6.1003	4.20227	4.77727	3.80003	7.12109	5.25633	5.36133	7.05994	5.92521	4.12252	4.77582	4.18482	2.58073	4.68082	2.89064	2.73655	3.41415	1.93209	5.44712	2.64227	4.24373	6.35745	3.30018	5.86812	4.83664	7.38309	3.56658	6.63664	6.48479	7.02736	5.94482	3.47327	4.664	6.0083	6.26118	6.27	6.69727	4.50509	5.86082	4.42245	5.01491	7.87909	6.05545	4.88
86	4.94969	1.73407	5.08658	4.10507	2.053	6.24826	4.15535	4.52442	3.78293	7.28821	5.273	5.35271	6.85305	5.58981	4.10961	4.61927	4.14088	2.58839	4.567	2.86282	2.61186	3.40111	1.95704	5.41545	2.65348	4.27388	6.20947	3.29778	5.59703	5.09706	7.16655	3.46243	6.46727	6.15377	6.8067	5.58183	3.67176	4.617	6.12819	6.29526	6.596	6.4788	4.41039	5.91758	4.33064	4.55579	7.53347	6.05866	5.043
87	4.97236	1.68416	5.29452	4.25881	2.301	6.38444	4.12368	4.24823	3.80849	7.59483	5.28775	5.36961	6.66743	5.34581	4.25384	4.72576	4.23845	2.58924	4.45136	2.865	2.49846	3.44445	2.06177	5.38668	2.73855	4.26933	6.0023	3.36877	5.39561	5.51203	7.14127	3.46637	6.26018	5.80809	6.69242	5.21766	3.92152	4.716	6.23159	6.42578	7.09473	6.26062	4.23221	6.03145	4.40509	4.151	7.10218	6.01748	5.351
88	5.12876	1.65996	5.68445	4.62109	2.627	6.56221	4.21667	4.10021	3.92594	8.03109	5.3983	5.48306	6.60836	5.29052	4.62976	5.17418	4.57445	2.66009	4.45118	3.02627	2.50615	3.62464	2.34064	5.43245	2.97536	4.272	5.81782	3.56939	5.31161	6.09945	7.35727	3.63158	6.132	5.56739	6.72191	4.89752	4.27255	5.06	6.42173	6.68182	7.78891	6.12655	4.09727	6.24736	4.75791	3.92545	6.62158	5.91245	5.923
89	5.47415	1.66591	6.32567	5.25733	3.06	6.84722	4.54111	4.20911	4.18211	8.54244	5.67544	5.74311	6.72278	5.49767	5.25278	5.96067	5.19133	2.905	4.694	3.46633	2.73678	4.01144	2.87478	5.614	3.417	4.29933	5.73911	3.94456	5.36511	6.86933	7.811	3.98022	6.208	5.52	6.917	4.66044	4.74433	5.706	6.82322	7.06911	8.64533	6.12978	4.163	6.58167	5.45	4.004	6.15022	5.77767	6.835
90	6.01075	1.7062	7.20909	6.13649	3.648	7.28527	5.10591	4.60711	4.60578	9.07087	6.10329	6.11859	6.95876	5.99597	6.07689	7.00303	6.06467	3.41224	5.28391	4.24897	3.23789	4.63526	3.67597	5.96694	4.05242	4.32842	5.79458	4.49617	5.5561	7.81645	8.42912	4.47409	6.55691	5.69413	7.28682	4.53055	5.29355	6.617	7.50206	7.56485	9.55521	6.29282	4.53733	7.00479	6.45182	4.47255	5.73255	5.67318	8.067
91	6.67322	1.77988	8.21945	7.14336	4.415	7.87891	5.79682	5.20782	5.209	9.58736	6.56055	6.47745	7.16291	6.76445	7.02036	8.17145	7.11664	4.20836	6.165	5.33236	3.98173	5.46936	4.67173	6.49318	4.81591	4.29673	5.92673	5.15345	5.85691	8.88918	9.08882	5.025	7.12309	6.05791	7.81909	4.51482	5.80382	7.663	8.39182	8.09245	10.3295	6.61773	5.20264	7.44509	7.64773	5.332	5.39427	5.63936	9.485
92	7.32904	1.88498	9.14982	8.10272	5.332	8.57054	6.37659	5.80412	5.92535	10.0998	6.79878	6.61123	7.08938	7.71291	7.98008	9.33094	8.24067	5.23948	7.19973	6.56197	4.86797	6.4332	5.68403	7.16056	5.64106	4.09715	5.99898	5.78275	6.2142	9.99236	9.63088	5.54471	7.66806	6.52174	8.46879	4.60245	6.09521	8.685	9.28117	8.49565	10.715	7.08023	5.98661	7.79509	8.87203	6.48488	5.15682	5.65178	10.837
93	7.80656	2.03824	9.72085	8.78211	6.318	9.18136	6.53537	6.10979	6.6813	10.639	6.51046	6.32225	6.50131	8.65703	8.8223	10.366	9.32339	6.36718	8.17464	7.68191	5.7348	7.41839	6.42294	7.9074	6.50142	3.61333	5.81967	6.17751	6.55155	11.0092	9.85885	5.99954	7.81758	6.93685	9.16182	4.75832	5.99336	9.55	9.82897	8.56869	10.5008	7.6151	6.57115	7.91412	9.91906	7.72248	5.04065	5.59941	11.807
94	7.95144	2.28186	9.683	8.95388	7.251	9.40897	6.05739	5.87209	7.38879	11.2249	5.53967	5.56142	5.3243	9.33079	9.38242	11.1766	10.2485	7.394	8.84127	8.36955	6.36264	8.28615	6.57258	8.64303	7.36836	2.77982	5.2147	6.13955	6.76864	11.8275	9.59218	6.41803	7.28091	7.11148	9.81518	4.92615	5.42845	10.157	9.69482	8.18642	9.64227	8.08645	6.60064	7.683	10.5448	8.77618	5.03964	5.32667	12.123
95	7.68143	2.63973	8.96233	8.50624	8.009	8.98903	4.94263	5.0132	7.96023	11.8314	4.00878	4.44875	3.67499	9.48964	9.50603	11.6572	10.8972	8.11303	8.99782	8.37967	6.53548	8.85627	5.96753	9.25727	8.14909	1.62558	4.14009	5.60447	6.74502	12.3662	8.76724	6.84748	6.01964	6.87662	10.358	5.04347	4.46033	10.445	8.76377	7.35896	8.26012	8.27753	5.8777	7.0673	10.5154	9.3783	5.09595	4.70319	11.673
96	6.99603	3.07009	7.66494	7.47251	8.493	7.86238	3.34197	3.63037	8.32739	12.3568	2.20289	3.16935	1.76403	9.021	9.09753	11.6663	11.1515	8.36467	8.54436	7.64327	6.11965	8.94853	4.64146	9.64918	8.67515	0.248455	2.70457	4.66284	6.37662	12.5672	7.47621	7.31617	4.22276	6.15561	10.745	5.05247	3.21452	10.337	7.18789	6.19462	6.56594	7.99118	4.46315	6.11545	9.69809	9.28545	5.08623	3.67804	10.491
97	5.9597	3.48235	6.00755	5.9803	8.65	6.16939	1.47045	1.8957	8.44339	12.6183	0.39997	1.88288	-0.180576	7.9673	8.14039	11.0772	10.8925	8.07873	7.46618	6.25582	5.08997	8.47291	2.77076	9.75133	8.71627	-1.21518	1.08615	3.48079	5.62097	12.3477	5.91164	7.81694	2.17573	4.99803	10.9618	4.90915	1.83482	9.728	5.25876	4.8627	4.80227	7.1867	2.61827	4.94073	8.15764	8.35309	4.86233	2.28279	8.741
98	4.68917	3.78072	4.25445	4.23407	8.458	4.15966	-0.42802	0.0269293	8.27159	12.4408	-1.19821	0.70698	-1.9347	6.48686	6.71166	9.89361	10.0345	7.25703	5.87018	4.44924	3.51403	7.48624	0.609394	9.51901	8.06852	-2.60661	-0.487465	2.23388	4.50349	11.6025	4.29473	8.32092	0.14897	3.57849	11.0076	4.60442	0.466273	8.561	3.29099	3.54922	3.17979	5.99439	0.675545	3.69082	6.157	6.5847	4.34514	0.598091	6.685
99	3.33474	3.89727	2.63536	2.47361	7.912	2.09818	-2.1122	-1.68682	7.77817	11.7724	-2.45439	-0.271111	-3.28385	4.7712	4.97561	8.285	8.63521	5.94636	4.00509	2.51409	1.55522	6.16834	-1.55238	8.92704	6.72597	-3.73624	-1.74804	1.05316	3.10513	10.2876	2.81036	8.79625	-1.65339	2.14294	10.8648	4.15159	-0.752697	6.909	1.52774	2.38646	1.82676	4.62357	-1.05942	2.50961	4.0347	4.13067	3.56653	-1.23961	4.602
100	2.05184	3.81286	1.277	0.888	7.06	0.21	-3.372	-2.943	6.952	10.727	-3.269	-0.968	-4.045	3.005	3.135	6.497	6.917	4.238	2.167	0.704	-0.536	4.741	-3.43	8.007	4.937	-4.418	-2.481	-0.009	1.55	8.538	1.574	9.121	-3.086	0.915	10.49	3.548	-1.703	4.955	0.11	1.452	0.795	3.27	-2.325	1.496	2.076	1.279	2.638	-3.003	2.7
all values Left	mean	std	steps
1	12.195	3.67535	8.326	7.807	11.177	12.726	14.584	12.813	15.072	9.012	6.621	12.69	12.248	13.391	6.437	16.048	16.543	15.104	15.086	15.373	13.178	16.013	12.328	11.015	9.078	10.294	11.155	13.203	13.552	10.112	6.147	15.411	14.467	8.445	14.798	12.061	12.406	10.934	17.007	15.294	8.933	11.866	5.67	10.387	14.476	9.819	7.067	14.424	8.626
2	10.4991	3.83978	6.26976	5.93755	9.03969	10.7184	13.0645	11.2668	13.1198	7.16703	4.41933	11.2913	10.6074	11.757	4.75021	14.4573	14.2363	13.4623	13.3318	14.1582	11.5747	14.4911	11.1005	9.166	6.99621	8.45597	9.16599	11.377	12.2673	8.113	3.49052	13.7575	12.6061	6.38955	13.162	10.5318	10.4252	8.95836	15.797	13.474	6.80571	10.1957	4.18087	8.62	12.7675	7.586	4.82258	12.7624	6.99069
3	8.63344	3.99393	3.97218	3.9587	6.7479	8.51242	11.3088	9.56673	11.0023	5.13312	1.94479	9.67111	8.81064	9.907	2.94389	12.6563	11.6461	11.6462	11.3563	12.7503	9.80566	12.7351	9.69855	9.08319	4.81452	6.47464	7.05286	9.342	10.8488	5.987	0.714152	11.8192	10.5158	4.23758	11.3219	8.83745	8.20339	6.79067	14.363	11.41	4.52948	8.31382	2.59817	6.73145	10.7474	5.088	2.42112	10.8363	5.10259
4	6.54727	4.15797	1.48036	1.89394	4.36742	6.16273	9.32609	7.74194	8.76255	2.93809	-0.930152	7.81982	6.89164	7.875	1.01124	10.6771	8.85745	9.68536	9.23855	11.1479	7.909	10.7561	8.10991	4.99952	2.48245	4.39782	4.79579	7.147	9.30209	3.758	-2.15818	9.61864	8.25258	1.96536	9.34197	6.96606	5.80939	4.42848	12.695	9.16	2.06167	6.23364	0.894606	4.73536	8.42045	2.251	-0.105909	8.68218	2.91224
5	4.30771	4.33777	-1.15467	-0.259899	1.90567	3.68139	7.14643	5.80231	6.36975	0.573394	-4.28167	5.7133	4.86842	5.684	-1.07371	8.55509	5.91873	7.58674	7.04772	9.37014	5.89924	8.60162	6.32627	2.74327	-0.115525	2.23149	2.29809	4.822	7.65263	1.401	-5.02685	7.17566	5.86793	-0.467586	7.27995	4.86824	3.29095	1.80803	10.812	6.79	-0.631778	3.95785	-0.995566	2.62009	5.75536	-0.835	-2.7847	6.35632	0.310707
6	1.90312	4.53379	-3.85576	-2.53355	-0.709192	1.02839	4.79398	3.71387	3.7374	-1.93339	-7.94495	3.31118	2.72506	3.35	-3.34759	6.29733	2.84115	5.31916	4.78989	7.42727	3.75254	6.32446	4.327	0.313879	-3.03946	-0.0877172	-0.546222	2.353	5.93418	-1.15	-7.65006	4.48437	3.38677	-3.00043	5.13623	2.4724	0.66804	-1.14544	8.754	4.357	-3.45756	1.45027	-3.18545	0.321727	2.67427	-3.875	-5.57939	3.89006	-2.78406
7	-0.641094	4.70165	-6.45491	-4.92203	-3.54915	-1.81591	2.26697	1.37688	0.821667	-4.43018	-11.5104	0.573667	0.421182	0.884	-5.83221	3.87	-0.330909	2.80039	2.39245	5.29097	1.38245	3.92909	2.06882	-2.33636	-6.16264	-2.64279	-3.69588	-0.34	4.15976	-3.878	-9.74309	1.53958	0.821818	-5.40442	2.83233	-0.253424	-2.04933	-4.38461	6.554	1.913	-6.13367	-1.39573	-5.76748	-2.28718	-0.829182	-6.489	-8.26145	1.25618	-6.24591
8	-3.23773	4.76258	-8.64361	-7.27445	-6.52491	-4.7073	-0.465131	-1.31698	-2.28579	-6.65812	-14.4834	-2.44328	-2.06173	-1.688	-8.44391	1.24009	-3.4177	-0.0655253	-0.251323	2.88994	-1.31765	1.34056	-0.532273	-5.09757	-9.15562	-5.38881	-6.86553	-3.303	2.31246	-6.574	-11.0852	-1.55376	-1.73246	-7.37969	0.279879	-3.23926	-4.77899	-7.61439	4.21	-0.502	-8.30334	-4.71182	-8.63451	-5.29891	-4.51255	-8.356	-10.4849	-1.59593	-9.68086
9	-5.75465	4.62661	-10.0749	-9.32498	-9.34268	-7.32942	-3.38271	-4.33292	-5.35119	-8.35539	-16.4671	-5.4856	-4.61215	-4.249	-10.9124	-1.51809	-6.11273	-3.27635	-3.15058	0.164364	-4.34192	-1.54311	-3.55009	-7.66387	-11.6287	-8.06331	-9.62528	-6.387	0.355818	-8.912	-11.5692	-4.5134	-4.04091	-8.68707	-2.48328	-6.29079	-7.30691	-10.3866	1.683	-2.806	-9.69875	-8.47036	-11.4228	-8.56764	-7.89036	-9.311	-11.9524	-4.60223	-12.5733
10	-7.93052	4.33999	-10.5389	-10.8152	-11.6235	-9.34136	-6.28445	-7.40555	-8.07036	-9.34109	-17.2774	-8.17582	-6.96036	-6.531	-12.8539	-4.17682	-8.10709	-6.61564	-6.10673	-2.83573	-7.45836	-4.69936	-6.894	-9.67918	-13.2752	-10.2825	-11.5814	-9.25	-1.69818	-10.589	-11.2211	-6.97736	-5.81155	-9.21491	-5.22273	-9.12673	-9.352	-12.2998	-1.038	-4.81	-10.2189	-12.3126	-13.6753	-11.6666	-10.4502	-9.332	-12.4987	-7.48709	-14.5051
11	-9.52869	3.97049	-10.0376	-11.5749	-13.0641	-10.5106	-8.79407	-10.1324	-10.1624	-9.55252	-16.9373	-10.1775	-8.79176	-8.226	-13.9405	-6.42948	-9.21739	-9.68859	-8.76927	-5.88589	-10.2654	-7.87198	-10.2056	-10.894	-13.947	-11.7168	-12.4993	-11.527	-3.70961	-11.412	-10.1839	-8.65121	-6.83639	-8.98022	-7.59307	-11.4479	-10.6876	-13.1266	-3.811	-6.277	-9.92108	-15.644	-15.0351	-14.0728	-11.8645	-8.521	-12.109	-9.86121	-15.2827
12	-10.4079	3.62869	-8.748	-11.5589	-13.5284	-10.768	-10.5473	-12.1377	-11.4393	-9.03967	-15.6173	-11.2994	-9.873	-9.137	-14.019	-8.008	-9.43467	-12.0706	-10.7768	-8.62933	-12.3626	-10.6338	-12.958	-11.2349	-13.6541	-12.1914	-12.339	-12.974	-5.43889	-11.344	-8.661	-9.39578	-7.04633	-8.10133	-9.27844	-12.9478	-11.225	-12.8596	-6.315	-7.031	-8.97011	-17.888	-15.3359	-15.386	-12.054	-7.061	-10.8853	-11.3969	-14.9341
13	-10.5149	3.41639	-6.94	-10.8385	-13.0507	-10.1922	-11.3517	-13.1968	-11.8365	-7.93427	-13.5755	-11.5161	-10.1161	-9.224	-13.1337	-8.768	-8.89282	-13.4522	-11.8878	-10.6972	-13.4953	-12.5652	-14.5927	-10.7729	-12.5334	-11.6982	-11.2328	-13.502	-6.64955	-10.485	-6.85445	-9.23033	-6.50161	-6.7533	-10.0896	-13.6252	-11.0124	-11.6741	-8.202	-7.008	-7.57121	-18.6946	-14.6029	-15.364	-11.0811	-5.159	-9.01327	-11.9301	-13.6376
14	-9.92613	3.37592	-4.8943	-9.56361	-11.7906	-8.96582	-11.2075	-13.2626	-11.4067	-6.41818	-11.1181	-10.9271	-9.56955	-8.579	-11.4692	-8.71024	-7.80891	-13.7193	-12.0273	-11.8385	-13.6061	-13.3665	-14.9936	-9.67034	-10.8037	-10.374	-9.43527	-13.157	-7.19925	-9.026	-4.93418	-8.28867	-5.34954	-5.12493	-9.98922	-13.51	-10.189	-9.85273	-9.255	-6.27	-5.92939	-18.0257	-13.0087	-14.2284	-9.32073	-3.012	-6.71948	-11.4766	-13.466
15	-8.72493	3.39544	-2.85285	-7.92334	-9.98042	-7.32327	-10.2538	-12.4333	-10.2948	-4.68673	-8.53744	-9.70524	-8.37603	-7.358	-9.281	-7.9563	-6.41082	-12.946	-11.2786	-11.9819	-12.8055	-13.0298	-14.2502	-8.12853	-8.72128	-8.45152	-7.25343	-12.087	-7.07457	-7.201	-3.03067	-6.77058	-3.7797	-3.38602	-9.07078	-12.708	-8.94354	-7.7014	-9.446	-4.971	-4.21749	-16.1138	-10.8146	-12.2587	-7.09773	-0.801	-4.22652	-10.2031	-9.70454
16	-7.13994	3.42388	-0.991091	-6.11191	-7.87812	-5.49982	-8.70058	-10.9073	-8.70267	-2.91564	-6.06436	-8.06385	-6.73236	-5.74	-6.83694	-6.70464	-4.88855	-11.341	-9.81639	-11.213	-11.3123	-11.7372	-12.624	-6.34933	-6.53542	-6.19958	-4.99145	-10.49	-6.36361	-5.245	-1.23473	-4.90636	-1.97848	-1.67048	-7.52212	-11.3691	-7.47255	-5.48436	-8.883	-3.319	-2.55758	-13.3535	-8.31058	-9.79945	-4.71155	1.317	-1.73036	-8.36861	-6.94597
17	-5.35588	3.38617	0.597879	-4.29236	-5.72634	-3.69667	-6.78121	-8.93277	-6.84506	-1.24485	-3.86432	-6.21275	-4.85552	-3.908	-4.37462	-5.18203	-3.37712	-9.18986	-7.94787	-9.72139	-9.39739	-9.7604	-10.4481	-4.51814	-4.45656	-3.91301	-2.90879	-8.579	-5.21009	-3.355	0.396909	-2.91791	-0.108505	-0.0701313	-5.57982	-9.65947	-5.93596	-3.39263	-7.755	-1.525	-1.02143	-10.1912	-5.76503	-7.17718	-2.41618	3.208	0.611758	-6.24812	-4.58541
18	-3.54155	3.26305	1.89348	-2.57918	-3.71629	-2.06518	-4.71645	-6.75624	-4.92607	0.216848	-2.03434	-4.32812	-2.94224	-2.021	-2.07043	-3.59742	-1.96503	-6.79381	-5.94027	-7.75978	-7.32671	-7.41236	-8.05082	-2.78898	-2.63562	-1.80465	-1.17371	-6.554	-3.78466	-1.664	1.83418	-0.990333	1.70145	1.36392	-3.48866	-7.74493	-4.44986	-1.5387	-6.272	0.229	0.351636	-7.04564	-3.38833	-4.65118	-0.412182	4.787	2.68988	-4.08245	-2.49442
19	-1.83031	3.06864	2.91973	-1.04109	-1.96891	-0.702455	-2.69164	-4.59118	-3.11618	1.40764	-0.607273	-2.54464	-1.14473	-0.207	-0.0330909	-2.10955	-0.681455	-4.42155	-4.01336	-5.59418	-5.31882	-4.99609	-5.70709	-1.26173	-1.15891	-0.00936364	0.153727	-4.572	-2.25718	-0.237	3.06564	0.73	3.35473	2.61045	-1.46536	-5.77991	-3.09273	0.0271818	-4.62	1.814	1.55209	-4.23655	-1.31273	-2.40155	1.17445	6.016	4.44345	-2.061	-0.736
20	-0.308633	2.83493	3.71927	0.293303	-0.533869	0.351576	-0.839152	-2.59823	-1.53244	2.32467	0.431707	-0.949889	0.440364	1.449	1.68311	-0.809636	0.476273	-2.27382	-2.31882	-3.46374	-3.52228	-2.7592	-3.61218	0.0190101	-0.0525859	1.41484	1.09501	-2.747	-0.767505	0.91	4.09497	2.14079	4.78991	3.67226	0.331646	-3.89346	-1.90012	1.30167	-2.939	3.16	2.58882	-1.90761	0.408949	-0.527727	2.29155	6.909	5.84582	-0.309465	0.682263
21	0.981225	2.59871	4.32897	1.42208	0.599434	1.09909	0.762192	-0.87201	-0.226889	2.98642	1.14201	0.413313	1.77121	2.894	3.06132	0.274061	1.52245	-0.465101	-0.939374	-1.54236	-2.01258	-0.871606	-1.87491	1.04426	0.713879	2.48018	1.70754	-1.148	0.586455	1.794	4.93188	3.19417	5.97698	4.55951	1.81699	-2.18538	-0.874626	2.31101	-1.334	4.24	3.47345	-0.07	1.78068	0.955636	2.94882	7.515	6.89273	1.11059	1.79245
22	2.03261	2.39251	4.76727	2.35606	1.47852	1.57	2.083	0.54997	0.804364	3.42927	1.61206	1.54552	2.84709	4.109	4.12555	1.15136	2.46491	0.961182	0.104606	0.0658182	-0.801636	0.582242	-0.53	1.83145	1.21148	3.24994	2.06618	0.197	1.75315	2.445	5.57745	3.90515	6.91873	5.28142	2.97739	-0.729515	0.00242424	3.09452	0.121	5.053	4.20818	1.35645	2.83964	2.09345	3.20464	7.902	7.61255	2.19582	2.64439
23	2.86652	2.2364	5.03667	3.10878	2.16044	1.814	3.12667	1.674	1.622	3.693	1.93267	2.478	3.68733	5.104	4.92644	1.85767	3.306	2.04367	0.852667	1.34967	0.145667	1.60444	0.449	2.41378	1.52278	3.80356	2.26711	1.288	2.72511	2.89	6.03333	4.32978	7.632	5.84956	3.85267	0.483333	0.751	3.68922	1.39	5.634	4.78989	2.497	3.64467	2.955	3.161	8.146	8.064	3.00411	3.28656
24	3.51155	2.13508	5.13288	3.69499	2.69009	1.89091	3.9319	2.52768	2.28778	3.82315	2.18676	3.24224	4.31245	5.89	5.52851	2.43142	3.794	2.83906	1.37828	2.34102	0.880495	2.26422	1.11645	2.82221	1.71041	4.20917	2.37386	2.148	3.52018	3.154	6.30985	4.54013	8.13215	6.275	4.49958	1.46633	1.38359	4.12172	2.47	6.021	5.22775	3.47139	4.26041	3.57882	2.937	8.305	8.31124	3.62973	3.76569
25	4.00919	2.08174	5.05555	4.13479	3.09924	1.86364	4.55518	3.14658	2.85497	3.86882	2.43306	3.85921	4.75045	6.474	5.98121	2.89955	4.32673	3.41609	1.75136	3.09661	1.44197	2.65388	1.59555	3.08076	1.81482	4.51452	2.43412	2.81	4.17033	3.283	6.42227	4.61894	8.43991	6.55536	4.98612	2.2507	1.90555	4.42248	3.369	6.243	5.548	4.35109	4.73542	4.021	2.66555	8.416	8.41064	4.21558	4.1253
26	4.39379	2.06311	4.82503	4.45413	3.41184	1.79545	5.00884	3.57353	3.35332	3.8707	2.69417	4.34958	5.04315	6.874	6.31123	3.28418	5.17773	3.82132	2.01619	3.66545	1.86622	2.84823	1.97164	3.22899	1.86482	4.75728	2.47956	3.296	4.70847	3.335	6.38621	4.65882	8.58057	6.69355	5.38242	2.87127	2.323	4.62422	4.097	6.34	5.77473	5.14621	5.09964	4.31882	2.43727	8.493	8.41261	4.83354	4.39013
27	4.68039	2.05881	4.47836	4.68073	3.64805	1.74885	5.29624	3.85903	3.79609	3.85467	2.95734	4.72729	5.22691	7.12	6.52736	3.59927	5.52382	4.08323	2.20633	4.07982	2.19523	2.9077	2.31673	3.31707	1.88999	4.96378	2.52891	3.642	5.16629	3.351	6.22088	4.74804	8.56927	6.7007	5.73376	3.36291	2.65085	4.74617	4.678	6.365	5.94056	5.83388	5.3677	4.51191	2.30236	8.533	8.34418	5.39459	4.58104
28	4.89012	2.05368	4.04527	4.83818	3.82536	1.76473	5.48382	4.04309	4.18582	3.83255	3.19173	5.00182	5.32627	7.235	6.63664	3.85082	5.69309	4.23455	2.36027	4.36527	2.46364	2.90064	2.68236	3.37755	1.90809	5.14127	2.58418	3.895	5.55791	3.347	5.96009	4.94627	8.41591	6.59373	6.05591	3.75745	2.91091	4.78355	5.141	6.353	6.10391	6.37309	5.56291	4.62264	2.26055	8.533	8.20018	5.77891	4.72373
29	5.03353	2.03807	3.55024	4.9523	3.95057	1.85824	5.64301	4.15226	4.51372	3.80661	3.37544	5.17614	5.35967	7.237	6.63892	4.04488	5.69594	4.31239	2.48764	4.55415	2.68075	2.87496	3.08818	3.41524	1.92126	5.29611	2.62635	4.085	5.88075	3.329	5.67088	5.29032	8.13914	6.40839	6.34612	4.07694	3.13076	4.73784	5.507	6.321	6.33933	6.71512	5.70434	4.65155	2.28455	8.491	7.96667	5.9691	4.84606
30	5.11876	2.00841	3.03221	5.06508	4.02271	2.0313	5.81085	4.20416	4.75742	3.78379	3.50993	5.25689	5.35333	7.134	6.52353	4.18185	5.55094	4.33235	2.56736	4.67357	2.83122	2.85182	3.51827	3.42102	1.92876	5.41132	2.64146	4.211	6.13663	3.302	5.43555	5.80487	7.78203	6.21552	6.58033	4.3253	3.32888	4.65593	5.783	6.283	6.71733	6.83694	5.7951	4.59355	2.36227	8.411	7.63473	6.03415	4.99525
31	5.16118	1.96616	2.56373	5.24148	4.05512	2.27845	5.98394	4.20455	4.88603	3.79655	3.62306	5.273	5.35655	6.946	6.29291	4.24973	5.284	4.29815	2.59203	4.72212	2.8933	2.826	3.92264	3.40567	1.94148	5.45258	2.64355	4.271	6.31648	3.29	5.31627	6.50161	7.42839	6.12033	6.73185	4.48173	3.51982	4.638	5.978	6.258	7.28836	6.76509	5.84748	4.46773	2.499	8.32	7.20491	6.05164	5.25767
32	5.18923	1.91958	2.25058	5.56417	4.09369	2.60724	6.1446	4.16428	4.87383	3.90239	3.76142	5.28674	5.44718	6.732	5.97984	4.24185	4.95455	4.22518	2.58634	4.68584	2.87639	2.76912	4.23355	3.41773	1.99732	5.42636	2.67668	4.276	6.4	3.345	5.3427	7.38445	7.18055	6.22061	6.77538	4.53304	3.7298	4.80287	6.103	6.279	8.06172	6.56936	5.89592	4.34609	2.70818	8.268	6.70945	6.0577	5.74389
33	5.24709	1.88264	2.18355	6.10272	4.22125	3.04688	6.28362	4.12905	4.71942	4.15842	3.97221	5.38707	5.69348	6.596	5.64999	4.17409	4.67458	4.15488	2.6201	4.58044	2.85467	2.66228	4.39827	3.53082	2.17397	5.38816	2.81006	4.265	6.36836	3.526	5.52052	8.42443	7.13279	6.56121	6.68739	4.50008	4.00947	5.24923	6.189	6.394	8.97434	6.3327	5.9873	4.34882	3.01691	8.301	6.21261	6.03805	6.54021
34	5.38529	1.87103	2.374	6.872	4.539	3.648	6.42333	4.19333	4.468	4.599	4.29467	5.64067	6.08	6.62	5.39167	4.101	4.59	4.16767	2.802	4.46667	2.95567	2.53767	4.378	3.82033	2.56367	5.415	3.116	4.276	6.22867	3.884	5.824	9.538	7.34533	7.08667	6.45733	4.422	4.408	6.00967	6.313	6.636	9.88067	6.149	6.171	4.606	3.457	8.445	5.768	5.963	7.65633
35	5.64294	1.89059	2.72921	7.80407	5.12339	4.44279	6.61532	4.4598	4.22081	5.22933	4.75832	6.0398	6.46715	6.805	5.29696	4.11879	4.8483	4.36573	3.24234	4.44734	3.3102	2.4858	4.147	4.33435	3.2193	5.57718	3.62658	4.311	6.02352	4.429	6.19658	10.6112	7.81715	7.60201	6.12557	4.36977	4.92599	7.00793	6.589	7.014	10.5414	6.09715	6.47504	5.24127	4.06218	8.696	5.40942	5.83948	8.99801
36	6.02334	1.92952	3.06442	8.74697	5.96454	5.39176	6.91823	4.95818	4.10866	5.9827	5.37241	6.48362	6.61642	7.063	5.44021	4.33006	5.48558	4.82391	3.99296	4.63801	4.00347	2.61849	3.77591	5.07163	4.11395	5.91712	4.30993	4.336	5.83236	5.094	6.54918	11.524	8.46447	7.81051	5.78773	4.42656	5.49136	8.08625	7.116	7.51	10.6883	6.20536	6.88232	6.22145	4.81418	9.023	5.15936	5.71548	10.359
37	6.48784	1.96734	3.17673	9.48491	6.96009	6.40282	7.36818	5.60727	4.23591	6.77564	6.09245	6.761	6.30718	7.22	5.85809	4.79464	6.44718	5.55545	5.01591	5.11864	5.02473	3.01427	3.35645	5.97555	5.12736	6.44173	5.09264	4.282	5.74073	5.748	6.76845	12.1795	9.14609	7.46227	5.55945	4.65882	5.94891	9.07818	7.896	8.053	10.1725	6.47991	7.32918	7.43264	5.66645	9.386	5.04055	5.64482	11.4543
38	6.95422	2.0084	2.92261	9.77633	7.94062	7.34288	7.96229	6.21196	4.62544	7.50348	6.80394	6.59666	5.49385	7.027	6.54187	5.50367	7.61048	6.51378	6.17709	5.89058	6.24235	3.68256	3.00155	6.95003	6.02961	7.11922	5.92247	4.038	5.78397	6.178	6.71985	12.5108	9.67631	6.48121	5.52364	5.08803	6.09713	9.85043	8.805	8.487	9.03427	6.90806	7.71394	8.70173	6.54064	9.738	5.04327	5.64542	12.0049
39	7.30944	2.10652	2.26227	9.46389	8.67722	8.08233	8.6374	6.49717	5.20151	8.06406	7.36568	5.81411	4.31824	6.294	7.42382	6.39103	8.82458	7.60591	7.26689	6.86256	7.41752	4.55488	2.81727	7.87435	6.51369	7.88516	6.78441	3.499	5.91248	6.171	6.29306	12.4453	9.8312	4.9736	5.70508	5.66399	5.79215	10.3112	9.604	8.594	7.45396	7.43548	7.89998	9.81336	7.35064	9.988	5.09585	5.65711	11.8457
40	7.43762	2.33467	1.24409	8.55561	8.93358	8.52155	9.21445	6.23006	5.78655	8.38455	7.66376	4.46633	2.98509	5.014	8.35545	7.36291	9.95409	8.72567	8.05485	7.86603	8.23161	5.46894	2.85491	8.59264	6.3253	8.64303	7.63936	2.62	5.99585	5.652	5.45082	11.8818	9.42906	3.15027	6.07052	6.23906	5.02585	10.3828	9.952	8.236	5.6777	7.94945	7.755	10.5083	8.03518	9.987	5.05555	5.54552	10.9566
41	7.24761	2.70592	-0.022697	7.18729	8.57412	8.60927	9.40869	5.34601	6.11697	8.41585	7.61123	2.78244	1.66615	3.336	9.10859	8.30255	10.8855	9.75614	8.35578	8.67188	8.40522	6.21015	3.09155	8.92637	5.39035	9.27418	8.3684	1.448	5.84633	4.711	4.2327	10.7501	8.44098	1.23953	6.53105	6.53663	3.89811	9.96176	9.583	7.418	3.94823	8.24876	7.2211	10.5306	8.55864	9.563	4.76833	5.15347	9.44807
42	6.6994	3.14906	-1.37809	5.56488	7.61065	8.32564	8.98252	3.94294	5.93721	8.11439	7.13129	1.02396	0.486758	1.461	9.44382	9.05915	11.5088	10.5753	8.08214	9.04672	7.82527	6.54348	3.457	8.74079	3.81131	9.66936	8.77084	0.083	5.2854	3.519	2.74015	9.12527	7.00547	-0.566202	6.94042	6.29242	2.55332	8.96179	8.487	6.249	2.44128	8.11236	6.33079	9.72773	8.91391	8.636	4.1707	4.37299	7.53647
43	5.82291	3.55465	-2.62136	3.91418	6.16152	7.67964	7.8877	2.20436	5.18482	7.45327	6.19921	-0.601727	-0.456	-0.407	9.211	9.46282	11.6863	11.0688	7.23152	8.87355	6.55639	6.30324	3.87264	8.01945	1.80273	9.75633	8.61548	-1.345	4.25464	2.258	1.115	7.23536	5.35297	-2.12418	7.11148	5.52727	1.14585	7.40961	6.859	4.903	1.24639	7.44609	5.18742	8.15764	9.12664	7.295	3.32018	3.20612	5.4857
44	4.70331	3.82068	-3.53342	2.41585	4.42696	6.73758	6.2552	0.350566	3.93831	6.44658	4.88087	-1.94997	-1.06739	-2.069	8.39801	9.37603	11.2711	11.122	5.83957	8.11229	4.81005	5.43535	4.26664	6.87962	-0.363495	9.47396	7.75159	-2.688	2.84992	1.064	-0.495	5.35058	3.71955	-3.32735	6.88008	4.36696	-0.173121	5.46817	4.973	3.573	0.393949	6.34064	3.93688	6.098	9.24155	5.741	2.34739	1.71082	3.52612
45	3.46484	3.88425	-3.93833	1.16333	2.64967	5.60533	4.31489	-1.38989	2.34144	5.157	3.31444	-2.91789	-1.263	-3.335	7.11389	8.73433	10.2203	10.6273	4.02711	6.80167	2.87567	3.98767	4.491	5.51933	-2.39889	8.80344	6.26544	-3.769	1.24544	-0.009	-1.94267	3.70811	2.28233	-4.09167	6.17167	2.98822	-1.26744	3.36678	3.102	2.396	-0.114	4.99633	2.72878	3.913	9.265	4.18	1.39233	-0.0156667	1.82111
46	2.24514	3.73469	-3.76773	0.187545	1.03055	4.39309	2.31218	-2.807	0.577727	3.68464	1.66136	-3.43373	-1.009	-4.045	5.52809	7.56209	8.669	9.55055	1.98655	5.11173	1.02273	2.103	4.258	4.14055	-4.03773	7.80627	4.45209	-4.418	-0.335545	-0.925	-3.07709	2.45418	1.12991	-4.37027	5.03364	1.57855	-2.02864	1.30691	1.444	1.452	-0.304545	3.621	1.674	1.93836	9.06818	2.752	0.575727	-1.80955	0.479273
47	1.17608	3.41466	-3.05748	-0.507616	-0.320081	3.20212	0.457758	-3.74086	-1.11287	2.153	0.0831818	-3.4741	-0.339636	-4.135	3.81767	5.97918	6.86609	8.02352	-0.0517273	3.30397	-0.549535	0.0180606	3.46109	2.89588	-5.08435	6.60098	2.62664	-4.532	-1.62814	-1.583	-3.75548	1.64126	0.275	-4.17641	3.63429	0.302788	-2.37495	-0.578283	0.11	0.797	-0.226677	2.36	0.845192	0.360545	8.53618	1.55	-0.0162424	-3.41738	-0.436313
48	0.364149	3.01119	-1.91918	-0.91596	-1.36434	2.14436	-1.08994	-4.11983	-2.46873	0.705303	-1.24204	-3.0801	0.653636	-3.649	2.15252	4.17482	5.06476	6.29174	-1.82403	1.62433	-1.71972	-1.96997	2.22673	1.87897	-5.46994	5.32365	0.972697	-4.111	-2.41181	-1.868	-3.89191	1.29378	-0.281626	-3.58167	2.21188	-0.712081	-2.26194	-2.19916	-0.847	0.477	0.0683737	1.3047	0.307384	-0.733636	7.67764	0.628	-0.335636	-4.54251	-0.914495
49	-0.12219	2.64133	-0.497545	-1.02221	-2.09573	1.35645	-2.20639	-3.96642	-3.27521	-0.488727	-2.12879	-2.33688	1.85645	-2.706	0.681909	2.35227	3.43718	4.58091	-3.08697	0.233485	-2.43955	-3.55364	0.861636	1.13788	-5.26024	4.08333	-0.451121	-3.248	-2.58809	-1.733	-3.49909	1.40409	-0.507848	-2.68082	0.985242	-1.37482	-1.71361	-3.46524	-1.394	0.477	0.543	0.53	0.113394	-1.34855	6.63727	0.005	-0.368818	-4.97655	-0.993455
50	-0.256186	2.41778	1.06888	-0.832515	-2.51395	0.947848	-2.81083	-3.36644	-3.43123	-1.25239	-2.45685	-1.34645	3.16579	-1.472	-0.48003	0.681364	2.0617	3.03392	-3.69547	-0.77796	-2.72003	-4.482	-0.315182	0.686525	-4.59775	2.95511	-1.61466	-2.08	-2.17173	-1.208	-2.66321	1.91564	-0.368152	-1.5666	0.113525	-1.62604	-0.809101	-4.27283	-1.534	0.745	1.17763	0.0975455	0.265667	-1.54582	5.623	-0.293	-0.12997	-4.68091	-0.733394
51	-0.0448309	2.38856	2.66842	-0.397485	-2.59553	0.948879	-2.87757	-2.43148	-2.96456	-1.45061	-2.22149	-0.210545	4.50982	-0.095	-1.24473	-0.723455	0.988727	1.73444	-3.64836	-1.34891	-2.59439	-4.62081	-1.08427	0.517333	-3.6326	2.02199	-2.43615	-0.739	-1.25894	-0.368	-1.49794	2.73678	0.138414	-0.312404	-0.298131	-1.43096	0.361949	-4.55536	-1.329	1.22	1.95371	0.0439394	0.734	-1.39364	4.80427	-0.25	0.350152	-3.75909	-0.190929
52	0.47045	2.51065	4.22691	0.224697	-2.33724	1.32136	-2.47427	-1.26773	-1.98973	-1.09518	-1.51133	0.988424	5.84055	1.317	-1.55448	-1.79455	0.273727	0.735455	-3.06321	-1.46324	-2.13797	-4.05118	-1.34318	0.612788	-2.48842	1.38579	-2.82464	0.657	-0.00824242	0.692	-0.117818	3.76339	0.966515	1.02539	-0.229152	-0.843879	1.705	-4.34597	-0.846	1.854	2.84312	0.347545	1.46482	-0.976636	4.27082	0.114	1.03118	-2.40052	0.582061
53	1.22599	2.70114	5.70994	1.01309	-1.79563	2.00812	-1.71675	0.0302323	-0.644535	-0.308091	-0.454202	2.19255	7.11191	2.683	-1.41477	-2.48345	-0.0830909	0.0717374	-2.0904	-1.16484	-1.45169	-2.97307	-1.07664	0.952788	-1.25028	1.11773	-2.77825	2.013	1.43879	1.889	1.37382	4.9284	2.03609	2.40275	0.265283	0.0326364	3.12201	-3.75339	-0.136	2.62	3.81339	0.961485	2.36204	-0.389364	4.07482	0.756	1.87006	-0.802253	1.52941
54	2.15729	2.88982	7.11085	1.95727	-1.02795	2.94806	-0.713444	1.37864	0.943263	0.789576	0.830869	3.36127	8.2907	3.976	-0.890707	-2.74994	-0.134636	-0.243556	-0.849333	-0.537677	-0.594646	-1.56758	-0.341636	1.51726	0.0301818	1.2392	-2.36053	3.282	2.973	3.16	2.89212	6.16913	3.26183	3.78952	1.10737	1.11436	4.53476	-2.90095	0.74	3.479	4.83063	1.82609	3.33405	0.320273	4.24855	1.619	2.83455	0.882657	2.59101
55	3.20591	3.03478	8.42182	3.01782	-0.0761818	4.08082	0.449	2.71282	2.65445	2.08391	2.24	4.47755	9.37191	5.179	-0.0703636	-2.58645	0.0575455	-0.221091	0.543909	0.329636	0.405364	0.0164545	0.738909	2.28227	1.30364	1.74809	-1.628	4.485	4.50982	4.459	4.38009	7.40073	4.57918	5.15745	2.20673	2.32118	5.89164	-1.89227	1.719	4.379	5.86127	2.86318	4.32818	1.14573	4.76564	2.649	3.88791	2.53955	3.71355
56	4.32267	3.11505	9.62467	4.13567	1.02256	5.34967	1.70644	3.98478	4.38767	3.47667	3.67833	5.54233	10.3577	6.28	0.955556	-2.03633	0.482333	0.111778	1.97167	1.37056	1.50933	1.66633	2.018	3.20611	2.52611	2.62678	-0.642667	5.66	5.98978	5.757	5.799	8.54644	5.94044	6.47144	3.46422	3.58367	7.16222	-0.804333	2.751	5.299	6.87289	4.01833	5.32289	2.06	5.552	3.788	4.97033	4.10289	4.84967
57	5.46485	3.12519	10.6966	5.25417	2.22983	6.68742	3.00044	5.16151	6.07269	4.89355	5.06585	6.54835	11.2354	7.286	2.10469	-1.18097	1.14524	0.720646	3.37899	2.54241	2.67466	3.30325	3.38955	4.23181	3.68963	3.79971	0.518101	6.801	7.37612	7.03	7.11533	9.56469	7.29915	7.69545	4.79184	4.84319	8.32973	0.314636	3.799	6.242	7.83251	5.236	6.30235	3.04573	6.56127	4.991	6.01379	5.5437	5.94905
58	6.59369	3.07025	11.6281	6.32715	3.49473	8.02682	4.27912	6.22409	7.65606	6.27836	6.33676	7.47985	11.9885	8.196	3.31533	-0.107636	2.00418	1.56806	4.76745	3.80836	3.85752	4.87421	4.76718	5.30133	4.807	5.15518	1.77018	7.872	8.64815	8.246	8.30509	10.4516	8.61194	8.78718	6.13418	6.04994	9.38355	1.43039	4.838	7.216	8.71267	6.44236	7.24152	4.08864	7.732	6.212	6.96518	6.84273	6.96412
59	7.6756	2.96392	12.4314	7.312	4.74794	9.30879	5.49321	7.15965	9.10088	7.59252	7.45195	8.3278	12.6159	9.017	4.54205	1.10464	2.98409	2.6058	6.11941	5.1297	5.01357	6.34341	6.07518	6.35978	5.87009	6.61421	3.03301	8.847	9.78681	9.376	9.35318	11.2212	9.83745	9.71254	7.4453	7.16467	10.3185	2.50843	5.85	8.2	9.49798	7.594	8.11225	5.12909	8.98682	7.404	7.79839	7.99921	7.86049
60	8.68458	2.82441	13.1306	8.18099	5.92908	10.4861	6.60584	7.96033	10.3844	8.81039	8.39174	9.0897	13.1342	9.748	5.74702	2.39209	4.03655	3.77535	7.387	6.45648	6.1116	7.67844	7.26718	7.35714	6.84149	8.10436	4.24085	9.728	10.7799	10.403	10.256	11.8953	10.9358	10.4765	8.67413	8.16719	11.1342	3.5189	6.821	9.152	10.1878	8.67427	8.89876	6.10145	10.2606	8.524	8.50779	9.0264	8.62581
61	9.60228	2.67113	13.7486	8.93161	7.00294	11.5305	7.58939	8.63055	11.4849	9.91073	9.15012	9.76558	13.5747	10.381	6.90039	3.71627	5.12664	5.00103	8.51688	7.72118	7.13155	8.84282	8.32	8.25876	7.69382	9.53667	5.33118	10.528	11.635	11.317	11.0274	12.4996	11.8811	11.1269	9.78597	9.03921	11.8324	4.43785	7.736	10.05	10.7983	9.66382	9.61288	6.98327	11.5156	9.544	9.10782	9.93758	9.2677
62	10.4183	2.52231	14.3047	9.57571	7.94443	12.4346	8.42533	9.19022	12.3987	10.8768	9.75381	10.3637	13.9639	10.92	7.97559	5.05318	6.18742	6.21008	9.47606	8.86098	8.05452	9.8132	9.22327	9.04934	8.44447	10.8579	6.2612	11.241	12.3677	12.13	11.6935	13.0619	12.6693	11.7123	10.7601	9.76368	12.4171	5.25598	8.585	10.885	11.3545	10.5413	10.2762	7.78945	12.7124	10.451	9.63764	10.7488	9.80723
63	11.1324	2.39057	14.8138	10.1304	8.76185	13.2046	9.11804	9.66458	13.124	11.7015	10.2542	10.9066	14.3065	11.381	8.95433	6.37924	7.15394	7.34147	10.2736	9.85988	8.87575	10.5907	9.97955	9.73443	9.12971	12.0563	7.02715	11.874	12.9933	12.867	12.2925	13.5981	13.3124	12.2597	11.5922	10.3329	12.9022	5.98636	9.361	11.644	11.8781	11.3113	10.9004	8.55945	13.8107	11.25	10.1428	11.4802	10.2777
64	11.755	2.28049	15.2857	10.6215	9.49091	13.8566	9.69473	10.0803	13.6663	12.3843	10.7016	11.4258	14.6105	11.795	9.83591	7.66318	8.02009	8.35673	10.9426	10.738	9.61227	11.1948	10.5934	10.3335	9.77755	13.117	7.66055	12.453	13.526	13.547	12.8684	14.1147	13.8193	12.7895	12.3051	10.7515	13.3107	6.65964	10.07	12.327	12.384	12.0005	11.5005	9.31873	14.7758	11.956	10.6602	12.1533	10.7137
65	12.3054	2.18967	15.7225	11.0757	10.1579	14.4128	10.1959	10.4678	14.059	12.9335	11.1424	11.9478	14.9038	12.212	10.6326	8.86852	8.82145	9.25105	11.5146	11.5181	10.3002	11.6791	11.0805	10.8752	10.4059	14.0194	8.20977	13.023	13.9794	14.186	13.4422	14.6176	14.187	13.3238	12.9258	11.0439	13.6752	7.31392	10.718	12.953	12.8881	12.6371	12.1033	10.0709	15.5992	12.58	11.2114	12.7737	11.1425
66	12.8051	2.11182	16.1301	11.5202	10.7868	14.9017	10.6647	10.8622	14.3424	13.3742	11.6112	12.4849	15.2177	12.658	11.3532	9.98918	9.58461	10.0409	12.0204	12.2261	10.9786	12.0839	11.4915	11.3998	11.0225	14.7765	8.73353	13.607	14.3847	14.808	14.019	15.111	14.4214	13.8702	13.469	11.2484	14.0256	7.98044	11.315	13.566	13.4006	13.2445	12.7305	10.8151	16.2874	13.147	11.8006	13.3441	11.5795
67	13.2734	2.03989	16.504	11.9773	11.4057	15.355	11.139	11.296	14.5437	13.749	12.117	13.034	15.555	13.134	12.0083	11.025	10.327	10.7427	12.4837	12.8987	11.667	12.4437	11.896	11.946	11.6443	15.4247	9.28867	14.197	14.7753	15.416	14.599	15.5923	14.5407	14.4183	13.9473	11.406	14.3763	8.68633	11.875	14.194	13.916	13.826	13.3807	11.543	16.868	13.684	12.424	13.8727	12.0267
68	13.7219	1.9659	16.838	12.4595	12.0249	15.7923	11.643	11.7843	14.6843	14.0881	12.644	13.5818	15.8958	13.631	12.6216	11.9719	11.068	11.3837	12.9241	13.5607	12.3677	12.7817	12.3387	12.5279	12.297	15.9972	9.91204	14.79	15.1666	15.996	15.171	16.0554	14.5666	14.9584	14.3811	11.555	14.7294	9.45113	12.415	14.836	14.4194	14.3722	14.0393	12.2473	17.3975	14.204	13.0733	14.3683	12.4716
69	14.1584	1.8898	17.1407	12.952	12.638	16.2097	12.1819	12.3288	14.7805	14.4105	13.1698	14.1097	16.2296	14.128	13.2163	12.8485	11.8214	12.0036	13.3623	14.2176	13.0765	13.1085	12.8215	13.1281	12.9757	16.5233	10.6145	15.378	15.564	16.533	15.7125	16.4957	14.52	15.4755	14.7938	11.7284	15.0879	10.2789	12.947	15.484	14.8974	14.8755	14.6877	12.9164	17.9041	14.705	13.7299	14.8291	12.8948
70	14.5863	1.81819	17.4022	13.4261	13.2345	16.5908	12.7523	12.9187	14.8453	14.7146	13.6812	14.5997	16.5428	14.604	13.8097	13.6694	12.5846	12.6508	13.8039	14.8653	13.7737	13.4225	13.3405	13.706	13.648	17.0132	11.3801	15.945	15.9651	17.01	16.2097	16.902	14.4216	15.9487	15.1979	11.9449	15.4539	11.1616	13.463	16.116	15.3449	15.3125	15.3065	13.5423	18.3882	15.173	14.3713	15.2488	13.2882
71	14.9919	1.74428	17.6023	13.8709	13.7995	16.922	13.3429	13.5267	14.8934	14.9942	14.1738	15.0446	16.8194	15.059	14.4063	14.4528	13.3341	13.345	14.2309	15.4852	14.4277	13.7209	13.8801	14.2345	14.2772	17.4516	12.177	16.462	16.3526	17.416	16.6528	17.2671	14.2947	16.3734	15.5939	12.2092	15.8288	12.0779	13.951	16.702	15.7664	15.6625	15.8882	14.1161	18.8653	15.599	14.982	15.6249	13.6558
72	15.3735	1.67697	17.7544	14.3001	14.3198	17.1931	13.944	14.1308	14.9375	15.2462	14.6535	15.4474	17.0556	15.49	14.9975	15.2126	14.0466	14.0385	14.6037	16.0521	15.0257	14.0028	14.4175	14.7107	14.8265	17.8229	12.9626	16.907	16.7044	17.742	17.0347	17.6022	14.1692	16.7557	15.9787	12.5191	16.2122	12.9927	14.402	17.226	16.1687	15.9225	16.4365	14.648	19.3422	15.985	15.5559	15.9519	13.9973
73	15.7297	1.62041	17.8854	14.729	14.7939	17.4021	14.5455	14.7392	14.9857	15.472	15.1339	15.7922	17.2605	15.892	15.5686	15.9435	14.7062	14.6585	14.9004	16.5469	15.5727	14.2623	14.9302	15.1418	15.2908	18.1293	13.6978	17.293	17.0035	17.996	17.3661	17.9295	14.0739	17.1013	16.3434	12.8823	16.6034	13.8707	14.815	17.681	16.5548	16.1123	16.9486	15.1585	19.8118	16.324	16.1032	16.2222	14.3273
74	16.064	1.57602	18.0136	15.1617	15.2344	17.5597	15.1402	15.354	15.0445	15.6798	15.6202	16.0675	17.4485	16.263	16.1122	16.6261	15.3122	15.1663	15.1483	16.9656	16.0767	14.4929	15.4017	15.5411	15.6961	18.3724	14.3685	17.64	17.2512	18.202	17.6614	18.2618	14.0355	17.4198	16.6883	13.3079	17.0045	14.6943	15.192	18.079	16.9251	16.2743	17.4165	15.6725	20.2608	16.597	16.636	16.4303	14.6708
75	16.3827	1.54456	18.1497	15.5973	15.6574	17.6862	15.7253	15.9542	15.1166	15.8833	16.1073	16.292	17.6304	16.6	16.6308	17.2483	15.8738	15.5611	15.3757	17.3175	16.5425	14.6992	15.8308	15.9368	16.0671	18.5672	14.9882	17.956	17.4738	18.383	17.9333	18.6037	14.0786	17.7201	17.0356	13.795	17.4236	15.4556	15.536	18.431	17.2882	16.4474	17.8359	16.2133	20.6739	16.819	17.1656	16.5745	15.0297
76	16.6928	1.52701	18.2954	16.0391	16.0711	17.8035	16.3039	16.53	15.201	16.0995	16.5873	16.4955	17.8091	16.891	17.1251	17.8079	16.4032	15.8608	15.6127	17.6192	16.9838	14.8911	16.2402	16.3602	16.4201	18.7391	15.5812	18.243	17.6968	18.549	18.2011	18.96	14.2185	18.0147	17.4011	14.3351	17.8689	16.157	15.846	18.751	17.6564	16.6488	18.2305	16.7855	21.0448	17.03	17.6946	16.6604	15.3947
77	17.0007	1.52584	18.4485	16.4891	16.4834	17.9336	16.8847	17.0855	15.2974	16.3451	17.0536	16.7009	17.9787	17.114	17.5944	18.3112	16.9111	16.0947	15.8861	17.8884	17.4223	15.0702	16.6644	16.8279	16.7627	18.9245	16.1544	18.504	17.932	18.712	18.4815	19.3382	14.4499	18.326	17.7838	14.9139	18.3437	16.8077	16.13	19.054	18.0368	16.8905	18.6231	17.3793	21.3786	17.245	18.2197	16.6951	15.7681
78	17.3086	1.54273	18.602	16.9428	16.9014	18.0923	17.4507	17.6252	15.4072	16.63	17.4921	16.9194	18.1327	17.255	18.0444	18.769	17.4017	16.2997	16.2142	18.137	17.8703	15.2372	17.122	17.3331	17.0953	19.1522	16.6989	18.736	18.1829	18.877	18.7773	19.7404	14.7421	18.6583	18.1793	15.5149	18.8367	17.4178	16.402	19.354	18.4287	17.1777	19.004	17.981	21.684	17.447	18.7323	16.6812	16.1542
79	17.6151	1.57766	18.7513	17.3964	17.3262	18.2843	17.9755	18.1455	15.529	16.954	17.8864	17.1414	18.2722	17.314	18.4806	19.1919	17.8755	16.5051	16.605	18.3753	18.3339	15.3897	17.613	17.8588	17.4099	19.4303	17.2088	18.943	18.443	19.045	19.0891	20.1692	15.0666	18.9974	18.5854	16.1251	19.3245	17.9899	16.669	19.661	18.8207	17.5072	19.3539	18.5801	21.9646	17.637	19.2215	16.6226	16.5476
80	17.9166	1.62906	18.8942	17.8444	17.7537	18.5113	18.4626	18.6335	15.6542	17.3108	18.22	17.3482	18.403	17.301	18.9052	19.5882	18.334	16.7308	17.0503	18.6088	18.8064	15.5255	18.1325	18.3778	17.6984	19.7515	17.6874	19.126	18.6939	19.209	19.4103	20.6196	15.4081	19.3257	18.9886	16.7332	19.7839	18.5154	16.934	19.982	19.1987	17.8613	19.6594	19.1661	22.2199	17.83	19.6796	16.5279	16.9422
81	18.2061	1.6943	19.0261	18.2701	18.175	18.7742	18.9262	19.0758	15.7682	17.6868	18.4844	17.5309	18.5402	17.241	19.3136	19.964	18.7856	16.9859	17.5189	18.8363	19.2704	15.6439	18.6681	18.8543	17.9449	20.1019	18.1339	19.268	18.9278	19.371	19.7294	21.0843	15.7606	19.629	19.3594	17.3184	20.1907	18.99	17.207	20.315	19.5629	18.2011	19.9071	19.7309	22.446	18.006	20.0934	16.4156	17.3329
82	18.4748	1.77023	19.1354	18.6524	18.5725	19.0643	19.3606	19.4594	15.8612	18.0615	18.6793	17.6914	18.6879	17.149	19.698	20.3254	19.2182	17.2717	17.9682	19.05	19.7125	15.746	19.1914	19.258	18.1373	20.4715	18.5445	19.359	19.1403	19.515	20.035	21.5476	16.107	19.8966	19.6694	17.8619	20.5247	19.4195	17.485	20.652	19.9123	18.5026	20.0855	20.2716	22.6373	18.123	20.4479	16.3003	17.7069
83	18.7141	1.85296	19.2131	18.9742	18.9273	19.366	19.7508	19.7767	15.9258	18.4175	18.8064	17.8323	18.8349	17.038	20.0508	20.6715	19.6041	17.5828	18.3697	19.2432	20.1216	15.8355	19.676	19.5806	18.2711	20.8463	18.9151	19.415	19.329	19.607	20.3166	21.9889	16.4299	20.1252	19.9029	18.3576	20.7737	19.8159	17.75	20.963	20.2252	18.7627	20.1877	20.7867	22.7808	18.166	20.7416	16.1728	18.0362
84	18.919	1.93835	19.2487	19.2308	19.2271	19.6633	20.0831	20.0324	15.9641	18.7435	18.8662	17.9634	18.9796	16.94	20.3651	20.9966	19.9401	17.9096	18.7106	19.4097	20.4826	15.9173	20.0993	19.825	18.3624	21.1993	19.251	19.45	19.4921	19.642	20.569	22.3811	16.7221	20.3175	20.0556	18.8008	20.9283	20.1956	18.007	21.205	20.4811	18.9791	20.2192	21.2635	22.8561	18.151	20.9827	16.0172	18.2881
85	19.0879	2.02308	19.2251	19.4338	19.4672	19.9364	20.359	20.2474	15.9824	19.0295	18.8698	18.1133	19.1276	16.859	20.6345	21.2902	20.2571	18.2435	18.9887	19.543	20.776	16.0028	20.444	19.9918	18.4388	21.5022	19.5454	19.467	19.6245	19.639	20.7906	22.6939	16.9725	20.4785	20.1332	19.1973	20.9823	20.5685	18.278	21.36	20.6739	19.1542	20.1919	21.6827	22.8491	18.083	21.1815	15.8346	18.4561
86	19.221	2.10526	19.1273	19.6061	19.6513	20.168	20.5841	20.4531	15.9881	19.2734	18.8286	18.3004	19.2683	16.767	20.8609	21.5444	20.5732	18.5877	19.2036	19.6447	20.9881	16.1034	20.6942	20.1009	18.5101	21.7303	19.7813	19.478	19.7252	19.608	20.9764	22.9051	17.1704	20.6101	20.1502	19.564	20.9386	20.9268	18.574	21.429	20.8001	19.2916	20.115	22.0089	22.7575	17.959	21.3478	15.6439	18.562
87	19.3181	2.18475	18.9512	19.7574	19.7887	20.3483	20.7513	20.6652	15.9864	19.4775	18.7534	18.4961	19.3727	16.639	21.0518	21.7565	20.8843	18.9441	19.3679	19.7267	21.1184	16.2233	20.8415	20.1793	18.566	21.8607	19.9605	19.487	19.7952	19.548	21.1187	23.0021	17.3065	20.7113	20.1226	19.9159	20.8061	21.2512	18.896	21.408	20.853	19.396	19.9921	22.2113	22.5807	17.793	21.4746	15.4637	18.6248
88	19.3771	2.26366	18.7021	19.8717	19.8899	20.4707	20.8438	20.8849	15.9735	19.6413	18.6516	18.6644	19.4222	16.457	21.2122	21.9303	21.1618	19.3004	19.495	19.7961	21.181	16.361	20.8902	20.2118	18.5879	21.8805	20.1058	19.484	19.8205	19.446	21.2131	22.9824	17.374	20.7773	20.0604	20.2543	20.5948	21.5215	19.231	21.295	20.8278	19.4729	19.8222	22.2773	22.3253	17.601	21.551	15.3096	18.6295
89	19.3915	2.34476	18.3823	19.9246	19.9509	20.5287	20.8469	21.1024	15.9388	19.76	18.5217	18.7816	19.4173	16.208	21.341	22.0797	21.3747	19.6357	19.5959	19.8344	21.2086	16.5047	20.847	20.1492	18.558	21.7724	20.2214	19.45	19.7768	19.279	21.2513	22.8498	17.3614	20.7989	19.9557	20.5691	20.3166	21.7219	19.576	21.081	20.7168	19.5127	19.5937	22.2	22.002	17.383	21.5777	15.1867	18.5604
90	19.3507	2.43196	17.9894	19.8922	19.958	20.5163	20.7489	21.2979	15.8685	19.8237	18.3569	18.8216	19.3626	15.881	21.4346	22.2194	21.4996	19.9386	19.6641	19.8118	21.2146	16.6448	20.6987	19.9603	18.456	21.5295	20.2898	19.37	19.6476	19.011	21.2201	22.6147	17.2538	20.7647	19.7854	20.8527	19.9759	21.8443	19.929	20.751	20.5069	19.4991	19.2899	21.9714	21.6077	17.129	21.5427	15.0815	18.4242
91	19.2418	2.5294	17.5252	19.754	19.8956	20.4253	20.5368	21.446	15.7492	19.8159	18.1555	18.7685	19.2533	15.46	21.4829	22.3487	21.516	20.1938	19.674	19.7105	21.178	16.7612	20.4355	19.6336	18.2686	21.1623	20.284	19.228	19.422	18.614	21.116	22.2904	17.0493	20.6629	19.5269	21.0891	19.5656	21.8841	20.253	20.29	20.1798	19.4205	18.9057	21.6079	21.1352	16.82	21.4111	14.9704	18.2246
92	19.0504	2.63912	16.9909	19.4951	19.7504	20.248	20.2013	21.5132	15.5693	19.7102	17.9136	18.6113	19.0814	14.932	21.4634	22.4502	21.4137	20.3617	19.6104	19.5231	21.0788	16.8101	20.0386	19.1682	17.9789	20.6814	20.1752	19.013	19.0877	18.074	20.9428	21.8865	16.757	20.4825	19.1614	21.2657	19.0758	21.8261	20.493	19.685	19.7198	19.2724	18.4389	21.1189	20.575	16.429	21.1506	14.8266	17.9647
93	18.7633	2.7625	16.3765	19.1053	19.5035	19.9812	19.7376	21.4683	15.3165	19.4685	17.6254	18.3357	18.8463	14.298	21.3496	22.4885	21.188	20.3967	19.4722	19.2398	20.9026	16.7471	19.4939	18.5594	17.5619	20.0834	19.9398	18.716	18.6285	17.384	20.7002	21.408	16.378	20.2156	18.6767	21.3734	18.5035	21.65	20.601	18.932	19.1203	19.056	17.8855	20.5225	19.9201	15.928	20.7454	14.6179	17.637
94	18.3665	2.9019	15.6585	18.5751	19.1366	19.6193	19.1412	21.2793	14.9709	19.0423	17.2753	17.9316	18.5389	13.558	21.1107	22.4153	20.8316	20.2652	19.2551	18.8476	20.6306	16.5472	18.796	17.7955	17.0088	19.3512	19.5596	18.327	18.0278	16.528	20.377	20.8523	15.902	19.8545	18.0721	21.4078	17.8475	21.3465	20.536	18.036	18.3895	18.7747	17.2394	19.8434	19.1565	15.283	20.1911	14.3045	17.2253
95	17.846	3.05831	14.8085	17.8854	18.6226	19.1498	18.4155	20.9138	14.5019	18.3751	16.8457	17.3958	18.135	12.707	20.7206	22.1765	20.3317	19.9471	18.9481	18.3293	20.249	16.1962	17.9418	16.8603	16.3151	18.4581	19.0182	17.837	17.2606	15.479	19.9547	20.2041	15.3137	19.3874	17.3383	21.363	17.0993	20.9209	20.272	16.995	17.5442	18.4351	16.4813	19.0994	18.25	14.463	19.5051	13.8465	16.7194
96	17.1839	3.2329	13.7995	17.0082	17.9312	18.5569	17.5673	20.3297	13.8715	17.4134	16.3221	16.7179	17.5976	11.737	20.1569	21.7169	19.6689	19.4279	18.5324	17.6645	19.7449	15.6986	16.9237	15.7315	15.4615	17.3861	18.2993	17.232	16.2958	14.195	19.4075	19.4494	14.5998	18.7999	16.4329	21.2267	16.2359	20.3828	19.788	15.788	16.6033	18.0588	15.5854	18.3007	17.1362	13.448	18.7261	13.2161	16.1158
97	16.3402	3.43987	12.6071	15.9165	17.0277	17.8223	16.5972	19.4799	13.0396	16.1183	15.6804	15.8758	16.8875	10.639	19.4127	20.9726	18.8263	18.6937	17.9844	16.8308	19.0962	15.0645	15.7405	14.3895	14.434	16.1284	17.3834	16.501	15.1083	12.629	18.711	18.5812	13.7438	18.071	15.2869	20.9802	15.2223	19.7345	19.065	14.384	15.578	17.6765	14.5307	17.4476	15.7391	12.219	17.8721	12.3946	15.421
98	15.3143	3.66391	11.213	14.589	15.8752	16.9293	15.4948	18.326	11.9669	14.4786	14.883	14.8534	15.9691	9.401	18.4832	19.8848	17.7901	17.7352	17.2834	15.8115	18.2725	14.2953	14.3806	12.8235	13.2331	14.674	16.2436	15.644	13.6828	10.744	17.8373	17.5937	12.7274	17.1753	13.8263	20.598	14.018	18.9685	18.086	12.763	14.464	17.2955	13.3102	16.5305	14.0266	10.752	16.9111	11.3648	14.636
99	14.0815	3.90899	9.60952	13.0082	14.4445	15.8568	14.2431	16.8518	10.6252	12.5195	13.8939	13.6438	14.8124	8.001	17.3646	18.411	16.5501	16.5367	16.4157	14.5953	17.2484	13.3837	12.8134	11.0389	11.8538	13.0124	14.8558	14.66	12.0107	8.562	16.7523	16.4796	11.5429	16.0887	12.001	20.0484	12.5931	18.0674	16.833	10.935	13.238	16.8847	11.9253	15.5286	12.0345	9.032	15.7805	10.1103	13.7528
100	12.6369	4.16697	7.807	11.177	12.726	14.584	12.813	15.072	9.012	10.295	12.69	12.248	13.391	6.437	16.048	16.543	15.104	15.086	15.373	13.178	16.013	12.328	11.015	9.078	10.294	11.155	13.203	13.552	10.112	6.147	15.411	15.227	10.209	14.798	9.81	19.304	10.934	17.007	15.294	8.933	11.866	16.377	10.387	14.421	9.819	7.067	14.424	8.626	12.75
[truncated: 45 more columns]

[truncated: 37 more sheets: Rotation LHipFlex B4FaCoM, Rotation LKneeFlex B4FaCoM, Rotation LAnkleFlex B4FaCoM, Rotation RHipAbAd B4FaCoM, Rotation RHipRot B4FaCoM, Rotation RAnklePron B4FaCoM, Rotation LHipAbAd B4FaCoM, Rotation LHipRot B4FaCoM, Rotation LAnklePron B4FaCoM, Rotation PelvicTil B4FaCoM, Rotation PelvicObl B4FaCoM, Rotation PelvicRot B4FaCoM, LProgression B4FaCoM, RProgression B4FaCoM, Rotation TrunkTilt B4FaCoM, Rotation TrunkFlex B4FaCoM, Rotation TrunkRot B4FaCoM, Moment RHipFlex B4FaCoM, Moment RHipAbAd B4FaCoM, Moment RHipRot B4FaCoM …]
