# Supplementary material for: Lower limb muscle fatigue after uphill walking in children with unilateral spastic cerebral palsy
Source: PLoS One. 2022 Dec 6;17(12):e0278657. doi: 10.1371/journal.pone.0278657 (PMC9725134; doi:10.1371/journal.pone.0278657)
Supplement: S3 File — (ZIP) [file pone.0278657.s005.zip › Kinematics-individual files-part3/F25B3_ComfM0001.xlsx]

## Sheet: gait B3ComfM
Calculated gait parameters	mean	std	VC	max	min
Walking.Speed [m/s]	0.78	0	0	0.78	0.78
Cadans [1/m]	110.42	18.52	10.07	171.43	51.72
L.Stride.Time [s]	1.12	0.1	0.09	1.71	0.91	1.19	1.13	1.31	1.1	1.08	1.1	1.12	1.18	1.04	1.08	1.15	1.13	1.01	1.09	1.04	1.31	1.03	1.11	1.15	1.09	1.22	1.12	1.07	1.06	1.03	1.14	0.99	1.02	1.04	1.11	0.99	1.15	1.15	1.07	1.06	1.12	1.19	1.08	1.09	1.09	0.91	1.12	1.12	1.07
L.Step.Time [s]	0.64	0.09	0.14	1.16	0.47	0.68	0.74	0.65	0.8	0.6	0.62	0.66	0.62	0.67	0.57	0.63	0.67	0.62	0.58	0.61	0.56	0.85	0.55	0.65	0.67	0.58	0.77	0.67	0.6	0.58	0.56	0.7	0.61	0.58	0.54	0.76	0.52	0.69	0.63	0.58	0.57	0.57	0.71	0.65	0.63	0.65	0.47	0.66	0.61
L.Stance.Time [s]	0.63	0.09	0.14	1.24	0.48	0.65	0.63	0.75	0.62	0.63	0.6	0.64	0.66	0.6	0.57	0.56	0.63	0.53	0.63	0.53	0.78	0.59	0.59	0.63	0.6	0.67	0.68	0.59	0.56	0.58	0.66	0.6	0.53	0.56	0.74	0.5	0.64	0.7	0.56	0.56	0.61	0.71	0.61	0.6	0.56	0.5	0.65	0.65	0.58
L.Swing.Time [s]	0.49	0.03	0.07	0.63	0.37	0.54	0.5	0.56	0.48	0.45	0.5	0.48	0.52	0.44	0.51	0.59	0.5	0.48	0.46	0.51	0.53	0.44	0.52	0.52	0.49	0.55	0.44	0.48	0.5	0.45	0.48	0.39	0.49	0.48	0.37	0.49	0.51	0.45	0.51	0.5	0.51	0.48	0.47	0.49	0.53	0.41	0.47	0.47	0.49
L.Stance.Swing [1]	0.79	0.09	0.12	1.05	0.38	0.831	0.794	0.747	0.774	0.714	0.833	0.75	0.788	0.733	0.895	1.054	0.794	0.906	0.73	0.962	0.679	0.746	0.881	0.825	0.817	0.821	0.647	0.814	0.893	0.776	0.727	0.65	0.925	0.857	0.5	0.98	0.797	0.643	0.911	0.893	0.836	0.676	0.77	0.817	0.946	0.82	0.723	0.723	0.845
L.Bipedal [s]	0.08	0.02	0.3	0.2	0.04	0.05	0.07	0.1	0.09	0.06	0.04	0.09	0.09	0.08	0.06	0.07	0.1	0.05	0.1	0.07	0.05	0.07	0.08	0.08	0.09	0.05	0.05	0.06	0.08	0.08	0.04	0.09	0.04	0.06	0.09	0.04	0.06	0.12	0.08	0.1	0.14	0.1	0.06	0.06	0.04	0.06	0.1	0.09	0.09
L.Stride.Length [m]	0.87	0.07	0.08	1.13	0.55	0.91	0.839	0.852	0.936	0.826	0.933	0.871	0.855	0.826	0.917	0.862	0.923	0.798	0.81	0.949	0.857	0.824	0.868	0.827	0.9	0.926	0.836	0.902	0.871	0.819	0.806	0.549	0.952	0.909	0.662	1.009	0.854	0.833	0.884	0.886	0.95	0.824	0.792	0.946	0.8	0.763	0.855	0.858	0.85
L.Step.Length [m]	0.46	0.05	0.1	0.61	0.28	0.533	0.535	0.395	0.477	0.5	0.43	0.506	0.451	0.464	0.43	0.495	0.422	0.485	0.408	0.455	0.467	0.474	0.396	0.467	0.448	0.46	0.534	0.49	0.456	0.485	0.458	0.366	0.437	0.514	0.417	0.538	0.458	0.45	0.494	0.426	0.42	0.479	0.479	0.457	0.535	0.439	0.28	0.478	0.448
L.Step.Width [m]	0.09	0.06	0.65	0.24	0	0.032	0.088	0.207	0.098	0.005	0.201	0.143	0.051	0.095	0.172	0.004	0.123	0.051	0.018	0.171	0.08	0.241	0.158	0.036	0.053	0.159	0.026	0.2	0.155	0.023	0.077	0.159	0.089	0.038	0.07	0.136	0.104	0.036	0.089	0.137	0.107	0.071	0.154	0.124	0.053	0.067	0.171	0.039	0.088
L.foot.clear [cm]	1.31	0.41	0.32	3.76	0.53	1.503	1.448	1.442	1.406	0.991	1.095	1.218	1.792	1.138	1.227	1.634	1.1	1.418	1.589	1.412	1.769	1.348	2.158	1.516	1.198	1.143	1.66	1.549	1.524	1.322	1.178	3.763	1.428	0.806	1.284	1.122	1.625	1.318	1.1	1.81	2.091	1.679	1.476	1.586	2.466	0.531	1.324	1.084	1.505
R.Stride.Time [s]	1.12	0.1	0.09	1.65	0.89	1.13	1.22	1.16	1.3	1.06	1.06	1.16	1.13	1.14	1.02	1.11	1.18	1.05	1.06	1.09	1.02	1.33	1.01	1.13	1.18	1.03	1.22	1.14	1.08	1.05	1	1.08	1.05	1.08	0.89	1.23	0.98	1.21	1.12	1.07	1.12	1.05	1.14	1.11	1.07	1.09	0.93	1.17	1.1
R.Step.Time [s]	0.48	0.04	0.08	0.69	0.35	0.45	0.48	0.51	0.5	0.46	0.44	0.5	0.51	0.47	0.45	0.48	0.51	0.43	0.48	0.48	0.46	0.48	0.46	0.48	0.51	0.45	0.45	0.47	0.48	0.47	0.44	0.38	0.44	0.5	0.35	0.47	0.46	0.52	0.49	0.49	0.55	0.48	0.43	0.46	0.44	0.44	0.46	0.51	0.49
R.Stance.Time [s]	0.72	0.09	0.12	1.24	0.55	0.73	0.81	0.75	0.89	0.66	0.66	0.75	0.71	0.75	0.63	0.7	0.77	0.67	0.68	0.68	0.61	0.92	0.63	0.73	0.76	0.63	0.82	0.73	0.68	0.66	0.6	0.79	0.65	0.64	0.63	0.8	0.58	0.81	0.71	0.68	0.71	0.67	0.77	0.71	0.67	0.71	0.57	0.75	0.7
R.Swing.Time [s]	0.4	0.03	0.08	0.63	0.26	0.4	0.41	0.41	0.41	0.4	0.4	0.41	0.42	0.39	0.39	0.41	0.41	0.38	0.38	0.41	0.41	0.41	0.38	0.4	0.42	0.4	0.4	0.41	0.4	0.39	0.4	0.29	0.4	0.44	0.26	0.43	0.4	0.4	0.41	0.39	0.41	0.38	0.37	0.4	0.4	0.38	0.36	0.42	0.4
R.Stance.Swing [1]	0.57	0.07	0.12	0.84	0.33	0.548	0.506	0.547	0.461	0.606	0.606	0.547	0.592	0.52	0.619	0.586	0.532	0.567	0.559	0.603	0.672	0.446	0.603	0.548	0.553	0.635	0.488	0.562	0.588	0.591	0.667	0.367	0.615	0.688	0.413	0.537	0.69	0.494	0.577	0.574	0.577	0.567	0.481	0.563	0.597	0.535	0.632	0.56	0.571
R.Bipedal [s]	0.15	0.08	0.54	0.69	0.03	0.2	0.15	0.24	0.12	0.17	0.16	0.14	0.15	0.13	0.12	0.08	0.12	0.1	0.15	0.05	0.32	0.11	0.13	0.15	0.09	0.22	0.23	0.12	0.08	0.11	0.22	0.22	0.09	0.06	0.39	0.03	0.18	0.18	0.07	0.07	0.06	0.23	0.18	0.14	0.12	0.06	0.19	0.14	0.09
R.Stride.Length [m]	0.87	0.08	0.09	1.11	0.48	0.908	0.98	0.769	0.913	0.897	0.857	0.927	0.842	0.86	0.852	0.936	0.86	0.876	0.763	0.937	0.85	0.902	0.797	0.846	0.888	0.852	0.88	0.936	0.842	0.846	0.898	0.478	0.876	1.006	0.54	1.089	0.862	0.789	0.952	0.893	0.891	0.823	0.814	0.868	0.895	0.922	0.657	0.888	0.861
R.Step.Length [m]	0.41	0.06	0.14	0.56	0.11	0.375	0.444	0.375	0.436	0.397	0.427	0.42	0.391	0.396	0.422	0.44	0.438	0.39	0.355	0.482	0.383	0.428	0.401	0.379	0.439	0.392	0.346	0.446	0.386	0.361	0.44	0.112	0.439	0.493	0.124	0.551	0.404	0.339	0.458	0.467	0.472	0.344	0.335	0.411	0.36	0.483	0.377	0.41	0.412
R.Step.Width [m]	0.09	0.05	0.53	0.29	0	0.088	0.16	0.074	0.126	0.159	0.11	0.107	0.104	0.094	0.151	0.054	0.092	0.055	0.087	0.163	0.09	0.094	0.166	0.118	0.127	0.033	0.068	0.146	0.163	0.071	0.161	0.045	0.209	0.151	0.028	0.154	0.036	0.21	0.172	0.052	0.08	0.115	0.153	0.088	0.077	0.096	0.043	0.124	0.15
R.foot.clear [cm]	1.65	0.81	0.49	8.22	0.43	1.715	1.981	1.56	1.818	1.616	1.984	0.942	1.691	1.156	1.217	1.166	1.266	0.615	0.973	1.492	1.647	1.425	0.941	1.861	1.309	1.411	1.2	2.108	1.12	1.724	1.92	2.113	2.716	1.592	0.434	1.421	1.521	1.892	1.577	1.612	1.526	1.611	1.425	1.272	1.923	2.331	2.058	1.419	1.344
Asym.step.time [%]	28.59	11.81	0.41	81.21	2.15	40.708	42.623	24.138	46.154	26.415	33.962	27.586	19.469	35.088	23.529	27.027	27.119	36.19	18.868	23.853	19.608	55.639	17.822	30.088	27.119	25.243	52.459	35.088	22.222	20.952	24	59.259	32.381	14.815	42.697	47.154	12.245	28.099	25	16.822	3.571	17.143	49.123	34.234	35.514	38.532	2.151	25.641	21.818
Asym.step.length [%]	16.51	15.28	0.93	108.37	0.35	34.809	18.551	5.269	9.063	23.17	0.707	18.477	14.227	15.911	1.825	11.855	3.513	21.733	14.03	5.642	19.841	10.241	1.225	20.752	1.95	15.974	42.79	9.405	16.748	29.15	4.024	106.369	0.354	4.185	108.366	2.294	12.528	28.063	7.506	9.145	11.681	32.605	35.527	10.508	38.983	9.369	29.555	15.286	8.392
Mox file gait parameters	mean	std
L.Stride.Time	1.11977	0.107273
L.Stance.Time	0.720907	0.0922247
L.Swing.Time	0.398853	0.0430866
L.Stance.Swing	0.64296	0.0331385
L.Step.Length	0.448256	0.0409612
L.Step.Width	0.091969	0.0529661
R.Stride.Time	1.12016	0.098636
R.Stance.Time	0.76514	0.0884803
R.Swing.Time	0.355008	0.0299809
R.Stance.Swing	0.68197	0.0248271
R.Step.Length	0.427876	0.100566
R.Step.Width	0.0895736	0.0482266
	mean	std	VC	max	min
step lateral CoM displacement {m}	0.0354746	0.0186118	0.524651	0.125479	0.00330392	0.0205829	0.0264124	0.0635304	0.0177799	0.0591211	0.0642082	0.021436	0.0224376	0.065962	0.0382905	0.0492712	0.0642754	0.0299284	0.0251083	0.0655214	0.0596029	0.0259817	0.0116105	0.0305491	0.045512	0.011529	0.0365982	0.038846	0.0459433	0.0121333	0.0132024	0.0355682	0.0390443	0.0357209	0.0323025	0.0308583	0.0176661	0.0645853	0.062109	0.0328362	0.0234252	0.0536405	0.062344	0.0549489	0.0166423	0.0673152	0.0570088	0.0168032	0.0121398
step vertical CoM displacement {m}	0.031136	0.00673655	0.216359	0.0565544	0.0142703	0.0299138	0.0332505	0.027713	0.0339563	0.0276454	0.0356996	0.0303331	0.0226438	0.0236765	0.0325235	0.0161394	0.0279228	0.0286326	0.0391011	0.0241091	0.0293606	0.0329865	0.02736	0.0270526	0.0281938	0.0331284	0.0317898	0.0276402	0.0261137	0.0304278	0.02797	0.0240307	0.0306359	0.0278143	0.0275305	0.0251511	0.0253598	0.0343501	0.0340585	0.0206372	0.0221369	0.0290926	0.0297396	0.0240698	0.0285124	0.0260716	0.0307654	0.0332806	0.0320024
step forward CoM displacement {m}	0.04358	0.0297149	0.681848	0.294739	0.0138236	0.0337869	0.0150151	0.0641443	0.0700928	0.0894994	0.0502191	0.106554	0.0286754	0.0481377	0.0312437	0.03184	0.0146295	0.029756	0.0315348	0.0374206	0.016925	0.0736938	0.0156481	0.0225468	0.0213147	0.0326255	0.0501568	0.0708366	0.0304453	0.0444038	0.0409155	0.0627185	0.020058	0.0477477	0.0736787	0.045943	0.0334747	0.139508	0.0287892	0.028151	0.0202804	0.05758	0.0268023	0.0815297	0.0324825	0.0330964	0.0337782	0.0533653	0.0321871
stance lateral CoM displacement {m}	0.0435467	0.0223302	0.512787	0.139952	0.00891415	0.0205829	0.0561794	0.0635304	0.0177799	0.0844113	0.0645635	0.0258439	0.0409407	0.0705459	0.0481894	0.0622998	0.0783085	0.03828	0.0319315	0.0772321	0.0698608	0.0259817	0.0252001	0.0399198	0.0481218	0.012141	0.0476663	0.0527099	0.0509841	0.0136497	0.0217457	0.0429831	0.0568104	0.0357209	0.0323025	0.0372193	0.0446415	0.0835398	0.062109	0.0457535	0.0234252	0.0643701	0.0849683	0.0549489	0.0206015	0.0791544	0.057079	0.0168032	0.0210106
stance vertical CoM displacement {m}	0.0322996	0.00680983	0.210834	0.0565544	0.0164273	0.0308385	0.0332505	0.0286743	0.0339563	0.0290279	0.0356996	0.0305343	0.0230359	0.0255119	0.0325235	0.0164273	0.0389337	0.0290044	0.0391011	0.0268052	0.0293606	0.0342413	0.02736	0.0284857	0.0281938	0.0345001	0.0317898	0.029502	0.0263108	0.0312316	0.02797	0.0242591	0.0306359	0.0288589	0.0275305	0.0251511	0.0253598	0.0349405	0.0340585	0.0216966	0.0221369	0.031528	0.0297396	0.0258229	0.0285124	0.0277096	0.0307654	0.0351719	0.0320024
stance forward CoM displacement {m}	0.0513977	0.0327182	0.636569	0.294739	0.0171059	0.0415485	0.0247953	0.0641443	0.074185	0.0894994	0.0578482	0.106554	0.0291674	0.0594014	0.0480203	0.03184	0.0411016	0.029756	0.0487478	0.0374206	0.0171059	0.0736938	0.0296459	0.0333539	0.0452362	0.0362977	0.057688	0.0708366	0.0353438	0.0568397	0.0500082	0.0627185	0.0240633	0.0477477	0.0867553	0.052181	0.0725813	0.139508	0.0508301	0.0342947	0.0202804	0.05758	0.0268023	0.0815297	0.0489292	0.0404426	0.0337782	0.0533653	0.0392514
[truncated: 213 more columns]

## Sheet: MoS B3ComfM
	mean	std	step:1	step:2
MoS_ML_L	0.076	0.022	0.100708	0.0682462	0.0787949	0.0912605	0.0760007	0.0538917	0.078818	0.0744649	0.0912032	0.084806	0.0833541	0.067542	0.0801612	0.0965844	0.0999996	0.0585023	0.107468	0.10135	0.0996968	0.0590167	0.0612502	0.0700668	0.0771967	0.070766	0.0911628	0.0450494	0.106699	0.115253	0.0618983	0.105396	-0.0110814	0.0809523	0.106819	0.0804477	0.0943266	0.0830667	0.0548229	0.0793471	0.0857049	0.0957547	0.0403853	0.0759318	0.0829215	0.0827779	0.081665	0.000357178	0.0749245
MoS_ML_R	0.02	0.025	-0.000716305	-0.00370304	0.0320642	0.0150984	-0.00629108	0.0559899	0.0504452	-0.0278111	0.0361382	0.0546863	0.00662137	0.00571892	0.00313388	0.0118735	0.0314552	0.025611	0.0221094	0.0614129	-0.0186707	0.00883516	0.0564449	0.00170398	0.0390228	0.0322747	-0.00194652	0.0299566	0.0359805	0.0158748	-0.0168361	0.0147095	0.0523879	0.0321477	-0.0691679	0.0444013	0.0232089	0.0120509	0.00423442	0.0175061	0.0370642	0.00711866	0.00119123	0.0770929	0.00930721	0.0226261	0.0148554	0.014442	0.0219524
MoS_ML	0.048	0.036	-0.000716305	0.100708	-0.00370304	0.0682462	0.0320642	0.0787949	0.0150984	0.0912605	-0.00629108	0.0760007	0.0559899	0.0538917	0.0504452	0.078818	-0.0278111	0.0744649	0.0361382	0.0912032	0.0546863	0.084806	0.00662137	0.0833541	0.00571892	0.067542	0.00313388	0.0801612	0.0118735	0.0965844	0.0314552	0.0999996	0.025611	0.0585023	0.0221094	0.107468	0.0614129	0.10135	-0.0186707	0.0996968	0.00883516	0.0590167	0.0564449	0.0612502	0.00170398	0.0700668	0.0390228	0.0771967	0.0322747
MoS_BF_L	-0.127	0.026	-0.106594	-0.112651	-0.0927214	-0.127208	-0.116983	-0.131276	-0.0929057	-0.110185	-0.140091	-0.157854	-0.146716	-0.121634	-0.166334	-0.120368	-0.170262	-0.123203	-0.134529	-0.143951	-0.112178	-0.115464	-0.136801	-0.102444	-0.143505	-0.121473	-0.114308	-0.180037	-0.0671778	-0.113973	-0.173556	-0.0976918	-0.18795	-0.15622	-0.0682149	-0.126858	-0.144695	-0.116984	-0.0944116	-0.101092	-0.125172	-0.119148	-0.173775	-0.14621	-0.0892613	-0.133248	-0.117154	-0.0980828	0.0243489
MoS_BF_R	-0.097	0.034	-0.0763859	-0.0818714	-0.0938856	-0.0554282	-0.0632391	-0.124	-0.0795878	-0.0934509	-0.115756	-0.101659	-0.113706	-0.110053	-0.0998364	-0.12631	-0.104805	-0.147084	-0.00884438	-0.116485	-0.10242	-0.100975	-0.122411	-0.0348885	-0.0472466	-0.0891976	-0.100336	-0.160999	-0.0401447	-0.113081	-0.164572	-0.113297	-0.14391	-0.161219	-0.0643066	-0.0962863	-0.120915	-0.113891	-0.116421	-0.052793	-0.0913948	-0.0993086	-0.0710067	-0.144099	-0.0822661	-0.0943809	-0.114113	-0.0868091	0.00273389
MoS_BF	-0.112	0.034	-0.0763859	-0.106594	-0.0818714	-0.112651	-0.0938856	-0.0927214	-0.0554282	-0.127208	-0.0632391	-0.116983	-0.124	-0.131276	-0.0795878	-0.0929057	-0.0934509	-0.110185	-0.115756	-0.140091	-0.101659	-0.157854	-0.113706	-0.146716	-0.110053	-0.121634	-0.0998364	-0.166334	-0.12631	-0.120368	-0.104805	-0.170262	-0.147084	-0.123203	-0.00884438	-0.134529	-0.116485	-0.143951	-0.10242	-0.112178	-0.100975	-0.115464	-0.122411	-0.136801	-0.0348885	-0.102444	-0.0472466	-0.143505	-0.0891976
[truncated: 211 more columns]

## Sheet: Force B3ComfM
	mean	std	CV	steps
Fv_R_max_1	10.0426	0.421465	0.0419677	9.698	10.0497	9.68722	9.3179	10.0662	9.89239	10.491	10.0424	10.5484	10.6328	0	0	0	0	0	0	0	0	0	0	0	0	0
Fv_L_max_1	10.7986	0.743587	0.0688597	11.2925	10.412	11.7027	10.9723	10.435	10.9908	11.0584	10.5863	10.903	11.3285	8.64402	11.2193	10.8367	0	0	0	0	0	0	0	0	0	0
Fv_tot_max_1	10.4699	0.721862	0.0689465	9.698	10.0497	9.68722	9.3179	10.0662	9.89239	10.491	10.0424	10.5484	10.6328	11.2925	10.412	11.7027	10.9723	10.435	10.9908	11.0584	10.5863	10.903	11.3285	8.64402	11.2193	10.8367
Fv_R_max_2	10.3891	0.779685	0.0750483	10.3518	10.0784	9.73839	9.21879	10.0241	10.3844	10.0316	11.1082	11.9424	11.013	0	0	0	0	0	0	0	0	0	0	0	0	0
Fv_L_max_2	10.0572	0.487606	0.0484835	9.70907	9.91807	10.152	10.23	9.33868	9.90652	10.0852	10.3567	10.0433	9.65521	9.93477	11.4222	9.99128	0	0	0	0	0	0	0	0	0	0
Fv_tot_max_2	10.2015	0.63772	0.0625125	10.3518	10.0784	9.73839	9.21879	10.0241	10.3844	10.0316	11.1082	11.9424	11.013	9.70907	9.91807	10.152	10.23	9.33868	9.90652	10.0852	10.3567	10.0433	9.65521	9.93477	11.4222	9.99128
Fv_R_min	8.38103	0.922825	0.110109	9.17921	8.65866	7.3707	6.24262	9.15277	8.60171	8.69129	8.99792	8.12315	8.79229	0	0	0	0	0	0	0	0	0	0	0	0	0
Fv_L_min	7.59893	0.736901	0.0969744	8.16869	8.77824	7.42423	7.41028	7.18324	6.58792	7.42763	6.31019	8.27839	7.49998	7.09754	8.06911	8.55062	0	0	0	0	0	0	0	0	0	0
Fv_tot_min	7.93897	0.895395	0.112785	9.17921	8.65866	7.3707	6.24262	9.15277	8.60171	8.69129	8.99792	8.12315	8.79229	8.16869	8.77824	7.42423	7.41028	7.18324	6.58792	7.42763	6.31019	8.27839	7.49998	7.09754	8.06911	8.55062
Fh_R_max	1.06015	0.197143	0.185957	1.11315	1.13942	0.696134	0.925472	1.07352	1.03158	1.03737	1.1976	1.45249	0.934792	0	0	0	0	0	0	0	0	0	0	0	0	0
Fh_L_max	1.58539	0.315118	0.198764	1.64587	1.35204	1.86153	1.85777	1.24402	1.38941	1.54693	2.32889	1.56647	1.5551	1.21909	1.77663	1.26633	0	0	0	0	0	0	0	0	0	0
Fh_tot_max	1.35703	0.375419	0.276648	1.11315	1.13942	0.696134	0.925472	1.07352	1.03158	1.03737	1.1976	1.45249	0.934792	1.64587	1.35204	1.86153	1.85777	1.24402	1.38941	1.54693	2.32889	1.56647	1.5551	1.21909	1.77663	1.26633
Fh_R_min	-1.94415	0.228531	-0.117548	-1.7546	-1.76961	-1.8704	-1.70681	-1.80981	-2.22904	-1.87389	-1.96971	-2.42246	-2.0352	0	0	0	0	0	0	0	0	0	0	0	0	0
Fh_L_min	-0.754292	0.295433	-0.391669	-0.781521	-0.742871	-0.740881	-0.448648	-0.451422	-0.677665	-0.536143	-1.02733	-0.666375	-0.60701	-0.589447	-1.54052	-0.995958	0	0	0	0	0	0	0	0	0	0
Fh_tot_min	-1.27162	0.657806	-0.517296	-1.7546	-1.76961	-1.8704	-1.70681	-1.80981	-2.22904	-1.87389	-1.96971	-2.42246	-2.0352	-0.781521	-0.742871	-0.740881	-0.448648	-0.451422	-0.677665	-0.536143	-1.02733	-0.666375	-0.60701	-0.589447	-1.54052	-0.995958
brakeingImpulse_R	0.174649	0.0688782	0.39438	0.162123	0.132647	0.0433052	0.104143	0.177929	0.259773	0.213325	0.204661	0.179732	0.268858	0	0	0	0	0	0	0	0	0	0	0	0	0
brakeingImpulse_L	0.291545	0.0635707	0.218048	0.202279	0.289293	0.31667	0.285531	0.213621	0.270268	0.289265	0.373975	0.346233	0.423992	0.233698	0.303727	0.24153	0	0	0	0	0	0	0	0	0	0
brakeingImpulse_tot	0.240721	0.0874972	0.36348	0.162123	0.132647	0.0433052	0.104143	0.177929	0.259773	0.213325	0.204661	0.179732	0.268858	0.202279	0.289293	0.31667	0.285531	0.213621	0.270268	0.289265	0.373975	0.346233	0.423992	0.233698	0.303727	0.24153
propulsionImpulse_R	0.359186	0.0553029	0.153967	0.246585	0.334329	0.401751	0.44187	0.336507	0.379069	0.336727	0.348512	0.421293	0.345217	0	0	0	0	0	0	0	0	0	0	0	0	0
propulsionImpulse_L	0.133629	0.0425561	0.318463	0.17734	0.102201	0.130272	0.0837465	0.098491	0.136566	0.13578	0.135453	0.0944658	0.114085	0.1061	0.224208	0.198474	0	0	0	0	0	0	0	0	0	0
propulsionImpulse_tot	0.231697	0.123733	0.534028	0.246585	0.334329	0.401751	0.44187	0.336507	0.379069	0.336727	0.348512	0.421293	0.345217	0.17734	0.102201	0.130272	0.0837465	0.098491	0.136566	0.13578	0.135453	0.0944658	0.114085	0.1061	0.224208	0.198474
relHorImp_R	-0.184536	0.099609	-0.53978	-0.0844617	-0.201682	-0.358446	-0.337728	-0.158578	-0.119296	-0.123402	-0.143851	-0.24156	-0.0763591	0	0	0	0	0	0	0	0	0	0	0	0	0
relHorImp_L	0.157915	0.0828509	0.524654	0.0249397	0.187092	0.186398	0.201785	0.11513	0.133702	0.153485	0.238522	0.251768	0.309907	0.127598	0.0795186	0.0430551	0	0	0	0	0	0	0	0	0	0
relHorImp_tot	0.00902331	0.194763	21.5844	-0.0844617	-0.201682	-0.358446	-0.337728	-0.158578	-0.119296	-0.123402	-0.143851	-0.24156	-0.0763591	0.0249397	0.187092	0.186398	0.201785	0.11513	0.133702	0.153485	0.238522	0.251768	0.309907	0.127598	0.0795186	0.0430551
antRatio_R	-1.88032	0.359331	-0.191101	-1.57624	-1.55308	-2.68684	-1.84426	-1.68588	-2.16082	-1.80639	-1.64471	-1.6678	-2.17717	0	0	0	0	0	0	0	0	0	0	0	0	0
antRatio_L	-0.48115	0.172325	-0.358152	-0.474839	-0.549447	-0.397996	-0.241498	-0.362874	-0.487737	-0.346585	-0.441126	-0.4254	-0.390334	-0.483515	-0.867105	-0.78649	0	0	0	0	0	0	0	0	0	0
antRatio_tot	-1.08948	0.756292	-0.694175	-1.57624	-1.55308	-2.68684	-1.84426	-1.68588	-2.16082	-1.80639	-1.64471	-1.6678	-2.17717	-0.474839	-0.549447	-0.397996	-0.241498	-0.362874	-0.487737	-0.346585	-0.441126	-0.4254	-0.390334	-0.483515	-0.867105	-0.78649
Fvert [N]	Fvert Mean	Fvert Std	Left steps												Right steps
1	3.48619	1.47511	2.66912	3.38542	5.03571	3.45738	2.7185	3.376	3.86208	3.67317	5.49979	6.574	2.10975	3.95412	3.68942	3.811	2.55662	1.05775	2.39483	3.45388	5.56504	5.03538	2.40617	0	3.89717
2	4.52062	1.44562	3.91653	4.16339	6.3413	4.68106	3.45718	4.31504	5.00485	4.3965	6.54922	6.99922	3.00719	5.34194	4.41603	4.83865	3.88568	1.9118	3.25933	4.51646	6.4305	6.39319	3.77878	1.27304	5.09745
3	5.50275	1.37624	5.07646	4.97638	7.58135	5.91905	4.26698	5.20808	5.98426	5.03794	7.44157	7.39785	3.82245	6.46271	5.06265	5.81322	5.19299	2.93555	4.004	5.51012	7.15181	7.51184	5.35516	2.80719	6.04373
4	6.40727	1.29027	6.15213	5.77649	8.65229	7.1347	5.0868	6.03742	6.88498	5.64671	8.2264	7.8249	4.57204	7.4132	5.66381	6.65224	6.44204	4.04711	4.61728	6.39841	7.72448	8.29695	6.71132	4.60095	6.80447
5	7.19996	1.24386	7.13589	6.56504	9.57718	8.23229	5.9367	6.83275	7.72768	6.27795	8.92616	8.35844	5.27168	8.22621	6.19821	7.36864	7.48438	5.05879	5.09525	7.136	8.21224	8.78033	7.61745	6.1586	7.42115
6	7.88459	1.23183	8.06509	7.26723	10.3605	9.16634	6.79621	7.61351	8.50758	6.9705	9.56005	8.99086	5.91254	8.96562	6.73569	7.98053	8.33619	5.86589	5.48449	7.72634	8.63807	8.9792	8.15726	7.26907	7.99673
7	8.46973	1.24365	8.89251	7.90022	11.0023	9.94026	7.61167	8.39925	9.25579	7.7269	10.125	9.68102	6.50828	9.63387	7.32065	8.46886	8.97274	6.47971	5.79614	8.17363	9.00341	8.99001	8.44749	7.92633	8.54776
8	8.95606	1.26568	9.5933	8.45759	11.476	10.4949	8.38493	9.1427	9.90579	8.54148	10.5689	10.3577	7.0574	10.186	7.95714	8.84725	9.39776	6.91868	6.03418	8.49581	9.30209	8.87612	8.5905	8.34272	9.06043
9	9.3444	1.29022	10.1934	8.95028	11.7027	10.8374	9.09371	9.8193	10.4552	9.32732	10.8319	10.9035	7.56245	10.6469	8.61226	9.14147	9.62913	7.21593	6.20047	8.74681	9.53117	8.72833	8.66016	8.59139	9.53984
10	9.62666	1.30673	10.6697	9.39633	11.6772	10.9723	9.67511	10.3609	10.853	10.0049	10.903	11.2348	8.02195	10.9977	9.1908	9.36988	9.71975	7.40879	6.28716	8.94181	9.699	8.61624	8.72367	8.73395	9.95525
11	9.79667	1.30168	11.0321	9.77247	11.4361	10.8998	10.1076	10.7196	11.0522	10.4234	10.8028	11.3285	8.37085	11.1972	9.70878	9.54241	9.73989	7.5272	6.31015	9.07959	9.80506	8.55533	8.81912	8.81997	10.2731
12	9.86386	1.27675	11.2488	10.076	11.0421	10.6675	10.3498	10.919	11.0584	10.5863	10.6259	11.2353	8.57454	11.2193	10.1425	9.65134	9.72849	7.58431	6.28298	9.156	9.85503	8.532	8.96713	8.87656	10.4893
13	9.84457	1.23718	11.2925	10.2811	10.5178	10.3445	10.435	10.9908	10.9281	10.5122	10.4192	11.0092	8.64402	11.0799	10.4986	9.698	9.69534	7.58458	6.226	9.19867	9.87933	8.55622	9.14914	8.87899	10.606
14	9.74495	1.18085	11.168	10.3955	9.88831	9.95871	10.4032	10.9052	10.6802	10.2013	10.1816	10.6497	8.61303	10.8218	10.7249	9.6839	9.63339	7.53726	6.19258	9.22841	9.89239	8.64649	9.29637	8.79869	10.6328
15	9.57731	1.11178	10.9177	10.412	9.2111	9.51748	10.2597	10.6631	10.3072	9.67441	9.92552	10.1844	8.47097	10.4638	10.8231	9.62119	9.55081	7.4574	6.24262	9.25858	9.88237	8.7953	9.37938	8.66669	10.5934
16	9.37884	1.04386	10.5769	10.3067	8.59803	9.09019	10.0093	10.3258	9.85648	9.03419	9.69022	9.68838	8.24822	10.0361	10.8367	9.53468	9.4778	7.38294	6.39265	9.29743	9.84521	8.98615	9.44353	8.54016	10.5157
17	9.18055	0.994039	10.1675	10.1038	8.08076	8.72595	9.69909	9.94772	9.43036	8.36074	9.46922	9.21165	7.97621	9.58979	10.7851	9.44436	9.45305	7.3707	6.61449	9.34345	9.80608	9.20498	9.52499	8.42884	10.4138
18	9.00495	0.968284	9.73988	9.85984	7.70101	8.44184	9.37972	9.55509	9.06337	7.74272	9.27206	8.78013	7.707	9.17438	10.6744	9.35539	9.48077	7.4526	6.88029	9.40052	9.77345	9.45324	9.59701	8.33665	10.2925
19	8.87153	0.95912	9.33097	9.60383	7.48918	8.26334	9.07153	9.20126	8.78579	7.24708	9.1115	8.44025	7.48303	8.82725	10.5413	9.27117	9.54259	7.61437	7.17823	9.48065	9.73606	9.69908	9.64908	8.31198	10.1656
20	8.78936	0.959539	8.97634	9.36247	7.42423	8.20032	8.79934	8.90025	8.60127	6.9307	8.9752	8.17753	7.29173	8.58723	10.4005	9.20742	9.62587	7.828	7.48625	9.58422	9.70202	9.93954	9.71065	8.39046	10.0538
21	8.75523	0.959027	8.66172	9.1665	7.4707	8.23421	8.5828	8.65437	8.49984	6.78865	8.82331	7.98383	7.17479	8.44786	10.239	9.17921	9.72703	8.09466	7.78263	9.70108	9.68911	10.155	9.77175	8.57444	9.9677
22	8.76155	0.953812	8.50837	9.02012	7.60016	8.34751	8.41951	8.45409	8.46592	6.77565	8.65122	7.84456	7.11442	8.3873	10.0319	9.18492	9.83194	8.3931	8.06882	9.80561	9.68739	10.322	9.82289	8.85821	9.91996
23	8.79932	0.943697	8.43064	8.91787	7.78709	8.52758	8.30269	8.31259	8.48376	6.87294	8.52231	7.768	7.09754	8.36979	9.79058	9.21455	9.92541	8.69237	8.36639	9.88846	9.67717	10.4401	9.88445	9.213	9.89902
24	8.85401	0.929324	8.43346	8.84753	8.00929	8.64121	8.21417	8.23955	8.55803	7.06606	8.39653	7.77012	7.12628	8.37082	9.55018	9.25386	10.0034	8.97713	8.6427	9.94788	9.65848	10.491	9.96533	9.60151	9.87766
25	8.92348	0.903162	8.49158	8.80028	8.24261	8.83859	8.15773	8.23347	8.69609	7.32744	8.31083	7.85156	7.20436	8.38303	9.32373	9.28797	10.0497	9.22438	8.88956	9.9864	9.6371	10.479	10.0256	9.96291	9.83603
26	8.99654	0.861702	8.5777	8.77824	8.46742	9.03378	8.14705	8.28314	8.88645	7.62592	8.27839	7.99606	7.34945	8.40136	9.12158	9.30907	10.0429	9.42125	9.0831	10.0171	9.60588	10.4153	10.0424	10.2653	9.77153
27	9.06595	0.801846	8.68467	8.78568	8.69749	9.19717	8.18023	8.38006	9.10595	7.93755	8.31749	8.1896	7.52589	8.42136	8.95409	9.32389	9.97318	9.5657	9.21527	10.0462	9.55027	10.3164	10.0042	10.4491	9.69534
28	9.13553	0.727476	8.80352	8.82123	8.93969	9.33135	8.24795	8.52908	9.34822	8.24221	8.44946	8.41244	7.7364	8.43852	8.84171	9.34236	9.85081	9.65296	9.29417	10.0649	9.46755	10.1882	9.97129	10.5484	9.59462
29	9.20258	0.635703	8.92538	8.87137	9.18779	9.45191	8.34607	8.72495	9.60329	8.54991	8.68158	8.66471	7.98567	8.45128	8.7818	9.36457	9.69626	9.68722	9.3179	10.0662	9.36791	10.0297	9.88586	10.5416	9.47633
30	9.26156	0.54427	9.04244	8.9318	9.40921	9.57266	8.4548	8.93898	9.83714	8.8671	8.97739	8.90501	8.26352	8.44957	8.75664	9.38389	9.52466	9.67099	9.28947	10.0528	9.26852	9.84694	9.7737	10.4399	9.35861
31	9.30715	0.475302	9.14558	9.00682	9.60214	9.68766	8.57589	9.13704	9.99884	9.18874	9.2884	9.10807	8.55111	8.41798	8.74443	9.39659	9.34116	9.61788	9.21879	10.0241	9.17299	9.65875	9.64562	10.2869	9.24903
32	9.3447	0.443541	9.23696	9.10254	9.78243	9.80744	8.71756	9.32698	10.0746	9.50175	9.58829	9.26693	8.82422	8.38343	8.75461	9.40258	9.14765	9.54488	9.11548	9.97358	9.08363	9.49314	9.52485	10.1212	9.15342
33	9.37904	0.442285	9.33142	9.21102	9.94262	9.93863	8.86014	9.52058	10.0852	9.78909	9.83991	9.39381	9.08958	8.41982	8.8135	9.39932	8.96326	9.46154	8.98581	9.90027	9.00177	9.33866	9.43913	9.92551	9.06728
34	9.41328	0.456566	9.43417	9.32906	10.0684	10.072	9.00033	9.70711	10.0499	10.0459	10.0057	9.50839	9.35512	8.61874	8.93337	9.38506	8.8079	9.37215	8.83014	9.81042	8.91792	9.18721	9.388	9.69475	8.98349
35	9.44262	0.479791	9.53495	9.45742	10.1439	10.1825	9.13094	9.85242	9.97439	10.246	10.0433	9.60315	9.6103	9.03277	9.11994	9.36503	8.70345	9.26777	8.6493	9.71503	8.82844	9.03543	9.3387	9.44661	8.8985
36	9.45821	0.517795	9.62009	9.58788	10.152	10.23	9.24199	9.90652	9.87373	10.3567	9.92725	9.65521	9.82473	9.65572	9.34686	9.34341	8.65866	9.13935	8.45639	9.62105	8.74319	8.89744	9.26217	9.20921	8.82919
37	9.44707	0.575221	9.68017	9.70958	10.079	10.1936	9.32348	9.8344	9.75436	10.3457	9.65696	9.62921	9.93477	10.3604	9.58927	9.31867	8.66493	8.98692	8.28209	9.5363	8.67315	8.78539	9.16825	8.9839	8.79229
38	9.39972	0.637655	9.70907	9.80574	9.92205	10.0657	9.33868	9.6273	9.62711	10.1774	9.30089	9.50489	9.90109	10.9749	9.80474	9.29512	8.71729	8.82909	8.12945	9.46313	8.62268	8.71601	9.08562	8.77916	8.79644
39	9.31412	0.675292	9.69224	9.86051	9.69984	9.84673	9.2587	9.28591	9.48971	9.85899	8.99677	9.27823	9.7036	11.3533	9.94974	9.28093	8.82044	8.69471	8.02635	9.377	8.60171	8.69129	9.0245	8.60058	8.833
40	9.19671	0.671534	9.61055	9.86193	9.41563	9.55544	9.06835	8.85065	9.31535	9.39836	8.92132	8.97539	9.36325	11.4222	9.99128	9.28162	8.97861	8.59692	7.96954	9.29302	8.62471	8.69372	8.99792	8.44865	8.88986
41	9.05592	0.641983	9.45018	9.80834	9.09707	9.20553	8.78313	8.39059	9.05336	8.8329	9.1439	8.63073	8.9461	11.1612	9.91414	9.29981	9.17166	8.53909	7.95672	9.22281	8.69209	8.71697	9.00005	8.31528	8.95454
42	8.89841	0.641731	9.20727	9.70772	8.79488	8.79932	8.40633	7.94422	8.69738	8.20005	9.53295	8.2902	8.51991	10.6254	9.72336	9.33549	9.38986	8.52863	7.97478	9.17557	8.80142	8.76652	9.00956	8.20886	9.0238
43	8.73008	0.703221	8.89709	9.55657	8.56862	8.37068	8.01312	7.48581	8.29414	7.56032	9.81192	7.99534	8.15543	9.86523	9.43064	9.3886	9.60944	8.5575	8.00891	9.15277	8.95233	8.84815	9.0236	8.14069	9.10489
44	8.555	0.826655	8.5418	9.38125	8.46869	7.91482	7.60493	7.00212	7.85612	6.92255	9.80626	7.73827	7.89263	9.01208	9.04037	9.46098	9.79572	8.62245	8.05521	9.15386	9.14181	8.9688	9.05102	8.12315	9.2101
45	8.3845	0.99819	8.16869	9.28335	8.46363	7.41028	7.18324	6.58792	7.42763	6.31019	9.52006	7.49998	7.73828	8.06911	8.55062	9.56281	9.94181	8.72268	8.11714	9.17338	9.36342	9.12533	9.09701	8.17984	9.34701
46	8.22714	1.22423	7.80343	9.39471	8.48705	6.81775	6.73959	6.21074	7.06858	5.73238	9.00608	7.28838	7.71593	7.08823	7.94381	9.69683	10.0372	8.84696	8.19072	9.20378	9.60102	9.30139	9.171	8.35575	9.52304
47	8.07745	1.50803	7.44276	9.67884	8.44041	6.17531	6.25072	5.81827	6.79929	5.19167	8.34213	7.02902	7.81016	6.11696	7.23023	9.86242	10.0784	8.98472	8.26673	9.24459	9.84031	9.48515	9.28278	8.65151	9.75891
48	7.91382	1.83174	7.10597	9.91807	8.22536	5.50894	5.72192	5.3914	6.56638	4.64308	7.61112	6.63342	7.85226	5.267	6.4185	10.0406	10.0617	9.14383	8.33716	9.29878	10.0628	9.67988	9.44248	9.05579	10.0315
49	7.7118	2.16553	6.75145	9.89596	7.80961	4.84473	5.16419	4.9533	6.31265	4.06369	6.87597	6.08441	7.63065	4.56841	5.55664	10.1996	9.97542	9.31915	8.38991	9.35719	10.2455	9.85596	9.67074	9.53391	10.3125
50	7.46654	2.48778	6.35438	9.50606	7.2181	4.19111	4.60236	4.49496	6.02228	3.48246	6.1856	5.49086	7.09559	3.98376	4.73187	10.3136	9.80137	9.49858	8.39941	9.41564	10.3637	9.98841	9.95247	10.0646	10.5732
51	7.17307	2.79936	5.90746	8.78964	6.49304	3.54528	4.04699	3.99384	5.68537	2.91425	5.55067	4.8884	6.36952	3.44963	3.92472	10.3518	9.54267	9.65138	8.32215	9.46934	10.3844	10.0316	10.2617	10.6202	10.7866
52	6.82614	3.09704	5.40942	7.84749	5.72338	2.93284	3.43903	3.46397	5.2876	2.37713	4.95501	4.23173	5.52399	2.94268	3.13706	10.2818	9.20374	9.73839	8.14851	9.50428	10.2723	9.95784	10.5372	11.1456	10.9402
53	6.41347	3.37854	4.86288	6.8334	4.93487	2.32279	2.78058	2.84039	4.79722	1.82627	4.34955	3.53845	4.61431	2.48432	2.32058	10.0674	8.76694	9.72756	7.87709	9.49972	10.0011	9.70271	10.7684	11.5803	11.013
54	5.93791	3.61816	4.25456	5.81596	4.16737	1.71271	2.13265	2.20536	4.24234	1.28708	3.73945	2.78595	3.66757	2.01944	1.55931	9.67414	8.23547	9.61932	7.46023	9.43402	9.56089	9.19636	10.9664	11.858	10.9772
55	5.36127	3.86085	3.60031	4.90662	3.44544	1.00538	1.53905	1.65152	3.66786	0	3.15225	2.03702	2.74917	1.51193	0.548295	9.08022	7.60294	9.41992	6.86667	9.28069	8.94247	8.4462	11.1082	11.9424	10.8046
56	4.78048	3.93933	2.92204	4.1864	2.76765	0	1.03281	1.17093	3.08865	0	2.60669	1.35713	1.90817	0.671713	0	8.24516	6.85133	9.07967	6.14722	8.98258	8.13461	7.51096	11.0294	11.7658	10.4921
57	4.14757	3.88625	2.21885	3.62816	2.11805	0	0.266768	0	2.46713	0	2.07494	0.377992	1.17603	0	0	7.24779	5.98084	8.52074	5.39263	8.40502	7.15923	6.49553	10.5766	11.2885	9.99925
58	3.57012	3.61574	1.55525	3.20523	1.52212	0	0	0	1.80815	0	1.56215	0	0.324212	0	0	6.1577	4.9466	7.75069	4.63079	7.55544	6.08708	5.42858	9.73314	10.5471	9.29846
59	2.99807	3.24141	0.752835	2.85285	0.855867	0	0	0	1.19833	0	1.13789	0	0	0	0	5.03014	3.90708	6.82408	3.86717	6.59079	5.01346	4.35918	8.63636	9.5666	8.36303
60	2.39572	2.8418	0	2.55392	0	0	0	0	0.0660505	0	0.815023	0	0	0	0	3.93259	2.92024	5.77297	3.12891	5.55382	3.9957	3.3364	7.43789	8.3489	7.23926
61	1.90044	2.35236	0	2.31379	0	0	0	0	0	0	0.233792	0	0	0	0	2.86263	2.01815	4.69083	2.37245	4.51914	3.03063	2.40542	6.27078	6.93267	6.05975
62	1.45006	1.87626	0	2.11039	0	0	0	0	0	0	0	0	0	0	0	1.90676	1.26398	3.58269	1.6604	3.50114	2.1437	1.6005	5.2041	5.49173	4.88591
63	1.05062	1.44996	0	1.93828	0	0	0	0	0	0	0	0	0	0	0	0.966703	0.602465	2.56265	1.03201	2.54241	1.39239	0.937372	4.27453	4.14892	3.76653
64	0.650827	1.11511	0	1.79557	0	0	0	0	0	0	0	0	0	0	0	0	0	1.6155	0	1.69001	0.621727	0.144538	3.52308	2.90946	2.66912
65	0.437605	0.834821	0	1.67311	0	0	0	0	0	0	0	0	0	0	0	0	0	0.856259	0	0.990909	0	0	2.97323	1.83511	1.7363
66	0.260833	0.644191	0	1.55664	0	0	0	0	0	0	0	0	0	0	0	0	0	0	0	0.0800833	0	0	2.5855	0.913569	0.863366
67	0.161957	0.551791	0	1.43594	0	0	0	0	0	0	0	0	0	0	0	0	0	0	0	0	0	0	2.28906	0	0
68	0.147196	0.500883	0	1.31395	0	0	0	0	0	0	0	0	0	0	0	0	0	0	0	0	0	0	2.07155	0	0
69	0.134611	0.460184	0	1.17191	0	0	0	0	0	0	0	0	0	0	0	0	0	0	0	0	0	0	1.92414	0	0
70	0.121096	0.419069	0	0.991242	0	0	0	0	0	0	0	0	0	0	0	0	0	0	0	0	0	0	1.79397	0	0
71	0.105287	0.373319	0	0.769815	0	0	0	0	0	0	0	0	0	0	0	0	0	0	0	0	0	0	1.6518	0	0
72	0.0666224	0.31951	0	0	0	0	0	0	0	0	0	0	0	0	0	0	0	0	0	0	0	0	1.53231	0	0
73	0.06275	0.300938	0	0	0	0	0	0	0	0	0	0	0	0	0	0	0	0	0	0	0	0	1.44325	0	0
74	0.0617055	0.295929	0	0	0	0	0	0	0	0	0	0	0	0	0	0	0	0	0	0	0	0	1.41923	0	0
75	0.0613307	0.294132	0	0	0	0	0	0	0	0	0	0	0	0	0	0	0	0	0	0	0	0	1.41061	0	0
76	0.0615616	0.295239	0	0	0	0	0	0	0	0	0	0	0	0	0	0	0	0	0	0	0	0	1.41592	0	0
77	0.0616526	0.295675	0	0	0	0	0	0	0	0	0	0	0	0	0	0	0	0	0	0	0	0	1.41801	0	0
78	0.0610366	0.292721	0	0	0	0	0	0	0	0	0	0	0	0	0	0	0	0	0	0	0	0	1.40384	0	0
79	0.059663	0.286134	0	0	0	0	0	0	0	0	0	0	0	0	0	0	0	0	0	0	0	0	1.37225	0	0
80	0.0578297	0.277342	0	0	0	0	0	0	0	0	0	0	0	0	0	0	0	0	0	0	0	0	1.33008	0	0
81	0.05618	0.26943	0	0	0	0	0	0	0	0	0	0	0	0	0	0	0	0	0	0	0	0	1.29214	0	0
82	0.0547971	0.262798	0	0	0	0	0	0	0	0	0	0	0	0	0	0	0	0	0	0	0	0	1.26033	0	0
83	0.0518448	0.248639	0	0	0	0	0	0	0	0	0	0	0	0	0	0	0	0	0	0	0	0	1.19243	0	0
84	0.0464209	0.222627	0	0	0	0	0	0	0	0	0	0	0	0	0	0	0	0	0	0	0	0	1.06768	0	0
85	0.0417536	0.200243	0	0	0	0	0	0	0	0	0	0	0	0	0	0	0	0	0	0	0	0	0.960333	0	0
86	0.0390105	0.187088	0	0	0	0	0	0	0	0	0	0	0	0	0	0	0	0	0	0	0	0	0.897241	0	0
87	0.0167963	0.0805522	0	0	0	0	0	0	0	0	0	0	0	0	0	0	0	0	0	0	0	0	0.386315	0	0
88	0	0	0	0	0	0	0	0	0	0	0	0	0	0	0	0	0	0	0	0	0	0	0	0	0
89	0.0178043	0.0853867	0	0	0.4095	0	0	0	0	0	0	0	0	0	0	0	0	0	0	0	0	0	0	0	0
90	0.0462389	0.221754	0	0	1.06349	0	0	0	0	0	0	0	0	0	0	0	0	0	0	0	0	0	0	0	0
91	0.0747465	0.289549	0	0.362	1.35717	0	0	0	0	0	0	0	0	0	0	0	0	0	0	0	0	0	0	0	0
92	0.120559	0.409865	0	1.08172	1.69114	0	0	0	0	0	0	0	0	0	0	0	0	0	0	0	0	0	0	0	0
93	0.145346	0.494315	0	1.30145	2.04151	0	0	0	0	0	0	0	0	0	0	0	0	0	0	0	0	0	0	0	0
94	0.172393	0.586285	0	1.54385	2.42118	0	0	0	0	0	0	0	0	0	0	0	0	0	0	0	0	0	0	0	0
95	0.219461	0.685223	0	1.82082	2.82086	0	0	0	0	0	0.405926	0	0	0	0	0	0	0	0	0	0	0	0	0	0
96	0.30108	0.820001	0	2.1601	3.29462	0	0	0	0	0	1.10694	0	0.363163	0	0	0	0	0	0	0	0	0	0	0	0
97	0.477323	1.01455	0	2.65367	3.92135	0	0	0	0.581182	0.891361	1.60464	0	1.32622	0	0	0	0	0	0	0	0	0	0	0	0
98	0.96142	1.29544	0.945465	3.38483	4.66152	0	1.4049	1.03041	1.66829	2.07567	2.37898	0	2.36815	0	0	0	0	0.712574	0	0	0	1.48186	0	0	0
99	1.6095	1.63856	1.70354	4.32306	5.38344	1.1042	2.42326	2.51131	2.72145	3.24649	3.41429	1.15483	3.55394	0	0	0	0	1.50261	1.29939	0	0	2.67665	0	0	0
100	2.35369	1.9466	2.48013	5.28792	5.94421	2.31363	3.376	3.86208	3.67317	4.45538	4.46467	2.10975	4.67758	1.40008	1.41688	0	0	2.39483	2.57012	0	0	3.70854	0	0	0
Fhor [N]	Fhor Mean	Fhor Std	Left steps												Right steps
1	0.568748	0.532878	0.496583	0.681167	1.38308	0.982625	0.962792	0.823417	0.891083	1.2585	1.48867	0.649042	0.605417	0.608917	1.26633	-0.0502917	-0.0614583	-0.29975	0.278208	0.112708	0.881792	0.369875	-0.176583	0	-0.0709167
2	0.68969	0.559212	0.814141	0.843545	1.49673	1.22042	1.02717	0.933987	1.08339	1.48796	1.53339	0.717075	0.743972	0.989247	1.14048	0.0917155	0.104182	-0.333806	0.448443	0.277114	0.923904	0.598662	-0.0202639	-0.2848	0.026213
3	0.837121	0.552892	1.09186	0.95312	1.64469	1.42433	1.08093	1.0213	1.18866	1.72302	1.56647	0.902239	0.836106	1.30698	1.05066	0.288658	0.341957	-0.24425	0.649259	0.469561	0.969241	0.795191	0.284236	-0.242464	0.152028
4	0.99624	0.523082	1.30487	1.04137	1.79224	1.62199	1.15373	1.13882	1.28505	1.95721	1.55475	1.13571	0.918527	1.54266	1.02278	0.506941	0.610225	-0.0623472	0.814553	0.666686	1.00827	0.936197	0.638389	0.0292955	0.295597
5	1.13703	0.480938	1.46203	1.15386	1.86153	1.7847	1.2237	1.26732	1.41441	2.15864	1.45365	1.3221	1.02325	1.70263	1.00294	0.71762	0.840409	0.162792	0.905472	0.842352	1.02861	1.02157	0.93362	0.430279	0.438144
6	1.22971	0.43946	1.58331	1.26346	1.8464	1.85777	1.24402	1.34051	1.51714	2.28149	1.29265	1.42992	1.12894	1.77663	0.960909	0.897242	1.00538	0.391657	0.925472	0.976826	1.03013	1.03737	1.11482	0.812825	0.568352
7	1.27204	0.407587	1.64587	1.33143	1.80494	1.83413	1.20983	1.35874	1.54693	2.32889	1.14968	1.50491	1.18886	1.75205	0.939955	1.02516	1.10452	0.582583	0.878702	1.05562	1.03158	0.989883	1.19539	1.12536	0.671889
8	1.27561	0.39178	1.6243	1.35204	1.74848	1.75456	1.16781	1.37924	1.54132	2.32829	1.05563	1.5551	1.21222	1.67805	0.954178	1.09624	1.13942	0.689866	0.759894	1.07352	1.02675	0.897247	1.1976	1.36108	0.746083
9	1.23846	0.383899	1.53506	1.34232	1.63387	1.62721	1.1329	1.38941	1.53013	2.26494	0.977662	1.53763	1.21909	1.61555	0.946374	1.11315	1.10657	0.696134	0.594794	1.0407	1.00745	0.793513	1.12113	1.45249	0.80662
10	1.15622	0.368328	1.41772	1.29943	1.46399	1.44715	1.07262	1.3475	1.47368	2.10812	0.897917	1.43877	1.19023	1.55515	0.877981	1.08023	1.01765	0.609333	0.443519	0.967436	0.971814	0.692886	0.983292	1.37576	0.860917
11	1.04359	0.343412	1.28435	1.21017	1.26135	1.2449	0.969727	1.2542	1.35722	1.88224	0.839032	1.29439	1.10635	1.47084	0.780124	1.0054	0.891397	0.450208	0.329523	0.860193	0.927925	0.599723	0.864657	1.21021	0.908426
12	0.918053	0.316113	1.13058	1.0749	1.02876	1.04817	0.843042	1.13338	1.20306	1.63564	0.781023	1.13579	0.993083	1.35229	0.684264	0.896037	0.754111	0.266125	0.245208	0.73675	0.882449	0.514056	0.792296	1.05142	0.932796
13	0.782616	0.289008	0.956859	0.926554	0.766723	0.858178	0.711792	0.98549	1.03257	1.36642	0.700417	0.960588	0.889519	1.18981	0.579511	0.761343	0.611745	0.0881389	0.167667	0.608981	0.811717	0.446337	0.740014	0.904999	0.934792
14	0.644326	0.267938	0.778967	0.790984	0.508531	0.66417	0.585025	0.8049	0.844761	1.09363	0.612546	0.778779	0.791817	0.992024	0.477771	0.622181	0.471798	-0.0810833	0.0770602	0.496125	0.716739	0.400327	0.700255	0.773492	0.91869
15	0.519159	0.257623	0.61176	0.669182	0.301732	0.483178	0.466275	0.642758	0.673402	0.835019	0.556759	0.619832	0.69071	0.778363	0.413615	0.48967	0.359841	-0.233236	-0.0290682	0.40108	0.616389	0.363595	0.681806	0.66745	0.880542
16	0.420044	0.261727	0.447953	0.561154	0.185939	0.352341	0.368617	0.537703	0.536958	0.636361	0.557639	0.518424	0.591027	0.583357	0.413428	0.369759	0.2801	-0.369014	-0.162552	0.32267	0.535323	0.324182	0.666	0.57927	0.824375
17	0.344497	0.277532	0.279421	0.465438	0.106437	0.278106	0.315718	0.485181	0.457395	0.498236	0.578792	0.461812	0.526585	0.44738	0.446225	0.263767	0.22506	-0.479218	-0.317022	0.268473	0.482161	0.288104	0.607884	0.460261	0.777231
18	0.28373	0.295896	0.126168	0.398239	0.0225682	0.227919	0.316319	0.430346	0.409343	0.390569	0.571347	0.39521	0.505881	0.376	0.446755	0.181691	0.176482	-0.550144	-0.462296	0.236155	0.444114	0.286207	0.50894	0.320826	0.767148
19	0.231494	0.306333	0.0169811	0.358598	-0.0614848	0.174114	0.345125	0.344083	0.350712	0.278	0.510708	0.298053	0.498553	0.325027	0.390477	0.12911	0.137265	-0.568583	-0.56611	0.206042	0.414148	0.315042	0.417625	0.220758	0.790125
20	0.18847	0.304723	-0.0383737	0.318384	-0.123386	0.122727	0.35938	0.251854	0.273731	0.151708	0.419273	0.197991	0.465803	0.248415	0.318162	0.0951107	0.121058	-0.530366	-0.619357	0.167299	0.3814	0.337157	0.393907	0.205551	0.817389
21	0.157404	0.295732	-0.0664545	0.26123	-0.166772	0.095601	0.336943	0.193105	0.219828	0.0556157	0.319782	0.142085	0.426568	0.157653	0.262182	0.0687694	0.127198	-0.450495	-0.640785	0.124788	0.33461	0.332888	0.425833	0.240242	0.81988
22	0.129626	0.284597	-0.0869672	0.201057	-0.214532	0.0775758	0.296273	0.144301	0.202136	-0.00961111	0.208208	0.117851	0.401371	0.0704053	0.209686	0.0452247	0.137451	-0.353319	-0.651943	0.0933864	0.273139	0.308068	0.453514	0.267337	0.790792
23	0.0990978	0.272699	-0.118352	0.159764	-0.241708	0.0445694	0.2605	0.0903148	0.181444	-0.0605648	0.123051	0.10119	0.376111	-0.0134954	0.156083	0.0263796	0.126421	-0.272042	-0.659051	0.0745833	0.195037	0.273056	0.44019	0.278644	0.737125
24	0.0703181	0.25658	-0.144181	0.131624	-0.220787	0.0298548	0.219155	0.0540257	0.160056	-0.103181	0.047287	0.0992109	0.336848	-0.0802437	0.12171	0.016287	0.0913758	-0.226139	-0.653709	0.0587614	0.105113	0.225896	0.393292	0.281406	0.673653
25	0.0482092	0.238378	-0.158158	0.100112	-0.170698	0.0208826	0.163981	0.0506111	0.160705	-0.126958	0.00577778	0.117333	0.292822	-0.103269	0.111129	0.0171061	0.0494646	-0.213083	-0.640804	0.0416705	0.0219369	0.163655	0.334208	0.252484	0.617903
26	0.027948	0.221177	-0.172284	0.0669996	-0.125775	0.022529	0.109665	0.0517449	0.176697	-0.137208	-0.0256991	0.135606	0.244888	-0.0931507	0.0927677	0.0274646	0.0118662	-0.214435	-0.626087	0.0194773	-0.0410724	0.0983624	0.259657	0.186481	0.57431
27	0.00125628	0.20523	-0.192689	0.0382168	-0.104409	0.0166225	0.071029	0.0165535	0.173109	-0.157801	-0.0795694	0.126676	0.189086	-0.0878384	0.0322449	0.0408178	-0.0269125	-0.215083	-0.595766	-0.00868939	-0.0757096	0.0399949	0.143546	0.138665	0.546801
28	-0.0311395	0.193867	-0.207371	0.0113523	-0.107841	-0.0067803	0.0441174	-0.0537727	0.125913	-0.205167	-0.170833	0.085053	0.110095	-0.111095	-0.0581174	0.0522008	-0.0754167	-0.205625	-0.548992	-0.0427917	-0.0958636	-0.0135568	0.103333	0.128909	0.526042
29	-0.0707814	0.188815	-0.208891	-0.0212904	-0.125803	-0.0434293	0.00598106	-0.134891	0.0461528	-0.287111	-0.288449	0.026585	0.0188674	-0.166093	-0.159177	0.0611629	-0.129186	-0.168736	-0.499318	-0.0827008	-0.119815	-0.0669419	0.0788102	0.137565	0.498736
30	-0.114254	0.194748	-0.210399	-0.0644482	-0.146962	-0.0883788	-0.0534646	-0.210552	-0.0415833	-0.397287	-0.414014	-0.0186944	-0.0657424	-0.233449	-0.255792	0.0681473	-0.176694	-0.111366	-0.472691	-0.126799	-0.153024	-0.122327	0.0779861	0.140048	0.449644
31	-0.159794	0.207886	-0.228485	-0.114261	-0.15885	-0.133136	-0.127311	-0.273886	-0.117568	-0.528528	-0.521028	-0.0434255	-0.137061	-0.304463	-0.335879	0.0720808	-0.2159	-0.0556111	-0.478255	-0.17092	-0.197383	-0.181659	0.0759028	0.123624	0.37675
32	-0.207146	0.221112	-0.269019	-0.168522	-0.166305	-0.173817	-0.203787	-0.326764	-0.17597	-0.661722	-0.591602	-0.0524306	-0.192152	-0.383182	-0.393636	0.0696338	-0.255781	-0.0240833	-0.51419	-0.209977	-0.255686	-0.24015	0.060838	0.0748215	0.28913
33	-0.258063	0.231229	-0.327729	-0.223542	-0.183065	-0.209486	-0.271645	-0.372215	-0.219566	-0.777	-0.627875	-0.0605093	-0.237965	-0.492311	-0.437218	0.0609449	-0.300069	-0.0234583	-0.573149	-0.243674	-0.326369	-0.303742	0.0181065	-0.00292761	0.199014
34	-0.313359	0.241788	-0.398347	-0.280278	-0.227472	-0.243458	-0.328875	-0.427931	-0.254708	-0.871417	-0.644514	-0.0824861	-0.276958	-0.645569	-0.485792	0.047375	-0.347319	-0.0479861	-0.640764	-0.276083	-0.396792	-0.366625	-0.0580139	-0.0787778	0.125542
35	-0.372324	0.257586	-0.473618	-0.33452	-0.296658	-0.2931	-0.369205	-0.50542	-0.298545	-0.948292	-0.657662	-0.13083	-0.324874	-0.84187	-0.56662	0.0282786	-0.399932	-0.0825046	-0.701055	-0.313898	-0.451883	-0.413986	-0.142926	-0.117775	0.0734352
36	-0.429198	0.27992	-0.541777	-0.377315	-0.366411	-0.350784	-0.392157	-0.585138	-0.354091	-1.00601	-0.666375	-0.206493	-0.398043	-1.07002	-0.669253	0.0054234	-0.45938	-0.108958	-0.739423	-0.367201	-0.490955	-0.442649	-0.197815	-0.119183	0.0324537
37	-0.476399	0.301144	-0.593504	-0.408962	-0.410742	-0.400788	-0.398364	-0.640852	-0.40622	-1.02733	-0.6565	-0.28836	-0.474784	-1.28376	-0.769723	-0.0220114	-0.525011	-0.123417	-0.753261	-0.431996	-0.523239	-0.46589	-0.211583	-0.122886	-0.018
38	-0.512845	0.31188	-0.630371	-0.439674	-0.429523	-0.43296	-0.397664	-0.667194	-0.445891	-0.989046	-0.62862	-0.351933	-0.527117	-1.4473	-0.84936	-0.0585589	-0.58735	-0.139222	-0.763653	-0.485178	-0.560855	-0.50537	-0.211403	-0.152527	-0.0946528
39	-0.544198	0.309095	-0.662732	-0.474335	-0.423308	-0.448648	-0.399648	-0.677665	-0.481213	-0.898093	-0.608639	-0.389668	-0.548842	-1.53648	-0.90854	-0.109682	-0.643692	-0.177333	-0.795819	-0.531898	-0.614737	-0.566045	-0.237764	-0.19673	-0.185032
40	-0.572925	0.29391	-0.701152	-0.505529	-0.387033	-0.447746	-0.39933	-0.675652	-0.510867	-0.783389	-0.596722	-0.409484	-0.555163	-1.54052	-0.946996	-0.177655	-0.707683	-0.250458	-0.854905	-0.571034	-0.686285	-0.635197	-0.304111	-0.252697	-0.277667
41	-0.595933	0.270536	-0.74298	-0.532694	-0.336446	-0.427532	-0.389484	-0.65632	-0.526976	-0.657713	-0.547278	-0.414623	-0.549606	-1.45143	-0.960764	-0.256018	-0.788713	-0.361708	-0.931357	-0.611072	-0.773362	-0.707203	-0.391463	-0.32845	-0.363278
42	-0.612266	0.255654	-0.774282	-0.566588	-0.309787	-0.394735	-0.37613	-0.6056	-0.527766	-0.509681	-0.426699	-0.404476	-0.532241	-1.30578	-0.956582	-0.337726	-0.889428	-0.499093	-1.01309	-0.65692	-0.874989	-0.785277	-0.486579	-0.405447	-0.443231
43	-0.629227	0.268727	-0.781521	-0.612947	-0.337405	-0.36822	-0.385917	-0.526341	-0.503398	-0.346264	-0.257625	-0.400119	-0.519117	-1.17836	-0.958583	-0.421577	-0.996338	-0.649889	-1.09759	-0.712125	-0.986146	-0.870072	-0.586486	-0.457019	-0.519167
44	-0.655156	0.300734	-0.768598	-0.662952	-0.438346	-0.344659	-0.420318	-0.460941	-0.476144	-0.195125	-0.100727	-0.425769	-0.531193	-1.07038	-0.981611	-0.510419	-1.09232	-0.805505	-1.18148	-0.774019	-1.09787	-0.954018	-0.689926	-0.493072	-0.59319
45	-0.689894	0.332912	-0.746278	-0.715037	-0.59669	-0.308	-0.441167	-0.440972	-0.487778	-0.0966157	0.0144213	-0.493667	-0.565708	-0.908824	-0.995958	-0.611699	-1.18316	-0.952644	-1.25591	-0.845542	-1.20271	-1.03239	-0.779046	-0.547968	-0.674227
46	-0.722291	0.372998	-0.706769	-0.742871	-0.723061	-0.266985	-0.431477	-0.410148	-0.527239	-0.051375	0.126042	-0.574417	-0.589447	-0.703311	-0.980735	-0.722197	-1.2763	-1.08146	-1.32688	-0.926409	-1.30246	-1.11283	-0.853625	-0.656409	-0.772333
47	-0.743437	0.430752	-0.646394	-0.715383	-0.740881	-0.235573	-0.421082	-0.357569	-0.536143	-0.0281435	0.258495	-0.60701	-0.541338	-0.503227	-0.940306	-0.842285	-1.37151	-1.1937	-1.40894	-1.01446	-1.41171	-1.20524	-0.932764	-0.806531	-0.897338
48	-0.758021	0.503771	-0.586953	-0.624301	-0.663447	-0.210109	-0.431802	-0.34413	-0.508484	-0.00888426	0.374292	-0.585931	-0.367025	-0.326787	-0.874727	-0.97054	-1.4599	-1.31137	-1.50866	-1.11006	-1.53944	-1.31711	-1.03883	-0.987662	-1.03262
49	-0.77751	0.584737	-0.540386	-0.485624	-0.562222	-0.195	-0.448311	-0.374606	-0.506962	-0.0105	0.4535	-0.567049	-0.14378	-0.166145	-0.791295	-1.10443	-1.53593	-1.44018	-1.60897	-1.20284	-1.68112	-1.4398	-1.18258	-1.18327	-1.16522
50	-0.808133	0.663433	-0.517501	-0.323264	-0.488844	-0.213316	-0.451422	-0.385501	-0.526293	-0.0304352	0.52612	-0.580154	0.00762121	-0.08221	-0.708244	-1.24317	-1.60581	-1.57637	-1.68094	-1.29708	-1.82686	-1.57583	-1.34736	-1.37307	-1.28712
51	-0.844054	0.730711	-0.521139	-0.157149	-0.428474	-0.249396	-0.449275	-0.355362	-0.518184	-0.0530741	0.604685	-0.581851	0.0275568	-0.111381	-0.634104	-1.38004	-1.66728	-1.70138	-1.70681	-1.39958	-1.96617	-1.71737	-1.51007	-1.54209	-1.39531
52	-0.87463	0.786939	-0.540742	0.00358207	-0.360277	-0.26597	-0.444735	-0.326761	-0.481788	-0.0736944	0.669722	-0.565196	-0.0233068	-0.192073	-0.549826	-1.51443	-1.71626	-1.79735	-1.66763	-1.51036	-2.08858	-1.83001	-1.64043	-1.70193	-1.49844
53	-0.894579	0.834928	-0.551341	0.12583	-0.29221	-0.250066	-0.417107	-0.29549	-0.460073	-0.0846296	0.716583	-0.575178	-0.0980657	-0.240997	-0.43821	-1.64587	-1.75104	-1.85051	-1.54702	-1.62715	-2.1828	-1.87389	-1.75779	-1.87183	-1.60644
54	-0.900135	0.875268	-0.539856	0.190407	-0.226393	-0.208809	-0.358312	-0.259032	-0.456279	-0.0810833	0.753565	-0.577134	-0.202114	-0.225532	-0.318278	-1.73225	-1.76961	-1.8704	-1.36304	-1.73648	-2.22904	-1.84419	-1.88269	-2.04357	-1.72298
55	-0.879601	0.912551	-0.511833	0.209489	-0.140254	-0.135307	-0.282008	-0.228413	-0.439042	0	0.77275	-0.522705	-0.290788	-0.179595	-0.117803	-1.7546	-1.7485	-1.85954	-1.19014	-1.80981	-2.19538	-1.78092	-1.96971	-2.20297	-1.85375
56	-0.834348	0.926914	-0.463412	0.218468	-0.0242546	0	-0.206278	-0.193782	-0.403694	0	0.755102	-0.425731	-0.314861	-0.0829398	0	-1.73107	-1.65478	-1.79217	-1.07056	-1.79317	-2.07481	-1.68362	-1.95019	-2.32355	-1.9747
57	-0.757385	0.922602	-0.388635	0.238287	0.100833	0	-0.0553157	0	-0.347227	0	0.696009	-0.131163	-0.285808	0	0	-1.6631	-1.49836	-1.69907	-0.979455	-1.69821	-1.90146	-1.52862	-1.84199	-2.40138	-2.0352
58	-0.679714	0.885397	-0.300342	0.257381	0.177947	0	0	0	-0.272057	0	0.622028	0	-0.0962576	0	0	-1.53381	-1.29177	-1.60461	-0.885574	-1.57488	-1.70126	-1.31797	-1.69174	-2.42246	-1.99806
59	-0.597254	0.818574	-0.15763	0.277556	0.157834	0	0	0	-0.193365	0	0.581528	0	0	0	0	-1.33109	-1.07514	-1.48574	-0.791351	-1.41506	-1.47632	-1.09548	-1.50631	-2.33719	-1.88907
60	-0.498999	0.722592	0	0.304827	0	0	0	0	-0.010846	0	0.566389	0	0	0	0	-1.07928	-0.862809	-1.31252	-0.706845	-1.18206	-1.22787	-0.881201	-1.25071	-2.10794	-1.72611
61	-0.411695	0.586655	0	0.325487	0	0	0	0	0	0	0.186833	0	0	0	0	-0.809273	-0.650956	-1.10571	-0.602894	-0.904727	-0.961337	-0.672023	-0.952569	-1.8116	-1.51022
62	-0.317764	0.467118	0	0.333117	0	0	0	0	0	0	0	0	0	0	0	-0.558101	-0.453682	-0.888931	-0.474123	-0.646273	-0.699644	-0.47597	-0.662926	-1.52602	-1.25603
63	-0.220414	0.364311	0	0.33499	0	0	0	0	0	0	0	0	0	0	0	-0.293508	-0.242929	-0.677171	-0.336978	-0.435489	-0.47075	-0.303981	-0.398796	-1.23493	-1.00997
64	-0.108103	0.273863	0	0.35033	0	0	0	0	0	0	0	0	0	0	0	0	0	-0.461958	0	-0.26564	-0.217504	-0.0484318	-0.154625	-0.92475	-0.763792
65	-0.0492073	0.198984	0	0.397578	0	0	0	0	0	0	0	0	0	0	0	0	0	-0.268815	0	-0.135311	0	0	0.0345926	-0.626594	-0.533218
66	-0.00144721	0.14165	0	0.474458	0	0	0	0	0	0	0	0	0	0	0	0	0	0	0	-0.0104697	0	0	0.131269	-0.341575	-0.286968
67	0.0309275	0.11857	0	0.553528	0	0	0	0	0	0	0	0	0	0	0	0	0	0	0	0	0	0	0.157806	0	0
68	0.0322877	0.127775	0	0.603061	0	0	0	0	0	0	0	0	0	0	0	0	0	0	0	0	0	0	0.139556	0	0
69	0.0304605	0.127177	0	0.606962	0	0	0	0	0	0	0	0	0	0	0	0	0	0	0	0	0	0	0.0936296	0	0
70	0.0250703	0.115983	0	0.556784	0	0	0	0	0	0	0	0	0	0	0	0	0	0	0	0	0	0	0.0198333	0	0
71	0.0171819	0.097916	0	0.461818	0	0	0	0	0	0	0	0	0	0	0	0	0	0	0	0	0	0	-0.0666343	0	0
72	-0.00597323	0.0286466	0	0	0	0	0	0	0	0	0	0	0	0	0	0	0	0	0	0	0	0	-0.137384	0	0
73	-0.00848007	0.040669	0	0	0	0	0	0	0	0	0	0	0	0	0	0	0	0	0	0	0	0	-0.195042	0	0
74	-0.00997383	0.0478328	0	0	0	0	0	0	0	0	0	0	0	0	0	0	0	0	0	0	0	0	-0.229398	0	0
75	-0.0129646	0.0621759	0	0	0	0	0	0	0	0	0	0	0	0	0	0	0	0	0	0	0	0	-0.298185	0	0
76	-0.0164952	0.0791081	0	0	0	0	0	0	0	0	0	0	0	0	0	0	0	0	0	0	0	0	-0.379389	0	0
77	-0.0190753	0.0914818	0	0	0	0	0	0	0	0	0	0	0	0	0	0	0	0	0	0	0	0	-0.438731	0	0
78	-0.019966	0.0957535	0	0	0	0	0	0	0	0	0	0	0	0	0	0	0	0	0	0	0	0	-0.459218	0	0
79	-0.0195151	0.0935911	0	0	0	0	0	0	0	0	0	0	0	0	0	0	0	0	0	0	0	0	-0.448847	0	0
80	-0.0180215	0.0864283	0	0	0	0	0	0	0	0	0	0	0	0	0	0	0	0	0	0	0	0	-0.414495	0	0
81	-0.0156938	0.075265	0	0	0	0	0	0	0	0	0	0	0	0	0	0	0	0	0	0	0	0	-0.360958	0	0
82	-0.0127391	0.0610947	0	0	0	0	0	0	0	0	0	0	0	0	0	0	0	0	0	0	0	0	-0.293	0	0
83	-0.0100898	0.0483889	0	0	0	0	0	0	0	0	0	0	0	0	0	0	0	0	0	0	0	0	-0.232065	0	0
84	-0.00718841	0.0344744	0	0	0	0	0	0	0	0	0	0	0	0	0	0	0	0	0	0	0	0	-0.165333	0	0
85	-0.00457729	0.0219519	0	0	0	0	0	0	0	0	0	0	0	0	0	0	0	0	0	0	0	0	-0.105278	0	0
86	-0.00291908	0.0139994	0	0	0	0	0	0	0	0	0	0	0	0	0	0	0	0	0	0	0	0	-0.0671389	0	0
87	-0.00103704	0.00497345	0	0	0	0	0	0	0	0	0	0	0	0	0	0	0	0	0	0	0	0	-0.0238519	0	0
88	0	0	0	0	0	0	0	0	0	0	0	0	0	0	0	0	0	0	0	0	0	0	0	0	0
89	-0.00153704	0.00737137	0	0	-0.0353519	0	0	0	0	0	0	0	0	0	0	0	0	0	0	0	0	0	0	0	0
90	-0.00487628	0.0233858	0	0	-0.112154	0	0	0	0	0	0	0	0	0	0	0	0	0	0	0	0	0	0	0	0
91	-0.00603211	0.0411479	0	0.0499242	-0.188663	0	0	0	0	0	0	0	0	0	0	0	0	0	0	0	0	0	0	0	0
92	-0.00562143	0.068803	0	0.155027	-0.28432	0	0	0	0	0	0	0	0	0	0	0	0	0	0	0	0	0	0	0	0
93	-0.00766518	0.087922	0	0.191025	-0.367324	0	0	0	0	0	0	0	0	0	0	0	0	0	0	0	0	0	0	0	0
94	-0.00803733	0.0957517	0	0.212615	-0.397473	0	0	0	0	0	0	0	0	0	0	0	0	0	0	0	0	0	0	0	0
95	-0.00666037	0.0940235	0	0.229067	-0.378181	0	0	0	0	0	-0.00407407	0	0	0	0	0	0	0	0	0	0	0	0	0	0
96	0.00492699	0.0967157	0	0.25179	-0.33012	0	0	0	0	0	0.0075	0	0.18415	0	0	0	0	0	0	0	0	0	0	0	0
97	0.0625618	0.177976	0	0.291453	-0.258043	0	0	0	0.280977	0.445889	0.0870278	0	0.591617	0	0	0	0	0	0	0	0	0	0	0	0
98	0.164515	0.295428	-0.0260055	0.339822	-0.175195	0	0.41486	0.26769	0.709434	0.933278	0.230796	0	0.830586	0	0	0	0	0.105713	0	0	0	0.152872	0	0	0
99	0.264072	0.384235	0.0637096	0.361976	-0.128909	0.26851	0.65314	0.611391	1.00226	1.21687	0.374231	0.396529	0.959323	0	0	0	0	0.180546	-0.149981	0	0	0.264062	0	0	0
100	0.348143	0.442284	0.205083	0.334083	-0.154917	0.55	0.823417	0.891083	1.2585	1.32896	0.503625	0.605417	0.951333	0.099625	0.128458	0	0	0.278208	-0.161542	0	0	0.365958	0	0	0

## Sheet: Work B3ComfM
Wext_pos COM hip markers left steps	2.89581	0.8416	3.73887	1.77865	2.77938	3.28636
Wext_pos COM hip markers right steps	1.63611	0.749148	0.764246	1.80072	2.64027	1.93777	1.03752
Wext_neg COM hip markers left steps	-1.75963	0.498817	-1.36654	-2.33516	-2.01774	-1.31909
Wext_neg COM hip markers right steps	-1.58887	0.792927	-0.68267	-1.02971	-2.65167	-1.49818	-2.08214
Wext_pos COM HBM2 left steps
Wext_pos COM HBM2 right steps
Wext_neg COM HBM2 left steps
Wext_neg COM HBM2 right steps
Wext_pos Force left steps	2.30742	0.498041	2.32699	1.71885	2.93503	2.2488
Wext_pos Force right steps	1.09267	0.767659	0.87814	1.43848	2.20514	0.771219	0.17035
Wext_neg Force left steps	-1.56079	0.502315	-1.44187	-2.29626	-1.32948	-1.17557
Wext_neg Force right steps	-2.78528	1.88932	-0.632387	-1.09709	-2.97736	-4.38767	-4.83189

## Sheet: EMG B3ComfM
	LEFT
	EMG LRectusFem		EMG LVastusLat		EMG LSemitendi		EMG LBicepsFem		EMG LGastrocMed		EMG LSoleus		EMG LTibialisA		EMG RRectusFem		EMG RVastusLat		EMG RSemitendi		EMG RBicepsFem		EMG RGastrocMed		EMG RSoleus		EMG RTibialisA
%	mean	std	mean	std	mean	std	mean	std	mean	std	mean	std	mean	std	mean	std	mean	std	mean	std	mean	std	mean	std	mean	std	mean	std
1	0.489343	0.46114	0.995438	0.490112	0.128769	0.349679	0.954272	0.137049	0.127811	0.00595354	0.107459	0.0529668	0.38041	0.317626	0.437281	0.659312	0.84945	0.203976	0.173477	0.739469	0.240822	0.139535	0.109484	0.0897193	0.0746022	0.167021	0.24392	0.0916761
2	0.555155	0.527563	0.995422	0.520727	0.128015	0.332568	0.93935	0.164336	0.17315	0.00595625	0.112413	0.0507319	0.358595	0.314853	0.512208	0.709922	0.850028	0.217377	0.168478	0.685496	0.238694	0.167025	0.117536	0.0906728	0.0751541	0.161893	0.231031	0.0888856
3	0.625678	0.604746	0.995405	0.551711	0.127536	0.314991	0.914651	0.194746	0.219307	0.00594903	0.117137	0.0485085	0.336159	0.309858	0.595078	0.763517	0.850833	0.23445	0.163035	0.630202	0.239818	0.193523	0.128789	0.0915732	0.0776886	0.15638	0.217219	0.086395
4	0.694709	0.687176	0.995389	0.580351	0.127279	0.297219	0.881969	0.226693	0.262364	0.00593124	0.121128	0.0462858	0.313405	0.302662	0.681004	0.816489	0.851641	0.255092	0.157146	0.574613	0.24543	0.216789	0.142716	0.0921604	0.0831285	0.150358	0.202897	0.0849761
5	0.758243	0.76747	0.995376	0.604801	0.127183	0.279573	0.843106	0.259266	0.299177	0.00590501	0.124077	0.0440956	0.290765	0.293338	0.76408	0.865062	0.852166	0.27818	0.150834	0.51962	0.25613	0.235806	0.159115	0.0922941	0.0916228	0.143692	0.188349	0.0851394
6	0.813775	0.838953	0.995365	0.624478	0.127137	0.262407	0.799867	0.290309	0.329031	0.00587639	0.125874	0.0420281	0.268816	0.282152	0.838776	0.906325	0.852112	0.302109	0.144205	0.465975	0.271806	0.250165	0.176795	0.0920533	0.102285	0.13642	0.173756	0.0869375
7	0.859738	0.897272	0.99535	0.639416	0.127057	0.245962	0.753789	0.317417	0.351924	0.00585702	0.126657	0.0401422	0.247944	0.269391	0.900671	0.938238	0.851516	0.32534	0.137391	0.414336	0.291989	0.260086	0.19414	0.0914554	0.113926	0.128682	0.159309	0.0903557
8	0.895325	0.939813	0.995332	0.649907	0.126894	0.230406	0.706113	0.339485	0.368203	0.0058608	0.126889	0.0384467	0.228376	0.255375	0.946826	0.959823	0.850694	0.346601	0.130497	0.365272	0.315681	0.266118	0.209564	0.0905206	0.125174	0.120585	0.14513	0.0946701
9	0.920076	0.965691	0.995307	0.656463	0.126641	0.215887	0.657939	0.355897	0.377619	0.00591511	0.126866	0.0368994	0.210295	0.240445	0.976416	0.970948	0.84984	0.365037	0.123665	0.319169	0.341635	0.268426	0.221521	0.0894449	0.134785	0.112301	0.131344	0.0991022
10	0.934052	0.975902	0.995268	0.659672	0.126343	0.202482	0.610155	0.36683	0.380925	0.00605295	0.126803	0.0354193	0.193541	0.224922	0.99077	0.97222	0.849154	0.380576	0.117022	0.276281	0.368866	0.267361	0.229616	0.0883725	0.142522	0.104116	0.118091	0.103118
11	0.937646	0.971976	0.995225	0.660053	0.126038	0.190279	0.563457	0.373185	0.378827	0.0062591	0.126669	0.0338978	0.17802	0.209015	0.991753	0.964483	0.84891	0.393328	0.110657	0.236786	0.396372	0.263262	0.234016	0.0874293	0.148736	0.0961637	0.105448	0.106265
12	0.931616	0.955802	0.995169	0.657916	0.125699	0.179287	0.518279	0.375637	0.372012	0.0065822	0.12637	0.0322805	0.163663	0.192873	0.981401	0.948837	0.848935	0.403299	0.104615	0.200737	0.423005	0.256528	0.235049	0.0866094	0.153812	0.0885581	0.0935241	0.108377
13	0.916919	0.929333	0.995111	0.653435	0.125277	0.169526	0.47508	0.374576	0.361392	0.00696008	0.12574	0.0305702	0.150455	0.17674	0.961545	0.926531	0.848962	0.410489	0.0989489	0.168139	0.447785	0.247568	0.233194	0.0858415	0.157985	0.0814257	0.0823523	0.109877
14	0.894641	0.894403	0.995083	0.646972	0.124749	0.160946	0.434144	0.370219	0.347692	0.00716911	0.124555	0.028817	0.138297	0.160829	0.933788	0.898769	0.848995	0.414871	0.0936964	0.138955	0.469865	0.23697	0.229062	0.0850493	0.161497	0.0747961	0.0719654	0.111116
15	0.866043	0.852701	0.995093	0.639066	0.124114	0.153486	0.395616	0.362608	0.331532	0.00712743	0.12268	0.0270531	0.127104	0.145421	0.899722	0.866732	0.849045	0.41639	0.0888853	0.113069	0.488643	0.225202	0.223242	0.0842258	0.164219	0.068672	0.0624251	0.112224
16	0.832317	0.805841	0.995151	0.630339	0.12338	0.147057	0.359618	0.351769	0.313473	0.0067875	0.120076	0.0253243	0.116886	0.130802	0.860786	0.831341	0.848984	0.41506	0.0845135	0.090373	0.503735	0.212631	0.216076	0.0834038	0.165902	0.0630839	0.0537403	0.113341
17	0.794699	0.755388	0.995265	0.621339	0.122574	0.141548	0.32614	0.338037	0.294091	0.00617908	0.11682	0.0236846	0.107652	0.117145	0.818424	0.793567	0.848833	0.411098	0.0805827	0.0707632	0.515107	0.19962	0.207923	0.0828289	0.16646	0.0580691	0.0458072	0.114229
18	0.754406	0.702749	0.995409	0.612385	0.121714	0.136886	0.295182	0.321805	0.273865	0.00557962	0.113039	0.0221662	0.0992788	0.104607	0.773969	0.75428	0.848637	0.40478	0.0771464	0.054222	0.523088	0.186471	0.198888	0.0826285	0.165902	0.0536987	0.0384728	0.114566
19	0.712459	0.649197	0.995548	0.603553	0.120823	0.133064	0.266778	0.303471	0.253202	0.00523235	0.108906	0.0207672	0.0916886	0.0933027	0.728402	0.714188	0.84855	0.396418	0.074282	0.0407712	0.527931	0.173501	0.189122	0.0826522	0.164246	0.0500967	0.03168	0.114317
20	0.669726	0.595829	0.995652	0.594875	0.11991	0.130088	0.240962	0.283538	0.23247	0.00515001	0.10467	0.0194792	0.0848424	0.0832336	0.682559	0.673784	0.848859	0.386367	0.0721048	0.0304607	0.529833	0.160987	0.178908	0.0826827	0.16149	0.0473563	0.0254229	0.113537
21	0.626955	0.543516	0.995713	0.586398	0.118995	0.128009	0.217737	0.26251	0.211963	0.00516134	0.100598	0.0182733	0.0788125	0.0744457	0.637095	0.633355	0.849671	0.375006	0.0708513	0.023255	0.529	0.149226	0.168521	0.0826168	0.157609	0.0456497	0.0199287	0.112529
22	0.584724	0.492903	0.995743	0.578182	0.118118	0.127112	0.197023	0.240822	0.191962	0.00516482	0.096899	0.0171363	0.073817	0.0669859	0.592527	0.593134	0.851033	0.362749	0.0709076	0.018846	0.525524	0.138434	0.158228	0.0822977	0.152603	0.0451134	0.0157184	0.111939
23	0.543507	0.444513	0.995757	0.570309	0.117336	0.128046	0.178651	0.218916	0.172719	0.00515412	0.0937883	0.0161269	0.0701621	0.0607292	0.549257	0.553312	0.852821	0.35007	0.0729714	0.01659	0.51962	0.128636	0.148281	0.0817659	0.146612	0.045698	0.0131732	0.112368
24	0.503721	0.398766	0.995773	0.562891	0.116703	0.13184	0.162499	0.197222	0.154444	0.00514625	0.091322	0.0153845	0.0685473	0.055654	0.50754	0.514086	0.854663	0.337475	0.0780373	0.0157748	0.511759	0.119722	0.13874	0.0812977	0.139797	0.0476656	0.0123573	0.114035
25	0.465669	0.356006	0.995784	0.556057	0.116316	0.139753	0.148403	0.176147	0.137304	0.00513332	0.0894109	0.0151493	0.0701857	0.0516917	0.46754	0.475709	0.856404	0.325506	0.0871645	0.0158708	0.502388	0.111549	0.12965	0.0812243	0.132557	0.0517493	0.0126399	0.116801
26	0.429578	0.316496	0.995793	0.549903	0.116462	0.153081	0.136209	0.156031	0.121393	0.00512056	0.0879967	0.0156447	0.0760291	0.0487329	0.429376	0.438436	0.85786	0.314603	0.101603	0.0164297	0.492036	0.103999	0.120975	0.0817045	0.125591	0.0589155	0.0133298	0.120252
27	0.395609	0.28045	0.995803	0.544626	0.117801	0.172997	0.125804	0.137138	0.106804	0.0051107	0.0870095	0.0175163	0.0860537	0.0466247	0.393146	0.402556	0.859093	0.305396	0.122614	0.0171132	0.481091	0.0968956	0.112678	0.0827496	0.119608	0.0697407	0.0145263	0.123792
28	0.363881	0.247884	0.995789	0.540335	0.121322	0.200229	0.117055	0.119652	0.0936256	0.00510203	0.0864374	0.0218379	0.0992725	0.0451835	0.358937	0.368355	0.860082	0.298721	0.151003	0.0177181	0.469863	0.0901785	0.104726	0.0843867	0.115336	0.083992	0.0168726	0.126839
29	0.334556	0.218744	0.995746	0.537175	0.128236	0.235036	0.109903	0.103664	0.0819433	0.00514963	0.0862814	0.0289208	0.114309	0.0442534	0.326928	0.336067	0.860806	0.29562	0.187176	0.0181359	0.458825	0.0838455	0.0971068	0.0863172	0.113619	0.100649	0.0207456	0.129157
30	0.307782	0.192929	0.995692	0.535129	0.139866	0.276935	0.104334	0.0892174	0.0718038	0.00529126	0.0864561	0.0384348	0.129651	0.0436812	0.297259	0.305872	0.861432	0.297042	0.231255	0.0183631	0.448441	0.0778526	0.0898188	0.0882563	0.115083	0.11805	0.0261107	0.130712
31	0.283776	0.170266	0.995616	0.534117	0.157104	0.324654	0.100373	0.076294	0.0631619	0.00557719	0.0868298	0.0500576	0.143995	0.043356	0.27001	0.277854	0.86195	0.303768	0.282284	0.0184302	0.439398	0.0721438	0.0828193	0.0900841	0.120022	0.134809	0.032647	0.131768
32	0.262811	0.150587	0.995525	0.533968	0.180283	0.376387	0.0980192	0.0649075	0.0559229	0.0060422	0.0873566	0.0631057	0.157014	0.0432532	0.245266	0.252078	0.862243	0.31648	0.338513	0.0184117	0.432665	0.0667436	0.076051	0.0917116	0.127752	0.149655	0.0398376	0.132975
33	0.245068	0.133764	0.995446	0.534345	0.209541	0.430491	0.0972388	0.0551911	0.0500009	0.00654297	0.0880241	0.0770655	0.168813	0.0434824	0.223087	0.22865	0.862259	0.335381	0.398002	0.0184388	0.428805	0.0616857	0.0695673	0.0930628	0.137017	0.161821	0.0470672	0.134972
34	0.230719	0.119622	0.995388	0.534904	0.24433	0.48513	0.0979879	0.0474889	0.0453664	0.00697778	0.0889297	0.0917906	0.179772	0.0440895	0.203405	0.20761	0.861924	0.360215	0.458282	0.0187435	0.428309	0.0570509	0.0634803	0.0941611	0.146731	0.171103	0.0539526	0.138396
35	0.219979	0.108076	0.99534	0.535374	0.283962	0.538363	0.100234	0.0422388	0.0419449	0.00736925	0.0901639	0.106955	0.190436	0.0450607	0.186248	0.189042	0.861365	0.390907	0.516808	0.0195058	0.431751	0.0528611	0.0579072	0.0949002	0.155909	0.177604	0.0603	0.14376
36	0.212691	0.0989621	0.995302	0.535379	0.327762	0.588449	0.103917	0.0398746	0.0395718	0.0076951	0.0917127	0.12182	0.201057	0.0462989	0.171495	0.1729	0.860668	0.426418	0.571302	0.0207136	0.439555	0.0490843	0.0529404	0.0953015	0.163618	0.182232	0.0659784	0.15106
37	0.208635	0.0921134	0.995268	0.534753	0.374733	0.633696	0.109069	0.0403126	0.0380313	0.00794251	0.0933753	0.136002	0.211109	0.0477059	0.159064	0.159092	0.860025	0.465657	0.619722	0.0223597	0.4525	0.045707	0.0486637	0.0955943	0.168817	0.186005	0.0708537	0.160111
38	0.207388	0.0872735	0.995246	0.533553	0.42383	0.672835	0.115667	0.0429311	0.037049	0.00809711	0.0949894	0.150148	0.220394	0.0492388	0.148797	0.147438	0.859716	0.507181	0.660949	0.0244883	0.471196	0.0427591	0.0451003	0.0960465	0.171177	0.190008	0.0748265	0.170722
39	0.208372	0.0841362	0.995234	0.531956	0.473865	0.704817	0.123708	0.0468984	0.0363064	0.00816617	0.0962652	0.164782	0.22864	0.0509528	0.140495	0.137725	0.859627	0.549024	0.694648	0.0270254	0.496089	0.0402576	0.0422202	0.0966673	0.17121	0.194354	0.0777818	0.183114
40	0.211009	0.0823365	0.995233	0.530352	0.523243	0.729366	0.13322	0.0513678	0.0356397	0.00816066	0.0968096	0.179356	0.235599	0.0529706	0.133922	0.129705	0.859678	0.589529	0.721282	0.0297904	0.527067	0.0381946	0.0399613	0.0973269	0.170006	0.198688	0.0796476	0.197278
41	0.2147	0.0815789	0.99524	0.529428	0.571123	0.746782	0.144367	0.0557839	0.0349469	0.0080896	0.096588	0.193436	0.241205	0.0553288	0.128859	0.123125	0.859993	0.627571	0.741563	0.03266	0.563798	0.0365357	0.0382488	0.0978639	0.168587	0.202665	0.0804429	0.21326
42	0.219051	0.0816722	0.995256	0.529776	0.617219	0.75767	0.15734	0.0596901	0.0341538	0.00796448	0.0957596	0.206537	0.245502	0.0580629	0.12509	0.117763	0.860378	0.662958	0.756374	0.0356557	0.605346	0.0352055	0.0369613	0.0980605	0.167556	0.206433	0.080245	0.23043
43	0.223924	0.0825104	0.995275	0.531627	0.661544	0.763151	0.172237	0.0628512	0.0333188	0.00779405	0.0946721	0.219043	0.248525	0.0612141	0.122415	0.11345	0.860745	0.696409	0.766507	0.0388557	0.650163	0.034097	0.0359805	0.0976606	0.167636	0.21018	0.0792104	0.247821
44	0.229212	0.0839595	0.995291	0.534768	0.704074	0.76455	0.189261	0.0652545	0.0325818	0.00759158	0.0940059	0.232634	0.250302	0.0647615	0.12068	0.110049	0.861172	0.728976	0.77293	0.0423628	0.695883	0.033093	0.0351689	0.0967126	0.170056	0.214054	0.0776995	0.264652
45	0.23477	0.0858861	0.995306	0.538572	0.744825	0.763225	0.208239	0.0670384	0.0321576	0.00736928	0.0943336	0.247794	0.251079	0.0690304	0.119726	0.107443	0.861516	0.761731	0.776562	0.0462859	0.739882	0.032128	0.0344443	0.0956592	0.175374	0.218487	0.0762578	0.280223
46	0.240266	0.08808	0.995323	0.54216	0.783679	0.760451	0.228819	0.0683499	0.0321976	0.0071333	0.0960116	0.264007	0.251161	0.0743474	0.119387	0.105513	0.861645	0.794598	0.778326	0.0509156	0.779412	0.0311445	0.033784	0.0945334	0.183607	0.223839	0.0754727	0.294106
47	0.245308	0.0903343	0.995342	0.54465	0.819872	0.757103	0.250616	0.0692703	0.0327344	0.0068996	0.099031	0.280016	0.250844	0.0808756	0.119482	0.104147	0.861519	0.82656	0.778908	0.0567762	0.812094	0.0301465	0.0331271	0.0934491	0.194068	0.229763	0.0760278	0.306081
48	0.24963	0.0924927	0.995366	0.545327	0.852103	0.753609	0.273233	0.0697953	0.0336274	0.00667986	0.10306	0.294574	0.2507	0.0885591	0.119845	0.103245	0.861329	0.85613	0.778976	0.0645791	0.836094	0.0291451	0.0324209	0.092563	0.205737	0.236165	0.078781	0.315946
49	0.252998	0.0944765	0.99539	0.543884	0.879117	0.750088	0.29649	0.0699068	0.0346765	0.00647406	0.107655	0.3071	0.251435	0.0970293	0.120316	0.102737	0.861468	0.881237	0.778973	0.0750268	0.850746	0.0281397	0.031632	0.091575	0.217953	0.242964	0.0843069	0.323462
50	0.255342	0.0962458	0.995403	0.540479	0.899487	0.746439	0.320335	0.0697972	0.0356466	0.00628567	0.112339	0.318009	0.253199	0.106051	0.120826	0.102591	0.861918	0.900159	0.779121	0.0887208	0.85623	0.0271454	0.0307373	0.0902957	0.230257	0.250082	0.0927136	0.328597
51	0.256634	0.0977986	0.995399	0.535371	0.911747	0.742479	0.344717	0.0695607	0.0363395	0.0061185	0.116495	0.327217	0.255754	0.115263	0.121357	0.102797	0.862607	0.911698	0.779599	0.106253	0.852935	0.0261643	0.0297389	0.088895	0.242038	0.257589	0.103738	0.331234
52	0.25695	0.0991396	0.995384	0.52935	0.915548	0.738528	0.369649	0.0692644	0.036634	0.00597746	0.119655	0.3341	0.258809	0.124072	0.121906	0.10337	0.863385	0.91519	0.780346	0.128192	0.842016	0.0252224	0.0286895	0.087527	0.252499	0.265244	0.116858	0.331467
53	0.25645	0.100267	0.995372	0.523575	0.911318	0.735034	0.394982	0.0688798	0.036529	0.00586066	0.121598	0.338042	0.262156	0.132028	0.12248	0.104332	0.86381	0.910731	0.781373	0.154894	0.824955	0.0243575	0.0277296	0.0866025	0.261045	0.272505	0.131347	0.329594
54	0.255352	0.101177	0.995367	0.519579	0.899583	0.732206	0.420255	0.0683436	0.0360336	0.00576226	0.122568	0.3387	0.26561	0.138951	0.12305	0.105772	0.863642	0.898672	0.782402	0.186077	0.802866	0.0235534	0.0269485	0.0866103	0.267244	0.278392	0.147017	0.325798
55	0.254027	0.101874	0.995368	0.519069	0.881254	0.73013	0.445047	0.0677347	0.0351814	0.00567743	0.123368	0.336312	0.269234	0.14487	0.123583	0.107763	0.863083	0.879881	0.783202	0.220824	0.776831	0.0227746	0.0263561	0.0873452	0.271204	0.282562	0.163747	0.32053
56	0.252912	0.102418	0.995373	0.523673	0.857628	0.728457	0.46923	0.0672153	0.0340353	0.00561059	0.125304	0.331287	0.273216	0.149997	0.124076	0.110372	0.862325	0.855572	0.783573	0.258172	0.74791	0.0219961	0.0259858	0.0886466	0.273065	0.285533	0.180495	0.314609
57	0.252452	0.102908	0.995374	0.534622	0.829859	0.726595	0.492685	0.0670133	0.0326525	0.0055644	0.129681	0.323998	0.277268	0.154595	0.124531	0.113621	0.861383	0.826894	0.783169	0.29741	0.716969	0.0211617	0.0258393	0.0904688	0.272941	0.287378	0.195788	0.308603
58	0.253275	0.103456	0.995376	0.552381	0.799163	0.724211	0.515457	0.067664	0.03109	0.00553133	0.136642	0.314939	0.280821	0.15875	0.125003	0.11752	0.860316	0.794955	0.78179	0.337829	0.684692	0.0202703	0.0258675	0.0926757	0.270844	0.288553	0.208542	0.302752
59	0.256099	0.104132	0.99538	0.576768	0.766653	0.721049	0.537703	0.0696431	0.0293797	0.00550668	0.14521	0.30468	0.283455	0.162475	0.125565	0.122081	0.859403	0.760754	0.778977	0.378857	0.651703	0.0193476	0.026033	0.0951503	0.26702	0.289242	0.218273	0.297132
60	0.261973	0.104959	0.995389	0.60701	0.73335	0.717185	0.559527	0.073471	0.027586	0.00548982	0.154159	0.293847	0.28475	0.165803	0.126341	0.127191	0.85873	0.725049	0.774529	0.419842	0.618377	0.0184636	0.0263497	0.097669	0.261706	0.289484	0.22484	0.291515
61	0.27184	0.105875	0.995396	0.64197	0.700105	0.712886	0.580777	0.0795335	0.0257839	0.00548627	0.162675	0.282948	0.284568	0.168873	0.127418	0.132671	0.858321	0.688431	0.768433	0.460009	0.58489	0.0177306	0.0268038	0.100078	0.255065	0.289521	0.22822	0.285577
62	0.285893	0.106777	0.995387	0.679986	0.66736	0.708334	0.601113	0.0879869	0.0240494	0.00551666	0.170595	0.272287	0.283186	0.171961	0.128845	0.138294	0.858154	0.651362	0.760858	0.498777	0.551567	0.0173107	0.0273178	0.102255	0.247292	0.289746	0.228747	0.279245
63	0.303546	0.10757	0.995354	0.719176	0.635325	0.703726	0.619979	0.0983055	0.0224545	0.00561322	0.17801	0.261919	0.281139	0.17516	0.130577	0.143844	0.858043	0.614217	0.752125	0.535795	0.518824	0.0173341	0.0277588	0.103928	0.238323	0.290535	0.227016	0.272594
64	0.323817	0.108192	0.995298	0.758103	0.604044	0.699207	0.637052	0.10966	0.0210727	0.00581714	0.185135	0.2514	0.279149	0.178521	0.132542	0.14911	0.857772	0.577453	0.742322	0.570665	0.487147	0.0177961	0.0280054	0.105099	0.228181	0.292108	0.223626	0.265667
65	0.34581	0.108599	0.995235	0.795396	0.573478	0.694742	0.652276	0.121317	0.0199149	0.00611603	0.191706	0.2403	0.277807	0.182349	0.134638	0.153912	0.857491	0.541446	0.731082	0.603058	0.457021	0.0185722	0.0280841	0.105971	0.217248	0.294213	0.219405	0.258478
66	0.368997	0.108808	0.995188	0.829948	0.543784	0.69017	0.665309	0.132893	0.018973	0.00640631	0.19692	0.228705	0.277714	0.186629	0.136786	0.158063	0.857399	0.506513	0.71791	0.632836	0.428886	0.0195085	0.028101	0.106532	0.205866	0.296339	0.215124	0.251149
67	0.393327	0.108848	0.995164	0.861273	0.515224	0.685274	0.675944	0.144381	0.01822	0.00659974	0.200645	0.216706	0.279263	0.191322	0.138954	0.161402	0.857375	0.473	0.702407	0.659691	0.402981	0.0205373	0.0281566	0.10697	0.194336	0.297818	0.210863	0.243709
68	0.418739	0.108708	0.995157	0.888607	0.488072	0.679887	0.68379	0.155849	0.017635	0.00671152	0.20322	0.204465	0.28254	0.195651	0.141117	0.163723	0.857423	0.441166	0.684326	0.682826	0.379372	0.0216142	0.0282842	0.107433	0.18289	0.297814	0.20691	0.235963
69	0.444896	0.108385	0.995163	0.911377	0.462519	0.673901	0.688457	0.167164	0.0172274	0.00675727	0.205123	0.19212	0.287322	0.198877	0.143265	0.164947	0.857703	0.411082	0.663819	0.701786	0.357899	0.0226762	0.0284504	0.107876	0.171457	0.296111	0.203297	0.227783
70	0.471352	0.107908	0.995179	0.929325	0.438577	0.667296	0.689835	0.177828	0.0169634	0.00674934	0.206865	0.179686	0.293489	0.200763	0.145374	0.165031	0.858269	0.382867	0.641191	0.716233	0.338529	0.0236637	0.0285497	0.108111	0.16008	0.292815	0.199667	0.219209
71	0.497255	0.107247	0.995205	0.942117	0.41605	0.659926	0.688083	0.187494	0.0167929	0.00670156	0.2087	0.167354	0.300741	0.201357	0.147389	0.164022	0.859196	0.356597	0.616692	0.726452	0.321165	0.0245657	0.0285018	0.108209	0.14894	0.287914	0.196015	0.210477
72	0.521698	0.106397	0.99524	0.949485	0.394777	0.65153	0.683579	0.195995	0.016696	0.00661962	0.210562	0.155346	0.308387	0.200803	0.149241	0.162015	0.860452	0.332406	0.590569	0.732954	0.305681	0.0253516	0.0282561	0.108316	0.138151	0.281489	0.192611	0.20204
73	0.543781	0.105396	0.995281	0.951418	0.374423	0.642104	0.676667	0.203057	0.0166562	0.00651118	0.212169	0.143964	0.316171	0.19912	0.15085	0.159154	0.861944	0.310271	0.563118	0.736525	0.292017	0.0259632	0.0278182	0.10863	0.127759	0.273757	0.189919	0.194343
74	0.562789	0.104317	0.995327	0.947856	0.35486	0.631465	0.667616	0.208424	0.0167099	0.00638419	0.213186	0.133427	0.323794	0.195893	0.152163	0.155665	0.863382	0.290141	0.534648	0.738078	0.280104	0.0263747	0.0271869	0.108911	0.117842	0.264949	0.188163	0.187601
75	0.578038	0.103264	0.99538	0.938757	0.336016	0.619629	0.656734	0.211918	0.0169007	0.00624587	0.213363	0.123904	0.330998	0.191291	0.153123	0.151845	0.864645	0.271944	0.505413	0.73851	0.269874	0.0265552	0.0264037	0.109009	0.108507	0.255416	0.187801	0.181851
76	0.588887	0.102402	0.995434	0.924132	0.318057	0.606882	0.644326	0.213306	0.0172597	0.00610467	0.212406	0.115443	0.338175	0.185638	0.15369	0.148057	0.86546	0.255543	0.475783	0.738338	0.261217	0.0264893	0.0256048	0.108771	0.0998086	0.245668	0.189199	0.176927
77	0.594827	0.101889	0.995484	0.904309	0.301137	0.593461	0.630837	0.212658	0.0177906	0.0059712	0.210235	0.108099	0.345447	0.179119	0.153912	0.144659	0.865742	0.240819	0.446131	0.738365	0.253971	0.0262539	0.0248823	0.108074	0.0917812	0.236128	0.193181	0.172472
78	0.595822	0.101882	0.995523	0.879613	0.285196	0.579495	0.616778	0.210114	0.0184521	0.00584373	0.206695	0.10184	0.352526	0.171963	0.153903	0.142046	0.86542	0.227703	0.41678	0.739844	0.247929	0.0260059	0.0243763	0.106916	0.0845516	0.227095	0.200438	0.168056
79	0.591999	0.102505	0.995553	0.850779	0.27011	0.565339	0.602785	0.20577	0.0191747	0.00573137	0.201743	0.0965275	0.359486	0.164463	0.153822	0.140624	0.864816	0.216131	0.388169	0.743516	0.242979	0.0259831	0.0243051	0.105496	0.0783142	0.218957	0.210013	0.163471
80	0.5838	0.103927	0.995578	0.818619	0.255794	0.551322	0.589504	0.199757	0.0199529	0.0056365	0.195457	0.0919443	0.366351	0.157192	0.153855	0.140698	0.864262	0.206076	0.360642	0.7499	0.239036	0.0263421	0.0247961	0.103962	0.0731965	0.21191	0.220317	0.158663
81	0.571946	0.106304	0.995599	0.783937	0.242133	0.53759	0.577394	0.19233	0.0207989	0.00555834	0.187923	0.0879841	0.37309	0.151027	0.154166	0.142449	0.863911	0.197428	0.334533	0.758979	0.235922	0.0269573	0.0257229	0.102454	0.0692407	0.206238	0.228814	0.153614
82	0.556976	0.109856	0.995616	0.747666	0.229084	0.524209	0.566937	0.183691	0.0217686	0.00549963	0.179552	0.084361	0.379888	0.146379	0.155	0.146267	0.863751	0.190132	0.310149	0.77076	0.233695	0.0279174	0.0272517	0.10119	0.0662958	0.201889	0.235742	0.148546
83	0.539547	0.114787	0.995632	0.710699	0.216714	0.511353	0.558604	0.174155	0.0229923	0.00545709	0.170563	0.0809581	0.38696	0.143494	0.156527	0.152535	0.86362	0.184134	0.287732	0.785113	0.232258	0.0292873	0.029477	0.100343	0.0639834	0.198576	0.240716	0.143682
84	0.520497	0.121443	0.995637	0.673852	0.20514	0.499141	0.553085	0.164085	0.0247098	0.00543013	0.161164	0.0775974	0.394505	0.142668	0.158846	0.161632	0.863381	0.179379	0.267474	0.802424	0.23149	0.0310803	0.0326188	0.0998278	0.0620143	0.196009	0.244416	0.139033
85	0.500543	0.130233	0.995634	0.637825	0.194433	0.487505	0.55125	0.15386	0.0269838	0.0054098	0.151564	0.0741095	0.402568	0.144058	0.161998	0.174035	0.863	0.175845	0.249487	0.822713	0.231369	0.0334303	0.0370117	0.0994497	0.0603442	0.193917	0.247789	0.134464
86	0.480387	0.14151	0.995634	0.603296	0.1847	0.476431	0.554218	0.143728	0.0297997	0.0053807	0.142035	0.0705703	0.410746	0.148409	0.165981	0.190047	0.862651	0.17347	0.233798	0.845363	0.2318	0.0362179	0.0426714	0.0989488	0.0591533	0.19185	0.250395	0.12987
87	0.460664	0.155444	0.995627	0.570857	0.176006	0.465964	0.563048	0.133921	0.033065	0.00534549	0.132818	0.0671231	0.418637	0.157028	0.17076	0.209969	0.86257	0.172075	0.220409	0.869225	0.232745	0.0392932	0.0495373	0.0980195	0.0587469	0.189566	0.25164	0.125112
88	0.441777	0.172057	0.995609	0.540971	0.168309	0.456057	0.578724	0.124751	0.0364958	0.00530922	0.12409	0.0640086	0.426014	0.171178	0.176364	0.233757	0.862678	0.171448	0.209241	0.892966	0.234189	0.0426673	0.0572556	0.0968238	0.0592752	0.186998	0.251096	0.120145
89	0.42402	0.191051	0.995584	0.514063	0.161557	0.446551	0.601974	0.116442	0.0399439	0.00527041	0.116052	0.0614533	0.431995	0.190098	0.182913	0.261219	0.862793	0.171384	0.200198	0.915299	0.235975	0.0465336	0.0653955	0.095739	0.060732	0.184022	0.248352	0.115031
90	0.407657	0.211819	0.995551	0.490433	0.155669	0.437324	0.633054	0.109075	0.0433074	0.00524195	0.108866	0.0594827	0.436121	0.211522	0.190471	0.291908	0.862705	0.171703	0.193042	0.93461	0.23795	0.0510813	0.0736521	0.0949707	0.0628139	0.180684	0.243743	0.109893
91	0.392899	0.233617	0.995503	0.470234	0.15054	0.428277	0.671463	0.10268	0.0463521	0.00525339	0.102588	0.0579787	0.438411	0.233032	0.199193	0.32523	0.862109	0.172299	0.187384	0.949309	0.239902	0.0562948	0.0816211	0.0945686	0.0651393	0.176902	0.238601	0.104802
92	0.379908	0.255634	0.99545	0.453316	0.146038	0.419249	0.715451	0.0972676	0.0489559	0.00530639	0.0971535	0.05684	0.438991	0.25261	0.209204	0.360432	0.860901	0.173147	0.182817	0.957855	0.241563	0.0619864	0.0888009	0.0943745	0.0674235	0.172675	0.23469	0.099835
93	0.368947	0.277007	0.995398	0.439406	0.142043	0.410093	0.762893	0.0928043	0.0511132	0.0053888	0.0924319	0.0559227	0.437756	0.269753	0.220687	0.396559	0.859319	0.174263	0.178913	0.958956	0.242761	0.0678928	0.0946482	0.0941683	0.0694269	0.167955	0.233595	0.0951931
94	0.360558	0.297152	0.99535	0.4284	0.138503	0.40068	0.811109	0.0893727	0.0526571	0.00549046	0.0884858	0.0550312	0.434923	0.284689	0.233922	0.432855	0.857547	0.175776	0.17527	0.951801	0.243299	0.0736573	0.0987302	0.0936842	0.0709951	0.162544	0.235954	0.091218
95	0.355555	0.315909	0.995302	0.420676	0.13541	0.390938	0.856967	0.0870427	0.0535841	0.00559786	0.0856773	0.0540886	0.430218	0.297881	0.249482	0.468648	0.855746	0.177886	0.17161	0.936294	0.243099	0.0792008	0.101002	0.0928907	0.0720448	0.15659	0.241586	0.0884093
96	0.355254	0.334089	0.99526	0.417464	0.132746	0.38068	0.897442	0.0860028	0.0544346	0.00568954	0.0842842	0.0530601	0.42319	0.309886	0.26855	0.503376	0.854002	0.180802	0.167712	0.912723	0.242137	0.0848268	0.101593	0.0920223	0.0725361	0.150178	0.249419	0.0870835
97	0.362363	0.35361	0.995224	0.420475	0.130588	0.369641	0.929969	0.0872369	0.0573953	0.00576002	0.0845598	0.0519737	0.413592	0.320674	0.293131	0.537256	0.852474	0.184732	0.163524	0.881703	0.24042	0.092184	0.101104	0.0913897	0.0726564	0.143379	0.258142	0.0871806
98	0.381184	0.377614	0.995196	0.431138	0.128972	0.357775	0.952293	0.0920745	0.0669225	0.00581373	0.0869002	0.0510263	0.401728	0.329675	0.326274	0.571746	0.851314	0.189984	0.1591	0.844104	0.238207	0.103168	0.100846	0.0911992	0.0727853	0.136317	0.26628	0.0883061
99	0.41494	0.410714	0.995173	0.450178	0.127817	0.345122	0.962965	0.102047	0.087625	0.00584902	0.0912424	0.0503608	0.38802	0.336471	0.370581	0.609002	0.850637	0.197019	0.154526	0.801043	0.235945	0.118506	0.102778	0.0911966	0.0732585	0.129129	0.27256	0.0898108
100	0.463969	0.457091	0.995155	0.476404	0.127077	0.331775	0.961505	0.118389	0.119831	0.00586577	0.0968845	0.0499703	0.372698	0.340635	0.426947	0.650688	0.850685	0.206694	0.14994	0.753682	0.234324	0.13763	0.108819	0.0912179	0.0744516	0.121946	0.275882	0.0911547
	RIGHT
	EMG RRectusFem		EMG RVastusLat		EMG RSemitendi		EMG RBicepsFem		EMG RGastrocMed		EMG RSoleus		EMG RTibialisA		EMG LRectusFem		EMG LVastusLat		EMG LSemitendi		EMG LBicepsFem		EMG LGastrocMed		EMG LSoleus		EMG LTibialisA
%	mean	std	mean	std	mean	std	mean	std	mean	std	mean	std	mean	std	mean	std	mean	std	mean	std	mean	std	mean	std	mean	std	mean	std
1	0.728597	0.808245	0.0354099	0.695741	0.117198	0.11074	0.861671	0.184454	0.212726	0.0549104	0.281601	0.0305557	0.0392002	0.0931624	0.709852	0.773631	0.18289	0.223029	0.0825049	0.995094	0.519806	0.269446	0.25581	0.0566597	0.0643457	0.0346242	0.00743093	0.101136
2	0.762012	0.811043	0.0393956	0.737007	0.11622	0.108138	0.86296	0.189088	0.220865	0.0552217	0.291702	0.0295136	0.0376297	0.0927294	0.747363	0.772675	0.201072	0.228022	0.0841539	0.995134	0.524664	0.282296	0.256833	0.0592405	0.0645742	0.0338509	0.00719491	0.10311
3	0.796366	0.81175	0.0442804	0.773571	0.115937	0.106318	0.864212	0.197053	0.229129	0.0557388	0.298836	0.0284055	0.0360568	0.0927581	0.783796	0.770555	0.220601	0.233368	0.0860386	0.995179	0.529857	0.293756	0.25674	0.0614046	0.0644525	0.0330073	0.00696643	0.106151
4	0.830505	0.810619	0.0504787	0.804049	0.116224	0.105167	0.865322	0.208846	0.237389	0.0571716	0.303295	0.0273511	0.0345397	0.0931706	0.818639	0.767468	0.241646	0.238957	0.0880117	0.995224	0.534342	0.303256	0.25639	0.0633946	0.0643483	0.0320948	0.00675265	0.110243
5	0.862115	0.808141	0.0586307	0.82746	0.116921	0.104584	0.866411	0.222904	0.245573	0.0603564	0.305982	0.0264626	0.0331365	0.0936647	0.85013	0.763407	0.264233	0.24452	0.0899609	0.995267	0.537192	0.309914	0.25635	0.065911	0.0648017	0.0311023	0.00655419	0.114996
6	0.888566	0.804936	0.0696688	0.843141	0.117882	0.104475	0.867516	0.236996	0.253609	0.0665629	0.307596	0.0257695	0.0318452	0.0938769	0.876109	0.758351	0.288337	0.249666	0.0918156	0.995303	0.53798	0.31312	0.256709	0.0696801	0.0662247	0.0300334	0.0063734	0.119825
7	0.907588	0.801735	0.0844162	0.850636	0.118986	0.104761	0.86838	0.249388	0.261351	0.0765114	0.308564	0.0252504	0.0306327	0.0935156	0.894855	0.752401	0.314006	0.254004	0.0935113	0.995328	0.536741	0.312454	0.257185	0.0749529	0.0686273	0.028887	0.0062088	0.124194
8	0.918243	0.799003	0.103648	0.849933	0.12011	0.105411	0.869013	0.259504	0.268233	0.0901343	0.309055	0.0248495	0.0294636	0.0925897	0.905707	0.746043	0.340813	0.257256	0.0950277	0.995346	0.534107	0.308505	0.257438	0.0819265	0.0714822	0.0276883	0.00605532	0.127658
9	0.920387	0.796827	0.127483	0.841487	0.121192	0.106411	0.869579	0.267038	0.273796	0.10664	0.30878	0.0244895	0.028362	0.0912922	0.908636	0.739923	0.36823	0.259414	0.0963489	0.995357	0.531044	0.302218	0.257041	0.0903391	0.0741351	0.0264486	0.00591266	0.130049
10	0.914513	0.795271	0.155761	0.826094	0.122201	0.10777	0.870078	0.271853	0.278295	0.12452	0.307187	0.0241008	0.027375	0.0900636	0.904002	0.734536	0.395774	0.260676	0.0974489	0.99536	0.528644	0.294312	0.255992	0.099707	0.0761475	0.0251706	0.00578256	0.131532
11	0.901304	0.794289	0.188118	0.804797	0.123104	0.10954	0.870615	0.273834	0.282191	0.142573	0.30397	0.02362	0.0265848	0.0895889	0.892366	0.730273	0.423015	0.261355	0.0983471	0.995354	0.52826	0.28503	0.254915	0.109766	0.077382	0.0238844	0.00566692	0.132588
12	0.881624	0.793749	0.223974	0.778826	0.123888	0.111773	0.871267	0.273236	0.285788	0.160255	0.299417	0.023036	0.0260579	0.0903228	0.874345	0.727209	0.449505	0.261845	0.0990853	0.99534	0.531381	0.274774	0.254274	0.119998	0.0779786	0.0226322	0.00556939	0.133987
13	0.856527	0.79336	0.262622	0.749412	0.124578	0.114572	0.872021	0.27059	0.28918	0.176765	0.294298	0.0223853	0.0258378	0.0922584	0.85088	0.725031	0.475104	0.262628	0.099715	0.995325	0.539408	0.264267	0.254298	0.129934	0.0784563	0.0214307	0.00548841	0.136857
14	0.826986	0.792434	0.303492	0.717681	0.125204	0.117999	0.872787	0.26625	0.291958	0.191491	0.289407	0.0216846	0.0259764	0.0949168	0.822826	0.723126	0.499735	0.264219	0.100303	0.995309	0.553545	0.253643	0.255072	0.139341	0.0794427	0.0202978	0.00542546	0.141863
15	0.794119	0.790222	0.34569	0.684519	0.12585	0.122019	0.873471	0.260669	0.293884	0.20426	0.285142	0.0209828	0.0264618	0.0975235	0.791408	0.720851	0.523425	0.267224	0.100922	0.995297	0.574071	0.24299	0.256382	0.148	0.0815137	0.0192522	0.00537819	0.149197
16	0.75884	0.786345	0.388286	0.650816	0.126635	0.126543	0.874164	0.254102	0.294861	0.214548	0.281652	0.0203283	0.027185	0.0997351	0.757905	0.717819	0.546333	0.272506	0.101623	0.995291	0.600546	0.232456	0.257837	0.155427	0.0851276	0.0182928	0.00533974	0.158332
17	0.721813	0.780571	0.430408	0.617163	0.127628	0.131402	0.874802	0.246593	0.295272	0.221799	0.27875	0.0197401	0.0280254	0.101499	0.723421	0.713984	0.568426	0.280617	0.102411	0.995293	0.632102	0.222337	0.259153	0.161247	0.0905556	0.0173993	0.00531108	0.1684
18	0.68371	0.772788	0.47104	0.583812	0.128873	0.136361	0.875284	0.238162	0.295229	0.226025	0.275859	0.0192979	0.028801	0.102895	0.688933	0.70922	0.58949	0.291777	0.10324	0.9953	0.667325	0.212993	0.260032	0.165306	0.0979832	0.0165978	0.00529243	0.178481
19	0.645211	0.763216	0.509705	0.550975	0.130372	0.141263	0.875637	0.228702	0.294888	0.22746	0.272616	0.0191487	0.0293819	0.104017	0.655033	0.703415	0.609259	0.306061	0.104059	0.995314	0.704441	0.20457	0.26033	0.167634	0.107038	0.0159207	0.00527791	0.187705
20	0.606888	0.752097	0.546084	0.518787	0.132086	0.145985	0.875771	0.218157	0.294511	0.226398	0.268674	0.0193312	0.0297009	0.10488	0.622046	0.696618	0.627209	0.323325	0.104809	0.995332	0.742148	0.196849	0.25991	0.168658	0.116882	0.0153752	0.00526322	0.195407
21	0.569254	0.739425	0.579708	0.487411	0.133958	0.150412	0.875509	0.206719	0.294112	0.223646	0.263667	0.0198309	0.0297952	0.105589	0.590151	0.6888	0.642885	0.343077	0.10542	0.995349	0.77922	0.189596	0.258752	0.168673	0.127207	0.0149534	0.00524802	0.201125
22	0.532729	0.725222	0.610132	0.457303	0.135923	0.154429	0.874993	0.194762	0.293608	0.219815	0.257833	0.0205371	0.0297358	0.106307	0.559273	0.68024	0.656047	0.36462	0.105886	0.995368	0.814445	0.182585	0.257083	0.167758	0.138009	0.0146567	0.00523182	0.204471
23	0.497549	0.709376	0.637124	0.42897	0.137944	0.15789	0.874314	0.18273	0.293143	0.21539	0.251653	0.0213539	0.0295968	0.107058	0.529453	0.671366	0.66639	0.38738	0.106255	0.995386	0.847239	0.175686	0.255157	0.165898	0.149184	0.0144941	0.00521382	0.205298
24	0.463931	0.691589	0.660248	0.402768	0.139971	0.16065	0.873753	0.170984	0.292655	0.210804	0.245396	0.022222	0.0294596	0.107912	0.501041	0.662294	0.673802	0.410946	0.106499	0.995404	0.877128	0.168838	0.253355	0.163025	0.160524	0.0144963	0.00519368	0.204374
25	0.432103	0.671648	0.679393	0.378741	0.141981	0.162553	0.873415	0.159768	0.291932	0.206331	0.238985	0.0230823	0.0293085	0.108783	0.474388	0.653008	0.678351	0.435242	0.106586	0.995425	0.903358	0.161924	0.251988	0.159128	0.171457	0.01466	0.00517151	0.202832
26	0.402219	0.649586	0.694758	0.356828	0.143946	0.163528	0.873404	0.149221	0.290697	0.202249	0.232235	0.0239158	0.0291171	0.10946	0.449718	0.643581	0.680116	0.460151	0.106516	0.995447	0.925186	0.155088	0.251307	0.154285	0.181342	0.0149453	0.00514698	0.201533
27	0.374377	0.625617	0.706385	0.336827	0.145834	0.163527	0.873729	0.139436	0.288525	0.198458	0.225006	0.024699	0.0288986	0.109781	0.426806	0.634023	0.679092	0.485372	0.106267	0.99547	0.942064	0.148367	0.25133	0.148761	0.189795	0.015318	0.00512309	0.201229
28	0.34857	0.600133	0.714631	0.318473	0.147615	0.162593	0.874231	0.13046	0.285317	0.194932	0.217257	0.0253681	0.028625	0.109815	0.405233	0.624455	0.675308	0.510262	0.105839	0.995497	0.953603	0.141853	0.252188	0.142979	0.196615	0.0157289	0.00510349	0.202198
29	0.324792	0.573439	0.719977	0.301751	0.14923	0.160815	0.87501	0.122193	0.281202	0.191214	0.209197	0.0258687	0.0282525	0.10943	0.384688	0.614864	0.66885	0.533707	0.105268	0.995527	0.959337	0.135616	0.254017	0.137167	0.201523	0.016118	0.00509003	0.204157
30	0.303028	0.545753	0.722992	0.286725	0.150592	0.158337	0.876004	0.114555	0.276239	0.186781	0.201111	0.0261839	0.0277141	0.108668	0.36489	0.604981	0.659952	0.554605	0.104605	0.995563	0.95929	0.129508	0.256693	0.131564	0.204457	0.0164371	0.00508234	0.206754
31	0.283249	0.517406	0.724478	0.273422	0.151657	0.155355	0.877011	0.107434	0.27057	0.181791	0.19325	0.0263179	0.0269897	0.107846	0.345666	0.594628	0.649164	0.572186	0.103923	0.995605	0.953541	0.12344	0.259863	0.126461	0.205571	0.0166668	0.00507995	0.209587
32	0.265332	0.488783	0.725198	0.261784	0.152386	0.152141	0.877715	0.100642	0.264227	0.176914	0.185634	0.026291	0.0261047	0.107103	0.326996	0.58376	0.637076	0.585856	0.103323	0.995651	0.942215	0.117432	0.263005	0.121994	0.204892	0.0168233	0.00508232	0.212049
33	0.249121	0.46017	0.7259	0.251719	0.152778	0.149028	0.877843	0.0941499	0.257141	0.172639	0.178184	0.0261561	0.0251013	0.106609	0.308929	0.572327	0.624051	0.595368	0.10291	0.9957	0.925519	0.111478	0.265671	0.118177	0.202826	0.01693	0.00508726	0.213519
34	0.23453	0.431927	0.727249	0.243103	0.152914	0.146378	0.877372	0.0880585	0.249565	0.169272	0.171021	0.0259829	0.0241058	0.106321	0.291609	0.560511	0.610538	0.600579	0.102857	0.99575	0.903867	0.105829	0.267878	0.115024	0.199766	0.0170602	0.00509342	0.213638
35	0.221536	0.404358	0.729775	0.235864	0.152927	0.144585	0.87649	0.0824257	0.241848	0.166625	0.164158	0.0258306	0.0233454	0.106082	0.27517	0.548567	0.596834	0.60137	0.103331	0.995799	0.877684	0.100636	0.269634	0.112489	0.195865	0.017308	0.00510025	0.212017
36	0.210051	0.377613	0.733989	0.229825	0.152979	0.144009	0.875563	0.0773007	0.234238	0.164481	0.157532	0.0257322	0.0230893	0.105749	0.259656	0.536685	0.583384	0.597981	0.104501	0.995846	0.84785	0.0959543	0.271141	0.110719	0.191256	0.017799	0.00510724	0.208755
37	0.200045	0.351889	0.740316	0.224793	0.153239	0.14498	0.8748	0.0728279	0.22683	0.162568	0.150899	0.025734	0.0237898	0.105243	0.245027	0.524949	0.570691	0.590736	0.10657	0.995887	0.815162	0.0917562	0.272581	0.109884	0.185849	0.018674	0.00511213	0.204083
38	0.191507	0.327433	0.749168	0.220681	0.15387	0.147853	0.874263	0.0691319	0.219865	0.160864	0.144109	0.0259673	0.025979	0.104616	0.231175	0.513321	0.55923	0.580126	0.109752	0.995919	0.780536	0.087887	0.274287	0.110159	0.179734	0.0201496	0.00511476	0.198208
39	0.184415	0.304587	0.760781	0.217427	0.154989	0.153031	0.873823	0.066276	0.213402	0.159301	0.137306	0.0265672	0.0301293	0.103932	0.218237	0.501773	0.549513	0.566637	0.114216	0.995937	0.744904	0.0841181	0.276567	0.111728	0.17314	0.0225003	0.00511736	0.191593
40	0.17869	0.283601	0.775605	0.215027	0.156735	0.160824	0.873309	0.0642919	0.207651	0.158353	0.130671	0.0276531	0.0363736	0.103329	0.206336	0.490447	0.542037	0.550927	0.120099	0.995939	0.708923	0.0803622	0.280206	0.114561	0.166162	0.0258898	0.00511234	0.184341
41	0.174241	0.264704	0.793482	0.213554	0.159201	0.171556	0.872639	0.062968	0.202827	0.158202	0.124453	0.0293317	0.0446699	0.102802	0.195534	0.479491	0.537309	0.533491	0.127636	0.995936	0.673265	0.0767328	0.286154	0.118432	0.158843	0.03034	0.00509717	0.176487
42	0.170981	0.248055	0.813995	0.213078	0.162445	0.185505	0.871952	0.0622236	0.198898	0.159172	0.118856	0.0316935	0.0546033	0.102219	0.185814	0.468977	0.535979	0.514863	0.137055	0.995921	0.638553	0.0733803	0.294644	0.123074	0.151181	0.0356875	0.00508426	0.168066
43	0.168738	0.233671	0.836501	0.213518	0.166546	0.202771	0.871424	0.0620435	0.195669	0.161634	0.11392	0.0347725	0.0657339	0.101588	0.177094	0.458902	0.538631	0.495702	0.148588	0.995897	0.605169	0.0704795	0.305237	0.128301	0.143303	0.0415426	0.00507565	0.158799
44	0.16739	0.221612	0.859622	0.214765	0.17153	0.223591	0.871159	0.0624749	0.193077	0.165455	0.109487	0.0385454	0.0777369	0.10095	0.169328	0.449365	0.546529	0.47647	0.162449	0.995868	0.573703	0.0679766	0.317626	0.134047	0.13514	0.047524	0.00507088	0.149024
45	0.166798	0.211753	0.88197	0.216629	0.177365	0.248019	0.87109	0.0634694	0.190832	0.170267	0.105327	0.0428781	0.0899348	0.100177	0.162452	0.440272	0.56101	0.457673	0.178583	0.995826	0.544563	0.0658567	0.331116	0.140592	0.12691	0.0533826	0.00508897	0.139083
46	0.166809	0.203877	0.902324	0.218884	0.184119	0.275667	0.871048	0.0648735	0.188638	0.175414	0.1012	0.0477499	0.101636	0.0993238	0.156421	0.431497	0.583134	0.439696	0.196614	0.995767	0.5181	0.0640736	0.344805	0.14808	0.118812	0.0588274	0.00515315	0.129368
47	0.167304	0.197738	0.919272	0.221332	0.19186	0.306013	0.87075	0.0664013	0.186383	0.180403	0.097061	0.0530557	0.112217	0.0986218	0.151124	0.42286	0.613574	0.422857	0.216011	0.995708	0.4946	0.0625619	0.357911	0.15667	0.111057	0.0635169	0.00524661	0.120222
48	0.1682	0.193024	0.931214	0.223761	0.200706	0.338446	0.869832	0.0679026	0.18393	0.185456	0.0929304	0.0584995	0.121152	0.0979257	0.146422	0.414135	0.651953	0.407475	0.236122	0.995653	0.474267	0.0613027	0.36975	0.167151	0.103832	0.067215	0.00535367	0.112038
49	0.169432	0.189357	0.936645	0.225934	0.210879	0.372336	0.868228	0.0692127	0.18123	0.191019	0.0889382	0.0637434	0.127866	0.0970775	0.142196	0.405161	0.696703	0.393944	0.256331	0.995605	0.457174	0.060238	0.379368	0.18049	0.0971604	0.0696437	0.00545906	0.104996
50	0.170987	0.186465	0.934574	0.227669	0.222795	0.407087	0.866077	0.0702325	0.178355	0.197515	0.0853333	0.0685687	0.132211	0.0960767	0.138353	0.395851	0.745439	0.382739	0.276273	0.995567	0.443523	0.0592924	0.386044	0.197637	0.0910801	0.0706929	0.00554626	0.0995844
51	0.172873	0.184073	0.924258	0.228813	0.237331	0.44229	0.863698	0.0709894	0.175271	0.205141	0.0823425	0.0732989	0.134112	0.0948653	0.134864	0.38616	0.795172	0.374653	0.296098	0.995539	0.433746	0.0583579	0.389665	0.218619	0.0856458	0.0710544	0.0056014	0.0965908
52	0.175222	0.181874	0.905638	0.229311	0.255807	0.477821	0.861499	0.0715448	0.17223	0.213535	0.0801747	0.0804534	0.1341	0.0936456	0.131733	0.376135	0.842532	0.371361	0.316192	0.995519	0.428287	0.0573969	0.390814	0.241508	0.0818611	0.0731067	0.0056299	0.0962558
53	0.178212	0.179601	0.87935	0.229064	0.2793	0.513802	0.859586	0.0719043	0.169315	0.221929	0.0789322	0.0926663	0.133011	0.0926351	0.128976	0.36567	0.884241	0.374612	0.337385	0.995506	0.427951	0.0563836	0.38963	0.264265	0.0824345	0.080466	0.00563777	0.0985224
54	0.182222	0.176981	0.845999	0.228115	0.309368	0.550603	0.857995	0.0720317	0.16642	0.229179	0.0786347	0.111292	0.132007	0.0919562	0.126635	0.354605	0.917301	0.386692	0.362073	0.995499	0.433622	0.0552686	0.385988	0.285208	0.0899865	0.0971726	0.00562271	0.103009
55	0.18786	0.173812	0.806604	0.226692	0.348019	0.588952	0.856663	0.0720407	0.16334	0.23415	0.0790893	0.134872	0.132127	0.0916875	0.124773	0.342779	0.939481	0.41041	0.393049	0.995495	0.44595	0.0540525	0.379692	0.303135	0.105011	0.122774	0.00558884	0.108675
56	0.195728	0.169991	0.76228	0.225388	0.396277	0.629633	0.855597	0.072269	0.159819	0.236362	0.0800147	0.161186	0.133956	0.0915744	0.123397	0.330052	0.949483	0.447166	0.432881	0.995496	0.464785	0.0527076	0.37026	0.317689	0.127213	0.154231	0.00554341	0.114616
57	0.206443	0.165483	0.714185	0.225197	0.454071	0.673644	0.854808	0.0732654	0.155554	0.235923	0.0809524	0.187201	0.137678	0.0912523	0.122505	0.316412	0.947247	0.495662	0.483617	0.995498	0.488899	0.0512184	0.357452	0.328872	0.154452	0.189003	0.00548972	0.120226
58	0.22035	0.160364	0.66332	0.227279	0.520442	0.721039	0.85441	0.0757848	0.150426	0.232814	0.0816736	0.210312	0.143344	0.09047	0.122072	0.302018	0.933527	0.553362	0.544704	0.995498	0.516335	0.0496007	0.341602	0.336417	0.184387	0.224278	0.00543146	0.124896
59	0.237517	0.154717	0.610724	0.232659	0.592975	0.770259	0.854486	0.0804219	0.144411	0.227171	0.082602	0.228858	0.150746	0.0893617	0.121997	0.287095	0.909743	0.615981	0.613526	0.995498	0.54464	0.0478597	0.323339	0.339998	0.214839	0.257236	0.00537245	0.128282
60	0.257604	0.148645	0.557416	0.242064	0.668081	0.819063	0.854843	0.0872911	0.137593	0.219176	0.0843029	0.241625	0.159636	0.0883315	0.12216	0.271899	0.877736	0.67892	0.685834	0.995495	0.571675	0.0460171	0.303322	0.339165	0.243854	0.286197	0.00531281	0.130018
61	0.279798	0.142285	0.504373	0.255682	0.742053	0.864398	0.855026	0.0959112	0.130085	0.209146	0.0870474	0.248226	0.169953	0.0875612	0.122447	0.256705	0.839426	0.739146	0.756897	0.995485	0.595937	0.0441341	0.28211	0.333871	0.269956	0.310745	0.00525458	0.130101
62	0.302932	0.135741	0.452428	0.273297	0.810673	0.903226	0.855152	0.105605	0.122037	0.197433	0.0907782	0.249526	0.180993	0.0870111	0.122766	0.241756	0.796536	0.794745	0.821713	0.995472	0.61643	0.0422661	0.260287	0.324309	0.292195	0.330674	0.00520137	0.128885
63	0.325701	0.129093	0.402311	0.294532	0.869653	0.933748	0.855155	0.115586	0.11362	0.184444	0.0950128	0.247397	0.191628	0.0865466	0.123063	0.227256	0.75055	0.843177	0.876468	0.995463	0.632598	0.0404404	0.23832	0.311022	0.310873	0.346244	0.00515065	0.126958
64	0.347055	0.122457	0.354614	0.318687	0.915937	0.954905	0.855222	0.125097	0.105067	0.170612	0.0988812	0.243889	0.201461	0.0860774	0.123293	0.213428	0.702841	0.882464	0.918646	0.99545	0.644406	0.0387098	0.216614	0.294743	0.326955	0.357803	0.00510364	0.12503
65	0.366225	0.115901	0.309783	0.34487	0.947963	0.966577	0.855547	0.133686	0.096532	0.156376	0.101943	0.241069	0.210562	0.0856791	0.12344	0.200422	0.654614	0.911466	0.946956	0.995423	0.652224	0.0370581	0.195514	0.276457	0.341331	0.365938	0.0050692	0.123491
66	0.382625	0.1095	0.268115	0.372336	0.965674	0.969184	0.855994	0.141163	0.0881383	0.14206	0.104214	0.239852	0.218846	0.0854658	0.12351	0.188359	0.606724	0.929264	0.961203	0.995385	0.656429	0.0354135	0.175274	0.256827	0.353348	0.370982	0.005062	0.122427
67	0.395907	0.103337	0.22977	0.400001	0.970146	0.963315	0.85648	0.147493	0.0799871	0.127935	0.105792	0.2399	0.225977	0.0854352	0.123478	0.177333	0.559907	0.936046	0.961975	0.995338	0.657488	0.0337271	0.156082	0.236382	0.362259	0.373022	0.00509414	0.121784
68	0.405742	0.0974991	0.194912	0.426523	0.962636	0.949541	0.856969	0.152537	0.0721595	0.114265	0.106836	0.240167	0.23116	0.0854005	0.123344	0.167442	0.514791	0.932278	0.950107	0.99527	0.655765	0.0319731	0.138096	0.215583	0.367603	0.371732	0.00517931	0.121262
69	0.412182	0.0920717	0.163492	0.450846	0.945064	0.928981	0.857494	0.156252	0.0647453	0.101293	0.107698	0.239696	0.233914	0.0851364	0.123123	0.158732	0.471716	0.919189	0.927367	0.99519	0.651588	0.0301612	0.121424	0.194963	0.36947	0.366911	0.00531322	0.120589
70	0.415291	0.0871147	0.135491	0.472075	0.918876	0.902577	0.85806	0.158468	0.0578334	0.0893115	0.108536	0.23762	0.233958	0.084745	0.122802	0.151226	0.430947	0.897933	0.895291	0.995112	0.645266	0.028289	0.106136	0.174852	0.367833	0.358349	0.00546648	0.119545
71	0.415237	0.0826338	0.110772	0.489813	0.88578	0.871383	0.858712	0.159137	0.0515193	0.0785915	0.109311	0.233459	0.231296	0.0843882	0.122363	0.144839	0.392598	0.869802	0.85571	0.995025	0.637251	0.0264157	0.0923088	0.155624	0.362664	0.346249	0.00564784	0.117898
72	0.412276	0.0786269	0.0891635	0.503927	0.847503	0.836593	0.859204	0.158478	0.0459423	0.069286	0.109994	0.227431	0.226411	0.0841155	0.121813	0.139478	0.356732	0.836237	0.81052	0.994946	0.628027	0.024589	0.080107	0.13763	0.354247	0.331273	0.00585785	0.11566
73	0.406764	0.0750743	0.0704679	0.514522	0.805463	0.799236	0.859441	0.156691	0.0412212	0.0613313	0.110636	0.219641	0.219633	0.0840202	0.12116	0.134984	0.323359	0.798561	0.761297	0.994907	0.617989	0.0228504	0.0697219	0.120981	0.342752	0.313938	0.00599857	0.112873
74	0.398986	0.0719519	0.0546084	0.521774	0.760961	0.76018	0.859595	0.153906	0.0374273	0.0545668	0.111315	0.210145	0.211188	0.0840035	0.120408	0.131227	0.292505	0.757933	0.709483	0.994908	0.607525	0.0212474	0.0613105	0.105868	0.328312	0.294754	0.00601671	0.109606
75	0.389233	0.0693113	0.0416731	0.525735	0.715174	0.720109	0.859809	0.150123	0.034681	0.0487104	0.11197	0.199127	0.201302	0.0840219	0.119611	0.128134	0.264189	0.715454	0.656414	0.994956	0.596954	0.0198045	0.0550644	0.0924133	0.311037	0.274279	0.00589401	0.105989
76	0.377891	0.0672845	0.0318975	0.526544	0.669033	0.679594	0.860254	0.14536	0.0330812	0.0435445	0.112541	0.186994	0.190379	0.0841186	0.11881	0.125698	0.238411	0.672145	0.603241	0.995066	0.586587	0.0185213	0.0509636	0.0807179	0.291509	0.252976	0.00569366	0.102193
77	0.36537	0.0660594	0.0253879	0.524428	0.623335	0.639043	0.861205	0.139633	0.0325518	0.0389494	0.112937	0.174166	0.178856	0.0843518	0.118001	0.124036	0.215059	0.628821	0.550869	0.99522	0.576671	0.0174007	0.0486807	0.0707027	0.270298	0.231257	0.00561625	0.0984847
78	0.352046	0.0660239	0.0216746	0.519546	0.578698	0.598703	0.86256	0.132991	0.032989	0.0351008	0.112978	0.161124	0.167139	0.0846796	0.117174	0.123423	0.194016	0.586125	0.500053	0.995396	0.567407	0.0164432	0.0478243	0.0622057	0.248061	0.209559	0.00577709	0.0951289
79	0.338347	0.0678008	0.0197672	0.512241	0.535603	0.558831	0.864056	0.125668	0.0343089	0.0321203	0.112685	0.148411	0.155661	0.0851901	0.116318	0.124368	0.175158	0.544568	0.45138	0.995562	0.558973	0.0156545	0.0480431	0.0550682	0.225491	0.188308	0.00611361	0.0923985
80	0.324692	0.0723317	0.0188079	0.502822	0.494393	0.519672	0.86544	0.117926	0.0364867	0.0299007	0.112271	0.136389	0.14465	0.0859333	0.115452	0.127828	0.158419	0.504592	0.405294	0.995706	0.5515	0.0150553	0.0490538	0.049138	0.203165	0.167825	0.00643728	0.0904334
81	0.311481	0.0808795	0.0183326	0.491683	0.455238	0.481434	0.866552	0.110171	0.039711	0.0281055	0.111882	0.125181	0.134287	0.0868184	0.114693	0.135264	0.143733	0.46647	0.362151	0.995827	0.545037	0.0146481	0.0509462	0.0442406	0.181559	0.148375	0.00666292	0.0891851
82	0.299238	0.094874	0.0181076	0.479388	0.41825	0.444344	0.867349	0.102857	0.0440455	0.0264184	0.111614	0.114858	0.124642	0.0877975	0.11426	0.148124	0.131002	0.430421	0.322227	0.995913	0.539692	0.0144197	0.0543554	0.040256	0.161031	0.130193	0.00670708	0.0885541
83	0.288656	0.115606	0.0179705	0.466531	0.383437	0.408619	0.867846	0.0967523	0.0494336	0.0247154	0.111607	0.105341	0.11566	0.0888329	0.11463	0.167709	0.120137	0.396557	0.285669	0.995982	0.535417	0.0145702	0.059733	0.0371426	0.14178	0.113451	0.00662636	0.0883076
84	0.280634	0.144127	0.0177566	0.453622	0.350826	0.374493	0.868205	0.092784	0.0563692	0.0230631	0.111999	0.0965415	0.107378	0.0900991	0.116931	0.194793	0.111051	0.365	0.252527	0.996051	0.532212	0.0158801	0.0671345	0.0348789	0.124068	0.0983137	0.0065394	0.0882811
85	0.276255	0.181111	0.0173364	0.441313	0.32043	0.342126	0.86837	0.0917136	0.0652194	0.0216516	0.112987	0.0884266	0.0997633	0.0916841	0.122791	0.229542	0.103644	0.335846	0.222761	0.996105	0.53019	0.0199325	0.0763559	0.0333547	0.108078	0.0849121	0.00638471	0.0884827
86	0.276876	0.226814	0.0166716	0.430168	0.292318	0.311674	0.86838	0.0941382	0.0756319	0.0206399	0.114656	0.0809796	0.0928302	0.0935818	0.133856	0.271116	0.0978833	0.309297	0.196228	0.996133	0.529326	0.0279082	0.0870001	0.0323736	0.0940113	0.0733618	0.00610841	0.0890273
87	0.283694	0.280563	0.0158534	0.420591	0.266512	0.283293	0.868234	0.0997525	0.0872503	0.0201752	0.117097	0.0741498	0.0864888	0.0954635	0.151703	0.318393	0.0937277	0.285569	0.172778	0.996132	0.529321	0.0397063	0.0989946	0.0317365	0.0819282	0.0636044	0.00572886	0.0899922
88	0.297071	0.340923	0.01495	0.41299	0.243035	0.257136	0.867936	0.107509	0.0993385	0.0204446	0.120311	0.0679657	0.0806622	0.0969009	0.176736	0.369987	0.0911248	0.264924	0.152292	0.996104	0.529926	0.0543294	0.112108	0.0313164	0.0719264	0.0555758	0.00529655	0.0913755
89	0.317349	0.405495	0.0140863	0.407797	0.221949	0.233337	0.867571	0.11655	0.110995	0.021648	0.124432	0.0623598	0.0752603	0.0976928	0.20828	0.424249	0.0900638	0.24768	0.134657	0.996058	0.53089	0.0705354	0.12593	0.0310237	0.0639448	0.0491603	0.00495799	0.0929198
90	0.344604	0.47092	0.0134429	0.405845	0.203294	0.211992	0.867164	0.126178	0.12211	0.0238571	0.12988	0.0573157	0.0703264	0.0979575	0.245185	0.479041	0.0905278	0.234097	0.119815	0.996007	0.531995	0.0875291	0.14035	0.0309575	0.0580417	0.0443305	0.00482888	0.0944516
91	0.378126	0.53398	0.013292	0.408022	0.187068	0.193106	0.86682	0.136619	0.13269	0.0271356	0.137092	0.0528182	0.0658839	0.0981946	0.286445	0.532386	0.0924911	0.224335	0.107672	0.995958	0.533122	0.105334	0.155406	0.0312917	0.0543529	0.0409675	0.00489438	0.0959826
92	0.416748	0.591882	0.0139213	0.415084	0.173222	0.176548	0.866647	0.148121	0.142791	0.0312191	0.146575	0.0488682	0.0618985	0.0988572	0.331637	0.582231	0.0960339	0.218211	0.0980518	0.995918	0.534186	0.123987	0.171167	0.0322412	0.0530739	0.0388726	0.00505752	0.0977274
93	0.458937	0.642473	0.0154194	0.428321	0.161604	0.162153	0.866661	0.160545	0.152423	0.0357325	0.158801	0.0454974	0.0583534	0.100224	0.380035	0.626828	0.101226	0.215268	0.0907108	0.995884	0.535001	0.143216	0.18742	0.0339105	0.0541405	0.0378172	0.00522374	0.099774
94	0.502663	0.684605	0.0176896	0.448714	0.152025	0.149753	0.866846	0.172922	0.161685	0.0403331	0.173611	0.0427475	0.0551668	0.102089	0.430432	0.664965	0.108074	0.214838	0.0853645	0.995857	0.535381	0.163167	0.20344	0.0362801	0.0570111	0.0373897	0.00534423	0.101885
95	0.546099	0.717916	0.0204854	0.476546	0.144254	0.139218	0.867083	0.184047	0.170472	0.0446639	0.190148	0.0405636	0.0522222	0.104025	0.48191	0.696035	0.11649	0.216182	0.0817733	0.99584	0.535307	0.183687	0.218145	0.0391225	0.0607526	0.0371856	0.00539613	0.103856
96	0.587617	0.742728	0.0235277	0.511596	0.138049	0.130397	0.867481	0.192953	0.178618	0.0483834	0.207515	0.0388647	0.0494595	0.105653	0.532913	0.72024	0.126494	0.21868	0.079727	0.995832	0.535153	0.203572	0.23057	0.0422364	0.0644118	0.0369933	0.00536971	0.10579
97	0.626273	0.760289	0.0266871	0.552611	0.133196	0.123104	0.86807	0.199412	0.186013	0.0512977	0.225145	0.0375133	0.0468835	0.10668	0.581627	0.738231	0.138064	0.221841	0.078954	0.995834	0.535356	0.222315	0.240472	0.0455246	0.0674248	0.0367806	0.00528652	0.107834
98	0.662071	0.772196	0.0299004	0.597621	0.129482	0.117167	0.868758	0.203669	0.192703	0.0533431	0.242517	0.0363543	0.0445025	0.106939	0.626919	0.750833	0.151255	0.225368	0.0791974	0.995843	0.536271	0.239519	0.248215	0.0490658	0.0694578	0.036648	0.00517274	0.110498
99	0.695524	0.779859	0.0332258	0.644341	0.126705	0.112394	0.869411	0.206669	0.199001	0.0545897	0.258854	0.0352616	0.0422868	0.10654	0.668583	0.759042	0.16601	0.229122	0.080216	0.995858	0.538026	0.254606	0.254355	0.0530289	0.0704624	0.036767	0.0050457	0.114083
100	0.727713	0.784351	0.0368926	0.690546	0.124735	0.10863	0.869847	0.209835	0.205058	0.0553419	0.273551	0.0341563	0.0402093	0.10571	0.707255	0.763761	0.182324	0.233053	0.0817521	0.995878	0.540544	0.267482	0.259248	0.0572635	0.0706175	0.0372231	0.00491634	0.118302

## Sheet: shank_angle B3ComfM
Shank angle	mean	std	steps
left	75.6739	5.01361	79.4145	72.5946	76.1588	71.9066	75.4047	74.1894	74.9606	70.7082	74.5998	74.3848	72.746	71.2054	73.4408	77.1673	71.5348	78.2645	74.788	69.6204	74.7562	74.3249	78.6596	79.3756	77.699	75.0625	75.2513	76.4171	83.5667	77.1608	72.7791	78.1266	73.1955	74.7198	75.3152	71.9404	64.6258	67.9152	78.2099	84.6058	77.7471	84.0994	71.927	74.1963	74.9974	70.3544	74.1274	71.7777	70.6927
right	71.3465	2.89792	70.5777	67.9898	71.063	65.3885	69.4416	68.5587	70.2339	73.4709	70.4524	69.1585	69.2102	70.3134	67.4023	76.0013	71.2968	73.9136	67.3412	70.324	73.676	74.7536	67.9696	69.5512	75.7327	69.719	73.3372	69.3297	71.2337	73.7448	70.5703	76.4135	68.2418	74.3075	72.0959	68.6787	70.0019	71.6044	74.2346	72.6732	71.2804	68.7785	75.8298	75.4332	71.3207	72.182	77.4083	70.4676	68.9314
[truncated: 83 more columns]

## Sheet: Rotation RHipFlex B3ComfM
all values Right	mean	std	steps
1	36.0146	4.10849	39.728	33.162	28.531	40.143	32.186	35.041	36.846	33.422	32.08	37.349	28.148	31.214	36.713	39.692	36.073	28.311	34.179	36.006	32.438	51.023	36.927	35.158	39.98	37.873	33.793	30.447	38.086	36.284	41.477	36.338	32.751	33.706	31.68	30.059	31.572	27.816	36.529	39.539	29.865	39.889	30.927	39.262	40.588	36.25	33.026	36.207	35.933
2	36.7181	4.29629	40.3005	33.6628	29.7184	41.4778	32.4167	34.8296	38.1696	34.3569	32.284	38.1211	28.5868	32.6633	37.4809	40.9554	36.9802	29.0906	35.7039	35.3494	33.4339	51.5777	37.1339	35.7123	40.8552	38.0164	34.3404	30.5634	38.144	37.5197	43.0599	37.4301	32.7581	35.1194	32.1442	30.6569	32.582	27.5185	38.3659	39.8877	30.0849	39.9644	31.1942	40.49	41.5285	36.8647	33.1378	37.5596	36.9779
3	37.5783	4.52586	40.8629	34.1845	31.0611	43.0156	32.9849	34.8742	39.5086	35.5626	33.4954	39.2008	29.1445	34.1995	38.4886	42.2836	37.9916	30.2486	37.4908	34.6801	34.5386	52.2494	37.5862	36.4197	41.9584	38.3074	35.0433	30.8063	38.2551	38.897	44.4269	38.4726	32.9642	36.2621	32.9324	31.4319	33.8985	27.406	39.8052	40.1595	30.5253	40.3601	31.5621	41.724	43.0807	37.3109	33.4069	38.9549	38.1027
4	38.5106	4.7746	41.4358	34.7553	32.6685	44.5263	34.0198	35.2472	40.7055	36.883	34.6788	40.5236	29.6769	35.6004	39.5285	43.4968	39.0512	31.5753	39.3901	34.078	35.5495	52.8492	38.3273	37.2085	43.2534	38.8564	35.9427	30.9928	38.567	40.2396	45.4352	39.2713	33.3471	37.0101	33.9923	32.3678	35.3841	27.4514	41.4196	40.3852	31.2313	41.103	31.9764	42.778	44.9743	37.5178	33.8474	40.2003	39.2596
5	39.4182	5.00621	42.0983	35.5134	34.2719	45.8182	35.4861	35.9362	41.6516	38.1401	35.9278	41.9366	30.0461	36.6851	40.3865	44.4611	40.0328	32.8145	41.1981	33.5967	36.3062	53.242	39.2219	37.9826	44.6061	39.7667	36.9362	30.9743	39.1269	41.3789	46.0226	39.6897	33.8415	37.2914	35.1559	33.3433	36.8455	27.6697	42.9523	40.6102	32.1074	42.0555	32.458	43.54	46.8598	37.4376	34.507	41.1768	40.3434
6	40.185	5.20293	42.9082	36.701	35.6489	46.7693	37.1383	36.7768	42.2881	39.1739	37.0048	43.2702	30.1217	37.3248	40.9089	45.0951	40.7806	33.7321	42.7339	33.2552	36.7119	53.3408	40.0708	38.6184	45.8411	40.9093	37.8401	30.6377	40.1911	42.1856	46.1623	39.6491	34.3381	37.0787	36.2198	34.172	38.087	28.0955	44.2078	40.8237	32.9279	42.9744	33.1437	43.956	48.4656	37.0466	35.3498	41.8132	41.2041
7	40.6928	5.36891	43.8315	38.2055	36.6414	47.3193	38.6757	37.5406	42.5824	39.8688	37.7461	44.3784	29.8082	37.4602	41.0192	45.3549	41.1752	34.0742	43.8886	33.003	36.7255	53.0936	40.7268	39.0043	46.8185	41.9957	38.503	29.9078	41.2551	42.5844	45.8483	39.1259	34.7231	36.4025	37.0187	34.6891	38.9631	28.6386	45.0574	40.9443	33.4448	43.6557	34.2219	44.003	49.6361	36.3468	36.2105	42.0702	41.7057
8	40.8714	5.52696	44.7471	39.7374	37.1319	47.4642	39.8654	37.9963	42.5264	40.1626	38.1644	45.1666	29.0848	37.0865	40.7071	45.2373	41.1487	33.7908	44.6247	32.751	36.3518	52.4799	41.1073	39.0718	47.4608	42.7884	38.8403	28.7669	42.3353	42.563	45.1006	38.1688	34.9082	35.3572	37.4384	34.7955	39.399	29.1446	45.4279	40.8795	33.5955	43.971	35.552	43.684	50.3082	35.3635	36.8774	41.9397	41.7445
9	40.6965	5.6956	45.4857	41.0329	37.1982	47.238	40.5693	38.0439	42.1275	40.0475	38.3188	45.5994	28.0226	36.2238	40.013	44.7637	40.6555	32.9263	44.952	32.4283	35.6242	51.5183	41.1555	38.8102	47.7345	43.1827	38.825	27.2725	43.2329	42.1619	43.9766	36.8903	34.8417	34.083	37.4244	34.4294	39.3825	29.4426	45.2961	40.572	33.4355	43.8618	36.9063	43.03	50.4829	34.1467	37.1714	41.4492	41.2636
10	40.1821	5.87458	45.8975	41.8831	36.9456	46.6955	40.7415	37.6622	41.4075	39.5378	38.2655	45.6921	26.7356	34.9394	38.9953	43.9757	39.795	31.5773	44.9015	31.9874	34.5976	50.2605	40.8549	38.241	47.6384	43.1515	38.472	25.529	43.8087	41.4572	42.5735	35.4072	34.5195	32.7209	36.979	33.6861	38.9515	29.464	44.6777	40.0055	33.0455	43.3341	38.0822	42.109	50.1853	32.7533	36.9575	40.6601	40.2622
11	39.3737	6.05167	45.957	42.2698	36.5037	45.9	40.4171	36.8918	40.4055	38.7149	38.0561	45.4886	25.3271	33.3685	37.7391	42.9298	38.6541	29.8663	44.5145	31.3946	33.3364	48.7656	40.2603	37.4284	47.2046	42.7287	37.8046	23.6532	44.0379	40.5335	41.0475	33.7985	33.9835	31.376	36.1293	32.6473	38.1795	29.1988	43.6067	39.183	32.4805	42.4455	38.923	41.011	49.5223	31.2432	36.2794	39.6545	38.789
12	38.3316	6.209	45.6809	42.2293	35.9967	44.9143	39.6904	35.8159	39.1727	37.6557	37.7491	45.0507	23.8692	31.6814	36.3546	41.6912	37.312	27.9324	43.838	30.6413	31.9013	47.0741	39.4138	36.421	46.4784	41.9513	36.9197	21.7684	43.9191	39.462	39.5293	32.123	33.2997	30.1052	35.0193	31.4083	37.1577	28.6653	42.1283	38.1199	31.7568	41.2764	39.2557	39.818	48.5873	29.6702	35.231	38.516	36.9283
13	37.1208	6.33331	45.1091	41.816	35.5286	43.8035	38.6885	34.525	37.7604	36.4425	37.4217	44.4493	22.417	30.0322	34.9286	40.3236	35.8233	25.9736	42.9078	29.739	30.3428	45.2194	38.3499	35.2766	45.5224	40.881	35.8773	19.9702	43.4605	38.2932	38.108	30.4646	32.5257	28.9326	33.7473	30.055	35.9803	27.8823	40.3155	36.8547	30.8922	39.9069	39.0592	38.591	47.453	28.0878	33.9005	37.3206	34.7658
14	35.8013	6.41752	44.2805	41.0874	35.176	42.6332	37.5353	33.0871	36.219	35.1565	37.1167	43.7183	21.0244	28.5205	33.4974	38.8924	34.2205	24.1379	41.8091	28.7034	28.6999	43.247	37.1098	34.0516	44.3994	39.5829	34.7149	18.3116	42.6888	37.0814	36.8072	28.9013	31.6906	27.8555	32.3987	28.6501	34.7265	26.879	38.2723	35.4366	29.9168	38.4061	38.317	37.373	46.1825	26.5493	32.3618	36.1371	32.3948
15	34.4301	6.46471	43.2343	40.1646	34.9474	41.465	36.3314	31.5769	34.6074	33.8618	36.8305	42.8448	19.744	27.2144	32.0489	37.4676	32.5242	22.4876	40.6181	27.5609	27.0176	41.2369	35.7396	32.7956	43.1851	38.1433	33.4682	16.8275	41.6506	35.8606	35.6269	27.4636	30.7975	26.8427	31.062	27.237	33.4531	25.7091	36.1104	33.9114	28.846	36.8325	37.0796	36.195	44.8365	25.0933	30.6732	35.0137	29.956
16	33.0592	6.48034	42.0016	39.1515	34.8185	40.3403	35.1375	30.059	32.9846	32.5966	36.517	41.8687	18.6285	26.1444	30.5619	36.1106	30.7655	21.0325	39.4075	26.3614	25.3544	39.2568	34.2891	31.5509	41.9498	36.6689	32.178	15.5526	40.4147	34.6443	34.5663	26.1498	29.8447	25.8506	29.82	25.8553	32.191	24.4354	33.9254	32.336	27.6948	35.2345	35.4522	35.085	43.478	23.7424	28.9164	33.9643	27.6131
17	31.7288	6.46594	40.6087	38.1196	34.7499	39.2786	33.9861	28.5858	31.3945	31.3728	36.0982	40.8802	17.6837	25.2945	29.0213	34.8635	29.0209	19.7559	38.2484	25.1564	23.7703	37.3537	32.8153	30.3392	40.762	35.2624	30.8834	14.6141	39.0682	33.4292	33.6043	24.9401	28.8474	24.8348	28.726	24.5367	30.9678	23.1436	31.7967	30.7844	26.4924	33.6553	33.582	34.049	42.1636	22.4842	27.1993	32.9989	25.4902
18	30.4607	6.42367	39.0993	37.124	34.6893	38.2817	32.8884	27.189	29.8619	30.1833	35.5113	39.921	16.8995	24.6204	27.4256	33.7447	27.3434	18.6323	37.1869	23.9716	22.3009	35.5399	31.3745	29.1623	39.66	34.0018	29.6197	14.0992	37.6918	32.2074	32.7002	23.8009	27.8351	23.7426	27.7996	23.2944	29.8174	21.8713	29.7984	29.3299	25.2654	32.1308	31.648	33.073	40.938	21.2821	25.6214	32.106	23.6399
19	29.2535	6.36194	37.5086	36.1992	34.5631	37.335	31.8515	25.8674	28.4022	29.0016	34.7454	38.9752	16.2471	24.0804	25.7888	32.7403	25.7506	17.6323	36.2295	22.8042	20.9556	33.7824	30.0055	28.0035	38.6509	32.8985	28.41	13.8747	36.3131	30.9616	31.7909	22.669	26.8522	22.525	27.024	22.1171	28.7512	20.6145	27.9681	28.0247	24.0245	30.6897	29.7469	32.126	39.8265	20.1014	24.2585	31.2373	22.0528
20	28.0893	6.29148	35.8609	35.3444	34.2992	36.4098	30.8813	24.615	27.0134	27.7915	33.8093	38.0158	15.6752	23.6412	24.1238	31.8113	24.2384	16.7421	35.3499	21.6357	19.718	32.0256	28.723	26.8485	37.7152	31.9339	27.2527	13.7455	34.9277	29.6649	30.8275	21.4627	25.926	21.1702	26.3467	20.9718	27.7404	19.3505	26.2793	26.8836	22.7752	29.3358	27.9375	31.179	38.8338	18.9121	23.1401	30.3281	20.6872
21	26.9428	6.22052	34.1923	34.5432	33.8569	35.4683	29.9827	23.4251	25.6663	26.5351	32.7467	37.0129	15.1302	23.2773	22.4343	30.8975	22.799	15.9467	34.4976	20.43	18.5438	30.2169	27.5083	25.6997	36.8126	31.0676	26.1231	13.5858	33.5084	28.2977	29.7747	20.1674	25.0521	19.716	25.676	19.8407	26.7352	18.0685	24.6805	25.8792	21.5153	28.028	26.2684	30.193	37.9376	17.6963	22.2354	29.312	19.4853
22	25.791	6.15112	32.5455	33.7692	33.2243	34.4676	29.1542	22.2862	24.315	25.2323	31.6256	35.9242	14.5779	22.9707	20.7263	29.9293	21.4282	15.2334	33.6087	19.1457	17.3827	28.3234	26.3276	24.5686	35.9002	30.2525	25.006	13.3301	32.0421	26.8552	28.6095	18.8601	24.1879	18.2314	24.954	18.7634	25.6795	16.7695	23.1188	24.9379	20.2217	26.669	24.795	29.107	37.0744	16.4527	21.4795	28.1437	18.3773
23	24.6175	6.08283	30.9452	32.9873	32.4384	33.3703	28.3842	21.2013	22.9277	23.8783	30.52	34.7133	14.0069	22.7008	19.0186	28.8494	20.1212	14.589	32.617	17.7657	16.2044	26.3451	25.1489	23.4663	34.9311	29.4434	23.8618	12.9594	30.5392	25.35	27.3397	17.6246	23.282	16.7883	24.142	17.7599	24.5223	15.4581	21.553	23.9771	18.8572	25.1576	23.5089	27.877	36.1643	15.1926	20.798	26.8257	17.3024
24	23.417	6.01207	29.3823	32.1823	31.568	32.1628	27.6538	20.1764	21.4968	22.4804	29.4895	33.3642	13.4178	22.461	17.3449	27.6285	18.8741	13.9896	31.4657	16.3119	15.0044	24.3147	23.9514	22.3888	33.8608	28.6057	22.6451	12.4812	29.0127	23.8206	25.9979	16.5034	22.3091	15.4321	23.2209	16.7806	23.2222	14.1775	19.9725	22.901	17.4052	23.441	22.4053	26.52	35.146	13.9279	20.1186	25.3991	16.2267
25	22.1965	5.93623	27.8308	31.3525	30.6785	30.8625	26.9416	19.2228	20.0342	21.0622	28.5635	31.8833	12.8176	22.2532	15.7475	26.2687	17.7035	13.4242	30.1583	14.8226	13.794	22.2923	22.7412	21.3233	32.6687	27.7198	21.34	11.9125	27.4876	22.3101	24.6228	15.5012	21.2784	14.1861	22.1907	15.7865	21.7695	12.9697	18.4038	21.6304	15.8767	21.5349	21.4894	25.068	33.9888	12.6765	19.3972	23.9108	15.1454
26	20.9706	5.85634	26.2713	30.4838	29.807	29.5095	26.2236	18.357	18.5609	19.6514	27.7086	30.2952	12.2125	22.0642	14.2584	24.7945	16.6234	12.8723	28.733	13.3369	12.581	20.3253	21.5394	20.2614	31.3704	26.8008	19.9683	11.2668	25.9988	20.8431	23.2495	14.6107	20.2051	13.0642	21.0681	14.7745	20.2056	11.8602	16.8894	20.1924	14.3009	19.5048	20.7698	23.561	32.6886	11.4673	18.6299	22.4042	14.0713
27	19.7562	5.77281	24.6899	29.5705	28.9507	28.1493	25.4726	17.5946	17.1039	18.2632	26.877	28.6422	11.6065	21.8613	12.8958	23.2461	15.6355	12.3197	27.2526	11.8955	11.3712	18.4229	20.375	19.2043	29.9983	25.8689	18.5683	10.5564	24.5873	19.4471	21.904	13.8187	19.0989	12.0674	19.887	13.7631	18.595	10.8551	15.4444	18.6859	12.7976	17.4388	20.2451	22.038	31.2526	10.3236	17.8073	20.919	13.0333
28	18.5699	5.68568	23.1019	28.6223	28.0981	26.8217	24.6744	16.9205	15.6841	16.8988	26.1069	26.9768	11.0041	21.5996	11.6648	21.6696	14.7301	11.7605	25.7754	10.5371	10.1822	16.58	19.2693	18.1625	28.5851	24.9265	17.176	9.79327	23.2844	18.1486	20.5923	13.1127	17.9774	11.1635	18.674	12.7727	16.9928	9.94936	14.0622	17.1835	11.6609	15.4173	19.8552	20.52	29.6983	9.25555	16.9402	19.4686	12.058
29	17.4182	5.59844	21.5402	27.6436	27.2286	25.5417	23.8398	16.2972	14.304	15.5502	25.4415	25.3455	10.4043	21.2292	10.5575	20.1096	13.8904	11.189	24.3403	9.29015	9.03565	14.8	18.2286	17.1577	27.148	23.9744	15.8178	8.9832	22.0927	16.9579	19.3019	12.4831	16.8522	10.3305	17.4447	11.8195	15.4336	9.14112	12.738	15.7199	10.8389	13.4971	19.5408	19.019	28.0224	8.26345	16.0643	18.0432	11.1481
30	16.2953	5.51188	20.0313	26.64	26.3139	24.3097	22.9896	15.6771	12.9525	14.2145	24.8271	23.7757	9.80762	20.7144	9.55554	18.6019	13.0898	10.6023	22.9626	8.1647	7.94419	13.0888	17.2455	16.2055	25.6827	22.995	14.5042	8.13419	20.984	15.859	18.012	11.9176	15.7178	9.55569	16.2122	10.932	13.9347	8.4222	11.465	14.3102	10.1471	11.7049	19.2379	17.54	26.2418	7.34893	15.1953	16.6319	10.3016
31	15.1886	5.42123	18.5944	25.6103	25.293	23.1027	22.1312	15.0133	11.6285	12.8817	24.1606	22.2772	9.20345	20.0288	8.62803	17.1671	12.2926	10.0012	21.6317	7.15327	6.91282	11.4491	16.2938	15.2978	24.1647	21.9621	13.235	7.24821	19.9244	14.8245	16.6956	11.389	14.568	8.81606	14.989	10.122	12.5013	7.74818	10.232	12.9589	9.46058	10.0475	18.8874	16.08	24.3896	6.51488	14.316	15.2309	9.51452
32	14.0858	5.32097	17.2425	24.5448	24.1216	21.8661	21.2406	14.2801	10.3321	11.5482	23.3638	20.8358	8.57531	19.1717	7.74668	15.8071	11.4707	9.38996	20.3185	6.24055	5.94283	9.87831	15.347	14.4125	22.5744	20.8555	11.9928	6.31602	18.8758	13.8255	15.3269	10.8628	13.409	8.08608	13.7914	9.39285	11.1332	7.06894	9.03512	11.6594	8.72082	8.52391	18.4393	14.622	22.504	5.75803	13.4075	13.835	8.77514
33	12.9779	5.20794	15.964	23.4354	22.8297	20.5263	20.2873	13.4824	9.0623	10.2309	22.4053	19.4235	7.91592	18.1834	6.89437	14.509	10.6116	8.76791	18.9955	5.40621	5.03099	8.37489	14.3822	13.5163	20.9115	19.6543	10.7561	5.32219	17.7884	12.8309	13.8916	10.309	12.2393	7.34383	12.6314	8.74031	9.82724	6.33808	7.86942	10.4031	7.89651	7.13424	17.8835	13.154	20.6178	5.06986	12.4612	12.4426	8.0787
34	11.8604	5.08385	14.7373	22.281	21.4613	19.0213	19.244	12.6413	7.811	8.951	21.3077	18.017	7.22	17.088	6.056	13.2547	9.708	8.12933	17.634	4.623	4.17	6.94067	13.378	12.578	19.1823	18.366	9.513	4.25667	16.6233	11.818	12.408	9.70033	11.054	6.572	11.5123	8.153	8.579	5.52733	6.73	9.18767	6.99167	5.88067	17.229	11.666	18.751	4.44	11.479	11.0587	7.42567
35	10.7276	4.949	13.5458	21.0799	19.9808	17.3418	18.0999	11.7525	6.57091	7.70073	20.0916	16.5986	6.49079	15.9067	5.21427	12.0357	8.75456	7.4604	16.1956	3.86479	3.34313	5.57465	12.3111	11.5659	17.3907	17.0076	8.26244	3.12469	15.3644	10.7788	10.8794	9.01591	9.85465	5.76715	10.4273	7.61628	7.37821	4.62241	5.60967	8.00879	6.02862	4.75501	16.4907	10.155	16.9148	3.85779	10.4598	9.69268	6.79221
36	9.57727	4.80664	12.3736	19.8526	18.3456	15.5249	16.856	10.8087	5.34539	6.44412	18.7749	15.1515	5.7394	14.6718	4.34833	10.8618	7.74695	6.74422	14.6835	3.10627	2.52776	4.27186	11.1583	10.477	15.5483	15.5848	7.01289	1.94737	14.0161	9.71827	9.30067	8.23926	8.64036	4.94088	9.36133	7.11307	6.21173	3.61525	4.50461	6.84126	5.02712	3.74422	15.6749	8.629	15.1201	3.3132	9.40676	8.3587	6.1542
37	8.41105	4.66025	11.2035	18.6015	16.549	13.6256	15.5217	9.79891	4.14855	5.15473	17.3777	13.6612	4.97209	13.416	3.43809	9.76245	6.68645	5.96636	13.1256	2.32082	1.70636	3.02336	9.90436	9.31373	13.6804	14.102	5.772	0.749	12.5882	8.64455	7.68064	7.351	7.40673	4.09173	8.295	6.62064	5.06382	2.50845	3.43745	5.67009	4.00064	2.843	14.796	7.111	13.3825	2.79336	8.32609	7.06073	5.49927
38	7.23241	4.51403	10.0152	17.3214	14.6453	11.704	14.1127	8.72091	2.99382	3.81597	15.9233	12.1232	4.17903	12.1601	2.46744	8.7806	5.58123	5.10841	11.5456	1.47373	0.873818	1.81328	8.54996	8.08452	11.8134	12.5616	4.55611	-0.444848	11.0892	7.56636	6.0777	6.33213	6.15255	3.20531	7.20944	6.09061	3.91627	1.32441	2.45324	4.51602	2.95941	2.0334	13.8718	5.618	11.7131	2.27872	7.22355	5.8156	4.81958
39	6.0443	4.37144	8.79295	16.0123	12.672	9.81858	12.6542	7.57632	1.89621	2.428	14.4347	10.5378	3.346	10.9187	1.42538	7.95182	4.44752	4.16704	9.96191	0.538121	0.0244545	0.628141	7.10598	6.80539	9.95175	10.9835	3.37656	-1.62023	9.53691	6.49018	4.54852	5.19181	4.88194	2.26759	6.08522	5.50755	2.75082	0.0967475	1.56733	3.40241	1.91732	1.28321	12.9213	4.162	10.1145	1.74942	6.09685	4.65965	4.10905
40	4.84838	4.23465	7.53055	14.6863	10.6698	8.00536	11.1793	6.38673	0.860455	1.01327	12.9199	8.91664	2.473	9.69709	0.312606	7.29218	3.3033	3.16506	8.38718	-0.504	-0.851515	-0.545485	5.58373	5.49545	8.08515	9.39712	2.25333	-2.76415	7.96124	5.42273	3.07318	3.97039	3.61279	1.27509	4.91167	4.88703	1.55736	-1.14294	0.758636	2.33694	0.896273	0.564667	11.9592	2.75	8.58118	1.18524	4.93773	3.59394	3.36088
41	3.64805	4.10435	6.24536	13.358	8.68639	6.28624	9.71357	5.15658	-0.116758	-0.394303	11.368	7.28733	1.57062	8.4888	-0.86099	6.79613	2.16831	2.12138	6.831	-1.645	-1.755	-1.71028	4.01822	4.17718	6.24248	7.82846	1.20689	-3.85626	6.40081	4.36909	1.60464	2.70337	2.38259	0.225677	3.68567	4.21943	0.337455	-2.3643	0.00581818	1.31825	-0.0868586	-0.146	10.9857	1.383	7.10573	0.56603	3.74088	2.59886	2.57027
42	2.46377	3.95527	4.95227	12.058	6.78034	4.65464	8.27885	3.89362	-1.03288	-1.75636	9.73887	5.68652	0.637485	7.28458	-2.07297	6.44064	1.06294	1.05753	5.29682	-2.86409	-2.66897	-2.86655	2.44008	2.87415	4.46068	6.29842	0.253556	-4.86705	4.86612	3.33418	0.116303	1.42408	1.22059	-0.851061	2.41511	3.48773	-0.895848	-3.53795	-0.698788	0.332485	-1.02397	-0.876121	9.9954	0.054	5.6823	-0.124091	2.50261	1.65421	1.73539
43	1.25804	3.86196	3.66279	10.8113	5.01903	3.07973	6.90182	2.61576	-1.88245	-3.03218	7.99194	4.13882	-0.319848	6.08179	-3.29024	6.18815	-0.0130909	-0.0039697	3.78755	-4.13355	-3.56288	-4.00688	0.881364	1.61291	2.76379	4.81548	-0.598	-5.76776	3.35491	2.312	-1.374	0.168848	0.113212	-1.88906	1.11933	2.68239	-2.12382	-4.64388	-1.35955	-0.637485	-1.91788	-1.63879	8.9883	-1.246	4.29827	-0.888909	1.22064	0.740455	0.857939
44	0.095378	3.75888	2.38731	10.016	3.43582	1.52906	5.6186	1.33851	-2.66718	-4.19912	6.12945	2.64215	-1.28019	4.87934	-4.47955	5.99577	-1.06929	-1.03662	2.31245	-5.40703	-4.42643	-5.12277	-0.629747	0.399909	1.17513	3.37903	-1.34056	-6.54201	1.86836	1.292	-2.79558	-1.02236	-0.97297	-2.83467	-0.175556	1.79906	-3.32215	-5.66026	-1.98894	-1.60033	-2.77527	-2.42716	7.96367	-2.512	2.93582	-1.71986	-0.0947879	-0.158091	-0.0617576
45	-1.03139	3.63697	1.13622	8.77067	2.06389	0.000666667	4.45511	0.0873333	-3.38967	-5.25367	4.21556	1.18767	-2.20644	3.69033	-5.60711	5.81822	-2.09744	-2.011	0.893	-6.62767	-5.27478	-6.20911	-2.07811	-0.755667	-0.288222	1.99244	-1.97278	-7.18389	0.416111	0.267	-4.08967	-2.11267	-2.05878	-3.69189	-1.442	0.863	-4.465	-6.58067	-2.605	-2.55156	-3.60356	-3.21678	6.91989	-3.733	1.59333	-2.601	-1.424	-1.05022	-1.01056
46	-2.11741	3.53286	-0.078	7.32618	0.927727	-1.47727	3.432	-1.10527	-4.05391	-6.20082	2.305	-0.221364	-3.06436	2.53409	-6.65627	5.61173	-3.07764	-2.90164	-0.437818	-7.74264	-6.09973	-7.26282	-3.45264	-1.83336	-1.62136	0.644636	-2.509	-7.696	-0.975182	-0.761727	-5.25809	-3.07255	-3.14445	-4.49936	-2.654	-0.0949091	-5.53336	-7.41345	-3.22345	-3.46827	-4.41382	-3.95973	5.85736	-4.891	0.276727	-3.51336	-2.73155	-1.93273	-1.97009
47	-3.14087	3.40392	-1.23835	6.20736	0.0275354	-2.86533	2.57982	-2.21152	-4.67248	-7.053	0.43702	-1.57036	-3.83339	1.4334	-7.63462	5.34581	-3.98735	-3.69956	-1.66491	-8.72121	-6.88391	-8.2771	-4.73555	-2.808	-2.81679	-0.673283	-3.00267	-8.08652	-2.27735	-1.78864	-6.31345	-3.88515	-4.21596	-5.27906	-3.775	-1.06331	-6.51424	-8.16768	-3.85652	-4.31644	-5.23069	-4.60522	4.77385	-5.972	-1.00488	-4.4413	-3.97394	-2.79743	-2.92976
48	-4.10767	3.30813	-2.33064	5.05321	-0.658667	-4.13688	1.92879	-3.21686	-5.26582	-7.83145	-1.35577	-2.8467	-4.49875	0.413778	-8.56129	5.01367	-4.81946	-4.41319	-2.76155	-9.56248	-7.63968	-9.23803	-5.91291	-3.66748	-3.87049	-1.95075	-3.53467	-8.36493	-3.477	-2.79991	-7.25436	-4.54843	-5.23168	-6.02043	-4.79633	-2.03937	-7.41533	-8.85977	-4.52194	-5.07907	-6.08549	-5.1266	3.67068	-6.981	-2.23503	-5.37536	-5.09979	-3.63166	-3.8763
49	-4.98889	3.20956	-3.34827	3.81591	-1.17624	-5.27767	1.504	-4.126	-5.84945	-8.57109	-3.03652	-4.03882	-5.0487	-0.50297	-9.43027	4.64306	-5.58485	-5.07224	-3.69318	-10.2863	-8.39361	-10.1154	-6.98739	-4.42	-4.79479	-3.16297	-4.16333	-8.53503	-4.56882	-3.77736	-8.09036	-5.07173	-6.15545	-6.70712	-5.71767	-3.01485	-8.26291	-9.51788	-5.23982	-5.76355	-7.01221	-5.51882	2.55064	-7.939	-3.39655	-6.30206	-6.04391	-4.40027	-4.76706
50	-5.78192	3.11648	-4.27444	2.45412	-1.56672	-6.28583	1.33471	-4.96722	-6.39018	-9.31188	-4.61134	-5.13782	-5.47373	-1.29444	-9.456	4.31325	-6.31317	-5.73471	-4.44255	-10.9259	-9.16733	-10.8405	-7.96186	-5.09036	-5.62337	-4.29366	-4.93	-8.58942	-5.54061	-4.70464	-8.84106	-5.47462	-7.00964	-7.30598	-6.559	-3.99426	-9.08845	-10.1798	-6.01958	-6.385	-8.0226	-5.80372	1.42824	-8.874	-4.47442	-7.18079	-6.76109	-4.99071	-5.54953
51	-6.48064	3.06416	-5.10087	0.947758	-1.8327	-7.16276	1.46962	-5.79039	-6.75542	-10.0863	-6.08158	-6.13467	-5.77353	-1.86372	-10.0317	4.14269	-7.04652	-6.44211	-4.97764	-11.5016	-9.948	-10.8606	-8.85956	-5.7137	-6.39164	-5.32526	-5.84111	-8.51312	-6.38796	-5.56536	-9.53076	-5.79922	-7.8207	-7.69383	-7.36456	-4.97996	-9.90433	-10.8691	-6.84258	-6.93206	-9.11857	-6.02958	0.323485	-9.795	-5.44533	-7.601	-7.23761	-5.21277	-6.16893
52	-7.03727	3.06032	-5.8373	-0.667182	-1.93403	-7.822	1.95055	-6.658	-6.73682	-10.8859	-7.4157	-7.02336	-5.96203	-2.06839	-9.26988	4.22042	-7.82076	-7.211	-5.19855	-11.97	-9.9657	-10.5703	-9.70209	-6.34273	-7.12703	-6.23573	-6.846	-8.27994	-7.12552	-6.32773	-10.1872	-6.10485	-8.59045	-7.58927	-8.18167	-5.94279	-10.6728	-11.5622	-7.66173	-7.33239	-10.2852	-6.22461	-0.763121	-10.656	-6.30809	-7.809	-7.527	-4.97555	-6.53073
53	-7.40132	3.15556	-6.5074	-2.3007	-1.78223	-7.81695	2.78671	-7.60143	-6.18839	-11.6681	-8.5327	-7.78745	-6.05728	-1.88479	-7.54575	4.58567	-8.63649	-8.02608	-4.94982	-11.9764	-10.4984	-9.20937	-10.4614	-7.01118	-7.7	-6.97398	-7.84778	-7.8056	-7.79606	-6.567	-10.8043	-6.23	-9.28795	-6.77583	-9.03511	-6.87094	-11.2421	-12.2265	-8.38703	-7.45446	-11.4836	-6.31554	-1.83496	-11.278	-7.08688	-7.63596	-7.671	-4.33332	-6.617
54	-7.46175	3.38521	-7.1319	-3.84491	-1.25036	-7.47146	3.9483	-8.60465	-5.13452	-12.3846	-9.20647	-8.294	-6.11587	-1.40909	-5.09126	5.24428	-9.4832	-8.83318	-4.16627	-11.844	-9.75527	-7.17429	-10.573	-7.69473	-7.7	-6.99802	-8.73044	-6.93621	-8.43145	-6.567	-11.166	-6.23	-9.83583	-5.25798	-9.91733	-7.72796	-11.3261	-12.584	-8.82761	-7.14658	-12.6326	-6.09048	-2.88008	-11.389	-7.79655	-6.41986	-7.47288	-3.38082	-5.82767
55	-7.10344	3.74686	-7.672	-5.19391	-0.328818	-5.90927	5.34918	-9.59909	-3.72936	-12.726	-9.17318	-8.24927	-6.129	-0.802727	-2.29445	6.17945	-10.3466	-9.355	-2.97136	-10.8112	-8.09482	-4.82782	-10.5694	-8.035	-7.49527	-6.77345	-8.816	-5.58564	-8.974	-6.10245	-11.166	-4.96091	-10.0815	-3.249	-10.785	-8.404	-10.6852	-13.179	-8.622	-6.34827	-13.364	-5.29873	-3.89564	-10.823	-8.43218	-4.48327	-6.69673	-2.22645	-4.41636
56	-6.26878	4.23288	-7.71	-6.25967	0.892111	-3.48533	6.85544	-10.4406	-2.127	-12.726	-8.32244	-7.75767	-5.19389	-0.194556	0.496667	7.36444	-10.623	-9.30389	-1.571	-9.058	-5.75167	-2.38	-9.37811	-7.85233	-6.49033	-5.53678	-9.14322	-3.79944	-8.974	-4.769	-11.166	-2.952	-9.81222	-1.06367	-11.487	-8.61833	-9.29567	-13.8643	-7.502	-5.13233	-13.364	-3.826	-4.85311	-9.611	-8.95867	-2.08778	-5.25067	-0.93	-2.51489
57	-4.93912	4.75165	-7.58633	-7.0013	2.28765	-0.647768	8.34588	-10.5011	-0.391818	-12.726	-6.85295	-6.27594	-3.49079	0.418586	3.09019	8.77101	-10.623	-8.40639	-0.068	-6.86652	-3.06567	0.10701	-7.42858	-6.721	-4.53485	-3.70892	-8.329	-1.66987	-8.6141	-2.74536	-11.166	-0.253616	-8.91136	1.0481	-11.487	-7.93853	-7.33636	-13.963	-5.59918	-3.61255	-12.4738	-1.78582	-5.66417	-7.921	-9.33027	0.509263	-3.14512	0.520859	-0.316879
58	-3.1508	5.19377	-6.40282	-7.29718	3.73676	2.22591	9.80548	-9.92576	1.48636	-10.3505	-5.03973	-4.09518	-0.857818	1.15642	5.46097	10.3754	-10.5231	-6.33779	1.56909	-4.52773	-0.316212	2.64761	-5.05815	-4.531	-1.96042	-1.64994	-6.88133	0.73203	-7.18606	-0.408091	-8.82236	2.94012	-7.4157	3.00785	-11.0813	-6.21112	-5.08	-13.8588	-3.26009	-1.87709	-10.143	0.55897	-6.23685	-5.936	-9.392	3.14409	-0.566	2.17682	2.02227
59	-0.99945	5.52251	-4.3821	-6.87312	5.20909	4.97992	11.364	-8.17319	3.54197	-7.73606	-3.02124	-1.59027	2.2743	2.16884	7.68833	12.1653	-8.56026	-3.57112	3.40345	-2.19545	2.34732	5.28537	-2.43953	-1.75997	0.802192	0.419354	-5.03267	3.36117	-4.99211	2.08191	-6.67218	6.32505	-5.42438	4.88004	-9.41089	-3.83625	-2.74358	-11.7897	-0.747545	0.0373838	-6.65337	2.9658	-6.408	-3.751	-9.36258	5.76061	2.34015	4.09395	4.48405
60	1.43423	5.73075	-1.84616	-5.47985	6.79226	7.6379	13.1876	-5.78583	5.80973	-4.39879	-0.827929	0.959909	5.56523	3.5919	9.88857	14.138	-5.97709	-0.51696	5.46273	0.119455	4.88572	8.07462	0.414212	1.20524	3.4776	2.51667	-2.94544	6.1937	-2.19755	4.67791	-3.96279	9.73736	-3.01807	6.79521	-6.87867	-1.24152	-0.403879	-8.89658	1.81579	2.15001	-2.88521	5.31491	-5.79582	-1.381	-8.24736	8.37392	5.51742	6.30524	7.11456
61	4.08358	5.84744	0.843545	-3.35945	8.59945	10.2889	15.3724	-3.19194	8.321	-0.731636	1.56939	3.45955	8.84648	5.55397	12.1684	16.2957	-2.63621	2.65224	7.73818	2.48673	7.34245	11.0462	3.533	4.19855	5.99297	4.7547	-0.688333	9.21097	0.907061	7.38955	-0.857091	13.1074	-0.240152	8.88606	-3.77533	1.43603	1.97018	-4.98488	4.40473	4.51364	0.668	7.60433	-4.33197	1.196	-6.82364	11.036	8.89673	8.79703	9.97391
62	6.91359	5.86457	3.48205	-0.787697	10.7141	13.0261	17.9167	-0.582192	11.0775	3.04627	4.20778	5.93503	12.0226	8.07251	14.5893	18.6269	1.07459	5.89196	10.1987	4.99806	9.80879	14.1676	6.92435	7.21276	8.41425	7.23086	1.73889	12.3711	4.18749	10.2434	2.50324	16.4084	2.86538	11.248	-0.515667	4.19084	4.45915	-0.59802	7.05097	7.16926	3.92834	9.91221	-2.18454	4.014	-4.80612	13.8106	12.3838	11.4912	13.1015
63	9.89276	5.81463	6.06625	2.00188	13.1759	15.9062	20.7403	2.02008	14.0269	6.84124	7.09311	8.46018	15.0366	11.06	17.1485	21.0945	4.94415	9.20578	12.7985	7.72139	12.3879	17.3524	10.5516	10.2917	10.8796	10.0062	4.36822	15.6001	7.61721	13.2559	6.01821	19.6252	6.22241	13.9144	2.70167	7.06872	7.14688	3.94671	9.81552	10.1129	7.10391	12.3431	0.299343	7.102	-2.32279	16.7416	15.8564	14.2759	16.4992
64	12.9818	5.74268	8.69173	4.93791	15.9441	18.9355	23.711	4.68809	17.0734	10.6268	10.1945	11.1308	17.8593	14.3764	19.7812	23.6333	8.87709	12.5913	15.464	10.6751	15.1455	20.4862	14.149	13.4722	13.5315	13.1057	7.223	18.8194	11.1715	16.4112	9.619	22.733	9.67473	16.8562	5.823	10.1239	10.0782	8.46782	12.7567	13.2766	10.4352	14.9717	2.95082	10.452	0.519182	19.8328	19.1973	17.0384	20.1221
65	16.1378	5.64034	11.4424	8.06509	18.8984	22.0473	26.6797	7.51035	20.1245	14.3969	13.4034	14.0354	20.4784	17.8598	22.391	26.1656	12.8181	16.0177	18.1048	13.8141	18.0889	23.481	17.467	16.7597	16.4278	16.441	10.3028	21.9693	14.824	19.6474	13.2579	25.7021	13.0614	19.9604	8.88822	13.3804	13.2334	12.8356	15.885	16.5467	14.0217	17.8123	5.71331	14.008	3.63555	23.0495	22.3163	19.6966	23.8743
66	19.3115	5.48333	14.3587	11.4547	21.8801	25.1554	29.5182	10.5573	23.1006	18.1259	16.5919	17.2062	22.8946	21.37	24.8954	28.6282	16.6879	19.4231	20.653	17.0412	21.1743	26.2882	20.5026	20.1134	19.5679	19.8364	13.5099	24.9968	18.5047	22.879	16.8792	28.4949	16.2768	23.1178	11.9844	16.7876	16.5364	16.9382	19.1422	19.8091	17.798	20.8211	8.6234	17.676	6.94906	26.3275	25.1614	22.2094	27.6418
67	22.4493	5.25694	17.434	15.124	24.7533	28.1727	32.1337	13.8297	25.944	21.752	19.6593	20.596	25.1143	24.799	27.238	30.9863	20.4023	22.7207	23.078	20.238	24.325	28.8977	23.3527	23.451	22.888	23.1613	16.7447	27.8657	22.11	26.027	20.423	31.0777	19.2437	26.2273	15.1573	20.2297	19.886	20.7153	22.432	22.9773	21.6733	23.9063	11.725	21.351	10.373	29.5897	27.727	24.5703	31.3233
68	25.4952	4.96503	20.6191	19.0465	27.4386	31.0324	34.4707	17.2585	28.6178	25.1672	22.5254	24.0958	27.1496	28.0756	29.3926	33.2251	23.8807	25.8276	25.3609	23.2779	27.4515	31.3354	26.0832	26.6695	26.289	26.3457	19.9169	30.5593	25.5466	29.0077	23.8127	33.4333	21.9266	29.1991	18.3896	23.6288	23.1677	24.1139	25.6505	26.0033	25.5414	26.9728	15.0246	24.941	13.8158	32.7645	30.0256	26.7969	34.8377
69	28.4021	4.62897	23.8191	23.0629	29.8927	33.6946	36.5083	20.7288	31.1179	28.3066	25.1336	27.5585	29.0211	31.1615	31.3661	35.3371	27.0673	28.6649	27.5295	26.0823	30.4646	33.6494	28.7415	29.7146	29.6694	29.3146	22.9552	33.0717	28.7512	31.7917	27.003	35.5688	24.3337	31.9517	21.6201	26.8798	26.2896	27.1179	28.7183	28.8677	29.2643	29.9576	18.4618	28.373	17.1959	35.7934	32.1416	28.9178	38.1329
70	31.1295	4.27719	26.9108	27.0462	32.1071	36.1476	38.2618	24.0938	33.4488	31.1155	27.4681	30.8569	30.7543	34.0375	33.1841	37.3171	29.9354	31.1556	29.6079	28.6265	33.2959	35.8837	31.3434	32.556	32.9385	31.9956	25.813	35.404	31.6868	34.3619	29.9627	37.5035	26.4878	34.4293	24.7663	29.8559	29.1973	29.7505	31.5778	31.5635	32.7116	32.8271	21.9461	31.596	20.4535	38.6342	34.1333	30.9533	41.1772
71	33.6543	3.94475	29.8041	30.8842	34.0864	38.3993	39.7653	27.2532	35.6148	33.5781	29.5957	33.8994	32.3722	36.6868	34.8718	39.1577	32.4892	33.3355	31.6097	30.9322	35.9063	38.0605	33.8779	35.1903	36.0147	34.4142	28.4713	37.5588	34.3529	36.7183	32.6839	39.2541	28.4218	36.6139	27.7457	32.497	31.8702	32.0598	34.1907	34.0879	35.8519	35.5655	25.3934	34.585	23.5538	41.2597	36.0412	32.9129	43.9506
72	35.9686	3.66304	32.4676	34.4561	35.8185	40.4613	41.0616	30.1464	37.612	35.727	31.5616	36.6272	33.8826	39.1149	36.4447	40.8514	34.7487	35.2554	33.5352	33.0249	38.2786	40.1817	36.3303	37.6294	38.8308	36.5983	30.9404	39.5392	36.7744	38.8749	35.1719	40.8368	30.1777	38.5098	30.4963	34.7853	34.299	34.0936	36.5359	36.4396	38.6724	38.1703	28.7238	37.332	26.4838	43.6599	37.882	34.7953	46.4347
73	38.0781	3.4499	34.9	37.7383	37.3459	42.3399	42.1937	32.7383	39.4388	37.624	33.402	39.0158	35.2817	41.3418	37.9066	42.3963	36.7455	36.9751	35.3652	34.9339	40.4071	42.232	38.688	39.8881	41.3547	38.5723	33.247	41.3441	38.9722	40.8478	37.4385	42.2651	31.7946	40.1372	32.994	36.7353	36.4903	35.8931	38.6123	38.6121	41.209	40.6386	31.8847	39.844	29.2327	45.8342	39.647	36.5872	48.6195
74	39.9932	3.30784	37.1268	40.719	38.6927	44.0343	43.2005	35.024	41.0906	39.3288	35.14	41.0668	36.5694	43.3854	39.2451	43.7867	38.5424	38.5423	37.0743	36.6856	42.2944	44.1805	40.9311	41.9716	43.575	40.3474	35.3977	42.9778	40.9699	42.6485	39.4884	43.5491	33.3084	41.5229	35.2094	38.4436	38.466	37.5201	40.4289	40.5983	43.4965	42.96	34.8529	42.125	31.7868	47.7855	41.3122	38.2614	50.517
75	41.7225	3.22084	39.1728	43.403	39.8717	45.5411	44.1052	37.0239	42.5602	40.8805	36.7809	42.8014	37.7396	45.2513	40.4424	45.0034	40.1663	39.9821	38.6335	38.3023	43.9518	45.9884	43.0294	43.8819	45.4858	41.905	37.4077	44.4556	42.7826	44.2801	41.3289	44.6959	34.7311	42.6895	37.1826	39.9926	40.246	39.007	42.0052	42.3857	45.5286	45.1066	37.6203	44.173	34.142	49.5099	42.847	39.7779	52.1276
76	43.2678	3.17117	41.0445	45.7661	40.8911	46.8384	44.9128	38.7542	43.8365	42.2901	38.333	44.2568	38.7886	46.9359	41.4853	46.0221	41.6304	41.3237	40.0133	39.788	45.3934	47.6074	44.9571	45.6084	47.0765	43.2738	39.2683	45.7844	44.4165	45.7395	42.9644	45.7112	36.0663	43.6443	38.9323	41.4171	41.8354	40.3718	43.362	43.9547	47.3396	47.0372	40.1566	45.985	36.2897	50.9985	44.2125	41.0818	53.4513
77	44.6325	3.14533	42.7362	47.839	41.7593	47.9252	45.6086	40.268	44.915	43.5784	39.7796	45.4736	39.7162	48.4406	42.3616	46.8242	42.9382	42.5588	41.1924	41.1301	46.6242	49.0142	46.6964	47.144	48.3727	44.4628	40.9686	46.9697	45.8655	47.0269	44.4374	46.5966	37.3035	44.4137	40.4726	42.717	43.2317	41.6198	44.5196	45.3039	48.9307	48.7113	42.4707	47.559	38.2396	52.2458	45.3976	42.1554	54.4933
78	45.8175	3.13514	44.2187	49.6293	42.4917	48.8034	46.1691	41.5974	45.7957	44.7477	41.105	46.4807	40.5222	49.7763	43.0623	47.4014	44.0881	43.6646	42.169	42.3147	47.6378	50.1946	48.2257	48.468	49.3999	45.4909	42.4986	48.0187	47.105	48.144	45.7733	47.3512	38.4231	45.0162	41.8148	43.8929	44.4303	42.7502	45.5003	46.4441	50.3118	50.0979	44.5573	48.888	40.0007	53.2522	46.4047	43.0022	55.2686
79	46.8247	3.1354	45.4863	51.1364	43.123	49.4712	46.5756	42.7571	46.4841	45.7934	42.2992	47.3015	41.2022	50.9606	43.5858	47.7541	45.0708	44.6145	42.9345	43.3323	48.4195	51.1446	49.5609	49.5632	50.1802	46.377	43.8557	48.9276	48.1477	49.0716	46.9775	47.9645	39.4075	45.4655	42.9677	44.9416	45.4308	43.7598	46.3267	47.3811	51.5044	51.1832	46.391	49.969	41.5825	54.0226	47.2337	43.6278	55.7968
80	47.6543	3.1406	46.53	52.3278	43.673	49.9333	46.8154	43.7596	46.9865	46.7129	43.3336	47.9552	41.7568	52.0119	43.9329	47.8819	45.8706	45.3646	43.5131	44.1782	48.9499	51.8724	50.7101	50.4248	50.7335	47.1221	45.0443	49.6886	49.0023	49.8187	48.0512	48.4247	40.2491	45.7711	43.9354	45.8519	46.2442	44.6376	47.0165	48.1172	52.4875	51.9696	47.9598	50.801	43.0058	54.5619	47.8892	44.0424	56.0994
81	48.3028	3.1413	47.3401	53.2073	44.1518	50.1986	46.882	44.6173	47.3096	47.4965	44.2162	48.4547	42.1854	52.9328	44.1061	47.7832	46.4935	45.9142	43.9107	44.8438	49.211	52.3906	51.6754	51.0521	51.0707	47.7512	46.0721	50.2898	49.6761	50.3786	48.9908	48.7252	40.9489	45.9375	44.7128	46.6282	46.8842	45.3872	47.5756	48.665	53.2637	52.4578	49.2538	51.381	44.2936	54.8759	48.3752	44.263	56.1922
82	48.7649	3.13495	47.9135	53.792	44.5522	50.2767	46.7688	45.3285	47.454	48.1164	44.9605	48.7984	42.4811	53.7263	44.1091	47.4515	46.9182	46.2519	44.1322	45.3149	49.1799	52.7054	52.4557	51.4414	51.1848	48.2714	46.951	50.7154	50.1687	50.7434	49.7794	48.8745	41.5163	45.9579	45.291	47.2387	47.3446	46.0011	47.9947	49.0331	53.8287	52.6661	50.3196	51.694	45.4629	54.9686	48.6947	44.3016	56.0787
83	49.0334	3.13206	48.2453	54.0897	44.8507	50.1588	46.4651	45.8965	47.4067	48.5378	45.5794	48.9744	42.6354	54.3726	43.939	46.8608	47.122	46.3594	44.1831	45.576	48.825	52.819	53.0438	51.5871	51.0552	48.6778	47.682	50.9579	50.4691	50.9022	50.3923	48.8725	41.9638	45.8124	45.6357	47.625	47.6031	46.4624	48.2559	49.2278	54.1749	52.6101	51.1707	51.717	46.5198	54.839	48.8537	44.1502	55.7499
84	49.0932	3.14372	48.3287	54.0803	45.0229	49.8107	45.9421	46.3201	47.1358	48.6956	46.0704	48.9522	42.6354	54.8345	43.5808	45.958	47.0958	46.222	44.0702	45.5984	48.1036	52.715	53.429	51.4648	50.6522	48.956	48.2749	51.0113	50.5577	50.8367	50.7887	48.7128	42.2993	45.4665	45.7463	47.8196	47.6142	46.7433	48.3336	49.2485	54.2861	52.2877	51.7992	51.435	47.4408	54.4743	48.844	43.7747	55.1924
85	48.9115	3.18206	48.1415	53.7135	45.0518	49.1845	45.1328	46.5775	46.5833	48.5218	46.3832	48.6917	42.446	55.0481	42.9982	44.7086	46.8208	45.7842	43.7935	45.3398	46.9715	52.3416	53.578	51.0426	49.9444	49.055	48.7083	50.8491	50.3937	50.5171	50.9259	48.3755	42.5212	44.8726	45.596	47.8196	47.3077	46.8081	48.1928	49.0835	54.1142	51.6793	52.1843	50.837	48.183	53.8475	48.6472	43.1202	54.3919
86	48.436	3.25459	47.6275	52.9324	44.9092	48.2226	43.9533	46.6258	45.6697	47.9571	46.4439	48.1396	41.9901	54.9274	42.1339	43.1833	46.2448	44.9916	43.3498	44.7495	45.4578	51.599	53.4225	50.2777	48.8953	48.9276	48.9308	50.4073	49.8814	49.8924	50.7561	47.8162	42.6133	43.9699	45.1478	47.5065	46.5998	46.5949	47.7846	48.6995	53.6448	50.7292	52.2509	49.884	48.699	52.9087	48.227	42.1431	53.3162
87	47.6157	3.3592	46.7303	51.625	44.5533	46.9007	42.3784	46.4024	44.3624	46.9458	46.1619	47.2271	41.1244	54.3876	40.9313	41.556	45.2796	43.8198	42.7416	43.7714	43.7267	50.3834	52.9092	49.0995	47.4478	48.5181	48.8652	49.5817	48.9224	48.8814	50.1824	46.9923	42.5206	42.7041	44.3472	46.7391	45.4298	45.9673	47.0358	48.415	52.8726	49.3476	51.9669	48.495	48.9355	51.5914	47.5251	40.8843	51.9376
88	46.4172	3.47144	45.3877	49.6836	43.9138	45.327	40.5542	45.7994	42.7651	45.5151	45.4536	45.9075	39.807	53.369	39.3872	40.0007	43.9292	42.3384	41.9876	42.394	42.0124	48.7179	51.9568	47.5075	45.533	47.7429	48.4177	48.2887	47.4568	47.4161	49.0965	45.8798	42.1625	41.0791	43.1157	45.4705	43.855	44.9012	45.8982	47.2384	51.782	47.4792	51.2685	46.628	48.8253	49.8706	46.4709	39.4808	50.3428
89	44.9364	3.55217	43.6564	47.95	42.8703	44.9614	38.6557	44.7131	41.0747	43.8	44.3654	44.1967	38.1437	51.8582	37.607	38.6176	42.2156	40.7177	41.13	40.721	40.5141	46.8239	50.5406	45.6407	43.1928	46.5134	47.4724	46.6203	46.577	45.553	47.48	44.5002	41.4262	39.2207	41.4202	43.7059	42.06	43.4956	44.4277	45.0638	50.3577	45.2272	50.0507	44.399	48.3007	47.8206	45.0193	38.227	48.6887
90	43.2896	3.50419	41.7159	45.5577	41.4637	42.037	37.3	43.1946	40.526	41.9583	43.0619	42.1823	36.3355	49.9092	35.7782	38.326	40.2241	39.1409	40.2411	38.9368	39.3504	45.263	48.7593	43.7059	40.6535	44.7935	45.934	45.127	44.1695	43.4775	45.4581	43.703	40.2256	37.3119	39.3804	41.6136	40.2477	42.75	42.8035	42.8464	48.6179	42.8191	48.2665	42.034	47.3178	45.5948	43.2235	37.7913	47.1435
91	41.6767	3.48279	39.7532	43.795	39.8815	41.1733	36.1858	41.3992	38.4045	41.606	41.7091	40.0023	34.5795	47.6478	34.0807	36.6675	39.467	37.7337	39.4075	37.2066	39.135	44.4197	46.788	41.8845	38.1787	42.7375	43.833	45.127	41.6156	41.4174	43.2416	42.029	38.5831	35.4933	37.233	39.4361	38.5428	42.75	41.2276	41.922	46.7123	40.461	46.0705	39.721	45.8562	43.3466	41.2425	35.7088	45.8163
92	39.9002	3.38601	37.9008	39.5129	38.3169	38.3726	33.6926	39.5333	36.6817	38.372	40.4086	38.859	33.023	45.2922	32.6312	35.6903	39.467	36.5328	38.6989	35.638	39.135	41.7234	44.8082	41.739	35.9967	40.5918	41.3832	43.4502	39.7206	39.517	41.0423	39.7371	36.6489	33.8688	35.2091	37.3437	36.9709	39.3647	39.8568	38.8468	44.8485	38.2783	43.8477	37.582	45.6221	41.353	39.2798	34.7967	45.122
93	38.2184	3.23803	36.267	37.0563	36.9149	36.9188	32.4794	37.787	35.5554	36.7671	39.2219	36.5773	31.7457	43.0211	31.4774	35.0999	34.0114	35.5503	38.1629	34.2873	39.135	40.4537	42.9948	41.2428	34.264	38.5287	38.9279	39.7894	38.161	38.357	39.054	38.2336	34.6437	32.5038	33.4364	35.458	35.5022	37.7308	38.8056	35.9351	43.1905	36.3417	41.8442	35.698	41.8304	41.0853	37.531	34.1244	44.3356
94	36.9043	3.2086	34.919	34.7466	35.7502	35.6433	31.5862	36.3187	34.6071	35.3684	38.1823	34.896	31.224	40.969	30.621	34.6828	32.166	34.8033	37.8001	33.1796	37.9029	39.459	41.4912	38.3271	33.0552	36.6842	36.6833	38.3958	37.6801	37.237	37.385	36.8818	32.802	31.4254	31.9793	35.055	34.0935	36.7267	38.1394	34.0812	41.8529	34.6915	40.1878	34.113	39.5937	37.4755	36.0906	33.7023	43.2748
95	35.8551	3.18555	33.889	32.6582	34.8885	34.5456	31.0835	35.2561	33.8351	34.2079	37.3391	32.527	30.3151	39.2341	30.0367	34.4337	30.6053	34.3169	37.5705	32.3176	37.733	38.7619	40.4073	37.8938	32.3724	35.1755	34.7562	37.1998	35.6388	35.4245	36.1244	35.7035	31.3555	30.6266	30.8556	32.5136	32.7155	36.0316	37.8626	32.5808	40.9006	33.343	38.9132	32.824	37.5332	35.9966	35.0171	33.5215	42.8257
96	35.1777	3.28069	33.185	32.24	34.3332	33.6351	30.969	34.6208	33.2462	33.3061	36.7695	30.4167	29.5498	37.8825	29.6952	34.3623	29.3849	34.1264	37.4059	31.7069	38.3746	38.3778	39.8106	37.8488	32.1686	34.1118	33.1996	36.2162	34.9454	34.6356	35.3201	34.7122	30.512	30.0824	30.07	31.5251	31.3838	35.6713	37.9205	31.423	40.3533	32.2969	38.0787	31.798	35.905	34.8265	34.3687	33.5631	42.5148
97	34.8161	3.47182	32.7859	29.6238	34.0778	32.9322	31.4	34.4498	32.8664	32.6745	36.4918	29.144	29.351	36.9346	29.5742	34.4923	28.5481	34.2282	37.2314	31.3727	38.9975	38.3248	39.7051	38.1233	32.3732	33.4769	32.0233	35.4639	34.6562	34.1025	34.9344	33.9233	30.4086	29.7655	29.624	30.9086	30.1625	35.6515	38.2165	30.5922	40.1172	31.5456	37.6365	31.003	35.0187	33.9665	34.1745	33.8253	42.3075
98	34.775	3.66209	32.6684	28.8223	34.1042	32.456	32.2432	34.7768	32.7382	32.2888	36.5164	28.322	29.5192	36.399	29.6688	34.8417	28.1012	34.6447	36.9731	31.3594	39.7863	38.6207	40.1018	38.6215	32.9016	33.2544	31.1821	34.9369	34.7871	33.7859	34.9482	33.3403	31.0485	29.6493	29.5021	30.7017	29.1284	35.9349	38.6458	30.0809	40.139	31.0764	37.6222	30.42	34.97	33.4009	34.4228	34.3155	42.1808
99	35.0272	3.83772	32.813	28.5497	34.3714	32.2082	33.3973	35.6041	32.9124	32.097	36.8097	28.0144	30.1402	36.3182	29.9836	35.3841	28.0237	35.3877	36.5705	31.7116	40.79	39.2698	40.9772	39.2516	33.6647	33.3903	30.6488	34.603	35.3379	33.6601	35.4208	32.9518	32.2504	29.7079	29.6666	30.9228	28.3414	36.4582	39.1113	29.8598	40.358	30.8802	38.152	30.04	35.5014	33.1032	35.1068	35.0266	42.1558
100	35.5507	4.08231	33.162	28.531	34.815	32.186	34.698	36.846	33.422	32.08	37.349	28.148	31.214	36.713	30.504	36.073	28.311	36.453	36.006	32.438	42.009	40.265	42.143	39.98	34.588	33.793	30.447	34.465	36.284	33.71	36.338	32.751	33.706	29.918	30.059	31.572	27.816	36.529	39.539	29.865	40.7	30.927	39.262	29.861	36.25	33.026	36.207	35.933	42.391
all values Left	mean	std	steps
1	-5.52642	4.4542	1.133	-2.484	1.531	-3.689	0.635	-8.896	-1.592	-7.874	-2.839	-6.129	-0.494	-0.068	6.076	-10.623	-3.926	-4.902	-1.571	-9.721	-6.043	-7.79	-0.702	-7.025	-8.136	-4.34	10.486	-3.292	-9.212	-9.243	-0.819	-11.166	-6.23	-7.471	-7.373	-10.27	-4.291	-6.08	-13.519	-4.321	-5.445	-5.883	-5.742	-5.936	-9.392	-3.238	-7.204	-2.645	-2.309
2	-3.77347	4.80176	3.92001	-0.0111212	3.16013	-2.54178	3.48764	-6.82885	0.280707	-6.28697	-0.366758	-6.02274	0.0737374	1.60189	7.36444	-10.3565	-0.234374	-3.83481	-0.0977778	-7.64323	-3.011	-5.44097	1.74125	-6.23184	-5.97796	-1.57323	11.9483	-1.31617	-8.509	-10.2564	1.77332	-8.53212	-6.23	-5.53519	-5.49842	-7.9923	-1.85212	-3.70174	-13.963	-1.91409	-3.79255	-4.30948	-4.43548	-3.6313	-9.37238	-0.515202	-6.11895	-1.37864	-0.0342727
3	-1.72718	5.09231	6.67029	2.59254	4.81455	-1.31222	6.20782	-4.49142	2.32502	-4.46787	2.06738	-4.74306	0.686323	3.27706	8.91156	-8.31202	3.27829	-2.59941	1.50307	-5.35593	0.0825758	-2.58538	4.11937	-4.5559	-3.5756	1.33999	13.4797	0.647707	-7.18284	-11.2006	4.48082	-6.60036	-5.80697	-3.19675	-3.45118	-4.94907	0.668677	-1.31747	-13.963	0.56603	-1.87709	-2.3683	-2.58858	-1.1207	-8.3747	2.28688	-4.33031	0.0331818	2.36864
4	0.573426	5.32879	9.48706	5.30897	6.55648	-0.0276667	8.87482	-2.10018	4.58245	-2.49309	4.45039	-2.67309	1.47803	5.02236	10.689	-5.58636	6.51815	-1.04721	3.29291	-3.05464	3.05609	0.712758	6.45403	-2.21555	-0.971818	4.27961	15.214	2.645	-5.45155	-12.066	7.31224	-4.12727	-3.76827	-0.49697	-1.21209	-1.64645	3.25197	1.07988	-13.3375	3.06782	0.254273	-0.142455	-0.439727	1.62297	-7.1747	5.06964	-1.99933	1.63682	4.90064
5	3.07769	5.54233	12.4577	8.19706	8.58227	1.38789	11.5865	0.277788	7.09056	-0.357626	6.83594	0.229758	2.57751	6.95503	12.6834	-2.12728	9.53779	0.948828	5.2999	-0.78503	5.88421	4.35395	8.84305	0.422232	1.86133	7.24016	17.2569	4.77449	-3.47835	-12.8341	10.2975	-1.30315	-1.19085	2.52283	1.28173	1.6533	5.93183	3.56517	-11.155	5.60121	2.63112	2.32261	1.86427	4.63784	-5.45305	7.83796	0.701929	3.49209	7.617
6	5.78316	5.74675	15.6179	11.3132	10.9908	3.03844	14.4205	2.66521	9.87037	1.97338	9.29988	3.51552	4.09373	9.17239	14.894	1.68095	12.4966	3.4478	7.51747	1.50337	8.64991	8.21268	11.3899	3.15824	4.94032	10.2636	19.6387	7.12187	-1.34059	-13.4858	13.4552	1.75294	2.09439	5.7984	4.09012	4.86104	8.75674	6.23087	-8.05355	8.2143	5.32264	5.01445	4.26352	7.94796	-3.31259	10.6479	3.67419	5.64109	10.5785
7	8.68561	5.9454	18.9576	14.671	13.8256	5.00067	17.4031	5.12118	12.8892	4.53133	11.9316	6.90388	6.09385	11.7104	17.3193	5.63445	15.5403	6.42412	9.91679	3.89715	11.4919	12.1563	14.1482	5.92248	8.25085	13.385	22.3128	9.7413	0.951212	-13.9904	16.7662	4.95755	5.67091	9.18715	7.21955	7.99518	11.7567	9.13985	-4.08282	10.9673	8.37282	7.93336	6.75445	11.5296	-0.843394	13.5766	6.8747	8.08309	13.8201
8	11.7586	6.13669	22.3628	18.2323	17.0518	7.31067	20.5048	7.71585	16.0547	7.31711	14.7986	10.2427	8.57898	14.54	19.9343	9.64469	18.7425	9.77399	12.4558	6.47471	14.5431	16.0631	17.1134	8.73634	11.6932	16.6102	25.1745	12.6424	3.42237	-14.054	20.1589	8.247	9.31073	12.5281	10.6251	11.1298	14.9145	12.2915	0.278424	13.8997	11.7658	11.0665	9.36715	15.3048	1.88318	16.6796	10.2436	10.7545	17.3368
9	14.9386	6.32386	25.7042	21.9175	20.4203	9.94933	23.6528	10.5022	19.2572	10.3032	17.9073	13.4446	11.4773	17.5865	22.6759	13.6443	22.0923	13.3392	15.0676	9.27339	17.8467	19.8441	20.1687	11.623	15.0351	19.9012	28.057	15.7773	6.09892	-14.054	23.5261	11.5831	12.9148	15.7162	14.2183	14.3374	18.1603	15.6201	4.75479	16.9934	15.3642	14.3663	12.1323	19.1608	4.80759	19.9628	13.6789	13.5461	21.0695
10	18.1718	6.37872	28.8715	25.5998	23.7398	12.835	26.7556	13.4801	22.4015	13.3761	21.1962	16.4605	14.6615	20.7454	25.45	17.5554	25.4717	16.9523	17.6666	12.2758	21.3302	23.4502	23.1917	14.5767	18.1098	23.1806	30.7895	19.0056	8.97936	-12.0213	26.7759	14.9253	16.4395	18.6752	17.8762	17.6216	21.4135	19.0242	9.17473	20.1753	18.9905	17.7534	15.053	22.9828	7.86773	23.3836	17.0626	16.347	24.9101
11	21.3656	6.35612	31.7948	29.1825	26.8389	15.8584	29.7318	16.5965	25.4151	16.4319	24.5596	19.2658	17.9892	23.9005	28.1539	21.2893	28.7569	20.4792	20.1841	15.4083	24.8874	26.8662	26.0812	17.5829	20.9473	26.3638	33.2729	22.1881	12.0179	-9.13921	29.8423	18.2255	19.8659	21.3628	21.4685	20.9193	24.6088	22.3927	13.4231	23.3538	22.522	21.1208	18.0827	26.6743	10.9942	26.8638	20.2854	19.0666	28.7394
12	24.4487	6.27732	34.4247	32.5898	29.6481	18.8933	32.524	19.7627	28.2551	19.3791	27.8763	21.8381	21.3379	26.9421	30.7379	24.7664	31.8383	23.8371	22.586	18.5647	28.3943	30.0957	28.7706	20.5982	23.6271	29.3747	35.4646	25.2523	15.1321	-5.712	32.6894	21.4363	23.1663	23.7807	24.9073	24.1459	27.6352	25.6236	17.418	26.445	25.8877	24.3723	21.1547	30.1636	14.1222	30.3121	23.2514	21.648	32.456
13	27.3684	6.16389	36.8204	35.773	32.1628	21.8573	35.0877	22.879	30.9062	22.1442	31.0345	24.2012	24.6126	29.7912	33.1823	27.9336	34.633	26.988	24.8607	21.6334	31.7331	33.1416	31.2401	23.5589	26.2039	32.1893	37.376	28.1469	18.234	-1.995	35.3029	24.5121	26.3039	25.9498	28.1389	27.2135	30.3915	28.6458	21.0918	29.3808	29.0593	27.4337	24.2129	33.4075	17.1959	33.6461	25.9432	24.0617	35.9613
14	30.088	6.03591	39.013	38.7029	34.3598	24.6864	37.4417	25.8572	33.3631	24.6816	33.9531	26.3639	27.7497	32.4197	35.4779	30.7448	37.1041	29.9227	27.0183	24.5189	34.8217	36.0112	33.4853	26.3928	28.7178	34.8027	39.0562	30.8175	21.2467	1.76339	37.6887	27.4124	29.2342	27.899	31.1398	30.0534	32.8255	31.4188	24.3964	32.1119	32.0276	30.2606	27.2054	36.3886	20.1684	36.8017	28.3742	26.3325	39.2236
15	32.5917	5.90402	41.0118	41.3723	36.2675	27.3453	39.5985	28.6349	35.6346	26.9838	36.5796	28.3458	30.7142	34.8335	37.6179	33.2266	39.2654	32.6385	29.0826	27.1649	37.5926	38.7149	35.5357	29.0788	31.1838	37.2252	40.5725	33.2436	24.1141	5.43236	39.864	30.1148	31.9206	29.6681	33.8997	32.6341	34.9436	33.9324	27.3192	34.6053	34.7698	32.83	30.0824	39.1082	23.0105	39.7332	30.5854	28.4914	42.216
16	34.881	5.77238	42.8061	43.7637	37.9311	29.8227	41.5672	31.1715	37.7212	29.0624	38.8915	30.1732	33.4879	37.0515	39.5923	35.43	41.1249	35.1227	31.0658	29.5678	40.0515	41.2548	37.4132	31.6114	33.5906	39.4713	41.9896	35.4399	26.791	8.98718	41.8288	32.6136	34.3502	31.297	36.4132	34.947	36.7818	36.1972	29.8846	36.8448	37.2967	35.138	32.8145	41.572	25.7114	42.4171	32.6328	30.5605	44.9211
17	36.9692	5.6404	44.359	45.9061	39.3593	32.1303	43.3495	33.4466	39.6208	30.9795	40.8892	31.8722	36.0659	39.0932	41.3933	37.3976	42.7338	37.3895	32.9783	31.7492	42.2071	43.6219	39.1207	33.9997	35.924	41.5479	43.3481	37.4176	29.2798	12.4303	43.6073	34.9132	36.5395	32.8173	38.6785	36.9853	38.4012	38.2354	32.1395	38.8307	39.6035	37.2014	35.3898	43.7799	28.2634	44.8465	34.5689	32.5517	47.3303
18	38.8697	5.50483	45.675	47.8078	40.5683	34.2977	44.9422	35.4581	41.328	32.7733	42.5907	33.4578	38.4454	40.9735	43.0196	39.1678	44.1146	39.4416	34.8047	33.7354	44.0743	45.8022	40.6545	36.2616	38.1741	43.4564	44.6402	39.2063	31.6008	15.7443	45.2007	37.0227	38.5002	34.2458	40.6821	38.7856	39.8745	40.0697	34.1259	40.5724	41.678	39.0405	37.7993	45.7288	30.6559	47.0246	36.4294	34.4652	49.4423
19	40.5909	5.35913	46.7401	49.4655	41.5935	36.358	46.3371	37.2284	42.8335	34.4678	44.0275	34.9319	40.6346	42.7007	44.459	40.7655	45.2746	41.2715	36.5215	35.5528	45.6719	47.7827	42.0133	38.4063	40.3255	45.1995	45.8419	40.8176	33.778	18.9132	46.6065	38.9472	40.2542	35.5905	42.4242	40.3686	41.2348	41.7066	35.8931	42.0885	43.5026	40.6908	40.0372	47.4159	32.882	48.9511	38.225	36.2894	51.2571
20	42.1348	5.19685	47.5441	50.8781	42.4463	38.315	47.5244	38.7947	44.126	36.0787	45.2376	36.2906	42.651	44.2774	45.6589	42.1911	46.216	42.8707	38.1023	37.2269	47.0055	49.5509	43.1812	40.4376	42.3533	46.7688	46.9267	42.2545	35.8235	21.929	47.8271	40.6912	41.8298	36.847	43.9184	41.7463	42.4826	43.1439	37.493	43.398	45.0662	42.1851	42.104	48.8343	34.9435	50.6158	39.9447	37.9985	52.7745
21	43.5025	5.01565	48.0773	52.0446	43.158	40.163	48.5005	40.1835	45.2012	37.6113	46.2488	37.5254	44.5033	45.699	46.61	43.4447	46.94	44.234	39.5183	38.7752	48.0562	51.1005	44.1349	42.3544	44.2322	48.1383	47.8721	43.5196	37.7364	24.7781	48.8588	42.2659	43.2398	37.9979	45.1654	42.9282	43.6177	44.3766	38.9568	44.5196	46.3691	43.5474	43.9927	49.9774	36.8433	52.0078	41.5614	39.5533	53.9958
22	44.6944	4.81265	48.307	52.9586	43.7712	41.8843	49.2623	41.4149	46.0615	39.055	47.0822	38.6245	46.1853	46.9554	47.2977	44.5326	47.4483	45.3647	40.7461	40.1947	48.7776	52.4354	44.8867	44.1367	45.9455	49.2748	48.6694	44.6233	39.5085	27.4646	49.6965	43.6925	44.4935	39.0188	46.1756	43.9188	44.6406	45.4039	40.3019	45.474	47.4035	44.8021	45.6851	50.8362	38.5822	53.1182	43.0366	40.9096	54.9307
23	45.7127	4.58613	48.2529	53.5956	44.2904	43.459	49.812	42.501	46.7131	40.385	47.7563	39.5953	47.6996	48.0442	47.721	45.4496	47.7251	46.2714	41.7774	41.4718	49.1683	53.5699	45.4478	45.7596	47.4848	50.1854	49.3076	45.5824	41.1294	30.0523	50.3154	44.9933	45.5977	39.903	46.9667	44.7128	45.5493	46.2369	41.534	46.282	48.197	45.9737	47.1663	51.4158	40.1636	53.9628	44.3549	42.039	55.598
24	46.5585	4.33662	47.887	53.9745	44.6928	44.8718	50.1418	43.4516	47.164	41.5935	48.2843	40.4387	49.0536	48.9693	47.8804	46.1903	47.7888	46.9677	42.6168	42.5938	49.2011	54.5266	45.8294	47.2059	48.85	50.8697	49.7991	46.4118	42.5909	32.5775	50.7188	46.1795	46.5553	40.6489	47.5564	45.2976	46.3396	46.89	42.6522	46.9601	48.765	47.0782	48.4412	51.6977	41.596	54.5473	45.5022	42.9194	56.0019
25	47.2303	4.06994	47.1454	54.11	44.965	46.1153	50.2789	44.2769	47.4209	42.6757	48.6694	41.1498	50.2599	49.7437	47.774	46.7418	47.6442	47.4681	43.2715	43.5534	48.8344	55.3284	46.0372	48.4521	50.0446	51.3252	50.1508	47.1165	43.891	35.0715	50.8998	47.2533	47.3654	41.2618	47.9589	45.6414	47.0046	47.3571	43.6562	47.5145	49.1185	48.1304	49.5271	51.6572	42.8956	54.8786	46.4771	43.5739	56.1841
26	47.7225	3.80513	45.9139	53.9892	45.069	47.1879	50.2238	44.9843	47.475	43.6218	48.9033	41.7283	51.3357	50.3842	47.3933	47.0698	47.2628	47.7832	43.7486	44.345	48.0113	55.9981	46.0556	49.5049	51.0717	51.5465	50.3662	47.7178	45.0339	37.5429	50.8383	48.2161	48.012	41.7539	48.1763	45.7423	47.4811	47.6102	44.5408	47.9376	49.2639	49.1421	50.4378	51.2779	44.0806	54.9614	47.28	44.0122	56.1533
27	48.0234	3.57695	44.1586	53.5642	44.9458	48.0819	49.9464	45.5768	47.2927	44.4321	48.9685	42.1746	52.2947	50.9102	46.7047	47.1424	46.5853	47.9123	44.0533	44.9552	46.6711	56.554	45.8244	50.3704	51.9331	51.5254	50.4422	48.2198	46.0267	39.9723	50.5014	49.0632	48.4729	42.1354	48.1993	45.572	47.7388	47.5958	45.2932	48.2134	49.1964	50.0974	51.177	50.5386	45.1647	54.7929	47.9154	44.2515	55.9045
28	48.1188	3.43128	42.1232	52.7653	44.568	48.789	49.4005	46.0524	46.8291	45.1168	48.8368	42.4811	53.1421	51.3391	45.637	46.9686	45.5574	47.8324	44.1895	45.3739	44.8509	57.0038	45.2442	51.042	52.6262	51.2421	50.3647	48.6185	46.8802	42.3145	49.8319	49.7794	48.761	42.4089	48.0165	45.0909	47.8461	47.2525	45.9155	48.3235	48.8723	50.9709	51.7383	49.3789	46.1542	54.3559	48.3868	44.3054	55.4239
29	47.983	3.41321	40.0325	51.4945	43.8336	49.2888	48.5294	46.4021	45.9995	45.6874	48.4657	42.6388	53.871	51.6707	44.1312	46.5102	44.1689	47.4967	44.1647	45.5859	42.8676	57.3423	44.2091	51.5121	53.1435	50.6573	50.1138	48.9025	47.6065	44.5374	48.738	50.3448	48.8797	42.5665	47.5746	44.2408	47.7373	46.4861	46.3931	48.2411	48.415	51.7196	52.1063	47.7218	47.0415	53.6128	48.6972	44.1674	54.6968
30	47.5796	3.55522	38.0481	49.6644	42.5662	49.5854	47.2955	46.6052	44.7353	46.1255	47.7973	42.6338	54.4604	51.8934	42.3839	45.7094	42.4371	46.8128	43.9762	45.5674	41.0549	57.5509	42.7901	51.7838	53.4661	49.7047	49.6516	49.0445	48.2	46.6303	47.1127	50.736	48.8261	42.5815	46.7723	42.9372	47.3068	45.2433	46.7004	47.9226	47.5152	52.3032	52.2566	45.5923	47.8032	52.4966	48.8524	43.8044	53.6985
31	46.887	3.86413	36.292	47.95	40.9112	49.6447	45.7388	46.624	43.1111	46.3964	46.774	42.4208	54.8741	51.9743	40.6353	44.5213	40.4655	45.676	43.625	45.2782	39.6195	57.5961	41.2207	51.8317	53.569	48.3183	48.9526	49.0075	48.6483	48.5785	45.0919	50.9245	48.5897	42.3946	45.4975	41.1553	46.4759	43.6017	46.8042	47.3028	45.0832	52.6933	52.1526	43.1807	48.4023	50.9408	48.8485	43.1611	52.4039
32	45.9618	4.27112	34.869	46.3552	39.1047	49.4069	45.327	46.4073	41.3407	46.436	45.3716	41.8958	55.0528	51.8507	39.0549	42.9353	38.3713	44.0638	43.1124	44.6639	39.135	57.4367	39.7371	51.6545	53.4114	46.5652	47.9733	48.7261	48.9116	50.3752	42.9186	50.8714	48.1345	41.9123	43.7501	39.034	45.1849	41.7617	46.6547	46.3188	42.6153	52.8629	51.7533	40.7256	48.7983	48.96	48.6632	42.1915	50.8477
33	44.8743	4.64218	33.8007	43.795	37.4367	48.7813	42.3361	45.8839	40.526	46.1537	43.6252	40.9452	54.9196	51.4437	38.326	40.9811	36.2665	42.104	42.4473	43.6729	39.135	57.0402	38.5269	51.215	52.9304	44.6642	46.6894	48.125	48.9221	52.0433	40.8023	50.5121	47.4067	41.0295	41.6972	36.8611	43.458	39.9289	46.1656	44.9761	41.922	52.7743	50.9946	38.403	48.9473	46.6867	48.2643	40.9325	49.1617
34	43.5433	5.08737	33.0937	41.021	36.0417	47.7207	42.037	44.984	38.5813	45.4757	41.63	39.531	54.4003	50.68	36.9747	39.467	34.2703	39.9967	41.6587	42.3013	39.135	56.391	37.628	50.4567	52.055	42.8063	45.1553	47.1357	48.5983	53.579	38.8887	49.75	46.362	39.693	39.566	34.8433	41.4593	38.217	45.253	43.411	37.378	52.39	49.794	36.326	48.794	44.3057	47.5967	39.52	47.529
35	42.1921	5.35218	32.7213	38.0195	34.9716	46.3003	38.7421	43.6749	36.6941	44.4443	39.5153	37.7854	53.4427	49.5395	35.7343	39.467	32.501	37.91	40.7995	40.653	37.733	55.496	37.0607	49.3338	50.7572	41.739	43.5052	45.7115	47.8398	54.934	38.357	48.5033	44.9641	37.9658	37.5572	33.0987	39.3976	36.6398	43.9293	41.8262	35.109	51.6766	48.1246	34.5613	48.2883	41.9732	46.5934	38.227	46.1138
36	40.7543	5.51766	32.6734	35.8196	34.3332	44.6861	37.2352	42.0835	35.5128	43.2097	38.859	35.9263	52.0341	48.0783	35.0832	35.8959	31.0509	35.9712	39.9417	38.9028	37.9445	54.3987	36.8256	47.8417	49.1131	41.739	41.8948	43.9173	46.549	56.104	36.0174	46.8297	43.703	36.0173	35.7851	31.6849	37.4168	35.161	42.75	40.3873	33.2564	50.7049	46.1846	33.1235	47.3977	41.353	45.2066	37.8143	45.122
37	39.4586	5.59188	32.9249	33.7859	34.0644	43.055	35.91	40.3747	34.5265	41.9124	35.9768	34.1575	50.2194	46.4031	34.636	32.6821	29.9895	34.2788	39.1584	37.2066	38.7051	53.1847	36.9051	46.0528	47.271	39.6549	40.4716	41.9165	44.713	57.0528	34.9771	44.8764	42.587	34.065	34.3188	30.616	35.6078	33.7354	42.75	39.2144	31.8268	49.5264	44.2063	31.9845	46.1065	38.2554	43.4775	35.7088	44.6974
38	38.3294	5.4732	33.3519	32.315	34.1376	41.5717	34.7656	38.7076	33.7333	40.6523	34.896	32.6239	48.1119	44.6381	34.4051	30.9799	29.2891	32.9238	38.5124	35.666	39.5092	51.9671	37.2768	44.1762	45.3902	38.0938	39.3328	39.8863	42.4768	57.7092	34.3104	42.8221	39.9043	32.3304	33.1831	29.8982	35.458	32.3371	40.8605	38.3892	30.7972	48.2012	42.3775	31.1074	45.731	36.2553	41.5496	34.7895	43.3817
39	37.3648	5.36961	33.8435	31.3896	34.531	40.3323	33.8085	37.2164	33.1556	39.4912	32.2867	31.3943	45.8695	42.8997	34.3898	29.6453	28.9032	31.9968	38.0375	34.3349	40.5695	50.8531	37.9367	42.3701	43.6121	37.817	38.5233	37.968	40.0941	58.0818	33.8957	40.8234	38.2896	31.0334	32.3645	29.5299	32.7293	31.0035	38.1785	37.9412	30.1548	46.8012	40.8113	30.4671	42.9712	34.9586	39.6112	34.1145	42.8955
40	36.6822	5.21879	34.3524	29.4325	35.1065	39.3977	33.0585	35.9964	32.8194	38.4623	30.3735	31.224	43.6558	41.2902	34.6193	28.7062	28.7916	31.5596	37.7228	33.2376	41.9	49.922	38.8028	40.7495	42.0555	37.898	38.0529	36.3072	37.8074	58.2115	33.6952	39.0066	36.8444	30.362	31.8337	29.5184	31.7217	29.815	37.0775	37.8434	29.8695	45.4065	39.547	30.0515	40.5468	34.0106	37.8325	33.6939	42.5585
41	36.2473	5.10245	34.9392	28.7598	35.8285	38.7966	32.536	35.1048	32.7752	37.5987	29.1554	29.8029	41.6084	39.8981	35.0956	28.1719	28.8935	31.6245	37.5235	32.3773	43.4397	49.2205	39.8276	39.385	40.8294	38.2679	37.8898	34.9733	35.7677	58.1271	33.6901	37.461	35.5949	30.4406	31.5614	29.7817	31.0419	28.8477	36.2563	38.0213	29.8748	44.0841	38.5908	29.8615	38.5626	33.4009	36.3397	33.5184	42.3335
42	36.0931	5.00508	35.7929	28.5466	36.8598	38.5477	32.2465	34.5802	33.0758	36.9466	28.3574	29.4273	39.8323	38.8051	35.7717	28.0233	29.1317	32.1464	37.3691	31.7585	45.0574	48.7783	40.9618	38.3167	40.0229	38.8232	37.9568	34.0146	34.0467	57.8428	33.8449	36.2585	34.5573	31.2346	31.5145	30.2536	30.7255	28.1471	35.7487	38.3773	30.0911	42.8762	37.944	29.903	36.8056	33.0985	35.2055	33.5685	42.1946
43	36.1721	4.96264	37.0212	28.531	38.3629	38.6557	32.1871	34.4515	33.7403	36.5489	28.0359	29.3805	38.3919	38.0885	36.5957	28.2501	29.4336	33.035	37.1902	31.4039	46.7447	48.6377	42.1422	37.5698	39.6621	39.4815	38.1659	33.4464	32.6856	57.3661	34.0951	35.4462	33.767	32.5003	31.7155	30.8972	30.7941	27.7061	35.5972	38.8173	30.5152	41.8285	37.6094	30.1406	35.5083	33.0364	34.4726	33.8435	42.157
44	36.4979	4.97444	38.5018	29.6213	40.2682	39.1392	32.3651	34.7455	34.7271	36.45	28.1286	29.7687	37.3223	37.802	37.5344	28.8854	29.797	34.2347	36.9102	31.354	48.5376	48.8724	43.3455	37.1064	39.7589	40.253	38.5629	33.253	31.6835	56.6686	34.3989	35.0044	33.2121	33.9334	32.2108	31.7184	31.2516	27.4748	35.7688	39.2595	31.1895	40.9725	37.6238	30.5003	34.9058	33.1486	34.1788	34.3507	42.3695
45	37.0574	5.04502	39.9677	30.8994	42.2478	40.0446	32.86	35.464	35.9314	36.6316	28.5053	30.6423	36.6241	37.9648	38.5564	29.9483	30.298	35.7366	36.4762	31.6518	50.2987	49.5584	44.6683	36.9069	40.3264	41.2163	39.2987	33.3846	30.9832	55.7073	34.7789	34.8977	32.873	35.2758	33.0337	32.6768	32.092	27.406	36.195	39.6517	32.0307	40.3467	38.0753	30.8959	34.9922	33.4001	34.3179	35.082	43.076
46	37.7892	5.14955	41.158	32.4534	43.9338	41.363	33.8616	36.5433	37.204	37.0429	29.0236	31.9269	36.3195	38.5655	39.582	31.2341	31.0183	37.4908	35.8936	32.31	51.8045	50.6902	46.1277	36.9125	41.2815	42.4105	40.3235	33.7597	30.573	54.5615	35.3693	35.1606	32.7487	36.3487	34.1201	33.6301	33.285	27.4741	36.529	39.9734	32.833	39.9888	38.9915	31.2597	35.5183	33.8013	34.8782	36.0213	44.3328
47	38.6086	5.25368	41.929	34.0297	45.1697	42.9432	35.3296	37.8576	38.3836	37.7086	29.5542	33.4319	36.4457	39.5497	40.4421	32.4839	31.9974	39.3553	35.2271	33.2743	52.9017	52.1316	47.5248	37.0726	42.4031	43.7657	41.4207	34.2982	30.4717	53.3184	36.2888	35.8192	32.8445	37.0414	35.2921	34.3804	34.7316	27.7117	37.54	40.2275	33.4011	39.9224	40.2295	31.529	36.2018	34.3946	35.8475	37.094	45.7979
48	39.4377	5.33879	42.2779	35.4117	45.8363	44.5006	37.0145	39.239	39.3304	38.7016	29.9755	34.9271	36.9926	40.8041	41.0068	33.4717	33.1949	41.1362	34.5619	34.3883	53.4775	53.6612	48.625	37.4728	43.4432	45.1207	42.364	35.0044	30.6187	52.1621	37.4391	36.7796	33.1498	37.2894	36.3439	34.7554	36.2553	28.1347	39.2155	40.4506	33.6062	40.1875	41.537	31.6289	36.8396	35.164	37.1391	38.2455	47.1542
49	40.1364	5.40122	42.2245	36.4531	45.9592	45.8283	38.5975	40.5115	39.9467	40.0195	30.1676	36.2058	37.8793	42.1558	41.1933	34.011	34.4639	42.6591	33.9753	35.4421	53.5391	55.0566	49.2763	38.2099	44.2107	46.2967	42.9973	35.9154	30.8542	51.3077	38.5745	37.839	33.6216	37.0694	37.1115	34.7084	37.6448	28.6535	40.8702	40.6741	33.4985	40.8435	42.6822	31.4848	37.3064	35.9832	38.563	39.4193	48.1855
50	40.622	5.47302	41.82	37.0693	45.6348	46.7963	39.829	41.5422	40.1827	41.5253	30.0295	37.1051	38.9355	43.4137	40.9698	33.989	35.6219	43.8173	33.5184	36.2555	53.1195	56.1577	49.427	39.132	44.5628	47.1698	43.2457	36.9273	31.0055	51.0181	39.4667	38.7828	34.1605	36.4109	37.4832	34.2503	38.7153	29.1314	42.5515	40.8667	33.1615	41.8152	43.5169	31.0503	37.5219	36.6737	39.9004	40.4973	48.766
51	40.8145	5.58976	41.1236	37.2369	44.9101	47.3413	40.5605	42.2464	40.0251	43.0063	29.5013	37.4985	39.9309	44.4213	40.3598	33.3531	36.5222	44.5716	33.1978	36.7072	52.287	56.8799	49.0798	40.0208	44.4038	47.6612	43.0825	37.8476	30.9337	51.6074	39.938	39.4447	34.6253	35.4014	37.3886	33.4392	39.3357	29.4359	43.9792	40.9435	32.6525	42.8327	43.9574	30.3176	37.4299	37.0745	40.9838	41.3225	48.8407
52	40.6796	5.76289	40.2372	37.051	43.908	47.4613	40.7415	42.5812	39.5168	44.2465	28.6173	37.3588	40.6592	45.0831	39.4267	32.1858	37.0823	44.9293	32.9497	36.7447	51.1215	57.193	48.3361	40.711	43.7107	47.7489	42.5573	38.5182	30.5341	52.9504	39.9268	39.7131	34.8891	34.1704	36.8441	32.3565	39.4661	29.4873	44.9612	40.8215	32	43.6038	43.974	29.3241	37.0041	37.0795	41.7149	41.757	48.4306
53	40.2261	5.97413	39.2608	36.6549	42.7596	47.1946	40.4081	42.5454	38.724	45.1275	27.4762	36.7183	40.9913	45.3562	38.2493	30.6334	37.3025	44.9191	32.6843	36.3787	49.6857	57.1012	47.3462	41.1103	42.5419	47.4668	41.7448	38.8514	29.7398	54.5612	39.4739	39.5275	34.8869	32.8494	35.9434	31.0958	39.1482	29.2773	45.4182	40.4556	31.2163	43.9685	43.5849	28.1393	36.2519	36.6657	42.0581	41.6974	47.6146
54	39.4796	6.1901	38.2621	36.1692	41.5313	46.601	39.6595	42.1464	37.7086	45.6018	26.1811	35.6199	40.8781	45.2373	36.898	28.8245	37.1818	44.5793	32.3359	35.6437	48.0283	56.6312	46.2273	41.1441	41.0113	46.8612	40.6827	38.8199	28.5451	56.0003	38.637	38.8838	34.602	31.5382	34.7933	29.7369	38.4523	28.8208	45.3183	39.8358	30.3169	43.8548	42.8346	26.848	35.2039	35.8793	41.9987	41.0946	46.482
55	38.4883	6.37846	37.289	35.6935	40.2755	45.749	38.6291	41.4075	36.5454	45.6873	24.8095	34.1716	40.3385	44.749	35.416	26.909	36.7211	43.9544	31.8575	34.5976	46.2007	55.8298	45.06	40.8124	39.2463	45.9881	39.4177	38.4191	27.0163	56.9188	37.4894	37.8486	34.0736	30.2932	33.4917	28.3375	37.471	28.1356	44.6777	38.9663	29.3136	43.2699	41.8095	25.5368	33.9167	34.7937	41.559	39.9575	45.1047
56	37.3177	6.52554	36.3782	35.2991	39.0427	44.6947	37.447	40.371	35.309	45.4378	23.4147	32.5318	39.4258	43.9359	33.8238	25.0409	35.9378	43.0913	31.219	33.3086	44.2863	54.758	43.8764	40.1716	37.3568	44.9178	38.0309	37.7191	25.2588	57.3127	36.0997	36.535	33.374	29.1391	32.126	26.942	36.3041	27.2422	43.5353	37.8663	28.2293	42.2843	40.6133	24.2769	32.4533	33.4807	40.7987	38.347	43.54
57	36.0325	6.62548	35.5395	35.0221	37.8727	43.5311	36.2185	39.0926	34.0594	44.9289	22.0423	30.854	38.2176	42.8581	32.1513	23.3301	34.8782	42.0461	30.4178	31.8405	42.3816	53.4754	42.6724	39.2661	35.448	43.7206	36.619	36.8007	23.387	57.2146	34.5356	35.0462	32.5703	28.0742	30.7881	25.5837	35.0403	26.1827	41.9438	36.5785	27.0858	40.9939	39.3346	23.1145	30.8786	31.9976	39.8018	36.3347	41.8235
58	34.6919	6.67529	34.7549	34.8592	36.789	42.3263	35.0065	37.6275	32.8342	44.2405	20.74	29.2588	36.8282	41.5844	30.439	21.8218	33.6215	40.8891	29.4655	30.2461	40.5707	52.0294	41.4349	38.1339	33.631	42.4655	35.2734	35.7238	21.5248	56.6085	32.87	33.4481	31.6985	27.0769	29.5589	24.2903	33.7445	25.0122	39.9892	35.1491	25.9115	39.4924	38.0374	22.0747	29.2507	30.3923	38.6566	34.0451	40.0235
59	33.3447	6.6832	34.0016	34.7755	35.7861	41.1359	33.8397	36.031	31.6471	43.3943	19.5519	27.8332	35.3668	40.1822	28.7494	20.491	32.2671	39.6946	28.3794	28.5667	38.8976	50.451	40.1811	36.8212	31.9882	41.2271	34.0604	34.5267	19.7646	55.6318	31.178	31.7975	30.7621	26.1118	28.4916	23.0714	32.455	23.7934	37.7917	33.6231	24.7202	37.8571	36.7662	21.1587	27.6282	28.7414	37.444	31.5919	38.1995
60	32.0289	6.65767	33.2515	34.7198	34.8586	39.9976	32.7295	34.3676	30.4933	42.3959	18.5103	26.634	33.8963	38.7214	27.1272	19.3085	30.8753	38.5368	27.1998	26.8511	37.3852	48.753	38.9433	35.3706	30.5454	40.0633	32.9937	33.2479	18.1428	54.3733	29.5184	30.1818	29.7602	25.1397	27.6061	21.9131	31.2002	22.5774	35.4867	32.0591	23.5174	36.1581	35.5559	20.3494	26.066	27.1378	36.2343	29.1337	36.4013
61	30.7681	6.60918	32.4805	34.6346	34.0048	38.9273	31.6831	32.7001	29.3552	41.3321	17.6226	25.6818	32.4133	37.2755	25.5857	18.2539	29.4945	37.4675	25.9826	25.1622	36.0479	46.9368	37.7594	33.8545	29.2827	39.0011	32.0582	31.9298	16.6908	52.8719	27.9495	28.6673	28.7132	24.1115	26.8574	20.7801	30.0124	21.3811	33.192	30.5316	22.3076	34.4567	34.4257	19.6081	24.6008	25.6592	35.0833	26.8205	34.6605
62	29.5671	6.54737	31.6861	34.4576	33.2044	37.9226	30.7067	31.0723	28.2026	40.2859	16.8804	24.9354	30.8934	35.9066	24.1201	17.3143	28.1731	36.502	24.7722	23.5609	34.8713	45.0068	36.6568	32.3354	28.1569	38.0299	31.218	30.6136	15.4543	51.1923	26.5251	27.2755	27.6566	22.9731	26.1778	19.6615	28.9094	20.1927	30.9934	29.1101	21.0802	32.8003	33.3688	18.8825	23.246	24.3643	34.0104	24.7559	32.974
63	28.4187	6.47736	30.8613	34.136	32.4397	36.9623	29.8049	29.509	27.0085	39.264	16.2581	24.3381	29.3186	34.6568	22.7234	16.4769	26.9271	35.6205	23.5824	22.0811	33.8493	42.9724	35.6372	30.8639	27.1232	37.106	30.431	29.3407	14.5607	49.4283	25.2517	26.0019	26.6381	21.6991	25.4915	18.6106	27.8735	18.9906	28.9562	27.8415	19.8097	31.2259	32.3556	18.1277	21.9765	23.2879	33.0244	22.9732	31.3035
64	27.3061	6.40403	29.9978	33.6337	31.7205	36.013	28.9744	28.0253	25.7695	38.2388	15.7112	23.8556	27.6832	33.5393	21.392	15.7344	25.7571	34.7809	22.4049	20.7295	32.9927	40.8344	34.6664	29.4773	26.1465	36.1842	29.6585	28.1253	14.0776	47.6947	24.0874	24.8258	25.6837	20.3124	24.7431	17.6215	26.8534	17.7714	27.0926	26.7341	18.4706	29.7502	31.3512	17.3136	20.7505	22.4095	32.1141	21.4492	29.6064
65	26.2065	6.3382	29.0983	32.9504	31.0531	35.0236	28.2009	26.6131	24.4846	37.1745	15.1919	23.4581	26.0019	32.5345	20.1212	15.0621	24.6643	33.9242	21.2156	19.4832	32.3003	38.586	33.6642	28.1801	25.2036	35.2173	28.8694	26.9539	13.8658	46.1153	22.971	23.7141	24.7777	18.8698	23.8968	16.6495	25.786	16.5374	25.3605	25.7559	17.0488	28.3423	30.3125	16.4323	19.5323	21.6761	31.2291	20.1346	27.8675
66	25.0973	6.28542	28.1656	32.1377	30.4347	33.9487	27.464	25.2337	23.1528	36.0133	14.6679	23.1235	24.2902	31.5968	18.9059	14.4439	23.6388	32.9875	19.974	18.2918	31.7775	36.2395	32.573	26.9462	24.291	34.1567	28.0349	25.809	13.7387	44.7164	21.8628	22.6037	23.866	17.4417	22.9381	15.6618	24.617	15.2979	23.6985	24.8292	15.5606	26.9109	29.1728	15.4983	18.2946	21.026	30.3016	18.9621	26.1151
67	23.9661	6.24462	27.205	31.2763	29.8813	32.76	26.741	23.835	21.7917	34.7133	14.1273	22.8343	22.5523	30.658	17.763	13.8673	22.6587	31.921	18.6427	17.1053	31.432	33.827	31.388	25.7283	23.4227	32.9733	27.1613	24.669	13.577	43.482	20.7577	21.416	22.894	16.0823	21.87	14.6573	23.302	14.09	22.049	23.874	14.032	25.336	27.877	14.5423	17.0263	20.3963	29.262	17.858	24.394
68	22.8148	6.20872	26.2239	30.4144	29.3981	31.4629	26.0025	22.389	20.426	33.2551	13.5694	22.5775	20.7942	29.6462	16.7059	13.3208	21.7063	30.7029	17.2186	15.8974	31.2576	31.3989	30.142	24.4976	22.6153	31.6759	26.2723	23.4877	13.3192	42.3478	19.6668	20.1422	21.8415	14.8194	20.7092	13.6562	21.8276	12.9493	20.3799	22.7896	12.6348	23.5133	26.432	13.6008	15.7339	19.7391	28.0638	16.7664	22.7601
69	21.6549	6.16743	25.2172	29.5697	28.9792	30.0923	25.2213	20.899	19.0748	31.6476	12.9996	22.353	19.0354	28.5061	15.737	12.7837	20.7739	29.3498	15.7325	14.6692	31.1849	29.0218	28.8691	23.2489	21.8741	30.2962	25.3742	22.222	12.9482	41.1709	18.614	18.8601	20.7367	13.6679	19.5028	12.6769	20.2361	11.8977	18.7133	21.509	11.5722	21.4768	24.8853	12.7014	14.4314	19.04	26.7117	15.6662	21.2448
70	20.4976	6.11881	24.174	28.738	28.641	28.6943	24.3927	19.3848	17.7456	29.9221	12.424	22.1583	17.3124	27.217	14.8477	12.2441	19.8486	27.913	14.224	13.434	31.1476	26.7525	27.6043	21.9968	21.1868	28.8655	24.4687	20.8634	12.4719	39.841	17.6238	17.6465	19.5922	12.6321	18.2718	11.7387	18.595	10.9408	17.1007	20.0754	10.7906	19.3055	23.2841	11.8616	13.1346	18.299	25.2505	14.5663	19.8577
71	19.3506	6.06288	23.0838	27.9066	28.3736	27.3134	23.5353	17.8724	16.4355	28.1331	11.8466	21.9701	15.6709	25.7882	14.0228	11.6979	18.8924	26.4529	12.7332	12.1963	31.0765	24.6241	26.3595	20.7698	20.5441	27.406	23.5505	19.4486	11.9071	38.282	16.7051	16.5428	18.4224	11.6996	17.0298	10.8662	16.9625	10.0741	15.5657	18.5836	10.1244	17.1036	21.67	11.0933	11.8703	17.5118	23.7284	13.4895	18.6123
72	18.2185	6.00188	21.9503	27.0532	28.1674	25.9768	22.6668	16.3898	15.1398	26.3455	11.2709	21.7435	14.1452	24.2519	13.2379	11.1398	17.8729	25.0189	11.3048	10.9652	30.9104	22.6487	25.1214	19.6055	19.9429	25.9199	22.5953	18.0233	11.2668	36.5409	15.8494	15.554	17.245	10.8467	15.7877	10.0687	15.3749	9.29579	14.101	17.0979	9.46058	14.9635	20.0652	10.3999	10.6682	16.6947	22.1955	12.468	17.5365
73	17.1025	5.93686	20.7824	26.142	28.003	24.693	21.7821	14.9503	13.8548	24.618	10.6985	21.4303	12.7543	22.6542	12.465	10.5671	16.7879	23.6401	9.98045	9.76364	30.6044	20.8302	23.8744	18.5101	19.355	24.383	21.5771	16.6187	10.5635	34.679	15.0458	14.6735	16.0608	10.0581	14.56	9.35064	13.85	8.59673	12.7007	15.651	8.74627	12.946	18.4812	9.77755	9.54409	15.8762	20.6879	11.5151	16.5874
74	15.9989	5.86538	19.5908	25.1265	27.8292	23.4528	20.8531	13.5471	12.5692	22.9691	10.1286	20.985	11.5025	21.0442	11.672	9.98063	15.652	22.3156	8.77854	8.61266	30.1482	19.1714	22.605	17.4792	18.7498	22.7722	20.4838	15.2528	9.80824	32.7341	14.2688	13.8892	14.8616	9.31837	13.3628	8.70746	12.3932	7.9498	11.357	14.2573	7.95679	11.0762	16.9206	9.2152	8.50127	15.0624	19.2149	10.627	15.6708
75	14.9018	5.78318	18.3762	23.9691	27.5918	22.1981	19.8473	12.1724	11.284	21.3953	9.55784	20.3819	10.3798	19.4673	10.8449	9.38477	14.4694	21.0227	7.69871	7.52157	29.5655	17.6697	21.3035	16.4885	18.1103	21.0855	19.3097	13.9345	9.00672	30.7157	13.4933	13.1885	13.6508	8.60501	12.2061	8.128	11.0039	7.31682	10.057	12.9208	7.08779	9.35891	15.3731	8.69242	7.54005	14.236	17.7656	9.80082	14.7468
76	13.8049	5.68386	17.1306	22.7035	27.2192	20.8533	18.7422	10.8269	10.02	19.8665	8.97418	19.6115	9.36503	17.9593	9.977	8.77864	13.2363	19.7318	6.72764	6.49588	28.886	16.3148	19.9659	15.5083	17.4278	19.3297	18.0608	12.657	8.16676	28.6162	12.6933	12.5623	12.4287	7.89461	11.0929	7.5977	9.68185	6.64939	8.79936	11.6348	6.16227	7.80236	13.8213	8.18503	6.66361	13.3827	16.3301	9.02873	13.8024
77	12.6994	5.56126	15.8618	21.365	26.6837	19.3442	17.5322	9.50994	8.79332	18.3518	8.36651	18.6928	8.42219	16.5327	9.06256	8.15701	11.9546	18.4175	5.84686	5.5342	28.1112	15.0925	18.6003	14.5148	16.7124	17.5091	16.7484	11.3975	7.29069	26.407	11.8484	12.0002	11.1893	7.16832	10.009	7.09983	8.41864	5.91549	7.57539	10.3911	5.19864	6.40248	12.2522	7.66968	5.8703	12.4955	14.9046	8.30109	12.8231
78	11.5759	5.41025	14.5779	19.9156	25.9808	17.6487	16.221	8.21567	7.588	16.8294	7.72844	17.6538	7.52344	15.1798	8.09756	7.50711	10.6404	17.0504	5.03189	4.63	27.2247	13.981	17.2148	13.48	15.9997	15.6349	15.3767	10.1363	6.36978	23.994	10.9424	11.479	9.93433	6.41067	8.935	6.61144	7.20011	5.09989	6.37767	9.18767	4.21033	5.15267	10.6587	7.12333	5.15156	11.5767	13.4829	7.623	11.801
79	10.4275	5.23225	13.2934	18.3149	25.0848	15.8007	14.8171	6.93536	6.37515	15.2786	7.05709	16.5153	6.65212	13.8816	7.08333	6.81267	9.31045	15.6106	4.25467	3.77248	26.1982	12.9514	15.8034	12.3803	15.3351	13.7328	13.9488	8.86579	5.38915	21.3274	9.96103	10.965	8.66345	5.62264	7.85227	6.08555	6.01482	4.19448	5.198	8.02009	3.20691	4.037	9.04518	6.52485	4.49618	10.6279	12.0659	6.97727	10.7368
80	9.25102	5.03522	12.037	16.5652	24.0076	13.8577	13.3482	5.66864	5.13099	13.6757	6.35721	15.3024	5.79127	12.6218	6.025	6.06026	7.9702	14.1089	3.49028	2.93885	25.0031	11.9743	14.3543	11.1902	14.7571	11.8309	12.4682	7.59192	4.33828	18.4045	8.8972	10.4295	7.37155	4.81676	6.74294	5.50755	4.84584	3.19844	4.04188	6.86403	2.19758	3.04567	7.433	5.85547	3.89252	9.64843	10.6588	6.33055	9.63773
81	8.05026	4.83187	10.8309	14.7127	22.7863	11.8837	11.8479	4.42752	3.8406	12.0183	5.63914	14.0516	4.92033	11.4011	4.93189	5.23784	6.62564	12.5706	2.71439	2.10628	23.6062	11.0183	12.8725	9.89287	14.2847	9.93428	10.9566	6.32436	3.22141	15.3336	7.75797	9.84603	6.05727	3.98675	5.59006	4.89268	3.67361	2.12388	2.94858	5.70415	1.20282	2.16339	5.84421	5.10084	3.32951	8.64157	9.27585	5.66864	8.50782
82	6.83529	4.63706	10.016	12.7925	21.4626	9.938	10.3483	3.22645	2.504	10.3072	4.90627	12.7929	4.01464	10.2415	3.82	4.33391	5.30109	11.0173	1.89427	1.26264	22.0273	10.0467	11.365	8.48855	13.9045	8.03318	9.43736	5.07391	2.05818	12.3095	6.55227	9.19318	4.72555	3.11836	4.38464	4.23164	2.48027	0.989364	1.95982	4.56018	0.240818	1.35473	4.29436	4.25727	2.79336	7.61473	7.93055	4.98245	7.35182
83	5.60391	4.4526	8.95935	10.8427	20.0771	8.07033	8.87218	2.08255	1.14115	8.55863	4.14861	11.5431	3.05411	9.1841	2.70722	3.36532	4.01091	9.46393	0.998727	0.404909	20.3077	9.02531	9.83545	6.98456	13.5626	6.15824	7.93408	3.85359	0.872444	9.44821	5.28995	8.45506	3.3977	2.20317	3.12736	3.50764	1.25718	-0.177747	1.07033	3.45539	-0.678636	0.585333	2.79279	3.32467	2.26293	6.56846	6.62731	4.26564	6.17536
84	4.3598	4.28156	7.45402	8.90779	18.6422	6.30167	7.44527	1.00591	-0.217253	6.80856	3.354	10.3121	2.0236	8.27236	1.61567	2.35407	2.757	7.9227	0.000747475	-0.475808	18.4998	7.92768	8.34232	5.40252	13.1915	4.34747	6.46585	2.68084	-0.31103	6.83294	3.97154	7.61433	2.12185	1.23618	1.82903	2.71132	0.00909091	-1.35117	0.254545	2.39779	-1.55667	-0.174	1.34273	2.30532	1.71652	5.49664	5.39176	3.51127	4.98627
85	3.12063	4.13572	6.37321	7.03873	17.1543	4.625	6.09936	-0.00718182	-1.53655	5.10112	2.523	9.09812	0.915879	7.53209	0.556	1.3197	1.52982	6.401	-1.10567	-1.386	16.6618	6.73394	6.91045	3.77833	12.7373	2.62597	5.03955	1.57879	-1.479	4.48264	2.58661	6.65245	0.924727	0.215576	0.517545	1.84027	-1.24888	-2.50336	-0.504545	1.38627	-2.40055	-0.956455	-0.0641818	1.21021	1.13188	4.39239	4.24758	2.71364	3.789
86	1.89034	4.0134	5.26632	5.28772	15.6096	3.007	4.86373	-0.956424	-2.78591	3.45884	1.66484	7.89207	-0.262384	6.96581	-0.481556	0.283	0.319747	4.90108	-2.30294	-2.31561	14.8525	5.44042	5.51826	2.14502	12.1653	1.01835	3.65224	0.575798	-2.61934	2.35706	1.15461	5.56924	-0.225273	-0.831121	-0.777636	0.913727	-2.49586	-3.60972	-1.21264	0.408364	-3.21491	-1.77497	-1.43782	0.0650202	0.487121	3.25314	3.18957	1.87036	2.58609
87	0.702659	3.93434	4.08668	3.71382	13.9863	1.41367	3.76218	-1.83524	-3.94057	1.87353	0.779061	6.68894	-1.49406	6.55518	-1.49989	-0.736717	-0.880212	3.42815	-3.57086	-3.23698	13.1079	4.06365	4.16767	0.537424	11.4393	-0.458929	2.31543	-0.324424	-3.71066	0.427727	-0.278535	4.39512	-1.36218	-1.8429	-2.02873	-0.0352323	-3.70474	-4.65357	-1.88276	-0.55303	-4.00352	-2.61858	-2.771	-1.09237	-0.234545	2.0768	2.19749	0.982636	1.38009
88	-0.484451	3.82386	2.79442	2.33712	12.2568	-0.155	2.824	-2.64536	-4.98761	0.336515	-0.129788	5.48506	-2.74797	6.26548	-2.48633	-1.71045	-2.06982	1.99348	-4.86476	-4.12876	11.444	2.63391	2.86542	-1.01524	10.5423	-1.80121	1.0183	-1.11394	-4.72612	-1.33864	-1.69612	3.16691	-2.49964	-2.768	-3.20873	-0.994303	-4.84685	-5.61885	-2.53482	-1.507	-4.78527	-3.45209	-4.04882	-2.22127	-1.03509	0.866091	1.24973	0.0520909	0.177182
89	-1.61319	3.76584	1.37378	1.18256	10.3974	-1.66733	2.082	-3.38967	-5.92744	-1.13867	-1.04544	4.28589	-3.987	6.05244	-3.41889	-2.60511	-3.22789	0.620333	-6.12722	-4.99811	9.88067	1.18978	1.61722	-2.49267	9.43889	-2.99967	-0.251444	-1.78911	-5.63622	-3.00833	-3.07289	1.91533	-3.63367	-3.60711	-4.295	-1.96156	-5.90244	-6.49733	-3.188	-2.45033	-5.58933	-4.215	-5.25133	-3.28467	-1.90356	-0.370556	0.327667	-0.911	-1.023
90	-2.68597	3.72446	-0.15896	0.255495	8.41192	-3.08067	1.584	-4.07248	-6.77433	-2.53417	-1.94004	3.10779	-5.17496	5.8689	-4.28022	-3.41111	-4.32854	-0.668525	-7.30091	-5.84734	8.45521	-0.233111	0.421778	-3.88188	8.09973	-4.05147	-1.4877	-2.36026	-6.42328	-4.59161	-4.35731	0.671939	-4.73739	-4.39528	-5.27827	-2.92859	-6.86644	-7.29566	-3.85652	-3.36245	-6.44188	-4.85567	-6.36948	-4.25757	-2.82136	-1.61503	-0.584636	-1.88855	-2.23082
91	-3.68445	3.69333	-1.74791	-0.467818	6.31182	-4.369	1.34036	-4.70764	-7.54509	-3.83645	-2.782	1.97618	-6.28536	5.66791	-5.068	-4.13336	-5.34318	-1.85382	-8.34364	-6.65982	7.19373	-1.60873	-0.713727	-5.17164	6.53064	-4.96491	-2.67691	-2.87064	-7.08064	-6.06309	-5.50755	-0.526909	-5.75309	-5.15645	-6.16445	-3.89882	-7.75827	-8.02155	-4.56036	-4.211	-7.36264	-5.35091	-7.41645	-5.12755	-3.76755	-2.83545	-1.48982	-2.86655	-3.45518
92	-4.60328	3.66558	-3.28036	-1.02733	4.15909	-5.50522	1.39818	-5.31764	-8.26721	-5.03388	-3.54957	0.914889	-7.31695	5.41298	-5.79444	-4.79372	-6.24168	-2.90765	-9.24401	-7.43813	6.11027	-2.90265	-1.77883	-6.35473	4.78405	-5.79026	-3.80049	-3.39252	-7.60933	-7.44303	-6.50157	-1.64455	-6.67345	-5.88387	-6.98585	-4.87631	-8.6097	-8.68723	-5.32442	-4.97697	-8.36421	-5.70194	-8.42067	-5.90315	-4.72676	-3.99566	-2.38038	-3.83282	-4.69691
93	-5.47009	3.68947	-4.6629	-1.4548	2.0538	-6.50344	1.80873	-5.91758	-8.97754	-6.11756	-4.22794	-0.0518586	-8.28705	5.09033	-6.50044	-5.43204	-7.00041	-3.79981	-10.0164	-8.20699	5.20982	-4.07398	-2.76027	-7.4274	2.95381	-6.56436	-4.84134	-4.00172	-8.01715	-8.74297	-7.33414	-2.64891	-7.53627	-6.56169	-7.79788	-5.83459	-9.44644	-9.31601	-6.15973	-5.66491	-9.44448	-5.95445	-9.40427	-6.61855	-5.69036	-5.05125	-3.2458	-4.74336	-5.95727
94	-6.24949	3.75006	-5.82955	-1.75582	0.0695152	-7.364	2.58782	-6.46336	-9.70797	-7.06827	-4.80597	-0.903333	-9.19873	4.72048	-7.223	-6.09367	-7.58994	-4.51442	-10.6907	-8.991	4.508	-5.06515	-3.64797	-8.39924	1.15373	-7.30485	-5.76991	-4.75227	-8.31315	-9.96755	-8.01524	-3.51764	-8.35645	-7.16285	-8.64218	-6.75936	-10.2617	-9.93882	-7.03118	-6.289	-10.5876	-6.17218	-10.3429	-7.31539	-6.63952	-5.94718	-4.06136	-5.54282	-7.22573
95	-6.92475	3.85513	-6.72583	-1.91684	-1.73554	-7.822	3.71255	-6.79652	-10.4685	-7.87188	-5.27395	-1.58836	-9.456	4.37505	-7.98478	-6.81767	-7.97126	-5.01683	-11.295	-9.79184	4.02497	-5.77944	-4.44068	-9.29709	-0.491424	-7.7	-6.56529	-5.65551	-8.50251	-11.1187	-8.58965	-4.24127	-9.11203	-7.60232	-9.52236	-7.62175	-10.9718	-10.5816	-7.87748	-6.84415	-11.7408	-6.30903	-11.0895	-8.02204	-7.51524	-6.64421	-4.74584	-6.17391	-8.43445
96	-7.42301	4.01924	-7.22203	-1.86786	-3.33706	-7.80811	5.10336	-6.68697	-11.2368	-8.294	-5.62509	-1.99026	-9.92122	4.16915	-8.78478	-7.59459	-8.04375	-5.2042	-11.8334	-9.948	3.8477	-6.03504	-5.16512	-10.1265	-1.85455	-7.7	-6.986	-6.66867	-8.57997	-12.1388	-9.06658	-4.8247	-9.72803	-7.67186	-10.4073	-8.32222	-11.3497	-11.2388	-8.5743	-7.27464	-12.8288	-6.14673	-11.3621	-8.74919	-7.601	-7.13555	-5.13596	-6.53736	-9.41991
97	-7.62222	4.25293	-7.16694	-1.51321	-4.55291	-7.02967	6.62627	-6.00245	-11.9713	-8.19958	-5.86524	-2.01221	-9.42894	4.20176	-9.61233	-8.39288	-7.71503	-4.92697	-11.97	-10.4612	4.13109	-5.621	-5.8487	-10.573	-2.85691	-7.30761	-7.0263	-7.69461	-8.53585	-12.296	-9.46239	-5.27827	-10.0529	-7.12891	-11.2317	-8.61164	-11.0948	-11.8868	-8.83482	-7.46391	-13.364	-5.38364	-10.9259	-9.48394	-8.004	-7.45348	-5.09524	-6.617	-10.0574
98	-7.36315	4.56008	-6.34419	-0.801182	-4.99199	-5.07022	8.14945	-4.8067	-12.6302	-7.32892	-6.01046	-1.67697	-7.83307	4.5262	-10.4541	-9.15136	-6.98269	-4.13266	-12.0061	-9.91982	4.96858	-4.46563	-6.47554	-10.6255	-3.51266	-5.97594	-6.49876	-8.61378	-8.35358	-11.8071	-9.80913	-5.62888	-9.85621	-5.88859	-11.487	-8.07471	-10.0488	-12.4946	-8.23267	-7.25912	-13.364	-3.85764	-9.75791	-10.1519	-7.23354	-7.65322	-4.61009	-5.753	-10.188
99	-6.5773	4.93963	-4.7201	0.24298	-4.66292	-2.35067	9.63836	-3.28573	-12.726	-5.40659	-6.07577	-1.11455	-5.40525	5.15567	-10.623	-9.355	-5.98354	-2.94817	-11.276	-8.36327	6.28464	-2.72931	-6.9631	-9.89098	-3.89023	-3.71861	-5.13193	-8.816	-7.97287	-9.66106	-10.1049	-5.92633	-8.98409	-4.07465	-11.487	-6.53762	-8.29151	-12.584	-6.62491	-6.57009	-12.3535	-1.68264	-8.02342	-10.215	-5.55492	-7.671	-3.75484	-4.28918	-9.72709
100	-5.33557	5.37766	-2.484	1.531	-3.689	0.635	11.197	-1.592	-12.726	-2.839	-6.129	-0.494	-2.545	6.076	-10.623	-9.263	-4.902	-1.571	-9.721	-6.043	7.865	-0.702	-7.025	-8.136	-4.045	-0.961	-3.292	-9.212	-7.251	-6.333	-10.14	-6.23	-7.471	-1.961	-10.27	-4.291	-6.08	-13.519	-4.321	-5.445	-10.012	0.834	-5.936	-9.904	-3.238	-7.204	-2.645	-2.309	-8.506
[truncated: 36 more columns]

## Sheet: Rotation RKneeFlex B3ComfM
all values Right	mean	std	steps
1	-3.74205	4.79594	-5.277	-6.512	-12.909	-2.842	-8.62	-6.441	0.399	-2.041	-9.387	-3.798	-2.242	-4.06	-4.397	-0.55	-4.166	-5.928	-4.215	-5.177	1.519	15.159	-4.293	-3.472	-5.959	-3.208	-2.565	-1.515	-10.973	-3.944	5.06	-0.619	-10.152	5.266	-6.087	-5.809	-7.042	-6.245	-6.303	-3.683	-0.212	-2.553	-12.483	1.512	-0.787	9.058	-8.629	-0.131	-5.093
2	-1.40619	5.30211	-3.33933	-4.44312	-8.89115	0.138303	-7.00346	-5.19365	3.89712	0.982364	-8.45984	-1.69027	0.458354	-0.784444	-1.98079	2.58495	-1.61385	-3.03244	-1.63255	-4.95555	4.62591	17.807	-2.66903	-1.19633	-3.81621	-2.21605	-0.819444	0.532192	-10.402	-0.970636	9.55597	3.25507	-9.12055	9.28649	-4.009	-3.86324	-4.55042	-5.32064	-2.04567	-2.57093	2.72614	-1.89021	-10.7458	5.528	1.60724	12.0594	-7.49764	3.21535	-2.92776
3	1.33761	5.85472	-1.48974	-2.45642	-5.4719	3.68345	-4.9534	-3.42377	7.67452	4.49776	-3.47204	1.01521	3.19454	2.62218	1.23054	6.06944	1.29509	0.591758	1.55327	-4.62621	8.1084	20.9626	-0.491091	1.37585	-1.06223	-0.87704	1.52744	2.98982	-9.92507	2.34682	14.0065	7.1123	-7.60919	12.9099	-1.25989	-1.54245	-1.45564	-4.517	1.30855	-1.34237	5.74691	-0.477364	-9.03859	9.785	5.01385	14.7315	-6.19239	6.96043	-0.253616
4	4.32947	6.3586	0.332545	-0.524727	-1.39515	7.42218	-2.16103	-0.950303	11.4166	8.31136	0.155909	4.32491	5.68979	5.75197	4.90924	9.6033	4.59333	4.50421	5.23264	-4.05436	11.6388	24.2219	2.35309	4.06736	2.34903	1.04367	4.628	5.42379	-8.586	5.76791	18.0036	10.5612	-5.57167	15.8685	2.08733	1.19027	2.13018	-3.28076	5.29609	0.124	8.89682	1.85991	-7.50545	13.878	9.02773	16.8902	-4.60373	10.6987	2.92591
5	7.45333	6.66315	2.34911	1.68427	2.8556	11.0076	1.44137	2.17982	14.8603	12.1584	4.1072	8.06464	7.74023	8.2861	8.62463	12.9072	8.12224	8.14245	9.12536	-3.1093	14.8955	27.1986	5.6697	6.721	6.23086	3.83084	8.29067	7.46422	-6.72503	9.01918	21.2838	13.3201	-3.07746	18.0218	5.758	4.19279	5.93945	-0.345545	9.469	1.96865	12.0938	4.96262	-6.03244	17.52	13.0888	18.4539	-2.5213	14.0967	6.41094
6	10.4827	6.70714	4.78098	4.78658	6.78928	14.1765	5.5484	5.61093	17.8108	15.7447	7.83852	11.9386	9.18809	10.021	11.9806	15.7561	11.5489	11.0051	12.8917	-1.73612	17.6261	29.6083	9.11762	9.18373	10.2371	7.40283	12.0934	8.84365	-3.26436	11.8531	23.7004	15.221	-0.344111	19.3226	9.37856	7.16698	9.62976	2.55313	13.3893	4.1746	15.0535	8.39898	-4.21927	20.538	16.7239	19.419	0.120636	16.9183	9.82324
7	13.1673	6.53027	7.68652	8.74473	10.0049	16.7765	9.66715	8.86036	20.1411	18.8139	10.9234	15.6171	9.91864	10.8947	14.6945	18.0028	14.5119	12.6141	16.2239	-0.0334545	19.6701	31.2949	12.3878	11.3179	13.9974	11.3004	15.5877	9.40145	0.175394	14.0856	25.2017	16.2136	2.34348	19.8218	12.5963	9.79285	12.8825	5.83582	16.7095	6.52406	17.3869	11.7138	-1.5073	22.848	19.6225	19.8287	3.06727	19.0298	12.756
8	15.3174	6.21737	10.9161	13.0745	12.2241	18.7795	13.3363	11.4245	21.79	21.1991	13.2922	18.8233	9.92212	10.9467	16.6373	19.5868	16.7332	12.9581	18.91	1.78591	20.9572	32.2215	15.251	13.0307	17.2226	14.8925	18.4201	9.10442	3.86503	15.6303	25.8252	16.3753	4.72329	19.6625	15.1472	11.8267	15.4703	8.99825	19.211	8.72896	18.9611	14.5513	1.93131	24.44	21.6581	19.7526	5.868	20.4028	14.8827
9	16.824	5.91494	14.1494	17.1808	13.5914	20.2561	16.2365	13.0977	22.768	22.8362	15.0114	21.3943	9.31653	10.2623	17.8018	20.5254	17.9781	12.1864	20.8645	3.50542	21.5024	32.4529	17.5324	14.2914	19.7532	17.7473	20.3859	8.05248	7.29144	16.5059	25.6901	15.8879	6.61455	19.0393	16.9023	13.0773	17.2864	11.5181	20.8239	10.5535	19.8123	16.6957	5.61761	25.367	22.8631	19.2781	8.07848	21.1023	16.0157
10	17.6672	5.7452	17.0125	20.4741	14.3089	21.3236	18.2178	13.8604	23.1386	23.7051	16.1574	23.2945	8.28364	8.99027	18.2434	20.8907	18.3503	10.5281	22.1035	4.96364	21.3886	32.1203	19.157	15.0866	21.5572	19.6299	21.434	6.43782	10.0894	16.81	24.9599	14.9444	7.95118	18.1352	17.879	13.6336	18.3354	13.2039	21.5948	11.8687	20.052	18.0765	9.023	25.739	23.3314	18.4988	9.33318	21.2584	16.1315
11	17.9068	5.74869	19.2987	22.7645	14.6106	22.0935	19.2849	13.8182	22.9994	23.9342	16.8238	24.582	6.99709	7.34659	18.0707	20.7898	17.9791	8.25429	22.7012	6.0747	20.7439	31.3618	20.1868	15.4782	22.6932	20.517	21.5807	4.49401	12.1827	16.6673	23.8918	13.6868	8.7827	17.0924	18.1483	13.6	18.702	14.0437	21.6274	12.6509	19.8131	18.7426	11.7112	25.688	23.2828	17.499	9.63921	21.0273	15.3469
12	17.6507	5.89353	20.9256	24.0833	14.7032	22.6403	19.5558	13.1528	22.4663	23.6553	17.1412	25.374	5.578	5.559	17.4366	20.3474	17.0339	5.64311	22.767	6.83867	19.7054	30.2786	20.6753	15.5317	23.2716	20.4661	21.0893	2.46956	13.5904	16.189	22.683	12.2261	9.22256	16.0097	17.9494	13.1086	18.525	14.1144	21.0427	12.9517	19.2044	18.812	13.2768	25.345	22.8813	16.3532	9.179	20.5551	13.8589
13	17.0268	6.11849	21.8951	24.5491	14.7558	23.0091	19.2148	12.0528	21.651	23.0122	17.3025	25.8045	4.10539	3.80521	16.4898	19.6825	15.7028	3.03648	22.4133	7.31473	18.3941	28.9324	20.7025	15.3092	23.4306	19.6948	20.1607	0.543667	14.3674	15.4616	21.4771	10.662	9.39088	14.9516	17.443	12.2942	17.9695	13.5212	19.972	12.8696	18.3789	18.4236	13.7499	24.816	22.2373	15.1245	8.17573	19.9629	11.8564
14	16.1513	6.37215	22.2584	24.3006	14.8864	23.2275	18.4625	10.6577	20.6509	22.1429	17.4245	25.9777	2.63487	2.18164	15.3195	18.8957	14.1481	0.668838	21.8195	7.55882	16.9029	27.3652	20.3704	14.8782	23.3146	18.455	18.9671	-1.20158	14.5918	14.592	20.3521	9.07721	9.37951	13.9666	16.7579	11.2733	17.189	12.3982	18.5529	12.5096	17.4645	17.7092	13.1996	24.176	21.4278	13.8654	6.83167	19.3442	9.50469
15	15.1291	6.62822	22.0974	23.6216	15.1252	23.3345	17.4695	9.11383	19.5495	21.1625	17.5416	25.962	1.21535	0.754141	13.9575	18.071	12.4807	-1.34819	21.1115	7.61058	15.3095	25.6474	19.7825	14.3062	23.0634	16.9799	17.6421	-2.7287	14.3669	13.6454	19.3495	7.53051	9.23841	13.0679	15.994	10.1403	16.2968	10.9081	16.9108	11.9624	16.5381	16.7642	11.8128	23.483	20.5059	12.6248	5.32197	18.7556	6.98982
16	14.0503	6.87101	21.5208	22.7465	15.4539	23.3598	16.3549	7.54888	18.4077	20.153	17.6335	25.8286	-0.100758	-0.436212	12.4361	17.271	10.7737	-2.98706	20.3896	7.51482	13.6949	23.8495	19.0229	13.6509	22.7574	15.4903	16.2917	-4.0167	13.8226	12.6577	18.4905	6.05476	8.99455	12.2469	15.23	8.98509	15.3688	9.20948	15.1565	11.3179	15.6475	15.6527	9.841	22.784	19.5141	11.4375	3.77918	18.2182	4.52658
17	12.9835	7.08758	20.6304	21.8302	15.8518	23.3247	15.2068	6.06422	17.2613	19.1689	17.6598	25.6473	-1.27929	-1.38083	10.8075	16.5305	9.11385	-4.2544	19.7312	7.31882	12.1326	22.0168	18.1563	12.9483	22.4322	14.164	14.9951	-5.00922	13.0853	11.6478	17.7727	4.66526	8.68251	11.4775	14.5226	7.88454	14.458	7.49898	13.3701	10.6642	14.8239	14.4286	7.57164	22.107	18.4962	10.3012	2.27867	17.729	2.29452
18	11.9741	7.26551	19.5624	20.9891	16.2996	23.232	14.0809	4.72655	16.13	18.2442	17.6089	25.4236	-2.29527	-2.08479	9.1392	15.8676	7.55411	-5.18457	19.1841	7.03876	10.6666	20.1589	17.2547	12.2124	22.1096	13.1003	13.7978	-5.67219	12.2765	10.6338	17.1846	3.36409	8.3478	10.7127	13.905	6.88611	13.6126	5.89463	11.6137	10.072	14.0718	13.1509	5.29777	21.465	17.4995	9.1827	0.911818	17.2654	0.386697
19	11.0406	7.39871	18.4041	20.2891	16.7615	23.0673	13.0144	3.55791	15.0254	17.3853	17.4811	25.1216	-3.145	-2.54709	7.49991	15.2837	6.11236	-5.83418	18.7541	6.67364	9.32082	18.2721	16.3821	11.4361	21.8003	12.2919	12.711	-6.07127	11.4432	9.62273	16.6851	2.14009	8.04264	9.898	13.389	6.00718	12.8729	4.44745	9.92955	9.582	13.3509	11.878	3.15845	20.853	16.5815	8.05627	-0.239909	16.7903	-1.18073
20	10.1827	7.48648	17.2084	19.7342	17.1911	22.8121	12.0422	2.56953	13.9492	16.5747	17.2656	24.7327	-3.84888	-2.76751	5.93438	14.7682	4.80132	-6.22826	18.4141	6.22606	8.09926	16.3468	15.5903	10.6203	21.4928	11.705	11.7184	-6.30901	10.5874	8.61182	16.2259	0.980404	7.79809	9.01041	12.9491	5.23116	12.2268	3.16087	8.30742	9.19792	12.6134	10.651	1.23602	20.262	15.783	6.91324	-1.146	16.2637	-2.43887
21	9.38524	7.52909	16.0244	19.3029	17.5316	22.4442	11.1959	1.74826	12.8922	15.7913	16.963	24.2571	-4.436	-2.75288	4.45152	14.297	3.63666	-6.40335	18.1247	5.68897	6.97472	14.3707	14.8883	9.77785	21.16	11.2824	10.7958	-6.46748	9.65616	7.60218	15.7638	-0.103384	7.60732	8.07524	12.5327	4.53252	11.6338	2.01625	6.71694	8.88608	11.8115	9.45915	-0.398727	19.676	15.1018	5.75497	-1.80285	15.6465	-3.44118
22	8.62829	7.52374	14.8918	18.9613	17.7416	21.9489	10.4938	1.06279	11.839	15.0138	16.5881	23.6775	-4.9277	-2.51045	3.04876	13.8323	2.63015	-6.40624	17.8389	5.04682	5.91282	12.35	14.2397	8.93618	20.7649	10.9556	9.93433	-6.60273	8.60067	6.604	15.2567	-1.07136	7.42136	7.13542	12.123	3.91218	11.0449	0.976273	5.13827	8.57391	10.9069	8.21897	-1.67361	19.064	14.4909	4.60406	-2.23091	14.9165	-4.24827
23	7.88977	7.47468	13.8201	18.6707	17.8114	21.3352	9.94078	0.500111	10.7783	14.2057	16.1522	22.9693	-5.33422	-2.09689	1.73189	13.3373	1.78167	-6.28556	17.51	4.299	4.89744	10.317	13.5946	8.12133	20.2721	10.6642	9.08611	-6.745	7.43178	5.634	14.6837	-1.89444	7.17844	6.23522	11.6863	3.35933	10.4097	0.00255556	3.57067	8.17156	9.85589	6.829	-2.63489	18.403	13.884	3.49467	-2.47167	14.0873	-4.91267
24	7.15601	7.38669	12.7759	18.4002	17.7562	20.632	9.52983	0.050404	9.70915	13.3352	15.693	22.1229	-5.66586	-1.54088	0.527242	12.7915	1.06159	-6.09828	17.0928	3.47191	3.93192	8.32951	12.9109	7.34094	19.6559	10.3712	8.19667	-6.91152	6.19149	4.72282	14.053	-2.56992	6.84531	5.39275	11.188	2.81275	9.67997	-0.898101	2.03894	7.58243	8.66111	5.24249	-3.31113	17.698	13.2298	2.44347	-2.56755	13.1899	-5.47475
25	6.4225	7.2659	11.7021	18.1225	17.5817	19.8814	9.23982	-0.283758	8.64273	12.3943	15.2371	21.1365	-5.933	-0.859788	-0.527606	12.1874	0.456273	-5.87945	16.5701	2.60373	3.02355	6.46839	12.1753	6.58409	18.9116	10.0642	7.24467	-7.11061	4.93439	3.87627	13.3819	-3.1223	6.42048	4.60764	10.6153	2.23321	8.83573	-1.70403	0.595909	6.72161	7.34752	3.4873	-3.71812	16.961	12.5048	1.45455	-2.55173	12.2556	-5.96148
26	5.69253	7.12029	10.573	17.7992	17.2914	19.1222	9.03366	-0.494273	7.59812	11.3817	14.7606	20.0156	-6.14732	-0.0876162	-1.41397	11.5271	-0.043	-5.66136	15.9469	1.72703	2.16535	4.79932	11.4171	5.83564	18.0596	9.75512	6.24267	-7.34609	3.71427	3.07718	12.6762	-3.58269	5.91354	3.88462	9.96133	1.61006	7.89809	-2.41793	-0.711152	5.59941	5.96237	1.6329	-3.87369	16.204	11.7039	0.536545	-2.44061	11.3198	-6.38318
27	4.97049	6.96041	9.36737	17.3958	16.8789	18.3873	8.86976	-0.56998	6.59606	10.2866	14.2296	18.7858	-6.32346	0.714545	-2.14126	10.8153	-0.457101	-5.47157	15.2575	0.873152	1.34615	3.33407	10.6729	5.08112	17.1242	9.46146	5.21778	-7.62239	2.58105	2.32082	11.9399	-3.98185	5.33705	3.22653	9.22778	0.948707	6.90258	-3.07064	-1.89033	4.29898	4.58959	-0.238424	-3.81365	15.435	10.8437	-0.299121	-2.27742	10.4024	-6.73593
28	4.26199	6.79829	8.10473	16.9115	16.3473	17.6912	8.71691	-0.532909	5.64827	9.10009	13.6914	17.4851	-6.47718	1.48736	-2.73827	10.0606	-0.814091	-5.32073	14.5309	0.0728182	0.566636	2.04455	9.974	4.31791	16.1218	9.19291	4.198	-7.94473	1.57418	1.61745	11.176	-4.345	4.71073	2.61864	8.416	0.254818	5.87909	-3.68791	-2.97809	2.91655	3.412	-2.06145	-3.60945	14.65	9.92145	-1.05027	-2.11118	9.49645	-7.02609
29	3.56958	6.63981	6.83334	16.3515	15.7058	17.0336	8.56095	-0.423172	4.74058	7.81703	13.2348	16.1468	-6.62619	2.1786	-3.23272	9.27918	-1.13769	-5.20373	13.7787	-0.657879	-0.163434	0.915505	9.34328	3.54561	15.0651	8.93889	3.20422	-8.31596	0.697899	0.971091	10.3709	-4.68504	4.05051	2.05868	7.51967	-0.468263	4.84785	-4.27727	-3.99267	1.51854	2.4443	-3.79473	-3.31601	13.836	8.9173	-1.72577	-1.95103	8.58756	-7.27633
30	2.88623	6.48935	5.58292	15.7202	14.9582	16.3987	8.39767	-0.299939	3.854	6.44336	12.8598	14.7923	-6.78669	2.74951	-3.65038	8.48955	-1.45159	-5.12359	13.0035	-1.32364	-0.838364	-0.0762323	8.79201	2.76542	13.9631	8.68412	2.24244	-8.72734	-0.0814141	0.366455	9.51097	-5.01025	3.35716	1.55529	6.54233	-1.20845	3.81967	-4.8477	-4.9457	0.154808	1.60614	-5.42172	-2.99146	12.98	7.83855	-2.333	-1.81597	7.66936	-7.5071
31	2.20225	6.3424	4.3753	15.0167	14.067	15.7493	8.21688	-0.222182	2.98364	4.98655	12.5156	13.4249	-6.97448	3.17267	-4.02597	7.70597	-1.77994	-5.08206	12.1965	-1.94491	-1.45997	-0.957121	8.30933	1.97836	12.8	8.40567	1.30967	-9.16364	-0.787727	-0.217909	8.57364	-5.33064	2.63773	1.10173	5.49433	-1.94421	2.80527	-5.4083	-5.84482	-1.13555	0.840242	-6.93655	-2.69736	12.065	6.71473	-2.87709	-1.74855	6.73933	-7.71942
32	1.51136	6.18916	3.2354	14.2324	13.0093	15.0248	7.99191	-0.215394	2.13576	3.46839	12.1536	12.0335	-7.19653	3.43638	-4.38807	6.92841	-2.13652	-5.07505	11.3342	-2.53597	-2.03394	-1.74751	7.87997	1.17806	11.5636	8.07829	0.386778	-9.61917	-1.43104	-0.798273	7.52921	-5.65944	1.8987	0.677556	4.40144	-2.65254	1.81912	-5.96301	-6.69036	-2.32141	0.122101	-8.32725	-2.48365	11.065	5.57024	-3.36426	-1.788	5.79203	-7.91443
33	0.810668	6.02109	2.16397	13.3552	11.8213	14.1368	7.68829	-0.264818	1.31315	1.94976	11.7705	10.6049	-7.45176	3.56451	-4.74497	6.14622	-2.51921	-5.10849	10.3935	-3.09055	-2.56964	-2.46302	7.48049	0.353697	10.2616	7.67499	-0.542667	-10.0933	-2.03746	-1.38682	6.37679	-6.01181	1.13833	0.262616	3.29144	-3.31094	0.880333	-6.50792	-7.47739	-3.38418	-0.555212	-9.57118	-2.36212	9.955	4.41948	-3.80469	-1.95515	4.82614	-8.08934
34	0.10085	5.83409	1.15467	12.387	10.5513	13	7.27167	-0.346	0.508	0.501	11.3893	9.134	-7.734	3.55267	-5.094	5.34733	-2.91967	-5.18033	9.347	-3.599	-3.075	-3.122	7.07967	-0.504	8.90433	7.19133	-1.48533	-10.5847	-2.63233	-1.988	5.159	-6.40367	0.356	-0.156	2.191	-3.90233	0.008	-7.03467	-8.204	-4.31867	-1.19633	-10.6457	-2.32733	8.722	3.27	-4.214	-2.252	3.84767	-8.236
35	-0.618496	5.62319	0.204707	11.328	9.17929	11.5912	6.72264	-0.463394	-0.290364	-0.852485	11.0214	7.63115	-8.03194	3.38349	-5.42955	4.53107	-3.33457	-5.29183	8.15073	-4.05936	-3.56052	-3.74756	6.64264	-1.39679	7.49707	6.62044	-2.44122	-11.0856	-3.22215	-2.60118	3.88027	-6.83995	-0.437798	-0.581253	1.11711	-4.4169	-0.785636	-7.53913	-8.86455	-5.13496	-1.79837	-11.5364	-2.36683	7.369	2.13179	-4.60375	-2.67133	2.86928	-8.35036
36	-1.34467	5.39103	-0.686505	10.2099	7.677	9.94028	6.04547	-0.632333	-1.084	-2.14227	10.6686	6.11106	-8.33103	3.06209	-5.74807	3.71759	-3.76391	-5.44827	6.82382	-4.48197	-4.03608	-4.35418	6.1266	-2.31445	6.0609	5.94757	-3.401	-11.5807	-3.80632	-3.21355	2.52967	-7.31413	-1.22941	-0.999061	0.0773333	-4.85511	-1.50748	-8.01989	-9.46206	-5.86813	-2.3652	-12.2377	-2.48396	5.919	1.01736	-4.97425	-3.17824	1.90714	-8.43486
37	-2.07115	5.14293	-1.52182	9.04582	6.04173	8.10818	5.256	-0.865727	-1.86427	-3.38491	10.3251	4.59218	-8.62273	2.62473	-6.046	2.94173	-4.20627	-5.64718	5.40509	-4.87236	-4.50655	-4.94545	5.48627	-3.24945	4.62836	5.16355	-4.35	-12.0535	-4.39	-3.81273	1.14073	-7.81618	-2.01145	-1.39955	-0.924	-5.22282	-2.16927	-8.47082	-9.99345	-6.54891	-2.907	-12.7469	-2.68609	4.417	-0.059	-5.32291	-3.746	0.972273	-8.49409
38	-2.78847	4.88901	-2.31057	7.84542	4.33518	6.18107	4.37665	-1.16857	-2.6227	-4.58558	9.98821	3.09721	-8.9052	2.10964	-6.31834	2.24616	-4.66588	-5.89314	3.93818	-5.24612	-4.96762	-5.51767	4.69337	-4.18836	3.2241	4.25996	-5.26567	-12.4919	-4.97918	-4.39236	-0.193758	-8.33313	-2.77971	-1.78342	-1.873	-5.53583	-2.78824	-8.88822	-10.4516	-7.17462	-3.44076	-13.0764	-2.96728	2.918	-1.08212	-5.6484	-4.34673	0.090202	-8.53595
39	-3.48536	4.6373	-3.06232	6.6257	2.60835	4.24946	3.43937	-1.53009	-3.34309	-5.73488	9.64354	1.65191	-9.18015	1.55778	-6.56133	1.67083	-5.14596	-6.18533	2.46309	-5.61536	-5.41647	-6.06087	3.73968	-5.11073	1.84249	3.25159	-6.12922	-12.8799	-5.57765	-4.94791	-1.40303	-8.84013	-3.52694	-2.14548	-2.77656	-5.78054	-3.37733	-9.26137	-10.8319	-7.73175	-3.98275	-13.2528	-3.31477	1.475	-2.03155	-5.94915	-4.96376	-0.674646	-8.56961
40	-4.15146	4.39252	-3.78776	5.41155	0.916818	2.39385	2.48524	-1.92236	-4	-6.81073	9.2603	0.286727	-9.44561	1.00442	-6.77336	1.24445	-5.63448	-6.50436	1.02473	-5.98909	-5.85048	-6.57464	2.62082	-5.99391	0.461182	2.175	-6.90967	-13.2048	-6.18436	-5.47755	-2.50182	-9.29985	-4.23164	-2.48752	-3.64633	-5.94882	-3.93882	-9.57576	-11.1375	-8.20797	-4.53345	-13.298	-3.7163	0.141	-2.89409	-6.222	-5.58345	-1.29079	-8.604
41	-4.77593	4.15345	-4.48953	4.22924	-0.674697	0.681111	1.55005	-2.33892	-4.55021	-7.78552	8.77681	-0.972848	-9.69219	0.478828	-6.95095	0.986838	-6.11776	-6.82908	-0.326636	-6.36264	-6.25919	-7.05751	1.39215	-6.8193	-0.894576	1.0669	-7.56878	-13.4484	-6.78029	-5.97045	-3.54091	-9.688	-4.85267	-2.81421	-4.48678	-6.07397	-4.46212	-9.82272	-11.3682	-8.59649	-5.0904	-13.2193	-4.16865	-1.043	-3.66803	-6.45949	-6.18879	-1.74872	-8.64347
42	-5.3387	3.90235	-5.16439	3.1127	-2.09129	-0.845626	0.66203	-2.77561	-4.95639	-8.62964	8.11166	-2.10436	-9.91439	0.0216465	-7.08074	0.909384	-6.57401	-7.14112	-1.54555	-6.72106	-6.61496	-7.50324	0.115263	-7.56803	-2.17759	-0.0315859	-8.08378	-13.5911	-7.35146	-6.41264	-4.54206	-9.99413	-5.37512	-3.09938	-5.28956	-6.19199	-4.92785	-9.99753	-11.5136	-8.89639	-5.64681	-13.0203	-4.65964	-2.065	-4.35473	-6.6496	-6.76455	-2.04317	-8.68956
43	-5.8484	3.69127	-5.80994	2.10764	-3.24467	-2.16945	-0.140515	-3.21582	-5.20136	-9.30309	7.20055	-3.087	-10.1076	-0.342242	-7.14088	1.0123	-6.98367	-7.42715	-2.595	-7.04118	-6.87239	-7.89188	-1.13633	-8.21755	-3.34376	-1.085	-8.44133	-13.6125	-7.89509	-6.79227	-5.47964	-10.2075	-5.81282	-3.2773	-6.03333	-6.32385	-5.31373	-10.0983	-11.5605	-9.10558	-6.19048	-12.6982	-5.17294	-2.914	-4.95555	-6.77642	-7.29645	-2.17421	-8.73085
44	-6.25798	3.49526	-6.41875	1.503	-4.11131	-3.29026	-0.800303	-3.64541	-5.28815	-9.79167	6.03525	-3.91397	-10.2553	-0.601384	-7.11673	1.29087	-7.33933	-7.67797	-3.44482	-7.29164	-7.0218	-8.18702	-2.29577	-8.76103	-4.34204	-2.04662	-8.63989	-13.4974	-8.40451	-7.10118	-6.29561	-10.3156	-6.17195	-3.30279	-6.69156	-6.47899	-5.59433	-10.1249	-11.5018	-9.21699	-6.70277	-12.2444	-5.69547	-3.58	-5.47839	-6.82309	-7.77161	-2.13888	-8.74499
45	-6.56556	3.3234	-6.97422	0.677667	-4.66411	-4.20178	-1.26233	-4.039	-5.225	-10.1047	4.70422	-4.59467	-10.3353	-0.741	-6.98578	1.738	-7.62667	-7.88011	-4.069	-7.438	-7.08344	-8.34767	-3.316	-9.192	-5.13967	-2.883	-8.67811	-13.2344	-8.86078	-7.331	-6.93333	-10.3067	-6.45444	-3.201	-7.24289	-6.62644	-5.749	-10.0846	-11.334	-9.21544	-7.16267	-11.6458	-6.21778	-4.054	-5.91733	-6.77756	-8.17233	-1.93733	-8.71256
46	-6.758	3.19121	-7.45364	-0.188636	-4.88682	-4.88473	-1.47991	-4.36682	-5.01336	-10.2544	3.30673	-5.13918	-10.3329	-0.748727	-6.72273	2.34082	-7.82991	-8.01436	-4.41964	-7.44627	-7.04536	-8.33409	-4.16982	-9.48636	-5.73064	-3.57082	-8.559	-12.8142	-9.23336	-7.46809	-7.41236	-10.175	-6.65636	-3.02518	-7.675	-6.72573	-5.76482	-9.98264	-11.0574	-9.07809	-7.55191	-10.8825	-6.72973	-4.33	-6.26873	-6.62945	-8.46818	-1.57391	-8.62009
47	-6.81797	3.11888	-7.82909	-0.708121	-4.78894	-5.32927	-1.39621	-4.60693	-4.65245	-10.2509	1.93624	-5.555	-10.2318	-0.614162	-6.3142	3.09297	-7.93978	-8.06754	-4.50655	-7.3007	-6.88116	-8.11925	-4.83109	-9.62339	-6.11313	-4.0832	-8.30022	-12.2346	-9.49301	-7.51391	-7.76745	-9.92183	-6.76458	-2.7962	-7.976	-6.77816	-5.63588	-9.81914	-10.6778	-8.78799	-7.85896	-9.94251	-7.22271	-4.413	-6.5277	-6.37625	-8.63182	-1.05305	-8.45699
48	-6.73806	3.10689	-8.06269	-1.10439	-4.39131	-5.53293	-0.945788	-4.74925	-4.13585	-10.1058	0.679636	-5.84921	-10.0207	-0.322778	-5.75233	4.01004	-7.95666	-8.03092	-4.32927	-7.00097	-6.5813	-7.6901	-5.28474	-9.59921	-6.28777	-4.39704	-7.94956	-11.505	-9.6144	-7.458	-7.997	-9.55901	-6.76308	-2.49261	-8.15467	-6.80111	-5.36118	-9.59666	-10.2101	-8.34675	-8.08038	-8.82821	-7.68513	-4.315	-6.68527	-6.02753	-8.63724	-0.366162	-8.21485
49	-6.51235	3.16943	-8.13739	-1.38718	-3.72315	-5.49585	-0.0679091	-4.79764	-3.44318	-9.83473	-0.370515	-6.02891	-9.69345	0.147	-5.00255	5.13236	-7.88561	-7.895	-3.88782	-6.55127	-6.13352	-7.03758	-5.55379	-9.42336	-6.26882	-4.48709	-7.53333	-10.6344	-9.5957	-7.286	-8.09936	-9.10321	-6.64209	-2.07082	-8.218	-6.78845	-4.94527	-9.32482	-9.68009	-7.76091	-8.20915	-7.5587	-8.10409	-4.051	-6.73845	-5.58242	-8.45445	0.53103	-7.87352
50	-6.14306	3.31895	-8.03265	-1.56861	-2.8082	-5.22599	1.28926	-4.76707	-2.51239	-9.45909	-1.19734	-6.08664	-9.24822	0.829424	-4.98	6.53206	-7.73325	-7.67409	-3.17173	-5.96118	-5.5023	-6.11364	-5.62867	-9.1053	-6.06724	-4.37642	-7.06933	-9.62622	-9.43131	-6.97491	-8.08658	-8.57069	-6.39825	-1.47019	-8.17489	-6.72453	-4.39115	-9.0183	-9.10552	-7.02936	-8.258	-6.16675	-8.45852	-3.633	-6.69603	-4.99505	-8.06379	1.75969	-7.40549
51	-5.58459	3.61596	-7.73398	-1.65358	-1.61539	-4.72332	3.17157	-4.68257	-1.18382	-9.00006	-1.7796	-6.00794	-8.69895	1.83575	-1.72685	8.29129	-7.50853	-7.37194	-2.14464	-5.23097	-4.628	-5.93048	-5.50422	-8.65642	-5.68556	-4.05043	-6.56211	-8.45684	-9.11851	-6.49655	-7.9707	-7.96244	-6.02725	-0.520222	-8.036	-6.58749	-3.69124	-8.69149	-8.47906	-6.11931	-8.21449	-4.68501	-8.71834	-3.048	-6.56533	-4.657	-7.43261	3.50785	-6.76842
52	-4.77738	4.0988	-7.24139	-1.65336	-0.0803333	-4.066	5.58991	-4.57182	0.774364	-8.47536	-2.09521	-5.78227	-8.06321	3.31224	1.35212	10.4537	-7.23727	-6.99327	-0.713	-4.43	-4.5157	-2.04276	-5.1937	-8.09473	-5.11552	-3.48312	-5.99767	-7.01339	-8.66355	-5.81209	-7.76864	-7.24739	-5.51879	1.11891	-7.81333	-6.34933	-2.79873	-8.36282	-7.77055	-4.925	-8.06052	-3.10888	-8.86418	-2.23	-6.35855	-3.09579	-6.50218	5.82906	-5.86352
53	-3.71192	4.88495	-6.56438	-1.59239	1.88726	-3.40115	8.51215	-4.43586	3.50433	-7.89603	-2.09977	-5.38045	-7.33311	5.29834	5.57294	13.0199	-6.93536	-6.53596	1.26082	-3.96985	-0.754323	1.57148	-4.67489	-7.43364	-4.503	-2.60476	-5.33489	-5.04737	-8.08421	-5.555	-7.48285	-6.936	-4.84641	3.6536	-7.52022	-5.9787	-1.546	-8.05037	-6.90964	-3.24537	-7.77617	-1.33136	-8.88832	-0.967	-6.08988	-0.00468687	-5.621	8.6282	-5.481
54	-2.31708	5.96593	-5.70939	-1.49218	4.40305	0.0975253	11.8788	-4.25022	6.95688	-7.25364	-1.55309	-4.907	-6.48309	7.74545	10.6367	15.9731	-6.60355	-5.96761	3.84055	-0.836818	2.71152	6.17895	-4.588	-6.64048	-4.503	-2.05359	-4.47689	-2.20371	-7.39321	-5.555	-7.264	-6.936	-3.92985	7.03622	-7.16111	-5.42048	0.369667	-7.881	-5.68145	-0.841879	-7.31342	0.881707	-8.7706	1.053	-5.76906	3.47808	-3.92148	11.8103	-2.60322
55	-0.0848716	7.11977	-4.738	-1.36182	7.45464	3.80745	15.6064	-3.96464	10.9728	-6.903	-0.0941818	-4.10573	-6.274	10.558	16.1912	19.2945	-6.22945	-5.493	6.95036	2.18682	7.30782	11.4116	-1.62309	-6.177	-2.35209	1.47918	-4.387	1.697	-6.636	-0.286818	-7.264	-1.50909	-2.55773	11.0676	-6.724	-4.55055	3.16536	-7.50555	-3.63427	2.39918	-6.891	3.76009	-8.50264	3.985	-5.38927	7.87636	0.155	15.2916	0.947091
56	2.77006	8.41692	-3.97933	-1.14933	10.939	8.55822	19.6067	-3.43911	15.3943	-6.903	2.51222	-1.02367	-2.63044	13.6634	21.9384	22.9586	-6.104	-3.75411	10.467	6.13333	12.6982	16.9774	1.60333	-3.639	3.05111	4.997	-0.722222	6.51289	-6.636	3.807	-7.264	4.37289	-0.414333	15.5211	-6.218	-3.03711	6.80433	-6.983	-0.399333	6.41211	-6.891	7.35989	-8.059	7.765	-4.9	12.9096	4.36333	19.0077	5.03556
57	6.40432	9.61479	-0.295919	-0.726606	14.7716	13.9245	23.8126	-3.22133	20.1014	-6.903	6.1524	2.388	1.73631	17.0417	27.6609	26.9253	-6.104	0.00873737	14.3136	10.7262	18.5243	22.6564	5.96122	0.452182	7.52299	9.35579	2.72489	11.9487	-4.30479	8.69482	-7.264	10.522	2.68639	20.2114	-6.218	-0.381636	11.0947	-6.895	3.96348	11.0216	-2.19237	11.5608	-7.39838	12.22	-4.18591	18.3224	9.4283	22.9126	9.82389
58	10.9079	10.3862	3.45309	0.179455	18.888	19.5607	28.2063	0.473455	25.0028	2.04882	10.5407	6.81527	7.49794	20.6997	33.2081	31.1345	-5.51891	4.86255	18.394	15.6912	24.4838	28.2655	11.0782	5.50473	12.8657	14.2415	7.17467	17.7188	2.03412	14.1805	2.30418	17.3119	6.69458	25.0165	-4.22833	3.6553	15.8261	-6.46682	9.12682	16.0357	3.456	16.1836	-6.44415	17.156	-4.037	23.9187	15.0031	26.9636	15.086
59	16.0606	10.6905	8.2413	2.032	23.2474	25.2393	32.7901	4.40258	30.0107	8.06809	15.4061	11.9117	13.9695	24.6328	38.4787	35.5183	4.60253	10.8428	22.6442	20.8208	30.3505	33.6578	16.6262	11.5242	18.6942	19.4396	12.256	23.5837	7.54571	19.9505	7.77255	24.1277	11.383	29.8596	1.56833	8.7832	20.8268	1.21444	14.7607	21.2868	9.93268	21.0712	-5.985	22.401	-3.85897	29.5543	20.7946	31.111	20.6479
60	21.4247	10.8937	13.6892	5.21855	27.8309	30.8248	37.5334	9.34072	35.0294	14.7472	20.4701	17.3691	20.4635	28.8097	43.403	39.9884	10.9322	17.2584	26.9805	25.9737	35.9737	38.7407	22.3629	17.9805	24.7145	24.78	17.6388	29.3581	14.0383	25.78	13.582	30.5843	16.4856	34.6679	6.70611	14.5453	25.9788	7.57335	20.5984	26.6345	17.0926	26.1031	-2.38269	27.817	2.37891	35.115	26.5706	35.294	26.3706
61	26.9968	10.6502	19.4447	9.46491	32.5761	36.2205	42.3484	14.8145	39.9508	21.7435	25.5645	22.9606	26.5632	33.1744	47.9408	44.4378	18.3621	23.6975	31.3045	31.0534	41.2667	43.4633	28.1065	24.4735	30.7292	30.1645	23.0883	34.9098	20.8957	31.5074	19.7527	36.4536	21.7918	39.3609	12.7997	20.6325	31.1895	15.234	26.4309	31.968	24.3297	31.1726	1.81079	33.266	6.60364	40.4965	32.1818	39.4327	32.1384
62	32.5092	10.2126	25.2663	14.4823	37.406	41.347	47.0819	20.4968	44.662	28.5408	30.5856	28.5176	32.0331	37.6077	52.0781	48.7474	26.0506	29.9232	35.5121	35.9808	46.1938	47.7922	33.7025	30.7796	36.5975	35.5107	28.4608	40.1425	27.6847	37.0055	25.9042	41.6637	27.1314	43.8558	19.2609	26.8034	36.3663	23.1638	32.0965	37.1947	31.3533	36.1751	7.20617	38.618	11.7156	45.6074	37.5127	43.4392	37.8271
63	37.8238	9.5888	30.9949	20.0154	42.2159	46.1332	51.5574	26.1754	49.0645	34.834	35.4572	33.9038	36.7794	41.9702	55.814	52.804	33.4473	35.7872	39.5016	40.6849	50.7458	51.6964	38.9829	36.7459	42.2094	40.7214	33.6712	44.9844	34.0863	42.1651	31.7835	46.2443	32.3717	48.0806	25.692	32.8631	41.4064	30.7106	37.4738	42.2233	38.029	41.0101	13.3655	43.763	17.3105	50.3788	42.4554	47.2382	43.3065
64	42.8228	8.8432	36.5275	25.8884	46.8661	50.5111	55.6215	31.6888	53.0906	40.4885	40.0935	39.0198	40.8243	46.1434	59.143	56.5266	40.2305	41.1539	43.1864	45.1045	54.9085	55.1302	43.8605	42.2576	47.471	45.6605	38.676	49.376	39.9729	46.9007	37.2436	50.245	37.4053	51.9714	31.841	38.6478	46.2126	37.5212	42.4785	46.9755	44.2552	45.595	19.8688	48.621	23.0683	54.7643	46.9252	50.7653	48.459
65	47.4281	8.0402	41.7587	31.9022	51.2189	54.4638	59.1767	36.9477	56.7008	45.4819	44.4099	43.8107	44.2682	50.0524	62.0514	59.8608	46.2292	45.9594	46.5169	49.1992	58.6521	58.107	48.2812	47.2373	52.3556	50.2111	43.4311	53.3282	45.2797	51.1624	42.2348	53.7048	42.1414	55.5095	37.5161	44.0012	50.6995	43.4282	47.0656	51.3908	49.9549	49.8848	26.4023	53.129	28.7615	58.7319	50.8731	53.9866	53.2008
66	51.5931	7.2212	46.5905	37.9012	55.1256	57.9584	62.172	41.8746	59.8695	49.8409	48.3755	48.2514	47.221	53.6508	64.5228	62.7701	51.3839	50.226	49.4744	52.9395	61.9349	60.6186	52.2432	51.6518	56.8169	54.3398	47.9307	56.8289	49.9999	54.9276	46.7658	56.6415	46.4962	58.6567	42.697	48.8025	54.7973	48.421	51.2184	55.4177	55.1008	53.8503	32.7051	57.229	34.2259	62.2566	54.2881	56.851	57.4772
67	55.2941	6.41663	50.9657	43.707	58.5793	60.9647	64.584	46.423	62.579	53.6	51.9577	52.318	49.7577	56.8927	66.5407	65.2257	55.7787	53.9523	52.049	56.296	64.7153	62.6693	55.7597	55.507	60.8063	58.03	52.1313	59.8633	54.15	58.191	50.858	59.0617	50.4107	61.3787	47.3877	53.038	58.456	52.6417	54.928	59.0213	59.661	57.4583	38.6113	60.873	39.353	65.3187	57.18	59.3137	61.2457
68	58.5026	5.64487	54.8669	49.0795	61.5487	63.4583	66.4092	50.5751	64.8021	56.7246	55.1167	55.9528	51.9109	59.7276	68.0973	67.2043	59.4547	57.1315	54.1922	59.2105	66.9653	64.2725	58.8315	58.777	64.2804	61.2671	55.9696	62.4161	57.7442	60.9062	54.4718	60.9688	53.8612	63.6498	51.6054	56.6857	61.6082	56.1642	58.1565	62.1743	63.6076	60.6819	44.039	64.025	44.0562	67.8978	59.5311	61.3405	64.4655
69	61.2119	4.91847	58.275	53.951	64.0069	65.4236	67.6554	54.3209	66.5443	59.2842	57.7918	59.1338	53.6863	62.1105	69.1979	68.6909	62.4514	59.7329	55.9164	61.6706	68.6688	65.451	61.4481	61.5372	67.2096	64.0034	59.3823	64.4755	60.7827	63.1095	57.6201	62.3716	56.838	65.4428	55.3532	59.7281	64.2505	59.037	60.912	64.8548	66.878	63.5102	48.9424	66.656	48.3631	69.9723	61.4277	62.9132	67.1027
70	63.4018	4.26096	61.131	58.2485	65.9378	66.8522	68.3471	57.5876	67.8	61.28	59.9162	61.8234	55.0769	64.0063	69.8548	69.6762	64.8013	61.7072	57.2091	63.6532	69.8189	66.2343	63.5704	63.7961	69.5766	66.1582	62.3203	66.0436	63.2269	64.8004	60.2674	63.2927	59.3266	66.7346	58.623	62.1549	66.3635	61.2963	63.1743	67.0529	69.399	65.9355	53.308	68.742	52.2579	71.5241	62.9065	64.0277	69.1275
71	65.0661	3.70049	63.3959	61.9242	67.3345	67.7451	68.5204	60.3935	68.573	62.7179	61.5237	63.9968	56.0815	65.3731	70.0821	70.1601	66.533	63.1093	58.0618	65.1469	70.4205	66.6523	65.184	65.5484	71.3669	67.7578	64.7526	67.1354	65.0596	65.9865	62.3958	63.7624	61.3195	67.526	61.3897	63.9678	67.9327	62.975	64.9232	68.7652	71.2267	67.946	57.0706	70.279	55.7188	72.5512	64.0008	64.693	70.5243
72	66.2084	3.26199	65.0875	64.8537	68.1622	68.1108	68.2144	62.7185	68.8735	63.6151	62.6157	65.6343	56.6999	66.2422	69.8903	70.1547	67.6618	63.9562	58.4783	66.1532	70.4828	66.727	66.3195	66.7906	72.5685	68.8	66.6706	67.7709	66.3144	66.6902	64.0037	63.8138	62.8125	67.8313	63.6323	65.1589	68.9539	64.0849	66.1487	70.0015	72.3693	69.5272	60.2379	71.277	58.7246	73.061	64.7406	64.9238	71.2823
73	66.8436	2.97308	66.21	67.1008	68.5106	67.9607	67.4641	64.5392	68.721	63.9985	63.2154	66.7329	56.9328	66.6494	69.2891	69.6784	68.2069	64.2755	58.4777	66.6818	70.0183	66.4764	66.9935	67.5283	73.1935	69.3064	68.084	67.9691	67.0102	66.9378	65.101	63.4768	63.8119	67.673	65.35	65.7305	69.4445	64.6328	66.8575	70.7835	72.8562	70.6615	62.8079	71.766	61.2548	73.0693	65.1503	64.7363	71.4131
74	66.9928	2.84519	66.7823	68.6782	68.4208	67.3137	66.332	65.835	68.1409	63.9003	63.3577	67.3029	56.8115	66.6232	68.2879	68.7512	68.2575	64.1007	58.0907	66.7516	69.0422	65.9159	67.2305	67.7725	73.2743	69.3113	68.9682	67.7586	67.1808	66.7606	65.7066	62.7787	64.3635	67.0824	66.4862	65.7835	69.4286	64.6904	67.0642	71.1347	72.7118	71.3336	64.7618	71.775	63.2941	72.5986	65.2411	64.1469	70.9866
75	66.6809	2.85949	66.8389	69.5929	67.9323	66.1966	64.8571	66.6031	67.1595	63.3542	63.0332	67.3642	56.3504	66.1944	66.8983	67.3908	67.8498	63.4151	57.3533	66.3824	67.5715	65.0565	67.0528	67.5408	72.8439	68.8103	69.388	67.1716	66.8647	66.1915	65.8448	61.7477	64.5004	66.0912	67.0949	65.3828	68.9286	64.2939	66.7903	71.0738	71.902	71.5359	66.0937	71.325	64.8428	71.6758	65.0132	63.1621	70.0451
76	65.9279	2.97784	66.4107	69.7805	67.0775	64.6284	63.0786	66.8092	65.8024	62.3687	62.3261	66.9465	55.5612	65.3919	65.1336	65.6111	67.0161	62.3108	56.2995	65.5904	65.6258	63.8884	66.4769	66.8255	71.9122	67.9073	69.3583	66.204	66.1005	65.2615	65.5034	60.4073	64.2627	64.7041	67.19	64.5746	67.9675	63.4745	66.0615	70.6024	70.5658	71.267	66.7488	70.439	65.8766	70.3294	64.4273	61.7598	68.6325
77	64.7619	3.16075	65.5179	69.3158	65.8654	62.6662	61.0317	66.5067	64.0884	60.9976	61.2477	66.0808	54.45	64.2417	63.0076	63.4226	65.784	60.8147	54.9547	64.3872	63.2299	62.4126	65.513	65.6738	70.5266	66.6346	68.8948	64.8779	64.92	63.9975	64.7212	58.7814	63.6835	62.95	66.7796	63.3839	66.5712	62.257	64.9038	69.7312	68.765	70.5335	66.7957	69.148	66.4363	68.5885	63.4813	59.9629	66.7844
78	63.1997	3.37871	64.1454	68.253	64.2888	60.3478	58.7433	65.7283	62.0317	59.2743	59.8012	64.7947	53.0184	62.7622	60.5329	60.8328	64.1766	58.9436	53.342	62.7803	60.4121	60.6178	64.1299	64.1023	68.7173	65.0079	68.0103	63.2062	63.3141	62.42	63.5243	56.883	62.779	60.843	65.8823	61.8337	64.7723	60.6543	63.341	68.4728	66.5579	69.3359	66.2936	67.475	66.5473	66.4769	62.1743	57.7892	64.5292
79	61.2557	3.61797	62.3522	66.6225	62.3749	57.6917	56.2243	64.4871	59.6352	57.2035	57.9857	63.1123	51.2598	60.9617	57.7218	57.8422	62.1961	56.7015	51.4585	60.7743	57.2021	58.4812	62.3537	62.1151	66.4963	63.0307	66.7157	61.1883	61.3177	60.5129	61.9199	54.7072	61.5586	58.3917	64.5183	59.9243	62.5975	58.6669	61.3951	66.8233	63.9946	67.6689	65.2847	65.431	66.2253	64.0075	60.4999	55.2412	61.8849
80	58.9329	3.87049	60.1588	64.3869	60.1193	54.7027	53.4693	62.7927	56.8938	54.7767	55.7572	61.0506	49.1632	58.8376	54.5881	54.4394	59.8123	54.0443	49.3226	58.3694	53.6247	55.9823	60.1849	59.7106	63.8625	60.6637	65.0176	58.8079	58.938	58.2889	59.9034	52.2448	60.0242	55.607	62.7002	57.6266	60.0655	56.2774	59.0791	64.7754	61.0677	65.5358	63.8073	63.016	65.4842	61.1839	58.4542	52.3167	58.8612
81	56.2304	4.13174	57.5686	61.5643	57.5069	51.3749	50.4586	60.6502	53.8004	51.9775	53.1476	58.6142	46.7202	56.3559	51.1542	50.6074	57.0371	51.0098	46.912	55.5671	49.6958	53.0973	57.6121	56.8764	60.8083	57.9378	62.9218	56.0452	56.1652	55.7285	57.468	49.4712	58.1722	52.4922	60.4302	54.9683	57.1892	53.5187	56.3868	62.3188	57.8274	62.9138	61.8256	60.223	64.3314	58.0084	56.0324	49.0132	55.4646
82	53.1434	4.39782	54.5735	58.1779	54.5141	47.6932	47.1544	58.0286	50.3403	48.7887	50.1625	55.7951	43.9338	53.5015	47.4559	46.3236	53.8518	47.6028	44.1971	52.3651	45.4166	49.8028	54.6264	53.5901	57.3273	54.8534	60.427	52.8848	52.9801	52.8085	54.6077	46.3823	55.9977	49.0385	57.705	51.9255	53.9608	50.4006	53.3011	59.4434	54.3011	59.7985	59.3886	57.035	62.7662	54.4857	53.2313	45.3259	51.692
83	49.6597	4.6687	51.1562	54.2208	51.09	43.6451	43.5017	54.9351	46.4795	45.1945	46.7958	52.5769	40.8192	50.2423	43.5391	41.5438	50.2369	43.8078	41.1525	48.759	40.7605	46.0802	51.2127	49.8338	53.4165	51.3925	57.4878	49.3255	49.3582	49.5088	51.3173	42.9684	53.4879	45.2237	54.4819	48.4643	50.3568	46.9342	49.8	56.1414	50.5002	56.1777	56.5159	53.43	60.775	50.6173	50.049	41.2357	47.526
84	45.7607	4.95227	47.3014	49.6377	47.2095	39.2027	39.4203	51.3883	42.1697	41.1432	43.0262	48.9257	37.3842	46.5408	39.4392	36.1937	46.176	39.6031	37.7533	44.7335	35.6677	41.9114	47.3557	45.5596	49.0794	47.5344	54.1276	45.3619	45.2734	45.8003	47.5595	39.2185	50.6197	41.0194	50.7934	44.578	46.3193	43.1044	45.8606	52.4026	46.4053	52.0308	53.2099	49.389	58.3094	46.3966	46.4644	36.7055	42.9502
85	41.4188	5.26073	42.9851	44.4055	42.8945	34.3183	34.8105	47.3784	37.3515	36.5963	38.7648	44.8186	33.608	42.3635	35.155	30.2465	41.6736	34.9072	33.9764	40.2721	30.0772	37.2627	43.0349	40.7339	44.3208	43.2509	50.339	40.9658	40.6835	41.6422	43.3188	35.1195	47.3638	36.4012	46.6193	40.2301	41.7684	38.8672	41.4673	48.2128	41.9436	47.3207	49.4682	44.885	55.3385	41.8072	42.4741	31.6877	37.9461
86	36.6047	5.59634	38.1389	38.5015	38.1524	28.9527	29.5946	42.8907	31.9653	31.5417	33.9499	40.2464	29.4146	37.6939	30.6571	23.848	36.7385	29.672	29.8229	35.3707	24.0387	32.0634	38.2321	35.3358	39.1398	38.5929	46.1288	36.0764	35.5102	36.9771	38.5934	30.6652	43.6851	31.3451	41.9413	35.3509	36.6393	34.1615	36.5955	43.5474	37.0984	41.9818	45.2171	39.863	51.8615	36.8188	38.0915	26.1669	32.4927
87	31.3379	5.97934	32.7222	31.8211	32.9974	23.1352	23.8034	37.8989	26.0472	25.9748	28.5383	35.2006	24.6647	32.5569	25.9123	17.3216	31.3543	23.9126	25.3417	30.0261	17.8006	26.249	32.9808	29.321	33.5095	33.6082	41.5166	30.6067	29.7168	31.7249	33.3391	25.8709	39.5242	25.8444	36.7302	29.8472	30.9262	28.8593	31.2167	40.86	31.8993	35.9281	40.4583	34.225	47.8718	31.3897	33.3076	20.2647	26.6089
88	25.6124	6.2414	26.7035	24.3491	27.4203	17.217	17.711	32.3458	19.846	20.0238	22.5611	29.7287	19.3954	27.0378	20.9503	11.0339	25.6206	17.7957	20.6475	24.3114	11.7279	19.9514	27.2814	22.7677	27.3937	28.3018	36.5237	24.5474	23.3323	25.8633	27.5152	20.782	34.8557	19.9955	30.9213	23.782	24.7893	23.0116	25.3545	35.0146	26.3764	29.1713	35.1534	27.953	43.391	25.5414	28.1213	14.2747	20.504
89	19.7726	6.17436	20.2543	18.61	21.3794	16.0128	11.651	26.2359	13.7593	13.986	16.2874	23.964	13.8637	21.2859	15.9378	5.27833	19.6737	11.6599	15.909	18.4697	6.16322	13.6166	21.2454	15.988	20.9238	22.675	31.1474	18.188	19.952	19.573	21.2163	15.5202	29.633	14.0807	24.5234	17.3382	18.572	16.8546	19.1953	25.8447	20.5653	21.9698	29.2249	21.282	38.4647	19.457	22.5867	9.114	14.5002
90	14.1335	5.77864	13.7503	11.7487	15.0811	6.379	7.395	19.7943	11.82	8.21055	10.1883	18.1349	8.45447	15.5248	11.141	4.055	13.7342	5.92078	11.353	12.8603	1.35019	8.669	15.1555	9.41385	14.4732	16.8281	25.3914	13.036	12.1375	13.2674	14.74	12.718	23.8669	8.44242	17.7766	10.8837	12.6723	13.834	13.1104	18.8897	14.5826	14.7646	22.6943	14.63	33.1399	13.4435	16.9001	7.37847	8.94719
91	9.06813	5.58994	7.58391	6.693	8.92518	3.92473	3.95173	13.379	4.756	7.137	4.71382	12.5255	3.52209	10.0843	6.81736	-3.00182	11.601	0.918909	7.16973	7.81455	0.431	6.18009	9.37336	3.43164	8.46409	11.1167	19.415	13.036	4.435	7.37373	8.49564	7.62891	17.7329	3.368	11.117	4.846	7.40182	13.834	7.49664	16.164	8.73927	7.96518	15.9356	8.384	27.4585	7.79882	11.3892	-0.883	4.11764
92	3.89742	5.50083	2.06577	-3.18676	3.31064	-3.83899	-3.73319	7.41471	-0.665727	-1.42503	0.074101	9.747	-0.678121	5.24696	3.15413	-7.06419	11.601	-3.22061	3.50918	3.56803	0.431	-1.64912	4.21201	2.956	3.24929	5.92497	13.6462	8.13423	-0.577323	2.18973	2.89518	1.00059	11.6065	-0.931828	5.078	-0.428081	2.93052	1.85828	2.66279	8.27492	3.38281	1.85743	9.58783	2.836	26.6768	3.107	6.41858	-4.37341	1.562
93	-0.647901	4.60041	-2.50855	-7.53773	-1.46421	-7.21119	-7.44956	2.27916	-3.711	-4.93897	-3.5949	4.90258	-4.01414	1.21677	0.254212	-9.27419	-1.25365	-6.42003	0.467364	0.254909	0.431	-4.91486	-0.042697	1.32342	-0.937768	1.53293	8.51378	-2.19501	-4.256	-0.867	-1.7	-2.79206	5.96512	-4.33366	-0.0182222	-4.686	-0.688545	-3.34948	-1.17836	1.34069	-1.18724	-3.37917	4.09257	-1.806	15.8056	2.5511	2.29442	-6.91101	-1.21729
94	-3.98199	4.21323	-5.99942	-10.7549	-5.22676	-9.63912	-10.2838	-1.72888	-5.78845	-7.53109	-6.23258	1.333	-5.351	-1.93191	-1.8543	-10.5186	-4.71545	-8.6613	-1.91518	-2.08818	-8.26021	-7.18261	-3.23788	-8.30936	-4.0017	-1.88133	4.26467	-5.15009	-5.17682	-3.547	-5.17273	-5.84609	1.27348	-6.79303	-3.968	-5.421	-3.47136	-6.10321	-3.91918	-2.32467	-4.76518	-7.63645	-0.288545	-5.434	10.4179	-4.911	-0.924909	-8.5297	-4.79888
95	-6.25858	3.78103	-8.39056	-12.9219	-7.78947	-11.1523	-12.167	-4.37723	-6.95421	-9.24497	-7.80618	-2.5317	-7.43908	-4.22736	-3.19596	-10.8856	-7.20357	-9.9488	-3.63882	-3.50409	-9.459	-8.50329	-5.28929	-9.95973	-5.96234	-4.20621	0.986889	-7.15034	-8.91296	-7.67609	-7.42303	-8.14746	-2.06652	-8.32887	-6.70511	-9.88881	-5.46552	-7.80867	-5.57515	-4.65885	-7.22613	-10.8579	-3.43416	-8.055	5.96273	-7.41188	-3.20709	-9.33218	-5.91326
96	-7.45556	3.48228	-9.70615	-13.2774	-9.25337	-11.8226	-12.669	-5.76703	-7.29721	-10.1615	-8.31697	-5.39079	-9.00843	-5.73762	-3.83199	-10.5002	-8.69968	-10.2766	-4.74109	-4.06439	-9.73016	-8.94333	-6.1466	-10.5153	-6.91511	-5.37688	-1.30033	-8.30824	-9.58821	-8.99318	-8.41412	-9.71949	-3.75453	-9.00158	-8.26567	-10.9343	-6.72158	-8.56364	-6.27576	-5.718	-8.51032	-13.0273	-5.12544	-9.762	2.98306	-9.00224	-4.52385	-9.45377	-6.28458
97	-7.67846	3.47822	-10.0318	-14.4725	-9.74109	-11.7542	-12.9448	-5.93764	-6.91218	-10.3924	-8.0137	-6.24909	-9.10215	-6.53285	-3.83473	-9.49642	-9.23591	-9.79121	-5.30327	-3.82682	-9.00812	-8.56024	-5.83294	-10.1646	-6.99091	-5.61809	-2.639	-8.75761	-9.33367	-9.41864	-8.17773	-10.6119	-3.63885	-8.89403	-8.76367	-11.0633	-7.30518	-8.487	-6.21882	-5.60873	-8.85303	-14.165	-5.53858	-10.68	1.99855	-9.77097	-4.87555	-9.01515	-6.10718
98	-7.07565	3.66246	-9.48546	-14.1125	-9.42803	-11.0872	-12.2171	-4.92884	-5.87618	-10.1047	-7.05661	-5.92627	-8.33503	-6.63533	-3.27256	-8.01476	-8.89931	-8.52366	-5.45491	-2.8167	-7.71061	-7.39614	-4.34081	-9.1543	-6.3423	-5.10002	-3.11833	-8.6619	-8.25132	-9.072	-6.75733	-10.9136	-1.80196	-8.09947	-8.38167	-10.392	-7.323	-7.73918	-5.62848	-4.484	-8.43031	-14.3434	-4.6432	-10.942	3.08782	-9.85709	-4.28112	-8.11017	-5.57148
99	-5.7742	4.04298	-8.23138	-13.1383	-8.54799	-9.9929	-10.7849	-2.77678	-4.24206	-9.463	-5.62149	-4.48985	-6.63313	-5.96933	-2.22511	-6.20214	-7.78724	-6.46533	-5.36418	-1.03179	-5.96491	-5.48922	-1.72499	-7.71627	-5.12097	-4.02218	-2.761	-8.18619	-6.43062	-8.10327	-4.18255	-10.7347	1.37024	-6.72185	-7.33033	-9.03067	-6.91858	-6.47298	-4.72909	-2.58108	-7.46076	-13.7052	-2.29009	-10.681	5.70585	-9.41696	-2.70891	-6.8019	-4.77373
100	-3.87041	4.66323	-6.512	-12.909	-7.348	-8.62	-9.09	0.399	-2.041	-9.387	-3.798	-2.242	-4.06	-4.397	-0.81	-4.166	-5.928	-3.579	-5.177	1.519	-3.892	-2.877	1.665	-5.959	-3.443	-2.565	-1.515	-7.385	-3.944	-6.701	-0.619	-10.152	5.266	-4.874	-5.809	-7.042	-6.245	-6.303	-3.683	-0.212	-6.169	-12.483	1.512	-9.991	9.058	-8.629	-0.131	-5.093	-3.528
all values Left	mean	std	steps
1	5.67343	8.24723	20.066	11.174	12.689	13.92	16.368	2.908	16.864	3.682	9.32	-6.274	12.034	18.497	18.971	-6.104	17.487	12.499	10.467	4.741	12.066	8.141	13.049	-5.6	4.429	5.934	15.494	10.327	-1.047	-3.148	13.223	-7.264	-6.936	6.563	9.695	-0.249	7.783	13.722	-7.291	6.775	5.451	1.79	-2.066	17.156	-4.037	10.53	-1.615	14.068	5.475
2	10.0739	9.0384	26.2415	16.0094	17.2255	16.824	22.1129	7.18252	21.8972	7.52197	14.4569	-5.85996	15.1266	22.1883	22.9586	-4.54376	23.9523	16.9244	14.2386	9.10345	18.6425	13.3706	18.3586	-1.73112	9.10063	11.9307	19.8827	15.0664	2.1461	-3.59688	19.2468	3.393	-6.936	11.144	14.275	4.51744	13.1602	18.7394	-6.895	12.1144	10.4946	6.02176	1.54939	22.6745	-3.91831	16.1675	2.04414	17.7551	10.4545
3	15.0331	9.52393	32.2928	21.2023	22.0725	20.056	27.8158	12.0376	27.1018	11.9239	19.8068	-1.35157	18.47	26.0736	27.2979	5.23404	30.2346	21.6915	18.2376	13.8961	25.3606	18.9687	23.8762	2.04049	14.2468	18.2744	24.4094	20.0262	6.32331	-3.86327	25.3507	7.92809	-5.12703	16.1362	19.1531	10.4962	18.8828	23.9491	-6.895	17.7429	16.0357	11.0034	6.20294	28.3674	1.98224	22.0744	6.67828	21.6464	15.8708
4	20.3065	9.80689	38.1035	26.6191	27.1837	23.5667	33.3688	17.1698	32.3741	16.6467	25.2009	3.54161	22.0718	30.1433	31.9127	11.8267	36.2054	26.7385	22.4037	18.9015	31.9258	24.7043	29.429	6.92067	19.632	24.6464	29.0374	25.0994	11.1457	-3.96364	31.3509	13.2492	2.32455	21.337	24.2095	17.0101	24.7303	29.251	-4.32591	23.4473	21.8572	16.4173	11.5357	34.0769	5.6737	28.0638	11.9504	25.6983	21.564
5	25.7785	9.7974	43.5515	32.1479	32.5345	27.3271	38.6834	22.3767	37.5983	21.5088	30.5031	9.75419	25.9165	34.3786	36.7131	19.4545	41.8073	31.9584	26.6582	23.9664	38.1525	30.3603	34.8576	12.5049	25.0849	30.8349	33.7268	30.2101	16.2997	-3.91073	37.1049	18.9129	8.42812	26.5816	29.3503	23.5942	30.5235	34.5499	2.67667	29.0594	27.7794	21.989	17.2196	39.6574	10.1866	33.997	17.5527	29.863	27.4062
6	31.2211	9.69539	48.5265	37.6585	37.9911	31.2988	43.6855	27.5257	42.6469	26.3821	35.6032	16.4394	29.9655	38.7205	41.5826	27.2719	47.0166	37.2086	30.9077	28.9898	43.9455	35.761	40.0215	18.445	30.4653	36.694	38.4226	35.2853	21.5537	-3.74867	42.49	24.5995	15.5296	31.7416	34.4858	29.9494	36.1135	39.7416	9.28121	34.4508	33.6643	27.513	23.0035	44.9898	15.1918	39.7486	23.2476	34.0809	33.2745
7	36.4808	9.56305	52.9118	43.0038	43.4108	35.4143	48.318	32.5246	47.3989	31.1767	40.4273	22.9892	34.1518	43.0627	46.381	34.7331	51.8249	42.3397	35.0532	33.894	49.2751	40.7893	44.8212	24.4716	35.6515	42.1139	43.0488	40.239	26.7613	-3.52182	47.4115	30.0898	22.8182	36.7128	39.5099	35.897	41.3736	44.7196	16.9295	39.5265	39.3916	32.8415	28.6995	49.9871	20.4152	45.2062	28.8674	38.276	39.0373
8	41.4399	9.42742	56.7594	48.0497	48.5447	39.5761	52.5396	37.3001	51.7633	35.826	44.939	29.0225	38.3744	47.2752	50.9576	41.4484	56.2166	47.2163	38.9975	38.6088	54.1039	45.38	49.1584	30.3787	40.5378	47.0203	47.5077	44.9719	31.8355	-3.488	51.8156	35.2459	29.7804	41.4079	44.3099	41.3496	46.206	49.3909	24.6992	44.2256	44.8266	37.8752	34.1709	54.5785	25.6542	50.2863	34.2901	42.3585	44.5575
9	46.0081	9.31113	60.037	52.6443	53.2344	43.6659	56.3138	41.7921	55.6846	40.2422	49.1196	34.3411	42.5158	51.2503	55.1878	47.3485	60.1014	51.7381	42.6556	43.0722	58.3804	49.4977	53.0449	36.0492	45.0437	51.3804	51.6554	49.3773	36.7271	-3.488	55.6232	40.0052	36.1325	45.7468	48.8026	46.2705	50.5494	53.6774	32.017	48.5204	49.8593	42.5518	39.3201	58.7013	30.7641	54.9326	39.4057	46.2491	49.719
10	50.1979	8.88838	62.706	56.7525	57.4039	47.57	59.6078	45.9637	59.1299	44.3753	52.9453	38.8915	46.4755	54.9219	58.987	52.4389	63.4643	55.8406	45.9758	47.2365	62.0809	53.1274	56.4872	41.4028	49.1341	55.1988	55.4216	53.3805	41.4124	1.29309	58.8796	44.3645	41.7085	49.6672	52.9061	50.6692	54.3735	57.5214	38.5202	52.4007	54.4407	46.8181	44.0825	62.3057	35.6368	59.1078	44.1166	49.8927	54.4399
11	53.9331	8.38021	64.7327	60.3325	60.9155	51.1713	62.3925	49.7999	62.0767	48.1836	56.384	42.7351	50.1902	58.2499	62.2539	56.7533	66.2627	59.4828	48.9374	51.0711	65.1492	56.2583	59.4729	46.3808	52.8122	58.4937	58.7614	56.9853	45.8722	6.86461	61.5824	48.3405	46.559	53.1421	56.5946	54.5821	57.66	60.8786	44.1519	55.8577	58.5183	50.6842	48.426	65.3538	40.2073	62.7829	48.3452	53.2427	58.669
12	57.1966	7.7976	66.0413	63.3577	63.7724	54.4382	64.647	53.2933	64.5088	51.6379	59.3979	45.9681	53.6191	61.1988	64.9921	60.3347	68.4609	62.6376	51.5306	54.5488	67.5493	58.8948	61.9803	50.9447	56.0891	61.2554	61.6389	60.1808	50.0773	12.8807	63.7291	51.9457	50.76	56.1618	59.8397	58.0043	60.3952	63.7162	48.967	58.8787	62.0573	54.136	52.3403	67.8149	44.4513	65.9344	52.0211	56.247	62.361
13	59.975	7.12933	66.7337	65.8108	65.9845	57.332	66.3165	56.4286	66.4159	54.7026	61.9542	48.7399	56.7217	63.7411	67.1713	63.2233	70.0437	65.2845	53.7409	57.6395	69.2608	61.0463	63.9858	55.0542	58.9634	63.5323	64.0247	62.945	53.9787	19.3785	65.3205	55.1734	54.3542	58.7138	62.6071	60.9121	62.5715	66.0111	53.0419	61.448	65.0282	57.1431	55.8197	69.6735	48.3631	68.5381	55.1835	58.823	65.4274
14	62.2474	6.40955	66.8475	67.685	67.4737	59.822	67.4385	59.1862	67.7676	57.3394	64.0307	51.1015	59.4534	65.8673	68.7724	65.403	71.0123	67.4117	55.5514	60.3108	70.2807	62.7268	65.4209	58.6652	61.4253	65.3202	65.8998	65.2437	57.5158	25.8507	66.3711	57.9983	57.3598	60.7887	64.8667	63.2811	64.1694	67.7216	56.4453	63.5468	67.4173	59.6824	58.8516	70.9343	51.9304	70.5672	57.8492	60.9605	67.8772
15	64.0057	5.67819	66.4202	68.9813	68.2962	61.8814	68.0202	61.5466	68.5766	59.5185	65.6101	53.0651	61.7738	67.5796	69.7841	66.9292	71.3818	69.0182	56.9491	62.5346	70.5558	63.95	66.2923	61.7787	63.4611	66.614	67.2571	67.0462	60.6358	31.8985	66.9076	60.3934	59.7835	62.3882	66.5954	65.1071	65.2105	68.8474	59.2221	65.1574	69.1673	61.7384	61.4172	71.6228	55.1364	72.0069	60.0484	62.6375	69.6837
16	65.2478	4.96587	65.465	69.6543	68.5422	63.4917	68.0725	63.4921	68.8689	61.1764	66.6891	54.6268	63.6514	68.8857	70.2083	67.8691	71.1153	70.0898	57.9003	64.2929	70.1514	64.7337	66.6381	64.3641	65.0383	67.4188	68.052	68.3382	63.273	37.3764	66.9188	62.3455	61.6295	63.5256	67.7845	66.3837	65.735	69.4202	61.4067	66.2735	70.3386	63.3053	63.4992	71.7728	57.9643	72.8593	61.8155	63.848	70.8386
17	65.9872	4.30255	63.9616	69.7615	68.216	64.6452	67.6115	65.0028	68.6672	62.3459	67.2767	55.7815	65.0719	69.7942	70.062	68.2667	70.2825	70.6685	58.4233	65.58	69.1035	65.0955	66.4805	66.3992	66.1779	67.7442	68.338	69.0869	65.4266	42.2734	66.4838	63.8532	62.913	64.2214	68.4482	67.0693	65.7901	69.4653	63.0306	66.9024	70.9755	64.3948	65.0858	71.4114	60.3983	73.1372	63.1852	64.5988	71.3535
18	66.2463	3.72835	62	69.3288	67.383	65.3523	66.6618	66.0529	68.0006	63.0522	67.3898	56.5344	66.0428	70.3164	69.3691	68.1651	68.9209	70.78	58.5365	66.3993	67.4356	65.0579	65.8449	67.881	66.8966	67.606	68.1417	69.3511	67.1017	46.6177	65.6455	64.9237	63.6423	64.5036	68.5887	67.2109	65.4323	69.0064	64.0958	67.058	71.1057	65.0166	66.1626	70.5643	62.4244	72.8636	64.1885	64.9054	71.2635
19	66.0523	3.28962	59.5945	68.3788	66.1219	65.635	65.2593	66.6455	66.8993	63.3268	67.0546	56.8946	66.5821	70.4665	68.155	67.6009	67.0675	70.4429	58.2675	66.7636	65.1744	64.6456	64.7641	68.7939	67.2158	67.0257	67.484	69.1805	68.3115	50.5324	64.4357	65.5717	63.8595	64.4084	68.2408	66.8291	64.7037	68.0675	64.6328	66.761	70.7486	65.2121	66.7393	69.2654	64.0379	72.0685	64.8539	64.7835	70.6125
20	65.4292	3.05356	56.7472	66.9365	64.4139	65.4816	63.4451	66.8039	65.3906	63.2055	66.2991	56.8765	66.7132	70.2569	66.3953	66.5853	64.7597	69.6766	57.6492	66.6922	62.3548	63.8865	63.2432	69.1777	67.1556	66.0278	66.3883	68.6149	69.0732	54.097	62.8797	65.816	63.6288	63.9738	67.4598	65.9431	63.6266	66.6757	64.6947	66.0349	69.9125	65.0329	66.845	67.5426	65.2446	70.7849	65.2029	64.2505	69.4467
21	64.4002	3.08821	53.4325	65.0188	62.2476	64.9511	61.2551	66.5445	63.4956	62.7175	65.1489	56.4897	66.4602	69.6987	64.1522	65.143	62.0348	68.4963	56.716	66.2027	59.0048	62.8061	61.2857	69.1009	66.7319	64.6149	64.8798	67.6887	69.4035	57.2794	60.9904	65.6737	62.9822	63.2168	66.2712	64.574	62.2207	64.8645	64.3161	64.9038	68.5966	64.5031	66.5065	65.4066	66.0545	69.0443	65.2392	63.3145	67.8087
22	62.9821	3.40588	49.5856	62.6262	59.6618	64.0617	58.7151	65.8808	61.2273	61.8805	63.6259	55.7321	65.8412	68.8014	61.4357	63.3216	58.922	66.9138	55.4948	65.3095	55.1364	61.4282	58.9123	68.5925	65.955	62.7721	62.9856	66.4287	69.3162	59.976	58.7624	65.1575	61.9529	62.1413	64.6933	62.7355	60.4967	62.6627	63.5271	63.3896	66.7657	63.6431	65.754	62.8467	66.4795	66.8675	64.9445	61.9748	65.7335
23	61.1841	3.95196	45.2447	59.7074	56.604	62.8252	55.835	64.8237	58.5853	60.6719	61.7478	54.6349	64.8939	67.574	58.2492	61.123	55.4066	64.9323	54.0073	64.0223	50.8223	59.7729	56.1028	67.6729	64.8294	60.5269	60.6914	64.8464	68.8252	62.185	56.1442	64.2803	60.5703	60.7639	62.727	60.4302	58.451	60.0904	62.3517	61.5127	64.4537	62.4673	64.6183	59.8688	66.5308	64.2882	64.3237	60.238	63.247
24	59.0085	4.66286	40.3843	56.2862	53.006	61.2441	52.5895	63.3809	55.563	59.1138	59.5216	53.2005	63.639	66.0273	54.5809	58.5332	51.5186	62.547	52.2717	62.3475	46.0715	57.8573	52.8298	66.3584	63.3551	57.8709	58.0276	62.9394	67.942	63.8713	53.1292	63.0523	58.8622	59.0819	60.3619	57.6472	56.0812	57.1611	60.8028	59.2853	61.6468	60.9786	63.118	56.4524	66.2203	61.3107	63.3616	58.0869	60.3327
25	56.4503	5.49446	34.9381	52.3682	48.8959	59.3163	48.9877	61.5579	52.1519	57.2132	56.9435	51.4229	62.0877	64.1619	50.4093	55.5324	47.2547	59.7416	50.2948	60.2887	40.8554	55.6895	49.0545	64.6355	61.5301	54.7841	55.0156	60.686	66.6763	64.9735	49.7039	61.4765	56.8457	57.0909	57.5813	54.3509	53.3788	53.8672	58.8892	56.7027	58.3332	59.1783	61.2594	52.5728	65.559	57.9378	62.0495	55.5551	57.0304
26	53.4999	6.43448	28.7953	47.9455	44.2298	57.034	45.0168	59.3554	48.319	54.9689	54.001	49.2901	60.2425	61.9695	45.7062	52.0874	42.5729	56.4944	48.0648	57.8416	35.0965	53.2663	44.6994	62.532	59.3458	51.2468	51.6685	58.1123	65.034	65.6255	45.8364	59.5466	54.5085	54.7834	54.3541	50.5732	50.3015	50.1761	56.6081	53.7496	54.5017	57.0747	59.0485	48.2061	64.5527	54.1749	60.3818	52.6407	53.342
27	50.1389	7.4788	22.0143	42.9921	38.9586	54.39	40.6561	56.7734	43.9948	52.3783	50.6761	46.793	58.0975	59.4323	40.4142	48.1472	37.4218	52.7752	45.5556	55.0009	28.7106	50.5644	39.62	60.0671	56.7944	47.2403	47.9884	55.212	63.0203	65.8868	41.4815	57.2589	51.8222	52.1413	50.6345	46.2926	46.8192	46.019	53.9426	50.406	50.1382	54.6597	56.4901	43.3125	63.2015	50.0229	58.3546	49.3407	49.2547
28	46.3578	8.60235	15.0771	37.4405	33.1794	51.379	35.8603	53.8105	39.1392	49.4392	46.9491	43.9338	55.6381	56.5441	34.436	43.7461	31.7926	48.5399	42.7407	51.7741	21.7725	47.5531	33.7563	57.2395	53.8671	42.7389	43.9715	51.9702	60.6341	65.7583	36.5747	54.6077	48.794	49.1389	46.4245	41.4907	42.9448	41.3357	50.9272	46.6603	45.1791	51.9488	53.5857	37.8128	61.4967	45.4724	55.9635	45.6511	44.7484
29	42.1599	9.77259	8.44872	31.2043	26.8678	47.9489	30.5841	50.4617	33.6794	46.1444	42.801	40.7289	52.8352	53.2801	27.7159	38.8996	25.7719	43.7453	39.5978	48.1567	14.7601	44.2143	27.1217	54.0495	50.5492	37.7078	39.6226	48.368	57.8687	65.2878	31.0258	51.5892	45.4098	45.747	41.6749	36.134	38.6258	36.0506	47.5738	42.5011	40.86	48.9291	50.3335	31.6275	59.4207	40.5006	53.2052	41.5536	39.8055
30	37.5359	10.9475	2.50095	24.2853	19.967	44.0929	24.8352	46.7182	27.6054	42.4387	38.2149	37.1866	49.6556	49.607	20.6201	33.6212	19.5369	38.3112	36.0843	44.1434	8.20524	40.5471	20.0328	50.4981	46.81	32.0949	34.9404	44.4048	54.6951	64.5176	24.7817	48.1912	41.6558	41.9337	36.3075	30.1529	33.8133	30.1723	43.8731	37.899	36.39	45.5959	46.7243	24.8533	56.9521	35.0653	50.0782	37.0115	34.4069
31	32.4792	12.0442	-2.44291	18.61	12.8584	39.759	18.7563	42.5677	21.134	38.2885	33.1998	33.2728	46.0662	45.4921	13.6133	27.9426	13.3518	32.208	32.1938	39.7189	2.49918	36.5646	13.0207	46.5336	42.6535	25.8705	29.968	40.105	51.1141	63.45	18.1655	44.4032	37.5176	37.66	30.2585	23.5704	28.4776	23.8928	39.7855	32.8227	25.9114	41.9578	42.7327	17.8552	54.0705	29.135	46.5707	31.9762	28.564
32	27.2881	12.8106	-6.11953	14.0358	6.06518	34.897	17.217	37.9875	14.6996	33.6423	27.8228	28.8812	42.0384	40.9068	7.11333	21.9579	7.44601	25.5487	27.9551	34.8692	0.431	32.3071	6.58694	42.1744	38.0943	19.2338	24.7382	35.482	47.1369	62.0842	11.6574	40.2097	32.9805	32.8786	23.6416	16.6742	22.6533	17.586	35.261	27.2625	18.2082	38.0271	38.329	11.0969	50.7612	22.8076	42.6671	26.4292	22.4015
33	22.155	13.1681	-8.57322	6.693	0.288061	29.4537	7.36427	32.9516	11.82	28.4413	22.2318	23.9253	37.5596	35.8423	4.055	15.8675	2.01438	18.6785	23.4461	29.5949	0.431	27.8401	1.20696	37.4124	33.1297	12.6244	19.3261	30.5538	42.7791	60.4735	5.67888	35.5848	28.0476	27.5554	16.8299	10.0041	16.5269	11.663	30.2283	21.3204	16.164	33.8196	33.4705	4.96554	47.0247	16.3706	38.3845	20.4868	16.204
34	16.8678	13.4286	-9.838	0.255667	-4.29433	23.4837	6.379	27.461	5.34467	22.7177	16.6527	18.455	32.654	30.334	-1.695	11.601	-2.767	12.0383	18.8057	23.9757	0.431	23.2433	-3.01567	32.2327	27.7583	6.444	13.929	25.33	38.0623	58.631	0.534	30.477	22.745	21.7437	10.29	4.018	10.433	6.42967	24.638	15.296	4.507	29.364	28.092	-0.258667	42.883	10.187	33.714	14.436	10.343
35	11.9323	13.4966	-10.0166	-5.94643	-7.56113	17.2639	-2.93345	21.6079	-0.628758	16.7154	11.3421	12.7723	27.398	24.5118	-6.88389	11.601	-6.73874	5.99793	14.2116	18.2499	-9.459	18.6126	-5.99729	26.6478	22.0679	2.956	8.84538	19.8565	32.9915	56.5122	-0.867	24.8729	17.1506	15.6746	4.50597	-0.952283	4.74244	2.04141	18.612	9.59791	-0.391333	24.7454	22.2402	-4.4079	38.3731	4.56668	28.6535	9.114	5.21291
36	7.2631	13.0427	-9.2121	-9.42088	-9.25337	11.2077	-6.54655	15.6797	-3.82167	10.829	9.747	7.28963	21.9229	18.6082	-9.33522	3.18186	-9.77502	0.822475	9.85411	12.7586	-9.54839	14.0704	-7.73694	20.7401	16.2912	2.956	4.37908	14.3234	27.5624	54.1299	-6.46522	18.9502	12.718	9.7482	-0.30203	-4.71885	-0.247798	-1.46203	13.834	4.54415	-3.69073	20.1419	16.2658	-7.44608	33.5311	3.107	23.248	7.46982	1.562
37	3.42497	12.3049	-7.64509	-11.8799	-9.74518	5.71	-9.19718	10.0142	-5.95473	5.46927	3.62773	2.37091	16.4229	12.9055	-10.651	-3.78536	-11.7475	-3.31573	5.90318	7.81455	-9.39309	9.77573	-8.30609	14.7499	10.7419	-3.90082	0.836909	9.04627	21.8668	51.4293	-8.51645	13.0104	9.32527	4.42264	-3.992	-7.234	-4.35218	-4.10709	13.834	0.366364	-5.414	15.7169	10.5832	-9.45164	28.3894	-3.32555	17.6708	-0.883	0.0611818
38	0.297636	11.365	-5.71775	-13.239	-9.27712	1.16022	-10.907	4.93639	-7.09308	0.883051	1.333	-1.73448	11.1477	7.6764	-10.8622	-6.68594	-12.7192	-6.322	2.48815	3.64066	-8.17091	5.90179	-7.84048	9.05427	5.70368	-9.1448	-1.66108	4.33188	16.1863	48.2778	-9.34538	7.39145	1.4457	0.12696	-6.54321	-8.55021	-4.686	-5.94738	7.14988	-2.79461	-5.68236	11.6122	5.5343	-10.5595	26.993	-6.991	12.2263	-4.40045	-4.48282
39	-2.04263	10.1701	-3.73384	-13.7122	-8.10318	-2.35089	-11.7426	0.698667	-7.29197	-2.8174	-2.92377	-4.91447	6.3512	3.14352	-10.2351	-8.45508	-12.8068	-8.16402	-0.314535	0.365091	-6.34891	2.59443	-6.43656	3.97916	1.38483	-10.3464	-3.1213	0.402263	10.9062	44.6431	-9.28222	2.38391	-2.65618	-2.77506	-8.03279	-8.80278	-9.62192	-6.99348	-1.99564	-4.90042	-4.676	7.95052	1.33764	-10.9208	18.9815	-8.83739	7.24621	-6.94855	-5.77009
40	-3.42721	9.07851	-1.84739	-14.4437	-6.65891	-4.791	-11.8059	-2.54155	-6.71055	-5.56724	-5.43794	-5.351	2.24785	-0.540576	-8.941	-9.20564	-12.1373	-8.89558	-2.4773	-1.97521	-4.07727	-0.0588182	-4.37312	-0.227394	-2.06691	-10.5387	-3.62655	-2.51064	6.34024	40.5565	-8.48579	-1.801	-5.92718	-4.02548	-8.58282	-8.13409	-10.8065	-7.371	-5.15891	-6.02818	-2.67618	4.82473	-1.89418	-10.6889	12.6499	-9.74382	2.98585	-8.56309	-6.25882
41	-4.05748	8.16744	0.0496061	-14.0374	-5.07447	-6.21478	-11.2336	-4.7213	-5.43587	-7.35505	-6.24315	-8.60508	-1.0383	-3.30156	-7.15989	-9.03441	-10.9038	-8.66186	-4.00791	-3.41852	-1.56127	-2.01558	-1.8473	-3.41101	-4.53305	-9.90662	-3.36323	-4.44358	2.6442	36.0652	-7.15227	-5.02945	-8.34888	-3.48543	-8.33745	-6.8592	-11.1389	-7.21696	-7.28179	-6.33821	-0.0630909	2.28036	-4.11403	-9.96918	8.10143	-9.85709	-0.389172	-9.35036	-6.14945
42	-3.92791	7.48041	2.41964	-13.1001	-3.00068	-6.70367	-10.1969	-5.83873	-3.51914	-8.22209	-5.95097	-9.16357	-3.50191	-5.11764	-5.05489	-8.04721	-9.36203	-7.67064	-4.95119	-4.03247	1.01679	-3.24051	0.902657	-5.48345	-5.92874	-8.70952	-2.57281	-5.44006	-0.133111	31.3001	-5.53276	-7.21879	-9.94942	-1.29824	-7.43933	-5.16799	-10.7176	-6.69009	-8.434	-6.03003	2.77679	0.306485	-5.31233	-8.80777	4.52027	-9.36872	-2.81921	-9.44927	-5.64436
43	-3.21929	7.17806	5.61403	-12.909	0.0555455	-6.33633	-8.854	-5.92691	-0.996667	-8.26818	-4.62312	-8.87109	-5.22252	-5.99421	-2.69733	-6.28882	-7.76855	-6.13088	-5.3937	-3.87336	3.79927	-3.66545	3.64206	-6.42094	-6.25252	-7.16658	-1.45288	-5.60118	-1.98491	26.4575	-3.88615	-8.33218	-10.7423	2.03558	-5.922	-3.13445	-9.644	-5.933	-8.663	-5.31309	5.69455	-1.10591	-5.49918	-7.23076	2.35739	-8.50839	-4.31958	-8.98236	-4.85973
44	-1.88005	7.1814	9.54601	-9.14042	4.16497	-5.13811	-7.26818	-5.0163	2.06842	-7.59303	-2.52551	-7.62851	-6.26392	-5.96317	-0.0426667	-3.71188	-6.26837	-4.1211	-5.46147	-2.96801	7.0897	-3.15636	6.33703	-6.45813	-5.48941	-5.29136	0.101778	-5.07981	-2.95021	21.7312	-2.37775	-8.38739	-10.8902	5.90874	-3.76991	-0.711182	-7.98851	-5.00864	-8.15736	-4.37509	8.73336	-2.04209	-4.6307	-5.26996	1.97136	-7.44082	-4.88082	-8.04491	-3.63627
45	0.0162597	7.45371	13.7487	-5.87711	8.88744	-3.06544	-5.301	-3.13567	5.55144	-6.38311	-0.00377778	-5.42278	-6.67333	-5.07456	2.986	-0.303333	-4.801	-1.57511	-5.33433	-1.31656	10.8807	-1.55089	9.33356	-5.77811	-3.62878	-2.92167	2.42411	-4.053	-3.118	17.417	-0.908889	-7.42467	-10.5333	9.77211	-0.937333	2.10133	-5.75422	-4.517	-7.10433	-3.328	11.8237	-2.54933	-2.595	-2.99222	3.284	-6.21878	-4.52411	-6.7	-1.558
46	2.39467	7.84549	17.6243	-1.94864	13.4147	-0.124	-2.55073	-0.375	9.25964	-4.79964	2.62055	-2.44545	-6.424	-3.37073	6.354	3.50936	-3.18009	1.55327	-5.13991	1.07464	14.8184	1.20745	12.9619	-4.599	-0.838636	0.108091	5.55655	-2.67973	-2.49273	13.684	0.899909	-5.46836	-9.72655	13.2309	2.48345	5.11491	-2.90145	-2.66264	-6.303	-2.19436	14.7089	-2.62991	0.603	-0.501364	5.78364	-4.75355	-3.23391	-4.91182	1.63682
47	5.1212	8.1685	20.7045	2.19923	17.2309	3.508	1.05945	3.06755	12.9416	-2.80962	5.08623	0.919556	-5.41147	-0.902687	9.80511	7.16745	-1.22342	5.16052	-4.90027	4.12738	18.4267	4.96263	17.0531	-3.0452	2.46677	3.77408	9.19265	-0.959798	-1.04429	10.6834	3.39522	-2.59536	-8.43873	16.0473	6.19882	8.00537	0.532485	-0.00872727	-3.95967	-0.913697	17.1021	-2.20812	4.67612	2.01993	8.84298	-2.86587	-0.974889	-2.65709	5.51445
48	8.02667	8.23615	22.8634	6.09671	19.9304	7.35333	5.22945	6.89739	16.3304	-0.233242	7.19772	4.23727	-3.5176	2.2063	12.9576	10.1778	1.14369	8.98132	-4.52823	7.62345	21.1733	9.37471	21.1579	-0.941909	5.7819	7.8188	12.8565	1.39507	1.08177	8.61915	6.51675	0.945182	-6.6003	18.0963	9.82542	10.4227	4.34713	2.80168	-0.0786667	0.644	18.754	-1.07373	9.14	4.32725	11.9369	-0.471091	2.16151	0.127455	9.541
49	10.8352	8.00982	24.1067	9.37276	21.4825	11.039	9.44327	10.7757	19.2028	3.04588	8.80694	7.13252	-0.716545	5.72215	15.5093	12.1849	3.79858	12.692	-3.88445	11.2324	22.828	14.0187	24.8086	1.92536	8.68409	11.8576	16.089	4.53145	3.52718	7.442	9.84024	4.75164	-4.205	19.3378	13.0085	12.1937	8.21127	5.92445	3.89918	2.57882	19.6949	1.03945	13.5059	6.19261	14.7043	2.25758	5.86921	3.41727	13.2301
50	13.3473	7.509	24.5468	11.8109	22.0826	14.2832	13.2104	14.4001	21.4198	6.92687	9.78945	9.32574	2.79504	9.33478	17.2693	13.0248	6.47476	15.9965	-2.84375	14.6087	23.3655	18.4763	27.6617	5.33003	10.857	15.5186	18.5474	8.2557	5.87734	7.33388	12.8649	8.40545	-1.41176	19.8207	15.4889	13.2603	11.7656	8.91501	8.30064	4.81803	20.0387	4.12664	17.4096	7.466	16.9341	4.95533	9.72668	6.97555	16.2067
51	15.3677	6.87072	24.3254	13.3511	21.8694	16.926	16.1891	17.523	22.9104	11.1048	10.0778	10.6319	6.6131	12.7346	18.1788	12.6632	8.8609	18.6867	-1.37741	17.4572	22.9066	22.4096	29.4917	8.9026	12.1055	18.5094	20.0232	12.1276	7.78856	8.77833	15.1545	11.5695	1.47221	19.6779	17.1125	13.6676	14.6892	11.3692	12.5731	7.12488	19.9068	7.77352	20.608	8.09473	18.5266	7.23493	13.3249	10.3955	18.2565
52	16.7907	6.29515	23.6822	14.1739	21.1485	18.9427	18.2178	19.9835	23.7138	15.1266	9.73624	11.0522	10.2822	15.6641	18.2943	11.3087	10.7343	20.6728	0.384242	19.5875	21.6514	25.5992	30.3273	12.3022	12.39	20.7131	20.5562	15.6782	9.01597	11.7623	16.4956	14.0104	4.09045	19.0894	17.9305	13.5194	16.8031	13.0578	16.2227	9.22664	19.4186	11.3623	22.9927	8.12139	19.4787	8.80445	16.3518	13.2585	19.3617
53	17.6107	5.9534	22.8438	14.551	20.2136	20.4136	19.2996	21.724	23.9357	18.6323	8.92105	10.6945	13.424	17.9697	17.7438	9.28254	12.0269	21.964	2.21621	20.9314	19.7963	27.9338	30.3919	15.2758	11.819	22.1871	20.3333	18.5394	9.42103	15.6839	16.9429	15.6011	6.21036	18.226	18.1247	12.9493	18.1059	13.9727	18.983	10.9171	18.6893	14.4347	24.5805	7.65636	19.8466	9.54625	18.6585	15.2407	19.6479
54	17.8683	5.90867	21.9566	14.6827	19.2154	21.4667	19.5587	22.753	23.6797	21.4154	7.79891	9.67638	15.8106	19.5868	16.6942	6.84686	12.7098	22.6268	3.9054	21.5027	17.5295	29.3878	29.8942	17.6088	10.5885	23.0285	19.5147	20.5005	8.99206	19.9088	16.617	16.3273	7.72845	17.222	17.868	12.0852	18.6684	14.1761	20.7577	12.0959	17.8283	16.7283	25.4459	6.84221	19.7091	9.51701	20.1966	16.174	19.2756
55	17.6511	6.10689	21.1228	14.7351	18.2545	22.219	19.1893	23.1386	23.0765	23.4314	6.50527	8.18936	17.372	20.5344	15.321	4.274	12.7974	22.7626	5.30045	21.3886	15.0288	30.0096	29.0252	19.251	8.92045	23.3729	18.2875	21.451	7.84436	23.7604	15.6836	16.2955	8.67991	16.1721	17.3202	11.0318	18.6241	13.7569	21.5948	12.7577	16.9285	18.1605	25.7251	5.82718	19.1632	8.88	21.02	16.0644	18.3909
56	17.0779	6.4402	20.4133	14.8239	17.3984	22.7292	18.402	22.9867	22.2531	24.7529	5.12444	6.46022	18.1363	20.8896	13.7586	1.81556	12.3587	22.495	6.33122	20.7246	12.465	29.9053	27.9349	20.2639	7.02033	23.374	16.8638	21.5403	6.17422	26.9153	14.3042	15.6897	9.18633	15.1389	16.6083	9.89422	18.1431	12.8252	21.6133	12.965	16.05	18.7947	25.5737	4.73533	18.3106	7.82211	21.2573	15.059	17.122
57	16.2659	6.81285	19.8511	15.0086	16.7078	23.0641	17.3655	22.4228	21.3164	25.5255	3.71584	4.68027	18.1949	20.7667	12.1179	-0.344646	11.5106	21.9572	7.01735	19.6553	9.98791	29.2011	26.728	20.7083	5.07258	23.1776	15.4402	20.9897	4.21295	29.2498	12.6196	14.6811	9.38403	14.1658	15.8309	8.75718	17.3934	11.5181	20.953	12.8191	15.2239	18.7744	25.1366	3.63893	17.2411	6.50389	21.0709	13.3382	15.5535
58	15.3195	7.15753	19.4106	15.2947	16.2074	23.258	16.2247	21.567	20.3443	25.8977	2.3237	2.97776	17.6978	20.2974	10.4617	-2.11839	10.4064	21.2746	7.42245	18.3074	7.73573	28.0093	25.4886	20.6733	3.24027	22.8886	14.1734	20.0069	2.20733	30.6743	10.7547	13.3942	9.37982	13.2708	15.0656	7.68276	16.5046	9.97918	19.766	12.4183	14.463	18.2655	24.5251	2.57945	16.0336	5.07179	20.6167	11.1535	13.803
59	14.3216	7.44856	19.0596	15.6571	15.8474	23.3451	15.0569	20.5242	19.3894	25.9917	0.989929	1.43545	16.8179	19.606	8.85967	-3.5378	9.20182	20.5575	7.59862	16.7777	5.79997	26.4148	24.2875	20.2726	1.65013	22.5634	13.1455	18.7674	0.326465	31.4528	8.83183	11.932	9.23018	12.4534	14.3686	6.71344	15.5639	8.35308	18.206	11.8495	13.7535	17.4139	23.819	1.58725	14.7541	3.62629	20.0248	8.68091	11.9599
60	13.3307	7.67939	18.7633	16.0756	15.595	23.3529	13.9169	19.3825	18.4827	25.9073	-0.247566	0.111596	15.6802	18.7973	7.35578	-4.6382	7.97424	19.8879	7.59445	15.1485	4.22382	24.4836	23.1875	19.6005	0.348253	22.2302	12.3552	17.4076	-1.37576	31.748	6.95634	10.3869	8.96836	11.6965	13.7759	5.86132	14.6311	6.76817	16.4186	11.2012	13.0585	16.3169	23.0805	0.690131	13.4581	2.22489	19.3952	6.12564	10.1094
61	12.3843	7.85055	18.4979	16.523	15.4175	23.3	12.8433	18.2048	17.6351	25.7316	-1.35824	-0.953606	14.3249	17.958	5.96533	-5.45342	6.79694	19.3202	7.45845	13.506	3.03227	22.2829	22.2405	18.7702	-0.67603	21.911	11.774	16.0348	-2.86636	31.6595	5.23191	8.83382	8.63782	10.962	13.2805	5.10603	13.7549	5.30352	14.5452	10.5577	12.3273	15.0635	22.3532	-0.0969091	12.1954	0.943909	18.7913	3.69182	8.32964
62	11.4976	7.96731	18.2353	16.9644	15.2635	23.1823	11.8729	17.0261	16.8396	25.5105	-2.32036	-1.76812	12.7866	17.15	4.70078	-6.0059	5.73852	18.8688	7.23033	11.9241	2.20039	19.8959	21.4732	17.8577	-1.46025	21.6005	11.3511	14.7293	-4.11751	31.3131	3.75061	7.32461	8.29061	10.194	12.8425	4.42461	12.9788	3.98685	12.6662	9.98427	11.5141	13.7192	21.6595	-0.780869	10.9922	-0.152737	18.2415	1.53291	6.67418
63	10.6721	8.03348	17.9429	17.3547	15.0986	22.9834	11.037	15.8665	16.077	25.2186	-3.131	-2.34265	11.1219	16.4076	3.57678	-6.31908	4.81735	18.5137	6.91926	10.4461	1.71173	17.4125	20.8777	16.9279	-2.0349	21.2742	11.025	13.543	-5.07322	30.8199	2.53639	5.88688	7.98276	9.35425	12.4255	3.82756	12.3063	2.81316	10.8414	9.51533	10.5934	12.3547	21.0014	-1.38228	9.83215	-1.03267	17.7421	-0.280455	5.14109
64	9.89805	8.05372	17.5918	17.6427	14.9245	22.682	10.3523	14.7365	15.3306	24.8304	-3.80773	-2.67473	9.40264	15.7468	2.604	-6.418	4.02891	18.2182	6.52418	9.09573	1.547	14.9041	20.4081	16.0485	-2.42391	20.8945	10.7403	12.4658	-5.70791	30.2644	1.56045	4.53355	7.74273	8.45573	12.0094	3.28273	11.7002	1.76718	9.09282	9.14927	9.543	11.0273	20.3695	-1.92018	8.67809	-1.69036	17.2697	-1.75027	3.68909
65	9.15986	8.03858	17.1659	17.7933	14.7756	22.2407	9.82155	13.6362	14.5704	24.3408	-4.376	-2.76985	7.70541	15.1668	1.78167	-6.37775	3.36255	17.9399	6.04368	7.87098	1.64991	12.4228	19.9541	15.2656	-2.65326	20.423	10.4632	11.4718	-6.09029	29.6951	0.769051	3.26518	7.55203	7.53781	11.5548	2.7376	11.1031	0.801838	7.39712	8.84839	8.35933	9.74567	19.747	-2.41045	7.50979	-2.13854	16.7857	-2.91836	2.29273
66	8.44178	7.99926	16.6594	17.8047	14.685	21.6658	9.43536	12.5519	13.7597	23.7283	-4.85626	-2.64161	6.08428	14.654	1.07856	-6.24426	2.80071	17.6332	5.46634	6.73916	1.98833	10.0083	19.432	14.5758	-2.74486	19.8296	10.1727	10.5503	-6.31931	29.1182	0.106778	2.07003	7.34691	6.64108	11.0338	2.15826	10.4621	-0.111283	5.72361	8.53718	7.07212	8.44018	19.1011	-2.86355	6.3237	-2.41025	16.248	-3.84655	0.952
67	7.73452	7.94349	16.0803	17.705	14.72	20.9813	9.168	11.467	12.8837	22.9693	-5.25733	-2.319	4.551	14.1793	0.485	-6.05333	2.32933	17.26	4.77933	5.667	2.561	7.68933	18.8193	13.9123	-2.711	19.1033	9.875	9.68267	-6.474	28.512	-0.462333	0.936	7.062	5.79667	10.435	1.536	9.72567	-0.957333	4.059	8.127	5.725	6.994	18.403	-3.273	5.13133	-2.543	15.6157	-4.596	-0.326
68	7.03712	7.87517	15.4399	17.5022	14.91	20.2273	8.97964	10.371	11.9418	22.0521	-5.5884	-1.83889	3.10249	13.7005	-0.007	-5.83745	1.94937	16.7929	3.99112	4.64243	3.34942	5.49824	18.1254	13.2244	-2.55796	18.261	9.58716	8.81177	-6.6077	27.827	-0.953	-0.122152	6.66461	5.00764	9.74442	0.877192	8.87015	-1.71726	2.42321	7.51539	4.42467	5.30912	17.6533	-3.625	3.96558	-2.56748	14.8662	-5.21082	-1.50073
69	6.35402	7.79875	14.7352	17.1893	15.2749	19.4484	8.82018	9.26879	10.9324	20.9746	-5.85833	-1.22342	1.74441	13.1828	-0.415889	-5.62682	1.66044	16.2225	3.13645	3.67257	4.25852	3.48537	17.3627	12.4861	-2.30028	17.3299	9.31913	7.88833	-6.74909	27.0405	-1.36803	-1.07136	6.17248	4.27429	8.97433	0.186485	7.91664	-2.39401	0.870818	6.6303	3.30933	3.43406	16.8692	-3.91181	2.85632	-2.50383	14.0156	-5.73791	-2.544
70	5.68894	7.71728	13.9494	16.7597	15.8634	18.6807	8.66418	8.17791	9.84579	19.7453	-6.07706	-0.490515	0.504818	12.6088	-0.768333	-5.4503	1.45252	15.5712	2.25161	2.76264	5.21518	1.69715	16.5345	11.7077	-1.96791	16.3258	9.06912	6.89673	-6.91473	26.1362	-1.70761	-1.88109	5.59864	3.59979	8.12509	-0.533333	6.90258	-3.01427	-0.534636	5.49873	2.38491	1.45209	16.0642	-4.13864	1.81236	-2.3747	13.0965	-6.19609	-3.44782
71	5.04133	7.63299	13.0661	16.2178	16.6341	17.9474	8.50273	7.12079	8.67096	18.3989	-6.25643	0.309545	-0.575586	11.9738	-1.08678	-5.30681	1.28444	14.8731	1.36957	1.89998	6.15203	0.152707	15.6494	10.9251	-1.57294	15.2579	8.82911	5.86247	-7.11251	25.1103	-1.98267	-2.54794	4.96145	2.97938	7.19564	-1.26736	5.85947	-3.60161	-1.79333	4.20515	1.57915	-0.540818	15.2447	-4.3163	0.839545	-2.22023	12.1418	-6.58591	-4.19473
72	4.40886	7.54878	12.0971	15.5697	17.5423	17.2563	8.331	6.11655	7.40731	16.9807	-6.41024	1.10514	-1.47748	11.2824	-1.39256	-5.19555	1.12546	14.1459	0.523232	1.07621	7.01297	-1.15806	14.6999	10.184	-1.12103	14.1435	8.57922	4.8186	-7.34609	24.0068	-2.21111	-3.09479	4.28185	2.40449	6.18536	-1.99528	4.80854	-4.16327	-2.94785	2.83491	0.840242	-2.47042	14.4033	-4.45747	-0.0500303	-2.06546	11.191	-6.90655	-4.74
73	3.78744	7.46594	11.0592	14.8094	18.5365	16.6	8.13245	5.16482	6.06064	15.5293	-6.55318	1.84082	-2.21282	10.5385	-1.706	-5.11991	0.968182	13.3956	-0.253636	0.295727	7.75345	-2.262	13.6823	9.51018	-0.646727	12.9689	8.29555	3.79027	-7.61945	22.8521	-2.40945	-3.55109	3.56745	1.87891	5.11064	-2.69482	3.761	-4.70709	-4.021	1.45182	0.146182	-4.29355	13.5247	-4.57482	-0.849545	-1.91782	10.2585	-7.176	-5.13382
74	3.16918	7.38175	9.96832	13.9175	19.528	15.9447	7.87591	4.244	4.63804	14.0644	-6.69974	2.47062	-2.81379	9.75518	-2.04733	-5.08105	0.801899	12.6208	-0.958909	-0.429051	8.36079	-3.18909	12.5985	8.91992	-0.187737	11.7181	7.95604	2.79072	-7.93798	21.6445	-2.59339	-3.94609	2.82252	1.40659	3.99821	-3.34439	2.72826	-5.2403	-5.02606	0.103939	-0.511091	-5.99479	12.5918	-4.67619	-1.56528	-1.79863	9.33543	-7.41845	-5.49136
75	2.54761	7.28902	8.83493	12.8699	20.4372	15.2293	7.52427	3.34127	3.16462	12.5785	-6.86313	2.9654	-3.30913	8.95082	-2.41467	-5.07504	0.614293	11.8052	-1.60628	-1.09655	8.85491	-3.96497	11.4647	8.40644	0.246606	10.398	7.54925	1.82471	-8.30466	20.3548	-2.77906	-4.305	2.05482	0.976788	2.8773	-3.92728	1.72569	-5.76814	-5.97164	-1.17091	-1.13367	-7.56791	11.5802	-4.76915	-2.207	-1.74562	8.40789	-7.64245	-5.84445
76	1.91762	7.17703	7.66721	11.7044	21.1639	14.3653	7.04427	2.45918	1.70812	11.0552	-7.05406	3.31067	-3.72776	8.14585	-2.80133	-5.10742	0.391121	10.9232	-2.21758	-1.70855	9.25673	-4.60903	10.2932	7.95094	0.663273	9.02006	7.06888	0.882606	-8.7113	18.9505	-2.97991	-4.64064	1.263	0.568667	1.77582	-4.43439	0.777364	-6.28861	-6.85291	-2.34273	-1.71918	-8.98027	10.4595	-4.85976	-2.78055	-1.79	7.47073	-7.84836	-6.18564
77	1.27243	7.03404	6.48683	10.4618	21.6814	13.254	6.42718	1.60297	0.329465	9.48476	-7.2762	3.51275	-4.10914	7.35119	-3.20111	-5.17634	0.121879	9.9526	-2.79697	-2.27427	9.55467	-5.13555	9.08905	7.53337	1.09184	7.59005	6.50556	-0.0591717	-9.14273	17.3875	-3.20374	-4.96112	0.445818	0.165899	0.706727	-4.86644	-0.0983434	-6.7962	-7.66667	-3.39364	-2.27106	-10.2075	9.20773	-4.95345	-3.29229	-1.9482	6.51989	-8.03564	-6.51655
78	0.604534	6.84833	5.31367	9.11889	21.9924	11.8551	5.682	0.768333	-0.969556	7.87533	-7.52733	3.57978	-4.48078	6.55844	-3.615	-5.28278	-0.186333	8.86389	-3.334	-2.805	9.71	-5.56122	7.84567	7.12044	1.59178	6.12822	5.84522	-1.01089	-9.59311	15.532	-3.45767	-5.275	-0.385333	-0.242667	-0.325333	-5.22856	-0.896667	-7.28311	-8.41267	-4.31867	-2.79767	-11.2317	7.82	-5.05156	-3.75244	-2.22133	5.55067	-8.197	-6.847
79	-0.0897035	6.61775	4.17239	7.649	22.0809	10.1947	4.82364	-0.0556364	-2.21009	6.24152	-7.80091	3.49812	-4.84691	5.7543	-4.041	-5.43227	-0.535091	7.64079	-3.82361	-3.30836	9.66009	-5.90161	6.52809	6.67191	2.23997	4.66848	5.07903	-1.97921	-10.0618	13.3135	-3.75603	-5.595	-1.21455	-0.657061	-1.314	-5.53821	-1.62221	-7.74967	-9.08909	-5.12764	-3.31373	-12.0433	6.31445	-5.16252	-4.17718	-2.59582	4.56221	-8.32218	-7.18364
80	-0.809662	6.35064	3.0948	6.05635	21.9771	8.33378	3.88836	-0.874455	-3.40685	4.60651	-8.08606	3.25477	-5.20358	4.92951	-4.48033	-5.62258	-0.964525	6.30341	-4.27052	-3.79705	9.34142	-6.16522	5.05958	6.14157	3.10052	3.2372	4.20113	-2.95591	-10.5475	10.71	-4.10184	-5.9347	-2.03342	-1.06112	-2.25355	-5.78054	-2.28846	-8.193	-9.69479	-5.85452	-3.83427	-12.6388	4.73561	-5.29076	-4.58023	-3.05356	3.56334	-8.41582	-7.52909
81	-1.54622	6.06641	2.12257	4.39482	21.7275	6.36178	2.91773	-1.682	-4.56434	2.99957	-8.37006	2.86417	-5.5434	4.09454	-4.93967	-5.85443	-1.47493	4.89152	-4.68059	-4.27887	8.67385	-6.35791	3.42611	5.48015	4.20473	1.82957	3.23363	-3.92781	-11.0433	7.83221	-4.48873	-6.30961	-2.83724	-1.4473	-3.15161	-5.94761	-2.91313	-8.60985	-10.2242	-6.52985	-4.36436	-13.0273	3.14512	-5.43622	-4.96313	-3.57533	2.5694	-8.48155	-7.88691
82	-2.28188	5.79018	1.503	2.71236	21.3696	4.372	1.95336	-2.46973	-5.67409	1.45236	-8.64718	2.37964	-5.864	3.28127	-5.414	-6.132	-2.03736	3.44436	-5.06545	-4.75445	7.67	-6.47845	1.71409	4.65645	5.52836	0.422818	2.203	-4.87691	-11.5346	4.95564	-4.90964	-6.72755	-3.61755	-1.81755	-4.01773	-6.07191	-3.508	-8.995	-10.6693	-7.15155	-4.90091	-13.2375	1.60618	-5.59918	-5.32291	-4.13164	1.59845	-8.52736	-8.25745
83	-3.00602	5.5329	0.802717	1.06076	20.9402	2.45922	1.02736	-3.22258	-6.71618	0.000969697	-8.91571	1.83889	-6.16077	2.53196	-5.88867	-6.44094	-2.6249	2.00152	-5.4389	-5.21784	6.3903	-6.52897	0.0217172	3.65181	6.99179	-0.955788	1.14237	-5.7837	-12.0053	2.26909	-5.35936	-7.18403	-4.34891	-2.16797	-4.85403	-6.18884	-4.07302	-9.33663	-11.0292	-7.70639	-5.4397	-13.2969	0.181424	-5.77631	-5.6581	-4.70634	0.664343	-8.56264	-8.63291
84	-3.70333	5.29963	-0.118071	-0.499394	20.4466	0.695889	0.174273	-3.915	-7.6656	-1.32481	-9.17758	1.28331	-6.42833	1.89157	-6.34889	-6.75765	-3.21843	0.606788	-5.81391	-5.66719	4.90715	-6.5143	-1.5512	2.47979	8.49785	-2.2572	0.0888283	-6.62326	-12.4431	-0.0706667	-5.84376	-7.66982	-4.97773	-2.49992	-5.64121	-6.31908	-4.5942	-9.62335	-11.3046	-8.18239	-5.97055	-13.212	-1.07397	-5.96512	-5.96697	-5.28794	-0.192444	-8.597	-8.99891
85	-4.34765	5.09782	-0.643212	-1.90455	19.8683	-0.871667	-0.556909	-4.49809	-8.49545	-2.49791	-9.43076	0.742242	-6.66373	1.39573	-6.77033	-7.06555	-3.80318	-0.690273	-6.19348	-6.09561	3.31727	-6.44673	-2.97409	1.19845	9.94555	-3.43439	-0.92797	-7.35094	-12.8361	-1.99055	-6.37103	-8.17345	-5.49609	-2.81709	-6.35245	-6.47212	-5.05088	-9.84806	-11.4857	-8.57245	-6.48182	-12.9877	-2.14218	-6.15518	-6.246	-5.86394	-0.918576	-8.63618	-9.33764
86	-4.92079	4.92918	-1.04551	-3.08844	19.1799	-2.22567	-1.11145	-4.93112	-9.18103	-3.49157	-9.66708	0.24701	-6.86492	1.06831	-7.14411	-7.35123	-4.36007	-1.84833	-6.56629	-6.48181	1.73206	-6.32525	-4.27747	-0.124434	11.2317	-4.43426	-1.87493	-7.92581	-13.1705	-3.50248	-6.90863	-8.67494	-5.92682	-3.0951	-6.96285	-6.62032	-5.41845	-10.0071	-11.5607	-8.87555	-6.95515	-12.6235	-3.01491	-6.33006	-6.48665	-6.41939	-1.48798	-8.682	-9.63509
87	-5.39744	4.7808	-1.33676	-3.98087	18.3527	-3.36622	-1.43627	-5.19373	-9.70062	-4.29416	-9.88142	-0.168717	-7.02353	0.924586	-7.46467	-7.60908	-4.86448	-2.82361	-6.91155	-6.78457	0.244848	-6.14309	-5.44951	-1.40856	12.2387	-5.22515	-2.70227	-8.3408	-13.424	-4.60345	-7.38938	-9.14203	-6.27597	-3.27316	-7.45679	-6.7217	-5.66989	-10.0991	-11.5193	-9.08985	-7.37009	-12.1083	-3.68055	-6.4704	-6.67535	-6.94382	-1.89099	-8.72509	-9.88273
88	-5.76438	4.67596	-1.53012	-4.57724	17.3457	-4.28533	-1.47555	-5.28864	-10.0486	-4.93724	-10.0698	-0.486788	-7.11952	0.96897	-7.716	-7.82561	-5.29718	-3.59724	-7.19891	-6.97548	-1.06236	-5.89333	-6.45861	-2.5843	12.8964	-5.80245	-3.39648	-8.59039	-13.5812	-5.297	-7.81755	-9.54782	-6.54218	-3.30691	-7.82827	-6.77558	-5.78224	-10.1262	-11.3576	-9.20891	-7.70445	-11.4244	-4.12927	-6.56206	-6.79424	-7.42797	-2.1253	-8.74473	-10.0711
89	-6.01199	4.58411	-1.63689	-4.85967	16.1363	-4.96222	-1.163	-5.225	-10.2344	-5.43033	-10.2211	-0.694111	-7.132	1.19756	-7.88333	-7.97833	-5.62033	-4.14456	-7.394	-7.06678	-2.15467	-5.56967	-7.28689	-3.58889	13.1296	-6.16344	-3.93389	-8.67544	-13.6214	-5.709	-8.18067	-9.88	-6.716	-3.216	-8.076	-6.80011	-5.74078	-10.0928	-11.075	-9.21867	-7.95933	-10.5497	-4.35767	-6.59733	-6.825	-7.85989	-2.18956	-8.721	-10.191
90	-6.12742	4.49575	-1.66474	-4.83215	14.7574	-5.388	-0.393364	-5.00439	-10.2743	-5.78198	-10.3174	-0.775364	-7.04172	1.60355	-7.96089	-8.05598	-5.79473	-4.44327	-7.46104	-7.06039	-2.98988	-5.17694	-7.956	-4.39947	12.8665	-6.30984	-4.29354	-8.59658	-13.5294	-5.89082	-8.43594	-10.1282	-6.78064	-3.05092	-8.20218	-6.79058	-5.5483	-10.0036	-10.6778	-9.09748	-8.13521	-9.47461	-4.37439	-6.57227	-6.75598	-8.22146	-2.08015	-8.63255	-10.2257
91	-6.10457	4.41141	-1.62082	-4.52336	13.2492	-5.56	0.859364	-4.62591	-10.1784	-6.00073	-10.3438	-0.710273	-6.82164	2.17527	-7.951	-8.05073	-5.78182	-4.48709	-7.37409	-6.93155	-3.53164	-4.71836	-8.46173	-5.00627	12.0881	-6.24445	-4.46845	-8.37491	-13.2934	-5.85855	-8.54727	-10.2803	-6.71973	-2.83518	-8.21455	-6.73164	-5.20618	-9.85864	-10.1825	-8.82791	-8.23545	-8.20827	-4.195	-6.48173	-6.57518	-8.48682	-1.78827	-8.47127	-10.1717
92	-5.94321	4.34665	-1.53261	-3.96599	11.7109	-5.45678	2.64736	-4.08203	-9.95925	-6.08209	-10.2856	-0.493889	-6.45187	2.90358	-7.85189	-7.96017	-5.53019	-4.2761	-7.12935	-6.66394	-3.74752	-4.17996	-8.79445	-5.4111	10.877	-5.99125	-4.45952	-8.04535	-12.9043	-5.69473	-8.5038	-10.3244	-6.52421	-2.55321	-8.12109	-6.60701	-4.71957	-9.65934	-9.61748	-8.40939	-8.258	-6.7783	-3.83567	-6.32471	-6.28413	-8.63364	-1.32986	-8.22909	-10.0223
93	-5.63873	4.3287	-1.41807	-3.17386	10.2821	-5.11189	4.99355	-3.34936	-9.63485	-6.01198	-10.1306	-0.109667	-5.92233	3.79863	-7.679	-7.78667	-4.98434	-3.80919	-6.73026	-6.24614	-3.61312	-3.53151	-8.93423	-5.61714	9.40923	-5.55778	-4.25841	-7.63535	-12.3581	-5.44497	-8.31422	-10.2524	-6.18194	-2.1663	-7.92976	-6.38689	-4.08877	-9.41285	-8.99961	-7.84818	-8.18942	-5.22506	-3.29618	-6.11436	-5.89586	-8.63962	-0.706566	-7.88509	-9.78009
94	-5.18872	4.39021	-1.26076	-2.10664	9.07467	-4.52267	7.87082	-2.35345	-9.22679	-5.76112	-9.87236	0.471091	-5.20545	4.89691	-7.44733	-7.53145	-4.07506	-3.07512	-6.18455	-5.64727	-3.08309	-2.72458	-8.85758	-5.611	7.89324	-4.92542	-3.82548	-7.17109	-11.6624	-5.13555	-7.98791	-10.061	-5.69545	-1.62094	-7.66164	-6.03682	-3.29512	-9.13136	-8.31955	-7.14427	-8.00373	-3.57736	-2.52745	-5.87421	-5.40061	-8.47942	0.111152	-7.41064	-9.45336
95	-4.5707	4.58442	-0.990444	-0.734556	8.20993	-4.066	11.221	-0.905636	-8.75326	-5.30155	-9.50558	1.31191	-4.98	6.26721	-7.17733	-7.19352	-2.77109	-2.03494	-5.49923	-4.80335	-2.11836	-1.64812	-8.54419	-5.37647	6.53171	-4.503	-3.14052	-6.66287	-10.8267	-4.77509	-7.55787	-9.75742	-5.04015	-0.797444	-7.32642	-5.51003	-2.24166	-8.82796	-7.5357	-6.27427	-7.6813	-1.74745	-1.34973	-5.61015	-4.72599	-8.13595	1.21559	-6.76155	-9.02955
96	-3.68788	5.00197	-0.366646	1.0211	7.74303	-2.23767	14.9607	1.24739	-8.22591	-4.907	-9.03322	2.53502	-2.40811	7.99137	-6.879	-6.78271	-0.961081	-0.593889	-4.66362	-4.628	-0.608182	-0.0931313	-8.04646	-4.93556	5.50642	-4.503	-2.589	-6.09938	-9.85556	-4.31173	-7.02688	-9.35497	-4.14591	0.563111	-6.91794	-4.69568	-0.679333	-8.51574	-6.53436	-5.15512	-7.20009	0.513061	0.563303	-5.308	-4.657	-7.59333	2.77007	-5.83409	-8.43609
97	-2.39156	5.66305	0.948606	3.24139	7.88058	1.28167	18.9967	4.227	-7.64558	-3.21542	-8.47552	4.24552	0.775727	10.1225	-6.551	-6.29	1.46703	1.38064	-4.43	-1.37121	1.62818	2.15715	-7.41555	-4.588	4.94103	-0.380424	-0.793788	-5.44221	-8.73788	-4.229	-6.38206	-8.87145	-2.81045	2.72036	-6.402	-3.29915	1.69567	-8.21064	-4.97636	-3.609	-6.891	3.49245	3.45191	-4.94	-1.63215	-6.81648	4.88664	-5.481	-7.58409
98	-0.510565	6.62122	3.304	5.95886	9.02706	5.51289	23.2545	7.94142	-7.00142	0.064899	-7.84225	6.45253	4.91026	12.6732	-6.18067	-5.67821	4.55636	3.94131	-1.82247	2.12972	4.67912	5.18123	-6.66541	-2.80017	4.88906	4.35495	2.40297	-4.59946	-7.40057	-2.31958	-5.5748	-8.31885	-0.693636	5.7222	-6.218	-0.839818	4.9913	-7.92334	-2.32276	-1.39758	-6.891	7.28724	7.30682	-4.40854	1.4581	-5.72979	7.5379	-2.331	-7.349
99	2.14475	7.71109	6.77764	9.13371	11.0887	10.6884	27.7038	12.208	-6.903	4.182	-7.11644	9.08073	10.0041	15.629	-6.104	-5.493	8.26171	7.00939	1.04361	6.65285	8.45797	8.87262	-5.7364	0.339061	5.39031	9.24704	6.00882	-4.387	-5.64935	2.94588	-4.44718	-7.68867	2.44518	9.42689	-6.218	2.92061	9.07395	-7.881	1.67503	1.63055	-1.55742	11.7682	11.95	-4.355	5.58247	-5.621	10.6299	1.23355	-4.14082
100	5.52649	8.87281	11.174	12.689	13.92	16.368	32.344	16.864	-6.903	9.32	-6.274	12.034	15.679	18.971	-6.104	-2.363	12.499	10.467	4.741	12.066	12.787	13.049	-5.6	4.429	6.495	14.915	10.327	-1.047	-3.141	8.132	-4.297	-6.936	6.563	13.622	-0.249	7.783	13.722	-7.291	6.775	5.451	3.718	16.724	17.156	-1.055	10.53	-1.615	14.068	5.475	-0.746
[truncated: 36 more columns]

## Sheet: Rotation RAnkleFlex B3ComfM
all values Right	mean	std	steps
1	-4.80414	3.06823	-1.436	-1.173	-7.99	-1.302	-4.52	3.504	-4.825	-4.11	-9.231	-2.411	-10.995	-8.608	-6.608	-6.729	-3.996	-6.585	-3.168	-2.308	-2.915	-2.513	-8.392	-7.921	-2.615	-4.9	-6.061	-8.766	-2.966	-5.3	-5.875	-6.229	-6.065	-5.378	-4.87	-5.085	-3.241	-0.988	-5.859	-1.489	-5.928	-2.496	-2.776	-6.011	-13.536	-3.593	-2.41	-5.512	-3.444
2	-4.96829	3.02931	-1.14537	-1.62852	-9.79825	-1.22458	-5.91415	3.54807	-4.41458	-4.23255	-9.68105	-3.15236	-8.55785	-6.91431	-6.91247	-6.53177	-4.81064	-6.93859	-3.55764	-2.58409	-2.43357	-2.25724	-9.13813	-7.7357	-3.26638	-5.45133	-6.80278	-7.80594	-3.823	-5.43255	-4.23079	-5.21453	-6.9542	-3.64098	-5.70467	-5.69213	-3.80061	-2.21452	-7.18191	-2.49431	-6.10159	-3.60916	-2.9963	-4.981	-14.5855	-1.21922	-3.25133	-4.85209	-4.08229
3	-4.86921	2.9408	-1.21073	-2.62397	-9.79205	-0.726657	-7.09906	2.04436	-3.56415	-3.81036	-11.3192	-3.59236	-6.15716	-5.08229	-6.5596	-5.84887	-5.18286	-6.46099	-3.66236	-3.2997	-1.43746	-1.33337	-9.19334	-7.24436	-3.71367	-6.0181	-7.08456	-6.40419	-4.44017	-5.02527	-2.31318	-3.78964	-7.55311	-1.91651	-5.90178	-5.91356	-4.00239	-3.268	-6.75836	-3.4882	-5.92332	-4.4027	-3.6932	-3.553	-14.2003	0.897848	-4.33327	-3.69599	-4.31732
4	-4.38031	2.86551	-1.65376	-4.00218	-8.9887	0.00439394	-7.63679	0.266303	-2.37364	-2.833	-10.1297	-3.50173	-3.97473	-3.32903	-5.6153	-4.79624	-4.895	-5.31255	-3.39073	-4.26227	-0.074303	0.0616061	-8.47064	-6.43545	-3.66524	-6.19464	-6.61033	-4.7807	-6.173	-4.14136	-0.339091	-2.15588	-7.68961	-0.30797	-5.347	-5.53439	-3.70636	-3.97903	-5.54973	-4.20779	-5.14824	-4.498	-4.86409	-1.922	-12.7605	2.68064	-5.28545	-2.23464	-3.96379
5	-3.53455	2.93022	-2.25008	-5.19567	-7.61864	0.793848	-7.33343	-1.02172	-0.962182	-1.41458	-8.25656	-2.8517	-2.11774	-1.80807	-4.25531	-3.5121	-3.97151	-3.79592	-2.79582	-5.18567	1.47217	1.73304	-7.18155	-5.34348	-3.06755	-5.64235	-5.43389	-3.14264	-6.96035	-2.92355	1.54997	-0.495152	-7.30183	1.13076	-4.155	-4.55318	-2.93676	-4.97285	-3.83185	-4.41717	-3.76418	-3.8298	-6.18142	-0.242	-10.766	4.11586	-5.72288	-0.633566	-3.03409
6	-2.40721	3.07456	-2.67262	-5.39715	-5.96505	1.51704	-6.32031	-1.56354	0.550636	0.263848	-6.12613	-1.75503	-0.651394	-0.606253	-2.67488	-2.12382	-2.61783	-2.22317	-1.98755	-5.82748	3.04418	3.53104	-5.652	-4.04179	-2.03682	-4.37191	-3.81167	-1.66745	-7.58665	-1.53591	3.26158	1.0388	-6.4574	2.36514	-2.55944	-3.14972	-1.82055	-4.56298	-1.87033	-4.04753	-1.98802	-2.60167	-7.12077	1.386	-8.62667	5.23269	-5.45191	0.975687	-1.70359
7	-1.11518	3.17509	-2.67282	-4.54273	-4.27979	2.11797	-4.88833	-1.42797	2.057	2.01545	-3.99336	-0.384364	0.383394	0.278394	-1.044	-0.736182	-1.08636	-0.874273	-1.06791	-6.07482	4.52167	5.34679	-4.13915	-2.62982	-0.732636	-2.66833	-2.025	-0.498242	-6.94715	-0.137909	4.73964	2.33106	-5.30924	3.38812	-0.807667	-1.56464	-0.511273	-3.47103	0.122545	-3.21676	-0.109424	-1.07373	-7.06533	2.898	-6.60791	6.07527	-4.58045	2.49758	-0.201303
8	0.208314	3.19837	-2.17921	-2.9467	-2.7528	2.62911	-3.31694	-0.794586	3.46727	3.69521	-1.93831	1.09391	1.00992	0.881909	0.522212	0.576848	0.415778	0.112677	-0.108818	-5.93015	5.82939	7.10057	-2.77352	-1.20936	0.703727	-0.911323	-0.293778	0.27898	-5.71338	1.15464	5.95055	3.33765	-4.02766	4.22705	0.892222	-0.018596	0.848212	-2.01519	2.00045	-2.1166	1.62245	0.532364	-6.11533	4.261	-4.83806	6.68543	-3.40076	3.87531	1.26094
9	1.46912	3.1567	-1.26854	-0.988	-1.39962	3.14306	-1.80993	0.0599495	4.72473	5.20967	0.0309899	2.56485	1.33283	1.22748	1.96335	1.77331	1.73205	0.712374	0.854455	-5.44082	6.93256	8.74124	-1.57941	0.136909	2.17319	0.698758	1.24422	0.655343	-4.1574	2.28845	6.87788	4.08496	-2.75527	4.92029	2.40556	1.31213	2.15503	-0.491758	3.686	-0.92099	3.10463	2.05147	-4.59414	5.465	-3.34058	7.10395	-2.21973	5.08396	2.52225
10	2.61155	3.08821	-0.0959091	1.02491	-0.168909	3.74464	-0.488364	0.962273	5.80127	6.49936	1.87018	3.97391	1.48591	1.35518	3.23936	2.82982	2.82373	0.947727	1.81173	-4.66309	7.83	10.2249	-0.498182	1.33009	3.61909	2.08191	2.522	0.700455	-2.48282	3.26345	7.53264	4.60482	-1.57518	5.48882	3.686	2.38955	3.34527	0.920273	5.14918	0.261818	4.31491	3.38491	-2.83445	6.52	-2.10591	7.35973	-1.28864	6.122	3.49673
11	3.60914	3.02772	1.1943	2.90721	0.982636	4.47227	0.600889	1.80477	6.69145	7.54612	3.51899	5.30482	1.57391	1.3422	4.32645	3.74601	3.69551	0.870212	2.74918	-3.65839	8.53451	11.4983	0.546333	2.332	5.01292	3.24496	3.52422	0.538697	-0.795192	4.10273	7.98264	4.88878	-0.500313	5.93573	4.72456	3.22128	4.38558	2.1688	6.37403	1.38197	5.26223	4.50489	-1.09814	7.441	-1.07255	7.4701	-0.662697	6.99645	4.16345
12	4.45114	2.99255	2.51956	4.604	2.06389	5.31989	1.46444	2.52033	7.404	8.343	4.92567	6.559	1.64167	1.24956	5.223	4.53289	4.35989	0.543222	3.649	-2.47233	9.053	12.4999	1.60322	3.125	6.33533	4.20944	4.32711	0.328778	0.845333	4.82	8.29233	4.92944	0.490444	6.258	5.58056	3.83489	5.27	3.21367	7.33867	2.41789	5.95822	5.43289	0.390444	8.239	-0.199333	7.44622	-0.274	7.71122	4.52822
13	5.13059	2.98757	3.81385	6.099	3.05473	6.24197	2.14618	3.05764	7.94909	8.90318	6.09833	7.73191	1.69148	1.09327	5.92791	5.19773	4.83321	0.118333	4.48318	-1.14864	9.38364	13.1827	2.69524	3.70136	7.56576	4.98918	4.977	0.17803	2.35303	5.41655	8.50991	4.75555	1.41576	6.46064	6.274	4.25824	6.01464	3.98394	8.01855	3.35709	6.47	6.19988	1.54955	8.909	0.536455	7.29964	-0.0339091	8.27267	4.57442
14	5.63884	3.01418	5.01799	7.35521	3.94232	7.18538	2.6976	3.35047	8.34021	9.24712	7.06086	8.79833	1.71271	0.861838	6.415	5.74581	5.12058	-0.271525	5.24009	0.227606	9.5137	13.5172	3.81171	4.07124	8.67736	5.58734	5.49967	0.113505	3.62194	5.91255	8.64912	4.41741	2.27024	6.56031	6.80311	4.50826	6.63958	4.41403	8.39712	4.17786	6.8794	6.82152	2.34405	9.443	1.15118	7.05154	0.102788	8.69165	4.26775
15	5.97642	3.07632	6.08041	8.36694	4.74059	8.1096	3.15574	3.39546	8.59367	9.39876	7.82476	9.71873	1.69519	0.563414	6.6439	6.19021	5.20693	-0.557747	5.90882	1.5383	9.43604	13.535	4.91356	4.2717	9.653	6.02142	5.90244	0.13298	4.56988	6.31482	8.72036	3.96616	3.02891	6.58119	7.17089	4.60365	7.14676	4.4826	8.47752	4.84882	7.24781	7.288	2.77178	9.843	1.65982	6.72937	0.138697	8.99576	3.63122
16	6.15694	3.17307	6.96397	9.13918	5.46112	8.99473	3.5327	3.25779	8.72636	9.38945	8.4007	10.4705	1.64273	0.234939	6.60779	6.54821	5.06694	-0.707121	6.48555	2.69482	9.17612	13.2988	5.9437	4.35127	10.4793	6.32927	6.18933	0.229333	5.17206	6.62536	8.74136	3.4517	3.65294	6.54009	7.4	4.56897	7.53691	4.19261	8.28918	5.35718	7.62245	7.5737	2.83924	10.122	2.08582	6.36297	0.0620909	9.22142	2.75664
17	6.20702	3.29722	7.63034	9.69203	6.13332	9.8293	3.83812	3.02528	8.75236	9.258	8.80382	11.0673	1.58819	-0.0736667	6.34288	6.83945	4.75997	-0.711495	6.98282	3.65309	8.77834	12.8591	6.82666	4.3553	11.1444	6.54911	6.37967	0.407323	5.44215	6.84527	8.73455	2.91949	4.13065	6.44702	7.52811	4.45512	7.8153	3.68291	7.86855	5.717	8.02531	7.6684	2.57415	10.304	2.45636	5.95891	-0.146636	9.39196	1.80002
18	6.16453	3.4306	8.09284	10.0605	6.79534	10.5987	4.0842	2.77878	8.69261	9.04248	9.09289	11.5062	1.56785	-0.28903	5.91884	7.08865	4.35	-0.57899	7.42191	4.38261	8.28367	12.24	7.52902	4.31567	11.6625	6.7143	6.50189	0.678616	5.46639	6.98436	8.7237	2.41074	4.47873	6.30034	7.59522	4.30465	8.00615	3.07861	7.27015	5.96143	8.4536	7.59128	2.10503	10.414	2.80021	5.49857	-0.472727	9.52636	0.893273
19	6.06747	3.5536	8.37664	10.3185	7.47336	11.2825	4.29264	2.56964	8.57327	8.79082	9.33155	11.7805	1.61291	-0.318455	5.42573	7.32336	3.88545	-0.329273	7.82127	4.87782	7.74027	11.4565	8.06045	4.25236	12.068	6.85818	6.574	1.03673	5.32991	7.04773	8.71827	1.94936	4.74809	6.07791	7.633	4.14936	8.14936	2.479	6.57145	6.129	8.87836	7.38973	1.49455	10.469	3.164	4.96536	-0.858	9.634	0.128273
20	5.94901	3.65302	8.51416	10.5366	8.17668	11.8612	4.49266	2.42812	8.4183	8.52948	9.54031	11.9281	1.7397	-0.101747	4.93275	7.57003	3.42231	0.0240404	8.19436	5.18312	7.18988	10.5259	8.45451	4.17879	12.3979	7.00604	6.60156	1.45964	5.09622	7.03718	8.71106	1.54343	4.98415	5.76326	7.63556	3.9939	8.26709	1.95296	5.82842	6.25475	9.258	7.11863	0.815606	10.49	3.58706	4.36237	-1.24024	9.72215	-0.441061
21	5.83046	3.72103	8.55364	10.7593	8.88387	12.3181	4.72015	2.35749	8.24333	8.26615	9.71721	12.0047	1.94774	0.378808	4.47045	7.84294	3.01638	0.45104	8.55109	5.35324	6.6392	9.46459	8.73614	4.09691	12.6814	7.18782	6.62089	1.92003	4.77422	6.96191	8.68036	1.20033	5.20807	5.36069	7.59689	3.8251	8.35873	1.54053	5.08006	6.36423	9.55164	6.80846	0.183556	10.48	4.07173	3.70596	-1.55415	9.78349	-0.789899
22	5.71905	3.75356	8.54109	11.0182	9.56221	12.6383	5.00155	2.33955	8.05436	7.99836	9.83915	12.0365	2.22612	1.09164	4.04542	8.13191	2.70685	0.900818	8.89364	5.424	6.08464	8.29567	8.89985	4.00727	12.9317	7.42448	6.65867	2.39158	4.35955	6.83882	8.58555	0.926697	5.40748	4.90352	7.53133	3.64094	8.409	1.23476	4.36427	6.45952	9.72285	6.43515	-0.268091	10.425	4.59673	3.03188	-1.75691	9.78885	-0.917758
23	5.60747	3.75551	8.50311	11.334	10.1807	12.8216	5.35467	2.36389	7.84467	7.69433	9.868	12.0163	2.55056	1.93644	3.66333	8.41556	2.50033	1.31833	9.214	5.42433	5.53778	7.05756	8.92167	3.914	13.1421	7.72756	6.69578	2.85767	3.88278	6.69	8.39167	0.717333	5.55022	4.43289	7.41267	3.43933	8.39333	0.995	3.715	6.51833	9.72978	5.95867	-0.497667	10.304	5.12467	2.383	-1.83333	9.72489	-0.850444
24	5.48289	3.73463	8.43066	11.7028	10.7137	12.8829	5.78154	2.41701	7.59627	7.31279	9.79569	11.927	2.89454	2.83337	3.34547	8.67326	2.35699	1.68272	9.49645	5.39876	5.01732	5.80919	8.78077	3.808	13.2972	8.08004	6.69911	3.31446	3.38213	6.53673	8.08327	0.543434	5.61667	3.93933	7.19878	3.19184	8.27273	0.829535	3.16612	6.48962	9.57576	5.3779	-0.495576	10.114	5.62352	1.77532	-1.78527	9.59381	-0.641576
25	5.33259	3.70097	8.28958	12.1011	11.1259	12.8392	6.25921	2.48912	7.29718	6.84236	9.62755	11.7379	3.246	3.7267	3.11958	8.88333	2.24573	1.98561	9.71718	5.36755	4.531	4.64179	8.47352	3.67064	13.3808	8.46945	6.65533	3.75915	2.88761	6.37127	7.66355	0.384394	5.59555	3.40242	6.857	2.86758	8.02591	0.76403	2.74991	6.33282	9.28709	4.73876	-0.271152	9.855	6.07327	1.20697	-1.62636	9.40309	-0.357848
26	5.14822	3.66663	8.0602	12.4841	11.4047	12.6989	6.74422	2.57131	6.94658	6.28348	9.35871	11.4148	3.59319	4.56581	2.98655	9.02602	2.14803	2.21744	9.85518	5.32118	4.05209	3.62029	8.05691	3.47012	13.3802	8.88548	6.57244	4.18766	2.40991	6.16291	7.14609	0.224717	5.46738	2.83103	6.38122	2.46549	7.6713	0.786697	2.48376	6.05967	8.89032	4.10951	0.119192	9.525	6.46964	0.677576	-1.3843	9.17429	-0.0534444
27	4.92362	3.64339	7.71767	12.7954	11.5544	12.4762	7.19609	2.67162	6.549	5.62436	8.99222	10.9415	3.92455	5.30016	2.91941	9.08435	2.04538	2.38169	9.90645	5.25297	3.54865	2.73606	7.57157	3.16694	13.2749	9.29456	6.45622	4.59536	1.94817	5.908	6.55064	0.0493232	5.22424	2.24385	5.79011	2.00579	7.2397	0.849606	2.34936	5.71467	8.41016	3.56479	0.575202	9.116	6.81936	0.186636	-1.14379	8.92014	0.251101
28	4.66242	3.63844	7.271	13.0197	11.5934	12.1928	7.57936	2.79882	6.10255	4.87591	8.59409	10.3251	4.23491	5.90173	2.88645	9.043	1.92582	2.515	9.85336	5.16791	3.01627	1.96273	7.04209	2.77464	13.0503	9.66209	6.306	4.98064	1.50827	5.62973	5.89955	-0.144818	4.89218	1.65664	5.094	1.51264	6.75245	0.917273	2.30355	5.33536	7.95427	3.15691	1.01064	8.614	7.10282	-0.269	-0.958818	8.63964	0.546091
29	4.37182	3.65018	6.7498	13.1508	11.5494	11.8615	7.87261	2.924	5.58842	4.0477	8.25992	9.5907	4.52163	6.35309	2.87317	8.90118	1.78029	2.64536	9.67773	5.07009	2.46798	1.30455	6.49544	2.32909	12.6945	9.97759	6.119	5.34073	1.07815	5.35045	5.19576	-0.343616	4.50145	1.09641	4.29467	1.00406	6.21727	0.981737	2.31024	4.93805	7.56701	2.8869	1.37687	8.014	7.27567	-0.696081	-0.811697	8.33763	0.809091
30	4.057	3.67107	6.16976	13.1689	11.4675	11.4927	8.08117	3.0074	4.99779	3.16176	8.01954	8.76873	4.78336	6.6559	2.87627	8.67654	1.60332	2.7673	9.37445	4.95236	1.9266	0.76704	5.95839	1.87291	12.1971	10.2138	5.90456	5.67363	0.625303	5.07209	4.44403	-0.524485	4.07229	0.598131	3.42178	0.521404	5.63803	1.02973	2.34479	4.53575	7.2063	2.72249	1.642	7.326	7.32539	-1.09529	-0.703364	8.02812	1.02538
31	3.72587	3.69067	5.56173	13.0645	11.3675	11.0932	8.2263	3.00788	4.36064	2.24627	7.85155	7.88218	5.0227	6.83148	2.88485	8.39179	1.39873	2.87036	8.94718	4.80455	1.41485	0.355636	5.44058	1.43809	11.5379	10.3555	5.66533	5.98394	0.158091	4.79718	3.63491	-0.666212	3.63427	0.172697	2.50767	0.0836667	5.02682	1.05909	2.38836	4.14633	6.85403	2.63109	1.78264	6.558	7.27045	-1.45494	-0.651091	7.72645	1.19961
32	3.39029	3.70095	4.95952	12.8681	11.2317	10.6508	8.30733	2.92085	3.72064	1.34094	7.72035	6.93885	5.2493	6.91665	2.89364	8.07046	1.17001	2.94507	8.408	4.62948	0.947444	0.0795354	4.95094	1.04115	10.7249	10.3998	5.4	6.27834	-0.288162	4.53182	2.75112	-0.756071	3.20749	-0.194101	1.595	-0.300071	4.40603	1.08575	2.4373	3.79223	6.51904	2.58786	1.79566	5.716	7.141	-1.75951	-0.662455	7.44676	1.34245
33	3.06247	3.69988	4.38	12.5886	11.0737	10.1222	8.32638	2.78602	3.1167	0.51603	7.61396	5.94039	5.4752	6.95516	2.91769	7.72791	0.927596	2.976	7.78127	4.44836	0.534111	-0.0577677	4.489	0.685576	9.80586	10.347	5.11611	6.56291	-0.699071	4.27164	1.80188	-0.788545	2.80451	-0.520313	0.722778	-0.619838	3.81082	1.13136	2.49373	3.49411	6.20892	2.57638	1.71779	4.806	6.97982	-1.99889	-0.730515	7.19845	1.46563
34	2.75367	3.68752	3.82967	12.225	10.909	9.45433	8.26833	2.63333	2.572	-0.161	7.534	4.903	5.70733	6.93733	2.97433	7.36633	0.686	2.969	7.084	4.283	0.181333	-0.072	4.04167	0.373	8.83033	10.221	4.83367	6.845	-1.05567	4.016	0.826	-0.766667	2.437	-0.823333	-0.073	-0.869667	3.275	1.21367	2.565	3.266	5.93333	2.58533	1.59933	3.837	6.832	-2.17267	-0.828	6.98233	1.58233
35	2.47032	3.6617	3.31781	11.7705	10.7051	8.63452	8.11702	2.46526	2.08845	-0.645212	7.47026	3.86873	5.95055	6.82233	3.06843	6.99186	0.450343	2.93294	6.30282	4.14003	-0.108333	0.00626263	3.59128	0.110485	7.83209	10.0256	4.57267	7.12933	-1.331	3.76973	-0.146394	-0.695192	2.12599	-1.11084	-0.777222	-1.05217	2.82248	1.33735	2.65176	3.11351	5.70776	2.60578	1.47553	2.827	6.73776	-2.28046	-0.912182	6.79342	1.70066
36	2.21703	3.6253	2.8506	11.2713	10.4208	7.68672	7.87382	2.28329	1.6653	-0.955485	7.41042	2.87288	6.20489	6.5866	3.19716	6.62358	0.226798	2.87212	5.47118	4.02109	-0.340899	0.151758	3.11516	-0.0956364	6.85172	9.7504	4.35756	7.42129	-1.50971	3.54136	-1.09115	-0.579111	1.89534	-1.37247	-1.38767	-1.1759	2.4547	1.49958	2.75385	3.02871	5.52975	2.63119	1.33945	1.815	6.71258	-2.3184	-0.960152	6.62262	1.82402
37	1.99798	3.58079	2.42845	10.7395	10.0408	6.65564	7.54491	2.08727	1.30145	-1.08964	7.33964	1.94082	6.46727	6.24218	3.357	6.28409	0.0330909	2.80327	4.63964	3.93	-0.528091	0.358818	2.587	-0.243	5.93064	9.38345	4.207	7.72073	-1.60264	3.33055	-1.95773	-0.421727	1.75427	-1.59391	-1.9	-1.25036	2.16564	1.694	2.86773	3.00045	5.38918	2.66482	1.16873	0.854	6.75655	-2.28736	-0.958364	6.45509	1.95582
38	1.81692	3.53082	2.04753	10.1584	9.60689	5.60582	7.13761	1.8816	0.995212	-1.04724	7.25331	1.0997	6.73466	5.8122	3.53954	5.99343	-0.122253	2.73885	3.84873	3.86606	-0.684131	0.633384	1.99394	-0.328303	5.09277	8.91103	4.13856	8.01624	-1.63274	3.13018	-2.67658	-0.227949	1.70091	-1.76741	-2.29556	-1.28191	1.94255	1.91163	2.99106	3.0307	5.27802	2.70488	0.956848	-0.012	6.85924	-2.19936	-0.900182	6.29054	2.09595
39	1.67821	3.47783	1.70601	9.51361	9.15998	4.59905	6.6671	1.68465	0.741697	-0.851636	7.14495	0.372273	7.00066	5.33763	3.73032	5.76379	-0.234414	2.68128	3.129	3.82924	-0.824636	0.991859	1.33693	-0.345939	4.34245	8.34156	4.14856	8.29176	-1.62411	2.935	-3.19936	-0.00261616	1.73178	-1.88274	-2.58111	-1.24697	1.77361	2.15346	3.12621	3.12417	5.18913	2.74493	0.717263	-0.754	7.00748	-2.07151	-0.790909	6.15627	2.23698
40	1.58667	3.42571	1.39682	8.83	8.74752	3.68452	6.15506	1.51742	0.548727	-0.539727	7.00164	-0.222545	7.25755	4.86118	3.91345	5.6047	-0.286273	2.64233	2.51373	3.81491	-0.963939	1.42406	0.633485	-0.293273	3.67291	7.71127	4.24133	8.54503	-1.59142	2.74682	-3.52755	0.253545	1.8437	-1.94985	-2.75767	-1.12685	1.64882	2.42121	3.27373	3.27918	5.12515	2.78	0.471727	-1.34	7.17918	-1.91579	-0.641273	6.07585	2.36967
41	1.54454	3.37749	1.12371	8.13648	8.4158	2.90682	5.61623	1.38454	0.436576	-0.136121	6.7862	-0.67903	7.50633	4.42026	4.07544	5.52247	-0.272677	2.63032	2.03345	3.81767	-1.10775	1.89669	-0.0604646	-0.171485	3.09281	7.06252	4.42667	8.77739	-1.53156	2.57327	-3.68633	0.531515	2.03883	-1.97607	-2.82967	-0.927343	1.56694	2.70611	3.43303	3.48732	5.0827	2.80836	0.240101	-1.765	7.35097	-1.74154	-0.452667	6.04863	2.49094
42	1.54687	3.32995	0.89698	7.47012	8.21094	2.29014	5.05883	1.28528	0.422333	0.343788	6.44263	-0.99503	7.75007	4.0561	4.21433	5.5216	-0.18599	2.65867	1.70582	3.83661	-1.24682	2.36501	-0.682081	0.0147576	2.61332	6.43702	4.70389	8.99443	-1.43063	2.42709	-3.69718	0.818162	2.30674	-1.95546	-2.79911	-0.664293	1.53458	2.99728	3.60739	3.73711	5.05302	2.82607	0.0418384	-2.054	7.49909	-1.5602	-0.226242	6.06527	2.59181
43	1.6089	3.29756	0.727121	6.87609	8.17685	1.83682	4.49691	1.23121	0.494545	0.861818	5.92706	-1.16973	7.98924	3.77727	4.3193	5.60545	-0.0232727	2.73824	1.54027	3.86909	-1.37012	2.78903	-1.171	0.261545	2.24703	5.86312	5.063	9.19791	-1.29352	2.31691	-3.57	1.10115	2.62682	-1.86697	-2.668	-0.352909	1.55436	3.28479	3.79691	4.01845	5.02761	2.82397	-0.110424	-2.227	7.59873	-1.37921	0.0364545	6.11048	2.66791
44	1.71005	3.27013	0.618515	6.521	8.30109	1.53056	3.95917	1.2259	0.615697	1.37164	5.23661	-1.21639	8.22353	3.57658	4.36093	5.77549	0.201586	2.86833	1.52718	3.90318	-1.49659	3.1413	-1.49245	0.56	2.01564	5.37008	5.48622	9.38438	-1.13497	2.24909	-3.33124	1.36495	2.98318	-1.70217	-2.44456	-0.00633333	1.62209	3.54732	4.00039	4.31905	4.99868	2.79256	-0.203152	-2.3	7.65109	-1.20584	0.330394	6.16716	2.71997
45	1.83648	3.2541	0.571	6.04367	8.56867	1.34278	3.46522	1.25956	0.744333	1.83733	4.44378	-1.16	8.44611	3.44178	4.31344	6.02478	0.468778	3.03278	1.644	3.92567	-1.67656	3.40322	-1.64589	0.904	1.92222	4.96422	5.95978	9.54667	-0.949222	2.225	-3.005	1.58333	3.35878	-1.49667	-2.14522	0.377222	1.72467	3.76944	4.21467	4.62311	4.95833	2.72678	-0.221	-2.293	7.67233	-1.05756	0.65	6.215	2.74167
46	1.97759	3.23685	0.581364	5.54409	8.95873	1.23918	3.02373	1.32473	0.841545	2.21664	3.62955	-1.03455	8.62718	3.34755	4.15882	6.33573	0.756	3.21109	1.86418	3.92664	-1.93791	3.56173	-1.65245	1.28536	1.93855	4.64618	6.464	9.67291	-0.728273	2.24073	-2.64127	1.72691	3.73027	-1.30755	-1.802	0.795818	1.83564	3.941	4.42773	4.91382	4.89364	2.61891	-0.153	-2.234	7.67655	-0.957091	0.982545	6.23164	2.72082
47	2.10779	3.23382	0.637232	5.23436	9.42299	1.17069	2.64549	1.42257	0.875485	2.46427	2.86035	-0.871939	8.71825	3.25353	3.87822	6.68832	1.03468	3.38113	2.13073	3.88797	-2.29562	3.59096	-1.54999	1.68742	2.02485	4.42168	6.94333	9.74012	-0.47198	2.27218	-2.2953	1.76384	4.08479	-1.18015	-1.45144	1.21781	1.92152	4.05032	4.612	5.16062	4.78883	2.45826	-0.00759596	-2.159	7.67542	-0.935848	1.29715	6.19829	2.6452
48	2.2011	3.2469	0.730657	4.96485	9.88731	1.08378	2.35929	1.54236	0.825424	2.54903	2.18651	-0.705636	8.66922	3.11561	3.45826	7.07286	1.27154	3.50889	2.38818	3.78721	-2.7834	3.44416	-1.41537	2.07518	2.1318	4.28244	7.33022	9.70731	-0.191586	2.28718	-2.00582	1.64591	4.4043	-1.1514	-1.13833	1.59217	1.94548	4.07166	4.72676	5.31976	4.62166	2.2322	0.197525	-2.111	7.67639	-1.0447	1.5487	6.11079	2.49171
49	2.21371	3.25896	0.839182	4.70318	10.2937	0.928909	2.20909	1.65645	0.689909	2.44227	1.64327	-0.577455	8.42909	2.90606	2.89688	7.50218	1.4357	3.54436	2.58818	3.60464	-3.43636	3.07318	-1.33818	2.40445	2.20121	4.19024	7.55133	9.52815	0.0772424	2.24936	-1.80882	1.31155	4.66142	-1.23976	-0.903	1.88594	1.87609	3.9683	4.72736	5.35185	4.34503	1.92448	0.449727	-2.142	7.67455	-1.32464	1.68591	6.00148	2.23327
50	2.13283	3.27639	0.930061	4.40355	10.6271	0.654747	2.24226	1.72588	0.49997	2.1117	1.20388	-0.530152	7.95747	2.62623	2.88	7.99609	1.5001	3.46267	2.70555	3.31552	-4.26772	2.46947	-1.38569	2.63442	2.18017	4.08356	7.52933	9.15571	0.285808	2.12645	-1.74155	0.703384	4.82268	-1.4468	-0.783222	2.07539	1.68767	3.6976	4.57473	5.22563	3.92788	1.51811	0.732758	-2.299	7.64582	-1.76258	1.65697	5.97173	1.84667
51	1.93959	3.28911	0.963434	4.03382	10.9007	0.216303	2.48853	1.68944	0.356758	1.51536	0.83796	-0.608636	7.21066	2.33835	2.14736	8.55053	1.42066	3.23739	2.75136	2.89482	-5.253	2.40814	-1.60912	2.71421	2.02008	3.92026	7.20211	8.55059	0.379141	1.88482	-1.85461	-0.217384	4.85694	-1.68233	-0.809889	2.11935	1.36321	3.20381	4.23039	4.94057	3.34205	1.00389	1.02724	-2.602	7.54876	-2.015	1.42436	6.16191	1.32684
52	1.6419	3.27064	0.898182	3.58145	11.1645	-0.299	2.93091	1.49279	0.411364	0.627455	0.507697	-0.856364	6.14379	2.14382	2.29515	9.10555	1.13118	2.83703	2.79182	2.409	-5.30352	1.50003	-2.04682	2.59091	1.68294	3.67515	6.53167	7.75988	0.293818	1.50155	-2.19891	-1.45824	4.7327	-1.67739	-1.00567	1.98152	0.911909	2.44355	3.66536	4.56048	2.55603	0.400818	1.30724	-3.018	7.33855	-2.26615	1.009	6.56994	0.719242
53	1.29337	3.29233	0.690263	3.04803	11.4914	-0.410515	3.4929	1.12617	0.715121	-0.562273	0.184475	-1.29364	4.73593	2.06141	2.77103	9.55067	0.573788	2.22593	2.92273	2.31915	-6.94071	1.46793	-2.70268	2.21788	1.291	3.37519	5.51811	6.98109	-0.0362424	1.355	-2.80061	-2.014	4.42142	-1.29907	-1.39356	1.6593	0.443879	1.38846	2.87839	4.24679	1.53298	-0.196313	1.5348	-3.401	6.97912	-2.39675	0.649	7.03757	0.488
54	0.982845	3.28596	0.29699	2.43612	11.9308	-0.767	4.04922	0.580545	1.13797	-2.06764	-0.0402828	-1.762	2.98411	2.00807	3.2134	9.76498	-0.312273	1.33542	3.163	1.8563	-7.33919	1.62968	-2.81	1.56042	1.291	3.37876	4.23211	6.49351	-0.670798	1.355	-3.285	-2.014	3.94447	-0.677081	-1.99756	1.15959	0.176606	0.678	1.99045	4.17005	0.201626	-0.613859	1.66391	-3.554	6.43936	-1.96164	0.508152	7.39402	0.0253131
55	0.684094	3.34707	-0.237	1.73809	12.4004	-0.331818	4.44864	-0.144909	1.47173	-2.933	0.112727	-1.966	2.548	1.85836	3.30009	9.66064	-1.58109	0.585	3.42518	2.14755	-7.47155	1.64709	-3.72255	1.143	1.09791	3.60318	4.099	6.40327	-1.564	1.13773	-3.285	-4.06636	3.45627	-0.0531818	-2.835	0.541455	0.222091	-1.24445	1.32255	4.37382	-0.871	-0.734182	1.64591	-3.445	5.704	-1.35764	0.497	7.49682	-0.0311818
56	0.450057	3.37262	-0.381889	0.967	12.748	0.300556	4.55344	-0.980556	1.54167	-2.933	0.779333	-2.47367	0.0386667	1.50611	2.81178	9.189	-2.036	-0.113333	3.591	2.709	-7.62911	1.26144	-3.63333	0.513	0.910222	4.33922	2.09822	6.51344	-1.564	1.634	-3.285	-4.96511	3.20167	0.344222	-3.794	0.0264444	0.459333	-3.82544	1.12367	4.74211	-0.871	-0.636778	1.417	-3.244	4.781	-0.880222	1.049	7.23833	0.262111
57	0.310656	3.36856	-0.828899	0.201576	12.8414	0.700596	4.274	-1.09392	1.24045	-2.933	1.78497	-2.23752	-0.793182	0.891576	1.62242	8.33478	-2.036	-0.646586	3.53991	3.19597	-8.07473	0.300879	-3.24084	0.319333	1.3643	5.22763	1.71356	6.5157	-2.15193	2.45618	-3.285	-4.9581	3.29419	0.344323	-3.794	-0.0730303	0.661424	-4.249	1.28548	5.07905	-2.7053	-0.527485	0.92196	-3.167	3.71015	-0.757071	1.73061	6.54984	0.528222
58	0.0278864	3.56744	-0.476576	-0.396091	12.6017	0.546394	3.56506	-1.62655	0.515727	-7.33664	2.80491	-1.80191	-0.884	-0.012303	-0.312818	7.12024	-2.27309	-0.259424	3.19955	3.309	-9.00703	-1.33055	-2.92779	0.801091	1.82015	5.91006	1.68667	6.163	-3.14797	3.13091	-5.47864	-5.17397	3.61806	-0.151182	-4.37933	0.267212	0.631727	-4.51342	1.49836	5.20315	-3.2583	-0.602394	0.165545	-3.413	3.501	-1.13606	2.21727	5.39624	0.508485
59	-0.499495	3.86365	0.100788	-0.578939	11.9949	-0.355939	2.43783	-1.16297	-0.657485	-8.41521	3.46847	-1.52536	-1.11046	-1.22768	-2.95052	5.58384	-6.01608	0.131545	2.51855	2.84636	-10.5508	-3.62116	-3.00589	1.30197	1.93459	6.06374	1.63756	5.29006	-2.79659	3.38018	-5.74845	-6.02185	3.91719	-1.19166	-5.50156	0.663768	0.239545	-8.7316	1.47206	4.99935	-2.80441	-0.990434	-0.185	-4.128	3.43912	-2.10551	2.27379	3.76205	0.0163838
60	-1.24786	3.92366	0.489111	-0.286848	10.9813	-2.08089	0.920616	-0.551707	-2.30039	-9.11524	3.54811	-1.70848	-1.9376	-2.78437	-6.15674	3.74045	-6.36159	-0.00306061	1.46545	1.69661	-12.7378	-6.36676	-3.67706	1.37355	1.47544	5.54444	1.26644	3.80108	-2.44986	3.04418	-5.85636	-7.67421	3.95401	-2.81236	-5.26656	0.73001	-0.591212	-9.3163	0.999727	4.40579	-2.63688	-1.77638	-1.1906	-5.404	1.43142	-3.71397	1.75179	1.63732	-1.04919
61	-2.49564	4.12889	0.354394	0.0968182	9.58767	-4.61442	-1.02658	-0.249455	-4.43482	-10.4035	2.96688	-2.55845	-3.59836	-4.76073	-9.67397	1.57142	-6.796	-0.893455	0.0183636	-0.172182	-15.4118	-9.16285	-5.04682	0.803636	0.309939	4.32564	0.382667	1.66388	-2.621	2.03355	-6.46864	-10.125	3.56876	-5.03791	-5.07633	0.202758	-1.91527	-9.80979	-0.0394545	3.37948	-3.23285	-3.03094	-1.37788	-7.317	1.26227	-5.97712	0.651273	-0.966667	-2.74836
62	-4.27815	4.43528	-0.522152	0.185848	7.80978	-7.86352	-3.43184	-0.564303	-7.02658	-12.5562	1.70833	-4.1863	-6.14164	-7.24176	-13.0806	-0.896535	-7.87293	-2.61495	-1.83345	-2.71812	-18.1959	-11.5621	-7.15408	-0.510424	-1.622	2.41444	-1.11089	-1.08968	-3.59972	0.304455	-7.8413	-13.1156	2.67914	-7.82312	-5.408	-1.06751	-3.78394	-10.8137	-1.71042	1.90233	-4.80545	-4.79999	-1.22868	-9.894	1.12767	-8.83252	-1.04648	-3.93122	-5.10239
63	-6.59878	4.77737	-2.31472	-0.328	5.62384	-11.5838	-6.20596	-1.67011	-9.884	-15.5564	-0.211556	-6.62297	-9.41646	-10.2095	-15.9084	-3.50408	-9.83074	-5.12823	-4.04164	-5.82115	-20.6261	-13.2286	-10.0254	-2.61267	-4.28313	-0.173586	-3.20933	-4.30924	-5.56976	-2.10682	-10.0518	-16.1702	1.25035	-10.9485	-6.542	-3.14001	-6.19348	-12.6301	-4.02452	0.0351616	-7.37824	-7.0679	-1.24819	-12.982	0.645636	-12.0565	-3.35161	-6.93634	-8.08128
64	-9.30531	5.02364	-4.95755	-1.70445	3.05036	-15.2668	-9.07682	-3.68655	-12.6595	-19.0515	-2.783	-9.78764	-13.018	-13.4325	-17.8287	-5.957	-12.6095	-8.31155	-6.39982	-9.20882	-22.3361	-13.9764	-13.3674	-5.48836	-7.398	-3.44036	-5.742	-7.62664	-8.36209	-4.99227	-12.9651	-18.7566	-0.728818	-13.9599	-8.583	-6.00455	-8.97464	-15.2747	-6.85936	-2.01064	-10.7936	-9.66055	-1.75464	-16.187	-0.427909	-15.2643	-6.18873	-9.47891	-11.5115
65	-12.0967	5.07214	-8.39876	-3.88033	0.278061	-18.329	-11.6494	-6.50729	-14.9659	-22.4112	-5.82447	-13.3685	-16.3431	-16.4611	-18.7204	-7.94274	-15.8048	-11.739	-8.55082	-12.429	-23.1383	-13.8997	-16.6989	-8.99024	-10.4127	-7.12105	-8.27778	-10.5646	-11.6382	-7.93882	-16.1673	-20.4791	-3.23837	-16.3882	-11.5327	-9.55155	-11.7575	-18.4362	-9.8737	-3.92319	-14.4462	-12.2294	-2.93072	-19.013	-2.21252	-18.0243	-9.33542	-11.2032	-14.9927
66	-14.6006	4.90999	-12.3906	-6.85876	-2.23961	-20.3603	-13.5616	-10.0069	-16.5206	-24.9743	-8.89835	-16.8398	-18.8517	-18.8284	-18.6422	-9.25919	-18.6829	-14.7892	-10.1288	-15.0062	-23.0082	-13.1544	-19.4488	-12.7409	-12.8385	-10.632	-10.3024	-12.7762	-14.8078	-10.4588	-19.0595	-21.1709	-6.14397	-17.9252	-14.9738	-13.3384	-14.104	-21.4292	-12.5976	-5.42333	-17.569	-14.3928	-4.9229	-21.059	-4.71806	-19.9971	-12.4694	-11.9793	-18.0035
67	-16.4889	4.65329	-16.384	-10.562	-4.09733	-21.1963	-14.612	-13.8123	-17.216	-26.29	-11.4777	-19.654	-20.2927	-20.246	-17.7603	-9.852	-20.649	-16.952	-10.913	-16.619	-22.039	-11.9373	-21.194	-16.195	-14.3783	-13.3767	-11.4993	-14.1087	-17.253	-12.179	-21.093	-20.8627	-9.109	-18.4473	-18.3277	-16.679	-15.675	-23.59	-14.621	-6.34133	-19.5733	-15.8743	-7.665	-22.113	-7.782	-21.0133	-15.27	-11.8763	-20.125
68	-17.5288	4.49232	-19.6891	-14.5842	-5.11707	-20.8969	-14.7903	-17.3165	-17.0815	-26.084	-13.1427	-21.3831	-20.6854	-20.6567	-16.2795	-9.79505	-21.4063	-17.9573	-10.8353	-17.1253	-20.4015	-10.4391	-21.7629	-18.7268	-14.9523	-14.9583	-11.7653	-14.5847	-18.5704	-12.8786	-21.8469	-19.7235	-11.6769	-18.0028	-20.9721	-19.027	-16.2666	-24.5175	-15.6536	-6.64236	-20.1733	-16.5491	-10.8727	-22.163	-10.9397	-21.0768	-17.3941	-11.0862	-21.17
69	-17.6777	4.55578	-21.7796	-18.1369	-5.3487	-19.6681	-14.2348	-19.9235	-16.2884	-24.6715	-13.689	-21.9892	-20.1837	-20.1803	-14.4136	-9.234	-20.9566	-17.7674	-10.118	-16.6988	-18.3112	-8.82017	-21.2225	-20.1215	-14.6523	-15.2462	-11.1687	-14.3416	-18.6532	-12.6999	-21.4564	-17.9884	-13.4807	-16.7797	-22.4854	-20.1134	-15.9687	-24.1139	-15.7303	-6.40117	-19.3733	-16.4361	-14.0366	-21.344	-13.5721	-20.3173	-18.7309	-9.84407	-21.1789
70	-17.0022	4.76485	-22.3885	-20.6528	-4.99367	-17.7853	-13.172	-21.11	-15.0297	-22.3727	-13.1484	-21.5813	-18.9632	-19.0296	-12.3674	-8.33933	-19.5139	-16.5448	-8.97827	-15.5531	-15.9848	-7.20548	-19.7687	-20.3631	-13.6689	-14.3805	-9.88733	-13.5674	-17.5973	-11.8239	-20.1376	-15.893	-14.3587	-15.0352	-22.7337	-19.9472	-14.9531	-22.5275	-14.9885	-5.74961	-17.4375	-15.6653	-16.5491	-19.872	-15.2912	-18.9284	-19.2425	-8.36942	-20.3332
71	-15.679	4.93012	-21.6388	-21.815	-4.31065	-15.5313	-11.8495	-20.9815	-13.5065	-19.5421	-11.8957	-20.3699	-17.1732	-17.4392	-10.3092	-7.27044	-17.3962	-14.7034	-7.63536	-13.9287	-13.6154	-5.68544	-17.7404	-19.6135	-12.232	-12.8109	-8.14844	-12.4556	-15.7154	-10.4708	-18.169	-13.6422	-14.3337	-13.0244	-21.8199	-18.7283	-13.4636	-20.0614	-13.646	-4.84443	-14.8835	-14.4255	-17.8613	-17.989	-15.9617	-17.1236	-18.9693	-6.83665	-18.8633
72	-13.9319	4.92787	-19.9061	-21.4062	-3.54228	-13.1495	-10.4896	-19.7556	-11.8894	-16.5068	-10.2095	-18.6011	-14.9492	-15.6602	-8.36049	-6.14822	-14.9364	-12.5463	-6.26264	-12.0445	-11.3629	-4.31593	-15.4796	-18.1413	-10.5675	-10.8705	-6.17022	-11.1702	-13.396	-8.86855	-15.8235	-11.391	-13.5399	-10.9716	-19.9894	-16.7393	-11.7494	-17.0745	-11.9422	-3.83061	-12.0726	-12.9246	-17.9434	-15.927	-15.6503	-15.0995	-18.0066	-5.37003	-16.9994
73	-11.979	4.72729	-17.5305	-19.8511	-2.82636	-10.8267	-9.27036	-17.7472	-10.3038	-13.5219	-8.327	-16.5003	-12.4579	-13.8613	-6.59918	-5.05236	-12.4541	-10.3252	-4.96991	-10.0879	-9.34591	-3.12445	-13.206	-16.2408	-8.86664	-8.848	-4.147	-9.82709	-10.9334	-7.22127	-13.3271	-9.24345	-12.1815	-9.04482	-17.546	-14.3273	-10.0165	-13.9383	-10.0981	-2.81282	-9.31027	-11.3543	-17.0117	-13.876	-14.5462	-13.026	-16.4909	-4.04245	-14.9508
74	-9.99568	4.35753	-14.837	-17.5384	-2.18194	-8.68787	-8.28909	-15.2958	-8.82303	-10.7425	-6.4318	-14.2469	-9.86686	-12.1414	-5.07297	-4.02967	-10.1539	-8.20665	-3.81191	-8.19515	-7.6384	-2.11292	-11.0552	-14.175	-7.26398	-6.96007	-2.25589	-8.49424	-8.54951	-5.68109	-10.8422	-7.26927	-10.5034	-7.33896	-14.7972	-11.821	-8.41791	-10.9374	-8.29209	-1.86756	-6.81402	-9.85969	-15.3462	-11.963	-12.879	-11.0281	-14.5839	-2.88645	-12.8865
75	-8.11068	3.8913	-12.0963	-14.8422	-1.58517	-6.78321	-7.58451	-12.6949	-7.48206	-8.24745	-4.66139	-11.9815	-7.30703	-10.5431	-3.80364	-3.09936	-8.13395	-6.30945	-2.80209	-6.45158	-6.27586	-1.26558	-9.08485	-12.1408	-5.8354	-5.35763	-0.595444	-7.20502	-6.39058	-4.32691	-8.46776	-5.50619	-8.69452	-5.89359	-12.0421	-9.39136	-7.0467	-8.23864	-6.6353	-1.04097	-4.75382	-8.52714	-13.2583	-10.26	-10.8761	-9.18567	-12.4619	-1.91094	-10.9107
76	-6.40487	3.41032	-9.50082	-12.1173	-1.00752	-5.13358	-7.146	-10.1633	-6.28473	-6.09145	-3.06097	-9.80145	-4.8963	-9.08394	-2.78615	-2.26994	-6.42521	-4.63821	-1.93509	-4.90382	-5.26191	-0.56497	-7.31321	-10.2719	-4.6187	-4.03079	0.777	-5.98221	-4.5307	-3.18009	-6.26373	-3.97482	-6.89767	-4.71464	-9.43767	-7.14073	-5.93118	-5.92542	-5.17282	-0.361212	-3.108	-7.39155	-11.0371	-8.79	-8.74391	-7.53936	-10.3138	-1.11858	-9.088
77	-4.919	2.97917	-7.16707	-9.61161	-0.436212	-3.7289	-6.91566	-7.81845	-5.22042	-4.26521	-1.66659	-7.76615	-2.73844	-7.77178	-1.99764	-1.54613	-5.00844	-3.19967	-1.20691	-3.57291	-4.57366	0.00978788	-5.7436	-8.621	-3.60116	-2.94925	1.833	-4.83673	-2.98983	-2.23245	-4.26545	-2.68352	-5.19978	-3.77117	-7.07056	-5.12953	-5.05088	-4.02667	-3.90782	0.171929	-1.84198	-6.44596	-8.90623	-7.544	-6.65542	-6.10679	-8.29924	-0.486263	-7.466
78	-3.66797	2.637	-5.18233	-7.40867	0.106778	-2.569	-6.81667	-5.711	-4.281	-2.762	-0.502	-5.91167	-0.920889	-6.60789	-1.40733	-0.934556	-3.842	-1.98522	-0.615	-2.462	-4.16767	0.468333	-4.38922	-7.20433	-2.762	-2.08378	2.57689	-3.77567	-1.77422	-1.461	-2.508	-1.64133	-3.65422	-3.03856	-4.97833	-3.38911	-4.36367	-2.53189	-2.82633	0.570667	-0.898333	-5.65978	-6.95833	-6.502	-4.71333	-4.89467	-6.50133	0.00588889	-6.07844
79	-2.64678	2.39328	-3.54136	-5.52736	0.58697	-1.66385	-6.78176	-3.87706	-3.46573	-1.585	0.415697	-4.26418	0.49203	-5.59361	-0.983909	-0.452061	-2.88733	-0.986515	-0.165455	-1.56245	-3.98515	0.816576	-3.22421	-6.01964	-2.08158	-1.422	3.048	-2.82067	-0.823273	-0.846455	-1.01818	-0.863333	-2.29052	-2.49852	-3.16967	-1.94433	-3.82591	-1.41564	-1.91036	0.853545	-0.222152	-5.00315	-5.21467	-5.644	-2.98945	-3.90406	-4.95691	0.364758	-4.93652
80	-1.84548	2.23555	-2.24322	-3.98867	0.972909	-1.01735	-6.76697	-2.33947	-2.78273	-0.742606	1.04812	-2.85639	1.47346	-4.72958	-0.690778	-0.118667	-2.13362	-0.235778	0.156909	-0.860091	-3.96188	1.0591	-2.23723	-5.05809	-1.54986	-0.963586	3.29733	-2.00843	-0.0979192	-0.368818	0.173212	-0.360687	-1.12035	-2.12966	-1.64456	-0.829919	-3.4057	-0.649061	-1.14179	1.04107	0.222636	-4.45224	-3.68226	-4.95	-1.52912	-3.14002	-3.67694	0.588899	-4.02716
81	-1.24748	2.14253	-1.27791	-2.76952	1.2381	-0.626414	-6.74953	-1.11513	-2.24121	-0.230485	1.43495	-1.719	2.04791	-4.01564	-0.48702	0.0545455	-1.56713	0.282071	0.344545	-0.335303	-4.03623	1.20103	-1.42576	-4.3163	-1.158	-0.664717	3.36889	-1.38136	0.426929	-0.0287273	1.04664	-0.143091	-0.147828	-1.92064	-0.404778	-0.0170303	-3.0733	-0.155374	-0.512212	1.14329	0.509455	-4.00338	-2.41332	-4.404	-0.354606	-2.60491	-2.65852	0.671788	-3.31937
82	-0.836257	2.08831	-0.628818	-1.84691	1.36527	-0.478273	-6.73209	-0.229273	-1.84773	-0.023	1.61073	-0.870364	2.28373	-3.42773	-0.329364	0.0571818	-1.20018	0.571545	0.382	0.0340909	-4.16536	1.24164	-0.787273	-3.78745	-0.894273	-0.500455	3.287	-0.982	0.775091	0.165455	1.604	-0.190455	0.628273	-1.86836	0.548	0.535727	-2.81164	0.123636	-0.0187273	1.16527	0.664727	-3.658	-1.41709	-3.975	0.527545	-2.28473	-1.89073	0.608455	-2.78455
83	-0.598911	2.05749	-0.273222	-1.21127	1.34487	-0.542414	-6.73917	0.339818	-1.60252	-0.0808485	1.60171	-0.327788	2.27452	-2.94722	-0.175889	-0.138333	-1.04463	0.635364	0.256545	0.271515	-4.3424	1.16723	-0.329172	-3.46388	-0.743121	-0.456313	3.04322	-0.844465	0.969636	0.205818	1.87364	-0.462273	1.21637	-1.97658	1.20078	0.927192	-2.63388	0.245374	0.346848	1.10912	0.688727	-3.41905	-0.704222	-3.613	1.124	-2.15403	-1.35515	0.400192	-2.41522
84	-0.529677	2.04995	-0.172949	-0.866545	1.19252	-0.784737	-6.81758	0.638737	-1.50412	-0.36297	1.43367	-0.117364	2.11272	-2.56577	-0.00388889	-0.586333	-1.10016	0.470374	-0.0450909	0.391515	-4.61035	0.962374	-0.0626061	-3.3527	-0.68096	-0.526556	2.63256	-0.99097	1.02617	0.0890909	1.90382	-0.911717	1.62217	-2.24176	1.593	1.14828	-2.58512	0.234818	0.596061	0.972657	0.536242	-3.30381	-0.267535	-3.258	1.43891	-2.18211	-1.03661	0.0523333	-2.21488
85	-0.625542	2.07337	-0.285727	-0.787545	0.942515	-1.18094	-7.01876	0.713818	-1.57164	-0.803545	1.11712	-0.266545	1.84952	-2.27588	0.167303	-1.3083	-1.331	0.0750303	-0.538818	0.400273	-5.04712	0.612939	0.017303	-3.44964	-0.683606	-0.710455	2.04267	-1.42867	0.933242	-0.189182	1.776	-1.48788	1.8493	-2.63664	1.74267	1.13127	-2.70827	0.0982121	0.726364	0.754545	0.0874545	-3.34373	-0.071	-2.864	1.49809	-2.34109	-0.877545	-0.451879	-2.19024
86	-0.881532	2.13598	-0.599424	-0.968485	0.622192	-1.71685	-7.36415	0.620778	-1.84009	-1.34218	0.647758	-0.810182	1.44385	-2.06433	0.279394	-2.18126	-1.67371	-0.527758	-1.22864	0.290121	-5.67192	0.0783333	-0.0625354	-3.74618	-0.739121	-0.976101	1.28911	-2.15272	0.651545	-0.640455	1.56806	-2.13718	1.89688	-3.13697	1.684	0.901545	-3.00039	-0.163414	0.705152	0.458838	-0.722919	-3.58524	-0.0835152	-2.438	1.34927	-2.61444	-0.806697	-1.12712	-2.36363
87	-1.28487	2.22974	-1.11507	-1.47397	0.245828	-2.35565	-7.80017	0.390323	-2.2993	-1.93127	0.00539394	-1.79061	0.769081	-1.90671	0.254596	-2.95085	-2.04829	-1.29248	-2.06155	0.0270909	-6.36141	-0.694576	-0.270283	-4.25982	-0.880879	-1.31057	0.403556	-3.15662	0.128919	-1.29555	1.31409	-2.80193	1.76664	-3.73172	1.43178	0.451919	-3.42379	-0.609141	0.488364	0.275	-1.84379	-4.08595	-0.241253	-2.064	1.02461	-3.01315	-0.782152	-1.89379	-2.75843
88	-1.8029	2.31769	-1.82752	-2.30336	-0.215273	-2.954	-8.15397	0.0232727	-2.81409	-2.46773	-0.781303	-3.19036	-0.214303	-1.77382	0.042303	-3.37388	-2.37279	-2.09121	-2.91955	-0.390909	-6.90136	-1.63	-0.595394	-4.94036	-1.17582	-1.73094	-0.588667	-4.37476	-0.629061	-2.15573	0.989	-3.43039	1.47576	-4.35418	0.946	-0.213485	-3.827	-1.25055	0.0562727	-0.366364	-3.16561	-4.841	-0.543061	-1.812	0.540455	-3.53055	-0.811545	-2.54821	-3.28094
89	-2.32612	2.3592	-2.59789	-2.967	-0.871556	-3.00833	-8.23789	-0.460222	-3.169	-2.78	-1.53056	-4.89833	-1.39244	-1.65033	-0.318667	-3.35433	-2.57989	-2.722	-3.65	-0.852333	-7.11967	-2.454	-0.985	-5.58	-1.59522	-2.27811	-1.69344	-5.546	-1.058	-3.084	0.579	-3.963	1.02022	-4.83289	0.213556	-1.00678	-3.94133	-1.96378	-0.499333	-1.53778	-4.571	-5.66144	-1.039	-1.589	-0.114333	-4.057	-0.923667	-2.875	-3.77833
90	-2.75282	2.34943	-3.15894	-3.44603	-1.71325	-3.443	-8.101	-0.966455	-3.257	-2.75176	-1.95575	-6.73212	-2.59119	-1.53901	-0.723192	-3.327	-2.61991	-2.99753	-4.09018	-1.18503	-6.96467	-2.902	-1.32096	-5.92318	-1.96377	-2.9596	-2.95122	-6.274	-1.74968	-3.79409	0.142515	-4.203	0.362323	-5.01626	-0.658	-1.73704	-3.54027	-2.296	-0.967697	-2.67199	-5.92416	-6.23375	-1.72206	-1.221	-0.997121	-4.41991	-1.1033	-2.84506	-4.13679
91	-2.97818	2.31307	-3.29182	-3.799	-2.55036	-3.31782	-7.69518	-1.36491	-3.01191	-2.728	-1.92509	-8.51182	-3.71855	-1.47909	-1.09118	-2.56936	-2.605	-2.89036	-4.20255	-1.29336	-6.918	-2.89791	-1.51427	-5.83173	-2.11936	-3.63355	-4.326	-6.274	-2.13373	-4.09973	-0.255455	-4.33718	-0.536	-4.854	-1.479	-2.22909	-2.608	-2.296	-1.17164	-3.133	-7.037	-6.34082	-2.34818	-0.66	-2.19245	-4.49945	-1.28545	-2.62	-4.34236
92	-3.04549	2.30013	-2.95598	-3.72536	-3.17404	-2.82774	-6.65099	-1.57597	-2.55561	-2.09052	-1.5997	-9.39	-4.79695	-1.52553	-1.40316	-1.9642	-2.605	-2.54505	-4.04382	-1.19645	-6.918	-2.74064	-1.6254	-5.818	-2.02087	-4.13615	-5.61711	-6.27754	-1.9667	-3.99091	-0.614818	-4.33756	-1.66414	-4.4184	-2.08078	-2.40913	-1.37042	-2.82937	-1.07621	-4.29907	-7.75561	-5.97053	-2.63742	-0.031	-2.38218	-4.324	-1.41473	-2.22519	-4.42
93	-3.05308	2.36303	-2.29841	-3.50227	-3.44572	-2.37174	-5.84984	-1.63893	-2.07736	-1.81324	-1.20753	-11.0534	-5.92055	-1.70008	-1.67938	-1.59152	-2.01065	-2.11732	-3.74891	-0.99697	-6.918	-2.26756	-1.89787	-5.57558	-1.74466	-4.4078	-6.62444	-5.99994	-1.64	-3.764	-1.03918	-4.05966	-3.00685	-3.86154	-2.45167	-2.313	-0.193909	-2.71547	-0.768909	-5.16654	-7.97257	-5.27186	-2.60197	0.469	-5.45582	-4.261	-1.52427	-1.86612	-4.52859
94	-2.9685	2.39362	-1.61948	-3.38273	-3.35085	-2.01194	-5.13173	-1.68927	-1.74682	-1.86009	-0.927606	-12.279	-6.464	-1.98373	-1.95515	-1.43591	-1.7697	-1.76136	-3.46182	-0.833636	-5.34409	-1.83103	-2.65903	-4.03364	-1.44736	-4.48461	-7.30367	-5.30958	-1.584	-3.40309	-1.69055	-3.72318	-4.56467	-3.34455	-2.64567	-2.24452	0.599636	-2.44224	-0.390909	-5.40036	-7.68752	-4.46515	-2.51739	0.69	-7.30618	-3.40088	-1.73464	-1.62912	-4.73691
95	-3.0536	2.52049	-1.14365	-3.47924	-2.97799	-1.8081	-4.52243	-1.93458	-1.67548	-2.34006	-0.812121	-13.9029	-7.97026	-2.37244	-2.26399	-1.47044	-1.77849	-1.63531	-3.25891	-0.839485	-5.127	-1.68571	-4.01085	-3.32455	-1.31551	-4.4676	-7.78233	-4.80537	-1.46152	-2.81127	-2.66852	-3.47177	-6.20709	-2.9753	-2.77833	-1.80095	0.892333	-2.31177	-0.075303	-5.42642	-7.00245	-3.74863	-2.73369	0.598	-8.99606	-2.88078	-2.18282	-1.51963	-4.99818
96	-3.31137	2.68738	-0.938616	-3.54291	-2.53065	-1.78439	-4.334	-2.47831	-1.90224	-3.34333	-0.83196	-15.1499	-9.50974	-2.90518	-2.66268	-1.65708	-2.19657	-1.92121	-3.13	-1.10418	-4.59755	-2.03271	-5.72942	-2.76385	-1.49382	-4.46822	-8.229	-4.73906	-1.90083	-2.59627	-3.89973	-3.44713	-7.55338	-2.7777	-2.97389	-1.63081	0.805515	-2.51222	0.0928788	-5.39549	-6.09091	-3.23489	-3.53713	0.257	-10.0878	-2.4506	-2.92436	-1.53152	-5.40695
97	-3.70988	2.78386	-0.938333	-4.85564	-2.14867	-1.98336	-3.57685	-3.26576	-2.37945	-4.91364	-0.94697	-15.3631	-10.2482	-3.64276	-3.24548	-1.99239	-3.06112	-2.59958	-2.99436	-1.62627	-4.53785	-2.90385	-7.38724	-2.33718	-2.009	-4.56309	-8.679	-5.23588	-2.70176	-2.53082	-5.174	-3.72976	-8.18536	-2.70191	-3.30367	-1.67918	0.554091	-3.17621	0.0768182	-5.41285	-5.15188	-2.93982	-4.72276	-0.257	-10.0403	-2.15124	-3.87673	-1.69724	-6.022
98	-4.15127	2.81903	-1.01899	-6.1533	-1.91508	-2.47309	-2.97719	-4.09162	-2.99891	-6.91067	-1.18289	-14.683	-10.3787	-4.61551	-4.08418	-2.49856	-4.25495	-3.53642	-2.75818	-2.28215	-4.63104	-4.14125	-8.52986	-2.08621	-2.75451	-4.82222	-9.03211	-6.27269	-3.68985	-2.51909	-6.18179	-4.3103	-7.92914	-2.65411	-3.78222	-1.98642	0.239848	-4.30178	-0.160606	-5.51527	-4.28931	-2.8149	-5.86045	-0.897	-8.67118	-1.99997	-4.83127	-2.07448	-6.90626
99	-4.55127	2.79219	-1.0817	-7.68285	-1.93906	-3.31709	-2.54121	-4.6896	-3.62752	-9.0047	-1.6501	-13.1395	-9.81127	-5.70579	-5.17324	-3.1833	-5.54134	-4.49919	-2.45673	-2.81179	-4.82802	-5.48959	-8.85285	-2.15221	-3.57886	-5.30776	-9.12967	-7.6702	-4.63498	-2.43709	-6.5903	-5.12485	-6.8991	-2.53118	-4.39444	-2.53819	-0.221606	-5.68322	-0.675788	-5.69769	-3.58398	-2.77652	-6.39769	-1.675	-6.33594	-2.05067	-5.47227	-2.68768	-7.98438
100	-4.79896	2.70994	-1.173	-7.99	-2.393	-4.52	-2.348	-4.825	-4.11	-9.231	-2.411	-10.995	-8.608	-6.608	-6.463	-3.996	-6.585	-5.197	-2.308	-2.915	-5.2	-6.647	-8.351	-2.615	-4.343	-6.061	-8.766	-9.116	-5.3	-2.203	-6.229	-6.065	-5.378	-2.266	-5.085	-3.241	-0.988	-5.859	-1.489	-5.928	-3.177	-2.776	-6.011	-2.613	-3.593	-2.41	-5.512	-3.444	-8.902
all values Left	mean	std	steps
1	0.336783	4.3875	0.327	0.215	12.858	-3.168	0.787	-1.376	1.529	1.11	-1.581	2.548	1.74	8.344	9.699	-2.036	0.243	4.19	3.591	2.525	-7.587	-12.223	-0.377	4.977	-3.372	0.846	11.512	5.415	2.145	5.011	3.068	-3.285	-2.014	3.609	0.03	-5.55	0.627	0.719	-2.343	1.437	4.661	0.42	-1.279	-3.413	3.501	-1.026	0.317	7.531	0.296
2	0.190275	4.47142	-0.81003	0.110687	12.7369	-2.997	0.291273	-0.777212	1.04841	2.13221	-1.48126	2.26285	1.28612	7.78185	9.189	-2.66824	-0.249424	3.58068	3.54526	3.0892	-8.09145	-12.4061	-0.094303	4.16258	-2.99032	1.31123	12.0777	5.96314	1.72068	4.7103	3.39646	-5.69948	-2.014	3.9126	0.429909	-5.39977	0.790414	0.481909	-4.249	1.56612	5.05661	0.842788	-1.38594	-4.19244	3.45975	-0.704869	0.707909	7.39636	0.536455
3	-0.165934	4.55725	-2.88619	-0.578	12.1728	-3.08744	-1.024	-0.316818	0.0886566	3.02202	-1.92495	-0.384091	0.577293	6.95869	8.23078	-6.05693	-1.72239	2.75936	3.22165	3.36656	-9.22006	-12.8597	-0.434646	4.43009	-2.88578	1.35506	12.2031	6.02447	1.6811	4.26218	3.09881	-5.74991	-2.69812	3.97254	0.431909	-5.10704	0.453586	-0.188253	-4.249	1.33818	5.20315	1.22006	-1.24888	-5.59723	1.45165	-0.905919	1.37323	6.83764	0.445909
4	-0.818222	4.75385	-5.90421	-1.93582	11.1536	-3.528	-3.17964	-0.288182	-1.37312	3.5253	-3.05294	-0.834394	-0.406061	5.85148	6.85533	-6.39312	-4.21145	1.69324	2.57042	3.13591	-11.1286	-13.8067	-1.5513	5.08452	-3.26591	0.774818	11.8363	5.48767	1.67333	3.62591	2.07224	-5.83182	-4.89636	3.63185	-0.0973636	-5.23182	-0.53397	-1.35115	-5.83555	0.612364	4.95191	1.24773	-1.19118	-7.70745	1.27373	-1.7507	1.97909	5.81191	-0.139364
5	-1.98059	5.16877	-9.77452	-3.98478	9.60178	-4.384	-6.11564	-0.868061	-3.36177	3.48144	-4.92834	-0.945667	-1.68513	4.42914	5.10711	-6.892	-7.62555	0.311727	1.56113	2.26729	-13.8054	-15.3877	-3.53804	5.72557	-4.24942	-0.526384	10.9527	4.31239	1.40663	2.74752	0.266212	-6.31939	-4.9763	2.80825	-1.23424	-6.11982	-2.2409	-3.06113	-8.89903	-0.68903	4.22445	0.715152	-1.46955	-10.5178	1.20344	-3.30548	2.26633	4.29991	-1.32882
6	-3.67914	5.67931	-14.1287	-6.72704	7.57022	-5.70456	-9.65791	-2.13367	-5.87546	2.81968	-7.54576	-1.37632	-3.29376	2.6399	2.991	-8.09675	-11.6863	-1.47291	0.172505	0.704323	-16.9308	-17.5267	-6.37425	6.01208	-5.88779	-2.59022	9.55195	2.50556	0.690475	1.62861	-2.27913	-7.43742	-5.10415	1.4661	-3.01873	-7.92635	-4.67424	-5.34253	-9.40218	-2.6033	2.96815	-0.497364	-2.24621	-13.7913	0.915242	-5.59728	2.08246	2.29145	-3.17918
7	-5.91543	6.18698	-18.1032	-10.0967	5.03652	-7.52633	-13.4297	-4.09709	-8.779	1.531	-10.7715	-2.53352	-5.29164	0.430909	0.492333	-10.2249	-15.862	-3.66406	-1.60691	-1.5363	-19.9142	-19.9047	-9.81524	5.69645	-8.18239	-5.40273	7.65212	0.0809697	-0.580939	0.258182	-5.32548	-9.27482	-5.84427	-0.406545	-5.46418	-10.637	-7.76545	-8.0793	-9.94918	-5.09664	1.169	-2.43891	-3.60109	-17.0434	0.185636	-8.57409	1.35815	-0.21	-5.70736
8	-8.55186	6.55291	-20.9239	-13.8039	2.01042	-9.87044	-16.8857	-6.7363	-11.7394	-0.368556	-14.244	-4.60339	-7.74497	-2.1742	-2.29944	-13.2136	-19.4728	-6.07797	-3.73972	-4.37032	-22.1136	-22.0824	-13.2883	4.59799	-11.0587	-8.82529	5.29136	-2.93737	-2.42697	0.056	-8.39988	-11.7764	-7.46109	-2.79723	-8.47642	-14.0248	-11.2809	-10.9399	-11.0648	-7.96903	-1.04918	-5.08327	-5.55621	-19.7363	-1.11328	-11.9888	0.0688182	-3.116	-8.86436
9	-11.3141	6.64257	-22.2193	-17.2489	-1.04016	-12.6471	-19.5068	-9.94133	-14.3226	-2.88478	-17.4599	-7.57155	-10.6238	-4.97794	-5.09944	-16.4421	-21.8068	-8.36458	-6.0483	-7.60766	-23.1274	-23.6719	-16.1033	2.76968	-14.2614	-12.5028	2.55469	-6.40062	-4.7378	0.056	-10.8612	-14.6827	-9.96833	-5.60103	-11.7334	-17.5601	-14.7579	-13.471	-12.997	-10.8336	-3.27812	-8.27894	-8.05773	-21.4849	-3.02625	-15.3873	-1.80602	-6.15273	-12.4233
10	-13.8632	6.39793	-21.9945	-19.8892	-3.55591	-15.54	-20.9768	-13.4125	-16.1652	-5.79764	-19.9609	-11.1824	-13.6982	-7.63027	-7.501	-19.2055	-22.7287	-10.159	-8.20464	-10.8861	-22.9719	-24.4407	-17.847	0.257455	-17.3383	-15.9181	-0.229364	-9.83791	-7.21773	-1.736	-12.3713	-17.5467	-13.1455	-8.52927	-14.665	-20.4786	-17.6445	-15.2823	-15.7517	-13.261	-5.094	-11.6635	-10.9006	-22.1357	-5.50909	-18.2593	-4.26436	-8.88382	-15.9172
11	-15.8065	5.99139	-20.4994	-21.4117	-4.97825	-17.9984	-21.2332	-16.6714	-17.0911	-8.7492	-21.479	-14.8826	-16.5627	-9.76849	-9.09778	-20.9528	-22.3319	-11.223	-9.85508	-13.7443	-21.7794	-24.3306	-18.3926	-2.79016	-19.8048	-18.5656	-2.6437	-12.6763	-9.44049	-2.21476	-12.8596	-19.8865	-16.3796	-11.1548	-16.7698	-22.2806	-19.5284	-16.1631	-18.8751	-14.931	-6.23921	-14.698	-13.7018	-21.7494	-8.35877	-20.2179	-7.1969	-10.8911	-18.7983
12	-16.9172	5.58448	-18.0674	-21.7187	-5.35233	-19.6176	-20.413	-19.235	-17.1164	-11.2632	-21.9636	-17.9058	-18.8102	-11.1458	-9.83733	-21.4327	-20.8663	-11.4917	-10.7661	-15.8023	-19.7943	-23.4177	-17.8681	-6.02156	-21.3243	-20.0562	-4.335	-14.5139	-11.0286	-1.81333	-12.4428	-21.3513	-19.0363	-13.1014	-17.8253	-22.7761	-20.2446	-16.0977	-21.7343	-15.697	-6.638	-16.9903	-16.014	-20.5262	-11.1919	-21.0929	-10.3376	-11.952	-20.673
13	-17.1435	5.24721	-15.2323	-20.9082	-4.98133	-20.2083	-18.7307	-20.7777	-16.3835	-12.9504	-21.5197	-19.8477	-20.1884	-11.6912	-9.80333	-20.6967	-18.6498	-11.0511	-10.8926	-16.874	-17.3161	-21.8595	-16.5698	-8.88042	-21.7742	-20.4193	-5.16918	-15.2062	-11.778	-1.99091	-11.3369	-21.8047	-20.682	-14.1757	-17.8385	-22.0407	-19.849	-15.2246	-23.7416	-15.5848	-6.37536	-18.3526	-17.5058	-18.7308	-13.5721	-20.9235	-13.3287	-12.0099	-21.3281
14	-16.5686	4.9788	-12.3153	-19.2212	-4.19046	-19.7894	-16.5629	-21.194	-15.089	-13.6422	-20.3382	-20.6472	-20.6431	-11.4846	-9.178	-18.9538	-16.0088	-10.083	-10.3458	-16.9743	-14.6341	-19.8644	-14.8464	-10.8362	-21.2289	-19.7954	-5.22129	-14.8464	-11.6642	-3.18648	-9.7943	-21.3079	-21.1616	-14.3665	-16.9852	-20.3142	-18.5141	-13.7703	-24.5374	-14.7382	-5.62052	-18.7978	-18.0501	-16.6352	-15.1939	-19.8867	-15.8844	-11.3234	-20.9723
15	-15.3822	4.72527	-9.54639	-16.9631	-3.33262	-18.5339	-14.1801	-20.5704	-13.4906	-13.3758	-18.6398	-20.4398	-20.2742	-10.6933	-8.17578	-16.6281	-13.2402	-8.79831	-9.318	-16.2543	-12.0205	-17.6517	-13.0746	-11.7573	-19.8882	-18.4348	-4.69059	-13.6737	-10.7947	-5.76618	-8.06491	-20.0416	-20.5514	-13.7885	-15.5267	-17.9088	-16.5488	-12.0348	-24.0474	-13.3633	-4.56836	-18.4721	-17.6954	-14.4768	-15.9377	-18.225	-17.7857	-10.1332	-19.8317
16	-13.7976	4.46225	-7.07218	-14.4399	-2.54952	-16.7083	-11.7935	-19.1167	-11.7952	-12.3018	-16.6277	-19.4166	-19.2646	-9.51564	-6.99267	-14.0942	-10.6193	-7.39152	-8.02173	-14.9303	-9.67755	-15.4127	-11.4876	-11.7095	-18.0008	-16.6195	-3.79588	-11.9838	-9.33752	-9.50218	-6.37964	-18.229	-19.0803	-12.6233	-13.7305	-15.1499	-14.2605	-10.2558	-22.4259	-11.6794	-3.43455	-17.5861	-16.6055	-12.4268	-15.8366	-16.1855	-18.9131	-8.67064	-18.1535
17	-12.0225	4.21292	-4.99942	-11.9489	-1.85231	-14.5946	-9.55409	-17.0998	-10.1412	-10.7625	-14.4648	-17.7485	-17.8299	-8.13705	-5.77044	-11.6165	-8.31821	-6.01861	-6.66183	-13.2233	-7.71421	-13.2884	-10.1937	-10.8982	-15.8705	-14.6073	-2.77248	-10.0629	-7.54219	-13.9456	-4.87705	-16.0886	-17.0318	-11.0727	-11.8208	-12.3328	-11.8869	-8.60148	-19.9688	-9.88645	-2.34133	-16.3577	-15.0019	-10.5868	-15.025	-13.9918	-19.2462	-7.12291	-16.1694
18	-10.2124	4.00933	-3.30415	-9.64977	-1.19598	-12.4223	-7.54027	-14.7858	-8.60743	-8.99211	-12.28	-15.5871	-16.1707	-6.70412	-4.59978	-9.36097	-6.40846	-4.77309	-5.35971	-11.3332	-6.18212	-11.3622	-9.20794	-9.57957	-13.7032	-12.5971	-1.7497	-8.17618	-5.60092	-18.2173	-3.59713	-13.8039	-14.6734	-9.32757	-9.97227	-9.66171	-9.57873	-7.17647	-17.0188	-8.14318	-1.36773	-14.9562	-13.1117	-8.99788	-13.679	-11.8209	-18.8339	-5.62509	-14.0699
19	-8.47028	3.83303	-1.989	-7.61145	-0.548727	-10.349	-5.77182	-12.4048	-7.22836	-7.16882	-10.1656	-13.0995	-14.4457	-5.31636	-3.527	-7.41173	-4.89591	-3.69782	-4.17882	-9.42282	-5.08564	-9.66355	-8.47673	-7.98873	-11.6307	-10.7139	-0.803182	-6.47255	-3.67791	-21.2055	-2.53827	-11.5107	-12.2475	-7.54536	-8.28245	-7.23209	-7.42755	-6.01682	-13.9383	-6.54609	-0.555909	-13.4981	-11.1466	-7.65727	-11.9779	-9.79273	-17.7747	-4.25991	-11.9977
20	-6.86061	3.63412	-1.04091	-5.85092	0.0719495	-8.466	-4.24891	-10.1009	-6.00424	-5.41326	-8.1786	-10.4526	-12.7664	-4.03448	-2.57822	-5.79756	-3.73926	-2.79442	-3.1414	-7.60513	-4.39061	-8.18486	-7.92451	-6.3483	-9.71497	-9.02286	0.0255051	-5.01343	-1.89811	-22.4289	-1.67863	-9.29661	-9.90845	-5.82878	-6.76842	-5.08542	-5.48865	-5.10363	-10.9875	-5.1337	0.0808485	-12.0414	-9.24724	-6.5441	-10.0894	-7.97233	-16.2046	-3.06573	-10.045
21	-5.41472	3.37456	-0.449222	-4.3613	0.61299	-6.76889	-2.97227	-7.95209	-4.92326	-3.79152	-6.35419	-7.79639	-11.188	-2.89682	-1.75311	-4.48609	-2.86343	-2.03405	-2.24418	-5.94863	-4.03806	-6.89975	-7.46358	-4.79846	-7.97602	-7.55817	0.713778	-3.80125	-0.343646	-21.8001	-0.986394	-7.20703	-7.74673	-4.24232	-5.42739	-3.23169	-3.79193	-4.39346	-8.32736	-3.90782	0.547636	-10.6025	-7.48791	-5.63699	-8.1546	-6.39012	-14.2774	-2.05445	-8.272
22	-4.14499	3.05581	-0.205121	-3.13367	1.03691	-5.24933	-1.95082	-6.00155	-3.97773	-2.34185	-4.71661	-5.28012	-9.73715	-1.92597	-1.05633	-3.408	-2.19506	-1.37815	-1.48182	-4.48927	-3.94945	-5.77755	-7.03973	-3.40497	-6.4197	-6.33597	1.26194	-2.80776	0.937	-19.6255	-0.444848	-5.27209	-5.81691	-2.83006	-4.246	-1.67088	-2.35379	-3.84012	-6.03918	-2.85545	0.859455	-9.18555	-5.892	-4.91691	-6.27785	-5.06436	-12.1708	-1.22209	-6.724
23	-3.06246	2.73865	-0.216889	-2.18622	1.29744	-3.89178	-1.192	-4.27933	-3.17044	-1.114	-3.29256	-3.01678	-8.41889	-1.12056	-0.506556	-2.52911	-1.69944	-0.806222	-0.851889	-3.242	-4.00767	-4.78956	-6.64422	-2.19022	-5.04433	-5.33067	1.67122	-2.00889	1.921	-16.8147	-0.0644444	-3.525	-4.145	-1.60222	-3.21867	-0.404778	-1.18789	-3.40944	-4.152	-1.96	1.05733	-7.81	-4.46133	-4.35633	-4.53344	-3.98689	-10.0738	-0.554	-5.429
24	-2.17012	2.47224	-0.442848	-1.49685	1.36475	-2.68233	-0.715364	-2.80515	-2.5123	-0.112141	-2.11167	-1.10283	-7.23699	-0.464556	-0.129333	-1.84016	-1.35776	-0.32097	-0.351343	-2.20594	-4.14385	-3.9184	-6.28285	-1.15723	-3.84316	-4.53868	1.9758	-1.39798	2.61557	-13.986	0.155232	-1.99091	-2.74336	-0.564081	-2.34933	0.560303	-0.297596	-3.07028	-2.65724	-1.2047	1.15339	-6.51906	-3.20852	-3.91649	-2.97513	-3.16362	-8.11446	-0.0419091	-4.40382
25	-1.46878	2.28745	-0.881727	-1.04727	1.26839	-1.61233	-0.492091	-1.59273	-2.01197	0.654667	-1.19406	0.389848	-6.19094	0.0599697	0.06	-1.34879	-1.20097	0.0639091	0.0248485	-1.37094	-4.33855	-3.16621	-5.97655	-0.324576	-2.80648	-3.95527	2.20221	-0.966424	3.05836	-11.6016	0.208242	-0.693091	-1.622	0.283121	-1.64209	1.2167	0.324909	-2.80442	-1.524	-0.581182	1.15364	-5.35909	-2.15291	-3.5377	-1.63758	-2.59764	-6.36833	0.334455	-3.60327
26	-0.954231	2.18201	-1.56366	-0.820576	1.02872	-0.662	-0.496455	-0.649394	-1.67965	1.18715	-0.554535	1.42831	-5.28252	0.462899	0.0485556	-1.07574	-1.27608	0.327283	0.275838	-0.724313	-4.64358	-2.55098	-5.77579	0.317232	-1.93075	-3.57238	2.35935	-0.677374	3.29558	-9.64576	0.0908485	0.344121	-0.805939	0.944414	-1.10609	1.60445	0.75504	-2.62805	-0.717364	-0.0866061	1.05927	-4.35882	-1.31255	-3.15453	-0.538657	-2.27172	-4.86838	0.574455	-2.99045
27	-0.624024	2.15234	-2.3994	-0.803515	0.678808	0.202	-0.690636	0.0306061	-1.51447	1.50347	-0.208475	2.03564	-4.50921	0.757354	-0.199667	-1.04341	-1.6152	0.449101	0.389232	-0.248384	-5.16542	-2.09552	-5.78498	0.782687	-1.21176	-3.386	2.44045	-0.512141	3.36702	-7.97845	-0.201828	1.10855	-0.323576	1.42828	-0.762636	1.74331	1.06174	-2.5924	-0.203697	0.285939	0.86603	-3.56885	-0.699333	-2.73061	0.315758	-2.15488	-3.62457	0.671182	-2.549
28	-0.469566	2.19374	-3.06764	-1.02045	0.259364	1.016	-1.04727	0.464182	-1.51855	1.63009	-0.174545	2.28373	-3.86036	0.963545	-0.757	-1.212	-2.18655	0.419364	0.352	0.0834545	-5.92182	-1.80636	-6.10264	1.08127	-0.649818	-3.39336	2.428	-0.457273	3.29482	-6.46691	-0.682636	1.604	-0.149364	1.73818	-0.608727	1.66945	1.17309	-2.73155	0.0941818	0.549273	0.570455	-3.03382	-0.306273	-2.302	0.929	-2.211	-2.63336	0.619545	-2.28073
29	-0.47714	2.29325	-3.28988	-1.52753	-0.267929	1.79256	-1.54909	0.677485	-1.73018	1.58926	-0.483505	2.27279	-3.32132	1.08465	-1.64611	-1.52078	-2.84928	0.230798	0.15202	0.292838	-6.65564	-1.6637	-6.74529	1.22834	-0.253232	-3.59057	2.30973	-0.507111	3.08516	-5.06939	-1.3869	1.85509	-0.26197	1.87632	-0.640848	1.3942	1.06754	-3.04395	0.234061	0.705697	0.275	-2.74294	-0.107	-1.95964	1.31238	-2.40885	-1.88435	0.419909	-2.19182
30	-0.630899	2.42806	-2.98834	-2.31074	-1.05723	2.50944	-2.16745	0.712182	-2.16484	1.39564	-1.17764	2.10223	-2.87922	1.11427	-2.58767	-1.89504	-3.36574	-0.132495	-0.232414	0.393919	-7.069	-1.62976	-7.50266	1.23718	-0.0389192	-3.99042	2.08092	-0.655636	2.71635	-3.86133	-2.31626	1.90709	-0.613636	1.84642	-0.866939	0.872182	0.782273	-3.47999	0.244818	0.729515	-0.215455	-2.60624	-0.0662424	-1.70838	1.48145	-2.73889	-1.35968	0.078	-2.29818
31	-0.901564	2.56446	-2.31106	-2.967	-2.02552	3.10733	-2.79909	0.611	-2.70973	1.07324	-2.2783	1.82236	-2.52703	1.05048	-3.24067	-2.25779	-3.56827	-0.665848	-0.812273	0.38997	-7.023	-1.65797	-8.03661	1.08967	0.0122121	-4.60758	1.73742	-0.882273	2.17652	-2.97055	-3.24861	1.81727	-1.14727	1.65718	-1.31255	0.0975152	0.308788	-3.86367	0.132636	0.580909	-1.52745	-2.51318	-0.149455	-1.39942	1.45864	-3.21236	-1.0413	-0.421273	-2.62109
32	-1.22692	2.66866	-1.59484	-3.28635	-2.91465	3.51378	-2.954	0.394788	-3.12633	0.613606	-3.74046	1.37003	-2.25786	0.902	-3.39533	-2.53211	-3.44542	-1.30531	-1.56742	0.268202	-6.918	-1.68886	-8.15628	0.798919	-0.0673232	-5.30215	1.23696	-1.17592	1.47825	-2.49682	-3.89427	1.64267	-1.80212	1.31383	-1.9057	-0.798758	-0.352475	-3.90957	-0.0985455	0.222182	-2.78724	-2.39436	-0.340242	-0.903667	1.2717	-3.77455	-0.881283	-1.09409	-3.11827
33	-1.55771	2.71243	-1.1114	-3.799	-3.38208	3.64378	-3.39855	0.0673939	-3.257	-0.0070303	-5.43974	0.634232	-2.05933	0.672566	-3.327	-2.63482	-3.10501	-1.87905	-2.41142	-0.0029697	-6.918	-1.66587	-7.95228	0.373121	-0.262495	-5.80318	0.526919	-1.54137	0.651081	-2.36873	-4.08977	1.42739	-2.51155	0.800798	-2.40997	-1.59233	-1.10662	-3.40497	-0.478515	-0.31103	-3.133	-2.22979	-0.656152	-0.272434	0.942162	-4.257	-0.809101	-1.86482	-3.65064
34	-1.8503	2.68793	-0.926333	-3.75767	-3.38933	3.478	-3.443	-0.36	-3.03233	-0.760333	-7.20367	-0.412667	-1.90933	0.357	-2.70967	-2.605	-2.692	-2.23067	-3.21067	-0.418667	-6.918	-1.565	-7.75733	-0.180333	-0.564667	-5.91867	-0.375	-2.00867	-0.280333	-2.47	-3.868	1.169	-3.209	0.0756667	-2.592	-2.16233	-1.78367	-2.37233	-1.056	-0.844	-4.856	-2.035	-1.143	0.302333	0.480333	-4.481	-0.782333	-2.538	-4.07
35	-2.04037	2.61753	-0.952778	-3.58185	-3.03617	3.14756	-2.94382	-0.835545	-2.56046	-1.48151	-8.88586	-1.63341	-1.78209	-0.0304949	-1.99578	-2.605	-2.30657	-2.34562	-3.82253	-0.867889	-5.127	-1.40054	-7.79466	-0.849838	-0.931818	-5.818	-1.3663	-2.60149	-1.31074	-2.62867	-3.764	0.827182	-3.82336	-0.882111	-2.36052	-2.50039	-2.23612	-1.0856	-1.77048	-1.15891	-5.31127	-1.82145	-1.76758	0.627495	-0.127343	-4.37859	-0.805323	-2.875	-4.30909
36	-2.15461	2.56848	-1.04339	-3.41112	-2.53065	2.83956	-2.47073	-1.24909	-2.05882	-1.93507	-9.39	-2.85204	-1.66379	-0.444172	-1.58133	-2.21631	-1.97339	-2.31999	-4.14584	-1.18893	-4.95245	-1.22128	-8.13375	-1.61268	-1.26538	-5.818	-2.32498	-3.26302	-2.47123	-2.69727	-3.0101	0.425424	-4.203	-2.05181	-1.89942	-2.67534	-2.40517	0.0613939	-2.296	-1.17485	-5.43236	-1.56136	-2.32812	0.619374	-0.928596	-4.324	-0.906596	-2.84664	-4.42
37	-2.23362	2.63957	-1.11118	-3.37818	-2.107	2.663	-2.07691	-1.51136	-1.72091	-1.96636	-11.4911	-3.99345	-1.55618	-0.835455	-1.421	-1.82236	-1.67318	-2.27045	-4.16364	-1.29336	-4.54464	-1.08355	-8.69982	-2.37027	-1.47718	-4.79982	-3.14164	-3.85445	-3.75964	-2.64382	-2.66718	0.0284545	-4.29245	-3.43145	-1.43591	-2.81482	-2.32291	0.755909	-2.296	-0.939091	-5.40855	-1.22527	-2.62773	0.319	-1.98936	-3.595	-1.07709	-2.62	-4.47864
38	-2.30983	2.75245	-1.31353	-3.51	-1.87266	2.59489	-1.83691	-1.61952	-1.67223	-1.67985	-12.279	-5.1018	-1.48501	-1.18292	-1.49789	-1.71337	-1.38855	-2.26178	-3.95418	-1.19985	-4.59639	-1.0266	-9.33293	-2.98101	-1.59507	-3.71954	-3.76697	-4.26261	-5.05554	-2.51185	-2.54319	-0.325424	-4.35833	-5.01578	-1.18376	-3.04146	-2.313	0.927778	-2.5937	-0.576364	-5.40576	-0.832455	-2.64009	-0.189505	-2.294	-2.9726	-1.25798	-2.22145	-4.69936
39	-2.50653	2.96677	-1.91431	-3.91588	-2.07816	2.50022	-1.77573	-1.65542	-1.96865	-1.2969	-14.0677	-6.28655	-1.49814	-1.50268	-1.74856	-2.02286	-1.12015	-2.2818	-3.65549	-1.00525	-4.78424	-1.07099	-9.83019	-3.38614	-1.7818	-3.07921	-4.20351	-4.45846	-6.17214	-2.41124	-2.52176	-0.658091	-4.0723	-6.62436	-1.28706	-3.41551	-1.84651	0.747687	-2.79364	-0.219848	-5.49782	-0.468212	-2.54115	-0.845283	-4.52794	-2.49856	-1.3939	-1.86055	-4.94291
40	-2.7655	3.13654	-3.02776	-5.08642	-2.91724	2.24567	-1.93118	-1.74727	-2.51673	-0.994939	-15.1715	-6.464	-1.62897	-1.84336	-2.18167	-2.81048	-0.895424	-2.30112	-3.39303	-0.840909	-5.16655	-1.25855	-10.056	-3.63367	-2.29039	-2.57761	-4.50291	-4.48645	-6.98688	-2.37718	-2.47215	-1.05482	-3.71336	-7.83697	-1.79655	-3.95533	-1.64721	0.460939	-2.53618	0.0260909	-5.68855	-0.230545	-2.59027	-1.65142	-6.51345	-2.1653	-1.49655	-1.62436	-5.33345
41	-3.16373	3.26484	-4.39389	-6.31946	-4.3936	1.733	-2.36945	-2.02727	-3.17772	-0.841192	-15.3626	-8.83432	-1.86824	-2.27813	-2.82033	-3.97187	-0.743404	-2.33233	-3.2179	-0.833747	-5.88882	-1.68141	-9.89895	-3.84771	-3.3214	-2.20813	-4.80109	-4.46547	-7.53035	-2.34752	-2.28062	-1.64309	-3.45106	-8.26198	-2.66982	-4.61633	-1.63076	0.0979899	-2.32376	0.109545	-5.93879	-0.141727	-2.99861	-2.63437	-8.17024	-1.99997	-1.66169	-1.51736	-5.927
42	-3.62396	3.25084	-5.30021	-7.73404	-5.99758	0.963556	-3.15818	-2.56052	-3.79129	-0.814394	-14.7226	-9.87388	-2.19978	-2.88245	-3.64089	-5.27905	-0.721364	-2.44947	-3.104	-1.07176	-6.85724	-2.43196	-9.29778	-4.17651	-4.82752	-2.06225	-5.25909	-4.47489	-7.95961	-2.22236	-2.00909	-2.51139	-3.45297	-7.7989	-3.79582	-5.30148	-1.84703	-0.480404	-2.34358	0.00421212	-6.10112	-0.159212	-3.81512	-3.74517	-9.56505	-2.07267	-2.04191	-1.53409	-6.79136
43	-4.06727	3.08064	-5.27006	-7.99	-6.84088	0.062	-4.31345	-3.28827	-4.17145	-0.883576	-13.2796	-10.3732	-2.64455	-3.67721	-4.49667	-6.39748	-0.95703	-2.74321	-2.96115	-1.56045	-7.58627	-3.49891	-8.32294	-4.76215	-6.51491	-2.27561	-5.846	-4.57618	-8.40045	-1.96582	-1.94967	-3.61609	-3.83273	-6.64961	-4.94282	-5.80612	-2.29239	-1.40282	-2.80045	-0.332455	-5.93173	-0.282727	-4.88382	-4.82752	-10.2804	-2.49776	-2.71082	-1.70918	-7.87027
44	-4.47119	2.97141	-4.29368	-9.78171	-6.5999	-0.761778	-5.71182	-4.04297	-4.13497	-1.04744	-11.2643	-10.1698	-3.25407	-4.59996	-5.097	-6.961	-1.5511	-3.18319	-2.70257	-2.19249	-7.62006	-4.71168	-7.05982	-5.66926	-7.95625	-2.82553	-6.23621	-4.83089	-8.82343	-1.58718	-2.40078	-4.80367	-4.53864	-5.10205	-5.73527	-5.86156	-2.91114	-2.62352	-3.74067	-0.94397	-5.20285	-0.562939	-5.86882	-5.70831	-9.92063	-3.30022	-3.61309	-2.10227	-8.82518
45	-4.62161	2.87594	-2.66822	-9.84744	-5.403	-1.25933	-7.007	-4.61267	-3.57833	-1.38178	-8.971	-9.25244	-4.07544	-5.53067	-5.15256	-6.67344	-2.37956	-3.56067	-2.41733	-2.73389	-6.87933	-5.77367	-5.392	-6.86956	-8.75967	-3.43911	-6.00944	-5.29367	-9.09933	-1.10733	-3.20844	-5.84367	-5.465	-3.41344	-5.86567	-5.30389	-3.54378	-3.268	-5.03033	-1.811	-3.896	-1.09233	-6.36433	-6.23944	-8.46633	-4.314	-4.572	-2.736	-9.149
46	-4.45956	2.93421	-0.741636	-9.13673	-3.75682	-1.259	-7.64891	-4.80782	-2.521	-1.98273	-6.65891	-7.77618	-5.07827	-6.29336	-4.553	-5.66436	-3.18891	-3.66236	-2.35109	-2.90155	-5.59555	-6.37918	-3.24155	-8.11109	-8.77482	-3.739	-5.06382	-6.00064	-9.06709	-0.558727	-3.815	-6.46409	-6.44955	-1.74773	-5.23718	-4.18536	-3.93936	-4.33455	-5.859	-2.80882	-2.20509	-1.97182	-6.13045	-6.32391	-6.26845	-5.22809	-5.30527	-3.50018	-8.51727
47	-3.95167	3.19161	1.1978	-7.85591	-1.97532	-0.759889	-7.41364	-4.52088	-1.08375	-2.7711	-4.50892	-6.0034	-6.06591	-6.68516	-3.38244	-4.24059	-3.7487	-3.4003	-2.70788	-2.51833	-4.07561	-6.3604	-0.786303	-9.03927	-8.10428	-3.49231	-3.60278	-6.77619	-8.54933	0.0134545	-3.74338	-6.46597	-7.26279	-0.196293	-3.98127	-2.70403	-3.88141	-4.98058	-6.63167	-3.72148	-0.385152	-3.11321	-5.19948	-5.95874	-3.76786	-5.71092	-5.51942	-4.11418	-7.17873
48	-3.14149	3.54823	3.00875	-6.27263	-0.226182	-0.0105556	-6.42173	-3.75512	0.563051	-3.42655	-2.63197	-4.18938	-6.72423	-6.56359	-1.93933	-2.70172	-3.92017	-2.82362	-3.48253	-1.58817	-2.58558	-5.73265	1.68538	-9.27932	-6.97158	-2.70864	-1.92789	-7.09647	-7.49976	0.348455	-2.91281	-5.82724	-7.67533	1.19197	-2.34039	-1.11987	-3.30771	-4.50743	-6.98145	-4.29476	1.32645	-4.13603	-3.76936	-5.23432	-1.31611	-5.57039	-5.08071	-4.28791	-5.44909
49	-2.06468	3.8048	4.64355	-4.62545	1.39215	0.801	-4.977	-2.60027	2.25242	-3.59436	-1.09224	-2.52448	-6.78197	-5.9297	-0.443667	-1.29273	-3.70476	-2.03694	-4.45742	-0.246303	-1.28382	-4.62609	3.94291	-8.62155	-5.60388	-1.53282	-0.280212	-6.63676	-6.05803	0.159364	-1.55642	-4.67473	-7.53991	2.38585	-0.566	0.354697	-2.30612	-3.43842	-6.02445	-4.33955	2.80655	-4.54255	-2.07027	-4.29006	0.876273	-4.85985	-4.06445	-3.84864	-3.60109
50	-0.85038	3.90071	6.08722	-3.08683	2.83395	1.54144	-3.37645	-1.18112	3.85932	-3.11827	0.060697	-1.14262	-6.16825	-4.89257	0.949889	-0.176455	-3.21202	-1.13829	-5.34211	1.31643	-0.231697	-3.21122	5.86027	-7.32655	-4.21333	-0.130455	1.19748	-5.44741	-4.43759	-0.484788	0.020798	-3.19545	-6.85339	3.37954	1.13497	1.61243	-1.02873	-2.05477	-4.36942	-3.84106	4.03036	-4.082	-0.292909	-3.2629	2.71688	-3.80963	-2.65757	-2.83318	-1.83245
51	0.390439	3.84932	7.31147	-1.72749	4.03215	2.15311	-1.83718	0.371727	5.29691	-2.04404	0.810162	-0.106051	-5.00429	-3.59453	2.15544	0.553283	-2.57486	-0.198212	-5.91066	2.92564	0.56803	-1.64669	7.38085	-5.75	-2.98202	1.36269	2.44654	-3.7957	-2.83527	-1.13276	1.56027	-1.57479	-5.73761	4.1984	2.62167	2.62213	0.360354	-0.606848	-2.33167	-2.93748	5.00397	-2.874	1.43182	-2.25914	4.18526	-2.68506	-1.04484	-1.43682	-0.257727
52	1.57186	3.71059	8.30303	-0.506909	4.97306	2.67467	-0.488364	1.93	6.52882	-0.594212	1.22415	0.621909	-3.49161	-2.17909	3.14833	0.899242	-1.8933	0.747545	-6.07336	4.44233	1.12336	-0.0478788	8.54745	-4.17903	-2.02388	2.85506	3.49324	-1.97573	-1.42018	-1.32782	2.89652	0.0230909	-4.40936	4.87815	3.85873	3.39494	1.72376	0.746788	-0.210727	-1.81536	5.74845	-1.26064	3.02191	-1.34615	5.31436	-1.70148	0.607758	0.100545	1.097
53	2.64144	3.54423	9.06775	0.632455	5.68673	3.20767	0.62	3.39091	7.53835	0.994424	1.42615	1.08415	-1.83185	-0.762485	3.93478	0.928939	-1.21536	1.68785	-5.84631	5.78442	1.42494	1.50689	9.44003	-2.76158	-1.37185	4.30347	4.37623	-0.216556	-0.324172	-0.99103	3.98725	1.46094	-3.06018	5.43912	4.87752	3.95953	2.98055	1.95583	1.79718	-0.629576	6.30521	0.456455	4.44342	-0.556111	6.1564	-0.968495	2.1844	1.56273	2.26209
54	3.56608	3.38917	9.62266	1.7054	6.16338	3.83967	1.49491	4.69164	8.31406	2.57862	1.52809	1.3074	-0.182333	0.576848	4.52722	0.703747	-0.592061	2.61084	-5.2793	6.91411	1.47273	2.96422	10.1142	-1.53083	-1.00443	5.68648	5.0957	1.33954	0.378616	-0.207727	4.83229	2.64712	-1.80045	5.88491	5.7147	4.34123	4.0882	2.98948	3.596	0.529697	6.73258	2.07885	5.68879	0.0988485	6.75692	-0.482414	3.61907	2.79245	3.25755
55	4.33181	3.26991	10.0074	2.70145	6.44373	4.607	2.18291	5.80127	8.86755	4.09173	1.60045	1.35391	1.36409	1.79473	4.942	0.322636	-0.0763636	3.49955	-4.43264	7.83	1.28327	4.29527	10.6169	-0.414273	-0.871364	6.98364	5.64773	2.60555	0.692091	0.893091	5.43682	3.56136	-0.657727	6.21291	6.38664	4.54409	5.03273	3.79027	5.14918	1.62173	7.09427	3.49009	6.77118	0.619091	7.15927	-0.175909	4.88091	3.71518	4.06791
56	4.93984	3.20113	10.273	3.60767	6.62978	5.50444	2.738	6.714	9.21744	5.515	1.65978	1.29911	2.75389	2.86711	5.16089	-0.0878889	0.311556	4.33344	-3.36878	8.54556	0.913	5.48356	10.9772	0.667667	-0.908556	8.17278	6.05033	3.60744	0.693667	2.14367	5.78722	4.23833	0.389667	6.42667	6.89067	4.59944	5.82656	4.29467	6.43833	2.62833	7.449	4.66133	7.707	1.01233	7.39289	0.0187778	5.96522	4.319	4.656
57	5.39852	3.18845	10.4865	4.42519	6.82029	6.46222	3.19227	7.43927	9.38502	6.85142	1.7001	1.17865	3.95177	3.79431	5.18333	-0.429202	0.581303	5.09647	-2.12843	9.06791	0.430758	6.50303	11.2008	1.76635	-1.0503	9.23373	6.33885	4.40813	0.510515	3.46115	5.85846	4.69645	1.36406	6.54303	7.23315	4.54783	6.49172	4.47351	7.43806	3.53782	7.82536	5.62061	8.50294	1.27454	7.47501	0.123747	6.87918	4.58655	4.94582
58	5.72163	3.22615	10.6983	5.1577	7.09976	7.42833	3.56809	7.98836	9.39815	8.08633	1.71112	0.988545	4.94773	4.58776	5.01433	-0.641788	0.76597	5.77476	-0.759515	9.39455	-0.0796364	7.30739	11.2927	2.90312	-1.22421	10.149	6.54767	5.05427	0.30297	4.78009	5.63152	4.923	2.26227	6.58185	7.44	4.42645	7.03597	4.33815	8.12018	4.32473	8.22782	6.40382	9.15173	1.40615	7.41745	0.138879	7.62758	4.51182	4.93436
59	5.92395	3.30581	10.9369	5.82514	7.47846	8.36856	3.87164	8.37597	9.29133	9.1757	1.68659	0.722202	5.74482	5.2547	4.69833	-0.718626	0.884909	6.35948	0.627131	9.51176	-0.552	7.83571	11.2769	4.06196	-1.36718	10.9008	6.70685	5.57024	0.167838	6.04997	5.13968	4.91652	3.05385	6.55805	7.55058	4.27559	7.45846	3.95277	8.4587	4.95936	8.64479	7.02	9.64906	1.43294	7.23484	0.0516465	8.21644	4.073	4.639
60	6.0267	3.41757	11.2203	6.47004	7.93623	9.26467	4.11636	8.62033	9.10107	10.0819	1.63564	0.40196	6.32609	5.80157	4.29	-0.668747	0.927313	6.86346	1.90657	9.41463	-0.934727	8.02809	11.1881	5.18831	-1.44378	11.4891	6.84518	5.96271	0.114717	7.23512	4.47655	4.71191	3.69485	6.48252	7.60585	4.12209	7.76399	3.41927	8.44903	5.43464	9.04515	7.43794	10.0036	1.40755	6.95271	-0.154879	8.66128	3.329	4.12045
61	6.05492	3.54505	11.5601	7.12124	8.42006	10.104	4.32573	8.73891	8.86679	10.8002	1.58585	0.073	6.63506	6.24282	3.83467	-0.501242	0.919212	7.30585	3.00727	9.13297	-1.18709	7.8497	11.0733	6.21039	-1.45545	11.938	6.98503	6.23621	0.141424	8.29445	3.75688	4.35745	4.17873	6.35976	7.63464	3.96761	7.97488	2.83727	8.15709	5.768	9.38345	7.64164	10.2378	1.38461	6.60224	-0.462364	8.98027	2.40327	3.47718
62	6.03361	3.66815	11.9407	7.79351	8.8427	10.8686	4.53245	8.74727	8.6174	11.3433	1.56858	-0.200697	6.65268	6.59686	3.38622	-0.224626	0.911374	7.70685	3.89543	8.71287	-1.28	7.31059	10.9726	7.06959	-1.41183	12.2933	7.15345	6.41401	0.243778	9.21161	3.11234	3.90139	4.52882	6.17172	7.62679	3.79735	8.12931	2.28478	7.63303	5.99424	9.62048	7.63821	10.3807	1.41127	6.20982	-0.822444	9.21299	1.44055	2.81173
63	5.98409	3.76828	12.3218	8.48375	9.11563	11.5361	4.77282	8.6703	8.36265	11.7045	1.61099	-0.32901	6.41658	6.88527	2.99578	0.147495	0.929424	8.07897	4.55301	8.19833	-1.17542	6.46105	10.9085	7.7394	-1.31072	12.5934	7.36984	6.52163	0.427596	10.0144	2.62168	3.39085	4.80239	5.8974	7.58224	3.61139	8.25394	1.81462	6.95258	6.15067	9.73303	7.47088	10.4557	1.51659	5.77205	-1.18684	9.38793	0.564909	2.19218
64	5.92054	3.83489	12.6607	9.16682	9.15618	12.087	5.07282	8.53591	8.10973	11.9025	1.72782	-0.230636	5.99609	7.13491	2.699	0.579909	0.998636	8.43327	4.98909	7.64191	-0.861	5.36618	10.8796	8.23727	-1.14273	12.8577	7.64155	6.58109	0.703182	10.7388	2.30745	2.86818	5.04655	5.53573	7.50709	3.40636	8.35145	1.45973	6.19018	6.27073	9.70036	7.20364	10.4862	1.71036	5.26645	-1.49864	9.52527	-0.141273	1.64564
65	5.84802	3.87172	12.9244	9.80976	9.00535	12.4901	5.45	8.36952	7.83737	11.9981	1.91913	0.125626	5.49046	7.37492	2.50033	1.01261	1.14495	8.77388	5.25002	7.08139	-0.375515	4.09501	10.8377	8.60101	-0.909838	13.0845	7.96586	6.60566	1.06282	11.3957	2.15543	2.37203	5.27779	5.10517	7.36664	3.15214	8.40789	1.19025	5.39812	6.37776	9.51891	6.88376	10.4812	1.97552	4.6828	-1.7162	9.63489	-0.631909	1.18691
66	5.76309	3.88897	13.0976	10.3788	8.71634	12.7454	5.90145	8.18467	7.50659	12.0366	2.17649	0.724626	4.97992	7.63258	2.36011	1.40912	1.38516	9.09602	5.38625	6.51831	0.265758	2.71889	10.7349	8.8331	-0.62296	13.2582	8.32906	6.6306	1.48473	11.9913	2.13444	1.92312	5.47288	4.64869	7.12185	2.82147	8.39907	0.972091	4.62139	6.4703	9.21873	6.50442	10.4283	2.27091	4.03226	-1.82335	9.72442	-0.891364	0.828545
67	5.65917	3.89517	13.169	10.8553	8.37267	12.864	6.398	7.986	7.09167	12.0163	2.48033	1.504	4.501	7.917	2.251	1.75267	1.72933	9.38933	5.42833	5.953	1.075	1.30667	10.568	8.925	-0.295	13.362	8.721	6.67233	1.942	12.504	2.19933	1.528	5.596	4.182	6.739	2.41533	8.284	0.822667	3.901	6.524	8.818	6.019	10.304	2.56267	3.34233	-1.818	9.78567	-0.926	0.571
68	5.52943	3.8953	13.1335	11.2189	8.05827	12.8649	6.88664	7.75855	6.5951	11.9163	2.8059	2.37935	4.06138	8.21252	2.15567	2.03716	2.17889	9.6348	5.41504	5.39937	2.03836	-0.0692525	10.3525	8.85282	0.0572828	13.3827	9.11889	6.70356	2.40923	12.8842	2.30832	1.195	5.62318	3.68131	6.21233	1.95524	8.03783	0.763929	3.28858	6.48218	8.34676	5.40242	10.0983	2.85424	2.65791	-1.70935	9.78772	-0.768455	0.408364
69	5.37094	3.89726	13.0022	11.4574	7.787	12.7621	7.32627	7.48203	6.01492	11.6991	3.13933	3.28119	3.66685	8.49707	2.05678	2.25122	2.72055	9.80736	5.38799	4.87874	3.08564	-1.32967	10.0983	8.61072	0.399545	13.3056	9.49086	6.69313	2.87067	13.145	2.4287	0.926697	5.54512	3.1418	5.57506	1.46397	7.6789	0.784758	2.81715	6.31194	7.91379	4.72015	9.815	3.14875	2.01326	-1.51601	9.71798	-0.502091	0.311273
70	5.18159	3.90341	12.7866	11.5761	7.57509	12.569	7.68382	7.14982	5.34818	11.3244	3.47285	4.16088	3.34006	8.74858	1.94233	2.39997	3.32309	9.90003	5.35312	4.391	4.16573	-2.40573	9.80994	8.22748	0.690242	13.1107	9.82388	6.63197	3.32297	13.2844	2.53718	0.720727	5.34245	2.57873	4.83473	0.960242	7.2397	0.843545	2.51118	6.033	7.54236	4.05355	9.45064	3.43206	1.41242	-1.28385	9.57903	-0.195	0.251818
71	4.96199	3.91105	12.486	11.5931	7.4071	12.3037	7.94927	6.765	4.59993	10.7773	3.79473	4.95405	3.11099	8.94378	1.80411	2.52944	3.92777	9.90235	5.29773	3.89791	5.23961	-3.26369	9.48637	7.75081	0.943232	12.7745	10.0979	6.53289	3.76329	13.2821	2.61114	0.549576	5.02836	2.0067	4.00427	0.485768	6.74282	0.907737	2.35673	5.689	7.19418	3.49009	8.9943	3.6886	0.852576	-1.07738	9.37694	0.116273	0.224909
72	4.71511	3.91725	12.1017	11.5361	7.25761	11.9821	8.13855	6.33076	3.78154	10.0667	4.09866	5.62006	2.97927	9.06347	1.63811	2.65627	4.48001	9.79066	5.22028	3.37384	6.27294	-3.91433	9.12243	7.21249	1.19563	12.292	10.2888	6.39939	4.18766	13.1437	2.63968	0.393424	4.63936	1.44249	3.10703	0.0552222	6.1963	0.969293	2.30409	5.31227	6.85403	3.08418	8.43218	3.9069	0.333909	-0.91498	9.13899	0.421545	0.264091
73	4.44692	3.92034	11.6511	11.4511	7.11045	11.616	8.26236	5.83618	2.91691	9.22645	4.38191	6.14309	2.91464	9.08973	1.446	2.77409	4.94764	9.55064	5.12827	2.82245	7.227	-4.39745	8.70582	6.647	1.43827	11.6436	10.3822	6.23055	4.59173	12.8759	2.62545	0.237727	4.20236	0.916273	2.18109	-0.321636	5.60427	1.01918	2.31082	4.91845	6.53027	2.82709	7.76382	4.08845	-0.146	-0.783818	8.87618	0.703545	0.351909
74	4.16284	3.91832	11.1625	11.3488	6.95987	11.2141	8.322	5.26324	2.03013	8.3019	4.64331	6.51368	2.8832	9.00744	1.22756	2.87364	5.32418	9.18815	5.02209	2.26032	8.06748	-4.74297	8.23843	6.08685	1.64847	10.8318	10.3877	6.02927	4.97379	12.465	2.57693	0.0676061	3.74512	0.455263	1.26773	-0.635051	4.97979	1.05127	2.34824	4.52039	6.22839	2.67912	7.00018	4.24522	-0.593293	-0.690485	8.58647	0.943182	0.437455
75	3.86979	3.908	10.6421	11.2127	6.79902	10.7741	8.31291	4.62494	1.16316	7.31075	4.88336	6.74759	2.87231	8.82482	0.992444	2.94566	5.61104	8.71089	4.89008	1.71528	8.77876	-4.96534	7.74333	5.54628	1.82329	9.90375	10.3173	5.80111	5.33118	11.9004	2.49983	-0.121545	3.29318	0.0602828	0.40803	-0.879566	4.34684	1.07458	2.39473	4.13567	5.9583	2.60382	6.14976	4.38512	-1.01151	-0.648566	8.27675	1.13773	0.522909
76	3.57507	3.8859	10.066	11.0586	6.63118	10.257	8.215	3.96527	0.393242	6.25606	5.10621	6.87621	2.87809	8.56394	0.756	2.976	5.81673	8.13642	4.72679	1.20967	9.36973	-5.0733	7.2367	5.03248	1.96667	8.91361	10.1825	5.54685	5.66179	11.192	2.39882	-0.317455	2.86564	-0.283758	-0.357545	-1.05803	3.74658	1.10627	2.44791	3.78609	5.73491	2.57691	5.21964	4.51433	-1.3913	-0.663273	7.96191	1.29509	0.629273
77	3.28179	3.85035	9.43668	10.8974	6.47691	9.60322	8.01955	3.32906	-0.224212	5.15047	5.32142	6.9401	2.88671	8.25102	0.524889	2.97006	5.96221	7.48731	4.54509	0.755778	9.85221	-5.0779	6.71233	4.549	2.10258	7.89764	9.98274	5.26509	5.9699	10.3406	2.27803	-0.499273	2.47518	-0.593293	-1.02627	-1.17896	3.21405	1.16902	2.51142	3.49167	5.55742	2.57897	4.21873	4.63893	-1.71572	-0.727687	7.65827	1.42636	0.762545
78	2.99208	3.80131	8.77333	10.6957	6.35178	8.78767	7.732	2.74767	-0.676222	4.03456	5.53789	6.95789	2.896	7.911	0.303222	2.93633	6.08433	6.76756	4.36911	0.361889	10.2297	-5	6.16989	4.08544	2.28367	6.89722	9.70644	4.97311	6.26222	9.28833	2.13711	-0.645667	2.14367	-0.884444	-1.598	-1.25111	2.76511	1.26822	2.592	3.266	5.41633	2.59733	3.16367	4.76111	-1.97222	-0.818111	7.37967	1.546	0.92
79	2.70992	3.74118	8.10279	10.4144	6.25764	7.83233	7.35191	2.22945	-0.965606	2.95397	5.76139	6.90188	2.92706	7.5523	0.103	2.87845	6.20673	5.97997	4.21294	0.033	10.4825	-4.86827	5.59873	3.61985	2.5787	5.95618	9.342	4.69473	6.54445	7.98536	1.9733	-0.743545	1.89882	-1.16112	-2.06591	-1.28182	2.40324	1.40455	2.68918	3.11455	5.30291	2.62336	2.091	4.86982	-2.15867	-0.901273	7.13518	1.66527	1.091
80	2.44092	3.67535	7.45941	10.0445	6.17534	6.78222	6.89791	1.77482	-1.09006	1.94905	5.99545	6.73233	2.99631	7.17499	-0.0644444	2.81147	6.30447	5.16047	4.07963	-0.231687	10.581	-4.70886	4.9668	3.12837	3.04437	5.10054	8.87815	4.45286	6.82391	6.41382	1.7969	-0.786545	1.75145	-1.41062	-2.42333	-1.24697	2.12079	1.57225	2.80203	3.0297	5.20939	2.65658	1.05785	4.95519	-2.27525	-0.956485	6.92284	1.78945	1.27118
81	2.19469	3.61547	6.88486	9.62244	6.09291	5.704	6.39118	1.38324	-1.04957	1.04886	6.23911	6.43496	3.10649	6.79306	-0.196444	2.74782	6.36784	4.35483	3.97291	-0.44296	10.4761	-4.54041	4.28586	2.58211	3.70837	4.33609	8.33111	4.27134	7.10533	4.69482	1.62873	-0.775879	1.69945	-1.61834	-2.66894	-1.12828	1.90455	1.76389	2.92645	3.00042	5.14079	2.69818	0.119212	5.01009	-2.31801	-0.968707	6.73847	1.92091	1.45173
82	1.98464	3.57167	6.521	9.18664	5.998	4.66	5.85227	1.05355	-0.865273	0.280909	6.48982	6.04109	3.252	6.43091	-0.277	2.68936	6.40964	3.59745	3.894	-0.614818	10.1766	-4.36591	3.64373	1.96682	4.55009	3.65609	7.72782	4.16373	7.39382	3.07373	1.48782	-0.716727	1.739	-1.77891	-2.80518	-0.931364	1.74209	1.97582	3.06245	3.02827	5.09482	2.74109	-0.686545	5.03664	-2.28736	-0.930909	6.56782	2.06236	1.63136
83	1.81711	3.53929	6.11599	8.78135	5.86792	3.71478	5.29127	0.779697	-0.570737	-0.334061	6.7448	5.5804	3.42802	6.11114	-0.291222	2.64744	6.43852	2.91744	3.84328	-0.763273	9.72397	-4.18506	3.12161	1.28074	5.51513	3.06907	7.10639	4.13593	7.68984	1.70694	1.3859	-0.613333	1.86642	-1.88747	-2.83709	-0.671687	1.62413	2.21054	3.21276	3.11821	5.06324	2.779	-1.32224	5.04342	-2.19609	-0.843879	6.39801	2.20655	1.817
84	1.6985	3.51512	5.58468	8.4506	5.68427	2.913	4.71964	0.568121	-0.189434	-0.790505	6.99816	5.10118	3.62208	5.85076	-0.240111	2.63059	6.46101	2.34823	3.81849	-0.904434	9.16145	-4.00078	2.7721	0.551677	6.54897	2.58653	6.50504	4.18984	7.98315	0.700545	1.32282	-0.469606	2.08876	-1.95114	-2.75891	-0.364182	1.55223	2.46823	3.37558	3.26864	5.03791	2.80909	-1.77376	5.04926	-2.0629	-0.718364	6.24025	2.344	2.01773
85	1.63918	3.50484	5.27558	8.23336	5.42985	2.28067	4.16091	0.440818	0.264515	-1.08524	7.24318	4.64058	3.81691	5.65985	-0.116	2.649	6.48445	1.91558	3.81318	-1.04894	8.55455	-3.81461	2.61055	-0.160061	7.60418	2.22258	5.94718	4.33845	8.25948	0.0497273	1.28727	-0.289364	2.38809	-1.97603	-2.57745	-0.023	1.53306	2.73933	3.55527	3.47191	5.01227	2.82618	-2.06973	5.07367	-1.90061	-0.559333	6.12273	2.46964	2.23482
86	1.64066	3.50748	5.01063	8.16341	5.09912	1.82	3.63909	0.417333	0.759202	-1.21698	7.48067	4.23481	3.99611	5.54677	0.0735556	2.71388	6.52097	1.63482	3.82426	-1.19364	7.98467	-3.62172	2.61761	-0.78602	8.62883	1.99964	5.45465	4.59122	8.5142	-0.332758	1.28279	-0.0774848	2.73691	-1.9566	-2.30985	0.355343	1.56762	3.01538	3.75206	3.71667	4.98052	2.81942	-2.23806	5.13073	-1.71947	-0.365657	6.06108	2.57618	2.45809
87	1.6983	3.51962	4.75965	8.26109	4.67889	1.51278	3.16755	0.487758	1.25677	-1.20242	7.71338	3.90992	4.15033	5.51665	0.310778	2.8246	6.5777	1.51973	3.85283	-1.32602	7.51282	-3.42387	2.78383	-1.26267	9.55574	1.91802	5.04935	4.93294	8.74648	-0.51503	1.33247	0.164091	3.11791	-1.87338	-1.98164	0.76902	1.64991	3.28732	3.96458	3.99309	4.93303	2.77867	-2.29852	5.22956	-1.53232	-0.13998	6.05181	2.65745	2.67355
88	1.80652	3.53999	4.47991	8.49745	4.137	1.32833	2.75464	0.611727	1.72339	-1.09139	7.94194	3.66764	4.27521	5.57345	0.580333	2.97597	6.64891	1.54558	3.88955	-1.45239	7.18464	-3.22748	3.1003	-1.55836	10.3513	1.94582	4.72518	5.34658	8.96324	-0.569636	1.42139	0.429636	3.51036	-1.71712	-1.62855	1.18888	1.76315	3.53712	4.18982	4.28945	4.85218	2.69736	-2.27691	5.36927	-1.34612	0.114636	6.08236	2.71455	2.86991
89	1.94572	3.56782	4.142	8.85578	3.44289	1.229	2.422	0.744333	2.11944	-0.926889	8.16633	3.49967	4.34778	5.71944	0.860778	3.14856	6.72722	1.688	3.91856	-1.61522	7.00533	-3.03789	3.54022	-1.66522	10.9604	2.04133	4.48578	5.81511	9.167	-0.598333	1.54811	0.708	3.89367	-1.51833	-1.28867	1.56444	1.87211	3.75122	4.41567	4.59067	4.72333	2.56533	-2.209	5.53489	-1.16978	0.395444	6.13622	2.743	3.037
90	2.08991	3.59324	3.73503	9.29586	2.60312	1.16056	2.22364	0.843424	2.40209	-0.746606	8.38337	3.38996	4.33629	5.95037	1.12411	3.31935	6.78785	1.91347	3.92924	-1.85493	6.97588	-2.87258	4.04234	-1.62385	11.2867	2.15099	4.32914	6.32121	9.35475	-0.649636	1.72277	0.987879	4.25182	-1.33031	-1.00427	1.8621	1.93892	3.92022	4.612	4.88036	4.52176	2.36952	-2.14009	5.70173	-1.02507	0.698	6.19446	2.72591	3.16318
91	2.20262	3.63013	3.24191	9.75345	1.61791	1.066	2.20436	0.874636	2.53927	-0.598364	8.57409	3.30464	4.21809	6.25091	1.338	3.46118	6.79018	2.17545	3.90791	-2.19045	7.09309	-2.75618	4.56664	-1.49864	11.2527	2.20536	4.228	6.82236	9.52018	-0.780727	1.938	1.25691	4.56073	-1.19664	-0.814909	2.05873	1.92573	4.03545	4.73245	5.13055	4.21309	2.09355	-2.12509	5.84609	-0.936636	1.00945	6.23109	2.65355	3.24009
92	2.24753	3.67691	2.67263	10.173	0.532434	0.880444	2.40291	0.816515	2.50686	-0.53399	8.70006	3.19394	3.97356	6.60019	1.46656	3.53911	6.71116	2.42147	3.83153	-2.65059	7.34418	-2.6976	5.07775	-1.37401	10.8641	2.15079	4.13837	7.25521	9.6523	-1.03364	2.164	1.49442	4.78185	-1.15181	-0.763667	2.12398	1.80289	4.07634	4.72127	5.29982	3.76436	1.71367	-2.22288	5.9461	-0.943121	1.30253	6.22298	2.50191	3.25127
93	2.20345	3.75527	2.02799	10.5265	-0.55301	0.553778	2.81455	0.668818	2.27584	-0.604212	8.71886	3.01995	3.58584	6.98481	1.48811	3.52073	6.54668	2.6077	3.67858	-3.27273	7.69855	-2.69618	5.54192	-1.33521	10.2104	1.94559	4.01634	7.5329	9.73121	-1.45964	2.35493	1.67327	4.86845	-1.21629	-0.884606	2.01277	1.54909	4.01214	4.52091	5.34897	3.15076	1.20533	-2.47345	5.96954	-1.1067	1.53865	6.15776	2.24264	3.16909
94	2.03755	3.85208	1.30945	10.806	-1.5807	0.059	3.37045	0.470273	1.81845	-0.879939	8.58367	2.77179	3.04879	7.41245	1.36367	3.37655	6.27324	2.71342	3.42621	-4.07721	8.12518	-2.74042	5.93158	-1.44939	9.41176	1.5613	3.81961	7.56627	9.71976	-2.14809	2.44373	1.76673	4.79336	-1.39348	-1.19255	1.71318	1.15861	3.80652	4.10555	5.24664	2.32409	0.583545	-2.86673	5.86633	-1.45991	1.67452	6.05142	1.851	2.95727
95	1.75738	3.96575	0.549424	11.0581	-2.50865	-0.299	3.947	0.341848	1.11224	-1.3717	8.25485	2.48184	2.88	7.90282	1.035	3.06469	5.91887	2.75328	3.05035	-5.05563	8.61676	-2.77285	6.19914	-1.79348	8.57705	1.291	3.55172	7.29332	9.57253	-3.15394	2.38618	1.73758	4.52155	-1.62393	-1.71048	1.23716	0.678071	3.42214	3.44658	4.98967	1.25052	-0.069697	-3.28494	5.59652	-1.96348	1.66637	5.98009	1.32136	2.582
96	1.4149	4.03521	-0.131182	11.3468	-3.29423	-0.605667	4.38827	0.448061	0.13597	-1.762	7.70066	2.23417	2.29428	8.45708	0.441667	2.56474	5.54735	2.79586	2.5507	-5.253	9.26085	-2.66101	6.29263	-2.38071	7.79137	1.291	3.37	6.66966	9.24395	-4.47379	2.14162	1.53227	4.05715	-1.70733	-2.46021	0.632768	0.280525	2.82502	2.56494	4.62461	-0.0861515	-0.562788	-3.51691	5.13936	-2.015	1.48802	6.07589	0.701455	2.02864
97	1.0596	4.10061	-0.519485	11.7291	-3.80682	-0.653	4.54536	0.809909	-1.12818	-2.19267	6.8753	2.09636	2.26055	9.0257	-0.473	1.84203	5.22288	2.93212	2.409	-6.71794	10.1947	-2.28615	6.15048	-2.81	7.08497	0.920909	3.39936	5.68897	8.699	-4.705	1.68073	1.09045	3.53755	-1.45776	-3.44527	0.0947879	0.167879	1.98209	1.67736	4.28727	-0.871	-0.731909	-3.46482	4.47282	-2.50161	1.14309	6.40418	0.488	1.30755
98	0.762891	4.18461	-0.472404	12.1859	-3.84326	-0.0787778	4.316	1.25361	-2.69009	-2.43183	5.74641	2.04287	2.70083	9.50288	-1.758	0.877848	4.94088	3.17278	1.89986	-7.29687	11.4411	-1.66866	5.73955	-3.4101	6.43557	1.02972	3.7803	4.41363	7.95495	-5.62485	1.0044	0.365121	3.22727	-0.909465	-3.794	-0.0708485	0.342576	0.855616	1.16885	4.15373	-0.871	-0.639485	-3.26836	3.63023	-2.2576	0.693444	6.8711	-0.0184545	1.115
99	0.582964	4.33413	-0.115101	12.6095	-3.55009	0.544111	3.65655	1.55112	-2.933	-2.04469	4.30381	1.96498	3.18097	9.76067	-2.036	0.585	4.62659	3.43003	1.99257	-7.45475	12.8437	-0.96698	5.0772	-3.71075	5.85662	1.55379	4.5668	4.099	7.14574	-7.13548	0.225	-0.672939	3.28458	-0.262414	-3.794	0.202242	0.60404	0.678	1.17548	4.30506	-2.95318	-0.522636	-3.17167	3.547	-1.64636	0.649	7.30172	-0.0200909	0.256818
100	0.461831	4.43917	0.215	12.858	-3.168	0.787	2.575	1.529	-2.933	-1.581	2.548	1.74	3.337	9.699	-2.036	-0.672	4.19	3.591	2.525	-7.587	14.166	-0.377	4.977	-3.372	5.402	1.96	5.415	2.145	6.543	-7.069	0.127	-2.014	3.609	0.258	-5.55	0.627	0.719	-2.343	1.437	4.661	-3.254	-0.615	-3.413	2.678	-1.026	0.317	7.531	0.296	0.256
[truncated: 36 more columns]

## Sheet: Rotation LHipFlex B3ComfM
all values Right	mean	std	steps
1	7.74562	3.60562	13.963	12.749	4.172	10.094	7.245	12.478	7.65	4.46	11.328	6.917	7.204	9.222	5.637	9.166	7.908	6.902	4.758	10.297	7.606	6.927	16.579	4.825	9.978	12.698	4.561	3.971	7.633	10.413	4.14	4.44	9.784	2.751	8.332	10.164	6.129	4.292	8.426	13.425	5.047	4.686	4.331	7.552	-0.643	10.802	10.452	6.832	5.061
2	7.07235	3.59043	12.7572	11.6414	2.46214	9.62823	5.40885	10.7361	7.05397	3.51982	11.5487	6.49879	6.43371	8.87696	6.13783	8.6862	7.12332	5.7559	4.36727	10.1543	6.71237	5.7646	15.5042	4.45058	9.37284	11.4415	4.07378	3.37117	7.308	9.74918	3.26091	4.01675	8.82406	2.54083	7.55222	9.42538	5.04673	3.75311	7.53997	13.5086	3.5261	3.95331	3.57048	6.605	-1.31212	10.5783	9.18906	6.1873	4.71642
3	6.59768	3.59819	11.5825	10.6808	2.19758	9.24637	3.87299	9.14156	6.51258	2.88988	12.8615	6.24567	6.07146	8.76331	6.78865	8.29576	6.5623	4.84111	4.10073	10.1612	5.98005	4.71311	14.5524	4.20115	8.83778	10.3417	3.59133	2.93621	7.16671	9.38209	2.51503	3.93972	8.1257	2.74141	6.99422	8.94781	4.24418	3.602	7.28094	13.6244	2.39465	3.3643	2.95263	5.777	-1.754	10.7083	8.18361	5.64852	4.40188
4	6.28231	3.60033	10.4222	9.85264	2.26221	8.88009	2.66788	7.74612	6.03918	2.54127	14.1622	6.10618	6.11597	8.88285	7.51579	7.99452	6.12764	4.22058	3.86073	10.3425	5.41227	3.85997	13.6878	4.12736	8.31176	9.33961	3.05433	2.73645	6.77	9.25909	2.01236	4.21285	7.64333	3.33524	6.65133	8.69397	3.66491	3.67412	7.05636	13.7134	1.70003	2.85155	2.49039	5.131	-2.00309	11.192	7.41718	5.26212	4.06442
5	6.11737	3.60883	9.26157	9.12145	2.61963	8.51369	1.76992	6.61987	5.6893	2.45536	15.7156	6.04327	6.52928	9.22753	8.31163	7.83467	5.75817	3.97623	3.60182	10.7153	5.04958	3.33801	12.8888	4.25636	7.77762	8.35122	2.48544	2.83118	6.47376	9.35145	1.8603	4.82525	7.34364	4.27733	6.516	8.62596	3.27879	3.88683	6.86594	13.7434	1.40047	2.37054	2.15717	4.74	-2.09385	11.9881	6.84027	5.11358	3.72766
6	6.10567	3.63617	8.10168	8.42624	3.28047	8.17425	1.13073	5.83462	5.542	2.64306	17.5156	6.07706	7.24731	9.77947	9.21793	7.8953	5.47993	4.17083	3.35491	11.2892	4.94716	3.25171	12.1747	4.57452	7.27994	7.28761	1.96933	3.2402	5.98342	9.65045	2.11612	5.7477	7.21782	5.50271	6.60489	8.72587	3.08636	4.14611	6.782	13.734	1.42445	1.94642	1.89283	4.665	-2.00567	13.0275	6.38455	5.27978	3.4894
7	6.28183	3.71072	6.95188	7.70082	4.27145	7.91627	0.730061	5.45433	5.66127	3.13209	19.5934	6.27273	8.20552	10.5152	10.2781	8.23639	5.38421	4.848	3.23327	12.0775	5.14845	3.63479	11.6123	5.05455	6.9293	6.15882	1.65	3.94027	5.59991	10.1621	2.78045	6.92994	7.28794	6.95418	6.95	9.00527	3.12591	4.53264	6.90355	13.7499	1.75073	1.65988	1.631	4.933	-1.66864	14.2336	6.03218	5.79621	3.48488
8	6.68764	3.86052	5.84906	6.97085	5.60644	7.80503	0.585535	5.56479	6.08027	3.93597	21.9022	6.70758	9.3517	11.4071	11.5156	8.87774	5.55816	5.91513	3.37945	13.1025	5.67672	4.45197	11.2788	5.66918	6.85207	5.13155	1.68333	4.88146	5.29453	10.9004	3.80536	8.31502	7.58502	8.59539	7.57533	9.48949	3.45236	5.1968	7.31018	13.8841	2.35323	1.6033	1.36576	5.54	-1.02197	15.543	5.83621	6.65167	3.82348
9	7.35489	4.08996	4.87866	6.36764	7.20189	7.89026	0.721152	6.11993	6.795	5.05085	24.3825	7.44018	10.6498	12.4255	12.93	9.81146	6.11388	7.29743	3.89982	14.3852	6.5289	5.6284	11.2442	6.4057	7.11302	4.41144	2.18222	6.01234	5.20764	11.8625	5.10503	9.85037	8.12975	10.3934	8.47333	10.2274	4.10567	6.30429	8.02994	14.226	3.2388	1.84266	1.19871	6.458	-0.0454848	16.9082	5.87997	7.80678	4.55751
10	8.29276	4.36741	4.15573	6.10291	8.99391	8.19564	1.15191	7.04973	7.77327	6.47836	26.9677	8.49455	12.069	13.5525	14.5012	11.0015	7.05382	8.92218	4.83909	15.9173	7.66936	7.07991	11.5415	7.28464	7.70936	4.16045	3.187	7.27573	5.44964	13.0364	6.65064	11.481	8.92227	12.311	9.593	11.1972	5.09764	7.84327	9.03355	14.8314	4.39336	2.41473	1.27355	7.656	1.26736	18.2945	6.27573	9.20736	5.67064
11	9.4823	4.64878	3.77199	6.28164	10.92	8.72798	1.88357	8.27142	8.9723	8.13885	29.5799	9.84697	13.5782	14.7937	16.2116	12.3996	8.35687	10.7145	6.18291	17.6442	9.04139	8.72237	12.1555	8.30079	8.60823	4.46012	4.70133	8.61229	6.02281	14.3991	8.42482	13.1405	9.94845	14.3117	10.885	12.3704	6.41506	9.75554	10.2461	15.6983	5.75981	3.32012	1.70345	9.097	2.85085	19.6833	7.06388	10.7934	7.08348
12	10.8802	4.89861	3.78989	6.91	12.9309	9.48889	2.90644	9.69989	10.3403	9.95033	32.1207	11.4317	15.1468	16.1893	18.0547	13.9517	9.94756	12.6153	7.87	19.48	10.5742	10.477	13.0529	9.442	9.75333	5.35367	6.58444	9.97644	6.88956	15.907	10.4337	14.7878	11.1746	16.3536	12.2888	13.7138	8.02133	11.9422	11.58	16.7749	7.26778	4.52144	2.55844	10.738	4.63767	21.0677	8.202	12.5069	8.68378
13	12.429	5.10526	4.22076	7.93673	14.9883	10.4845	4.19545	11.2625	11.8181	11.8687	34.5152	13.1738	16.7554	17.749	20.0191	15.6061	11.7008	14.5645	9.81545	21.3305	12.1927	12.2978	14.1595	10.7005	11.0745	6.72536	8.706	11.3417	7.97991	17.5111	12.6545	16.4723	12.5488	18.3938	13.7557	15.1861	9.85782	14.2838	12.9683	18.0012	8.81842	5.95494	3.73409	12.535	6.56827	22.4595	9.586	14.3044	10.3587
14	14.0766	5.26755	5.03163	9.29245	17.0632	11.7211	5.71139	12.907	13.3525	13.8635	36.733	14.9793	18.4042	19.4805	22.0768	17.3312	13.4923	16.5193	11.8967	23.1152	13.851	14.1867	15.3911	12.0605	12.5037	8.40737	10.9309	12.7071	9.21658	19.1604	14.9832	18.2571	14.0146	20.3811	15.2443	16.7297	11.8587	16.6697	14.3853	19.3176	10.3451	7.55512	5.1358	14.447	8.59927	23.8757	11.0896	16.1705	12.0401
15	15.7815	5.39054	6.15498	10.8451	19.1287	13.1775	7.40788	14.5889	14.9157	15.8958	38.7475	16.7344	20.1029	21.374	24.1866	19.1222	15.2333	18.4396	14.0453	24.7993	15.5294	16.1858	16.6855	13.4954	13.9771	10.2779	13.1559	14.1066	10.522	20.8316	17.3203	20.1338	15.5128	22.2763	16.7504	18.2845	13.9604	19.0225	15.8307	20.6669	11.8097	9.27864	6.66083	16.445	10.7132	25.3287	12.5717	18.0909	13.7231
16	17.5176	5.48086	7.50318	12.4925	21.1578	14.8148	9.24461	16.2855	16.501	17.9279	40.5338	18.3966	21.8756	23.3904	26.2999	20.9857	16.88	20.2862	16.2227	26.3943	17.2279	18.329	18.0172	14.9878	15.4883	12.2558	15.323	15.618	11.831	22.5025	19.6101	22.0685	17.0019	24.0581	18.2967	19.8118	16.1085	21.2864	17.3144	22.012	13.1888	11.1152	8.22836	18.512	12.9169	26.8208	13.9877	20.0492	15.4238
17	19.2742	5.54082	8.99258	14.1763	23.1303	16.5964	11.1697	17.992	18.1106	19.9263	42.0525	20.0022	23.7104	25.4709	28.3657	22.9292	18.4643	22.0252	18.4107	27.9332	18.9635	20.6333	19.3983	16.519	17.0724	14.2986	17.407	17.5353	13.1312	24.153	21.8118	24.0243	18.4641	25.7101	19.8953	21.2968	18.2722	23.4396	18.8578	23.3491	14.4857	13.0708	9.78491	20.622	15.2225	28.3419	15.4202	22.0571	17.1565
18	21.0437	5.57123	10.5357	15.8615	25.0226	18.4875	13.1452	19.706	19.7493	21.8579	43.2743	21.5663	25.5829	27.5471	30.3422	24.9511	20.0185	23.6439	20.5985	29.4383	20.7531	23.0966	20.8495	18.0665	18.7528	16.3902	19.4146	20.0904	14.4481	25.7648	23.8745	25.9592	19.9075	27.2216	21.5424	22.7302	20.4461	25.4574	20.5066	24.6994	15.7218	15.1467	11.3085	22.744	17.6339	29.874	16.9289	24.1202	18.9284
19	22.8127	5.57548	12.0828	17.5343	26.7989	20.4601	15.1402	21.4217	21.4264	23.6878	44.2348	23.0786	27.4568	29.5679	32.204	27.0322	21.5506	25.1587	22.7754	30.9145	22.6026	25.6735	22.3771	19.6092	20.5366	18.5197	21.374	23.065	15.7965	27.3246	25.7624	27.8035	21.3495	28.5915	23.222	24.104	22.6157	27.3056	22.2886	26.0927	16.9283	17.3417	12.7907	24.847	20.1187	31.3967	18.5354	26.2125	20.734
20	24.5655	5.55278	13.6078	19.1937	28.4326	22.4827	17.1358	23.1361	23.1446	25.3927	44.9731	24.5376	29.2892	31.5085	33.943	29.1338	23.0582	26.5811	24.9266	32.3455	24.495	28.2864	23.9673	21.1366	22.4163	20.6679	23.312	26.1196	17.1956	28.8166	27.4726	29.4676	22.8058	29.836	24.8992	25.3891	24.7515	28.9617	24.1862	27.549	18.1293	19.6412	14.23	26.904	22.645	32.8841	20.2518	28.2846	22.563
21	26.2876	5.5026	15.1137	20.8388	29.9247	24.5211	19.1158	24.8446	24.8845	26.9659	45.5521	25.9439	31.0459	33.3511	35.5617	31.2069	24.5333	27.9303	27.0255	33.7029	26.3894	30.8607	25.5955	22.6563	24.3745	22.8168	25.2418	29.0462	18.6609	30.2247	29.0073	30.9298	24.2775	30.9966	26.5254	26.5692	26.825	30.4315	26.1608	29.0659	19.3428	22.0017	15.6296	28.885	25.1808	34.3105	22.0524	30.2862	24.3926
22	27.9698	5.4201	16.638	22.4725	31.2928	26.5365	21.0696	26.544	26.6099	28.4253	46.0373	27.287	32.7062	35.0909	37.0686	33.2005	25.9739	29.2293	29.0321	34.9597	28.2348	33.3353	27.2461	24.1815	26.3973	24.9494	27.1713	31.7405	20.2285	31.5405	30.3793	32.2557	25.7546	32.1214	28.0547	27.6991	28.8089	31.7534	28.1541	30.619	20.5747	24.361	17.0202	30.744	27.6769	35.6579	23.8795	32.1842	26.187
23	29.6087	5.30298	18.2212	24.088	32.5928	28.4902	22.9892	28.2326	28.2937	29.7993	46.4821	28.561	34.2672	36.7491	38.4774	35.0759	27.3752	30.4984	30.904	36.1057	29.9888	35.6661	28.9121	25.7207	28.4556	27.0411	29.0989	34.1714	21.916	32.772	31.621	33.5324	27.2239	33.2501	29.4584	28.8398	30.6807	32.973	30.1093	32.1776	21.8209	26.6559	18.4383	32.449	30.0807	36.9137	25.6723	33.9699	27.9088
24	31.2035	5.15925	19.8862	25.6873	33.8938	30.3545	24.8656	29.9112	29.9258	31.1234	46.9362	29.7675	35.7362	38.3473	39.8053	36.8153	28.7533	31.7526	32.6075	37.1568	31.6317	37.8284	30.5849	27.272	30.5053	29.0749	31.0078	36.3527	23.7055	33.9366	32.7706	34.8053	28.6771	34.4086	30.7346	29.995	32.4245	34.1523	31.9868	33.711	23.0704	28.8382	19.9144	34.011	32.3525	38.0761	27.384	35.6592	29.5414
25	32.7572	4.99798	21.6396	27.285	35.2617	32.1272	26.6919	31.5774	31.5043	32.4256	47.4143	30.9228	37.1222	39.9037	41.0696	38.4172	30.1326	32.9975	34.169	38.1406	33.1636	39.8101	32.2603	28.8296	32.5193	31.0392	32.8793	38.3154	25.5901	35.0708	33.8631	36.0895	30.1215	35.6056	31.901	31.1261	34.0401	35.3301	33.7689	35.1871	24.3244	30.8892	21.4838	35.454	34.4759	39.166	28.9921	37.2683	31.095
26	34.2742	4.82427	23.4652	28.8878	36.7179	33.8258	28.4684	33.2323	33.0294	33.7265	47.8918	32.0551	38.4321	41.4281	42.2889	39.893	31.5253	34.2339	35.63	39.074	34.5949	41.6063	33.9236	30.3893	34.4891	32.951	34.7038	40.0871	27.5588	36.1994	34.9276	37.3808	31.5656	36.8374	32.9836	32.2204	35.5469	36.5312	35.458	36.6178	25.5962	32.8234	23.1837	36.806	36.4507	40.2071	30.5059	38.7983	32.5958
27	35.7609	4.63749	25.3532	30.5069	38.2517	35.4713	30.1949	34.8754	34.4959	35.0422	48.3393	33.1951	39.6761	42.9157	43.4797	41.2691	32.9322	35.4576	37.0398	39.9746	35.9404	43.2146	35.5664	31.9557	36.4189	34.8291	36.482	41.6863	29.6155	37.339	35.9873	38.6752	32.9991	38.0897	34.0111	33.2907	36.9762	37.7644	37.0695	38.0379	26.9969	34.6713	25.028	38.094	38.2721	41.2133	31.9406	40.2504	34.076
28	37.223	4.4348	27.2993	32.1447	39.8379	37.0862	31.8785	36.4965	35.9028	36.3697	48.7632	34.369	40.8629	44.3445	44.6514	42.5766	34.3457	36.6563	38.4405	40.8675	37.2128	44.6493	37.1807	33.5356	38.3167	36.6627	38.217	43.1468	31.7548	38.5015	37.0466	39.9644	34.4105	39.3331	35.009	34.3496	38.3547	39.0235	38.6177	39.4557	28.7905	36.4644	26.9674	39.329	39.9511	42.1856	33.3314	41.6341	35.559
29	38.655	4.22247	29.3021	33.7949	41.4437	38.6741	33.5377	38.0768	37.2452	37.6967	49.1765	35.5883	41.9986	45.6853	45.8001	43.8347	35.7523	37.8214	39.8548	41.7727	38.4216	45.9178	38.7508	35.1464	40.1771	38.4488	39.8958	44.4883	33.9524	39.6873	38.0962	41.2427	35.7871	40.5404	35.9919	35.4066	39.6939	40.2902	40.1056	40.855	30.8592	38.2226	28.9457	40.522	41.4878	43.1194	34.7032	42.9387	37.0518
30	40.044	4.00869	31.3539	35.4405	43.0287	40.232	35.1866	39.5905	38.5131	39.0035	49.5394	36.8569	43.0851	46.9151	46.9103	45.0498	37.1343	38.9498	41.2861	42.6951	39.5724	47.038	40.2477	36.7965	41.9852	40.1721	41.5093	45.7226	36.1761	40.8825	39.1191	42.4984	37.1139	41.6886	36.9694	36.4605	40.9889	41.5323	41.522	42.2061	32.9869	39.9523	30.9063	41.678	42.8773	44.0109	36.0664	44.1443	38.5506
31	41.3729	3.80018	33.4372	37.0509	44.5369	41.7454	36.8288	41.0126	39.6928	40.2658	49.7959	38.1703	44.1205	48.0147	47.9597	46.2148	38.4714	40.0429	42.7192	43.6295	40.6652	48.0276	41.6403	38.4725	43.7177	41.8138	43.039	46.8517	38.3849	42.0643	40.0945	43.7065	38.3765	42.7545	37.9393	37.501	42.2254	42.6993	42.8482	43.4756	35.0252	41.6492	32.8002	42.795	44.1222	44.8592	37.4151	45.2406	40.0445
32	42.6241	3.60162	35.5288	38.6122	45.9297	43.1815	38.4443	42.3234	40.7692	41.4536	49.915	39.5104	45.0929	48.9702	48.9239	47.3092	39.7465	41.1052	44.1267	44.5563	41.6942	48.8912	42.9014	40.143	45.3463	43.3602	44.4586	47.8639	40.5211	43.2065	41.0078	44.8383	39.5706	43.7182	38.898	38.5106	43.3815	43.7314	44.0633	44.6275	36.8913	43.303	34.5893	43.862	45.2383	45.6624	38.7394	46.2233	41.5078
33	43.7829	3.41637	37.5986	40.1186	47.2042	44.5066	40.0102	43.5027	41.728	42.5425	49.884	40.8476	45.9865	49.7959	49.7741	48.3047	40.9457	42.1317	45.4818	45.4464	42.6496	49.6318	44.022	41.7693	46.8424	44.785	45.7369	48.739	42.529	44.2805	41.8416	45.8649	40.6959	44.5634	39.8374	39.4758	44.4326	44.5702	45.1422	45.6329	38.5204	44.9016	36.2698	44.866	46.2462	46.4162	40.0302	47.0887	42.9243
34	44.8373	3.24725	39.6157	41.568	48.3593	45.696	41.5113	44.5563	42.555	43.515	49.7327	42.148	46.7857	50.5063	50.4797	49.1707	42.0567	43.1073	46.76	46.268	43.517	50.2613	45.0037	43.309	48.18	46.089	46.8527	49.4593	44.3633	45.262	42.591	46.761	41.7497	45.2777	40.7443	40.3843	45.357	45.177	46.066	46.4773	39.9103	46.4283	37.836	45.791	47.155	47.1157	41.28	47.8323	44.2843
35	45.7715	3.09729	41.5502	42.9481	49.3514	46.7407	42.94	45.4704	43.2403	44.3312	49.4823	43.3695	47.4786	51.1216	51.0172	49.8783	43.0619	44.0071	47.9301	46.983	44.2811	50.7946	45.8408	44.706	49.3372	47.2785	47.792	50.022	45.9931	46.1281	43.238	47.5033	42.7241	45.853	41.5977	41.224	46.1234	45.5373	46.8124	47.1533	41.0802	47.8593	39.2883	46.62	47.9539	47.7547	42.4661	48.4509	45.5503
36	46.5746	2.97093	43.3737	44.2634	50.142	47.6443	44.2863	46.2335	43.7871	44.9708	49.147	44.4833	48.0635	51.6597	51.3722	50.4113	43.9448	44.8041	48.9783	47.5602	44.9243	51.241	46.5296	45.9385	50.3057	48.3511	48.5487	50.437	47.4089	46.8792	43.7654	48.0662	43.6088	46.2861	42.3757	41.9801	46.7242	45.6544	47.3798	47.6452	42.0482	49.168	40.6244	47.339	48.6577	48.3194	43.5665	48.9374	46.6912
37	47.2366	2.87418	45.0555	45.506	50.6927	48.4094	45.5393	46.8429	44.2029	45.4128	48.7455	45.4575	48.5357	52.1244	51.5293	50.7686	44.6833	45.4704	49.8881	47.9687	45.4267	51.6017	47.0672	46.9917	51.0866	49.3015	49.117	50.7171	48.6071	47.513	44.1558	48.4197	44.3933	46.5664	43.056	42.6271	47.1519	45.5265	47.8006	47.9513	42.8311	50.3328	41.8546	47.934	49.2743	48.7891	44.5605	49.2818	47.6932
38	47.7501	2.81513	46.5652	46.6671	51.0282	49.0323	46.6903	47.2945	44.4941	45.6458	48.3044	46.2667	48.8787	52.501	51.4685	50.9601	45.2773	45.9679	50.6448	48.1862	45.7727	51.8725	47.4494	47.8537	51.6826	50.1118	49.469	50.8707	49.5839	48.0301	44.4475	48.5295	45.0695	46.6712	43.6043	43.1251	47.3967	45.1879	48.133	48.0947	43.4377	51.3299	42.9983	48.388	49.804	49.1378	45.4263	49.4842	48.546
39	48.1074	2.79679	47.8814	47.7189	51.1525	49.5043	47.733	47.5741	44.6631	45.6822	47.8497	46.8903	49.0747	52.7701	51.1757	50.997	45.7365	46.2847	51.2255	48.2018	45.947	52.0441	47.6821	48.5133	52.0674	50.7753	49.6099	50.89	50.3504	48.4351	44.6874	48.3955	45.6333	46.5739	44.0101	43.463	47.454	44.6853	48.3863	48.098	43.8905	52.1238	44.0627	48.683	50.2363	49.3397	46.1419	49.5564	49.2442
40	48.3008	2.81909	48.9719	48.6631	51.0665	49.8253	48.6618	47.6945	44.6991	45.5538	47.4079	47.3195	49.1215	52.9037	50.6469	50.8851	46.0655	46.4322	51.6085	48.0148	45.936	52.1276	47.7568	48.9688	52.2285	51.2948	49.5363	50.7821	50.9119	48.7318	44.8465	48.0523	46.087	46.2686	44.2643	43.6721	47.3218	44.0575	48.5308	47.9753	44.2191	52.6853	45.0484	48.8	50.5534	49.3726	46.6849	49.4964	49.7815
41	48.3283	2.87634	49.8534	49.4988	50.7757	49.9854	49.4688	47.6567	44.5828	45.3065	47.0088	47.5645	49.0244	52.8618	49.8925	50.6207	46.2689	46.4137	51.7719	47.6364	45.7303	52.1424	47.6884	49.2278	52.1793	51.6616	49.2559	50.5545	51.3099	48.9228	44.8643	47.5281	46.4538	45.7484	44.3692	43.7774	46.9992	43.3455	48.5393	47.7265	44.4395	52.9772	45.9394	48.726	50.7398	49.2179	47.0312	49.2803	50.1489
42	48.2026	2.94684	50.5269	50.235	50.2865	49.9662	50.1469	47.4607	44.3115	44.9907	46.6671	47.6459	48.7811	52.6158	48.9402	50.2006	46.3495	46.2356	51.6937	47.087	45.3336	52.1062	47.4764	49.3026	51.9404	51.8623	48.7937	50.2262	51.5515	49.0101	44.7059	46.8485	46.7653	45.0522	44.3342	43.7884	46.4935	42.5957	48.404	47.3422	44.5594	52.966	46.7079	48.46	50.792	48.8705	47.1622	48.8988	50.3458
43	47.9081	3.05695	50.9934	50.867	49.6155	49.74	50.6948	47.1083	43.9063	44.6655	46.3818	47.5842	48.4001	52.171	47.8381	49.6371	46.2932	45.9111	51.3613	46.4003	44.7706	52.0355	47.1254	49.197	51.5203	51.8675	48.1963	49.8148	51.6284	48.9921	44.3785	46.0623	47.0073	44.2695	44.178	43.709	45.8282	41.8495	48.1328	46.8185	44.5685	52.6334	47.3444	48.008	50.6848	48.3465	47.0549	48.3656	50.3688
44	47.494	3.15101	51.2534	51.236	48.8363	49.296	51.1035	46.603	43.4009	44.3905	46.1498	47.388	47.9037	51.5447	46.6512	48.961	46.0695	45.468	50.786	45.6254	44.0628	51.9386	46.6529	48.9225	50.9369	51.6387	47.5399	49.3344	51.5297	48.8632	43.9919	45.2245	47.1304	43.4969	43.9316	43.551	45.0495	41.1538	47.7431	46.17	44.4614	51.9846	47.8398	47.408	50.4062	47.6819	46.7224	47.7153	50.1911
45	46.9884	3.22532	51.31	51.6967	48.0083	48.6582	51.3677	45.9563	42.846	44.204	45.9549	47.067	47.3369	50.7804	45.4463	48.2062	45.6857	44.972	49.997	44.8207	43.2241	51.8061	46.0938	48.492	50.2171	51.1776	46.9154	48.8049	51.246	48.628	43.625	44.4033	47.1004	42.7911	43.6362	43.3542	44.2263	40.547	47.2687	45.4318	44.2659	51.0509	48.1861	46.72	49.9543	46.9298	46.1913	46.9988	49.804
46	46.4278	3.27518	51.1682	52.1452	47.1863	47.8861	51.4843	45.2174	42.2965	44.1243	45.7755	46.6417	46.7505	49.9433	44.2641	47.4012	45.1797	44.4882	49.0257	44.0448	42.301	51.6062	45.5	47.9381	49.3965	50.4763	46.403	48.2478	50.7836	48.2979	43.2881	43.6646	46.916	42.1692	43.334	43.1693	43.4387	40.0434	46.7535	44.6645	44.0087	49.8869	48.3661	46.015	49.3369	46.1491	45.5041	46.2687	49.2267
47	45.8455	3.2621	50.8243	52.3405	46.4189	47.0565	51.4439	44.445	41.7935	44.1542	45.5827	46.1429	46.1875	49.1139	43.107	46.5753	44.5993	44.0768	47.9332	43.3424	41.3519	51.2956	44.9369	47.3125	48.5363	49.5563	46.0551	47.6915	50.1575	47.907	42.9853	43.0575	46.5838	41.6454	43.0658	43.024	42.7588	39.645	46.2408	43.9479	43.7078	48.5771	48.3733	45.358	48.5797	45.3869	44.7161	45.5586	48.4797
48	45.2628	3.23085	50.2766	52.3817	45.7471	46.2369	51.2341	43.6999	41.3476	44.275	45.3469	45.609	45.6807	48.3731	41.9417	45.7508	43.9993	43.7767	46.8003	42.7325	40.4011	50.8289	44.4776	46.6808	47.7123	48.4785	45.8324	47.1719	49.4073	47.4845	42.7407	42.6064	46.1585	41.2289	42.8556	42.9358	42.2226	39.3376	45.7563	43.3468	43.3739	47.2231	48.219	44.785	47.7287	44.6751	43.8993	44.8739	47.6038
49	44.7254	3.14513	49.5644	52.2455	45.1864	45.4698	50.8371	43.0301	40.9423	44.4402	45.0325	45.0802	45.2504	47.7749	40.732	44.9449	43.4248	43.5935	45.7083	42.2007	39.4386	50.1786	44.1621	46.1062	46.988	47.3348	45.6833	46.7246	48.6174	47.0558	42.5656	42.3137	45.7048	40.9055	42.7103	42.9073	41.8109	39.0865	45.298	42.8917	43.0072	45.917	47.9074	44.296	46.8456	44.0286	43.1554	44.2118	46.6818
50	44.2514	3.01579	48.7433	51.9194	44.722	44.7689	50.259	42.4603	40.5677	44.5779	44.622	44.5948	44.902	47.3362	40.696	44.1974	42.9	43.4664	44.6989	41.7061	38.4241	49.3765	43.9873	45.6262	46.3841	46.2371	45.5407	46.3872	47.8781	46.6302	42.4442	42.1711	45.2133	40.657	42.6146	42.9087	41.4745	38.8385	44.8469	42.5652	42.6009	44.7016	47.4608	43.858	46.0003	43.4497	42.589	43.5958	45.8115
51	43.8125	2.94951	47.8813	51.4047	44.3341	44.1198	49.5416	41.9887	40.2684	44.6072	44.1023	44.1822	44.6424	47.0941	38.3494	43.586	42.4193	43.3317	43.812	41.2024	37.309	49.2974	43.9036	45.2383	45.8852	45.2513	45.3412	46.2235	47.2644	46.2091	42.3319	42.1633	44.6608	40.4852	42.5184	42.9054	41.1454	38.5493	44.3833	42.3364	42.1391	43.5576	46.9075	43.42	45.2662	43.177	42.3206	43.1026	45.0807
52	43.4432	2.83279	47.0381	50.7625	44.0047	43.568	48.7462	41.5699	40.1507	44.4764	43.4893	43.8424	44.5035	47.11	37.3899	43.1925	41.9546	43.1374	43.1513	40.703	37.2395	48.1122	43.8552	44.8875	45.4349	44.4068	45.067	46.288	46.7964	45.8002	42.1761	42.2584	44.0516	40.4613	42.3587	42.8882	40.7722	38.2076	43.9059	42.2094	41.6114	42.4349	46.2875	42.946	44.6783	42.874	42.3803	42.8256	44.5931
53	43.1404	2.83193	46.2511	50.1122	43.7467	43.4217	47.9486	41.1475	40.3161	44.1842	42.8645	43.5616	44.5424	47.4038	36.8704	43.0511	41.4755	42.8521	42.8829	40.5706	34.967	47.8859	43.8481	44.4959	45.057	43.7153	44.7569	46.5583	46.4256	45.666	41.9873	42.311	43.4254	40.6879	42.0856	42.8078	40.3743	37.8415	43.4695	42.2338	41.0261	41.3103	45.6468	42.464	44.2228	42.5895	42.539	42.8095	44.458
54	42.9631	2.83271	45.5189	49.5882	43.6288	42.8635	47.2408	40.6868	40.7515	43.7691	42.4408	43.369	44.7409	47.9088	36.8154	43.1454	40.9624	42.4788	43.0907	39.7955	34.0257	47.8225	43.849	44.0404	45.057	43.6228	44.4842	46.9015	46.0822	45.666	41.873	42.311	42.8752	41.2163	41.6711	42.6255	40.0695	37.643	43.2195	42.4467	40.4115	40.2623	45.0146	42.071	43.8907	42.8364	42.6968	42.9936	44.7092
55	42.9408	2.82026	44.852	49.3249	43.7184	43.0948	46.6844	40.1935	41.2925	43.533	42.3976	43.3663	44.797	48.4239	37.0067	43.3841	40.4324	42.208	43.6185	39.7234	33.5115	47.6634	44.5825	43.794	44.8345	43.3099	44.458	47.1315	45.779	45.4242	41.873	42.4594	42.5362	41.9336	41.126	42.3604	40.0247	37.5259	43.359	42.7795	39.999	39.5057	44.4075	41.876	43.7064	43.3903	42.9606	43.2059	45.307
56	43.0471	2.82393	44.5787	49.386	44.0069	43.757	46.2387	39.7338	41.7253	43.533	42.6996	43.4793	45.0761	48.696	37.1599	43.6319	40.264	42.063	44.157	40.0053	33.4216	47.2641	45.4778	43.5773	44.5539	43.7391	44.1893	47.1336	45.779	45.67	41.873	42.4683	42.4942	42.5648	40.571	42.1467	40.338	37.5484	43.9347	43.0539	39.999	39.2493	43.8383	41.884	43.755	44.0968	42.994	43.2728	46.0477
57	43.2257	2.81714	43.4583	49.696	44.3623	44.5941	45.7535	39.6901	41.9091	43.533	43.0725	43.9623	45.1024	48.5634	37.0873	43.7625	40.264	42.0658	44.4634	40.4555	33.5716	46.6179	46.4482	43.6967	44.9904	44.4489	44.0518	46.8933	45.7242	46.0254	41.873	42.3084	42.685	42.8398	40.571	42.2269	40.9278	37.574	44.7227	43.0879	40.1433	39.465	43.3356	41.957	44.1002	44.7516	42.875	43.1074	46.6778
58	43.3276	2.82085	43.0795	50.1619	44.5693	45.3172	45.0739	39.775	41.7974	42.7366	43.2409	44.6345	44.91	48.0119	36.7464	43.6956	40.2067	42.3465	44.5177	40.8064	33.7566	45.7983	47.1845	44.2198	45.6626	45.0966	43.709	46.4588	45.7312	46.2192	41.8557	42.0223	42.9396	42.6492	40.3367	42.6478	41.5415	37.5877	45.4053	42.7705	40.9726	39.8727	42.9778	41.912	44.181	45.2072	42.5549	42.7278	47.0506
59	43.324	2.86369	43.1047	50.7094	44.4827	45.7822	44.1743	40.3947	41.417	42.6962	43.0893	45.2392	44.5073	47.1395	36.1975	43.4128	39.319	42.5456	44.3612	40.8823	33.8323	44.9092	47.5848	44.732	46.2527	45.3629	43.0592	45.9078	45.9701	46.1605	41.9904	41.6497	43.1296	42.0385	39.9658	43.0758	41.9257	37.8026	45.7757	42.0928	42.2755	40.1487	42.875	41.64	44.2156	45.4071	42.0313	42.2234	47.1604
60	43.2166	2.94013	43.4541	51.2921	44.0662	45.9819	43.1594	41.086	40.8456	42.7678	42.7178	45.569	43.9583	46.1045	35.5529	42.9564	39.3104	42.511	44.0405	40.6492	33.7282	44.0587	47.7184	44.9505	46.5082	45.2104	42.1248	45.3201	46.0547	45.8565	42.0638	41.2556	43.2493	41.1423	40.2719	43.2319	41.9555	37.8109	45.7751	41.1595	43.4821	40.0896	43.0974	41.122	45.3451	45.3641	41.4154	41.6951	47.0837
61	42.9346	3.06543	43.861	51.8514	43.4458	45.9803	42.1584	41.5339	40.1857	42.7565	42.2565	45.5504	43.3488	45.0818	34.9278	42.3957	39.2232	42.2423	43.595	40.1811	33.4462	43.3158	47.7093	44.8409	46.3389	44.7701	41.015	44.7535	45.8408	45.3625	42.0174	40.8995	43.3624	40.1223	40.5757	43.0902	41.6385	37.7891	45.4482	40.135	44.2452	39.6408	43.5474	40.409	45.4464	45.142	40.8123	41.1993	46.905
62	42.5576	3.19529	44.0866	52.2892	42.7583	45.8644	41.2628	41.6097	39.5325	42.6372	41.7993	45.2192	42.7482	44.1908	34.401	41.7967	38.9733	41.8056	43.0517	39.6064	33.0468	42.6797	47.6669	44.4888	45.7863	44.1951	39.8663	44.2224	45.3617	44.7532	41.878	40.6109	43.5452	39.123	40.6836	42.728	41.0691	37.7437	44.8979	39.1569	44.4918	38.8942	43.908	39.597	45.2824	44.8312	40.2365	40.7156	46.7029
63	42.1216	3.30098	44.0151	52.4621	42.111	45.7105	40.5087	41.3286	38.9229	42.4359	41.3978	44.6768	42.1834	43.4556	33.9876	41.192	38.5857	41.2852	42.4329	39.0476	32.6185	42.0872	47.6419	44.0178	44.9775	43.6327	38.7908	43.6968	44.7713	44.1057	41.6862	40.3789	43.8133	38.236	40.5311	42.2452	40.3787	37.7203	44.2535	38.2961	44.4185	38.0123	43.9822	38.791	44.9267	44.5135	39.6514	40.179	46.5333
64	41.6511	3.37154	43.7029	52.2426	41.556	45.5529	39.8721	40.7719	38.3384	42.1954	41.0645	44.0576	41.6437	42.8308	33.6423	40.5699	38.1336	40.7435	41.7453	38.5761	32.2296	41.4575	47.4316	43.5277	44.0726	43.1922	37.854	43.1386	44.2283	43.4752	41.4812	40.1676	44.0495	37.4962	40.144	41.7402	39.6883	37.7535	43.6366	37.5455	44.2487	37.1422	43.7425	38.055	44.4601	44.2337	39.0085	39.5274	46.4127
65	41.1574	3.40708	43.2269	51.7339	41.082	45.3775	39.2837	40.1105	37.7403	41.9514	40.7501	43.4965	41.0942	42.2415	33.2932	39.8912	37.6714	40.216	40.9748	38.1914	31.9043	40.7324	46.8033	43.0702	43.2009	42.8787	37.0787	42.5303	43.7864	42.8651	41.2802	39.9341	44.1177	36.8672	39.6017	41.2909	39.0648	37.8275	43.1077	36.8436	44.1088	36.3712	43.2645	37.398	43.9475	43.9945	38.2718	38.7397	46.3105
66	40.6364	3.42544	42.6663	51.0556	40.6322	45.1373	38.6664	39.4754	37.098	41.7057	40.3905	43.0752	40.4966	41.6254	32.8874	39.1239	37.2001	39.6904	40.1157	37.8371	31.6278	39.8918	45.8222	42.6357	42.4123	42.5919	36.4044	41.8558	43.4037	42.2431	41.07	39.6349	43.96	36.3022	39.0366	40.9072	38.5112	37.8702	42.6498	36.1274	44.0011	35.7087	42.6813	36.78	43.422	43.7649	37.4276	37.8279	46.1752
67	40.0759	3.45014	42.0783	50.334	40.148	44.78	37.966	38.9437	36.387	41.419	39.9327	42.79	39.8257	40.945	32.4023	38.2613	36.6817	39.122	39.181	37.435	31.3667	38.9493	44.6617	42.163	41.693	42.254	35.7673	41.1143	42.987	41.575	40.822	39.237	43.5557	35.7607	38.5213	40.5407	37.984	37.8083	42.208	35.363	43.9033	35.0993	42.143	36.153	42.878	43.5007	36.494	36.829	45.9563
68	39.4613	3.49574	41.4803	49.6688	39.6005	44.2701	37.153	38.5191	35.6023	41.0159	39.3412	42.5771	39.0808	40.189	31.839	37.3174	36.0756	38.4649	38.1969	36.9013	31.0817	37.9524	43.446	41.5775	40.9954	41.8421	35.1224	40.3178	42.4602	40.8267	40.4925	38.7306	42.9198	35.2097	38.0573	40.1718	37.4183	37.5822	41.7198	34.5555	43.7833	34.4753	41.7219	35.474	42.2786	43.1628	35.5198	35.8012	45.616
69	38.7822	3.56162	40.8442	49.0666	38.9825	43.5941	36.2185	38.1512	34.7621	40.4386	38.6068	42.341	38.2845	39.3648	31.2237	36.3124	35.3576	37.6778	37.2189	36.1875	30.7361	36.966	42.269	40.862	40.2764	41.3286	34.4441	39.484	41.7913	39.9973	40.058	38.1276	42.0999	34.6134	37.6051	39.7445	36.7631	37.1681	41.1444	33.7375	43.5704	33.7975	41.3999	34.721	41.5998	42.7258	34.5681	34.8025	45.1392
70	38.032	3.63099	40.1108	48.4849	38.3078	42.7628	35.1725	37.7586	33.8965	39.6515	37.7678	42.0013	37.4783	38.4873	30.5965	35.2675	34.5311	36.7281	36.2965	35.3065	30.313	36.0479	41.1832	40.0215	39.5111	40.6868	33.7203	38.628	40.9886	39.1079	39.5069	37.4498	41.1498	33.9504	37.1133	39.1648	35.994	36.5833	40.4651	32.9418	43.1988	33.0654	41.1189	33.898	40.8251	42.1815	33.6916	33.8728	44.5278
71	37.2156	3.68868	39.2496	47.8692	37.5941	41.8126	34.0332	37.2751	33.0298	38.6587	36.8961	41.5049	36.6967	37.5643	29.9903	34.1966	33.6262	35.6603	35.4704	34.3226	29.8123	35.2309	40.1897	39.0905	38.6803	39.9507	32.9543	37.7578	40.0957	38.1901	38.8529	36.7102	40.118	33.2223	36.5281	38.4007	35.1239	35.8736	39.6799	32.1946	42.6717	32.3031	40.8234	33.032	39.9549	41.5421	32.9177	33.0289	43.7895
72	36.3475	3.73032	38.2749	47.1608	36.8402	40.7889	32.8286	36.6677	32.1707	37.5166	36.0367	40.8371	35.9557	36.6	29.4264	33.1124	32.6935	34.5383	34.7605	33.2955	29.2446	34.5239	39.2656	38.1137	37.7783	39.1559	32.1661	36.8754	39.1575	37.2812	38.1187	35.9199	39.0497	32.4472	35.8201	37.4666	34.1774	35.0865	38.8	31.504	41.9984	31.5429	40.4527	32.161	39.0019	40.8317	32.2391	32.274	42.9351
73	35.4453	3.7572	37.2284	46.3469	36.0565	39.7317	31.5882	35.9312	31.3205	36.3026	35.213	40.0067	35.2533	35.6096	28.9123	32.035	31.7824	33.4239	34.1588	32.2765	28.6279	33.9198	38.3923	37.1299	36.8217	38.3217	31.379	35.976	38.2081	36.4134	37.3096	35.0913	37.9758	31.644	34.996	36.3996	33.1909	34.2481	37.8456	30.8598	41.2177	30.8165	39.9717	31.321	37.9775	40.0777	31.6254	31.6053	41.9777
74	34.5252	3.7714	36.1744	45.4259	35.2608	38.672	30.3456	35.0833	30.4802	35.0851	34.4255	39.0469	34.5745	34.6118	28.4374	30.9779	30.9226	32.3647	33.6451	31.3078	27.9846	33.3923	37.5398	36.1528	35.8346	37.4462	30.5989	35.0626	37.2677	35.6032	36.4197	34.2368	36.9003	30.8293	34.0784	35.2793	32.205	33.3889	36.8355	30.24	40.3726	30.1445	39.3758	30.532	36.8915	39.2994	31.0379	31.0078	40.9405
75	33.5984	3.77387	35.1662	44.4095	34.4438	37.6285	29.1353	34.1528	29.6452	33.8989	33.6649	37.9989	33.9016	33.6168	27.9857	29.9346	30.1295	31.4045	33.1916	30.4181	27.3421	32.9002	36.6686	35.1861	34.8298	36.5139	29.8156	34.1589	36.3465	34.8494	35.4456	33.3709	35.8117	30.0093	33.122	34.1735	31.2494	32.5408	35.7843	29.62	39.4995	29.512	38.6714	29.801	35.7646	38.5057	30.4422	30.4455	39.84
76	32.6711	3.76485	34.2215	43.3073	33.5902	36.6081	27.9837	33.1716	28.8072	32.7635	32.9148	36.9073	33.2253	32.6288	27.5481	28.8956	29.4019	30.5433	32.7555	29.6147	26.7235	32.3968	35.7531	34.2366	33.8149	35.5232	29.0167	33.2893	35.4468	34.1422	34.4043	32.5119	34.7001	29.1991	32.1653	33.1139	30.3314	31.7221	34.7021	28.9818	38.6246	28.8715	37.8557	29.128	34.6189	37.6951	29.8159	29.8699	38.6919
77	31.7478	3.74078	33.3406	42.1378	32.6997	35.615	26.8967	32.1701	27.9654	31.6828	32.1545	35.8071	32.5432	31.6565	27.1182	27.8592	28.7324	29.7692	32.2939	28.8888	26.1404	31.8514	34.7864	33.2944	32.7974	34.4782	28.1907	32.4643	34.5647	33.4733	33.3336	31.6784	33.5501	28.4228	31.2244	32.0995	29.4426	30.9282	33.5985	28.324	37.7516	28.1701	36.941	28.503	33.4712	36.8612	29.1573	29.2587	37.5132
78	30.8335	3.69805	32.512	40.915	31.7901	34.6502	25.8706	31.1619	27.126	30.664	31.3729	34.717	31.8568	30.7204	26.6869	26.8347	28.1142	29.0648	31.779	28.228	25.5908	31.2456	33.776	32.348	31.7867	33.4041	27.3368	31.701	33.704	32.834	32.262	30.8817	32.3462	27.6983	30.3094	31.1331	28.5673	30.1496	32.49	27.6624	36.8857	27.3702	35.9258	27.913	32.3293	36.0057	28.48	28.617	36.33
79	29.9368	3.63702	31.7105	39.6547	30.9021	33.7178	24.9022	30.1544	26.2987	29.7204	30.5782	33.6502	31.1662	29.8521	26.2504	25.8427	27.5398	28.4163	31.1865	27.627	25.0599	30.5774	32.7491	31.3993	30.7965	32.3371	26.465	31.0142	32.8793	32.2204	31.2118	30.1235	31.0853	27.0287	29.433	30.2258	27.7017	29.3907	31.3987	27.0022	36.0598	26.4639	34.7956	27.349	31.2101	35.1332	27.7995	27.951	35.1755
80	29.0693	3.56182	30.9246	38.3675	30.0697	32.8278	23.9903	29.1638	25.4978	28.8781	29.7725	32.6216	30.4822	29.0819	25.8099	24.9082	27.0127	27.8194	30.5062	27.0886	24.5335	29.8624	31.738	30.4713	29.8431	31.312	25.5891	30.4169	32.1147	31.628	30.2085	29.4009	29.783	26.4172	28.6088	29.4024	26.871	28.6678	30.3487	26.348	35.3048	25.4696	33.5582	26.812	30.1424	34.2534	27.1303	27.2695	34.083
81	28.2367	3.46527	30.1576	37.0695	29.3158	32.0021	23.1408	28.2068	24.7369	28.165	28.9593	31.6518	29.8169	28.4388	25.3657	24.0548	26.5363	27.2622	29.7278	26.6073	24.0052	29.1248	30.7703	29.5928	28.9396	30.3477	24.7242	29.8961	31.4352	31.0577	29.2752	28.7253	28.4592	25.8651	27.8479	28.6824	26.1029	27.9881	29.3536	25.7165	34.6094	24.4045	32.2651	26.295	29.1632	33.3828	26.4813	26.5806	33.0755
82	27.4457	3.35592	29.4229	35.7895	28.6457	31.2692	22.3611	27.3034	24.0275	27.5833	28.1665	30.7623	29.1667	27.9217	24.9002	23.3041	26.0979	26.7289	28.8504	26.1691	23.4694	28.3855	29.8626	28.7907	28.0854	29.45	23.889	29.4174	30.8586	30.5134	28.4139	28.1144	27.1414	25.3551	27.157	28.0918	25.3977	27.3614	28.413	25.1247	33.9664	23.299	30.9916	25.776	28.2993	32.5383	25.8596	25.8943	32.1608
83	26.7038	3.26868	28.7383	34.5718	28.0543	30.6278	21.6557	26.464	23.3727	27.1032	27.4197	29.95	28.5168	27.5105	24.3728	22.6689	25.6834	26.2021	27.8873	25.7567	22.9179	27.6608	29.0209	28.0844	27.2537	28.6215	23.1094	28.963	30.3876	29.9883	27.6035	27.5734	25.8638	24.8642	26.5436	27.6644	24.7397	26.7723	27.5204	24.5729	33.3761	22.1761	29.7787	25.224	27.5656	31.7369	25.2743	25.215	31.3333
84	26.009	3.22326	28.1102	33.4686	27.533	30.055	21.0204	25.6882	22.7628	26.671	26.7228	29.1889	27.8485	27.1716	23.7332	22.1543	25.2981	25.6734	26.8591	25.3561	22.3463	26.9541	28.2461	27.473	26.407	27.8585	22.3957	28.5347	30.012	29.4548	26.8183	27.1052	24.6547	24.3806	26.0022	27.3726	24.1081	26.1946	26.6715	24.0529	32.8439	21.0359	28.6437	24.617	26.9621	30.9819	24.7269	24.537	30.5807
85	25.3463	3.21561	27.5359	32.4665	27.0634	29.5245	20.4189	24.9707	22.1753	26.2416	26.0679	28.4508	27.1319	26.8501	22.9295	21.7594	24.9299	25.136	25.7817	24.9345	21.7497	26.244	27.5252	26.9204	25.5108	27.1404	21.7393	28.1255	29.7096	28.8882	26.0473	26.6968	23.5282	23.8931	25.524	27.1118	23.4792	25.6191	25.8503	23.5521	32.3587	19.8666	27.5786	23.946	26.4515	30.2595	24.2077	23.8495	29.8869
86	24.6879	3.23531	27.0135	31.5279	26.6253	29.0033	19.7914	24.2901	21.5795	25.7836	25.4395	27.6935	26.3302	26.4718	21.9195	21.4701	24.5369	24.5766	24.6606	24.4515	21.1182	25.4829	26.8211	26.3699	24.5328	26.4322	21.1013	27.7142	29.4277	28.2765	25.2663	26.3061	22.4807	23.3826	25.0662	26.8147	22.8205	25.0371	25.0335	23.0484	31.8595	18.6553	26.5603	23.208	25.9742	29.5397	23.6882	23.1302	29.235
87	23.9979	3.27612	26.52	30.622	26.1976	28.451	19.0803	23.6058	20.9494	25.2677	24.8088	26.8639	25.3875	25.9493	20.6759	21.2594	24.0682	23.9632	23.486	23.8813	20.4519	24.6199	26.0822	25.7607	23.4369	25.6791	20.4186	27.2709	29.0949	27.6086	24.4169	25.8883	21.4955	22.8234	24.579	26.4448	22.1051	24.4135	24.1852	22.769	31.2849	17.3895	25.5516	22.388	25.4824	28.7872	23.1289	22.3489	28.5931
88	23.2282	3.33555	26.0116	29.6684	25.7532	27.839	18.257	22.8654	20.2763	24.6641	24.1182	25.9124	24.2708	25.1858	19.1973	21.0797	23.4964	23.2543	22.2325	23.1953	19.7485	23.608	25.2388	25.0359	22.1868	24.7978	19.615	26.7472	28.6475	26.8614	23.4367	25.4012	20.5135	22.19	24.021	25.9484	21.3275	23.7082	23.2706	22.1271	30.6078	16.0702	24.5175	21.463	24.9132	27.9711	22.4767	21.4676	27.9262
89	22.3635	3.43177	25.4482	28.892	25.2279	27.6713	17.2798	22.0029	19.5603	23.9373	23.2833	24.8073	22.9823	24.0854	17.5222	20.8653	22.7859	22.416	20.874	22.3743	18.9863	22.4113	24.2039	24.1477	20.7746	23.7261	18.6166	26.099	28.378	26.014	22.271	24.7976	19.4499	21.4664	23.3587	25.2578	20.498	22.8903	22.2703	21.0647	29.8153	14.7372	23.4092	20.428	24.1933	27.0594	21.6697	20.56	27.2046
90	21.3968	3.48116	24.7984	27.6489	24.5595	26.33	16.467	20.9707	19.324	23.045	22.2302	23.5394	21.5528	22.5693	15.7212	20.816	21.8996	21.3923	19.3985	21.4209	18.1228	21.294	22.8944	23.0738	19.2397	22.4075	17.3686	25.467	27.3814	25.0464	20.8856	24.437	18.2261	20.6456	22.5924	24.3635	19.6097	22.457	21.1803	20.1086	28.8745	13.4569	22.1829	19.284	23.2793	26.024	20.6481	20.1013	26.3899
91	20.3269	3.58043	24.0371	26.733	23.7231	25.7559	15.491	19.7492	18.0687	22.867	20.9125	22.115	20.0253	20.567	13.8685	20.0469	21.548	20.1225	17.8556	20.3375	17.947	20.4535	21.2567	21.8165	17.6436	20.8178	15.863	25.467	26.0704	23.9645	19.2665	23.4574	16.7864	19.7142	21.741	23.2679	18.6261	22.457	20.0065	19.709	27.7616	12.2696	20.819	18.024	22.1642	24.8435	19.3757	17.7672	25.4316
92	18.944	3.70095	23.14	23.5501	22.7069	23.7576	13.0724	18.3387	16.7654	20.6041	19.338	21.341	18.4484	18.1541	12.012	19.1835	21.548	18.5926	16.3248	19.114	17.947	17.5661	19.2984	21.712	16.0738	18.9874	14.1487	24.3254	24.6476	22.7626	17.4178	21.9479	15.1075	18.6657	20.7741	21.9311	17.4854	19.5634	18.7762	18.1166	26.51	11.1806	19.3563	16.636	21.9971	23.628	17.8582	16.1114	24.794
93	17.3885	3.83277	22.075	21.0282	21.502	22.2402	11.2475	16.7647	15.4669	19.0345	17.5383	19.5187	16.8681	15.4656	10.1717	18.0789	18.0766	16.8066	14.9045	17.743	17.947	15.5328	17.0974	21.1018	14.634	16.9351	12.3729	21.5891	23.045	21.903	15.4053	20.6124	13.2172	17.5043	19.6532	20.337	16.1242	17.6244	17.5445	16.3914	25.1571	10.1816	17.8255	15.123	19.4243	23.4054	16.1525	14.2888	23.442
94	15.7281	3.88768	20.8488	18.1334	20.0981	20.4827	9.30488	15.0912	13.9527	17.3353	15.569	18.176	16.142	12.7261	8.35627	16.679	16.4347	14.8234	13.6752	16.2412	13.1717	13.3963	14.8337	17.2871	13.4234	14.6994	10.663	19.861	22.2892	20.6848	13.3618	19.1012	11.2086	16.235	18.358	19.8146	14.501	15.7386	16.3837	14.9193	23.7373	9.26148	16.2563	13.516	17.8874	20.3718	14.388	12.3928	21.1486
95	14.0607	3.85012	19.4994	15.0137	18.4908	18.4896	7.36001	13.4243	12.2704	15.6373	13.5359	15.7589	14.4011	10.2102	6.58305	15.0579	14.7066	12.7588	12.6765	14.6558	12.513	11.2923	12.682	15.6725	12.5232	12.3685	9.10167	17.9221	18.8281	18.4119	11.399	17.46	9.21286	14.8665	16.9116	16.3152	12.6273	13.8311	15.3696	13.3539	22.2825	8.39755	14.6773	11.88	16.3357	18.602	12.6904	10.5443	19.2455
96	12.4885	3.88017	18.0729	14.3248	16.7586	16.3013	6.724	11.8656	10.4961	14.0752	11.6273	13.3625	12.6106	8.14615	4.89317	13.3351	12.964	10.7767	11.9089	13.0508	9.05684	9.35493	10.7775	14.159	11.9761	10.1182	7.73222	15.8926	16.7026	16.7426	9.58712	15.7557	7.34281	13.4108	15.3804	14.0513	10.5927	12.0709	14.5619	11.7105	20.827	7.55781	13.1258	10.287	14.8451	16.781	11.1402	8.86297	17.2395
97	10.9942	3.89488	16.6245	8.99355	14.9898	13.9911	4.30285	10.4905	8.726	12.7723	9.98661	11.5247	11.4827	6.65067	3.34245	11.6546	11.2681	9.00858	11.3416	11.4903	6.95876	7.69648	9.20639	12.8182	11.775	8.12339	6.56533	13.9176	14.7031	14.9975	7.93791	14.0633	5.6983	11.8852	13.854	11.763	8.563	10.5763	13.9795	10.01	19.4248	6.72076	11.623	8.784	13.5001	14.9955	9.77291	7.44412	15.2734
98	9.70019	3.91354	15.2185	6.47885	13.2765	11.6444	2.63529	9.34446	7.06979	11.8398	8.66469	9.82527	10.5382	5.75377	1.99201	10.1463	9.67106	7.54198	10.9137	10.0316	5.21169	6.38489	8.02256	11.6822	11.8717	6.51399	5.57356	12.1161	12.9373	13.2052	6.47679	12.4562	4.36414	10.3141	12.4241	9.5961	6.738	9.39614	13.6138	8.29158	18.1433	5.888	10.1756	7.418	12.3552	13.3148	8.60552	6.34502	13.4919
99	8.63498	3.90162	13.9145	4.51673	11.6925	9.36178	1.60469	8.41786	5.63094	11.3687	7.65008	8.35924	9.78329	5.44349	0.890616	8.88871	8.20833	6.40935	10.567	8.72564	3.80754	5.43156	7.25318	10.7461	12.1983	5.33785	4.71644	10.5753	11.4915	11.4295	5.28642	11.0069	3.37636	8.72495	11.1743	7.68653	5.28648	8.52556	13.4426	6.61401	17.0229	5.08448	8.80905	6.239	11.4355	11.7903	7.63485	5.57055	12.0177
100	7.78231	3.90112	12.749	4.172	10.296	7.245	0.81	7.65	4.46	11.328	6.917	7.204	9.222	5.637	0.069	7.908	6.902	5.593	10.297	7.606	2.819	4.824	6.901	9.978	12.68	4.561	3.971	9.362	10.413	9.749	4.44	9.784	2.751	7.131	10.164	6.129	4.292	8.426	13.425	5.047	16.067	4.331	7.552	5.289	10.802	10.452	6.832	5.061	10.955
all values Left	mean	std	steps
1	43.24	3.35634	43.904	52.045	44.183	40.243	44.962	40.154	41.845	42.852	44.994	44.797	48.641	46.309	43.361	40.264	39.598	43.64	44.157	39.863	33.406	49.903	43.099	42.993	46.177	44.266	40.333	44.61	44.2	47.669	46.219	41.873	42.311	42.934	42.806	39.868	43.033	41.312	37.459	45.173	43.029	45.063	43.117	41.912	44.181	43.771	42.911	43.155	46.126
2	43.5093	3.34223	44.0793	52.3707	44.5131	40.8388	45.579	40.8306	41.9215	43.1611	45.4735	44.8287	48.7264	46.6723	43.6319	40.1113	40.2984	43.4478	44.4617	40.307	33.5755	49.9495	43.49	42.768	46.9791	44.7484	39.8011	45.1599	44.0874	47.2472	46.1892	41.8581	42.311	43.1238	42.9682	40.1315	43.2419	41.8341	37.574	45.6894	43.1104	45.2849	43.5262	41.6138	44.2041	44.5328	43.0008	43.2905	46.7325
3	43.6356	3.32467	43.952	52.4295	44.5194	41.2552	45.911	41.3704	41.675	43.2131	45.6362	45.1092	48.4098	46.8156	43.7594	39.319	40.9448	42.8449	44.522	40.7271	33.7722	49.8951	43.4198	43.474	47.4732	44.9483	39.1719	45.3547	43.8011	46.7103	45.8889	41.9928	42.3605	43.2426	42.8835	40.4807	43.1681	42.0076	37.574	45.8528	42.7705	45.1646	43.8749	41.05	45.3289	45.1057	42.9605	43.1974	47.0686
4	43.5434	3.27729	43.5732	52.1902	44.1435	41.3833	46.0005	41.6178	41.1685	43.0052	45.4738	45.0472	47.737	46.6961	43.6507	39.3069	41.3632	41.9501	44.3767	40.9127	33.8131	49.7689	42.9331	44.3809	47.6873	44.8328	38.5374	45.1888	43.2316	46.0603	45.3784	42.0651	42.4932	43.3495	42.5596	40.669	42.8739	41.8016	37.6562	45.6735	41.9989	44.7435	44.0063	40.286	45.464	45.395	42.7476	42.8682	47.151
5	43.2539	3.26502	43.0337	51.7087	43.4518	41.2218	45.9317	41.5425	40.5089	42.6262	45.0531	44.7743	46.8273	46.3696	43.2967	39.1996	41.5006	40.9285	44.0704	40.7901	33.6251	49.5846	42.2046	45.1173	47.7254	44.4848	37.9828	44.7655	42.3811	45.2806	44.7413	42.0333	42.3692	43.5185	42.0772	40.5969	42.4425	41.2937	37.8063	45.2284	40.9404	44.1355	43.8802	39.4342	45.3647	45.3991	42.3329	42.3827	47.0532
6	42.8256	3.29016	42.4217	51.0847	42.6755	40.8279	45.7905	41.1977	39.8125	42.1799	44.4822	44.3045	45.8301	45.9381	42.76	38.9225	41.4401	39.9349	43.6417	40.4022	33.2384	49.3387	41.4407	45.5463	47.6922	44.0223	37.5312	44.2204	41.34	44.4065	44.0636	41.9168	42.1016	43.7779	41.536	40.27	41.9634	40.6159	37.8094	44.6299	39.8073	43.4629	43.5344	38.6051	45.0845	45.1847	41.7702	41.8476	46.8638
7	42.3376	3.33934	41.7914	50.4222	41.9569	40.2817	45.6329	40.6688	39.1534	41.7465	43.8875	43.7112	44.8808	45.5024	42.1293	38.5112	41.3008	39.0758	43.1165	39.8605	32.7578	49.0151	40.7895	45.6925	47.6628	43.5408	37.1542	43.684	40.2312	43.5228	43.4062	41.7475	41.723	44.026	41.0019	39.7619	41.5099	39.9033	37.7801	43.9994	38.7626	42.8228	43.0555	37.8559	44.6883	44.8581	41.1677	41.336	46.662
8	41.8541	3.39762	41.1374	49.7945	41.37	39.6702	45.4684	40.0641	38.5324	41.3683	43.38	43.084	44.0576	45.1262	41.4743	38.0438	41.1642	38.3874	42.5165	39.2916	32.3007	48.5917	40.3172	45.6633	47.604	43.0903	36.7972	43.2468	39.1658	43.401	42.7696	41.5584	41.305	44.123	40.5083	39.1847	41.1162	39.2452	37.7344	43.4303	37.8766	42.2724	42.5436	37.1795	44.2334	44.5196	40.5882	40.8465	46.5012
9	41.3789	3.44121	40.4047	49.2317	40.8548	39.0731	45.2658	39.4857	37.9108	41.054	43.0097	42.4814	43.373	44.8242	40.8114	37.5725	41.0531	37.8327	41.8503	38.7859	31.9268	48.0591	39.9423	45.5643	47.3045	42.6629	36.3746	42.9323	38.2149	43.401	42.1101	41.3718	40.9183	44.006	40.0561	38.6424	40.7608	38.6621	37.7183	42.946	37.0933	41.8189	42.0839	36.5267	43.759	44.2236	40.0257	40.3211	46.3874
10	40.8814	3.46122	39.5465	48.6981	40.3325	38.524	44.9721	38.9945	37.2497	40.7529	42.7536	41.9171	42.7823	44.5577	40.103	37.0854	40.9298	37.3377	41.1066	38.3717	31.615	47.4186	39.5555	45.4213	46.6235	42.2017	35.8298	42.6666	37.4041	42.6388	41.3895	41.1852	40.6086	43.6535	39.6081	38.1629	40.415	38.1193	37.7632	42.5105	36.3117	41.4325	41.7188	35.8444	43.2765	43.9717	39.4398	39.6998	46.2818
11	40.3493	3.48247	38.5516	48.1487	39.7363	38.0101	44.5399	38.5955	36.5198	40.4108	42.547	41.3657	42.2198	44.2565	39.2891	36.5414	40.7327	36.8301	40.2773	38.0149	31.319	46.6857	39.0742	45.2428	45.6554	41.6458	35.1552	42.3622	36.7122	42.5704	40.584	40.9788	40.3628	43.0717	39.1168	37.705	40.0621	37.5565	37.8354	42.0698	35.4771	41.0665	41.4323	35.0937	42.7713	43.7253	38.7831	38.9456	46.1285
12	39.7564	3.52232	37.4474	47.5429	39.049	37.4963	43.942	38.252	35.7114	39.9796	42.311	40.7792	41.6312	43.8584	38.3616	35.8999	40.4008	36.2641	39.3726	37.6472	30.984	45.8776	38.4687	45.0166	44.5434	40.9568	34.3811	41.9916	36.0856	42.9727	39.6957	40.727	40.1357	42.3024	38.557	37.2162	39.6319	36.9163	37.8673	41.5747	34.5873	40.6757	41.1817	34.2638	42.2191	43.4318	38.0202	38.058	45.877
13	39.0848	3.58183	36.3233	46.8563	38.29	36.9483	43.1638	37.908	34.8377	39.4261	41.975	40.1225	40.9839	43.3302	37.337	35.1407	39.8945	35.6229	38.4157	37.1955	30.565	45.0048	37.7692	44.706	43.3915	40.1438	33.5628	41.54	35.4727	43.3286	38.7515	40.4035	39.8759	41.3969	37.9293	36.64	39.0468	36.1615	37.7917	40.9931	33.6819	40.2314	40.9297	33.3732	41.5998	43.0479	37.1558	37.0603	45.4798
14	38.3338	3.64962	35.2456	46.0775	37.4779	36.3408	42.246	37.5092	33.9305	38.743	41.4931	39.3841	40.2675	42.6795	36.2408	34.2678	39.2123	34.9114	37.449	36.597	30.047	44.0778	37.0278	44.2825	42.2794	39.2384	32.7697	40.9852	34.8409	43.5748	37.7894	39.988	39.5332	40.4025	37.2528	35.9397	38.2883	35.2926	37.5535	40.3124	32.804	39.7226	40.6379	32.4601	40.9003	42.5479	36.2216	36.021	44.9404
15	37.5135	3.70582	34.2382	45.2076	36.6182	35.6608	41.2364	37.017	33.0214	37.9591	40.852	38.5812	39.4876	41.9382	35.0991	33.3299	38.3947	34.1393	36.5207	35.8261	29.4287	43.1186	36.2929	43.7598	41.2467	38.2826	32.0682	40.3298	34.1713	43.6833	36.8515	39.4734	39.0745	39.3626	36.5456	35.1174	37.3824	34.3364	37.1333	39.5328	31.9936	39.1419	40.2698	31.5671	40.1199	41.9302	35.2678	35.0021	44.2645
16	36.6462	3.74456	33.3028	44.252	35.7293	34.9103	40.1785	36.4149	32.1206	37.1253	40.0593	37.7521	38.6574	41.1453	33.9287	32.3849	37.4957	33.3145	35.6801	34.9178	28.7415	42.1385	35.5788	43.1592	40.2987	37.3157	31.5221	39.6027	33.4556	43.6861	35.9746	38.8718	38.4947	38.3102	35.8095	34.1989	36.3699	33.333	36.5497	38.6665	31.2505	38.4863	39.8095	30.7233	39.2679	41.2154	34.3478	34.0483	43.4627
17	35.7549	3.76975	32.4258	43.2323	34.8218	34.1118	39.1075	35.7055	31.2297	36.2953	39.1441	36.9391	37.7866	40.3345	32.7467	31.4721	36.5823	32.4542	34.9521	33.9319	28.0168	41.1396	34.8812	42.5057	39.4161	36.3549	31.1068	38.8295	32.7055	43.5965	35.1635	38.2013	37.8155	37.2565	35.0436	33.2267	35.3091	32.3254	35.8478	37.7322	30.552	37.757	39.2589	29.9413	38.3544	40.4357	33.5081	33.1806	42.5494
18	34.8531	3.78397	31.5764	42.1573	33.8727	33.3038	38.0472	34.9064	30.3493	35.4954	38.143	36.1644	36.8773	39.5202	31.5811	30.6188	35.6895	31.5727	34.334	32.9224	27.2919	40.1146	34.1848	41.8234	38.5827	35.4035	30.7588	38.0213	31.944	43.3785	34.4068	37.4672	37.0568	36.1943	34.2429	32.2516	34.2597	31.3474	35.0717	36.7467	29.8668	36.9578	38.6206	29.2232	37.3864	39.6196	32.7686	32.4034	41.5414
19	33.9455	3.78916	30.7445	41.0361	32.8775	32.523	37.0076	34.0433	29.4729	34.7306	37.0962	35.4306	35.9385	38.7063	30.439	29.8344	34.8283	30.6792	33.8062	31.9351	26.5982	39.0556	33.4703	41.1226	37.7756	34.467	30.4235	37.1722	31.1875	42.9897	33.6944	36.6652	36.231	35.1146	33.4036	31.292	33.2519	30.4086	34.2481	35.7232	29.1682	36.093	37.9006	28.5598	36.3761	38.7835	32.1174	31.7145	40.4572
20	33.0321	3.78767	29.935	39.8814	31.8523	31.7937	35.9935	33.1455	28.5926	33.9924	36.0373	34.7273	34.9866	37.8896	29.3069	29.1196	33.9992	29.7791	33.3459	31.0073	25.9502	37.9493	32.7176	40.4064	36.9601	33.5409	30.0648	36.2746	30.4356	42.4246	33.0169	35.7915	35.3583	34.0048	32.5293	30.3586	32.2855	29.5012	33.4041	34.6708	28.4456	35.1673	37.1044	27.9368	35.3417	37.9308	31.5231	31.1011	39.3139
21	32.1141	3.77929	29.1681	38.7039	30.85	31.1061	35.0073	32.2313	27.7096	33.271	34.9857	34.0353	34.0359	37.0597	28.1767	28.4642	33.2002	28.8734	32.9168	30.1608	25.3414	36.7938	31.9157	39.6759	36.1088	32.6138	29.6665	35.3234	29.6787	41.679	32.3668	34.8566	34.4521	32.8483	31.6197	29.4643	31.3617	28.6089	32.5703	33.5985	27.7138	34.1954	36.2301	27.3436	34.2983	37.0523	30.9482	30.5292	38.1273
22	31.197	3.7636	28.4686	37.5117	29.9179	30.4477	34.0513	31.3115	26.8315	32.5521	33.9526	33.3409	33.0889	36.2018	27.056	27.8576	32.4294	27.9673	32.4755	29.3962	24.7472	35.6003	31.0784	38.9275	35.212	31.6799	29.2288	34.3247	28.9056	40.7764	31.7405	33.8839	33.5295	31.6312	30.687	28.6235	30.488	27.7264	31.7649	32.5216	26.9831	33.2032	35.2669	26.7807	33.2544	36.1477	30.3585	29.9523	36.9189
23	30.2915	3.7419	27.8306	36.3248	29.091	29.8081	33.133	30.39	25.9716	31.8136	32.9513	32.64	32.1526	35.3062	25.968	27.294	31.6883	27.0752	31.9906	28.703	24.152	34.3762	30.2366	38.1566	34.2734	30.7591	28.7693	33.3036	28.1063	39.792	31.1397	32.8977	32.6107	30.3664	29.7563	27.8479	29.6779	26.8788	30.984	31.4607	26.261	32.2187	34.212	26.2373	32.2171	35.2231	29.7392	29.342	35.72
24	29.4099	3.70402	27.2487	35.1756	28.3761	29.182	32.2723	29.4803	25.1461	31.0573	31.9984	31.9348	31.2374	34.3801	24.9441	26.7798	30.9807	26.2117	31.4427	28.0696	23.5495	33.1389	29.4265	37.3671	33.3077	29.8787	28.313	32.2925	27.2818	38.7689	30.567	31.9173	31.7182	29.0734	28.8499	27.1457	28.9518	26.0957	30.2182	30.4377	25.5703	31.2646	33.0913	25.6868	31.2002	34.2891	29.0904	28.6974	34.573
[truncated: 76 more rows]
[truncated: 36 more columns]

[truncated: 37 more sheets: Rotation LKneeFlex B3ComfM, Rotation LAnkleFlex B3ComfM, Rotation RHipAbAd B3ComfM, Rotation RHipRot B3ComfM, Rotation RAnklePron B3ComfM, Rotation LHipAbAd B3ComfM, Rotation LHipRot B3ComfM, Rotation LAnklePron B3ComfM, Rotation PelvicTil B3ComfM, Rotation PelvicObl B3ComfM, Rotation PelvicRot B3ComfM, LProgression B3ComfM, RProgression B3ComfM, Rotation TrunkTilt B3ComfM, Rotation TrunkFlex B3ComfM, Rotation TrunkRot B3ComfM, Moment RHipFlex B3ComfM, Moment RHipAbAd B3ComfM, Moment RHipRot B3ComfM, Moment RKneeFlex B3ComfM …]
