# Supplementary material for: Lower limb muscle fatigue after uphill walking in children with unilateral spastic cerebral palsy
Source: PLoS One. 2022 Dec 6;17(12):e0278657. doi: 10.1371/journal.pone.0278657 (PMC9725134; doi:10.1371/journal.pone.0278657)
Supplement: S3 File — (ZIP) [file pone.0278657.s005.zip › Kinematics-individual files-part3/F25B3_FacoM0001.xlsx]

## Sheet: gait B3FaCoM
Calculated gait parameters	mean	std	VC	max	min
Walking.Speed [m/s]	0.78	0	0	0.78	0.78
Cadans [1/m]	113.16	17.75	9.41	166.67	65.22
L.Stride.Time [s]	1.09	0.09	0.08	1.4	0.83	1.16	1.14	1.23	1.15	1.02	1.18	1.09	1.4	1.07	1.16	1.14	1.1	1.16	1.11	1.26	1.02	1.03	1.08	1.13	1.08	1.09	0.98	1.01	0.97	1.06	1.06	0.94	0.99	1.06	1.16	1.02	1.02	1.16	1.02	1.15	1.09	1.09	1.07	1	1.09	1.16	0.99	1.18	1.11
L.Step.Time [s]	0.61	0.07	0.12	0.92	0.45	0.66	0.65	0.76	0.64	0.56	0.64	0.58	0.92	0.62	0.72	0.66	0.58	0.65	0.62	0.79	0.56	0.56	0.58	0.68	0.65	0.62	0.54	0.62	0.54	0.62	0.6	0.52	0.56	0.6	0.61	0.52	0.56	0.66	0.59	0.68	0.66	0.63	0.62	0.52	0.63	0.64	0.55	0.65	0.6
L.Stance.Time [s]	0.68	0.07	0.1	0.95	0.51	0.78	0.7	0.75	0.72	0.62	0.75	0.7	0.86	0.57	0.69	0.66	0.69	0.71	0.68	0.71	0.63	0.69	0.66	0.65	0.67	0.68	0.6	0.59	0.59	0.63	0.61	0.57	0.6	0.7	0.75	0.61	0.61	0.74	0.63	0.74	0.62	0.63	0.64	0.65	0.69	0.74	0.64	0.76	0.69
L.Swing.Time [s]	0.41	0.04	0.1	0.55	0.31	0.38	0.44	0.48	0.43	0.4	0.43	0.39	0.54	0.5	0.47	0.48	0.41	0.45	0.43	0.55	0.39	0.34	0.42	0.48	0.41	0.41	0.38	0.42	0.38	0.43	0.45	0.37	0.39	0.36	0.41	0.41	0.41	0.42	0.39	0.41	0.47	0.46	0.43	0.35	0.4	0.42	0.35	0.42	0.42
L.Stance.Swing [1]	0.61	0.07	0.12	0.88	0.42	0.487	0.629	0.64	0.597	0.645	0.573	0.557	0.628	0.877	0.681	0.727	0.594	0.634	0.632	0.775	0.619	0.493	0.636	0.738	0.612	0.603	0.633	0.712	0.644	0.683	0.738	0.649	0.65	0.514	0.547	0.672	0.672	0.568	0.619	0.554	0.758	0.73	0.672	0.538	0.58	0.568	0.547	0.553	0.609
L.Bipedal [s]	0.12	0.03	0.26	0.2	0.04	0.12	0.09	0.12	0.12	0.16	0.14	0.11	0.07	0.07	0.09	0.15	0.12	0.1	0.12	0.09	0.13	0.15	0.08	0.08	0.11	0.11	0.08	0.08	0.12	0.05	0.07	0.1	0.1	0.17	0.14	0.16	0.15	0.1	0.11	0.1	0.08	0.1	0.11	0.11	0.13	0.08	0.2	0.14	0.09
L.Stride.Length [m]	0.85	0.07	0.09	0.98	0.63	0.834	0.932	0.921	0.898	0.834	0.932	0.839	0.923	0.913	0.913	0.897	0.913	0.894	0.828	0.879	0.803	0.668	0.927	0.877	0.816	0.774	0.78	0.791	0.692	0.9	0.963	0.852	0.843	0.753	0.902	0.801	0.811	0.845	0.862	0.791	0.842	0.955	0.803	0.808	0.881	0.878	0.72	0.914	0.939
L.Step.Length [m]	0.44	0.06	0.14	0.53	0.24	0.47	0.527	0.502	0.471	0.418	0.485	0.448	0.522	0.451	0.532	0.475	0.452	0.482	0.419	0.479	0.344	0.292	0.458	0.464	0.423	0.346	0.351	0.403	0.258	0.46	0.485	0.423	0.465	0.357	0.481	0.373	0.413	0.464	0.479	0.435	0.426	0.478	0.442	0.366	0.501	0.487	0.335	0.489	0.511
L.Step.Width [m]	0.09	0.06	0.64	0.25	0	0.135	0.143	0.047	0.019	0.045	0.159	0.019	0.109	0.038	0.045	0.122	0.058	0.113	0.023	0.05	0.058	0.181	0.228	0.068	0.073	0.199	0.119	0.137	0.159	0.182	0.163	0.086	0.079	0.096	0.172	0.017	0.139	0.009	0.123	0.063	0.096	0.077	0.021	0.126	0.185	0.01	0.127	0.108	0.019
L.foot.clear [cm]	1.61	0.44	0.27	2.8	0.73	1.111	1.621	1.122	1.579	1.712	1.492	2.111	2.411	2.155	1.789	1.362	1.393	2.164	1.816	1.474	1.705	1.736	1.497	1.761	1.622	1.462	1.098	2.389	1.716	2.482	1.555	1.676	1.341	1.625	1.505	2.115	1.532	0.993	1.172	1.845	2.512	1.797	2.296	1.333	1.879	1.468	0.728	0.874	1.852
R.Stride.Time [s]	1.09	0.08	0.08	1.37	0.87	1.15	1.12	1.27	1.1	1.1	1.15	1.06	1.37	1.06	1.2	1.18	1.09	1.14	1.09	1.25	1.03	1.06	1.03	1.11	1.12	1.06	0.93	1.05	0.98	1.08	1.02	0.95	1.02	1.15	1.11	0.98	1.06	1.09	1.06	1.11	1.12	1.08	1.1	0.98	1.15	1.08	1.08	1.16	1.06
R.Step.Time [s]	0.47	0.04	0.08	0.58	0.36	0.5	0.49	0.47	0.51	0.46	0.54	0.51	0.48	0.45	0.44	0.48	0.52	0.51	0.49	0.47	0.46	0.47	0.5	0.45	0.43	0.47	0.44	0.39	0.43	0.44	0.46	0.42	0.43	0.46	0.55	0.5	0.46	0.5	0.43	0.47	0.43	0.46	0.45	0.48	0.46	0.52	0.44	0.53	0.51
R.Stance.Time [s]	0.73	0.07	0.1	0.99	0.54	0.78	0.74	0.88	0.76	0.72	0.78	0.69	0.99	0.69	0.81	0.81	0.7	0.75	0.74	0.88	0.69	0.71	0.66	0.76	0.76	0.73	0.62	0.7	0.66	0.67	0.67	0.62	0.66	0.77	0.75	0.68	0.71	0.76	0.7	0.78	0.74	0.73	0.73	0.63	0.76	0.72	0.75	0.79	0.69
R.Swing.Time [s]	0.36	0.03	0.08	0.48	0.28	0.37	0.38	0.39	0.34	0.38	0.37	0.37	0.38	0.37	0.39	0.37	0.39	0.39	0.35	0.37	0.34	0.35	0.37	0.35	0.36	0.33	0.31	0.35	0.32	0.41	0.35	0.33	0.36	0.38	0.36	0.3	0.35	0.33	0.36	0.33	0.38	0.35	0.37	0.35	0.39	0.36	0.33	0.37	0.37
R.Stance.Swing [1]	0.49	0.05	0.1	0.69	0.33	0.474	0.514	0.443	0.447	0.528	0.474	0.536	0.384	0.536	0.481	0.457	0.557	0.52	0.473	0.42	0.493	0.493	0.561	0.461	0.474	0.452	0.5	0.5	0.485	0.612	0.522	0.532	0.545	0.494	0.48	0.441	0.493	0.434	0.514	0.423	0.514	0.479	0.507	0.556	0.513	0.5	0.44	0.468	0.536
R.Bipedal [s]	0.2	0.05	0.25	0.47	0.08	0.28	0.21	0.28	0.21	0.16	0.21	0.19	0.38	0.12	0.25	0.18	0.17	0.2	0.19	0.24	0.17	0.22	0.16	0.2	0.24	0.21	0.16	0.2	0.16	0.19	0.15	0.15	0.17	0.24	0.2	0.11	0.15	0.24	0.2	0.27	0.19	0.17	0.19	0.17	0.23	0.22	0.2	0.23	0.18
R.Stride.Length [m]	0.85	0.07	0.09	1.01	0.62	0.874	0.947	0.928	0.888	0.864	0.877	0.848	0.984	0.833	0.954	0.936	0.864	0.891	0.819	0.937	0.72	0.76	0.871	0.857	0.851	0.775	0.739	0.837	0.698	0.938	0.915	0.802	0.861	0.778	0.909	0.771	0.794	0.847	0.835	0.85	0.903	0.839	0.885	0.745	0.892	0.873	0.76	0.918	0.885
R.Step.Length [m]	0.41	0.04	0.09	0.49	0.32	0.365	0.405	0.42	0.426	0.416	0.447	0.392	0.401	0.462	0.382	0.422	0.461	0.412	0.409	0.4	0.458	0.376	0.468	0.412	0.393	0.428	0.429	0.387	0.434	0.44	0.478	0.429	0.378	0.396	0.421	0.428	0.398	0.381	0.383	0.357	0.415	0.477	0.361	0.443	0.38	0.391	0.385	0.425	0.429
R.Step.Width [m]	0.1	0.05	0.52	0.31	0.01	0.066	0.091	0.063	0.062	0.09	0.061	0.139	0.058	0.035	0.072	0.049	0.066	0.046	0.028	0.08	0.014	0.21	0.132	0.263	0.085	0.061	0.307	0.208	0.157	0.166	0.176	0.111	0.041	0.102	0.067	0.069	0.144	0.103	0.074	0.022	0.028	0.052	0.128	0.057	0.084	0.051	0.091	0.144	0.097
R.foot.clear [cm]	1.43	0.94	0.65	9.74	0.49	1.243	2.178	1.677	1.42	1.336	0.619	1.195	0.94	1.378	1.32	0.995	0.753	1.101	1.376	1.416	1.842	2.972	1.707	1.419	1.545	1.589	1.492	1.697	4.338	1.545	1.681	1.356	1.771	1.304	1.115	0.632	0.953	1.161	0.879	0.69	1.233	0.67	1.36	1.088	1.123	1.423	1.196	1.44	0.762
Asym.step.time [%]	25.49	11.36	0.45	62.86	3.92	27.586	28.07	47.154	22.609	19.608	16.949	12.844	62.857	31.776	48.276	31.579	10.909	24.138	23.423	50.794	19.608	17.476	14.815	40.708	40.741	27.523	20.408	45.545	22.68	33.962	26.415	21.277	26.263	26.415	10.345	3.922	19.608	27.586	31.373	36.522	42.202	31.193	31.776	8	31.193	20.69	22.222	20.339	16.216
Asym.step.length [%]	14.51	10.34	0.71	50.81	0.22	25.147	26.197	17.856	10.041	0.289	8.196	13.354	26.313	2.416	32.843	11.838	2.019	15.582	2.507	17.844	28.39	24.956	2.124	11.852	7.396	21.18	19.819	3.982	50.815	4.538	1.588	1.354	20.546	10.473	13.263	13.668	3.761	19.488	22.131	19.747	2.577	0.224	20.17	19.066	27.653	22.019	14.045	14.028	17.474
Mox file gait parameters	mean	std
L.Stride.Time	1.0882	0.0923256
L.Stance.Time	0.690294	0.0651752
L.Swing.Time	0.397905	0.0550292
L.Stance.Swing	0.635062	0.0401634
L.Step.Length	0.419214	0.0564731
L.Step.Width	0.0906825	0.0595427
R.Stride.Time	1.08795	0.0780624
R.Stance.Time	0.738638	0.0656218
R.Swing.Time	0.349346	0.0270477
R.Stance.Swing	0.678358	0.0206003
R.Step.Length	0.431252	0.0677972
R.Step.Width	0.0909528	0.0469268
	mean	std	VC	max	min
step lateral CoM displacement {m}	0.0306475	0.0170544	0.556469	0.115077	0.00268574	0.0336525	0.0298562	0.0408724	0.0176082	0.00268574	0.0192477	0.0143508	0.0310573	0.0182239	0.0264044	0.0544832	0.00944163	0.042611	0.0357195	0.0125456	0.0526413	0.0101859	0.0239441	0.0183765	0.032412	0.0353042	0.00869686	0.0106637	0.024718	0.0269756	0.0170662	0.00734311	0.0110366	0.0084541	0.0314465	0.0177587	0.0439364	0.0466294	0.0291744	0.0593376	0.0240995	0.0582964	0.115077	0.00640388	0.0361704	0.0647098	0.0182784	0.0411624	0.0866508
step vertical CoM displacement {m}	0.027432	0.00686601	0.250292	0.0478281	0.0124888	0.0368631	0.0282214	0.0310522	0.0260511	0.0345266	0.0297167	0.0341879	0.0286636	0.0218595	0.0257317	0.0227287	0.0327706	0.0244139	0.0247032	0.0305244	0.0478281	0.0356248	0.0377869	0.0215374	0.0328101	0.0321688	0.0340518	0.024384	0.0275764	0.0232323	0.02607	0.026417	0.0231574	0.0218281	0.0329792	0.0297846	0.0259872	0.0196554	0.0168449	0.0233012	0.0467152	0.0269051	0.0331035	0.0302905	0.0313445	0.0352205	0.0303012	0.0194797	0.0456463
step forward CoM displacement {m}	0.0447781	0.0219783	0.490828	0.133584	0.0148112	0.0581417	0.0363681	0.017203	0.035963	0.030562	0.0765457	0.0212856	0.0364443	0.041988	0.0436432	0.0226912	0.0304623	0.0269875	0.0324406	0.047163	0.130086	0.0660419	0.0551045	0.0162303	0.0479584	0.0399956	0.059999	0.0568624	0.038541	0.0234403	0.0399834	0.024956	0.0759323	0.0299093	0.0903643	0.0238307	0.0529053	0.0383711	0.071949	0.0286737	0.040522	0.0225776	0.0537889	0.0200278	0.0574552	0.0206572	0.0662501	0.0224053	0.05299
stance lateral CoM displacement {m}	0.0400952	0.0211943	0.528598	0.125477	0.00562372	0.0336525	0.0465072	0.0408724	0.0176082	0.00619677	0.0222212	0.0281729	0.0310573	0.0301699	0.0468873	0.0633688	0.0144142	0.0709736	0.0357195	0.0260139	0.0526413	0.0179892	0.0304547	0.0249612	0.0467894	0.0353042	0.00965396	0.0106637	0.0391209	0.0269756	0.01804	0.00748275	0.0136132	0.0180425	0.0363251	0.0321635	0.0668267	0.0466294	0.0708896	0.0593376	0.0327411	0.125477	0.115077	0.0177548	0.0599119	0.0711635	0.030748	0.0940655	0.0866508
stance vertical CoM displacement {m}	0.0296189	0.00704831	0.237967	0.0548603	0.0136365	0.0368631	0.0323132	0.0310522	0.0282404	0.0345266	0.0353024	0.0341879	0.0300181	0.0229183	0.0257317	0.0318326	0.0327706	0.0244139	0.0287883	0.0328237	0.0507039	0.0356248	0.0377869	0.0215374	0.0337923	0.0321688	0.0373544	0.024384	0.0275764	0.0232323	0.0305003	0.0277832	0.0283218	0.0278503	0.04083	0.0297846	0.0259872	0.0196554	0.0192195	0.0352828	0.0467152	0.0269051	0.0372333	0.0302905	0.0338838	0.0352205	0.0340793	0.0285322	0.0456463
stance forward CoM displacement {m}	0.055719	0.023892	0.428795	0.133584	0.0148112	0.0581417	0.0363681	0.0354191	0.0589699	0.0319927	0.0765457	0.0483901	0.0364443	0.0723594	0.0436432	0.0226912	0.036334	0.0353841	0.0324406	0.0662812	0.130086	0.0955479	0.0551045	0.0245461	0.0479584	0.0741112	0.059999	0.0788999	0.038541	0.0332644	0.0399834	0.0508396	0.0759323	0.0299093	0.0903643	0.0593737	0.0529053	0.0383711	0.071949	0.0429773	0.0502822	0.0427469	0.0537889	0.0271126	0.0574552	0.0497846	0.0662501	0.0487466	0.05299
[truncated: 206 more columns]

## Sheet: MoS B3FaCoM
	mean	std	step:1	step:2
MoS_ML_L	0.076	0.026	0.0748649	0.0769463	0.0691911	0.0183392	0.0809981	0.0710451	0.0796297	0.0771989	0.0308881	0.0370414	0.0610044	0.0936761	0.0736403	0.0700373	0.0720434	0.0319081	0.0951421	0.0884128	0.105691	0.0512615	0.0701237	0.143192	0.0908257	0.0941453	0.0436251	0.0978444	0.0841436	0.0666146	0.0557345	0.0798014	0.0694917	0.0875234	0.0825199	0.0538157	0.0547938	0.04912	0.0268373	0.0688978	0.062684	0.0984921	0.0699386	0.0666356	0.0890282	0.0861137	0.0925977	0.0884282	0.0629283
MoS_ML_R	0.026	0.023	0.0210999	0.0071102	-0.0101288	0.00445661	0.0608209	0.00253512	0.0266614	-0.0103461	0.0263294	0.0193078	0.00796111	0.037235	0.0320941	0.0198219	0.0311903	0.0671312	0.0530067	0.0253588	0.0293716	0.0517845	0.0284503	0.0216461	0.0491572	0.0240532	0.0596568	0.0378678	0.0411365	0.0356402	0.0383143	0.000390208	0.00107232	0.012106	0.0117621	0.0142163	0.0395965	0.0255311	-0.0138399	0.00803509	0.0654571	-0.0016438	0.0459174	0.0258536	-0.00598724	0.0160053	0.0107711	0.00341912	0.0434536
MoS_ML	0.051	0.035	0.0748649	0.0210999	0.0769463	0.0071102	0.0691911	-0.0101288	0.0183392	0.00445661	0.0809981	0.0608209	0.0710451	0.00253512	0.0796297	0.0266614	0.0771989	-0.0103461	0.0308881	0.0263294	0.0370414	0.0193078	0.0610044	0.00796111	0.0936761	0.037235	0.0736403	0.0320941	0.0700373	0.0198219	0.0720434	0.0311903	0.0319081	0.0671312	0.0951421	0.0530067	0.0884128	0.0253588	0.105691	0.0293716	0.0512615	0.0517845	0.0701237	0.0284503	0.143192	0.0216461	0.0908257	0.0491572	0.0941453
MoS_BF_L	-0.13	0.036	-0.0964356	-0.108474	-0.174422	-0.107602	-0.138031	-0.0877032	-0.111078	-0.112897	-0.208477	-0.123297	-0.139333	-0.134894	-0.0872163	-0.151476	-0.119761	-0.154326	-0.117902	-0.142013	-0.150205	-0.154402	-0.138941	-0.167229	-0.217487	-0.186105	-0.194078	-0.210084	-0.193122	-0.176802	-0.152839	-0.0675385	-0.103754	-0.156102	-0.10146	-0.153957	-0.121097	-0.205384	-0.195925	-0.182848	-0.186915	-0.118794	-0.0870595	-0.137001	-0.0614489	-0.0946349	-0.11719	-0.150889	-0.1363
MoS_BF_R	-0.087	0.038	-0.0302554	-0.0879992	-0.012674	-0.0517401	-0.0948869	-0.0682565	-0.076776	0.0353568	-0.112469	-0.0605185	-0.0920909	-0.117367	-0.0723162	-0.102859	-0.0331971	-0.0949268	-0.0644057	-0.104043	-0.0941643	-0.0512028	-0.0868325	-0.090432	-0.102209	-0.0766389	-0.119429	-0.130914	-0.147258	-0.154152	-0.0867672	-0.0309703	-0.123156	-0.167462	-0.0748978	-0.119104	-0.0593569	-0.10264	-0.0890644	-0.0672034	-0.11703	-0.0598533	-0.0848324	-0.0640041	-0.0725638	-0.134228	-0.0756232	-0.181268	-0.100495
MoS_BF	-0.109	0.043	-0.0964356	-0.0302554	-0.108474	-0.0879992	-0.174422	-0.012674	-0.107602	-0.0517401	-0.138031	-0.0948869	-0.0877032	-0.0682565	-0.111078	-0.076776	-0.112897	0.0353568	-0.208477	-0.112469	-0.123297	-0.0605185	-0.139333	-0.0920909	-0.134894	-0.117367	-0.0872163	-0.0723162	-0.151476	-0.102859	-0.119761	-0.0331971	-0.154326	-0.0949268	-0.117902	-0.0644057	-0.142013	-0.104043	-0.150205	-0.0941643	-0.154402	-0.0512028	-0.138941	-0.0868325	-0.167229	-0.090432	-0.217487	-0.102209	-0.186105
[truncated: 204 more columns]

## Sheet: Force B3FaCoM
	mean	std	CV	steps
Fv_R_max_1	10.3006	0.743876	0.0722169	10.6697	10.2199	11.3768	9.57666	10.587	9.37343	0	0	0	0	0	0	0
Fv_L_max_1	11.1011	1.47238	0.132633	12.4981	12.4373	9.96971	12.1494	11.0257	8.47754	11.15	0	0	0	0	0	0
Fv_tot_max_1	10.7316	1.21944	0.113631	10.6697	10.2199	11.3768	9.57666	10.587	9.37343	12.4981	12.4373	9.96971	12.1494	11.0257	8.47754	11.15
Fv_R_max_2	10.2221	0.385667	0.0377288	10.2964	10.2341	10.5154	10.2618	9.48208	10.5427	0	0	0	0	0	0	0
Fv_L_max_2	9.81119	0.969445	0.0988102	9.00664	10.09	9.68532	10.6809	10.6628	8.0838	10.4689	0	0	0	0	0	0
Fv_tot_max_2	10.0008	0.75983	0.0759767	10.2964	10.2341	10.5154	10.2618	9.48208	10.5427	9.00664	10.09	9.68532	10.6809	10.6628	8.0838	10.4689
Fv_R_min	8.41215	0.548039	0.0651485	8.32739	8.97603	7.64232	7.9887	9.04275	8.49573	0	0	0	0	0	0	0
Fv_L_min	7.72527	0.888037	0.114952	7.89464	7.41772	8.5259	6.95954	7.85898	6.4134	9.00673	0	0	0	0	0	0
Fv_tot_min	8.0423	0.804036	0.0999759	8.32739	8.97603	7.64232	7.9887	9.04275	8.49573	7.89464	7.41772	8.5259	6.95954	7.85898	6.4134	9.00673
Fh_R_max	1.00215	0.473427	0.472412	0.593265	1.56008	1.44709	1.26987	0.546167	0.596412	0	0	0	0	0	0	0
Fh_L_max	1.37595	0.511313	0.371608	1.52736	1.97544	0.930689	1.60675	1.26692	0.51742	1.80704	0	0	0	0	0	0
Fh_tot_max	1.20342	0.511593	0.425115	0.593265	1.56008	1.44709	1.26987	0.546167	0.596412	1.52736	1.97544	0.930689	1.60675	1.26692	0.51742	1.80704
Fh_R_min	-1.93159	0.259951	-0.134579	-1.95967	-2.32626	-2.00608	-1.94235	-1.83025	-1.52491	0	0	0	0	0	0	0
Fh_L_min	-0.908623	0.171001	-0.188198	-0.957008	-1.0433	-1.08079	-1.07137	-0.8065	-0.669511	-0.73188	0	0	0	0	0	0
Fh_tot_min	-1.38076	0.569661	-0.412571	-1.95967	-2.32626	-2.00608	-1.94235	-1.83025	-1.52491	-0.957008	-1.0433	-1.08079	-1.07137	-0.8065	-0.669511	-0.73188
brakeingImpulse_R	0.148342	0.0895456	0.603642	0.100525	0.270034	0.245854	0.139875	0.0754021	0.0583634	0	0	0	0	0	0	0
brakeingImpulse_L	0.189575	0.0729109	0.384601	0.199208	0.281593	0.148967	0.19086	0.171905	0.0663109	0.268182	0	0	0	0	0	0
brakeingImpulse_tot	0.170545	0.0803538	0.47116	0.100525	0.270034	0.245854	0.139875	0.0754021	0.0583634	0.199208	0.281593	0.148967	0.19086	0.171905	0.0663109	0.268182
propulsionImpulse_R	0.341554	0.065039	0.190421	0.324097	0.444233	0.291533	0.39536	0.318782	0.275321	0	0	0	0	0	0	0
propulsionImpulse_L	0.189331	0.0376674	0.19895	0.213846	0.216179	0.226544	0.207175	0.176382	0.120778	0.164415	0	0	0	0	0	0
propulsionImpulse_tot	0.259588	0.0933302	0.359532	0.324097	0.444233	0.291533	0.39536	0.318782	0.275321	0.213846	0.216179	0.226544	0.207175	0.176382	0.120778	0.164415
relHorImp_R	-0.193212	0.0774699	-0.400958	-0.223571	-0.174199	-0.045679	-0.255486	-0.24338	-0.216957	0	0	0	0	0	0	0
relHorImp_L	0.000243952	0.0639417	262.108	-0.0146374	0.0654138	-0.0775765	-0.0163153	-0.00447631	-0.054467	0.103766	0	0	0	0	0	0
relHorImp_tot	-0.0890435	0.120917	-1.35796	-0.223571	-0.174199	-0.045679	-0.255486	-0.24338	-0.216957	-0.0146374	0.0654138	-0.0775765	-0.0163153	-0.00447631	-0.054467	0.103766
antRatio_R	-2.26967	0.922425	-0.406413	-3.30319	-1.49111	-1.38629	-1.52956	-3.35108	-2.5568	0	0	0	0	0	0	0
antRatio_L	-0.75976	0.333569	-0.439045	-0.626575	-0.528136	-1.16127	-0.666795	-0.636584	-1.29394	-0.405015	0	0	0	0	0	0
antRatio_tot	-1.45664	1.01191	-0.694687	-3.30319	-1.49111	-1.38629	-1.52956	-3.35108	-2.5568	-0.626575	-0.528136	-1.16127	-0.666795	-0.636584	-1.29394	-0.405015
Fvert [N]	Fvert Mean	Fvert Std	Left steps						Right steps
1	1.18086	1.3306	2.57579	4.12287	1.74937	0	1.29304	0	0	0	2.30096	2.00025	0	1.30892	0
2	1.92826	1.71573	3.84347	5.62528	2.3448	1.89636	2.13682	0	0	1.15293	2.98639	3.00287	0	2.07846	0
3	2.65254	2.14961	5.09455	6.89989	2.93851	3.45915	3.08507	0.395889	0	1.75554	3.92062	4.00893	0	2.92483	0
4	3.43663	2.56157	6.29714	7.95978	3.57177	5.12529	4.13275	1.27108	0	2.37352	5.13856	5.00636	0	3.79992	0
5	4.26038	2.85029	7.43692	8.81028	4.17516	6.66673	5.28175	1.89785	0.812325	2.99093	6.4083	5.93364	0.374798	4.59621	0
6	5.11534	3.00139	8.48046	9.51437	4.74906	7.98474	6.40082	2.44029	2.42535	3.61731	7.56276	6.7972	1.15107	5.376	0
7	5.96142	3.03039	9.42668	10.1106	5.34303	9.08744	7.47327	2.93068	4.0728	4.26874	8.44503	7.62466	1.74537	6.12554	0.844646
8	6.80197	2.97187	10.2549	10.6398	5.99312	10.1479	8.43896	3.38203	5.67903	4.94459	9.10348	8.38428	2.55095	6.85033	2.05622
9	7.56606	2.86999	10.9556	11.147	6.69182	10.8521	9.26494	3.83391	7.01211	5.65177	9.58957	9.08349	3.52416	7.596	3.15633
10	8.26569	2.69963	11.5472	11.6268	7.39802	11.2862	9.95517	4.3289	8.06006	6.38083	9.90164	9.72838	4.57932	8.2895	4.37196
11	8.8848	2.51279	12.0096	12.0323	8.04771	11.7176	10.4852	4.91543	8.88566	7.12386	10.0754	10.2858	5.4922	8.87342	5.55835
12	9.40298	2.29937	12.3309	12.3173	8.57859	12.0121	10.8467	5.5806	9.48834	7.82907	10.1725	10.7401	6.32036	9.41717	6.60484
13	9.80021	2.0661	12.495	12.4373	8.98247	12.1494	11.0205	6.27993	9.94265	8.47024	10.2132	11.0831	6.98784	9.86904	7.47208
14	10.0687	1.81779	12.4981	12.3565	9.28066	12.093	11.0257	6.93515	10.3102	9.04285	10.2199	11.2946	7.54478	10.2309	8.06134
15	10.217	1.5562	12.3467	12.088	9.50301	11.8212	10.9155	7.48603	10.6316	9.51499	10.1963	11.3768	7.9887	10.4562	8.49573
16	10.2683	1.29891	12.0691	11.681	9.64401	11.4001	10.7223	7.92815	10.8947	9.93466	10.1419	11.3626	8.34455	10.5627	8.80214
17	10.239	1.06741	11.6876	11.1896	9.72098	10.8741	10.4314	8.24118	11.09	10.2551	10.0641	11.2878	8.64583	10.587	9.03239
18	10.1415	0.876169	11.1971	10.6091	9.78823	10.3012	10.0583	8.4236	11.15	10.4812	9.98924	11.1678	8.90776	10.5563	9.20993
19	9.99525	0.759708	10.6431	10.0151	9.86111	9.72998	9.66623	8.47754	11.0849	10.6149	9.90755	10.9896	9.1361	10.491	9.32127
20	9.81421	0.732818	10.0947	9.41639	9.9275	9.24701	9.27342	8.42662	10.9189	10.6697	9.79616	10.7551	9.30306	10.4015	9.35472
21	9.61309	0.771838	9.57884	8.86639	9.96971	8.86784	8.89985	8.27431	10.6677	10.6668	9.66602	10.496	9.40012	10.2981	9.31839
22	9.40958	0.837623	9.12485	8.39076	9.96697	8.5945	8.57695	8.04453	10.3672	10.6417	9.55207	10.2181	9.44156	10.196	9.20935
23	9.21813	0.895039	8.75224	8.00125	9.89714	8.44206	8.3155	7.78739	10.0421	10.5954	9.45275	9.93438	9.44787	10.0968	9.07091
24	9.04126	0.934865	8.45945	7.70193	9.75544	8.39495	8.11756	7.50293	9.72964	10.5208	9.35549	9.63801	9.42894	10.004	8.92716
25	8.89071	0.951147	8.2445	7.50969	9.55018	8.43978	7.97494	7.2371	9.48151	10.4149	9.26143	9.32493	9.40165	9.91833	8.82039
26	8.76907	0.953605	8.09466	7.42269	9.31819	8.541	7.8873	6.97808	9.28411	10.2819	9.18075	9.01254	9.38993	9.83587	8.77092
27	8.67846	0.950523	7.99265	7.41772	9.07458	8.66465	7.85898	6.75265	9.15568	10.1344	9.12187	8.70051	9.40128	9.75821	8.78686
28	8.62315	0.945832	7.92606	7.47263	8.86336	8.78527	7.89308	6.58299	9.08905	9.97418	9.08458	8.42499	9.43362	9.68388	8.88727
29	8.60381	0.943541	7.89464	7.57566	8.69514	8.9072	7.97789	6.46378	9.0555	9.79879	9.07513	8.21018	9.49105	9.61175	9.09281
30	8.61439	0.943724	7.89767	7.71967	8.58027	9.03456	8.09939	6.4134	9.03337	9.61007	9.07787	8.02922	9.57666	9.54154	9.37343
31	8.64752	0.943958	7.93318	7.88831	8.5259	9.16959	8.25357	6.43843	9.01516	9.41402	9.06922	7.88299	9.67914	9.48208	9.66617
32	8.70225	0.945425	7.9973	8.06843	8.52969	9.32967	8.45297	6.53461	9.00673	9.22699	9.04424	7.76355	9.79272	9.4345	9.94786
33	8.77322	0.944764	8.08851	8.26045	8.56829	9.54463	8.6923	6.68581	9.01247	9.04482	9.01791	7.68307	9.8975	9.38079	10.1753
34	8.85732	0.946802	8.21296	8.454	8.62147	9.81989	8.96817	6.86688	9.03904	8.88022	8.99771	7.64232	9.96875	9.31762	10.3561
35	8.95575	0.949975	8.35874	8.68525	8.68811	10.145	9.26419	7.07912	9.10502	8.7269	8.99458	7.64586	9.99466	9.25263	10.4846
36	9.05932	0.947467	8.51708	8.934	8.77553	10.4502	9.55043	7.31258	9.22683	8.58198	9.01372	7.70069	9.97188	9.19346	10.5427
37	9.15994	0.933129	8.66363	9.20045	8.89229	10.6529	9.84212	7.54229	9.40214	8.46091	9.04014	7.80695	9.8978	9.14608	10.5315
38	9.24797	0.900056	8.78743	9.46607	9.03073	10.6809	10.1287	7.76831	9.60848	8.37629	9.06231	7.95548	9.78022	9.10675	10.4719
39	9.31158	0.852881	8.87998	9.69841	9.18446	10.496	10.384	7.95323	9.81219	8.33392	9.07959	8.12878	9.63976	9.07379	10.3864
40	9.3456	0.802867	8.95614	9.88545	9.34555	10.0992	10.5731	8.06597	10.0101	8.32739	9.08803	8.3191	9.49349	9.04975	10.2795
41	9.34593	0.772492	9.00664	10.0208	9.49534	9.54406	10.6628	8.0838	10.1958	8.34029	9.07884	8.53293	9.34469	9.04275	10.1483
42	9.30528	0.781206	9.00021	10.09	9.61177	8.89097	10.6345	7.99014	10.3414	8.36602	9.04821	8.77012	9.18559	9.05196	9.98782
43	9.22925	0.833042	8.91067	10.0671	9.68532	8.22206	10.5046	7.79175	10.4406	8.4205	9.00587	9.02031	9.03171	9.07521	9.80464
44	9.12422	0.916084	8.73886	9.92712	9.68483	7.58577	10.3318	7.49571	10.4689	8.52424	8.97603	9.27293	8.8986	9.11375	9.59636
45	8.99787	1.02962	8.47417	9.67246	9.59168	6.95954	10.1811	7.13715	10.4248	8.68585	8.98124	9.51782	8.79902	9.1585	9.38896
46	8.85472	1.16968	8.09884	9.31786	9.39113	6.38507	10.0843	6.71706	10.2966	8.89875	9.03059	9.74455	8.73623	9.2125	9.19791
47	8.69474	1.33828	7.59796	8.85456	9.07494	5.88512	10.0301	6.24462	10.1124	9.14893	9.12439	9.95874	8.70519	9.27112	9.02362
48	8.51821	1.53447	6.9877	8.30326	8.65108	5.47111	9.97273	5.7391	9.88397	9.41875	9.24474	10.1622	8.70089	9.33137	8.86981
49	8.32348	1.75952	6.29852	7.65209	8.13345	5.10769	9.85966	5.23125	9.64871	9.7019	9.38061	10.3379	8.72832	9.38858	8.7366
50	8.10792	2.00298	5.54273	6.95401	7.47112	4.75032	9.64804	4.79943	9.40382	9.96939	9.52361	10.4673	8.79884	9.43383	8.64062
51	7.86728	2.25992	4.758	6.2102	6.69192	4.36788	9.33961	4.44347	9.12881	10.1821	9.67463	10.5154	8.92765	9.43975	8.59527
52	7.60372	2.52441	3.98606	5.38708	5.87734	3.95662	8.96216	4.15114	8.79414	10.2964	9.83781	10.4757	9.11547	9.39663	8.61185
53	7.32009	2.78748	3.23227	4.56103	5.07949	3.51337	8.55823	3.88965	8.36135	10.2865	9.99603	10.343	9.3581	9.29529	8.68683
54	7.01525	3.04974	2.50449	3.75494	4.31895	3.01406	8.12693	3.62253	7.85701	10.1494	10.1408	10.1365	9.66325	9.07842	8.83103
55	6.66715	3.30193	1.82224	2.96682	3.59169	2.42531	7.67198	3.32998	7.20667	9.89018	10.2341	9.86552	9.94177	8.67833	9.04834
56	6.27624	3.5206	1.21567	2.23074	2.90212	1.78956	7.20606	2.99325	6.51521	9.45574	10.2339	9.49954	10.1019	8.10442	9.34311
57	5.83848	3.70498	0.593121	1.57039	2.21642	1.22261	6.7285	2.59192	5.81563	8.80579	10.1023	8.9643	10.239	7.36817	9.68218
58	5.2567	3.94704	0	0.593826	1.57021	0	6.22716	2.11028	5.12822	7.85088	9.81824	8.24958	10.2618	6.55083	9.97607
59	4.78455	3.91501	0	0	1.00473	0	5.70497	1.59593	4.45765	6.77866	9.36691	7.38668	10.1514	5.62004	10.1322
60	4.28603	3.81709	0	0	0.197126	0	5.16284	1.0767	3.85015	5.62705	8.71711	6.45902	9.89417	4.61375	10.1205
61	3.78005	3.67142	0	0	0	0	4.62307	0.24033	3.33579	4.47793	7.84412	5.51071	9.52631	3.62842	9.95398
62	3.31505	3.45135	0	0	0	0	4.10155	0	2.89746	3.37628	6.79003	4.57571	9.05221	2.64904	9.65334
63	2.86501	3.19073	0	0	0	0	3.62828	0	2.56064	2.34305	5.66449	3.67632	8.40581	1.79042	9.1761
64	2.42306	2.8937	0	0	0	0	3.21347	0	2.29777	1.45545	4.53882	2.84573	7.58073	1.09979	8.46799
65	1.93403	2.59723	0	0	0	0	2.85625	0	2.10197	0.50256	3.40665	2.12121	6.58942	0	7.56436
66	1.57459	2.22186	0	0	0	0	2.57962	0	1.97855	0	2.35115	1.51312	5.51512	0	6.53211
67	1.26178	1.83856	0	0	0	0	2.36638	0	1.92318	0	1.47525	0.77825	4.39643	0	5.46369
68	0.96575	1.49588	0	0	0	0	2.20041	0	1.93359	0	0.772769	0	3.29818	0	4.3498
69	0.732885	1.17959	0	0	0	0	2.07198	0	1.98987	0	0	0	2.23767	0	3.22799
70	0.58585	0.932533	0	0	0	0	1.98338	0	2.06472	0	0	0	1.37454	0	2.19341
71	0.40978	0.800419	0	0	0	0	1.93064	0	2.13157	0	0	0	0	0	1.26492
72	0.314332	0.769304	0	0	0	0	1.9064	0	2.17992	0	0	0	0	0	0
73	0.31626	0.774533	0	0	0	0	1.90182	0	2.20956	0	0	0	0	0	0
74	0.318488	0.780047	0	0	0	0	1.91345	0	2.22689	0	0	0	0	0	0
75	0.321063	0.786057	0	0	0	0	1.93808	0	2.23574	0	0	0	0	0	0
76	0.324488	0.794003	0	0	0	0	1.97339	0	2.24495	0	0	0	0	0	0
77	0.329321	0.805496	0	0	0	0	2.01495	0	2.26621	0	0	0	0	0	0
78	0.335769	0.821217	0	0	0	0	2.0564	0	2.30859	0	0	0	0	0	0
79	0.342686	0.838332	0	0	0	0	2.09132	0	2.36361	0	0	0	0	0	0
80	0.349377	0.855159	0	0	0	0	2.1161	0	2.4258	0	0	0	0	0	0
81	0.355958	0.872201	0	0	0	0	2.12758	0	2.49988	0	0	0	0	0	0
82	0.361367	0.886996	0	0	0	0	2.12061	0	2.57716	0	0	0	0	0	0
83	0.366041	0.900771	0	0	0	0	2.09939	0	2.65914	0	0	0	0	0	0
84	0.371007	0.915747	0	0	0	0	2.07885	0	2.74425	0	0	0	0	0	0
85	0.375562	0.929788	0	0	0	0	2.06087	0	2.82143	0	0	0	0	0	0
86	0.412677	0.935953	0	0	0	0	2.04995	0	2.8882	0	0	0.426646	0	0	0
87	0.446294	0.95332	0	0	0	0	2.05447	0	2.93504	0	0	0.812312	0	0	0
88	0.458445	0.966818	0	0	0	0	2.08928	0	2.95838	0	0	0.912125	0	0	0
89	0.472871	0.985202	0	0	0	0	2.16256	0	2.97689	0	0	1.00788	0	0	0
90	0.49299	1.01471	0	0	0	0	2.29915	0	2.99937	0	0	1.11035	0	0	0
91	0.514424	1.04774	0	0	0	0	2.44617	0	3.02486	0	0	1.21648	0	0	0
92	0.533712	1.07894	0	0	0	0	2.57596	0	3.05349	0	0	1.30881	0	0	0
93	0.557303	1.12343	0	0	0	0	2.78033	0	3.09433	0	0	1.37028	0	0	0
94	0.582443	1.17615	0	0	0	0	3.01371	0	3.15645	0	0	1.4016	0	0	0
95	0.610581	1.23807	0	0	0	0	3.27149	0	3.24175	0	0	1.42431	0	0	0
96	0.64228	1.30714	0	0	0	0	3.54425	0	3.34038	0	0	1.465	0	0	0
97	0.7352	1.3659	0	0	0	0	3.81475	0	3.45303	0	0.746489	1.54332	0	0	0
98	0.835718	1.45842	0	0	0	0	4.07859	0	3.57937	0	1.51292	1.69345	0	0	0
99	1.05199	1.559	0.0382955	0.0529369	0	1.10017	4.28688	0	3.71762	0	2.46915	2.01084	0	0	0
100	1.57899	1.67912	1.26375	0.873458	0	2.76346	4.46304	0	3.89383	0	3.66175	2.59492	0	0	1.01267
Fhor [N]	Fhor Mean	Fhor Std	Left steps						Right steps
1	0.453256	0.552761	0.95075	1.24204	0.905292	0	0.546333	0	0	0	1.56008	0.57	0	0.117833	0
2	0.510865	0.604658	1.17091	1.50754	0.886522	0.369006	0.77279	0	0	-0.156516	1.50714	0.566441	0	0.0174167	0
3	0.541539	0.625279	1.30461	1.66714	0.743636	0.681901	0.901681	0.0767702	0	-0.205107	1.33998	0.58728	0	-0.057875	0
4	0.568582	0.635761	1.37669	1.75913	0.607264	0.984058	0.947473	0.231814	0	-0.226886	1.13469	0.655364	0	-0.0780417	0
5	0.596075	0.662264	1.43255	1.83575	0.58191	1.22521	0.990544	0.305067	0.0309899	-0.222191	0.960735	0.749526	-0.0906229	-0.0505	0
6	0.653999	0.681214	1.48933	1.91762	0.656657	1.39185	1.08041	0.323899	0.22098	-0.178719	0.846991	0.880261	-0.140453	0.0131667	0
7	0.736331	0.696371	1.52736	1.97544	0.754933	1.51895	1.1857	0.321038	0.581367	-0.0827285	0.81653	1.06173	0.0875417	0.117583	-0.293157
8	0.822412	0.71399	1.5146	1.96523	0.82973	1.60005	1.24962	0.344644	0.995608	0.057274	0.86302	1.24725	0.362047	0.244625	-0.582345
9	0.902974	0.698059	1.44935	1.87821	0.889948	1.60675	1.26692	0.387595	1.34269	0.216477	0.967699	1.38497	0.640305	0.370083	-0.662333
10	0.957185	0.661992	1.36022	1.75293	0.930689	1.52246	1.26661	0.412405	1.57274	0.363227	1.07228	1.44709	0.911322	0.460708	-0.629277
11	0.98354	0.611036	1.26381	1.62454	0.917479	1.38181	1.24523	0.433759	1.73117	0.482386	1.12314	1.44481	1.11785	0.510667	-0.490637
12	0.983999	0.540238	1.13974	1.48479	0.846935	1.2458	1.17078	0.478347	1.80704	0.561926	1.12258	1.40656	1.24189	0.539208	-0.253616
13	0.950723	0.454021	0.975629	1.31272	0.743841	1.11501	1.04059	0.51742	1.76845	0.593265	1.09127	1.34884	1.26987	0.546167	0.036327
14	0.880946	0.379003	0.787826	1.11752	0.626649	0.973864	0.878347	0.50999	1.6411	0.572779	1.03334	1.27977	1.21712	0.531125	0.282874
15	0.785866	0.331699	0.599028	0.920943	0.507615	0.808824	0.707324	0.452626	1.50482	0.512676	0.946239	1.20228	1.09293	0.496333	0.464622
16	0.68052	0.318263	0.426409	0.732045	0.391049	0.649258	0.532034	0.356841	1.40854	0.434226	0.855765	1.1204	0.920133	0.454167	0.565879
17	0.571265	0.323364	0.267631	0.530624	0.292106	0.483348	0.347827	0.228083	1.31494	0.378997	0.785133	1.04219	0.736532	0.422625	0.596412
18	0.463233	0.341782	0.114924	0.304543	0.217008	0.307757	0.178578	0.070053	1.22143	0.366114	0.727249	0.965957	0.581279	0.401792	0.565347
19	0.366933	0.358354	-0.0150455	0.104864	0.161341	0.134265	0.063125	-0.0682273	1.12304	0.396981	0.650928	0.886598	0.458883	0.378083	0.495292
20	0.287703	0.36246	-0.103288	-0.0470922	0.102746	0.00544697	-0.0039899	-0.164259	1.0084	0.45146	0.551919	0.80152	0.368216	0.345417	0.423637
21	0.223519	0.349139	-0.157742	-0.135529	0.0270694	-0.0579491	-0.059654	-0.210027	0.863557	0.490122	0.440874	0.709991	0.306502	0.313708	0.374828
22	0.169013	0.330215	-0.199788	-0.178019	-0.0490619	-0.0741351	-0.131455	-0.239723	0.709138	0.508372	0.344034	0.615569	0.269427	0.296375	0.326438
23	0.121473	0.311313	-0.247361	-0.199194	-0.0946574	-0.0804259	-0.210903	-0.244514	0.571319	0.495972	0.263931	0.529741	0.242903	0.280208	0.272134
24	0.0797792	0.293397	-0.301965	-0.221851	-0.113532	-0.102545	-0.270801	-0.207968	0.4817	0.461488	0.194539	0.450759	0.212887	0.246333	0.208085
25	0.0444359	0.281683	-0.347572	-0.251068	-0.133385	-0.136294	-0.315598	-0.155996	0.444665	0.419417	0.136667	0.380126	0.18579	0.195	0.155915
26	0.0154526	0.273402	-0.371077	-0.277646	-0.152238	-0.171952	-0.363015	-0.108408	0.407615	0.378481	0.0947323	0.32475	0.167496	0.143292	0.128854
27	-0.00858324	0.266461	-0.383701	-0.300697	-0.152884	-0.221481	-0.405191	-0.0643649	0.352175	0.340162	0.0622513	0.287374	0.156453	0.103167	0.115154
28	-0.036074	0.259398	-0.40139	-0.332348	-0.146992	-0.278898	-0.421515	-0.0294356	0.294098	0.299534	-0.00926894	0.255303	0.138538	0.0612083	0.102205
29	-0.0675181	0.25038	-0.422081	-0.378638	-0.160971	-0.327189	-0.412263	-0.0211427	0.236242	0.255135	-0.0563207	0.211427	0.101242	0.0100833	0.0867399
30	-0.106401	0.235196	-0.435263	-0.424908	-0.206516	-0.347728	-0.401511	-0.0560543	0.163359	0.206117	-0.105317	0.152723	0.0453754	-0.0462083	0.0727113
31	-0.150062	0.216607	-0.440784	-0.444072	-0.27263	-0.35629	-0.412598	-0.124837	0.0833497	0.148636	-0.157852	0.0966616	-0.0187475	-0.103917	0.0522753
32	-0.194903	0.203257	-0.45517	-0.428851	-0.344441	-0.387376	-0.446587	-0.214544	0.0334184	0.083032	-0.202415	0.0503653	-0.0829979	-0.159583	0.0214066
33	-0.241211	0.202483	-0.493976	-0.401001	-0.410364	-0.459524	-0.481992	-0.322777	0.0190345	0.00927609	-0.244559	0.0143215	-0.138236	-0.218792	-0.00715657
34	-0.287347	0.215745	-0.555875	-0.38875	-0.466931	-0.566958	-0.507208	-0.4295	0.0117917	-0.0563056	-0.280625	-0.0194167	-0.176083	-0.276875	-0.0227778
35	-0.333574	0.236885	-0.619633	-0.40836	-0.526252	-0.702423	-0.523109	-0.513145	-0.0125299	-0.104572	-0.312843	-0.057407	-0.202675	-0.328542	-0.0249684
36	-0.380726	0.259646	-0.678537	-0.456677	-0.59347	-0.843484	-0.533703	-0.572494	-0.0624327	-0.135482	-0.351787	-0.100601	-0.230341	-0.372333	-0.018093
37	-0.430414	0.280006	-0.731034	-0.531553	-0.67222	-0.96508	-0.543837	-0.616136	-0.136652	-0.162307	-0.41214	-0.146947	-0.264652	-0.408708	-0.00411742
38	-0.483202	0.293558	-0.77949	-0.626611	-0.760172	-1.04415	-0.5564	-0.653652	-0.225521	-0.203918	-0.489975	-0.1977	-0.303883	-0.447458	0.00730051
39	-0.535289	0.296173	-0.825131	-0.719976	-0.852816	-1.07137	-0.584449	-0.669511	-0.308024	-0.264201	-0.567273	-0.258722	-0.345247	-0.490708	-0.00132912
40	-0.585129	0.286321	-0.869742	-0.798034	-0.93942	-1.05786	-0.634269	-0.656314	-0.372157	-0.340655	-0.631576	-0.336348	-0.387777	-0.536333	-0.0461982
41	-0.629685	0.268882	-0.905232	-0.855899	-1.00675	-1.02801	-0.685523	-0.632153	-0.419178	-0.424841	-0.673311	-0.43162	-0.423571	-0.5845	-0.115318
42	-0.665302	0.25057	-0.927346	-0.893731	-1.05109	-1.00134	-0.701324	-0.594128	-0.457703	-0.510869	-0.699367	-0.53704	-0.44645	-0.644458	-0.184085
43	-0.691811	0.236975	-0.943114	-0.916318	-1.07841	-0.967725	-0.663114	-0.531261	-0.521699	-0.597424	-0.720792	-0.64425	-0.455343	-0.721	-0.233091
44	-0.709658	0.234383	-0.957008	-0.934006	-1.08079	-0.905183	-0.608833	-0.449639	-0.569794	-0.683112	-0.748803	-0.754939	-0.457733	-0.809542	-0.266177
45	-0.727511	0.239142	-0.954944	-0.961292	-1.0528	-0.815597	-0.601458	-0.377222	-0.598324	-0.773032	-0.793944	-0.873648	-0.468454	-0.893583	-0.293343
46	-0.753526	0.252467	-0.92464	-1.00228	-1.00917	-0.720769	-0.653223	-0.321144	-0.624864	-0.872345	-0.866216	-0.998913	-0.500367	-0.983792	-0.318121
47	-0.783056	0.285102	-0.879479	-1.03583	-0.977929	-0.623583	-0.719909	-0.254723	-0.62739	-0.985013	-0.965223	-1.13414	-0.554807	-1.07942	-0.342279
48	-0.809001	0.338897	-0.840225	-1.0433	-0.948267	-0.523118	-0.752152	-0.16141	-0.595137	-1.11059	-1.07202	-1.28007	-0.625101	-1.19246	-0.373151
49	-0.830512	0.406035	-0.80525	-1.04268	-0.87815	-0.439879	-0.732777	-0.0488712	-0.544102	-1.2503	-1.18192	-1.43085	-0.706362	-1.31329	-0.422216
50	-0.85137	0.47847	-0.754225	-1.04213	-0.760897	-0.408104	-0.667268	0.0597765	-0.503136	-1.39376	-1.29497	-1.58769	-0.796918	-1.43462	-0.483863
51	-0.873217	0.549155	-0.684831	-1.02029	-0.647375	-0.431146	-0.563927	0.155383	-0.490503	-1.52952	-1.41414	-1.72339	-0.899824	-1.55363	-0.548625
52	-0.897404	0.614969	-0.618735	-0.944886	-0.568994	-0.469511	-0.427341	0.209924	-0.515816	-1.64383	-1.54139	-1.84289	-1.01465	-1.6795	-0.608616
53	-0.922523	0.672222	-0.56475	-0.833689	-0.505911	-0.484225	-0.277297	0.203779	-0.576859	-1.73973	-1.66675	-1.94077	-1.1478	-1.78575	-0.673056
54	-0.94813	0.721548	-0.505515	-0.729255	-0.450788	-0.467362	-0.136033	0.149304	-0.647428	-1.82885	-1.80064	-2.00608	-1.3153	-1.83025	-0.757493
55	-0.966723	0.762931	-0.425833	-0.63767	-0.423258	-0.416436	-0.0252235	0.0884583	-0.71047	-1.91484	-1.94108	-2.00398	-1.47483	-1.81942	-0.862822
56	-0.968901	0.793991	-0.332528	-0.541806	-0.418319	-0.337088	0.0536528	0.0341806	-0.73188	-1.95967	-2.08231	-1.91675	-1.58195	-1.78821	-0.993037
57	-0.948105	0.822519	-0.186672	-0.435168	-0.39729	-0.252609	0.118323	-0.020904	-0.691076	-1.92907	-2.21035	-1.76286	-1.7057	-1.72208	-1.12992
58	-0.871967	0.871646	0	-0.176667	-0.34375	0	0.184144	-0.0651742	-0.585682	-1.82861	-2.30182	-1.57338	-1.80537	-1.59725	-1.24201
59	-0.80869	0.873366	0	0	-0.269976	0	0.246499	-0.081803	-0.435974	-1.6707	-2.32626	-1.35994	-1.87511	-1.41087	-1.32883
60	-0.729689	0.858902	0	0	-0.0574322	0	0.295944	-0.0795088	-0.275054	-1.44829	-2.26091	-1.12945	-1.92007	-1.20375	-1.40743
61	-0.649262	0.833762	0	0	0	0	0.334462	-0.0206705	-0.125247	-1.17856	-2.12606	-0.89085	-1.94235	-1.00513	-1.486
62	-0.566853	0.796157	0	0	0	0	0.360552	0	0.00819907	-0.893742	-1.94425	-0.66721	-1.91877	-0.788958	-1.52491
63	-0.482047	0.746289	0	0	0	0	0.365078	0	0.10624	-0.621009	-1.7131	-0.471933	-1.84493	-0.577083	-1.50987
64	-0.401097	0.690478	0	0	0	0	0.347163	0	0.174083	-0.386394	-1.43126	-0.309595	-1.75435	-0.39225	-1.46166
65	-0.300322	0.634277	0	0	0	0	0.316562	0	0.217332	-0.133602	-1.10979	-0.183739	-1.64076	0	-1.37019
66	-0.234335	0.556594	0	0	0	0	0.291817	0	0.233921	0	-0.792005	-0.0890661	-1.47883	0	-1.21219
67	-0.176252	0.4616	0	0	0	0	0.279917	0	0.223042	0	-0.518208	-0.0254722	-1.24967	0	-1.00089
68	-0.120996	0.360853	0	0	0	0	0.278285	0	0.190151	0	-0.289059	0	-0.977222	0	-0.775097
69	-0.0639189	0.264856	0	0	0	0	0.280448	0	0.143612	0	0	0	-0.691144	0	-0.563861
70	-0.0353758	0.185129	0	0	0	0	0.282489	0	0.0806553	0	0	0	-0.447217	0	-0.375812
71	0.00584492	0.100327	0	0	0	0	0.276529	0	0.0107529	0	0	0	0	0	-0.211298
72	0.0153169	0.0715441	0	0	0	0	0.248972	0	-0.0498531	0	0	0	0	0	0
73	0.00738578	0.0633658	0	0	0	0	0.196807	0	-0.100792	0	0	0	0	0	0
74	-0.00174119	0.0592911	0	0	0	0	0.133542	0	-0.156177	0	0	0	0	0	0
75	-0.0114693	0.066775	0	0	0	0	0.0739444	0	-0.223045	0	0	0	0	0	0
76	-0.0212207	0.0824306	0	0	0	0	0.0191326	0	-0.295001	0	0	0	0	0	0
77	-0.0309495	0.100945	0	0	0	0	-0.0371742	0	-0.365169	0	0	0	0	0	0
78	-0.0401015	0.118678	0	0	0	0	-0.0962917	0	-0.425028	0	0	0	0	0	0
79	-0.0466868	0.131151	0	0	0	0	-0.144466	0	-0.462462	0	0	0	0	0	0
80	-0.0496355	0.136296	0	0	0	0	-0.169715	0	-0.475547	0	0	0	0	0	0
81	-0.0496635	0.134913	0	0	0	0	-0.177784	0	-0.467841	0	0	0	0	0	0
82	-0.047954	0.129501	0	0	0	0	-0.176004	0	-0.447398	0	0	0	0	0	0
83	-0.0452537	0.122917	0	0	0	0	-0.162093	0	-0.426204	0	0	0	0	0	0
84	-0.0423339	0.117614	0	0	0	0	-0.137588	0	-0.412752	0	0	0	0	0	0
85	-0.0390524	0.113115	0	0	0	0	-0.104686	0	-0.402996	0	0	0	0	0	0
86	-0.0565444	0.124529	0	0	0	0	-0.0794078	0	-0.38439	0	0	-0.271279	0	0	0
87	-0.0718799	0.162758	0	0	0	0	-0.0753775	0	-0.357504	0	0	-0.501556	0	0	0
88	-0.0741757	0.167479	0	0	0	0	-0.0962083	0	-0.328962	0	0	-0.539114	0	0	0
89	-0.0773917	0.17231	0	0	0	0	-0.134056	0	-0.301935	0	0	-0.570102	0	0	0
90	-0.0830051	0.179394	0	0	0	0	-0.19839	0	-0.28445	0	0	-0.596226	0	0	0
91	-0.0896393	0.189304	0	0	0	0	-0.266553	0	-0.276814	0	0	-0.621943	0	0	0
92	-0.0953557	0.199209	0	0	0	0	-0.322082	0	-0.272042	0	0	-0.6455	0	0	0
93	-0.101459	0.210073	0	0	0	0	-0.404433	0	-0.255225	0	0	-0.659305	0	0	0
94	-0.104142	0.217402	0	0	0	0	-0.491182	0	-0.21362	0	0	-0.649048	0	0	0
95	-0.102221	0.22038	0	0	0	0	-0.57961	0	-0.148804	0	0	-0.600464	0	0	0
96	-0.0959164	0.220943	0	0	0	0	-0.664818	0	-0.074266	0	0	-0.50783	0	0	0
97	-0.0365808	0.296777	0	0	0	0	-0.734659	0	8.08081e-05	0	0.630034	-0.371006	0	0	0
98	0.00345574	0.368142	0	0	0	0	-0.782569	0	0.0605231	0	0.981939	-0.214968	0	0	0
99	0.0619926	0.415098	0.0211275	0.0217096	0	0.420389	-0.805004	0	0.0921166	0	1.13043	-0.0748662	0	0	0
100	0.210843	0.49794	0.697208	0.358208	0	0.866333	-0.8065	0	0.0809583	0	1.18912	0.0134167	0	0	0.342208

## Sheet: Work B3FaCoM
Wext_pos COM hip markers left steps	2.29685	0.590988	1.87896	2.71474
Wext_pos COM hip markers right steps	2.92315	0	2.92315
Wext_neg COM hip markers left steps	-1.59352	1.51129	-2.66216	-0.524875
Wext_neg COM hip markers right steps	-3.03484	0	-3.03484
Wext_pos COM HBM2 left steps
Wext_pos COM HBM2 right steps
Wext_neg COM HBM2 left steps
Wext_neg COM HBM2 right steps
Wext_pos Force left steps	1.94318	1.21426	2.8018	1.08457
Wext_pos Force right steps	2.1247	0	2.1247
Wext_neg Force left steps	-1.51575	0.631274	-1.06937	-1.96212
Wext_neg Force right steps	-3.12162	0	-3.12162

## Sheet: EMG B3FaCoM
	LEFT
	EMG LRectusFem		EMG LVastusLat		EMG LSemitendi		EMG LBicepsFem		EMG LGastrocMed		EMG LSoleus		EMG LTibialisA		EMG RRectusFem		EMG RVastusLat		EMG RSemitendi		EMG RBicepsFem		EMG RGastrocMed		EMG RSoleus		EMG RTibialisA
%	mean	std	mean	std	mean	std	mean	std	mean	std	mean	std	mean	std	mean	std	mean	std	mean	std	mean	std	mean	std	mean	std	mean	std
1	0.153597	0.62393	0.9966	0.696032	0.196852	0.404933	0.916433	0.131327	0.100584	0.00722765	0.142809	0.0529622	0.427773	0.187113	0.402061	0.503268	0.884604	0.248942	0.218075	0.838376	0.312512	0.126986	0.0949181	0.123162	0.078031	0.231042	0.221802	0.110689
2	0.192368	0.646646	0.996596	0.700683	0.195985	0.392016	0.922599	0.191854	0.111711	0.00721409	0.143338	0.0526842	0.418556	0.184138	0.449157	0.534793	0.882957	0.254723	0.214115	0.798769	0.308958	0.166273	0.101092	0.127625	0.0794008	0.227539	0.218268	0.105491
3	0.250104	0.675835	0.99659	0.708406	0.195532	0.377862	0.919413	0.270841	0.134208	0.00720349	0.145416	0.0522662	0.405244	0.182081	0.508947	0.56897	0.88144	0.263389	0.209675	0.755125	0.306175	0.212402	0.111968	0.130157	0.0817517	0.221852	0.214586	0.101431
4	0.326368	0.712991	0.996579	0.718583	0.195492	0.362857	0.907463	0.365594	0.169227	0.00719814	0.149014	0.0517185	0.388334	0.181111	0.578952	0.607466	0.880198	0.276175	0.204935	0.708471	0.30498	0.261305	0.12885	0.131077	0.0858526	0.214309	0.210521	0.0990087
5	0.419918	0.75771	0.996563	0.730353	0.195841	0.347339	0.887727	0.473063	0.213173	0.00719844	0.153664	0.0510705	0.368418	0.181234	0.655147	0.651142	0.879441	0.293871	0.200063	0.659789	0.306151	0.30829	0.151518	0.130709	0.0926647	0.20535	0.205951	0.0989679
6	0.526011	0.807381	0.996541	0.742596	0.196452	0.331625	0.861524	0.586869	0.259475	0.00720567	0.158542	0.0503199	0.346182	0.182421	0.732197	0.700183	0.879066	0.316384	0.195111	0.610043	0.310342	0.349836	0.179127	0.129341	0.102882	0.19541	0.200838	0.101775
7	0.637434	0.858431	0.996512	0.754407	0.197235	0.316079	0.830109	0.700023	0.303265	0.00721818	0.16285	0.0494754	0.322444	0.184511	0.805149	0.753144	0.878748	0.34277	0.190153	0.560107	0.318063	0.383888	0.209613	0.127091	0.116445	0.184886	0.195178	0.107248
8	0.747673	0.906567	0.996479	0.76504	0.198132	0.301009	0.794697	0.806781	0.342077	0.00723515	0.166419	0.0485651	0.297908	0.187207	0.870402	0.807674	0.878255	0.371311	0.185224	0.510773	0.329436	0.409877	0.241239	0.124166	0.132698	0.174134	0.188926	0.114767
9	0.85002	0.947324	0.996444	0.774037	0.199044	0.286602	0.756457	0.902203	0.374534	0.00725728	0.169222	0.0475998	0.273162	0.189865	0.925599	0.861049	0.877303	0.399918	0.180225	0.462738	0.344205	0.428477	0.272631	0.120889	0.150327	0.163323	0.182079	0.123392
10	0.938846	0.977434	0.996407	0.781183	0.199882	0.273076	0.716389	0.981421	0.399995	0.00728179	0.171205	0.0465794	0.248789	0.191551	0.969101	0.910026	0.875728	0.426832	0.175077	0.416549	0.362044	0.440755	0.302112	0.117345	0.167696	0.152585	0.174626	0.132032
11	1.01136	0.995433	0.99637	0.786454	0.200578	0.260526	0.675446	1.04334	0.418798	0.007306	0.172256	0.0455661	0.225183	0.191602	1.00026	0.951376	0.873624	0.450677	0.169728	0.372636	0.382639	0.447793	0.328327	0.113621	0.183696	0.142044	0.166547	0.139633
12	1.06647	1.00126	0.996334	0.79003	0.201077	0.248936	0.634488	1.08772	0.431106	0.00733029	0.172332	0.0445815	0.202612	0.189692	1.01925	0.983206	0.871302	0.47076	0.164194	0.331348	0.405219	0.450371	0.350651	0.109935	0.197044	0.131767	0.157839	0.145315
13	1.10417	0.995729	0.996297	0.79207	0.20139	0.238299	0.594239	1.11424	0.437101	0.00735401	0.171598	0.043621	0.18122	0.185683	1.02667	1.00422	0.869102	0.487045	0.158547	0.29299	0.429009	0.449124	0.368266	0.106463	0.206822	0.121806	0.148547	0.148911
14	1.1259	0.980403	0.996262	0.792647	0.201554	0.228606	0.555261	1.1247	0.437293	0.00737704	0.170161	0.0426855	0.161117	0.179819	1.02365	1.01398	0.86734	0.499554	0.152872	0.25772	0.45314	0.444633	0.380496	0.103347	0.212958	0.112231	0.138833	0.150616
15	1.13338	0.956998	0.996229	0.791831	0.201633	0.219817	0.518019	1.12088	0.43231	0.00739955	0.168161	0.0418617	0.142394	0.172519	1.01172	1.01316	0.866232	0.508409	0.14727	0.225658	0.476465	0.437283	0.387332	0.100703	0.215781	0.103144	0.128826	0.15067
16	1.12826	0.927079	0.996201	0.789964	0.201693	0.211932	0.482792	1.10437	0.423012	0.00742014	0.165985	0.0412689	0.125086	0.164125	0.992335	1.00291	0.865588	0.513769	0.141843	0.196842	0.497821	0.427476	0.389068	0.0985186	0.21602	0.0946111	0.118681	0.149369
17	1.11185	0.891986	0.996177	0.787625	0.201761	0.204951	0.449756	1.07691	0.410085	0.0074389	0.163965	0.0410106	0.109241	0.155003	0.966726	0.984416	0.865034	0.515759	0.136668	0.171217	0.516427	0.415449	0.385994	0.0965871	0.214367	0.0867111	0.108597	0.147133
18	1.0854	0.852989	0.996157	0.785174	0.20182	0.198871	0.419008	1.04008	0.394069	0.00745401	0.162205	0.0410546	0.0949751	0.145445	0.935958	0.959017	0.864404	0.514555	0.131793	0.148679	0.531824	0.401218	0.378618	0.0946274	0.21117	0.07956	0.0987356	0.144281
19	1.0502	0.811317	0.996141	0.782955	0.201825	0.193645	0.390487	0.995446	0.375647	0.00746707	0.160648	0.041304	0.0825006	0.13567	0.901108	0.928232	0.86347	0.510447	0.12721	0.129043	0.543924	0.384879	0.367658	0.0923848	0.206635	0.0732967	0.0892394	0.141363
20	1.00735	0.768107	0.996127	0.780974	0.201748	0.189207	0.364166	0.944503	0.355405	0.00748081	0.159164	0.0417536	0.0720524	0.125879	0.863176	0.89343	0.862083	0.503806	0.122887	0.112098	0.552982	0.366507	0.353775	0.0898716	0.200859	0.0680318	0.0802186	0.138846
21	0.95818	0.724279	0.996113	0.779076	0.201522	0.185452	0.33999	0.888815	0.333871	0.00749524	0.15775	0.042281	0.0637552	0.116218	0.823145	0.855757	0.860491	0.495008	0.1188	0.0975751	0.559408	0.346342	0.337662	0.0873197	0.194062	0.0637541	0.0717238	0.136984
22	0.904114	0.68053	0.996097	0.776868	0.20114	0.18226	0.317904	0.829814	0.3116	0.00750875	0.156344	0.0428041	0.057639	0.106792	0.781971	0.816144	0.858802	0.484435	0.114954	0.0851905	0.56353	0.324773	0.320015	0.0849784	0.186667	0.0603494	0.0638363	0.135956
23	0.846491	0.637403	0.996082	0.774293	0.20064	0.17953	0.297849	0.768663	0.289052	0.00752314	0.154855	0.0433076	0.0534764	0.0976758	0.740505	0.775271	0.857335	0.472454	0.111381	0.0746938	0.565576	0.302269	0.301239	0.0831211	0.178993	0.0576051	0.0566001	0.135798
24	0.786658	0.595297	0.996066	0.771421	0.200029	0.177193	0.279777	0.706565	0.266631	0.00753845	0.153234	0.0437684	0.05081	0.0889716	0.699433	0.733589	0.856552	0.459374	0.108234	0.0658927	0.565528	0.279299	0.281768	0.0818441	0.171233	0.0552859	0.0500357	0.136276
25	0.725893	0.554489	0.996049	0.768387	0.19931	0.175377	0.263558	0.644612	0.244616	0.00755479	0.151519	0.0441078	0.0492191	0.0809512	0.659287	0.691493	0.856458	0.445538	0.105814	0.0586024	0.563358	0.256362	0.262117	0.0812568	0.163675	0.0532575	0.0441455	0.137187
26	0.665341	0.51529	0.996033	0.765277	0.198553	0.174472	0.249109	0.5837	0.223173	0.00757419	0.149843	0.0443702	0.0484615	0.0737593	0.620581	0.649372	0.856905	0.431249	0.104594	0.0526984	0.559089	0.233879	0.242595	0.0814952	0.15641	0.0515301	0.0390322	0.138319
27	0.605972	0.478002	0.996012	0.76211	0.197879	0.175176	0.236376	0.524589	0.202562	0.00758667	0.148388	0.0446519	0.04867	0.0674632	0.583695	0.607481	0.857759	0.416816	0.105296	0.0480688	0.552732	0.212242	0.223507	0.08219	0.149447	0.0503448	0.0348966	0.139383
28	0.548578	0.442905	0.995985	0.758952	0.197358	0.178339	0.225317	0.467847	0.182998	0.00758888	0.147265	0.0449913	0.0504572	0.0621449	0.548875	0.56617	0.858684	0.402654	0.108775	0.0445912	0.544619	0.191759	0.205094	0.0830394	0.142769	0.0503751	0.0320262	0.140035
29	0.493761	0.41019	0.995961	0.755814	0.197169	0.184845	0.215921	0.413964	0.164721	0.00758742	0.146413	0.0454447	0.0548936	0.0577986	0.516258	0.525813	0.859418	0.389175	0.116039	0.0421211	0.535441	0.172712	0.187503	0.0838211	0.136437	0.0529851	0.0306697	0.140276
30	0.441939	0.379971	0.995934	0.752792	0.197645	0.19573	0.208106	0.363353	0.147901	0.00758164	0.145559	0.0461336	0.0631236	0.0543664	0.485853	0.486713	0.860001	0.376982	0.128285	0.0405285	0.525858	0.155391	0.170871	0.0845882	0.130687	0.0597013	0.0308515	0.140383
31	0.393418	0.35242	0.995913	0.75008	0.199174	0.211943	0.201772	0.31626	0.132674	0.00757548	0.144588	0.0472919	0.0751667	0.0518321	0.457633	0.449198	0.860455	0.366761	0.146921	0.0396731	0.516523	0.140002	0.155245	0.0853629	0.126098	0.0711294	0.032301	0.140942
32	0.348375	0.327581	0.995903	0.747775	0.202321	0.233977	0.196767	0.272856	0.119178	0.00757389	0.143467	0.0496064	0.0897062	0.0501067	0.431639	0.413463	0.860737	0.359069	0.172927	0.0394137	0.507995	0.126649	0.140684	0.0860313	0.123626	0.0866516	0.0345421	0.142565
33	0.306954	0.305399	0.995898	0.745855	0.207923	0.262136	0.192948	0.233237	0.107475	0.00757153	0.141992	0.0544064	0.10542	0.0490787	0.4079	0.379667	0.860855	0.354532	0.206616	0.0396421	0.500923	0.115335	0.127214	0.0864968	0.124393	0.104695	0.037097	0.145639
34	0.269212	0.285746	0.995897	0.744614	0.216824	0.296104	0.190245	0.1974	0.0976008	0.00756356	0.140075	0.0631138	0.120649	0.0486565	0.386319	0.347903	0.860815	0.353512	0.247626	0.0403327	0.495671	0.105886	0.114843	0.0868247	0.129331	0.123106	0.0396054	0.1501
35	0.235284	0.268544	0.995904	0.744183	0.229925	0.335182	0.18861	0.165423	0.0895943	0.00755156	0.138047	0.0764305	0.133861	0.0486408	0.366987	0.318311	0.860369	0.356234	0.295289	0.0415291	0.492752	0.0980978	0.103595	0.0869184	0.138423	0.139397	0.0417666	0.15572
36	0.204957	0.253498	0.995913	0.744438	0.247855	0.378227	0.187939	0.137129	0.083328	0.00753538	0.136359	0.093683	0.144282	0.0488421	0.349764	0.290869	0.859537	0.362797	0.348342	0.0432087	0.492697	0.0918138	0.0935073	0.0867807	0.150632	0.151927	0.043527	0.162278
37	0.178151	0.24044	0.995926	0.74539	0.271111	0.423843	0.188211	0.112467	0.0786752	0.00751657	0.135169	0.113177	0.151399	0.0490687	0.334518	0.265598	0.858314	0.373373	0.40524	0.0452289	0.496134	0.086938	0.0845929	0.0864673	0.164605	0.159933	0.0450265	0.169446
38	0.154708	0.229225	0.995946	0.746729	0.299563	0.470077	0.189438	0.091435	0.0754824	0.00749439	0.134574	0.133504	0.155468	0.0491639	0.321192	0.242494	0.856991	0.388105	0.463352	0.0475375	0.503782	0.0834325	0.0768215	0.0861318	0.178726	0.163298	0.0466664	0.176779
39	0.134464	0.219663	0.995969	0.747893	0.332655	0.515229	0.191777	0.0739177	0.0734075	0.00747185	0.13434	0.153347	0.157102	0.0492518	0.309638	0.221522	0.855764	0.406925	0.520454	0.0501959	0.516528	0.0811927	0.0701156	0.0856159	0.191973	0.162905	0.0489186	0.184554
40	0.117323	0.211632	0.995996	0.748611	0.36988	0.557731	0.195459	0.0597574	0.0720995	0.00744557	0.134123	0.171762	0.157104	0.0498144	0.299604	0.202604	0.854777	0.429359	0.574371	0.053297	0.5346	0.0798894	0.0643733	0.0848893	0.2037	0.160751	0.0522758	0.193425
41	0.103339	0.204993	0.996027	0.748724	0.410523	0.596068	0.200678	0.0484937	0.0712368	0.00741541	0.133735	0.188137	0.155929	0.051485	0.290912	0.185736	0.854177	0.454579	0.623035	0.0569216	0.558048	0.0791205	0.0594328	0.0841876	0.213881	0.158158	0.0572416	0.203804
42	0.0924336	0.199614	0.99606	0.748178	0.453985	0.629404	0.207557	0.0397386	0.0704743	0.00737978	0.133062	0.202536	0.154224	0.0548366	0.283468	0.170939	0.853913	0.481635	0.665313	0.0611885	0.586912	0.0785943	0.0551513	0.0835001	0.222836	0.156306	0.0641178	0.215808
43	0.0841642	0.195434	0.996094	0.747057	0.499648	0.65724	0.216264	0.033913	0.0695961	0.0073411	0.132331	0.21555	0.15301	0.0602625	0.277198	0.158256	0.853762	0.509743	0.700758	0.0662595	0.620456	0.0780681	0.0514324	0.0827955	0.230819	0.155842	0.0726238	0.229249
44	0.0781946	0.192365	0.996129	0.745273	0.546531	0.679349	0.226867	0.0310941	0.0685181	0.00729944	0.131872	0.227986	0.153219	0.068119	0.271977	0.147652	0.853562	0.5383	0.729564	0.0722435	0.65733	0.077408	0.0482563	0.0823604	0.237742	0.156682	0.0820297	0.243605
45	0.0742911	0.190257	0.996164	0.742734	0.593239	0.696142	0.239217	0.0306644	0.0672213	0.0072559	0.131746	0.240152	0.155487	0.0784232	0.267717	0.139033	0.853254	0.566992	0.752529	0.0793277	0.696024	0.0766151	0.0456362	0.0822102	0.243766	0.158621	0.0917123	0.258341
46	0.0722739	0.188921	0.996196	0.7394	0.638759	0.708256	0.25351	0.0315504	0.065706	0.00721282	0.131721	0.251478	0.159595	0.0912262	0.264276	0.132272	0.852848	0.596013	0.770487	0.088023	0.734336	0.0757752	0.0435696	0.0820537	0.248849	0.161345	0.101214	0.272708
47	0.0718551	0.188111	0.996226	0.735477	0.68271	0.716706	0.269789	0.0330252	0.0639955	0.0071703	0.131566	0.261306	0.16463	0.105754	0.26144	0.127129	0.852446	0.624973	0.784586	0.0988362	0.77011	0.0749253	0.0420159	0.0820583	0.252988	0.16468	0.110347	0.286288
48	0.0726241	0.187595	0.996254	0.731288	0.724889	0.72258	0.287991	0.0349719	0.062142	0.00712968	0.131241	0.26873	0.169789	0.121036	0.259121	0.123348	0.852242	0.653576	0.795877	0.11214	0.801363	0.074082	0.0409172	0.0824929	0.256379	0.168698	0.119147	0.298305
49	0.0743464	0.187137	0.996281	0.727253	0.765419	0.726676	0.308031	0.0372808	0.0601266	0.00708962	0.13093	0.27308	0.174625	0.136324	0.257249	0.120681	0.852267	0.681801	0.805303	0.128001	0.826706	0.0732446	0.0401673	0.083444	0.259494	0.173336	0.127766	0.307854
50	0.0769118	0.186587	0.996309	0.723739	0.804508	0.729611	0.329762	0.0396512	0.057905	0.00705401	0.130971	0.274361	0.179083	0.151086	0.255821	0.118885	0.852322	0.709804	0.813679	0.146269	0.845308	0.0724249	0.039662	0.0850359	0.262228	0.178423	0.13616	0.314527
51	0.0802172	0.185864	0.996339	0.720847	0.841427	0.731935	0.35276	0.0418996	0.0554994	0.00702109	0.131479	0.273703	0.18337	0.164619	0.254885	0.117758	0.852289	0.73836	0.82151	0.166736	0.85645	0.0716169	0.0392769	0.0871978	0.263971	0.184179	0.144301	0.318055
52	0.0841671	0.184918	0.996367	0.718672	0.874863	0.734171	0.37671	0.0439932	0.0529869	0.00699303	0.132493	0.272734	0.187761	0.176751	0.25441	0.117136	0.852188	0.768099	0.828934	0.188988	0.860132	0.0708607	0.0389249	0.0894115	0.266606	0.191049	0.152498	0.318884
53	0.0886184	0.18374	0.996392	0.71719	0.903674	0.736566	0.4013	0.0458241	0.0504684	0.00697013	0.133845	0.272868	0.192338	0.187374	0.254346	0.116873	0.852066	0.798392	0.835888	0.212693	0.857022	0.0702269	0.0385242	0.0913339	0.275628	0.19967	0.161208	0.318097
54	0.0933303	0.182346	0.996411	0.716472	0.926359	0.7393	0.42631	0.0473929	0.0480844	0.00695494	0.135321	0.274572	0.196964	0.19647	0.254641	0.116893	0.852052	0.827242	0.842114	0.237654	0.847679	0.0697962	0.0380277	0.0929825	0.297949	0.210499	0.170748	0.316404
55	0.0981483	0.180754	0.996424	0.716861	0.941983	0.742475	0.451641	0.0486225	0.0459274	0.00694649	0.137109	0.277744	0.201534	0.204084	0.255202	0.1172	0.852138	0.852579	0.847556	0.263793	0.832977	0.069613	0.0374502	0.0943227	0.335709	0.223851	0.181192	0.313932
56	0.102948	0.178992	0.996428	0.718731	0.950346	0.745603	0.477172	0.0493957	0.0439297	0.00694432	0.13917	0.28159	0.205988	0.210354	0.255902	0.117782	0.852202	0.872927	0.851832	0.291063	0.813869	0.0696149	0.0367631	0.0950887	0.385023	0.239464	0.192325	0.310902
57	0.107521	0.177142	0.996423	0.722297	0.951518	0.748218	0.502741	0.0497617	0.0419839	0.00694717	0.141286	0.284955	0.210483	0.215281	0.256728	0.118637	0.852096	0.886892	0.85474	0.319195	0.791224	0.0697806	0.0359626	0.0953001	0.43819	0.256918	0.203812	0.307275
58	0.111702	0.175326	0.996403	0.727933	0.945749	0.750032	0.528153	0.0496692	0.0400128	0.00694991	0.143645	0.287096	0.215059	0.219053	0.257606	0.119793	0.851849	0.893965	0.85586	0.34818	0.765935	0.0700656	0.0350614	0.0949672	0.489338	0.27521	0.214975	0.303331
59	0.115365	0.173673	0.996373	0.736003	0.933887	0.750832	0.553078	0.0491919	0.0379373	0.00695916	0.146328	0.287669	0.219526	0.221618	0.258487	0.121224	0.851347	0.894112	0.854867	0.377722	0.739026	0.0704008	0.0340559	0.09416	0.534117	0.292964	0.224991	0.299704
60	0.118411	0.172312	0.996337	0.746804	0.916803	0.750536	0.577233	0.0483894	0.035771	0.0069753	0.149111	0.28628	0.223588	0.223097	0.259359	0.122878	0.850635	0.887623	0.851527	0.407143	0.711274	0.0707384	0.0329292	0.0928958	0.570069	0.308967	0.233063	0.296949
61	0.120842	0.171331	0.996298	0.760434	0.89536	0.748994	0.600412	0.0472401	0.0336172	0.00699998	0.151877	0.282897	0.226986	0.223656	0.260169	0.124702	0.849785	0.874982	0.845561	0.435577	0.683116	0.0710139	0.0317232	0.0912969	0.596106	0.322483	0.238599	0.295198
62	0.122726	0.170757	0.996264	0.776839	0.870567	0.74598	0.622445	0.0457848	0.0315879	0.00703307	0.154563	0.277944	0.229444	0.223205	0.260881	0.126653	0.848949	0.85688	0.836768	0.462369	0.655161	0.0711125	0.0305257	0.0893485	0.611666	0.333003	0.242009	0.294696
63	0.124183	0.170541	0.996234	0.795385	0.843023	0.741334	0.643313	0.0441312	0.029781	0.00707185	0.156624	0.271576	0.230951	0.221656	0.261492	0.128692	0.848157	0.833936	0.825095	0.487242	0.627938	0.0709135	0.0293836	0.0872154	0.616759	0.340547	0.243609	0.295845
64	0.125336	0.170592	0.996207	0.814929	0.813343	0.734957	0.662847	0.042417	0.0282574	0.007113	0.157498	0.264007	0.231764	0.218995	0.261953	0.130758	0.847454	0.806946	0.810807	0.510079	0.601805	0.0704069	0.0283731	0.0852124	0.612508	0.345393	0.243809	0.298635
65	0.12627	0.170804	0.996183	0.83423	0.782209	0.726897	0.6809	0.0407783	0.027016	0.00715446	0.157519	0.255515	0.232151	0.215304	0.262335	0.132795	0.846839	0.776787	0.794191	0.530841	0.576904	0.0697475	0.0275677	0.0834241	0.600175	0.347859	0.243076	0.302421
66	0.127046	0.171066	0.996166	0.852322	0.750219	0.717613	0.697332	0.0393189	0.0260659	0.00719598	0.157178	0.246264	0.232409	0.210989	0.262749	0.134789	0.846441	0.744205	0.775717	0.549663	0.553464	0.0690662	0.026998	0.0819453	0.581001	0.34833	0.241633	0.306656
67	0.127699	0.171313	0.996156	0.86844	0.717864	0.707384	0.711997	0.0381195	0.0253875	0.00723695	0.156855	0.236335	0.232849	0.206484	0.26329	0.136701	0.846265	0.709934	0.755849	0.56656	0.531657	0.0684452	0.0267033	0.080633	0.556091	0.347331	0.23948	0.310979
68	0.128188	0.171545	0.996151	0.882036	0.685649	0.696376	0.724514	0.0371978	0.0249365	0.00727716	0.156615	0.22581	0.233726	0.202263	0.263929	0.138435	0.846317	0.674725	0.734689	0.581082	0.511708	0.0678615	0.0266652	0.0793564	0.526501	0.345341	0.2363	0.314471
69	0.128487	0.171794	0.996145	0.893218	0.653814	0.6848	0.734656	0.0365497	0.0247057	0.00731697	0.156379	0.214994	0.235023	0.198575	0.264638	0.139902	0.846598	0.639277	0.712102	0.593356	0.493526	0.0673036	0.0268091	0.0781362	0.493739	0.342719	0.232331	0.317049
70	0.128578	0.172144	0.996138	0.901881	0.622293	0.672641	0.742029	0.036132	0.0246509	0.00735616	0.155865	0.203972	0.236442	0.19504	0.265388	0.141026	0.847017	0.604097	0.68798	0.603475	0.476809	0.066745	0.027058	0.0768483	0.458708	0.339465	0.22782	0.318592
71	0.128464	0.172629	0.996129	0.908122	0.591223	0.659784	0.746339	0.0359318	0.0247864	0.00739512	0.155017	0.192815	0.237564	0.191251	0.266093	0.141715	0.847476	0.569675	0.662181	0.611458	0.46116	0.0661678	0.0272976	0.0758048	0.422316	0.335332	0.222933	0.318501
72	0.128139	0.173248	0.996119	0.912102	0.560833	0.646328	0.747556	0.0358805	0.0251704	0.0074343	0.153925	0.181828	0.238152	0.186894	0.266779	0.141934	0.847989	0.536408	0.634683	0.6175	0.446324	0.0656353	0.0274291	0.0751582	0.385415	0.329966	0.217676	0.316933
73	0.127612	0.173992	0.996109	0.914084	0.53125	0.632446	0.745961	0.0358707	0.0258174	0.00747401	0.152845	0.171246	0.238193	0.181713	0.267397	0.141731	0.848512	0.504555	0.605827	0.622145	0.432293	0.0651797	0.0274223	0.074867	0.348809	0.323081	0.211711	0.314886
74	0.12686	0.17489	0.9961	0.914213	0.502606	0.618048	0.741912	0.0358091	0.0266609	0.00750559	0.152067	0.1611	0.237687	0.175766	0.267962	0.141131	0.849262	0.474361	0.576049	0.625521	0.419173	0.0648202	0.0272895	0.0749844	0.313244	0.314652	0.204835	0.312803
75	0.125842	0.175945	0.996089	0.912565	0.475123	0.603277	0.7359	0.0356124	0.0275956	0.00753352	0.151846	0.151223	0.236643	0.169308	0.268438	0.140197	0.850485	0.445898	0.545802	0.627931	0.407154	0.0645453	0.0270552	0.0755234	0.279178	0.304781	0.197301	0.311432
76	0.124538	0.177235	0.996083	0.909077	0.44896	0.588271	0.72813	0.0352568	0.0285243	0.00756564	0.152112	0.141494	0.235221	0.16268	0.268817	0.139065	0.852207	0.419304	0.515489	0.629709	0.396255	0.0643067	0.0267177	0.0763849	0.246892	0.293745	0.189628	0.310777
77	0.122972	0.178906	0.996077	0.903606	0.42424	0.573127	0.718783	0.0347529	0.0293745	0.00759897	0.152474	0.131852	0.233729	0.15621	0.269093	0.137894	0.854404	0.39463	0.485342	0.630904	0.386345	0.0641213	0.0262787	0.0776951	0.216683	0.281955	0.182371	0.310053
78	0.121156	0.181087	0.996078	0.896282	0.40117	0.558023	0.708104	0.0341464	0.0301095	0.00763606	0.152637	0.122304	0.232767	0.150166	0.269154	0.136871	0.856926	0.371907	0.455568	0.631747	0.377463	0.0639604	0.0257682	0.0794117	0.188742	0.269857	0.176186	0.30873
79	0.11915	0.18399	0.996089	0.887256	0.379809	0.543057	0.696531	0.0334766	0.0308444	0.00767526	0.152456	0.113128	0.233176	0.144508	0.26899	0.13621	0.85944	0.351209	0.426392	0.632701	0.369437	0.0637925	0.0252836	0.081181	0.163272	0.257779	0.17133	0.305929
80	0.117007	0.18793	0.996103	0.876699	0.359972	0.528299	0.68466	0.032738	0.0317978	0.00771171	0.152132	0.104644	0.235444	0.13929	0.268626	0.136158	0.861735	0.332476	0.398013	0.634351	0.362223	0.0635748	0.0249606	0.0827579	0.140286	0.245861	0.167625	0.301923
81	0.114772	0.193236	0.996119	0.864692	0.34161	0.513872	0.673043	0.0319098	0.0331614	0.00774176	0.151898	0.0969733	0.239621	0.134381	0.268161	0.136931	0.863744	0.315673	0.370629	0.637428	0.355811	0.063249	0.0249638	0.0839628	0.119949	0.234154	0.164761	0.297131
82	0.112495	0.200136	0.996141	0.851321	0.324577	0.499949	0.662155	0.0309833	0.0350301	0.00776556	0.152023	0.0901878	0.245293	0.129933	0.267733	0.138716	0.865459	0.300727	0.344513	0.64282	0.3501	0.0628707	0.0253951	0.084806	0.102459	0.222655	0.162811	0.291687
83	0.110215	0.208933	0.996165	0.836735	0.308757	0.486947	0.652383	0.0299676	0.0375322	0.007783	0.152532	0.0841834	0.252332	0.126256	0.267445	0.141761	0.866884	0.287575	0.319932	0.651423	0.344953	0.0625297	0.0262802	0.0852936	0.0879988	0.211286	0.161943	0.28545
84	0.107943	0.219872	0.996192	0.82131	0.294068	0.475206	0.643898	0.0288713	0.0406352	0.00779111	0.153308	0.0789392	0.260932	0.123765	0.267289	0.146336	0.868068	0.276077	0.297126	0.66385	0.340258	0.0622177	0.027655	0.0855544	0.0766894	0.200016	0.162318	0.278166
85	0.105707	0.233183	0.996223	0.805466	0.280482	0.464807	0.636944	0.0277427	0.0442087	0.0077897	0.154292	0.0744458	0.271153	0.122629	0.267306	0.152719	0.869045	0.266102	0.27623	0.680576	0.33617	0.0619262	0.0295729	0.0857044	0.0684829	0.188908	0.16417	0.270195
86	0.103566	0.249272	0.996252	0.789689	0.268035	0.455716	0.631867	0.0266442	0.0481569	0.00777451	0.155316	0.0706901	0.282773	0.122969	0.267525	0.161147	0.869747	0.257525	0.257402	0.702017	0.332598	0.0616325	0.0322662	0.0859011	0.0631166	0.178068	0.167464	0.261162
87	0.101563	0.268468	0.996274	0.774289	0.256784	0.447996	0.629257	0.0256165	0.0522902	0.0077462	0.15609	0.0675912	0.295301	0.124606	0.268076	0.171893	0.870168	0.250267	0.240788	0.728134	0.329511	0.0613129	0.0360048	0.0861217	0.0600643	0.167675	0.171757	0.250869
88	0.099765	0.290981	0.996296	0.759496	0.246767	0.441882	0.630096	0.0246998	0.0563641	0.00771156	0.15646	0.0650928	0.308516	0.127319	0.269063	0.185148	0.870286	0.24427	0.226498	0.757984	0.326944	0.0610265	0.0408635	0.0861371	0.0587066	0.158055	0.176797	0.239446
89	0.0982674	0.316805	0.996315	0.745517	0.238027	0.437566	0.63544	0.0239676	0.060187	0.00767572	0.156533	0.0631813	0.322343	0.131304	0.27056	0.201047	0.870086	0.239494	0.214691	0.790359	0.3247	0.0608363	0.0466308	0.0856678	0.0584125	0.149514	0.18262	0.226544
90	0.0971261	0.345742	0.996333	0.732546	0.230583	0.435246	0.646058	0.0234676	0.0635793	0.00764357	0.156446	0.0617955	0.336998	0.136513	0.272647	0.219793	0.869619	0.235893	0.205562	0.823604	0.323081	0.060816	0.0528541	0.0848025	0.0586904	0.142392	0.190306	0.213237
91	0.0964263	0.377194	0.996352	0.720841	0.224368	0.434774	0.662283	0.0233546	0.0663049	0.00761583	0.156288	0.0608674	0.353024	0.142869	0.275434	0.241353	0.868957	0.2333	0.199085	0.855614	0.322106	0.0610626	0.0590295	0.0836243	0.0592144	0.137233	0.200316	0.200104
92	0.0961994	0.410334	0.996367	0.710473	0.219258	0.435817	0.684079	0.0239402	0.0681403	0.0075892	0.1561	0.0603538	0.370352	0.150396	0.279061	0.265536	0.868177	0.231611	0.195157	0.884489	0.321708	0.061562	0.0648308	0.0824731	0.059674	0.134836	0.212651	0.187464
93	0.0964882	0.444037	0.996382	0.701505	0.215063	0.437606	0.710978	0.0256471	0.0693137	0.0075651	0.15578	0.0601658	0.388046	0.158474	0.283784	0.291792	0.867567	0.23067	0.193494	0.908187	0.321716	0.0623472	0.0700595	0.0816948	0.0598699	0.136184	0.22643	0.175472
94	0.0973902	0.476956	0.996398	0.693886	0.211579	0.439217	0.742357	0.0287447	0.0702037	0.00754049	0.155195	0.0601118	0.404809	0.166419	0.289974	0.319675	0.867107	0.230271	0.193558	0.924884	0.321845	0.0635389	0.0745704	0.0813391	0.0597099	0.142141	0.239964	0.164213
95	0.0990026	0.50801	0.996416	0.687545	0.208618	0.439795	0.77704	0.0330479	0.0710604	0.00751722	0.154169	0.0599079	0.419433	0.17353	0.297898	0.348697	0.866733	0.230348	0.194629	0.933415	0.321748	0.0652137	0.0783444	0.0812809	0.0592513	0.152292	0.2518	0.153625
96	0.101482	0.536316	0.996434	0.682502	0.206062	0.438662	0.813417	0.0379684	0.0718807	0.00749559	0.153006	0.0593783	0.431133	0.179773	0.307772	0.378479	0.866354	0.230946	0.196102	0.932917	0.321184	0.0673421	0.0811119	0.0813897	0.0586204	0.165069	0.260921	0.143703
97	0.105134	0.561339	0.996451	0.678685	0.203813	0.435432	0.849022	0.0432046	0.0728213	0.00747604	0.151897	0.0584661	0.439422	0.185122	0.320023	0.408693	0.865735	0.232109	0.197457	0.92317	0.319983	0.0697223	0.0828015	0.0815328	0.0580005	0.178193	0.266617	0.134558
98	0.110417	0.583141	0.996467	0.676239	0.201808	0.43005	0.880815	0.0491998	0.0740124	0.00745446	0.15094	0.0571517	0.444125	0.189595	0.335204	0.438966	0.864737	0.233916	0.198312	0.904665	0.318032	0.0722093	0.0837142	0.0815684	0.0575519	0.189576	0.269103	0.126192
99	0.118294	0.602467	0.996478	0.675551	0.199994	0.422529	0.90622	0.057323	0.0758409	0.00742956	0.149899	0.0554869	0.444929	0.193037	0.354775	0.468912	0.863434	0.236411	0.198475	0.878271	0.315321	0.0764134	0.0844736	0.0816028	0.0573737	0.198072	0.268875	0.118603
100	0.132592	0.621378	0.996486	0.677194	0.198372	0.412934	0.923216	0.0730734	0.079028	0.00740007	0.148689	0.0535865	0.441357	0.195694	0.382377	0.498539	0.862012	0.23986	0.197924	0.845031	0.311956	0.0872195	0.0863349	0.081885	0.0576445	0.203159	0.266453	0.111864
	RIGHT
	EMG RRectusFem		EMG RVastusLat		EMG RSemitendi		EMG RBicepsFem		EMG RGastrocMed		EMG RSoleus		EMG RTibialisA		EMG LRectusFem		EMG LVastusLat		EMG LSemitendi		EMG LBicepsFem		EMG LGastrocMed		EMG LSoleus		EMG LTibialisA
%	mean	std	mean	std	mean	std	mean	std	mean	std	mean	std	mean	std	mean	std	mean	std	mean	std	mean	std	mean	std	mean	std	mean	std
1	0.562878	0.775275	0.0722413	0.653233	0.26964	0.140046	0.85308	0.206501	0.189679	0.0572342	0.23178	0.0756401	0.0470738	0.0864281	0.588591	0.727456	0.233331	0.0744162	0.192529	0.996911	0.751123	0.214412	0.153806	0.0704729	0.0333437	0.0726158	0.00703496	0.136051
2	0.590679	0.788156	0.0790918	0.693767	0.266125	0.13306	0.853761	0.210147	0.191773	0.0603458	0.237967	0.0764159	0.0446426	0.0863359	0.633674	0.73322	0.248201	0.0725209	0.190917	0.996945	0.748579	0.223461	0.153324	0.0822421	0.0340356	0.0703542	0.00699177	0.136758
3	0.618112	0.797568	0.0889191	0.732209	0.263317	0.127774	0.85432	0.21329	0.192985	0.066541	0.242523	0.0770678	0.0427062	0.0864279	0.677335	0.734999	0.264724	0.0722423	0.189819	0.996978	0.745481	0.231342	0.15212	0.0954369	0.0357971	0.06764	0.00694937	0.137036
4	0.645995	0.80522	0.102201	0.766265	0.261193	0.123924	0.854641	0.215782	0.193976	0.0764454	0.246349	0.0775458	0.0412406	0.0867982	0.719962	0.734286	0.282778	0.073095	0.189026	0.997009	0.741882	0.237118	0.150341	0.10968	0.0384193	0.0645701	0.00690446	0.13659
5	0.675613	0.812446	0.118884	0.794331	0.259773	0.121187	0.8549	0.218289	0.195411	0.0891602	0.249966	0.077859	0.0402536	0.0875628	0.761875	0.732527	0.302026	0.0748274	0.18841	0.997032	0.738106	0.240224	0.148367	0.124187	0.0415111	0.0613637	0.00685825	0.135486
6	0.70776	0.819835	0.138212	0.815279	0.258993	0.119327	0.85534	0.22356	0.19808	0.103097	0.254017	0.078197	0.0397103	0.0887311	0.802551	0.730684	0.322233	0.0773032	0.187823	0.997046	0.7344	0.240757	0.146729	0.138273	0.0447801	0.0582255	0.00681595	0.13382
7	0.742348	0.827243	0.15923	0.828476	0.258746	0.118135	0.855973	0.236139	0.202536	0.117	0.258861	0.0786922	0.0394838	0.0903497	0.841236	0.729189	0.343472	0.0805073	0.187144	0.997053	0.73086	0.239697	0.146025	0.151722	0.0478093	0.0553158	0.00678242	0.131655
8	0.778638	0.83458	0.181195	0.833917	0.259004	0.117423	0.856908	0.261894	0.209255	0.129929	0.264415	0.0792849	0.0393856	0.0923828	0.876331	0.72836	0.365733	0.0844712	0.186295	0.997055	0.727608	0.238459	0.146822	0.164391	0.0502502	0.0527145	0.00675833	0.129141
9	0.813599	0.841388	0.203489	0.831821	0.259612	0.117152	0.858165	0.301976	0.218114	0.141508	0.270133	0.079816	0.0392337	0.0945231	0.906191	0.728289	0.388996	0.0891091	0.185241	0.997056	0.724954	0.238172	0.149399	0.175982	0.0520447	0.0504492	0.00674379	0.126704
10	0.845019	0.846959	0.226005	0.822968	0.260425	0.11728	0.859514	0.352583	0.228968	0.151815	0.275098	0.0800758	0.0389703	0.0965448	0.929648	0.728941	0.413299	0.0941615	0.183979	0.997057	0.723137	0.239051	0.153909	0.186545	0.0533251	0.0484477	0.00673815	0.124924
11	0.871389	0.851041	0.248968	0.808389	0.261383	0.117782	0.86077	0.408817	0.241528	0.160918	0.278547	0.0800562	0.0386156	0.0981029	0.945926	0.730229	0.438632	0.0993012	0.182571	0.997056	0.722624	0.241093	0.160233	0.196107	0.0541708	0.0465886	0.00674051	0.124267
12	0.891274	0.853596	0.272648	0.789272	0.262318	0.118633	0.861707	0.464223	0.255534	0.168727	0.279903	0.079772	0.0382217	0.0988108	0.954524	0.731926	0.464939	0.104262	0.181107	0.997051	0.723904	0.24348	0.16801	0.20459	0.0546533	0.0447687	0.00674995	0.124831
13	0.903939	0.854276	0.29739	0.766748	0.263163	0.119819	0.862009	0.513931	0.269959	0.17528	0.279105	0.0792548	0.0378117	0.098675	0.955527	0.733754	0.491993	0.108808	0.179665	0.997043	0.727455	0.24528	0.176879	0.211746	0.054799	0.0429542	0.00676753	0.126677
14	0.909367	0.852947	0.323238	0.741808	0.263972	0.121315	0.861537	0.556218	0.284004	0.180751	0.27654	0.0786132	0.0373747	0.0978901	0.94934	0.735167	0.519219	0.112781	0.178342	0.997031	0.733731	0.245738	0.185987	0.217272	0.0545542	0.0411241	0.00679337	0.129528
15	0.907592	0.849697	0.349831	0.715391	0.264665	0.123102	0.860443	0.589318	0.297433	0.185377	0.272867	0.0779497	0.0369553	0.0966051	0.936629	0.735791	0.545897	0.116163	0.177262	0.997016	0.743273	0.244073	0.194844	0.221162	0.053899	0.0392734	0.00682693	0.133465
16	0.898782	0.844184	0.376867	0.688104	0.265212	0.12514	0.859003	0.612283	0.309817	0.189821	0.268698	0.0772325	0.0365129	0.0949963	0.918323	0.735441	0.571614	0.119024	0.176534	0.99699	0.756448	0.240214	0.203343	0.223578	0.0527957	0.0374545	0.00686247	0.138282
17	0.88368	0.836348	0.404011	0.660367	0.265673	0.127349	0.857614	0.625641	0.320972	0.194521	0.264434	0.0764235	0.0360417	0.093322	0.895512	0.733946	0.596077	0.121457	0.176153	0.996961	0.772981	0.234972	0.211443	0.224788	0.0512413	0.0357196	0.00690413	0.143462
18	0.862865	0.826195	0.430787	0.632567	0.266052	0.129664	0.856641	0.629461	0.330917	0.19937	0.260128	0.0754939	0.0355561	0.0916291	0.86909	0.731321	0.619227	0.123518	0.176062	0.99693	0.792111	0.228832	0.219075	0.224948	0.0494283	0.0340669	0.00694925	0.148246
19	0.837023	0.813854	0.456771	0.605001	0.266417	0.132022	0.856013	0.623741	0.339423	0.20442	0.255887	0.0744485	0.0350531	0.0898631	0.839928	0.727805	0.641276	0.125283	0.176153	0.996893	0.812424	0.222343	0.226533	0.224278	0.0475775	0.0324911	0.00699597	0.152188
20	0.807149	0.799509	0.481524	0.577831	0.26688	0.134371	0.855714	0.60979	0.346251	0.209772	0.251629	0.0733096	0.0345673	0.0881732	0.808978	0.723466	0.662392	0.126806	0.17634	0.99686	0.832349	0.215869	0.233722	0.222719	0.0458061	0.03103	0.00704574	0.15496
21	0.774293	0.783529	0.504613	0.551403	0.26749	0.136655	0.855726	0.589088	0.351338	0.214977	0.247347	0.0721464	0.0340615	0.0863654	0.777004	0.718393	0.68239	0.128095	0.176515	0.996829	0.850609	0.209183	0.240439	0.220281	0.0441783	0.0297493	0.00709584	0.156629
22	0.739431	0.766066	0.525724	0.526039	0.268222	0.138786	0.855785	0.56286	0.354566	0.219534	0.243181	0.0710327	0.0334777	0.084257	0.744604	0.712684	0.700938	0.129134	0.176645	0.996799	0.866489	0.202009	0.246498	0.21719	0.0426953	0.028755	0.00714562	0.157339
23	0.703489	0.746939	0.544716	0.502154	0.269035	0.140667	0.855887	0.532378	0.356078	0.22304	0.23922	0.0699992	0.032829	0.081925	0.712329	0.706239	0.717484	0.129888	0.176712	0.99677	0.87991	0.19443	0.251734	0.213757	0.0413502	0.0281091	0.00719458	0.157162
24	0.667141	0.726042	0.561365	0.48012	0.269911	0.142236	0.856233	0.498832	0.356067	0.225331	0.235726	0.069072	0.0321078	0.0795954	0.680297	0.698882	0.73148	0.130304	0.176734	0.996739	0.891232	0.186535	0.255946	0.209989	0.0401324	0.0277696	0.00724226	0.156109
25	0.630908	0.703309	0.57572	0.460197	0.270825	0.143465	0.856798	0.463213	0.354562	0.226268	0.232997	0.0682123	0.0313388	0.0776063	0.64834	0.690363	0.742567	0.130371	0.17671	0.996706	0.900581	0.178264	0.259132	0.205904	0.039044	0.0276118	0.00728782	0.154472
26	0.595224	0.678811	0.587888	0.442483	0.271708	0.144349	0.857599	0.426434	0.35148	0.225697	0.231433	0.0674651	0.0305713	0.0762454	0.616624	0.680421	0.750479	0.130134	0.176729	0.996673	0.908086	0.169762	0.261381	0.201407	0.0381394	0.0275441	0.00733052	0.152505
27	0.560425	0.652797	0.597915	0.426861	0.272489	0.144896	0.858559	0.389204	0.346817	0.223422	0.23144	0.0668554	0.029806	0.0755707	0.58537	0.669065	0.755201	0.129661	0.17686	0.996642	0.91389	0.161329	0.262861	0.196432	0.0374313	0.0275233	0.00737293	0.150761
28	0.526798	0.62558	0.606093	0.412997	0.273153	0.145117	0.859671	0.352199	0.34061	0.219399	0.233043	0.0663951	0.0290511	0.0754397	0.554677	0.65649	0.756899	0.129013	0.177149	0.996614	0.917986	0.153234	0.263728	0.191098	0.0368892	0.0275104	0.00741336	0.149653
29	0.494719	0.597541	0.61261	0.40062	0.273616	0.145028	0.860791	0.315979	0.332817	0.213796	0.235565	0.0660747	0.0283117	0.0753992	0.52499	0.642866	0.755628	0.12824	0.177628	0.9966	0.920307	0.145465	0.264134	0.185547	0.0364661	0.0274758	0.00745022	0.149272
30	0.464391	0.568996	0.617591	0.389403	0.273797	0.14465	0.861941	0.281046	0.323756	0.207065	0.238087	0.0658689	0.0275756	0.0750958	0.496656	0.628457	0.75168	0.127322	0.1783	0.996593	0.920857	0.137974	0.264302	0.179868	0.0360776	0.0274268	0.00748551	0.149655
31	0.435994	0.54018	0.621293	0.379028	0.273743	0.144047	0.863139	0.247989	0.313805	0.200038	0.239978	0.065702	0.0268475	0.074608	0.469849	0.613391	0.745295	0.126188	0.179227	0.996594	0.919502	0.130659	0.264523	0.173965	0.0356466	0.0273983	0.00752125	0.150667
32	0.409629	0.51124	0.62411	0.369404	0.273499	0.143317	0.864372	0.217052	0.30333	0.193261	0.24122	0.0654931	0.0261654	0.0742137	0.444675	0.597675	0.736873	0.124813	0.180547	0.996603	0.915991	0.123481	0.264855	0.167884	0.035117	0.0274694	0.00755839	0.151836
33	0.38535	0.482371	0.626502	0.360553	0.273039	0.142631	0.865586	0.188496	0.2927	0.18729	0.241997	0.065168	0.0255525	0.0741216	0.421179	0.581457	0.726941	0.123219	0.182392	0.996618	0.910279	0.1164	0.265324	0.161583	0.0345274	0.0278297	0.00759691	0.152794
34	0.363139	0.453801	0.628923	0.352552	0.272486	0.142188	0.866914	0.162528	0.282082	0.182083	0.24288	0.0646957	0.0250544	0.0745982	0.399165	0.564893	0.715936	0.121421	0.184961	0.99663	0.902451	0.109541	0.266017	0.155013	0.0339192	0.0287067	0.00762787	0.15343
35	0.342962	0.425833	0.632293	0.345548	0.27189	0.14219	0.868459	0.139328	0.271387	0.177198	0.244254	0.0640431	0.0247851	0.0756656	0.378512	0.548272	0.704148	0.119458	0.188506	0.996636	0.892685	0.103058	0.266916	0.148178	0.0332974	0.0303305	0.00764827	0.153605
36	0.324741	0.398694	0.637412	0.339507	0.271248	0.142851	0.870203	0.119078	0.260462	0.172386	0.246062	0.0632133	0.0249783	0.0770453	0.359086	0.53188	0.692097	0.117378	0.193229	0.996643	0.881352	0.0970269	0.268089	0.141242	0.0326568	0.0328608	0.00766468	0.153435
37	0.308506	0.37262	0.644834	0.334395	0.270582	0.144379	0.87214	0.102008	0.249216	0.167949	0.24802	0.0622276	0.0258837	0.0786671	0.340828	0.515888	0.68018	0.115192	0.199413	0.996647	0.868573	0.0913953	0.269443	0.134799	0.0319901	0.0363183	0.00767444	0.15318
38	0.294192	0.347713	0.655304	0.330135	0.269944	0.146931	0.87416	0.0881154	0.237619	0.164465	0.249442	0.0612068	0.0276756	0.0804207	0.323729	0.500643	0.668673	0.112957	0.207304	0.996654	0.854528	0.0860936	0.271232	0.129453	0.0312732	0.0407131	0.00768008	0.153041
39	0.281805	0.324172	0.669006	0.326581	0.269447	0.150765	0.87616	0.0774424	0.22578	0.163034	0.249529	0.0602761	0.0303535	0.0818591	0.307853	0.486472	0.658128	0.110747	0.217146	0.996672	0.839447	0.0810795	0.273849	0.125555	0.0304882	0.0459171	0.00768572	0.152896
40	0.271188	0.302184	0.685566	0.323525	0.269303	0.156065	0.878032	0.0699193	0.213974	0.16427	0.247885	0.0595137	0.0338053	0.0828207	0.293206	0.473525	0.648865	0.108601	0.229298	0.996698	0.823622	0.0763745	0.277584	0.123227	0.029644	0.0517052	0.00768714	0.15273
41	0.262092	0.281981	0.70508	0.320841	0.269625	0.16308	0.879663	0.0651492	0.202512	0.1682	0.244308	0.0589373	0.0378686	0.0833079	0.279824	0.461793	0.641438	0.106583	0.244106	0.99673	0.807544	0.0720556	0.282511	0.122027	0.0287799	0.0579083	0.00768372	0.152568
42	0.254359	0.263912	0.727579	0.318543	0.270448	0.172163	0.880983	0.0624274	0.19186	0.174018	0.239006	0.0585052	0.0424854	0.0833117	0.267677	0.451551	0.636527	0.104741	0.261726	0.996768	0.791619	0.0682528	0.288917	0.121648	0.0278952	0.0643574	0.00767766	0.152092
43	0.247878	0.248193	0.752921	0.316567	0.271785	0.183528	0.882065	0.0610201	0.182463	0.180688	0.232241	0.0581955	0.0477328	0.0830275	0.256802	0.443023	0.634665	0.103074	0.282268	0.99681	0.776209	0.0650489	0.296966	0.122091	0.0269546	0.0708583	0.00766716	0.151284
44	0.242618	0.234978	0.780614	0.314947	0.27364	0.197281	0.882886	0.0604799	0.174582	0.187703	0.224203	0.0580018	0.0535794	0.0825237	0.247261	0.436396	0.636385	0.1016	0.305644	0.99685	0.761716	0.0625271	0.306584	0.123529	0.0259776	0.0771026	0.00765242	0.150589
45	0.238579	0.224287	0.809873	0.313768	0.276093	0.213575	0.88348	0.0603307	0.168188	0.194763	0.21519	0.0580412	0.0599384	0.0818789	0.23894	0.431967	0.642303	0.10037	0.331604	0.996877	0.748255	0.0606008	0.318331	0.126293	0.0249902	0.0826643	0.00763462	0.15034
46	0.23572	0.216014	0.839349	0.312987	0.279181	0.232418	0.88396	0.0603749	0.16326	0.201267	0.205304	0.0583146	0.0665271	0.0810977	0.231702	0.429682	0.653098	0.0994221	0.359691	0.996887	0.735863	0.0590907	0.332542	0.130634	0.0240395	0.0870943	0.00761768	0.150937
47	0.233897	0.209955	0.867324	0.312462	0.282975	0.253564	0.884328	0.0604597	0.159507	0.207253	0.194751	0.0587539	0.0729366	0.0803148	0.225453	0.429007	0.669057	0.0988448	0.389198	0.996894	0.724565	0.0579572	0.348392	0.136393	0.0232957	0.0901959	0.0076046	0.152327
48	0.232855	0.205952	0.892378	0.312122	0.287567	0.276614	0.88454	0.0603855	0.156782	0.212261	0.183846	0.0593286	0.078798	0.0796463	0.220072	0.429572	0.690174	0.0987652	0.419299	0.996899	0.714454	0.0571887	0.365272	0.142901	0.0231119	0.0917191	0.00759501	0.154055
49	0.23242	0.203785	0.913093	0.311854	0.293099	0.301313	0.884689	0.0601303	0.155408	0.216415	0.172804	0.0600047	0.0837981	0.0798756	0.215456	0.430926	0.716225	0.0993212	0.449121	0.996902	0.705653	0.0568068	0.382434	0.148883	0.0240213	0.0916472	0.00758852	0.155604
50	0.232528	0.203019	0.928014	0.311513	0.300034	0.327252	0.88489	0.0597898	0.155746	0.220193	0.16186	0.0608491	0.0877725	0.0826897	0.211482	0.432502	0.746247	0.100675	0.477808	0.996908	0.69816	0.056701	0.398747	0.153525	0.0265837	0.0901874	0.00757802	0.15653
51	0.233171	0.203202	0.935791	0.310913	0.308863	0.354053	0.885004	0.059409	0.157855	0.22379	0.151248	0.0621613	0.0906212	0.0893439	0.208013	0.433737	0.778762	0.103015	0.504698	0.996907	0.691932	0.0567026	0.413665	0.156364	0.0309556	0.0877225	0.00757245	0.156492
52	0.234384	0.203814	0.935534	0.30993	0.320109	0.381429	0.885215	0.0589832	0.161323	0.227284	0.141084	0.0643857	0.0923487	0.0989895	0.204959	0.433943	0.812257	0.106538	0.529402	0.996898	0.6867	0.0565483	0.426998	0.157662	0.0367809	0.0850119	0.00757249	0.155393
53	0.236186	0.20437	0.926922	0.308504	0.334205	0.409066	0.885591	0.0584581	0.16547	0.230959	0.131584	0.068247	0.0930607	0.109604	0.20222	0.43243	0.844988	0.11145	0.551921	0.996889	0.682546	0.0560651	0.438044	0.158249	0.0438312	0.0832996	0.00757004	0.153259
54	0.238691	0.204493	0.909873	0.306635	0.351865	0.436639	0.88603	0.0577964	0.169344	0.234766	0.123025	0.0750388	0.0927566	0.119047	0.199807	0.428844	0.874681	0.118306	0.572424	0.99688	0.679841	0.0552064	0.446314	0.158888	0.0522337	0.0843491	0.00756345	0.150176
55	0.242027	0.203962	0.884904	0.304395	0.373695	0.463966	0.886273	0.0570594	0.172141	0.238417	0.115646	0.0857478	0.0917865	0.1264	0.197818	0.422976	0.899265	0.127899	0.591319	0.996871	0.678978	0.054035	0.450971	0.160307	0.06223	0.0907273	0.0075553	0.146228
56	0.246479	0.202738	0.852852	0.301961	0.400434	0.491272	0.886101	0.0565253	0.173487	0.241495	0.10967	0.100129	0.0908596	0.131472	0.1963	0.414878	0.916869	0.141365	0.609369	0.996862	0.68042	0.0527314	0.451539	0.163356	0.0750333	0.102918	0.00754062	0.142156
57	0.252496	0.200888	0.814709	0.299577	0.433732	0.519195	0.885479	0.0564324	0.173386	0.243326	0.105389	0.117145	0.0909204	0.134399	0.195315	0.40485	0.925944	0.160391	0.628023	0.996853	0.684567	0.051616	0.447908	0.168465	0.0923695	0.119532	0.00752503	0.138657
58	0.260454	0.198431	0.771653	0.297562	0.475475	0.548721	0.884343	0.0569694	0.171756	0.243101	0.102863	0.135747	0.0933353	0.135504	0.194846	0.393198	0.925714	0.189062	0.649264	0.996842	0.69153	0.0507752	0.44004	0.175565	0.115857	0.13905	0.00751124	0.136168
59	0.27091	0.195443	0.724903	0.296305	0.52597	0.581062	0.882848	0.0585208	0.168624	0.240536	0.101978	0.155693	0.0994657	0.135114	0.194815	0.380187	0.916182	0.230972	0.674605	0.996824	0.700974	0.050211	0.427991	0.183841	0.151145	0.161828	0.00750243	0.135121
60	0.284514	0.192057	0.67567	0.296295	0.584317	0.617073	0.881352	0.0615942	0.164193	0.235766	0.102469	0.177127	0.109746	0.133398	0.195064	0.366116	0.898128	0.287238	0.705259	0.996797	0.712337	0.0497878	0.41216	0.19229	0.202044	0.187397	0.00749956	0.135701
61	0.301559	0.188368	0.62507	0.29822	0.64842	0.656918	0.879961	0.0670869	0.158628	0.229072	0.104211	0.200115	0.124043	0.130558	0.195472	0.351318	0.872575	0.358123	0.741261	0.996765	0.725078	0.0493585	0.393002	0.199693	0.269807	0.215829	0.00750093	0.13762
62	0.321866	0.184425	0.574053	0.302828	0.714245	0.700093	0.878747	0.0758885	0.152149	0.220812	0.107141	0.225572	0.142048	0.126934	0.195973	0.336201	0.840735	0.441305	0.781524	0.996728	0.738174	0.0486293	0.371221	0.204922	0.352216	0.246327	0.00750884	0.140471
63	0.344979	0.180284	0.523462	0.310871	0.777352	0.745647	0.877656	0.0877265	0.145195	0.211285	0.11102	0.254324	0.163335	0.122955	0.196525	0.321148	0.804056	0.531746	0.823218	0.996688	0.750747	0.0475661	0.34761	0.207424	0.444375	0.277656	0.00752212	0.14379
64	0.369898	0.17596	0.474065	0.322757	0.833938	0.792094	0.876482	0.101901	0.138138	0.200712	0.115326	0.285462	0.187535	0.11892	0.197113	0.306479	0.764036	0.623136	0.862656	0.996644	0.762054	0.0462763	0.322942	0.207109	0.541548	0.309003	0.00754102	0.147058
65	0.395344	0.171416	0.426436	0.338385	0.881313	0.837551	0.875103	0.116986	0.131219	0.189227	0.119481	0.316831	0.21481	0.115114	0.197724	0.292416	0.72197	0.709972	0.896213	0.9966	0.771618	0.044913	0.297831	0.204103	0.639118	0.339614	0.00756443	0.150091
66	0.419892	0.166655	0.381062	0.357342	0.918171	0.879615	0.873452	0.13246	0.124565	0.176993	0.123023	0.345929	0.245196	0.111559	0.198312	0.279099	0.678993	0.787211	0.921218	0.996556	0.779123	0.0436006	0.27276	0.198836	0.730356	0.367799	0.00759196	0.152637
67	0.442159	0.161711	0.338303	0.378951	0.944044	0.91575	0.871702	0.148419	0.118087	0.164263	0.125856	0.370939	0.277251	0.108164	0.198801	0.266591	0.636057	0.851784	0.935959	0.996513	0.784474	0.04244	0.24814	0.191795	0.810627	0.392023	0.00761762	0.154454
68	0.46109	0.156642	0.298537	0.402237	0.958791	0.943494	0.870067	0.164038	0.11159	0.151288	0.127749	0.390232	0.308706	0.105046	0.199174	0.254998	0.593924	0.901729	0.939533	0.996472	0.787785	0.0414462	0.224248	0.183298	0.875996	0.410349	0.00764021	0.155539
69	0.476213	0.15155	0.261948	0.425981	0.963407	0.961404	0.86864	0.178192	0.104969	0.138264	0.128554	0.40384	0.337157	0.102302	0.199412	0.244323	0.553209	0.937352	0.932883	0.996432	0.789291	0.0406467	0.201254	0.173763	0.924512	0.422271	0.00766168	0.156044
70	0.487326	0.146492	0.228705	0.448991	0.958713	0.968993	0.867516	0.189773	0.098194	0.125394	0.128348	0.411636	0.360502	0.10011	0.199579	0.234559	0.514482	0.959384	0.917092	0.996393	0.789362	0.0400849	0.179362	0.163509	0.955619	0.42743	0.00767896	0.156224
71	0.494581	0.141537	0.198884	0.470276	0.946011	0.966725	0.866688	0.198235	0.0913589	0.112889	0.127235	0.413962	0.377401	0.09851	0.19977	0.225686	0.478152	0.969345	0.893688	0.996355	0.78818	0.0397864	0.158682	0.152737	0.971163	0.426376	0.00769214	0.156152
72	0.498228	0.136708	0.172485	0.488961	0.926371	0.955469	0.866219	0.203029	0.0846237	0.100859	0.125544	0.411264	0.387183	0.0972912	0.200003	0.217672	0.444383	0.968275	0.864212	0.996321	0.786015	0.0397444	0.139281	0.1417	0.972452	0.41965	0.00770354	0.155857
73	0.498643	0.132016	0.149398	0.504629	0.900878	0.936437	0.865974	0.204311	0.0781623	0.0894226	0.123858	0.404113	0.389841	0.0961591	0.200259	0.210468	0.4132	0.957015	0.830012	0.996292	0.782965	0.0399726	0.121275	0.13071	0.960925	0.407812	0.00771088	0.155275
74	0.496222	0.127437	0.129348	0.517329	0.870942	0.911179	0.86584	0.202802	0.0721069	0.0786949	0.12239	0.393175	0.386312	0.0949408	0.200487	0.203978	0.384394	0.936673	0.792409	0.996269	0.779455	0.0404819	0.104811	0.12001	0.93865	0.391648	0.00771453	0.15443
75	0.491279	0.122928	0.112018	0.527163	0.837444	0.880959	0.865595	0.198958	0.0665698	0.0687734	0.121021	0.378765	0.377572	0.0935539	0.200583	0.198105	0.357764	0.908062	0.75255	0.996252	0.775837	0.0411915	0.0900654	0.109733	0.907044	0.372009	0.00771696	0.153353
76	0.484057	0.118453	0.0971247	0.534346	0.801281	0.846882	0.865123	0.193221	0.06159	0.0597433	0.119607	0.361089	0.364725	0.0920249	0.200451	0.192733	0.333187	0.872114	0.711387	0.99624	0.772349	0.0419743	0.0771902	0.0999597	0.867258	0.349764	0.00771697	0.152107
77	0.474769	0.113998	0.0843837	0.539132	0.763425	0.809965	0.86427	0.186102	0.0571537	0.0516561	0.118039	0.340613	0.348736	0.0905807	0.200077	0.187744	0.310589	0.830067	0.669674	0.996231	0.769099	0.0427087	0.0662848	0.0907504	0.820916	0.325902	0.00771507	0.150621
78	0.463764	0.109635	0.0735739	0.541761	0.72464	0.771088	0.863121	0.178002	0.0531935	0.0445727	0.116347	0.318003	0.330487	0.0894571	0.199466	0.183203	0.289997	0.783312	0.62807	0.996221	0.766063	0.0432615	0.0574803	0.0822312	0.769617	0.301295	0.00771266	0.148921
79	0.451495	0.105533	0.0645177	0.542416	0.685685	0.730907	0.861817	0.169432	0.0496305	0.0384728	0.114929	0.294174	0.310744	0.0886093	0.198756	0.179188	0.271404	0.733228	0.587109	0.996212	0.763068	0.0436587	0.0507345	0.0745193	0.714847	0.276605	0.00770954	0.147119
80	0.43841	0.101952	0.0570571	0.541124	0.647273	0.68991	0.860613	0.160854	0.0463999	0.0333726	0.114165	0.270008	0.289963	0.0878655	0.198071	0.175832	0.254805	0.681121	0.5472	0.996205	0.760074	0.0439161	0.0459905	0.0676609	0.65797	0.252284	0.00770674	0.145283
81	0.424945	0.0992863	0.0510749	0.53798	0.610052	0.648584	0.859702	0.152656	0.043509	0.0293538	0.114329	0.246203	0.268612	0.0869705	0.19743	0.173382	0.24022	0.628221	0.508785	0.9962	0.757029	0.0440004	0.0432685	0.0617665	0.600243	0.228599	0.00770344	0.143615
82	0.41139	0.0981451	0.0463972	0.533091	0.574427	0.607278	0.859031	0.145115	0.0411449	0.0267003	0.115553	0.223192	0.247186	0.0859507	0.196831	0.172161	0.227578	0.57554	0.472207	0.996193	0.753865	0.0438849	0.0427552	0.0569527	0.542876	0.205829	0.00769229	0.142325
83	0.397907	0.0993675	0.0428155	0.526782	0.540698	0.566394	0.858518	0.138242	0.0398	0.0257364	0.118018	0.201256	0.225948	0.0851962	0.196258	0.172773	0.216767	0.523936	0.437817	0.996184	0.750685	0.0435978	0.0446625	0.0531972	0.486825	0.184191	0.00767265	0.141461
84	0.384644	0.1042	0.0401438	0.519422	0.509024	0.526359	0.858101	0.131873	0.0402449	0.0263958	0.121814	0.180692	0.205184	0.0851022	0.195747	0.176368	0.2077	0.474097	0.4059	0.996172	0.747716	0.0431913	0.0490299	0.0504547	0.432862	0.163936	0.0076491	0.14098
85	0.372023	0.114141	0.0382547	0.511548	0.479405	0.487479	0.857553	0.126	0.0430574	0.0281283	0.126694	0.161655	0.185169	0.0857186	0.19556	0.184426	0.200283	0.426535	0.37664	0.996159	0.745157	0.0427883	0.0560104	0.0486424	0.381603	0.145334	0.00762218	0.140867
86	0.360647	0.130658	0.0370542	0.503583	0.451812	0.45015	0.856946	0.12086	0.0484228	0.0303218	0.13244	0.144375	0.166096	0.0868315	0.196118	0.198294	0.194385	0.38166	0.350187	0.99615	0.743349	0.0426536	0.0655065	0.047615	0.333475	0.128613	0.00759696	0.141024
87	0.351357	0.155342	0.0365003	0.496073	0.426248	0.414668	0.856325	0.117138	0.0564356	0.0324703	0.139112	0.129061	0.148194	0.0881654	0.197956	0.21936	0.189884	0.339846	0.326552	0.996149	0.742246	0.0434668	0.0771236	0.0472068	0.288826	0.113955	0.00757679	0.141136
88	0.345027	0.189285	0.0365937	0.489517	0.40276	0.381175	0.855699	0.116272	0.0669136	0.0343372	0.146384	0.115807	0.131604	0.0894355	0.202244	0.248264	0.186577	0.301203	0.305622	0.996155	0.741742	0.0463561	0.09047	0.047184	0.24777	0.101582	0.00755881	0.141127
89	0.342391	0.232885	0.0373012	0.484346	0.38143	0.349708	0.855101	0.119464	0.0786595	0.0359358	0.153903	0.104673	0.116465	0.090361	0.210464	0.284793	0.184336	0.265879	0.287218	0.996166	0.741841	0.0528463	0.105153	0.0473021	0.21041	0.0917028	0.00754008	0.140985
90	0.343881	0.285911	0.0385032	0.481001	0.362276	0.320308	0.854465	0.12681	0.0899539	0.0373853	0.161592	0.0956024	0.103015	0.0908293	0.223907	0.327893	0.183068	0.233908	0.271093	0.996183	0.742303	0.0641011	0.11985	0.0474491	0.176806	0.0844021	0.00751939	0.140634
91	0.349944	0.346881	0.0400977	0.480084	0.345267	0.292999	0.853824	0.137296	0.100063	0.0388305	0.169461	0.0884921	0.0913499	0.0909099	0.24349	0.375981	0.18273	0.205279	0.256972	0.996204	0.742895	0.0808055	0.133284	0.0475441	0.14685	0.0795722	0.00749595	0.140136
92	0.360811	0.413183	0.042006	0.482125	0.330302	0.267806	0.853096	0.149462	0.109186	0.040362	0.177336	0.0832009	0.0815538	0.0908697	0.269217	0.427003	0.183252	0.179947	0.244637	0.99623	0.743597	0.101829	0.14476	0.0476378	0.120514	0.076917	0.00746831	0.139616
93	0.376199	0.481593	0.0441553	0.487854	0.317353	0.244752	0.852138	0.162014	0.117839	0.0420492	0.18556	0.0795282	0.0736221	0.0908355	0.30039	0.478632	0.184608	0.15778	0.233902	0.996261	0.744405	0.125013	0.153986	0.0479103	0.0977594	0.0759175	0.00743588	0.138954
94	0.395684	0.548556	0.0465011	0.498237	0.306435	0.223857	0.850928	0.174009	0.126548	0.0438578	0.194699	0.0772275	0.0674216	0.0908976	0.336242	0.528919	0.186829	0.138647	0.224614	0.996294	0.745203	0.148683	0.1611	0.0484303	0.0784728	0.0760073	0.00740033	0.138163
95	0.418674	0.610608	0.0490464	0.51423	0.297421	0.205076	0.849558	0.184802	0.135623	0.0456343	0.205298	0.0759208	0.0626437	0.091081	0.375683	0.575805	0.190009	0.122427	0.216682	0.99633	0.74582	0.171327	0.166738	0.0491665	0.0624971	0.0766176	0.00735953	0.137177
96	0.444347	0.665136	0.0517677	0.536711	0.290051	0.188357	0.848485	0.194005	0.144727	0.0472368	0.217721	0.0752132	0.0590302	0.0911527	0.417713	0.617397	0.194321	0.109034	0.210006	0.996369	0.746174	0.191565	0.171348	0.0501025	0.0496603	0.077259	0.00731716	0.136113
97	0.471802	0.710435	0.0546477	0.566145	0.284126	0.173683	0.847901	0.201357	0.153043	0.048594	0.232247	0.0748663	0.0562597	0.0909497	0.46185	0.652506	0.199988	0.0982344	0.20449	0.996409	0.746168	0.208628	0.174579	0.0511124	0.04019	0.0776366	0.00727054	0.135044
98	0.500084	0.745975	0.0577969	0.601917	0.279384	0.16101	0.847832	0.206683	0.15992	0.0498591	0.248007	0.0746917	0.0540575	0.0903235	0.507408	0.680323	0.207236	0.0897285	0.200047	0.996451	0.745751	0.221977	0.176335	0.0522038	0.0345774	0.0776218	0.00722433	0.134206
99	0.528512	0.772441	0.0615267	0.642761	0.275576	0.150337	0.848279	0.210133	0.165103	0.0513706	0.264315	0.0746407	0.0522088	0.0893021	0.553536	0.700702	0.216142	0.083409	0.196592	0.996494	0.744833	0.231793	0.176738	0.0535349	0.0323521	0.0771549	0.00717969	0.133797
100	0.556687	0.791293	0.0664754	0.68654	0.27252	0.141647	0.849052	0.212076	0.168953	0.0537563	0.280681	0.0746987	0.0506115	0.088252	0.599315	0.714392	0.226882	0.0793329	0.194013	0.99654	0.743439	0.239029	0.176301	0.0553074	0.0320077	0.0762879	0.00713658	0.133765

## Sheet: shank_angle B3FaCoM
Shank angle	mean	std	steps
left	73.6562	3.53515	78.3201	74.4413	81.4076	78.6083	72.0052	72.0558	70.5763	76.5196	71.7855	75.3554	73.7048	66.766	72.458	72.7358	73.4916	70.6692	75.8596	65.7375	76.1568	77.2466	79.4502	82.3786	77.0436	76.3086	76.6627	77.7988	73.631	74.2989	75.3907	70.2456	71.8034	64.8517	73.139	73.6486	76.119	76.6878	73.6126	73.6741	71.9153	77.8925	73.2344	80.3677	72.1874	71.502	74.975	72.4797	75.7311
right	71.4679	3.92517	70.3521	75.0316	73.5006	72.5454	71.296	77.4493	68.7235	62.3407	71.7991	71.782	74.0257	70.8063	70.5775	71.3535	73.5959	71.5885	76.0622	69.0493	68.4365	73.3281	66.0713	65.6248	64.9756	70.0118	61.5382	64.6855	71.0553	68.6726	70.5576	72.2469	71.5056	74.0596	72.5664	66.9878	68.4655	69.1776	75.0921	70.7034	72.3873	69.9378	68.5884	77.7767	75.6342	71.3567	72.5059	68.2041	76.8918
[truncated: 79 more columns]

## Sheet: Rotation RHipFlex B3FaCoM
all values Right	mean	std	steps
1	39.271	5.81604	41.081	37.119	37.176	37.343	39.137	46.392	39.747	36.984	36.012	43.268	41.043	42.149	35.677	31.484	58.722	28.864	28.773	43.333	37.262	36.598	35.235	46.375	38.572	47.691	45.384	43.574	48.582	39.681	44.484	43.183	41.494	45.816	41.353	27.976	42.182	27.209	45.861	41.801	50.603	41.711	40.499	39.451	32.691	38.076	33.271	34.035	44.802
2	39.2685	5.90997	41.0541	37.3256	37.0347	37.4621	39.2759	47.0583	39.7721	35.4864	35.8546	43.8435	41.5856	41.5955	35.4829	30.9715	58.8472	30.5478	28.6663	42.3717	37.6334	35.7091	34.8787	46.9477	38.963	46.7097	45.0853	43.7778	48.4699	40.8719	44.6285	42.78	41.499	47.1252	42.3772	28.1936	41.2358	27.5248	44.9535	42.462	50.4301	40.8246	40.1901	39.8057	32.724	38.3709	32.8138	34.0974	44.7247
3	39.5953	6.00264	41.2245	37.9146	37.1813	37.7677	39.8021	47.8054	40.1477	34.4327	36.064	44.9276	42.5893	41.4692	35.7734	30.6388	59.0336	32.7966	28.7451	41.4726	38.3503	35.4998	34.7483	47.576	39.8126	45.714	44.8703	44.0535	48.781	42.8387	45.2051	42.7224	41.6974	48.59	43.7583	28.7062	40.475	28.1822	44.4128	43.3689	50.7816	40.251	39.9834	40.5715	33.1806	38.8635	33.0373	34.3517	44.5554
4	40.1852	6.08735	41.5695	38.8475	37.5057	38.335	40.601	48.5719	40.8458	33.8605	36.7732	46.3286	43.9714	41.7539	36.5257	30.6147	59.2449	35.2007	28.9828	40.7364	39.2108	35.7147	34.7547	48.2668	40.9927	44.7847	44.7202	44.3177	49.3537	45.0579	46.0374	43.0221	42.0846	50.0929	45.3393	29.499	39.8783	29.0822	44.3008	44.4533	51.5968	40.0163	39.9147	41.747	33.9818	39.473	33.8552	34.6035	44.2559
5	40.9366	6.14964	42.0175	40.034	37.8651	39.2006	41.4912	49.4028	41.7781	33.7716	38.0173	47.749	45.6011	42.2648	37.5984	30.8836	59.4297	37.4408	29.3833	40.2304	40.0236	36.0839	34.867	49.0142	42.3168	43.9348	44.6407	44.565	49.9563	47.1313	46.9238	43.6511	42.6014	51.5643	46.8876	30.6085	39.4185	30.152	44.5052	45.5973	52.7605	40.1281	40.05	43.1525	34.9791	40.0864	34.9959	34.7384	43.8236
6	41.7303	6.17216	42.4737	41.3247	38.2481	40.2928	42.2846	50.3656	42.8017	34.2286	39.5835	48.9326	47.3099	42.765	38.7625	31.3025	59.5242	39.3093	29.9895	39.9501	40.6593	36.4212	35.0552	49.7581	43.6091	43.0969	44.6367	44.7946	50.4109	48.8182	47.6902	44.529	43.1376	52.9231	48.1945	32.0286	39.0331	31.2806	44.8144	46.6604	54.102	40.5614	40.45	44.5348	36.0181	40.5874	36.1644	34.696	43.2635
7	42.4532	6.14119	42.8641	42.5425	38.8479	41.461	42.839	51.4076	43.745	35.3248	41.1046	49.7099	48.9157	43.0747	39.7996	31.7288	59.4669	40.6814	30.8437	39.8268	41.0474	36.6121	35.2635	50.4115	44.7346	42.177	44.7399	44.959	50.6384	50.012	48.2053	45.5163	43.6051	54.0748	49.1244	33.6036	38.6281	32.3105	45.0371	47.5129	55.4282	41.2363	41.106	45.6968	36.9624	40.9596	37.145	34.4519	42.576
8	43.0125	6.05838	43.1667	43.5187	39.8891	42.5501	43.0634	52.3514	44.4509	36.8836	42.3037	49.9943	50.2011	43.0822	40.5513	32.0632	59.2124	41.4916	31.881	39.7647	41.1453	36.5926	35.4311	50.9165	45.6124	41.0956	45.0416	44.9811	50.6316	50.6939	48.3893	46.4289	43.942	54.9596	49.6163	35.0935	38.1082	33.0939	45.052	48.0626	56.5662	42.0068	41.8896	46.5304	37.7025	41.3062	37.8202	33.9872	41.7466
9	43.3229	5.96099	43.421	44.1048	41.3977	43.4392	42.913	53.0187	44.8107	38.5826	43.0639	49.7692	51.0522	42.7285	40.9201	32.2409	58.7423	41.7343	32.907	39.6835	40.9324	36.3293	35.5154	51.2486	46.2053	39.8206	45.5786	44.7925	50.4044	50.8956	48.1988	47.1299	44.082	55.5906	49.668	36.2986	37.4065	33.5309	44.8112	48.2655	57.3606	42.6981	42.6002	46.9904	38.155	41.7417	38.1411	33.2853	40.7607
10	43.3713	5.87418	43.631	44.2129	42.9754	44.041	42.393	53.3096	44.7779	40.0895	43.3559	49.0882	51.4292	42.0101	40.8681	32.2017	58.0675	41.4357	33.7135	39.5252	40.4195	35.8193	35.4919	51.3595	46.5111	38.3724	46.2165	44.3475	49.971	50.6837	47.6346	47.5358	43.9675	55.9521	49.3193	37.101	36.4955	33.5848	44.3189	48.1221	57.7944	43.173	43.072	47.0736	38.2677	42.2963	38.0845	32.3538	39.6264
11	43.1077	5.85156	43.8253	43.8588	44.3199	44.2817	41.5342	53.1937	44.365	41.1269	43.2096	48.0607	51.3465	40.9672	40.4126	31.8918	57.2123	40.7422	34.2005	39.2406	39.6478	35.0833	35.3432	51.2072	46.5478	36.7824	46.7558	43.6266	49.3537	50.1461	46.7403	47.6032	43.5698	56.0466	48.6422	37.4563	35.3787	33.2743	43.6007	47.6586	57.8799	43.3257	43.1794	46.8074	38.0273	42.9001	37.6452	31.2441	38.3826
12	42.5586	5.8903	44.1382	43.0724	45.2178	44.1934	40.444	52.7002	43.6242	41.585	42.6703	46.81	50.8608	39.6597	39.6234	31.2858	56.2034	39.793	34.3248	38.793	38.6769	34.16	35.0559	50.7833	46.341	35.0822	47.0341	42.6417	48.588	49.3766	45.5909	47.327	42.877	55.8853	47.7302	37.3701	34.0851	32.6577	42.6791	46.919	57.6399	43.1686	42.9308	46.2438	37.4633	43.4351	36.851	30.0327	37.0944
13	41.7644	5.9718	44.5537	41.9193	45.5737	43.8177	39.193	51.8965	42.6318	41.5003	41.8457	45.4421	50.0528	38.1901	38.5968	30.3922	55.0669	38.7048	34.0872	38.1683	37.5723	33.0907	34.6191	50.1075	45.9257	33.3164	46.9646	41.4305	47.7178	48.4887	44.2841	46.716	41.8798	55.4639	46.6645	36.8818	32.6682	31.8176	41.596	45.9553	57.0993	42.7207	42.3427	45.4498	36.6438	43.7982	35.7655	28.78	35.8241
14	40.7748	6.0683	44.7819	40.5021	45.4398	43.2112	37.8506	50.8342	41.4766	40.9341	40.843	44.0554	48.9928	36.626	37.4348	29.2405	53.8284	37.57	33.5271	37.3739	36.3946	31.9253	34.0251	49.2171	45.3325	31.5355	46.5079	40.0496	46.8007	47.5478	42.9137	45.8046	40.6647	54.7566	45.5127	36.074	31.1931	30.8503	40.3873	44.8685	56.2935	42.0082	41.4498	44.4954	35.6539	43.9257	34.4788	27.52	34.6144
15	39.6472	6.15513	44.6078	38.9213	44.8716	42.4279	36.4822	49.5762	40.2437	39.9745	39.7453	42.7035	47.7732	35.0328	36.2298	27.8839	52.5188	36.4511	32.7146	36.4238	35.1993	30.7199	33.3065	48.1566	44.5727	29.7776	45.7321	38.5662	45.8691	46.5964	41.5547	44.6633	39.3003	53.7672	44.3411	35.0419	29.7211	29.8458	39.0995	43.7291	55.2764	41.0804	40.3026	43.4492	34.5794	43.7852	33.0845	26.2659	33.4758
16	38.4357	6.21529	44.0503	37.2646	43.9209	41.5137	35.1467	48.1762	39.0087	38.7043	38.6162	41.4155	46.4632	33.4761	35.0527	26.3976	51.1717	35.3845	31.7357	35.3367	34.0385	29.5263	32.5072	46.9765	43.6388	28.0789	44.7161	37.0538	44.9415	45.6546	40.2614	43.3456	37.845	52.5107	43.1912	33.8613	28.2985	28.8735	37.7839	42.5847	54.0767	40.0073	38.9657	42.3489	33.4989	43.3745	31.6657	25.0188	32.3906
17	37.1909	6.23891	43.1797	35.611	42.7391	40.5122	33.8786	46.6686	37.8278	37.2722	37.4868	40.2014	45.1051	32.0142	33.9453	24.8736	49.8176	34.3826	30.6713	34.1492	32.9507	28.3877	31.665	45.7308	42.5195	26.4659	43.5267	35.5887	44.0195	44.7273	39.0631	41.9144	36.3565	51.0338	42.0657	32.6098	26.9527	27.9802	36.4831	41.4501	52.6785	38.8594	37.5032	41.2091	32.4746	42.7134	30.3018	23.7755	31.3207
18	35.9476	6.21934	42.0249	34.0082	41.411	39.4778	32.6761	45.0847	36.7226	35.7759	36.3474	39.0608	43.7317	30.674	32.9107	23.3837	48.4781	33.444	29.6079	32.9029	31.9501	27.3326	30.8116	44.4698	41.2039	24.972	42.246	34.2445	43.0743	43.805	37.9746	40.4335	34.8909	49.3903	40.9557	31.3507	25.7235	27.1909	35.2257	40.3161	51.0484	37.6794	35.973	40.0334	31.5539	41.8364	29.065	22.5232	30.2231
19	34.7249	6.15668	40.6041	32.456	40.0088	38.462	31.509	43.4596	35.6915	34.2929	35.1538	37.9735	42.3594	29.4482	31.9209	21.9748	47.1614	32.5381	28.5943	31.6411	31.0255	26.359	29.9715	43.2307	39.6887	23.6003	40.9146	33.09	42.0566	42.8668	36.9945	38.9667	33.4977	47.6281	39.8513	30.136	24.6847	26.5107	34.0185	39.1713	49.233	36.485	34.425	38.7943	30.7758	40.7878	27.993	21.2261	29.0655
20	33.5254	6.0606	38.9384	30.9313	38.5996	37.4902	30.331	41.8357	34.715	32.8637	33.8477	36.8945	40.9812	28.3161	30.9347	20.6652	45.8546	31.6267	27.651	30.4147	30.1408	25.4345	29.1705	42.0182	37.9882	22.3019	39.5376	32.1661	40.8941	41.8865	36.1069	37.5591	32.2101	45.8062	38.7408	28.9947	23.8847	25.9239	32.8457	38.0069	47.3373	35.2838	32.8752	37.4342	30.1619	39.617	27.0786	19.8326	27.83
21	32.346	5.9513	37.0839	29.4098	37.2007	36.5409	29.0948	40.2183	33.7585	31.4988	32.3742	35.76	39.5596	27.2414	29.9043	19.4475	44.5319	30.6883	26.7792	29.2635	29.2426	24.5111	28.435	40.8124	36.1318	21.0025	38.1175	31.4788	39.5165	40.8403	35.2749	36.2187	31.0322	43.9607	37.5835	27.9319	23.2799	25.4016	31.6895	36.8042	45.5179	34.0802	31.3126	35.9028	29.701	38.3665	26.2963	18.3072	26.5084
22	31.1268	5.83004	35.1377	27.8568	35.7748	35.569	27.764	38.5712	32.7729	30.1685	30.6803	34.5135	38.0603	26.1678	28.7821	18.2921	43.1645	29.7002	25.9591	28.2226	28.2727	23.5466	27.7612	39.5715	34.1618	19.6287	36.6676	30.9898	37.8962	39.7026	34.4483	34.9292	29.9282	42.1082	36.2843	26.9269	22.7783	24.9071	30.5124	35.5411	43.7634	32.8647	29.7223	34.1639	29.3487	37.0696	25.5974	16.6633	25.1013
23	29.8638	5.71587	33.1843	26.2348	34.2821	34.5181	26.3244	36.8274	31.7057	28.8427	28.729	33.129	36.4589	25.0476	27.5253	17.1521	41.7267	28.6343	25.162	27.3107	27.1888	22.5157	27.1254	38.2313	32.1258	18.1354	35.1573	30.631	36.04	38.4589	33.5726	33.6563	28.837	40.2421	34.8099	25.9408	22.282	24.3934	29.2453	34.187	41.8271	31.6176	28.1068	32.2031	29.04	35.7614	24.9153	14.9533	23.6287
24	28.5287	5.61442	31.2934	24.5167	32.7217	33.3342	24.7822	34.9007	30.5197	27.4796	26.578	31.6003	34.7287	23.8718	26.1122	15.9731	40.1901	27.4933	24.3494	26.5186	25.9563	21.4136	26.4791	36.7475	30.07	16.5316	33.5568	30.3224	33.9925	37.091	32.593	32.363	27.699	38.3422	33.2102	24.9242	21.7061	23.8058	27.8216	32.697	39.7668	30.3153	26.4773	30.0476	28.7078	34.48	24.1734	13.2357	22.1192
25	27.1177	5.53233	29.4998	22.7012	31.1082	31.9813	23.154	32.7417	29.2015	26.0092	24.2857	29.959	32.8495	22.6456	24.5595	14.7076	38.5345	26.3095	23.4661	25.8151	24.5566	20.2568	25.7733	35.1163	28.037	14.8857	31.8919	29.9837	31.8775	35.5953	31.4676	30.9969	26.4872	36.3819	31.5033	23.8309	20.9948	23.0937	26.1837	31.0695	37.7943	28.9387	24.848	27.7714	28.3005	33.2561	23.3158	11.5616	20.6005
26	25.6396	5.46368	27.7995	20.8297	29.4626	30.4547	21.4444	30.3675	27.7589	24.4216	21.9065	28.2422	30.7989	21.3796	22.9054	13.3413	36.7608	25.1227	22.4742	25.1624	22.9915	19.0697	24.9674	33.3516	26.0655	13.2828	30.2163	29.5464	29.8059	33.9823	30.1829	29.52	25.2002	34.3247	29.6973	22.6256	20.1233	22.2268	24.2943	29.3252	35.9197	27.4896	23.2439	25.4722	27.7916	32.1008	22.3311	9.97509	19.0971
27	24.115	5.39981	26.1857	18.9478	27.836	28.7827	19.6544	27.8787	26.2141	22.7742	19.5123	26.4691	28.5589	20.0949	21.1955	11.9038	34.8847	23.9731	21.3514	24.5129	21.2678	17.8711	24.0429	31.4767	24.1829	11.7762	28.5868	28.9662	27.8619	32.2874	28.7507	27.9166	23.8507	32.1461	27.8244	21.2755	19.0932	21.1971	22.1603	27.5092	34.0652	26.0013	21.6983	23.2512	27.181	30.9965	21.2362	8.51285	17.6255
28	22.5712	5.33458	24.6333	17.1144	26.2911	27.011	17.806	25.4154	24.5998	21.1224	17.2255	24.6331	26.1925	18.8195	19.4779	10.4641	32.9134	22.8859	20.1015	23.8093	19.4079	16.6757	23.0135	29.5245	22.3976	10.3865	27.0554	28.2246	26.1026	30.5636	27.1952	26.1697	22.4661	29.8671	25.9155	19.7706	17.9189	20.0155	19.8414	25.6664	32.1874	24.526	20.244	21.1879	26.4818	29.8949	20.0555	7.19536	16.193
29	21.0426	5.26317	23.1225	15.388	24.8733	25.1841	15.9662	23.0894	22.9482	19.5035	15.1245	22.7289	23.7842	17.5732	17.805	9.12117	30.8474	21.862	18.7493	23.0081	17.4641	15.4901	22.416	27.5346	20.6931	9.11286	25.6662	27.3217	24.5601	28.8563	25.5488	24.2757	21.0686	27.533	23.9884	18.1478	16.6196	18.7139	17.4568	23.8369	30.2998	23.1196	18.9178	19.3228	25.7149	28.7338	18.8165	6.02352	14.7994
30	19.5353	5.17777	21.6435	13.8139	23.6206	23.3481	14.1938	20.9774	21.2843	17.9517	13.2463	20.7737	21.4197	16.3624	16.2233	7.92829	28.7008	20.8778	17.331	22.0993	15.5081	14.3098	20.9825	25.5534	19.034	7.94729	24.4374	26.2695	23.2406	27.1952	23.8509	22.2424	19.6622	25.208	22.0667	16.4817	15.2078	17.3507	15.1371	22.0584	28.4293	21.802	17.718	17.6402	24.8729	27.4607	17.5451	4.98761	13.4397
31	18.0682	5.07483	20.2128	12.422	22.5138	21.5383	12.5057	19.1125	19.6138	16.4987	11.6008	18.805	19.177	15.1886	14.7612	6.86397	26.4938	19.9053	15.8837	21.0897	13.6019	13.0983	19.3702	23.6104	17.3848	6.88406	23.3619	25.0824	22.1214	25.5917	22.1406	20.0454	18.2393	23.0082	20.1808	14.8526	13.693	15.9908	12.9836	20.3605	26.5878	20.5717	16.6397	16.1029	23.7852	26.04	16.2556	4.075	12.1106
32	16.6504	4.95012	18.8488	11.2261	21.5246	19.797	10.9023	17.4969	17.9325	15.1617	10.1796	16.8681	17.1087	14.0512	13.4406	5.89952	24.2636	18.9324	14.4376	19.9955	11.7934	11.8055	18.0321	21.7216	15.7178	5.93097	22.4276	23.7685	21.1597	24.0617	20.4528	17.7416	16.7856	21.0041	18.3681	13.3128	12.0904	14.6815	11.0715	18.7714	24.7921	19.4006	15.6717	14.671	22.2124	24.4635	14.9584	3.28412	10.8129
33	15.2818	4.80381	17.5726	10.2136	20.6521	18.1592	9.38844	16.1272	16.2462	13.9375	8.96518	15.0015	15.2656	12.9564	12.2809	5.0439	22.0571	17.9566	13.0113	18.846	10.1206	10.4519	16.6541	19.896	14.0219	5.08412	21.6136	22.3234	20.3032	22.6025	18.8107	15.4651	15.292	19.2078	16.6614	11.88	10.424	13.4475	9.41345	17.3165	23.0313	18.2461	14.7917	13.3034	20.2123	22.7606	13.663	2.61264	9.55202
34	13.9635	4.6428	16.376	9.36	19.9207	16.6417	7.97333	14.9333	14.571	12.817	7.89567	13.227	13.6177	11.9203	11.2833	4.34033	19.9243	16.959	11.606	17.675	8.61	9.086	15.247	18.14	12.2983	4.34067	20.894	20.745	19.504	21.1933	17.2327	13.3013	13.761	17.599	15.075	10.5533	8.73133	12.2967	8.00367	16.016	21.2943	17.059	13.9757	11.969	18.014	20.9883	12.383	2.054	8.33667
35	12.6944	4.47751	15.2408	8.64436	19.3066	15.2464	6.66089	13.8704	12.9289	11.795	6.90597	11.5622	12.1411	10.9542	10.4277	3.78195	17.912	15.9165	10.2167	16.5201	7.2742	7.69242	13.8569	16.4537	10.5535	3.69818	20.2435	19.0342	18.7125	19.815	15.7353	11.2848	12.205	16.1472	13.6013	9.33283	7.05878	11.2335	6.82603	14.8919	19.5989	15.7901	13.2073	10.6503	15.7624	19.2089	11.1345	1.58942	7.17571
36	11.4694	4.31838	14.15	8.03802	18.761	13.958	5.44667	12.8995	11.3359	10.8217	5.93335	9.99273	10.7996	10.0614	9.68094	3.32053	16.0475	14.818	8.8401	15.4071	6.11405	6.2783	12.5349	14.823	8.79853	3.13837	19.6375	17.2048	17.8805	18.4534	14.3345	9.4397	10.6481	14.8214	12.2182	8.2199	5.44951	10.262	5.85525	13.9297	17.9506	14.3932	12.4693	9.34326	13.4769	17.4681	9.9227	1.17952	6.07904
37	10.2818	4.1733	13.0924	7.508	18.2485	12.746	4.325	11.9902	9.81191	9.87036	4.92018	8.49573	9.53973	9.23509	9.00491	2.91836	14.3362	13.6555	7.48091	14.3494	5.12418	4.85373	11.3121	13.2377	7.04845	2.629	19.0533	15.2492	16.9724	17.1021	13.0401	7.80745	9.11645	13.6001	10.8914	7.20673	3.93727	9.38009	5.05955	13.1107	16.3474	12.838	11.736	8.046	11.094	15.7909	8.75536	0.789	5.05509
38	9.12238	4.04805	12.0511	7.01838	17.7075	11.5771	3.29644	11.123	8.388	8.91655	3.81269	7.03209	8.31229	8.45974	8.35862	2.57154	12.7693	12.4261	6.1599	13.3479	4.291	3.40767	10.1971	11.6838	5.32231	2.13372	18.4668	13.1782	15.9531	15.764	11.855	6.37086	7.635	12.4508	9.57959	6.26595	2.53938	8.58591	4.39743	12.4024	14.7736	11.122	10.972	6.75506	8.666	14.1936	7.63552	0.383848	4.10904
39	7.993	3.95264	11.0093	6.53036	17.0688	10.4178	2.424	10.2748	7.08762	7.93858	2.59815	5.55955	7.07757	7.71544	7.70812	2.2939	11.3203	11.846	4.89622	12.3961	3.58722	1.92979	9.18447	10.1512	3.64478	1.62012	17.8473	11.0376	14.7896	14.4416	10.7748	5.10367	6.22727	11.359	8.24561	5.36415	1.25292	7.87835	3.81623	11.7566	13.2178	9.29956	10.1507	5.46508	6.31715	12.687	6.55627	-0.0690303	3.23745
40	6.86317	3.86509	9.97273	6.00294	16.2876	9.25467	1.77867	9.40958	5.91394	6.92136	1.30579	4.047	5.80721	6.97761	7.03688	2.08894	9.95012	10.1355	3.71436	11.4817	2.9743	0.428636	8.23609	8.62736	2.04361	1.06473	17.166	8.89564	13.4604	13.1367	9.78858	3.95727	4.91055	10.3092	6.85882	4.4727	0.062303	7.25164	3.268	11.1266	11.6715	7.421	9.269	4.16445	4.14627	11.2832	5.49636	-0.597636	2.4387
41	5.74138	3.79866	8.96073	5.40553	15.3017	8.08378	1.28178	8.49492	4.86168	5.8547	-0.0189192	2.48618	4.49273	6.21738	6.34309	1.95175	8.62256	8.46055	2.61341	10.5915	2.40891	-1.04324	7.31586	7.10306	0.545131	0.446485	16.4004	6.82448	11.9665	11.8471	8.88496	2.88558	3.70073	9.29045	5.39797	3.56862	-1.05292	6.69348	2.71438	10.4723	10.1342	5.537	8.34122	2.84176	2.21415	9.99985	4.42812	-1.20833	1.70711
42	4.62593	3.75339	7.95502	4.71183	14.1299	6.90433	0.790111	7.50401	3.91847	4.72479	-1.31892	0.896	3.13576	5.40101	5.6244	1.86997	7.31301	7.07358	1.5896	9.71252	1.84485	-2.43239	6.39988	5.57918	-0.829535	-0.255525	15.5261	4.88018	10.3244	10.5714	8.0527	1.84853	2.608	8.28825	3.85477	2.63728	-2.12141	6.18763	2.11643	9.76609	8.6077	3.69867	7.39456	1.48707	0.556545	8.85779	3.33582	-1.88688	1.03693
43	3.509	3.71902	6.88503	3.90645	12.7895	5.72233	0.203	6.42552	3.06106	3.52327	-2.53161	-0.681182	1.74382	4.50191	4.87033	1.8213	6.00939	5.66936	0.640788	8.83536	1.23742	-3.70282	5.47785	4.07473	-2.0683	-1.04736	14.5261	3.08936	8.56364	9.30885	7.28476	0.818273	1.63627	7.27485	2.236	1.6753	-3.18497	5.72218	1.43694	9.00573	7.09048	1.95	6.44567	0.0998788	-0.81	7.87164	2.21382	-2.621	0.417758
44	2.39205	3.68894	5.77159	2.98492	11.3043	4.54744	-0.535333	5.25931	2.25618	2.24627	-3.56436	-2.183	0.333414	3.50802	4.06374	1.77778	4.70533	4.27188	-0.226444	7.95658	0.554101	-4.83052	4.54466	2.61197	-3.16737	-1.92335	13.3874	1.46027	6.726	8.0671	6.58066	-0.222919	0.786273	6.21558	0.569404	0.681859	-4.29682	5.28655	0.647717	8.21155	5.57849	0.322444	5.503	-1.30944	-1.88879	7.0429	1.06215	-3.406	-0.158596
45	1.28204	3.66255	4.68889	1.95578	9.72844	3.39922	-1.44756	4.01656	1.464	0.91	-4.37689	-3.558	-1.06556	2.42944	3.18167	1.71667	3.40144	2.903	-0.999556	7.08	-0.222222	-5.813	3.60978	1.2	-4.12967	-2.86467	12.1107	-0.00666667	4.859	6.85478	5.94233	-1.27778	0.054	5.08256	-1.11767	-0.328667	-5.48189	4.87189	-0.265444	7.422	4.07878	-1.16756	4.57989	-2.72367	-2.71933	6.36367	-0.108667	-4.23167	-0.705778
46	0.186837	3.64351	3.60191	0.838909	8.11764	2.306	-2.524	2.734	0.648364	-0.453273	-5.011	-4.77545	-2.43545	1.28955	2.20436	1.63018	2.11091	1.585	-1.67236	6.20645	-1.098	-6.66918	2.70991	-0.151182	-4.95391	-3.84818	10.7063	-1.32709	3.01755	5.67436	5.37664	-2.34545	-0.580818	3.87536	-2.821	-1.33309	-6.72564	4.46427	-1.29936	6.68364	2.61	-2.514	3.68	-4.13291	-3.38436	5.81445	-1.27436	-5.079	-1.24136
47	-0.886002	3.63547	2.46909	-0.336828	6.51167	1.30733	-3.71422	1.45039	-0.205828	-1.81145	-5.53985	-5.85345	-3.77932	0.11699	1.11818	1.49832	0.853121	0.342061	-2.24814	5.33752	-2.07326	-7.43412	1.86957	-1.42894	-5.6301	-4.84986	9.19701	-2.52897	1.25136	4.51938	4.9044	-3.41937	-1.16373	2.6109	-4.51464	-2.30646	-8.00047	4.0442	-2.43584	6.00109	1.18429	-3.71122	2.79733	-5.51896	-3.99782	5.36001	-2.40894	-5.92752	-1.77874
48	-1.92941	3.63989	1.29195	-1.53688	4.95646	0.423333	-4.92956	0.190939	-1.09639	-3.13703	-6.0147	-6.81345	-5.09626	-1.0603	-0.0766263	1.28893	-0.356232	-0.813061	-2.75061	4.47927	-3.14311	-8.15982	1.08963	-2.62385	-6.16665	-5.84505	7.62239	-3.64048	-0.411182	3.37662	4.55735	-4.49148	-1.74055	1.30004	-6.1214	-3.2277	-9.27587	3.58773	-3.63497	5.35691	-0.188121	-4.79767	1.92178	-6.85174	-4.67206	4.95961	-3.48503	-6.76476	-2.32873
49	-2.93847	3.65918	0.0913939	-2.7387	3.46536	-0.337333	-6.08	-1.04679	-2.01455	-4.40345	-6.4703	-7.69309	-6.37803	-2.22091	-1.35321	0.978697	-1.5007	-1.88036	-3.22327	3.63336	-4.29997	-8.90127	0.378515	-3.749	-6.60312	-6.81642	6.03958	-4.687	-1.95482	2.23003	4.35912	-5.56082	-2.37073	-0.0425455	-7.58203	-4.08221	-10.5249	3.06658	-4.82767	4.76891	-1.48842	-5.80567	1.05133	-8.11476	-5.48727	4.58391	-4.47427	-7.58218	-2.89418
50	-3.9093	3.69845	-1.12423	-3.92485	2.05143	-0.986667	-7.05622	-2.25444	-2.93448	-5.61309	-6.94246	-8.51727	-7.6201	-3.35323	-2.64589	0.577101	-2.55464	-2.86633	-3.71406	2.78912	-5.55269	-9.69824	-0.252172	-4.8327	-6.9889	-7.74152	4.5136	-5.68461	-3.38291	1.06174	4.32779	-6.63791	-3.10691	-1.37808	-8.91425	-4.86254	-11.7232	2.46795	-5.94144	4.31355	-2.70176	-6.76589	0.177556	-9.30576	-6.47476	4.22573	-5.36285	-8.37733	-3.47326
51	-4.83329	3.76267	-2.34386	-5.08727	0.739667	-1.55667	-7.744	-3.41943	-3.7948	-6.784	-7.45141	-9.27927	-8.81011	-4.4607	-3.81832	0.107596	-3.47084	-3.77779	-4.26048	1.92876	-6.91531	-10.5652	-0.816253	-5.89276	-7.35566	-8.59594	3.11533	-6.64118	-4.71164	-0.148677	4.4837	-7.73288	-3.97964	-2.66756	-10.1638	-5.57456	-12.8409	1.78974	-6.92093	4.10191	-3.81991	-7.70033	-0.721333	-10.3952	-7.61173	3.90827	-6.15024	-9.13158	-4.04093
52	-5.67735	3.85441	-3.5007	-6.22039	-0.462545	-2.08667	-7.982	-4.55936	-4.47124	-7.93827	-7.99636	-9.582	-9.93667	-5.53848	-4.62455	-0.413455	-4.16242	-4.63845	-4.87161	1.04536	-8.33336	-11.481	-1.35297	-6.91373	-7.69806	-9.35606	1.90621	-7.55227	-5.96645	-1.41239	4.83073	-8.84345	-4.99018	-3.89355	-11.3645	-6.2407	-13.8369	1.05582	-7.72491	4.20655	-4.86094	-8.61633	-1.666	-11.3141	-8.81727	3.65191	-6.85382	-9.75882	-4.53327
53	-6.41487	3.98046	-4.53974	-7.31946	-1.5786	-2.60311	-7.55944	-5.68871	-4.75644	-9.08882	-8.5604	-9.582	-11.0111	-6.56649	-4.80172	-0.970687	-4.45506	-5.46861	-5.5214	0.172182	-9.70496	-12.3908	-1.89347	-7.85142	-7.99038	-10.0003	0.906303	-8.39167	-7.18355	-2.72458	5.34395	-9.9559	-6.10909	-5.05928	-12.5461	-6.89721	-14.6621	0.311202	-8.35319	4.644	-5.87612	-9.50267	-2.65111	-12.0252	-9.93667	3.45695	-7.49745	-10.0709	-4.82944
54	-6.99064	4.13679	-5.43079	-8.38606	-2.63872	-3.10956	-6.39056	-6.79785	-4.41154	-10.2406	-9.09437	-9.123	-12.0539	-7.51418	-4.2016	-1.53891	-4.10568	-6.28103	-6.15454	-0.482	-9.849	-13.2051	-2.35497	-8.65497	-8.21954	-10.5251	0.113283	-9.10439	-8.40073	-4.06242	5.98086	-11.0314	-7.27391	-6.15428	-13.7018	-7.58186	-15.21	-0.38302	-8.85166	5.42455	-6.91977	-10.3251	-3.64289	-12.4994	-10.742	3.33548	-8.08355	-9.82785	-4.78959
55	-7.31786	4.36695	-6.14136	-9.39891	-3.69145	-3.587	-4.633	-7.85209	-3.32491	-11.3821	-9.54682	-7.73645	-13.0705	-8.34109	-2.83409	-2.06082	-2.97673	-7.08718	-6.671	-0.482	-9.849	-13.495	-2.45118	-9.27473	-8.39364	-10.9781	-0.513909	-9.61127	-9.64127	-5.35082	6.70355	-11.9996	-8.35809	-7.15464	-13.972	-8.32282	-15.1766	-0.936727	-9.32073	6.56073	-8.01345	-10.998	-4.588	-12.6607	-10.9977	3.31791	-8.60055	-8.90145	-4.32964
56	-7.37115	4.75006	-6.57567	-10.2811	-4.78356	-4.01589	-2.57333	-8.79267	-1.6	-12.4917	-9.87356	-5.491	-13.307	-9.00144	-0.825556	-2.40567	-1.14322	-7.89333	-6.903	-0.409	-10.6283	-13.2977	-1.84644	-9.647	-8.52089	-11.053	-1.05656	-9.82	-10.893	-6.46067	7.52167	-12.7764	-8.447	-8.02878	-14.7	-9.12033	-14.7162	-1.19944	-9.84567	8.05	-9.15044	-11.2816	-4.588	-12.3801	-10.552	3.42722	-9.024	-7.366	-3.47344
57	-7.05109	5.24196	-6.48842	-10.782	-5.94834	-4.41078	-0.470889	-9.473	0.504354	-13.5223	-10.0268	-2.69709	-13.327	-9.233	1.63726	-2.40633	1.15536	-8.6853	-6.63424	0.234152	-9.97426	-12.1403	-0.369404	-9.727	-8.577	-11.1106	-1.60713	-9.34727	-12.0862	-7.2172	8.52514	-13.082	-8.95791	-8.406	-14.1068	-9.95057	-13.4757	-0.994101	-10.3126	9.90636	-10.3281	-10.9391	-4.55978	-11.559	-9.37752	3.65035	-9.244	-5.41097	-2.32426
58	-6.22856	5.76823	-5.6293	-10.5459	-7.20112	-4.79067	1.61967	-9.3207	2.72097	-14.313	-9.98118	0.245636	-11.4033	-8.48755	4.33539	-1.92888	3.65067	-9.37127	-5.70382	1.874	-8.29524	-9.86182	1.89539	-8.66427	-8.34833	-10.3564	-2.20218	-7.82409	-13.1315	-7.403	9.84991	-12.4068	-7.99427	-8.406	-12.4633	-10.7678	-11.6581	-0.220848	-10.3443	12.0582	-11.461	-9.84	-4.02867	-10.1939	-7.579	3.97558	-9.11036	-3.21491	-0.996788
59	-4.90386	6.27598	-4.14641	-9.33625	-8.52039	-5.17956	3.76233	-8.12039	4.90743	-14.303	-9.977	3.10982	-8.14746	-6.48804	7.03293	-0.926051	6.16684	-9.40876	-4.08971	4.11812	-6.13115	-6.83909	4.66101	-6.77418	-7.68929	-8.83208	-2.75327	-5.64294	-13.777	-6.99775	11.6073	-10.3826	-6.12718	-8.44151	-10.177	-11.432	-9.44957	1.10672	-9.59622	14.417	-11.6351	-8.03889	-2.31244	-8.33081	-5.36639	4.46451	-8.49048	-0.876273	0.439626
60	-3.1198	6.73712	-2.2596	-6.96225	-9.139	-5.379	6.05511	-5.72879	7.06556	-13.7288	-9.26621	5.812	-4.29719	-3.34032	9.54516	0.575333	8.64002	-8.64885	-1.92017	6.63994	-3.70613	-3.4703	7.71667	-3.97685	-6.68085	-6.72768	-3.06766	-2.98742	-13.6515	-5.91959	13.8389	-7.00537	-3.62136	-7.29205	-7.52137	-11.4569	-6.96294	2.90397	-7.98391	16.8719	-12.0836	-5.72778	-0.0274444	-6.01749	-2.97509	5.24995	-7.21682	1.57721	1.96451
61	-0.939831	7.07235	-0.0848182	-3.93303	-9.85948	-5.11433	8.57067	-2.58964	9.25085	-11.8733	-6.94397	8.381	-0.429242	0.310394	11.8041	2.536	11.0807	-6.61891	0.551424	9.15591	-1.14439	-0.0429091	10.8816	-0.701909	-5.28045	-4.18012	-2.93582	-0.252545	-12.7434	-4.23921	16.5118	-3.14727	-0.827	-5.2933	-4.63061	-11.3603	-4.2523	5.05827	-5.55873	19.3052	-10.8468	-3.18733	2.45367	-3.29658	-0.579636	6.45579	-5.40064	4.15045	3.59588
62	1.55193	7.22484	2.35983	-0.712515	-8.56488	-4.02144	11.3338	0.80597	11.5437	-9.19261	-4.68688	10.901	3.19141	3.93947	13.8359	4.89002	13.5339	-3.59364	3.073	11.5202	1.51134	3.30176	14.0206	2.78139	-3.55995	-1.29337	-2.28912	2.35003	-10.663	-2.10703	19.5304	0.651131	1.98755	-2.68092	-1.57189	-10.1742	-1.3381	7.46172	-2.48969	21.6048	-8.58235	-0.665556	4.93344	-0.219273	1.75012	8.14469	-3.20458	6.85903	5.37793
63	4.27008	7.20644	5.07743	2.46746	-5.8629	-1.95589	14.3276	4.2009	14.0158	-6.12891	-1.95808	13.4541	6.52012	7.33572	15.7184	7.54543	16.0494	-0.109242	5.53629	13.7222	4.26968	6.53897	17.0376	6.37418	-1.56936	1.8603	-1.20475	4.77852	-7.90936	0.356404	22.7528	4.20648	4.73636	0.374434	1.63023	-8.2316	1.76876	10.0361	1.04333	23.7097	-5.5709	1.73444	7.34967	3.12676	4.03933	10.3134	-0.744727	9.71115	7.35
64	7.1436	7.0775	8.06382	5.56045	-2.39609	0.771	17.485	7.52355	16.6895	-2.95145	1.03582	16.0781	9.61755	10.4651	17.5478	10.3844	18.6651	3.40136	8.01836	15.8254	7.14655	9.70345	19.8659	10.0607	0.662818	5.22364	0.207455	7.09927	-4.86973	3.07527	26.0211	7.53155	7.46291	3.74236	4.955	-5.76682	5.03791	12.7392	4.88273	25.6214	-2.02536	4.05	9.717	6.63664	6.36527	12.8896	1.91591	12.6866	9.52009
65	10.1242	6.90312	11.2503	8.60627	1.28765	3.87089	20.7211	10.8071	19.5337	0.359697	4.18962	18.7756	12.6335	13.3892	19.4082	13.2896	21.397	6.72803	10.6434	17.9168	10.132	12.849	22.5066	13.8233	3.1172	8.73929	1.88667	9.42382	-1.73555	6.01075	29.2004	10.7246	10.2641	7.31004	8.35466	-2.96759	8.42452	15.5415	8.86524	27.3794	1.89578	6.40967	12.0909	10.194	8.81182	15.7498	4.74645	15.7363	11.864
66	13.182	6.71335	14.5863	11.6774	4.87425	7.12444	23.9358	14.0863	22.4877	3.91558	7.44035	21.5171	15.6663	16.2082	21.3464	16.1676	24.2243	9.83912	13.5059	20.0733	13.1899	16.0207	24.9643	17.6306	5.76924	12.3467	3.83343	11.8553	1.43264	9.14951	32.1998	13.9024	13.2332	10.9694	11.7608	0.0270808	11.8823	18.4163	12.8451	29.0515	6.04268	8.92433	14.5424	13.6987	11.4393	18.758	7.72115	18.7905	14.3304
67	16.2922	6.50764	18.0053	14.827	8.385	10.4497	27.0347	17.38	25.483	7.792	10.7403	24.224	18.7727	19.0123	23.3677	18.9573	27.0903	12.79	16.6453	22.345	16.2737	19.224	27.2527	21.439	8.57833	15.98	6.072	14.457	4.654	12.4757	34.9757	17.1427	16.422	14.606	15.1053	3.107	15.3627	21.337	16.706	30.717	10.272	11.6557	17.121	17.0667	14.265	21.7933	10.804	21.779	16.8603
68	19.4226	6.27017	21.4338	18.0624	11.9374	13.8203	29.9227	20.6702	28.4499	11.9817	14.0348	26.7955	21.9226	21.849	25.4452	21.6213	29.912	15.6903	20.0468	24.7444	19.3343	22.4179	29.3928	25.1765	11.4866	19.5687	8.62849	17.2451	7.98764	15.9309	37.5196	20.4383	19.8439	18.1399	18.3226	6.22192	18.8128	24.2643	20.3527	32.4493	14.4807	14.621	19.819	20.2464	17.2594	24.7618	13.9596	24.6315	19.3941
69	22.5257	5.99261	24.8008	21.3473	15.6686	17.222	32.5388	23.897	31.3186	16.2964	17.2645	29.1802	25.0063	24.7164	27.5349	24.1446	32.5919	18.6576	23.6351	27.2217	22.3239	25.5361	31.4037	28.7696	14.4219	23.0541	11.5038	20.1581	11.4407	19.4041	39.8438	23.7127	23.4028	21.5179	21.3596	9.36537	22.1736	27.158	23.7314	34.2967	18.5806	17.7888	22.5912	23.2102	20.3346	27.6008	17.135	27.3159	21.8802
70	25.5451	5.67815	28.0308	24.614	19.5994	20.6207	34.8643	26.9583	34.0285	20.5726	20.3623	31.3481	27.8548	27.5725	29.5933	26.5358	35.0384	21.7452	27.2832	29.7185	25.2042	28.5128	33.2931	32.0871	17.3028	26.3991	14.6574	23.111	14.9633	22.7775	41.9673	26.8439	26.9856	24.7042	24.1932	12.5277	25.3869	29.9902	26.8412	36.2732	22.4898	21.079	25.385	25.9503	23.3952	30.2685	20.2825	29.8256	24.2736
71	28.4238	5.33754	31.0899	27.7822	23.6458	23.976	36.8997	29.7994	36.5253	24.6469	23.2868	33.2834	30.3861	30.333	31.5765	28.8264	37.1783	24.9412	30.8422	32.1828	27.9501	31.2961	35.0759	34.765	20.0566	29.5884	18.0179	26.0182	18.4647	25.9475	43.9156	29.7043	30.4649	27.6767	26.8125	15.6813	28.4121	32.7414	29.7134	38.3597	26.1396	24.3827	28.1449	28.4771	26.3535	32.7421	23.3524	32.1679	26.5372
72	31.1144	4.98985	33.955	30.7811	27.625	27.2431	38.6634	32.3715	38.7716	28.367	26.0143	34.9856	32.5819	32.9174	33.4334	31.0618	38.9717	28.1769	34.1822	34.5507	30.5425	33.8566	36.7407	36.5799	22.6289	32.6217	21.4751	28.8149	21.8436	28.8812	45.7193	32.1603	33.7373	30.4139	29.2053	18.786	31.2219	35.3981	32.3859	40.5084	29.489	27.586	30.822	30.8104	29.1419	35.0189	26.2956	34.3477	28.6519
73	33.5901	4.66306	36.6145	33.5538	31.2665	30.37	40.199	34.6343	40.7454	31.6237	28.5573	36.4747	34.4815	35.2738	35.1141	33.2785	40.4219	31.3515	37.214	36.7654	32.9699	36.1903	38.2754	37.7753	24.9991	35.5139	24.9214	31.4571	25.022	31.5939	47.3999	34.2211	36.7427	32.9499	31.3808	21.7986	33.8017	37.9518	34.8672	42.6558	32.5305	30.591	33.38	32.975	31.707	37.1114	29.0709	36.3772	30.6184
74	35.8495	4.37524	39.0688	36.0864	34.4062	33.2964	41.5284	36.5989	42.4574	34.4649	30.9596	37.785	36.1562	37.3764	36.5778	35.499	41.5572	34.3679	39.8962	38.7884	35.2296	38.312	39.6734	38.685	27.1776	38.2869	28.2761	33.9219	27.9572	34.121	48.9662	35.9306	39.4545	35.2962	33.3823	24.6962	36.1503	40.3917	37.1484	44.7455	35.3245	33.3139	35.7814	35.0051	34.016	39.0383	31.648	38.2727	32.4498
75	37.9031	4.13241	41.3323	38.3917	36.9364	36.0256	42.6838	38.3194	43.9236	36.962	33.264	38.9588	37.6922	39.2307	37.7943	37.7231	42.4118	37.1448	42.1851	40.6022	37.3295	40.2438	40.9444	39.5283	29.1921	40.9321	31.483	36.2086	30.6448	36.5138	50.4165	37.3773	41.8705	37.4534	35.2277	27.4558	38.276	42.693	39.2186	46.7433	37.9224	35.7661	38.027	36.9312	36.0577	40.8198	34.0113	40.0485	34.1702
76	39.767	3.93217	43.3997	40.4942	38.7843	38.5647	43.6847	39.8489	45.1698	39.2108	35.5196	40.0407	39.1715	40.8779	38.7457	39.9327	43.0204	39.6141	44.0611	42.2051	39.2765	42.0022	42.1053	40.4489	31.0831	43.4173	34.5117	38.3379	33.1119	38.8264	51.739	38.6647	44.0065	39.4119	36.9157	30.0659	40.1843	44.8202	41.0805	48.63	40.355	37.9713	40.1157	38.7695	37.8381	42.4724	36.1566	41.7159	35.8047
77	41.4661	3.77231	45.2849	42.42	40.1414	40.9302	44.5556	41.2731	46.2342	41.2875	37.7393	41.068	40.6585	42.3713	39.4392	42.1058	43.4384	41.7881	45.6894	43.6092	41.0906	43.5961	43.1866	41.5082	32.8915	45.701	37.3497	40.3281	35.3859	41.0988	52.9135	39.8935	45.8829	41.1522	38.4386	32.5337	41.874	46.7522	42.7582	50.3991	42.6385	39.9709	42.0537	40.5121	39.3668	44.0017	38.0869	43.2809	37.3654
78	43.0228	3.65127	46.9906	44.1786	41.2146	43.1324	45.3222	42.6471	47.1557	43.2653	39.9159	42.056	42.1724	43.7558	39.8896	44.2226	43.743	43.6923	47.2562	44.842	42.7822	45.0297	44.2043	42.7027	34.6501	47.7498	39.997	42.1823	37.485	43.3512	53.9236	41.1444	47.518	42.6507	39.7921	34.8717	43.3548	48.4872	44.2814	52.051	44.7749	41.8109	43.8426	42.1391	40.6533	45.4046	39.8187	44.739	38.8527
79	44.4488	3.56484	48.5164	45.7971	42.1769	45.1633	46.0067	43.993	47.9642	45.1631	42.0276	43.0047	43.7072	45.074	40.1081	46.2648	43.9479	45.349	48.6992	45.9371	44.3549	46.307	45.1633	43.9969	36.3775	49.5487	42.4517	43.8991	39.4064	45.5854	54.7552	42.4515	48.9125	43.9312	40.9802	37.0896	44.6508	50.0266	45.6707	53.5777	46.7591	43.5313	45.481	43.6332	41.7066	46.6732	41.3769	46.0795	40.2615
80	45.75	3.50884	49.8547	47.2791	43.1945	47.0083	46.6279	45.3142	48.6753	46.9522	44.0332	43.9207	45.2487	46.3516	40.1167	48.2097	44.016	46.7707	49.9028	46.9291	45.8058	47.4274	46.0573	45.3421	38.0766	51.0931	44.7168	45.474	41.1625	47.7808	55.4052	43.814	50.0996	45.008	42.0126	39.1923	45.7752	51.3704	46.9341	55.0012	48.5922	45.1552	46.9679	44.9687	42.531	47.7985	42.7861	47.2895	41.5911
81	46.9266	3.48086	50.9957	48.6272	44.3274	48.6612	47.1988	46.5992	49.2922	48.5927	45.9175	44.8046	46.7623	47.5609	39.9489	50.0332	43.9823	47.953	50.9031	47.8468	47.1314	48.3912	46.876	46.6823	39.7411	52.3728	46.7771	46.8986	42.7656	49.8923	55.8783	45.2126	51.0804	45.9022	42.8958	41.1872	46.7254	52.5174	48.0752	56.3408	50.2988	46.6892	48.3032	46.1099	43.1282	48.7764	44.0682	48.3574	42.8444
82	47.9754	3.47923	51.9139	49.832	45.5502	50.121	47.72	47.8124	49.8092	50.0272	47.657	45.649	48.188	48.6751	39.6529	51.7172	43.8978	48.88	51.7869	48.7015	48.3282	49.2	47.6095	47.9592	41.3545	53.3796	48.6253	48.1653	44.2311	51.8742	56.1865	46.6298	51.8476	46.63	43.6282	43.0848	47.4929	53.466	49.1112	57.6052	51.8876	48.122	49.485	47.0292	43.5007	49.6093	45.238	49.2678	44.0228
83	48.8898	3.50219	52.5964	50.864	46.752	51.3717	48.1843	48.9182	50.2139	51.2473	49.2299	46.4445	49.4715	49.6843	39.2855	53.2514	43.7768	49.5301	52.6074	49.4984	49.3905	49.8492	48.2492	49.1287	42.8995	54.1121	50.2489	49.2679	45.5625	53.6802	56.344	48.0158	52.3975	47.1923	44.2004	44.8936	48.0604	54.2186	50.0425	58.7919	53.3647	49.418	50.4956	47.7161	43.6517	50.2995	46.3048	50.0102	45.1263
84	49.6594	3.54847	53.0413	51.6853	47.7952	52.4341	48.5841	49.8982	50.4874	52.2413	50.6215	47.1804	50.5757	50.5712	38.9048	54.6277	43.6187	49.8675	53.3861	50.2322	50.3116	50.3232	48.7872	50.1545	44.3555	54.5837	51.6342	50.2024	46.7615	55.2734	56.363	49.2448	52.7215	47.5864	44.592	46.6113	48.405	54.782	50.8585	59.8943	54.7293	50.5553	51.3389	48.178	43.5838	50.8422	47.2644	50.5755	46.1522
85	50.2702	3.61626	53.2398	52.2641	48.5851	53.305	48.907	50.7398	50.6035	52.9959	51.8074	47.8374	51.4756	51.3109	38.5551	55.847	43.4112	49.8861	54.0971	50.8976	51.0815	50.6005	49.2128	51.0064	45.7074	54.822	52.7741	50.9718	47.8291	56.6296	56.2515	50.2143	52.8069	47.8091	44.7788	48.2225	48.5039	55.1675	51.5514	60.9027	55.9656	51.506	52.0007	48.4329	43.2953	51.2246	48.1069	50.9629	47.0935
86	50.7075	3.70495	53.1872	52.5707	49.045	53.9674	49.141	51.4281	50.5292	53.4931	52.7857	48.3926	52.1711	51.885	38.2591	56.9096	43.141	49.5938	54.6754	51.4884	51.6932	50.6562	49.5127	51.6803	46.9478	54.8599	53.6675	51.5598	48.7615	57.7329	56.0154	50.8674	52.6404	47.8469	44.7249	49.7045	48.3343	55.3972	52.1039	61.7889	57.043	52.2424	52.4649	48.4991	42.7798	51.4264	48.8215	51.1681	47.9373
87	50.9465	3.81848	52.8819	52.6189	49.0976	54.3902	49.2654	51.9253	50.2142	53.6895	53.5402	48.523	52.6781	52.2825	38.0163	57.8119	42.7931	48.9822	55.067	51.9898	52.1417	50.4695	49.6789	52.166	48.0705	54.7325	54.3177	51.9323	49.5518	58.5689	55.6593	51.1922	52.1985	47.6846	44.3695	51.0153	47.8757	55.4962	52.4841	62.4991	57.9178	52.7391	52.721	48.391	42.0343	51.4171	49.387	51.1647	48.66
88	50.9752	3.95544	52.3075	52.3986	48.7989	54.5247	49.2483	52.1648	49.633	53.5924	54.0372	49.053	53.0102	52.4962	37.8076	58.5576	42.3405	48.0335	55.2215	52.3849	52.4157	50.0342	49.6889	52.428	49.0669	54.4888	54.7185	52.0508	50.1816	59.1212	55.1875	51.1966	51.4285	47.2924	43.6594	52.1285	47.112	55.4759	52.652	62.9655	58.5713	52.9747	52.7557	48.1106	41.0679	51.1545	49.7714	50.8978	49.2287
89	50.7513	4.12901	51.4164	51.8919	48.1623	54.3047	49.0417	52.086	48.7384	53.1673	54.2537	49.176	53.1807	52.5084	37.5994	59.1464	41.7492	46.703	55.0972	52.6537	52.4907	49.36	49.495	52.4233	49.9222	54.1516	54.8514	51.882	50.613	59.3694	54.5953	50.8693	50.236	46.6238	42.531	53.0039	46.0199	55.338	52.5494	63.119	58.9603	52.9227	52.5364	47.653	39.9063	50.5946	49.9333	50.2767	49.5982
90	50.246	4.33979	50.1637	51.0565	47.1564	53.648	48.589	51.6634	47.4987	52.3769	54.1271	49.0325	53.1962	52.2862	37.3491	59.5824	40.9604	44.9252	54.6564	52.7733	52.3323	48.4699	49.0605	52.1018	50.6176	53.7089	54.6848	51.4022	50.7746	59.289	53.8581	50.2349	48.5279	45.708	40.9831	53.5881	44.5736	55.073	52.1163	62.9205	59.024	52.5404	51.9891	47.02	38.5954	49.6937	49.815	49.2535	49.7215
91	49.4338	4.5751	48.5285	49.8321	45.7554	52.486	47.894	50.8638	45.9627	51.1291	53.5414	48.6145	53.0093	51.7285	37.0244	59.8674	39.8553	42.7177	53.8663	52.7187	51.8998	47.3926	48.3555	51.3822	51.1241	53.1067	54.1575	50.5866	50.6341	58.8247	52.9371	49.3414	46.477	44.6499	39.1213	53.8228	42.7551	54.6673	51.282	62.4232	58.6722	51.746	50.991	46.2035	37.1938	48.4201	49.3439	47.9104	49.5558
92	48.3179	4.80798	46.6203	48.2156	44.0326	50.7956	47.1046	49.7141	44.2681	49.3342	52.4468	47.8555	52.5222	50.7412	36.6144	59.9974	38.3324	40.2507	52.691	52.4644	51.1462	46.1463	47.442	50.18	51.4236	52.2931	53.2701	49.4086	50.1391	57.9657	51.8013	48.2553	44.3306	43.5811	37.1122	53.6513	40.5895	54.1054	50.1052	61.6135	57.8155	50.4066	49.4414	45.1948	35.7514	46.7944	48.4279	46.4121	49.0666
93	46.9558	5.0085	44.6383	46.3272	42.2233	48.7802	46.4252	48.2962	42.5702	47.1272	50.9155	46.7595	51.635	49.3248	36.1115	59.97	36.4554	37.7789	51.0421	51.9982	50.0255	44.7313	46.4831	48.5119	51.5145	51.2824	52.0278	47.8854	49.2118	56.6614	50.4888	47.0583	42.2801	42.6078	35.1269	53.0325	38.173	53.3852	48.7246	60.4589	56.4537	48.6621	47.5454	43.9851	34.2879	44.9074	46.9716	44.8973	48.2511
94	45.4465	5.15512	42.7581	44.3832	40.6607	46.6483	45.9427	46.7151	40.9971	44.7589	49.1545	45.45	50.3654	47.6452	35.5034	59.7955	34.4306	35.4946	48.9482	51.3162	48.517	43.1491	45.6728	46.56	51.4118	50.1648	50.4586	46.1245	47.7958	54.8655	49.1021	45.8192	40.4266	41.7866	33.3036	51.9525	35.6668	52.5148	47.2924	58.9731	54.6973	46.7673	45.53	42.5585	32.8042	42.8835	44.9609	43.4449	47.1635
95	43.9066	5.25247	41.1131	42.5439	39.4576	44.6008	45.6533	45.0764	39.6366	42.4785	47.3991	44.1125	48.8763	45.9118	34.7988	59.5142	32.469	33.5178	46.6216	50.4469	46.652	41.4453	45.1762	44.5039	51.1216	49.0491	48.6527	44.2922	45.974	52.6638	47.7538	44.6252	38.8066	41.1573	31.7246	50.4588	33.2518	51.5145	45.9196	57.256	52.7864	44.98	43.5653	40.8994	31.318	40.8424	42.5418	42.0952	45.9179
96	42.4467	5.32623	39.7378	40.901	38.6009	42.7869	45.5156	43.499	38.5371	40.4811	45.8562	42.9132	47.3356	44.2736	34.0518	59.1987	30.7298	31.9062	44.342	49.5557	44.5209	39.735	44.9974	42.5264	50.6572	48.0133	46.8078	42.5316	43.9723	50.3053	46.5219	43.5707	37.4265	40.7171	30.4156	48.674	31.0947	50.4148	44.6763	55.4852	50.8872	43.475	41.757	39.0238	29.8803	38.8797	39.9882	40.8685	44.6587
97	41.16	5.40585	38.6507	39.5104	38.0267	41.296	45.5053	42.0921	37.7159	38.825	44.6108	41.9645	45.8155	42.8085	33.3304	58.9291	29.3325	30.6628	42.3712	48.9124	42.2623	38.1585	45.0979	40.8056	50.0451	47.1075	45.2198	40.9259	42.0635	48.0765	45.4459	42.7239	36.2821	40.4777	29.3711	46.7814	29.3328	49.2533	43.6105	53.8328	49.1256	42.3217	40.159	37.0231	28.5667	37.0714	37.6069	39.7803	43.5257
98	40.1203	5.50721	37.8493	38.4142	37.6429	40.1777	45.6327	40.95	37.1712	37.5139	43.7244	41.3203	44.3802	41.5436	32.6688	58.7545	28.4167	29.752	40.9415	48.6752	40.0535	36.843	45.4099	39.5059	49.3279	46.3658	44.1397	39.5093	40.5005	46.2362	44.5325	42.1069	35.366	40.4564	28.5949	44.9865	28.0679	48.0737	42.7613	52.4111	47.6012	41.497	38.7901	35.0549	27.4632	35.4896	35.6956	38.8591	42.6731
99	39.4003	5.62543	37.3272	37.6373	37.411	39.4541	45.9229	40.1507	36.8885	36.5711	43.2575	41.0014	43.1261	40.4751	32.0576	58.6866	28.1984	29.1312	40.2415	48.8054	38.0969	35.8671	45.8537	38.7444	48.5384	45.7981	43.6309	38.2932	40.256	45.0021	43.774	41.7043	34.6747	40.7137	28.1171	43.4381	27.3625	46.9198	42.1638	51.3031	46.4183	40.9188	37.6517	33.2702	26.6619	34.2028	34.495	38.1464	42.2667
100	39.0211	5.74594	37.119	37.176	37.343	39.137	46.392	39.747	36.85	36.012	43.268	41.043	42.149	39.593	31.484	58.722	28.864	28.773	40.324	49.172	36.598	35.235	46.375	38.572	47.691	45.384	43.574	37.307	39.681	44.484	43.183	41.494	34.214	41.353	27.976	42.182	27.209	45.861	41.841	50.603	45.667	40.499	36.725	31.723	26.242	33.271	34.035	37.665	42.381
all values Left	mean	std	steps
1	-7.4314	5.23835	-7.425	-6.521	-10.782	-9.139	-4.676	-7.956	-8.094	-14.28	-9.753	-9.021	-13.4	-9.233	-15.762	-4.372	-1.142	-1.621	-7.304	-6.258	12.331	5.242	-6.303	-9.849	-13.495	-1.706	-7.866	-9.62	-3.078	-9.82	-7.403	6.354	-12.532	-6.722	-1.068	-7.727	-14.791	-10.747	-15.21	0.346	-9.118	-12.542	-8.444	4.284	-10.412	-10.313	-4.588	3.7	-7.695
2	-7.03098	5.55406	-7.08814	-5.69979	-9.91779	-9.25908	-5.03451	-7.89318	-8.9399	-12.9315	-9.97921	-7.26586	-11.6393	-8.96464	-15.4117	-3.07453	-1.7113	0.866273	-4.51545	-4.94692	14.3613	7.59642	-3.92258	-9.85912	-13.0916	-2.22285	-8.13397	-10.2608	-2.94655	-8.3547	-7.39823	7.21361	-13.082	-4.51545	-1.068	-8.406	-13.937	-11.432	-15.2063	-0.388737	-9.6357	-13.3714	-9.05344	4.91448	-11.461	-8.69966	-4.21208	4.77359	-6.82026
3	-6.165	5.90149	-6.13531	-4.25361	-7.58652	-9.60564	-5.379	-7.00773	-9.473	-10.669	-10.0293	-4.6674	-8.57279	-7.13027	-13.5413	-1.10398	-2.19403	3.60156	-1.17091	-3.03726	16.3927	9.86348	-1.47712	-10.827	-11.3265	-2.47664	-8.33415	-10.7825	-2.36306	-6.14779	-6.90971	8.25495	-12.805	-1.95933	-0.922182	-8.406	-12.1446	-11.432	-14.8199	-0.958293	-10.1751	-14.059	-9.66589	5.94303	-11.6177	-6.51828	-2.42857	6.02644	-5.60948
4	-4.81419	6.2873	-4.71273	-2.40109	-4.35182	-8.13973	-5.33088	-5.37255	-9.25542	-7.90245	-9.977	-1.63148	-4.88155	-3.76145	-10.7058	1.35115	-2.43	6.36021	2.27773	-0.729061	18.3768	11.9814	1.008	-9.60258	-8.52455	-2.11352	-8.48518	-11.053	-1.37558	-3.30355	-5.83085	9.65936	-11.2941	0.672364	-0.145545	-8.41945	-9.75718	-11.577	-13.6498	-1.18224	-10.386	-14.059	-10.264	7.37606	-12.1329	-4.03097	0.0169394	7.57467	-4.09218
5	-3.05128	6.68508	-2.95313	-0.262364	-0.827576	-5.58601	-4.7824	-3.28827	-8.06894	-4.94664	-9.977	1.4816	-1.12521	0.411091	-7.48345	4.06893	-2.25987	9.06729	5.58245	1.72201	20.3067	13.9691	3.55818	-7.60439	-5.1496	-0.926778	-8.577	-11.0942	-0.0822424	-0.330091	-4.27747	11.5865	-8.45094	3.24885	1.40755	-7.9853	-7.00991	-10.683	-11.8934	-0.864172	-9.84111	-13.6801	-10.8416	9.20394	-11.0416	-1.50572	2.68165	9.50225	-2.33544
6	-0.925274	7.02195	-0.887939	2.14185	2.6617	-2.4246	-3.33993	-1.06036	-5.80397	-1.90003	-8.64427	4.45998	2.41894	4.57382	-4.16397	6.80557	-1.59438	11.7425	8.67755	4.151	22.1962	15.885	6.21403	-5.17854	-1.58879	1.04954	-8.49533	-10.4991	1.45333	2.49542	-2.3497	14.0953	-4.78084	5.77031	3.64973	-6.54385	-4.03264	-9.058	-9.73999	0.0877374	-8.37709	-11.8048	-11.4221	11.3957	-8.97627	0.913798	5.33726	11.8249	-0.475384
7	1.47249	7.3082	1.53067	4.81136	6.05009	0.915545	-1.12521	1.161	-2.84873	1.29336	-6.60055	7.25867	5.69091	8.42255	-0.851545	9.36197	-0.413242	14.4474	11.5995	6.54597	24.0941	17.7973	9.01236	-2.54252	1.93188	3.63252	-7.88491	-8.96642	3.22576	5.11882	-0.130061	17.1362	-0.941273	8.30197	6.38409	-4.41173	-0.887	-6.905	-7.30645	1.63685	-6.05688	-9.10445	-12.0843	13.873	-6.19445	3.23139	7.91227	14.4882	1.34876
8	4.07591	7.54629	4.40651	7.73594	9.39455	4.18132	1.55613	3.42182	0.359152	4.7493	-4.39245	9.94433	8.73909	11.9427	2.42355	11.6604	1.26433	17.2412	14.4331	8.99998	26.0625	19.7641	11.9682	0.205687	5.33871	6.62333	-6.92555	-6.65774	5.25327	7.62709	2.31541	20.5699	2.68885	10.9293	9.34827	-1.76452	2.40473	-4.401	-4.6501	3.67312	-3.02455	-5.76567	-12.9503	16.5062	-2.89345	5.54333	10.4489	17.3722	3.09484
9	6.84077	7.77482	7.71193	10.8782	12.7849	7.3647	4.48922	5.83855	3.5826	8.52085	-1.79142	12.6429	11.6652	15.2336	5.65476	13.7235	3.38933	20.182	17.2818	11.6248	28.1411	21.8243	15.066	3.05417	8.65117	9.77575	-5.52682	-3.83569	7.56005	10.1789	4.94943	24.1948	6.06557	13.7205	12.3306	1.25815	5.816	-1.672	-1.79325	6.06421	0.592667	-2.31321	-14.0979	19.1286	0.772364	7.96321	13.0183	20.3233	4.84401
10	9.76214	7.92565	11.3819	14.1732	16.2885	10.56	7.546	8.49964	6.74845	12.52	1.03582	15.4162	14.5738	18.471	8.83255	15.6295	5.88727	23.2532	20.2243	14.4937	30.3348	23.9872	18.2579	6.03091	11.9242	12.9337	-3.77273	-0.625909	10.1568	12.8903	7.75755	27.8047	9.27218	16.7062	15.2119	4.55464	9.29027	1.179	1.25627	8.69464	4.55555	0.988636	-15.496	21.6048	4.674	10.5728	15.698	23.2008	6.73673
11	12.8071	8.01828	15.2879	17.5568	19.8781	13.8581	10.6632	11.4367	9.86747	16.6211	3.99821	18.273	17.5449	21.7445	11.939	17.4769	8.65228	26.3936	23.2845	17.632	32.6067	26.229	21.4712	9.14	15.2118	15.995	-1.72273	2.8853	13.0221	15.8077	10.734	31.2381	12.4193	19.8768	17.9399	8.00367	12.7537	4.071	4.47193	11.4928	8.6813	4.07394	-17.0121	23.8598	8.69836	13.4131	18.5253	25.9068	8.88996
12	15.9234	8.09959	19.2726	20.9573	23.4797	17.3159	13.8203	14.631	12.9722	20.6783	7.05033	21.1864	20.5783	25.059	14.9577	19.3532	11.561	29.5044	26.429	21.021	34.8968	28.5073	24.6237	12.3453	18.5329	18.899	0.59	6.627	16.101	18.9063	13.8536	34.3879	15.5969	23.1696	20.517	11.5053	16.137	6.988	7.81033	14.4182	12.8089	7.00467	-18.4237	25.8961	12.746	16.4906	21.4734	28.393	11.3636
13	19.0545	8.16994	23.1795	24.3045	27.0075	20.9273	17.005	18.0146	16.0886	24.5467	10.1513	24.0738	23.5908	28.3366	17.8705	21.3081	14.4976	32.464	29.5678	24.5462	37.1457	30.7821	27.6431	15.593	21.856	21.6197	3.14364	10.5297	19.3179	22.1019	17.0481	37.2513	18.8421	26.4947	22.9631	14.9769	19.3551	9.93	11.2269	17.4371	16.8106	9.89482	-19.5117	27.7593	16.7217	19.7208	24.4708	30.6583	14.1528
14	22.1394	8.21192	26.8769	27.5413	30.347	24.5994	20.1891	21.4555	19.2128	28.1075	13.2545	26.8178	26.4615	31.461	20.6535	23.3478	17.3738	35.1543	32.5985	28.0843	39.3095	33.0075	30.4781	18.826	25.1148	24.1401	5.91045	14.5063	22.5869	25.2863	20.2188	39.8438	22.1161	29.7475	25.3361	18.3491	22.3713	12.886	14.675	20.5233	20.5826	12.8488	-20.1214	29.5448	20.5512	23.0041	27.446	32.7227	17.1948
15	25.1171	8.21373	30.3074	30.6045	33.4122	28.1559	23.3384	24.8518	22.3028	31.2522	16.3117	29.3447	29.0815	34.3345	23.2907	25.4452	20.1358	37.4807	35.4379	31.5129	41.3593	35.1354	33.0965	21.9869	28.2357	26.4777	8.84379	18.4577	25.8251	28.3524	23.2783	42.1911	25.3008	32.8367	27.666	21.575	25.1714	15.83	18.1043	23.6299	24.067	15.9275	-20.2853	31.3554	24.1656	26.2273	30.3384	34.6161	20.391
16	27.9352	8.18471	33.4302	33.475	36.1949	31.426	26.4161	28.092	25.2927	34.0021	19.2781	31.627	31.3912	36.8766	25.7889	27.5552	22.7584	39.3551	38.0245	34.7172	43.2788	37.1255	35.49	25.029	31.1435	28.6607	11.8773	22.3037	28.9668	31.2398	26.1652	44.3287	28.2688	35.7051	29.9589	24.6231	27.7455	18.729	21.4591	26.7048	27.2428	19.1355	-20.2333	33.2614	27.5205	29.2882	33.1022	36.3722	23.623
17	30.5598	8.15376	36.2289	36.144	38.7107	34.269	29.3794	31.0713	28.1186	36.4248	22.1082	33.6478	33.3932	39.0557	28.1562	29.6331	25.2393	40.825	40.3345	37.6211	45.0557	38.9517	37.6743	27.9226	33.8102	30.7099	14.9274	25.9919	31.9694	33.9219	28.8558	46.296	30.9177	38.3246	32.205	27.4763	30.0935	21.551	24.6793	29.7143	30.184	22.4375	-20.2834	35.307	30.6059	32.1148	35.6987	38.0226	26.7712
18	32.9783	8.12365	38.7109	38.6099	40.9741	36.5981	32.1902	33.7145	30.7315	38.6052	24.7585	35.4101	35.1275	40.9642	30.4012	31.6337	27.6001	41.9379	42.3745	40.1894	46.6743	40.6022	39.6667	30.6454	36.2326	32.6439	17.9039	29.4986	34.8091	36.3971	31.3576	48.1168	33.1858	40.6861	34.3854	30.1239	32.2399	24.275	27.7219	32.6345	32.9189	25.7762	-20.305	37.4944	33.4374	34.6769	38.1045	39.5893	29.7259
19	35.1889	8.10507	40.8897	40.8853	43.0224	38.4071	34.8295	36.0103	33.0858	40.6211	27.2247	36.9405	36.6756	42.6765	32.5507	33.5046	29.8822	42.7407	44.1635	42.3772	48.1124	42.0759	41.491	33.1848	38.428	34.4734	20.7278	32.8134	37.4768	38.6915	33.6968	49.7978	35.0747	42.7975	36.4729	32.5745	34.2145	26.881	30.558	35.4496	35.4484	29.107	-20.305	39.7873	36.0544	36.9813	40.333	41.0745	32.3979
20	37.2888	7.49405	42.8186	42.9822	44.8982	39.7528	37.2959	37.9928	35.1544	42.5345	29.5447	38.2747	38.1305	44.246	34.6345	35.1946	32.1282	43.2889	45.721	44.1726	49.3458	43.3817	43.1646	35.5393	40.4203	36.1844	23.3466	35.9614	39.9732	40.8258	35.9128	51.3311	36.6327	44.6752	38.4323	34.8482	36.028	29.355	33.1704	38.1495	37.7612	32.4161	-12.6769	42.1032	38.4991	39.0599	42.3912	42.4631	34.7332
21	39.2064	6.9243	44.5541	44.9011	46.6122	40.7864	39.601	39.703	36.9563	44.3744	31.763	39.4695	39.5579	45.7439	36.6739	36.6597	34.3673	43.6671	47.056	45.7461	50.3555	44.5393	44.6871	37.7189	42.2273	37.7602	25.7484	38.9684	42.2964	42.7979	38.0498	52.6884	37.9697	46.3354	40.2236	36.9488	37.675	31.701	35.5544	40.721	39.8475	35.6898	-5.33244	44.364	40.7949	40.9543	44.2807	43.7337	36.7225
22	40.9825	6.25606	46.1248	46.6268	48.158	41.6809	41.7577	41.1898	38.5381	46.1214	33.9169	40.5863	40.9989	47.1772	38.68	37.8617	36.612	43.9285	48.1609	47.2695	51.1382	45.5745	46.0534	39.7381	43.8577	39.2003	27.9513	41.8172	44.4489	44.594	40.1439	53.8347	39.2067	47.7923	41.8197	38.8673	39.1485	33.929	37.7172	43.133	41.7152	38.9034	3.801	46.5247	42.9556	42.7055	45.9954	44.8658	38.3956
23	42.6095	5.63542	47.5527	48.176	49.5253	42.56	43.7711	42.476	39.9739	47.7457	36.031	41.6547	42.4647	48.504	40.6413	38.8008	38.8528	44.0177	49.02	48.6764	51.7139	46.5137	47.259	41.6136	45.3168	40.5089	29.9927	44.4627	46.43	46.2207	42.2168	54.7622	40.4289	49.0592	43.211	40.594	40.446	36.05	39.6667	45.3439	43.3828	42.0197	13.0328	48.5611	44.98	44.3558	47.5186	45.8413	39.7971
24	44.0829	5.13022	48.8557	49.5428	50.698	43.5107	45.6279	43.5603	41.3213	49.2158	38.1128	42.6814	43.9485	49.6757	42.5259	39.4807	41.0688	43.9808	49.5904	49.8555	52.1145	47.3815	48.3035	43.3543	46.6074	41.7073	31.9194	46.8548	48.2272	47.6672	44.2757	55.4672	41.6889	50.1473	44.3733	42.1181	41.5652	38.068	41.4025	47.335	44.8941	44.989	21.4089	50.4639	46.8574	45.9165	48.8693	46.6524	40.9702
25	45.4056	4.7523	50.0117	50.7168	51.6295	44.5602	47.3181	44.4967	42.6235	50.5076	40.1541	43.6697	45.4364	50.6892	44.2953	39.9137	43.2377	43.8848	49.8744	50.8369	52.3736	48.1936	49.1927	44.9625	47.7292	42.8197	33.7745	48.9318	49.8268	48.9255	46.3134	55.9572	43.0071	51.0572	45.3483	43.4378	42.5279	39.987	42.9277	49.1071	46.2685	47.7596	28.5053	52.2215	48.6075	47.3845	50.0444	47.305	41.9537
26	46.5797	4.48317	51.0067	51.6886	52.2732	45.6763	48.8361	45.3156	43.9	51.6027	42.1323	44.6218	46.8913	51.5103	45.9078	40.1125	45.3398	43.7461	49.8686	51.7035	52.5175	48.9551	49.9352	46.4339	48.6828	43.8613	35.5875	50.7005	51.2134	49.9931	48.3069	56.2496	44.3755	51.783	46.1536	44.5556	43.3368	41.815	44.2635	50.657	47.5143	50.2739	34.2352	53.8438	50.2412	48.7413	51.0368	47.8142	42.7802
27	47.6052	4.29584	51.8338	52.4451	52.5844	46.7607	50.1786	46.0425	45.1543	52.4873	44.0169	45.5281	48.2567	52.1007	47.3304	40.1007	47.3501	43.5609	49.5668	52.5065	52.5604	49.6678	50.54	47.7646	49.4702	44.8384	37.3695	52.161	52.3745	50.8742	50.2238	56.3627	45.7728	52.3217	46.8074	45.4833	43.9841	43.561	45.4306	51.977	48.6443	52.4839	38.7212	55.353	51.7659	49.9605	51.8325	48.1976	43.4753
28	48.4788	4.16948	52.4793	52.956	52.5904	47.7146	51.3517	46.6995	46.377	53.1343	45.7954	46.3806	49.4918	52.4325	48.5557	39.9144	49.2456	43.3124	48.9607	53.269	52.5017	50.3281	51.0146	48.9495	50.0813	45.7535	39.1185	53.3012	53.3131	51.5359	52.0273	56.3104	47.172	52.6673	47.3261	46.252	44.4533	45.231	46.4286	53.076	49.6648	54.3658	42.183	56.7699	53.1875	51.0129	52.3816	48.4662	44.0605
29	49.1912	4.09702	52.9259	53.2144	52.2782	48.4596	52.3584	47.2973	47.5442	53.536	47.4453	47.1673	50.5584	52.514	49.588	39.6041	51.0053	42.985	48.0335	53.9735	52.3233	50.9321	51.3636	49.9811	50.4965	46.596	40.8192	54.1184	54.0316	51.9377	53.6802	56.1019	48.4989	52.8097	47.7122	46.8727	44.7189	46.82	47.2507	53.9542	50.5676	55.9222	44.7883	58.1016	54.5059	51.8713	52.6948	48.6139	44.5578
30	49.7295	4.08008	53.1634	53.2267	51.6133	48.9392	53.1969	47.8354	48.6273	53.6898	48.9473	47.8662	51.4335	52.3042	50.4336	39.2292	52.6155	42.5443	46.743	54.5745	51.9969	51.4735	51.5882	50.8498	50.6788	47.3598	42.453	54.628	54.5312	52.0418	55.1533	55.7443	49.6401	52.7381	47.9795	47.35	44.7498	48.313	47.8841	54.618	51.3326	57.1658	46.7877	59.3418	55.7089	52.5091	52.7601	48.6073	44.9817
31	50.0736	4.12737	53.159	52.9901	50.4714	49.1242	53.8543	48.3121	49.5996	53.5726	50.2882	48.4506	52.1162	51.6531	51.0991	38.8476	54.0681	41.9481	45.0281	55.0105	51.4903	51.9414	51.6854	51.5445	50.6043	48.0391	43.9967	54.8381	54.7993	51.8088	56.4265	55.2404	50.5037	52.4381	48.1396	47.6781	44.5033	49.692	48.3067	55.0789	51.9522	58.1232	48.292	60.4717	56.7725	52.8958	52.5418	48.3853	45.3365
32	50.1979	4.25981	52.9282	52.5025	48.8576	49.0075	54.3072	48.7129	50.442	53.1534	51.4603	48.5289	52.6208	50.4226	51.5919	38.5023	55.3597	41.1407	42.9025	55.2198	50.7765	52.3228	51.6461	52.0599	50.2617	48.6212	45.4312	54.8251	54.8153	51.2101	57.4871	54.5807	51.0459	51.8779	48.1752	47.8438	43.9183	50.929	48.4963	55.3584	52.3972	58.8315	49.3796	61.4762	57.6734	53.0002	51.9558	47.8938	45.6214
33	50.0961	4.49287	52.4863	51.7426	46.8728	48.5647	54.5176	49.0248	51.1513	52.3988	52.4596	49.118	52.9659	48.6781	51.907	38.2131	56.4927	39.9883	40.5194	55.1716	49.8502	52.6031	51.4565	52.3854	49.6558	49.0831	46.7465	54.6431	54.5491	50.2128	58.3239	53.7386	51.2296	50.9967	48.0389	47.8365	42.9215	51.997	48.4308	55.4865	52.626	59.3195	50.1068	62.3019	58.3843	52.8031	50.7983	47.1387	45.824
34	49.7523	4.82845	51.8603	50.655	44.737	47.843	54.434	49.231	51.703	51.256	53.272	49.1383	53.168	46.681	52.027	37.976	57.4697	38.3487	38.096	54.8307	48.7537	52.765	51.093	52.496	48.807	49.423	47.936	54.3353	53.9747	48.787	58.9243	52.6627	51.104	49.723	47.671	47.64	41.474	52.865	48.089	55.4803	52.5803	59.599	50.523	62.8707	58.871	52.246	49.0683	46.194	45.903
35	49.168	5.23066	51.062	49.1398	42.6983	46.8316	53.9911	49.2808	52.0523	49.5971	53.8437	48.8967	53.2159	44.7365	51.9018	37.769	58.2892	36.2833	35.8335	54.1645	47.587	52.7854	50.5172	52.352	47.7466	49.6304	48.9867	53.9174	53.0788	46.9599	59.2734	51.3347	50.6805	48.0582	47.0426	47.2018	39.6288	53.49	47.4537	55.3429	52.193	59.6597	50.6642	63.0999	59.0645	51.2383	46.9951	45.1482	45.7846
36	48.3661	5.64677	50.0571	47.3075	40.8874	45.5026	53.1234	49.1398	52.1553	47.538	54.1703	48.3206	53.0875	43.0012	51.4624	37.5553	58.9487	34.0533	33.8523	53.142	46.4602	52.647	49.7172	51.9064	46.5001	49.6949	49.8858	53.3471	51.8655	44.9738	59.3533	49.8369	49.9744	46.137	46.3119	46.5254	37.5917	53.825	46.5065	55.0643	51.4132	59.5083	50.5544	62.9538	58.9105	49.7558	44.8356	44.0648	45.376
37	47.3752	6.01853	48.7497	45.3456	39.3736	43.9185	51.8078	48.7435	51.9742	45.2948	54.2287	47.3504	52.7018	41.5214	50.5924	37.2902	59.4507	31.9452	32.2148	51.7145	45.4259	52.3316	48.6482	51.1041	45.0734	49.5874	50.6123	52.5145	50.3628	43.0262	59.1433	48.3145	49.0265	44.1552	45.6147	45.6365	35.546	53.819	45.2221	54.6286	50.2298	59.1327	50.198	62.4232	58.3215	47.9523	42.7722	42.9905	44.6172
38	46.2422	6.29555	47.1911	43.437	38.2088	42.2775	50.11	48.0699	51.4675	43.0975	53.9627	46.0435	51.9593	40.3085	49.2192	36.9449	59.7998	30.1671	30.9312	49.8563	44.4701	51.8388	47.2825	49.892	43.4659	49.2632	51.1338	51.4367	48.6527	41.2396	58.6217	46.8945	47.9088	42.2621	45.0224	44.6216	33.6464	53.433	43.5791	54.0178	48.8039	58.5285	49.5604	61.536	57.2549	46.0865	40.9311	41.9702	43.5341
39	45.0268	6.4463	45.5501	41.7043	37.4746	40.8299	48.1774	47.2413	50.6178	41.1031	53.2827	44.5966	50.8452	39.3694	47.4248	36.5121	59.9828	28.8673	29.9732	47.6675	43.5433	51.1632	45.6769	48.2515	41.7156	48.644	51.4311	50.2186	46.9074	39.6676	57.7594	45.6505	46.698	40.5388	44.5486	43.5992	31.9898	52.64	41.5808	53.2203	47.3184	57.7042	48.6447	60.2558	55.7785	44.3915	39.3598	41.0495	42.2196
40	43.8005	6.46296	44.0545	40.2166	37.106	39.6862	46.1868	46.4889	49.4618	39.3917	52.1472	43.2562	49.4782	38.7069	45.4071	35.9825	60.005	28.2686	29.2995	45.3802	42.6168	50.3414	43.9401	46.2311	39.9359	47.7786	51.5043	48.9972	45.3805	38.3274	56.5112	44.6041	45.4752	39.0162	44.19	42.6645	30.612	51.446	39.29	52.2582	45.8953	56.6787	47.4703	58.6073	54.0402	43.0086	38.0505	40.2842	40.7713
41	42.6395	6.3603	42.876	39.0207	37.0534	38.8437	44.3001	45.9618	48.0746	38.0043	50.6464	42.1719	48.0051	38.3284	43.3545	35.3409	59.8704	28.6332	28.881	43.2689	41.7266	49.5306	42.1806	43.9493	38.2808	46.8156	51.3688	47.8712	44.2943	37.2666	54.8464	43.7559	44.3217	37.7008	43.9426	41.869	29.5097	49.919	36.837	51.1615	44.6115	55.4764	46.1339	56.7262	52.2053	41.9881	36.9891	39.7411	39.265
42	41.6138	6.18126	42.0495	38.1285	37.2568	38.2433	42.634	45.6515	46.5579	36.9649	48.9717	41.4208	46.5192	38.2115	41.3997	34.6069	59.6116	30.0179	28.6915	41.5917	40.9572	48.9452	40.5045	41.5815	36.8937	45.9441	51.0328	46.9082	43.7218	36.557	52.8362	43.1291	43.3224	36.5899	43.8394	41.2327	28.6839	48.183	34.3931	49.9691	43.5186	54.1204	44.7839	54.8398	50.4133	41.2806	36.1465	39.4616	37.7666
43	40.7756	5.98471	41.5187	37.5128	37.5991	37.8154	41.2588	45.5098	45.0063	36.2755	47.3317	41.0312	45.0821	38.2906	39.6315	33.8516	59.2944	32.1531	28.6937	40.5396	40.3857	48.6991	39.0429	39.3461	35.8671	45.3183	50.5143	46.1638	43.5798	36.2003	50.6743	42.771	42.5352	35.678	43.9336	40.7766	28.1627	46.404	32.1282	48.7282	42.6596	52.6269	43.553	53.1681	48.7693	40.7763	35.5352	39.4468	36.339
44	40.1686	5.81699	41.1944	37.1893	37.9457	37.5219	40.2145	45.5102	43.512	35.9239	45.8791	41.0398	43.7737	38.5735	38.1159	33.139	59.003	34.6059	28.8537	40.2288	40.035	48.7668	37.9575	37.4816	35.2215	45.0073	49.8479	45.6169	43.7126	36.2013	48.5892	42.7224	41.9748	34.9605	44.2813	40.5088	27.9862	44.753	30.1894	47.4905	42.091	51.0204	42.5347	51.8121	47.3602	40.4008	35.2271	39.7133	35.0484
45	39.8256	5.70638	41.0566	37.217	38.336	37.3688	39.5192	45.666	42.171	35.8883	44.6917	41.5463	42.689	39.036	36.9107	32.4882	58.7984	36.9523	29.158	40.6116	39.8651	49.053	37.3867	36.206	34.886	45.0211	49.0783	45.2296	43.965	36.5487	46.7894	42.9937	41.6353	34.4396	44.948	40.438	28.162	43.338	28.6918	46.3214	41.8319	49.3457	41.7822	50.875	46.282	40.1214	35.2862	40.3326	33.9623
46	39.7566	5.66344	41.1141	37.6375	38.9684	37.3684	39.1828	46.0345	41.0666	36.236	43.8226	42.5343	41.9058	39.4073	36.0582	31.884	58.7015	38.9452	29.6427	41.5154	39.7935	49.4539	37.3675	35.6124	34.7525	45.2786	48.2357	44.9569	44.2292	37.1841	45.4559	43.5617	41.4915	34.1181	46.0155	40.6065	28.6715	42.182	27.7145	45.3195	41.8647	47.6838	41.317	50.4554	45.6446	39.9492	35.755	41.3414	33.1588
47	39.9426	5.68636	41.3695	38.4385	40.0826	37.5381	39.216	46.5967	40.268	37.0915	43.3246	43.9042	41.5086	39.3325	35.5966	31.3263	58.711	40.4429	30.3485	42.7616	39.7369	49.8774	37.8108	35.5781	34.7419	45.6905	47.3305	44.7644	44.4768	38.0116	44.7062	44.361	41.5519	33.9877	47.3625	41.1027	29.47	41.251	27.2839	44.6091	42.1714	46.2263	41.1588	50.5915	45.4461	39.9275	36.5351	42.631	32.7192
48	40.3442	5.77033	41.7837	39.5786	41.5635	37.9302	39.6084	47.3035	39.824	38.4534	43.248	45.5273	41.5627	38.5648	35.5769	30.8667	58.8162	41.3683	31.2734	44.1675	39.6362	50.2535	38.5497	35.8529	34.825	46.1908	46.3785	44.6517	44.7141	38.9109	44.5533	45.2771	41.8303	34.0179	48.8494	42.0047	30.5958	40.499	27.3528	44.3002	42.7359	45.2853	41.245	51.2736	45.6967	40.1236	37.4215	43.9867	32.7233
49	40.892	5.90561	42.2548	40.8829	43.0831	38.6265	40.2898	48.0696	39.7495	39.9928	43.6689	47.2354	41.9816	37.0153	36.0294	30.6165	58.9955	41.7061	32.2886	45.5252	39.4429	50.5392	39.3972	36.2098	34.9823	46.7583	45.4372	44.6285	44.9155	39.7258	44.9146	46.1733	42.3062	34.1515	50.3646	43.3205	32.0435	39.906	27.8199	44.3745	43.5477	45.0815	41.5423	52.3962	46.3407	40.5897	38.1819	45.2079	33.1953
50	41.5015	6.07173	42.683	42.1629	44.3691	39.6359	41.1246	48.8553	40.0462	41.4027	44.641	48.8468	42.5336	34.8704	36.8937	30.6688	59.2137	41.5057	33.2108	46.6537	39.1163	50.7041	40.178	36.4964	35.1726	47.3866	44.5657	44.7121	45.0132	40.3182	45.6357	46.9245	42.883	34.3256	51.8395	44.9337	33.6484	39.449	28.5786	44.6635	44.5799	45.5288	42.0623	53.749	47.2027	41.2944	38.6743	46.1686	34.0504
51	42.08	6.24334	43.0281	43.2367	45.2216	40.8441	41.9419	49.7474	40.7103	42.4874	46.0427	50.1595	42.9733	32.4929	37.9997	30.975	59.4157	40.8561	33.8986	47.3919	38.6265	50.7186	40.767	36.6211	35.3493	48.0818	43.7564	44.9997	44.9291	40.5906	46.516	47.4289	43.4253	34.514	53.171	46.5941	35.1587	39.072	29.5458	44.9567	45.7681	46.3476	42.8351	55.127	48.0411	42.0813	38.8519	46.804	35.1169
52	42.5359	6.40833	43.3082	43.9574	45.572	42.0421	42.5935	50.7775	41.6518	43.1503	47.529	51.0287	43.1311	30.132	39.1238	31.3958	59.5253	39.9075	34.2732	47.6576	37.9702	50.5537	41.0996	36.532	35.4748	48.8486	42.9411	45.5513	44.6084	40.4992	47.3562	47.6275	43.8423	34.7754	54.2656	48.0199	36.3677	38.687	30.6359	45.086	46.9829	47.2748	43.8407	56.3399	48.6286	42.7301	38.7265	47.0932	36.2099
53	42.7978	6.56179	43.547	44.2332	45.4573	43.0693	42.9856	51.8132	42.7064	43.3732	48.7948	51.4238	42.9326	28.0254	40.0712	31.8026	59.4746	38.8066	34.3055	47.4618	37.1604	50.191	41.148	36.206	35.5212	49.6274	42.036	46.2284	44.0236	40.0571	47.9953	47.516	44.0607	35.2272	55.1116	49.0465	37.155	38.201	31.7202	44.979	48.0854	48.1354	44.9871	57.2507	48.7926	43.1038	38.3304	47.0498	37.1723
54	42.8151	6.70211	43.7331	44.0198	44.9281	43.8164	43.061	52.6762	43.6895	43.1803	49.6475	51.358	42.3519	26.2963	40.7049	32.1089	59.2124	37.6521	34.0031	46.8534	36.2103	49.6334	40.8965	35.6462	35.4699	50.323	40.9731	46.7814	43.1737	39.3172	48.3243	47.1056	44.0084	35.8853	55.6965	49.5988	37.4782	37.545	32.6472	44.6214	48.9563	48.7996	46.1393	57.7652	48.4566	43.139	37.6722	46.7061	37.883
55	42.5678	6.83065	43.9796	43.3062	44.0535	44.2185	42.8005	53.2135	44.4302	42.6241	49.9871	50.8866	41.4185	24.9585	40.9474	32.2555	58.7185	36.5109	33.4091	45.9208	35.1395	48.9016	40.3611	34.878	35.3078	50.8657	39.7308	47.0343	42.0856	38.354	48.281	46.4237	43.6435	36.596	56.0066	49.6706	37.3458	36.688	33.2906	44.0328	49.5105	49.1649	47.148	57.8929	47.6374	42.826	36.8286	46.1125	38.2531
56	42.0614	6.94569	44.3716	42.1967	42.9287	44.2583	42.2257	53.344	44.8089	41.8213	49.7903	50.0901	40.197	23.951	40.7757	32.1843	58.0059	35.4224	32.591	44.7751	33.9843	48.0293	39.584	33.938	35.0244	51.2262	38.3297	46.8874	40.8059	37.2727	47.8471	45.5062	42.9499	37.1471	56.048	49.3053	36.802	35.629	33.577	43.2432	49.7163	49.1557	47.8599	57.6771	46.407	42.1844	35.893	45.3289	38.2347
57	41.3159	7.03985	44.7079	40.795	41.658	43.9537	41.39	53.0065	44.7744	40.8521	49.1099	49.0449	38.7684	23.147	40.2231	31.8464	57.1014	34.4005	31.6234	43.523	32.7825	47.0604	38.6218	32.8667	34.6111	51.3633	36.7978	46.3191	39.3946	36.1449	47.0517	44.3928	41.9239	37.353	55.7983	48.5839	35.9211	34.39	33.4915	42.2807	49.589	48.7348	48.2221	57.1447	44.8714	41.2502	34.9487	44.4177	37.8301
58	40.3738	7.11142	44.727	39.2092	40.3086	43.3606	40.3553	52.3191	44.34	39.7928	48.0607	47.8293	37.2081	22.4014	39.3666	31.2213	56.0349	33.444	30.5948	42.2477	31.5705	46.0349	37.5358	31.7131	34.0677	51.2072	35.1636	45.4182	37.9193	35.029	45.9626	43.1311	40.6275	37.0734	55.2936	47.6119	34.832	33.018	33.0676	41.1725	49.1529	47.9135	48.221	56.3318	43.2021	40.0755	34.0445	43.4288	37.0942
59	39.286	7.14951	44.3367	37.532	38.9409	42.5673	39.181	51.3551	43.5623	38.7025	46.7721	46.5216	35.5863	21.6745	38.3031	30.3206	54.8348	32.5218	29.571	41.0114	30.3924	44.9847	36.382	30.5302	33.4151	50.762	33.4672	44.2641	36.4511	33.9688	44.6757	41.7761	39.167	36.212	54.5149	46.4771	33.6137	31.575	32.3708	39.9557	48.4611	46.7529	47.8766	55.2949	41.5169	38.7246	33.2034	42.3912	36.1212
60	38.1043	7.14591	43.5702	35.8438	37.5864	41.6266	37.9253	50.1723	42.5242	37.6114	45.3648	45.1647	33.9786	20.9585	37.1312	29.1734	53.53	31.5933	28.5943	39.8599	29.284	43.9378	35.2118	29.3652	32.6881	50.0498	31.754	42.9379	35.0599	32.987	43.293	40.3823	37.6108	34.7409	53.4498	45.2591	32.3352	30.121	31.4874	38.6774	47.5871	45.3435	47.2288	54.0648	39.9016	37.2592	32.4139	41.3177	35.0131
61	36.8744	7.09987	42.5001	34.2035	36.2156	40.5865	36.6436	48.8185	41.3179	36.5152	43.9415	43.7915	32.4555	20.2555	35.9369	27.829	52.1562	30.6365	27.6834	38.824	28.2769	42.9201	34.0739	28.2583	31.9171	49.1116	30.0592	41.5426	33.8088	32.0925	41.9007	39.0035	36.0256	32.7182	52.122	44.0368	31.0603	28.707	30.5106	37.3852	46.5855	43.7697	46.3363	52.6232	38.4016	35.7345	31.6288	40.2131	33.8662
62	35.6289	7.01673	41.154	32.62	34.7946	39.5061	35.3859	47.3279	40.0452	35.3746	42.5579	42.419	31.0558	19.5797	34.7833	26.3688	50.7502	29.6267	26.8395	37.9149	27.3896	41.9368	33.0048	27.2335	31.1308	47.9963	28.4119	40.0962	32.7529	31.2532	40.5625	37.6764	34.4769	30.2726	50.5723	42.8402	29.839	27.359	29.5215	36.1167	45.4969	42.0958	45.2773	50.9398	37.0238	34.1997	30.8069	39.0596	32.762
63	34.3916	6.9091	39.5587	31.0667	33.3104	38.4443	34.1848	45.7404	38.7842	34.1361	41.2427	41.0425	29.7785	18.9519	33.7046	24.8736	49.3451	28.5354	26.0456	37.1295	26.616	40.9684	32.0194	26.2852	30.3496	46.7584	26.8361	38.6008	31.9235	30.4139	39.3166	36.4102	33.0218	27.5828	48.8643	41.6673	28.6968	26.102	28.5806	34.896	44.3434	40.3539	44.1318	49.0663	35.7376	32.6628	29.951	37.8087	31.759
64	33.1524	6.79055	37.7581	29.5187	31.7619	37.4299	33.0443	44.0978	37.585	32.748	40.0059	39.6236	28.6035	18.3709	32.6945	23.4107	47.9625	27.368	25.2755	36.413	25.9295	39.9936	31.1094	25.3808	29.5924	45.4583	25.3638	37.0705	31.3135	29.5381	38.1821	35.1927	31.7048	24.8503	47.0645	40.5079	27.6332	25	27.7265	33.7245	43.135	38.5292	42.964	47.1183	34.4853	31.1112	29.0921	36.4135	30.9051
65	31.9344	6.67392	35.8218	27.9407	30.1765	36.4366	31.943	42.4424	36.466	31.1651	38.8453	38.1278	27.4969	17.8019	31.7211	22.0254	46.6025	26.1595	24.4957	35.7059	25.2959	38.996	30.2432	24.4746	28.8783	44.1561	24.0119	35.4897	30.8771	28.616	37.1613	33.9964	30.4955	22.2658	45.2186	39.3504	26.6203	24.133	26.9782	32.5799	41.8767	36.5688	41.8059	45.2648	33.2026	29.5322	28.2627	34.8411	30.2319
66	30.7167	6.56552	33.8414	26.2932	28.5841	35.4129	30.8477	40.7967	35.4215	29.3646	37.7352	36.5308	26.4077	17.2239	30.7428	20.7358	45.2408	24.9559	23.665	34.9777	24.6762	37.9713	29.3729	23.5273	28.219	42.88	22.75	33.7994	30.5458	27.6435	36.2402	32.7883	29.3319	19.9692	43.3543	38.1808	25.6148	23.486	26.3341	31.4428	40.5781	34.4294	40.6532	43.4442	31.8334	27.9294	27.4776	33.0711	29.7326
67	29.4781	6.46623	31.9087	24.549	27.035	34.2957	29.721	39.142	34.427	27.357	36.624	34.806	25.282	16.614	29.712	19.536	43.846	23.7943	22.744	34.2077	24.0187	36.926	28.441	22.5157	27.6103	41.6283	21.516	32.031	30.243	26.616	35.384	31.5337	28.145	18.027	41.485	36.918	24.562	22.976	25.7743	30.2733	39.2513	32.114	39.4907	41.4233	30.316	26.314	26.7443	31.1123	29.3583
68	28.1999	6.37807	30.0698	22.7012	25.6042	33.026	28.527	37.4097	33.4414	25.1784	35.4274	32.9326	24.0938	15.9404	28.5788	18.3991	42.3875	22.6984	21.6937	33.3825	23.2791	35.8661	27.3973	21.4356	27.0271	40.3756	20.2355	30.2469	29.8936	25.5095	34.5412	30.1966	26.8879	16.4369	39.5912	35.4362	23.4079	22.51	25.2691	29.0064	37.8968	29.7122	38.3107	39.3216	28.6115	24.7001	26.0633	29.0122	29.0335
69	26.8741	6.30206	28.3276	20.7959	24.3084	31.5689	27.2422	35.5092	32.4086	22.9023	34.0979	30.8939	22.8524	15.2445	27.3057	17.2817	40.836	21.6651	20.5212	32.5005	22.4386	34.8044	26.2131	20.3027	26.4276	39.0675	18.8531	28.5133	29.4369	24.3143	33.6542	28.7554	25.5458	15.1459	37.6535	33.7978	22.1225	21.997	24.7802	27.5796	36.5097	27.3428	37.0962	37.3242	26.7659	23.1134	25.4302	26.8473	28.6802
70	25.4937	6.23103	26.6698	18.8811	23.1515	29.9086	25.8612	33.376	31.2745	20.5873	32.6225	28.6609	21.5677	14.5425	25.8785	16.132	39.1644	20.6674	19.2435	31.5698	21.5021	33.7562	24.8702	19.1399	25.7733	37.6129	17.3517	26.8908	28.8366	23.0296	32.6649	27.1943	24.1186	14.0774	35.6467	32.046	20.6781	21.371	24.2596	25.9393	35.0683	25.0477	35.824	35.4125	24.8257	21.5868	24.8522	24.6997	28.2402
71	24.0638	6.1573	25.0835	17.0182	22.1196	28.1114	24.393	31.015	29.9981	18.3181	31.0121	26.2973	20.2602	13.8255	24.321	14.9036	37.3652	19.6776	17.8936	30.6126	20.4806	32.7388	23.3704	17.9653	25.0343	35.9965	15.7723	25.4329	28.0792	21.6556	31.5269	25.4923	22.6468	13.1514	33.5325	30.1809	19.0868	20.595	23.6528	24.0541	33.5489	22.8719	34.4643	33.5056	22.8428	20.1589	24.321	22.6444	27.6872
72	22.6032	6.07514	23.5518	15.268	21.2099	26.231	22.8528	28.5067	28.5795	16.1823	29.2963	23.8888	18.9592	13.0836	22.6731	13.5778	35.4525	18.6868	16.5053	29.6609	19.396	31.7627	21.7218	16.7928	24.1996	34.2319	14.1948	24.1735	27.1672	20.1988	30.2234	23.6582	21.1594	12.3028	31.2959	28.2333	17.4088	19.661	22.9143	21.9358	31.9492	20.879	32.9817	31.5696	20.8754	18.8511	23.8282	20.7419	27.0239
73	21.134	5.97935	22.0517	13.6771	20.4129	24.3148	21.2397	25.9791	27.0405	14.2385	27.5108	21.5213	17.6868	12.3168	20.9783	12.1774	33.4361	17.6888	15.1084	28.7425	18.2777	30.8362	19.9386	15.6294	23.2696	32.3437	12.6868	23.0749	26.1135	18.6797	28.7657	21.6986	19.6622	11.4911	28.9681	26.2404	15.7245	18.58	22.0204	19.6459	30.2796	19.1179	31.357	29.6366	18.9805	17.6675	23.3638	19.0157	26.2685
74	19.6784	5.86636	20.5949	12.2849	19.7359	22.4027	19.556	23.5753	25.4114	12.5201	25.6652	19.273	16.4509	11.5277	19.2818	10.7625	31.3166	16.66	13.7226	27.8842	17.1571	29.9549	18.0599	14.4717	22.416	30.3577	11.2801	22.1217	24.9319	17.156	27.179	19.609	18.1466	10.7003	26.6087	24.2249	14.1031	17.368	20.9669	17.3033	28.5598	17.6182	29.5923	27.7252	17.202	16.6031	22.9194	17.448	25.4437
75	18.2524	5.73682	19.2021	11.0963	19.1621	20.5376	17.8228	21.3828	23.7285	11.0349	23.7481	17.1963	15.2523	10.7137	17.6342	9.42323	29.1055	15.5838	12.3568	27.1101	16.0618	29.0852	16.1466	13.289	21.9311	28.3066	9.9837	21.2941	23.6287	15.6886	25.4978	17.4428	16.5961	9.93091	24.3071	22.2104	12.5842	16.045	19.7686	15.0313	26.7964	16.3837	27.7479	25.8513	15.562	15.6468	22.4973	16.0069	24.4719
76	16.8395	5.57555	17.8863	10.0861	18.6468	18.779	16.0962	19.4421	22.0223	9.74791	21.7588	15.3393	14.0917	9.87018	16.0787	8.21594	26.8189	14.4474	11.0082	26.4368	15.0108	28.1756	14.2603	12.0349	19.9866	26.2444	8.79145	20.5618	22.1947	14.3177	23.7637	15.3113	14.9966	9.19758	22.1578	20.2326	11.1755	14.616	18.4608	12.9302	24.9606	15.3914	25.8713	24.0249	14.0675	14.7763	22.0825	14.658	23.1094
77	15.4685	5.39812	16.6568	9.23782	18.1506	17.1503	14.4271	17.7577	20.3079	8.62209	19.7343	13.6844	12.9758	8.99945	14.6425	7.13726	24.5009	13.2432	9.674	25.8634	14.0117	27.1918	12.4507	10.718	18.7673	24.2174	7.69376	19.8979	20.6314	13.0576	22.0185	13.2831	13.3577	8.52885	20.2142	18.3354	9.87682	13.093	17.1054	11.0558	23.0042	14.5918	24.0049	22.2266	12.7131	13.9684	21.6284	13.3664	21.2363
78	14.1343	5.20846	15.5016	8.528	17.616	15.6551	12.8326	16.309	18.5837	7.61433	17.7243	12.2019	11.9203	8.105	13.347	6.16078	22.2043	11.9711	8.35	25.3737	13.0636	26.1217	10.7567	9.38067	17.5187	22.2442	6.69167	19.2711	18.9478	11.8943	20.2987	11.3871	11.6994	7.95589	18.477	16.5543	8.688	11.492	15.7638	9.427	20.9202	13.914	22.1882	20.4624	11.477	13.2073	21.0872	12.1053	19.0216
79	12.8532	5.01369	14.3932	7.92691	16.9832	14.2813	11.3127	15.0773	16.85	6.66782	15.7743	10.856	10.9372	7.18373	12.2099	5.27836	19.9844	11.7747	7.04964	24.9451	12.1585	24.9625	9.208	8.02079	16.2382	20.337	5.79136	18.6508	17.1495	10.8094	18.6283	9.64285	10.0486	7.48518	16.9404	14.9041	7.61945	9.84	14.4781	8.03824	18.7529	13.2725	20.4533	18.7495	10.3386	12.476	20.4777	10.8593	16.6771
80	11.5874	4.83308	13.3206	7.39867	16.198	12.9981	9.8699	13.9844	15.1188	5.72679	13.9143	9.59382	10.0299	6.23245	11.231	4.53408	17.8933	9.28485	5.794	24.5522	11.2854	23.7196	7.82294	6.63917	14.9409	18.5024	4.98918	18.003	15.2296	9.79445	17.0264	8.06661	8.43491	7.10293	15.5447	13.3744	6.63818	8.177	13.2686	6.87452	16.5674	12.5848	18.8292	17.0833	9.25918	11.7493	19.7994	9.62368	14.2867
81	10.3736	4.6571	12.2681	6.90564	15.2322	11.7675	8.51192	12.9896	13.417	4.72952	12.1585	8.36553	9.19091	5.24636	10.3898	3.94849	15.9613	7.88772	4.59836	24.1705	10.432	22.4201	6.60703	5.24604	13.6669	16.7377	4.2833	17.2927	13.1986	8.84897	15.5106	6.67877	6.88833	6.78273	14.2587	11.9393	5.70955	6.549	12.1411	5.91175	14.419	11.789	17.343	15.4539	8.20045	10.9941	19.004	8.39722	11.8158
82	9.19293	4.49342	11.2175	6.40027	14.0905	10.555	7.24473	12.0603	11.7635	3.64045	10.5076	7.13236	8.40382	4.22145	9.65391	3.47291	14.1938	6.46645	3.47509	23.7597	9.58736	21.1022	5.55736	3.83555	12.4565	15.0386	3.67045	16.4953	11.0993	7.95436	14.0977	5.455	5.44009	6.49736	13.0574	10.5575	4.80045	4.994	11.1004	5.12018	12.3401	10.842	16.016	13.8492	7.11173	10.1822	18.0359	7.17718	9.274
83	8.03911	4.34615	10.1687	5.84779	12.7895	9.3396	6.06676	11.1755	10.1764	2.45791	8.94576	5.86368	7.64767	3.15691	8.98597	3.0618	12.5802	5.03805	2.42655	23.2816	8.74336	19.8014	4.667	2.39656	11.3329	13.3927	3.13342	15.5796	8.99624	7.09673	12.7967	4.34988	4.11105	6.22916	11.9242	9.1833	3.88555	3.541	10.1498	4.46066	10.3425	9.72918	14.8737	12.2587	5.95227	9.31067	16.8381	5.95972	6.77968
84	6.9053	4.21962	9.14209	5.21676	11.3535	8.11584	4.97276	10.312	8.687	1.20506	7.43785	4.55091	6.89518	2.06427	8.34615	2.69923	11.0889	3.62529	1.44964	22.6973	7.89796	18.5452	3.923	0.92696	10.3024	11.781	2.643	14.516	6.9584	6.2803	11.6098	3.32339	2.91111	5.96099	10.8455	7.77255	2.94627	2.201	9.28676	3.88386	8.4247	8.46485	13.8983	10.6769	4.70373	8.39274	15.3916	4.7372	4.45837
85	5.78522	4.11814	8.13179	4.48173	9.82945	6.88282	3.95588	9.43282	7.32479	-0.0751818	5.93182	3.19545	6.11373	0.949	7.70173	2.39879	9.67606	2.25009	0.543091	21.974	7.055	17.353	3.289	-0.533364	9.35415	10.1924	2.16645	13.2974	5.04027	5.51964	10.5304	2.33888	1.84597	5.68212	9.80536	6.29009	1.97564	0.966	8.50955	3.343	6.57767	7.08891	13.07	9.10664	3.36991	7.45494	13.7513	3.50009	2.39079
86	4.67435	4.04481	7.06601	3.62936	8.27036	5.64717	3.0301	8.50318	6.09665	-1.32985	4.38833	1.80473	5.27188	-0.178273	7.03688	2.16932	8.30311	0.939283	-0.286	21.0887	6.21477	16.2405	2.72061	-1.93084	8.46897	8.61365	1.67445	11.9248	3.26936	4.8097	9.5459	1.36962	0.917121	5.385	8.78882	4.7207	0.973091	-0.181	7.81717	2.80192	4.79329	5.64891	12.3536	7.54657	1.97173	6.51468	12.0423	2.23812	0.62297
87	3.57135	3.99853	5.94649	2.65467	6.71339	4.41957	2.26491	7.49509	4.99729	-2.5043	2.79312	0.394828	4.34209	-1.30582	6.34991	2.00751	6.94538	-0.276101	-1.02618	20.0274	5.37883	15.2153	2.17618	-3.22649	7.61832	7.03437	1.14518	10.4118	1.6537	4.11724	8.64469	0.398121	0.12097	5.05894	7.77573	3.064	-0.0523636	-1.26	7.20339	2.22802	3.06432	4.18612	11.6986	5.99283	0.546182	5.57991	10.3545	0.946586	-0.823444
88	2.47837	3.97565	4.84842	1.56618	5.19545	3.22567	1.69394	6.39673	4.0147	-3.51218	1.162	-1.00576	3.31509	-2.42582	5.63855	1.90482	5.592	-1.39973	-1.67236	18.7933	4.55264	14.2756	1.61109	-4.3913	6.77445	5.45655	0.559909	8.78603	0.194848	3.39773	7.81455	-0.584939	-0.564545	4.69085	6.73727	1.34073	-1.08036	-2.3	6.65573	1.58224	1.38161	2.73736	11.0563	4.44688	-0.861091	4.66342	8.75815	-0.372848	-1.95103
89	1.39703	3.97239	3.75722	0.400667	3.741	2.10422	1.23522	5.208	3.12522	-4.31167	-0.463	-2.37667	2.20367	-3.529	4.89267	1.84389	4.23678	-2.43622	-2.23	17.4057	3.73789	13.418	0.988333	-5.41344	5.92811	3.90244	-0.100333	7.09844	-1.12	2.624	7.05022	-1.57944	-1.18478	4.278	5.637	-0.416333	-2.085	-3.343	6.15811	0.830556	-0.256111	1.343	10.3854	2.92944	-2.207	3.76978	7.29722	-1.70611	-2.80589
90	0.331986	3.98219	2.62045	-0.807939	2.3583	1.08479	0.771283	3.93864	2.29359	-4.93767	-2.01767	-3.72149	1.03379	-4.38	4.0957	1.8002	2.8856	-3.39472	-2.71691	15.9049	2.92581	12.6433	0.284848	-6.30342	5.07319	2.39337	-0.843636	5.43226	-2.31632	1.77473	6.35299	-2.58576	-1.80188	3.82116	4.44809	-2.19373	-3.03673	-4.441	5.69945	-0.0401919	-1.83735	0.0337576	9.65878	1.4574	-3.44355	2.89303	6.00342	-3.04076	-3.48731
91	-0.718707	4.00775	1.43718	-2.03173	1.061	0.192545	0.220273	2.633	1.47927	-5.45809	-3.44427	-5.03955	-0.164545	-5.31382	3.22545	1.75	1.55791	-4.29245	-3.17236	14.3559	2.10145	11.9575	-0.510545	-7.08645	4.21055	0.939727	-1.66491	3.86582	-3.42136	0.841455	5.72491	-3.59518	-2.48509	3.31955	3.19336	-3.981	-3.92164	-5.612	5.26945	-1.03018	-3.34209	-1.17927	8.877	0.0387273	-4.54227	2.02473	4.893	-4.36945	-4.13145
92	-1.7555	4.05146	0.227566	-3.25021	-0.136364	-0.567556	-0.464121	1.32873	0.640384	-5.92342	-4.71448	-6.32283	-1.36182	-6.80873	2.26248	1.6803	0.274313	-5.15017	-3.64036	12.8059	1.25563	11.3665	-1.40133	-7.80495	3.35604	-0.447394	-2.55088	2.46933	-4.45956	-0.168364	5.17631	-4.60203	-3.29353	2.77396	1.89009	-5.70779	-4.72973	-6.837	4.85965	-2.12416	-4.74611	-2.29527	8.06467	-1.30741	-5.48618	1.16192	3.95138	-5.67326	-4.8664
93	-2.76144	4.09696	-0.997081	-4.44909	-1.23597	-1.21448	-1.3016	0.0499091	-0.239081	-6.36491	-5.82621	-7.56641	-2.5353	-7.95145	1.19327	1.57954	-0.948172	-5.98326	-4.15745	11.2655	0.406657	10.8768	-2.38579	-8.51436	2.53776	-1.75351	-3.48391	1.29272	-5.44799	-1.22412	4.73619	-5.60703	-4.25794	2.19752	0.548273	-7.27124	-5.465	-8.089	4.45621	-3.29021	-6.02516	-3.31715	7.27067	-2.56388	-6.28109	0.297707	3.16321	-6.92562	-5.77504
94	-3.73632	4.15038	-2.23009	-5.61918	-2.27427	-1.78821	-2.28594	-1.20755	-1.15664	-6.81345	-6.81345	-8.76067	-3.67936	-9.14655	0.0172727	1.42321	-2.08627	-6.80394	-4.73609	9.74191	-0.388545	10.4966	-3.458	-9.26103	1.77142	-2.969	-4.44382	0.353364	-6.39633	-2.28964	4.44015	-6.61918	-5.37588	1.6253	-0.808545	-8.68491	-6.14827	-9.339	4.04003	-4.46833	-7.15842	-4.25091	6.53067	-3.72533	-6.95736	-0.588	2.5023	-8.11476	-6.87694
95	-4.66978	4.22308	-3.40666	-6.7547	-3.2907	-2.33186	-3.37624	-2.42909	-2.10212	-7.29515	-7.71652	-9.88944	-4.79864	-10.3945	-1.24103	1.1799	-3.10064	-7.62462	-5.35736	8.24876	-0.482	10.2451	-4.61585	-10.0741	1.0568	-4.11363	-5.40648	-0.354838	-7.30445	-3.32764	4.30526	-7.64724	-6.60193	1.08207	-2.134	-10.0027	-6.81645	-10.562	3.58773	-5.58756	-8.17025	-5.10155	5.84378	-4.79829	-7.571	-1.51712	1.9301	-9.23939	-8.12485
96	-5.5618	4.31738	-4.46465	-7.85491	-4.32448	-2.86651	-4.51422	-3.60809	-3.04597	-7.81318	-8.56158	-10.9653	-5.88285	-11.6852	-2.52033	0.838899	-3.92059	-8.43747	-5.97482	6.81911	-0.482	10.1796	-5.86824	-10.9537	0.402434	-5.22544	-6.35561	-0.940677	-8.15474	-4.31321	4.3537	-8.68976	-7.81476	0.582879	-3.39464	-11.2638	-7.50964	-11.735	3.07177	-6.595	-9.08988	-5.87867	5.19711	-5.83988	-8.18055	-2.48838	1.40417	-10.2784	-9.39715
97	-6.37541	4.46856	-5.37382	-8.91545	-5.42455	-3.37997	-5.63142	-4.76618	-3.9173	-8.35409	-9.33982	-12.009	-6.90773	-13.0135	-3.69918	0.418576	-4.3973	-9.17427	-6.51809	6.308	-0.276273	10.4056	-7.21291	-11.8637	-0.182576	-6.31094	-7.27336	-1.5187	-8.90367	-5.22873	4.60618	-9.73542	-8.447	0.132455	-4.59118	-12.5016	-8.25873	-12.831	2.47985	-7.45194	-9.95379	-6.592	4.62133	-6.9103	-8.818	-3.4717	0.887303	-11.1773	-10.4693
98	-7.04335	4.678	-6.10205	-9.89164	-6.60233	-3.85026	-6.64067	-5.91336	-4.57392	-8.88712	-9.582	-13.0268	-7.83782	-14.3274	-4.56103	-0.0611313	-4.2803	-9.425	-6.871	6.308	0.94801	11.0144	-8.59585	-12.7415	-0.710556	-7.34037	-8.13745	-2.14642	-9.48904	-6.06458	5.05197	-10.7587	-8.83885	-0.283697	-5.72527	-13.7126	-9.06709	-13.812	1.81043	-8.13703	-10.799	-7.24806	4.21011	-8.03315	-9.46109	-4.41709	0.374899	-11.896	-11.0435
99	-7.49671	4.89777	-6.55639	-10.6844	-7.85276	-4.27698	-7.44825	-7.03573	-4.78089	-9.36779	-9.582	-13.307	-8.62958	-15.5201	-4.84273	-0.586545	-3.3559	-8.9648	-6.84736	5.81715	2.88511	12.0235	-9.849	-13.4876	-1.2074	-8.26204	-8.92691	-2.73855	-9.8084	-6.80645	5.65098	-11.7136	-8.39805	-0.68301	-6.78109	-13.972	-9.91127	-14.633	1.08526	-8.66786	-11.6554	-7.85933	4.07856	-9.20125	-10.0335	-4.588	-0.0896061	-12.4149	-10.8837
100	-7.5967	5.22559	-6.521	-10.782	-9.139	-4.676	-7.956	-8.094	-4.283	-9.753	-9.021	-13.4	-9.233	-15.762	-4.372	-1.142	-1.621	-7.304	-6.258	7.13	5.242	13.383	-9.849	-13.495	-1.706	-9.02	-9.62	-3.078	-9.82	-7.412	6.354	-12.532	-6.722	-1.068	-7.727	-14.791	-10.747	-15.21	0.346	-9.118	-12.542	-8.444	4.284	-10.412	-10.501	-4.588	-0.302	-12.688	-9.896
[truncated: 40 more columns]

## Sheet: Rotation RKneeFlex B3FaCoM
all values Right	mean	std	steps
1	-2.26131	8.17631	-4.969	-6.098	-11.99	-7.998	-5.592	-3.137	-6.923	-10.1	-8.841	-4.747	-4.135	-3.329	-6.79	5.435	15.243	-5.316	-13.124	27.477	3.361	-0.507	7.257	-2.665	-4.465	11.3	-5.843	15.021	11.802	-0.654	0.009	-0.809	-1.74	-3.65	-2.947	-12.321	21.281	-4.702	15.707	-6.442	0.543	-7.609	-5.094	-5.648	-7.86	-8.122	-3.817	-0.191	14.587
2	-1.21436	8.18659	-4.2416	-4.49246	-11.4979	-6.94422	-3.71756	-1.76428	-6.04305	-8.7107	-7.99911	-2.746	-2.94929	-2.99871	-5.38211	4.94003	16.6415	-1.92267	-12.4897	27.9844	5.56423	-0.836606	7.75303	-1.47985	-2.31197	11.783	-5.68283	17.0904	11.9853	1.44257	0.722717	-0.174828	-2.19109	-1.28802	-0.442768	-11.059	21.1342	-3.93768	14.5762	-5.08082	0.574465	-6.17011	-4.90389	-4.09367	-6.13394	-7.0648	-3.06397	2.25579	16.7264
3	0.622916	8.27222	-2.46219	-2.15331	-10.0687	-5.32222	-0.814444	-0.0871616	-4.39261	-7.36336	-6.18075	0.468727	-0.661354	-1.50023	-2.91863	5.105	18.5654	2.66203	-11.3903	28.8143	8.64437	0.364	8.90001	0.137091	0.893364	12.7998	-4.99339	19.3613	13.4627	5.15546	2.59945	1.43883	-1.92291	1.34879	2.91333	-9.25853	21.6136	-2.48388	14.3077	-2.91773	1.80277	-4.76078	-4.24589	-1.63311	-3.48915	-5.48654	-1.03255	5.51842	19.0627
4	3.07712	8.39502	0.131909	0.818303	-8.09091	-3.04533	2.87333	1.76118	-2.02106	-6.01073	-3.22945	4.57682	2.46373	1.10712	0.471424	6.114	20.8932	7.76364	-9.9097	29.8057	12.1383	2.66191	10.4845	2.107	4.88918	14.1746	-3.93485	21.5184	15.9102	9.59494	5.32891	3.84491	-0.928273	4.19215	7.00676	-6.96348	22.5297	-0.428576	15.0139	0.0173636	4.06418	-3.17733	-3.15467	1.81791	-0.116545	-3.59576	2.06591	8.973	21.2309
5	5.94378	8.5165	3.19249	4.29822	-5.96865	-0.0526667	6.97644	3.902	0.952394	-4.54903	0.858242	9.04555	6.13181	4.45519	4.48275	7.92485	23.4655	12.8281	-8.02461	30.8928	15.5988	5.53833	12.3621	4.38191	9.31387	15.7387	-2.59757	23.4789	18.7985	14.0362	8.50866	6.83529	0.727364	7.2854	11.5586	-4.08571	23.7302	2.16996	16.5857	3.63736	7.15122	-1.17222	-1.55422	6.02035	3.70333	-1.62951	5.73203	12.1673	23.0097
6	9.00665	8.57031	6.32446	8.09668	-3.82091	3.55344	11.1031	6.57857	4.32372	-2.67512	5.67637	13.3549	10.0435	8.02979	8.70182	10.2287	26.0867	17.4557	-5.61123	31.9941	18.696	8.55688	14.363	6.87061	13.7953	17.2881	-1.01267	25.2752	21.5983	18.0158	11.7344	10.1822	2.93536	10.6641	16.2003	-0.571202	25.0404	5.16511	18.705	7.76609	10.7935	1.46	0.690222	10.4952	7.69109	0.224899	9.43233	14.8242	24.3094
7	12.0626	8.46002	9.21476	11.9498	-1.30927	7.523	14.9073	9.87467	7.834	0.0616364	10.5136	17.1055	13.929	11.366	12.7371	12.6482	28.5529	21.388	-2.54248	32.9905	21.2338	11.4092	16.2824	9.45673	18.0174	18.6284	0.884697	26.9079	23.9263	21.3153	14.6693	13.6275	5.59718	14.2954	20.5542	3.40233	26.2713	8.29267	20.9797	12.139	14.6788	4.74333	3.606	14.7492	11.6069	1.98012	12.772	16.8183	25.1158
8	14.9309	8.10843	11.7358	15.5416	2.05204	11.5501	18.1177	13.6145	11.2251	3.658	14.7281	20.0484	17.5069	14.1247	16.2991	14.8574	30.6903	24.4809	1.09674	33.7624	23.1265	13.9055	17.8943	12.0525	21.7459	19.6277	3.2686	28.3213	25.5885	23.8891	17.0764	16.8806	8.56773	18.051	24.3076	7.47457	27.264	11.2591	23.0641	16.4417	18.4855	8.44644	6.98933	18.4136	15.2532	3.88741	15.5423	18.1177	25.4503
9	17.4202	7.57307	14.0344	18.5442	6.46971	15.3326	20.5666	17.2981	14.2859	7.73091	17.9984	22.0862	20.5882	16.1105	19.2013	16.6121	32.3879	26.6912	4.94423	34.2278	24.3686	15.9482	19.0884	14.5848	24.8393	20.2338	6.20574	29.44	26.539	25.7886	18.8178	19.7498	11.5994	21.6629	27.2522	11.2743	27.9188	13.8133	24.7201	20.3654	21.8541	12.1818	10.4496	21.2827	18.4698	6.2519	17.6685	18.7501	25.3603
10	19.4798	6.81502	16.2402	20.7061	11.2122	18.604	22.212	20.4545	16.8759	11.7191	20.2352	23.2704	23.0605	17.2793	21.3584	17.7513	33.6104	28.0208	8.52427	34.3422	25.0102	17.5043	19.8327	16.9121	27.2516	20.45	9.45827	30.2005	26.8218	27.1029	19.8524	22.1111	14.3954	24.8382	29.2995	14.516	28.1905	15.7931	25.8298	23.6662	24.5864	15.558	13.58	23.2966	21.1382	9.20918	19.1419	18.8046	24.9236
11	20.9529	6.12054	18.4292	21.9892	15.5867	21.1169	23.0582	22.7537	18.9306	15.0722	21.5256	23.7569	24.8746	17.7004	22.7815	18.2076	34.3784	28.6506	11.5311	34.0923	25.1396	18.5913	20.1476	18.8712	29.0107	20.2979	12.6005	30.5655	26.5295	27.9322	20.2288	23.9045	16.6926	27.3513	30.4787	17.026	28.0794	17.1357	26.3682	26.1936	26.5818	18.2221	16.0316	24.5034	23.1984	12.6425	19.9933	18.4242	24.2392
12	21.8495	5.57456	20.6507	22.4271	19.0133	22.8853	23.3136	24.0859	20.4514	17.5063	22.005	23.729	26.0521	17.4839	23.5549	18.013	34.7424	28.756	13.8107	33.5083	24.875	19.2497	20.0949	20.3717	30.1893	19.8206	15.2028	30.5287	25.778	28.3561	20.061	25.1264	18.33	29.0962	30.9147	18.7448	27.6268	17.8622	26.3442	27.897	27.8333	20.1106	17.756	25.0228	24.658	16.2458	20.2917	17.764	23.4124
13	22.2174	5.23874	22.7727	22.146	21.2194	23.9617	23.126	24.5341	21.4882	19.0259	21.9168	23.3323	26.6714	16.8293	23.7999	17.2645	34.7703	28.4766	15.3234	32.6609	24.3425	19.5295	19.7673	21.4007	30.8801	19.0882	17.0556	30.1225	24.6726	28.4798	19.485	25.8015	19.2171	30.0363	30.7728	19.7149	26.9104	18.0528	25.8727	28.7688	28.4053	21.2327	18.7763	25.0117	25.5776	19.6491	20.1404	16.94	22.5311
14	22.1363	5.11818	24.4151	21.3307	22.3569	24.4566	22.6289	24.2347	22.122	19.7158	21.4759	22.7266	26.8141	15.8696	23.6391	16.086	34.5346	27.9279	16.127	31.6395	23.6469	19.4863	19.2677	21.9939	31.1717	18.1774	18.0911	29.4182	23.349	28.3537	18.635	25.9975	19.468	30.2306	30.2242	20.0508	26.0199	17.8302	25.0443	28.9972	28.41	21.6809	19.1708	24.6227	26.0455	22.533	19.6572	16.0231	21.6482
15	21.7047	5.15863	25.3124	20.1662	22.592	24.501	21.9328	23.4425	22.4392	19.7235	20.8216	21.9985	26.6136	14.7228	23.1823	14.6131	34.0936	27.201	16.3541	30.5159	22.8576	19.1774	18.7135	22.212	31.1319	17.1438	18.3932	28.5063	21.8896	28.0159	17.6242	25.8395	19.1835	29.8773	29.4267	19.9027	25.0271	17.3305	23.965	28.7261	27.9844	21.6048	19.0441	23.9985	26.1573	24.7003	18.9521	15.0571	20.7824
16	21.015	5.29158	25.4808	18.8021	22.0801	24.2197	21.1277	22.3695	22.5063	19.1741	20.0496	21.2043	26.1716	13.4954	22.5193	12.9844	33.4924	26.3626	16.1547	29.3312	22.0202	18.6642	18.1773	22.1351	30.812	16.0195	18.1061	27.4828	20.358	27.4983	16.542	25.4129	18.485	29.1431	28.4929	19.4025	23.977	16.6783	22.7375	28.0883	27.2553	21.1837	18.507	23.2252	26.0084	26.0856	18.1151	14.0744	19.9218
17	20.1585	5.45553	25.0308	17.3387	21.1528	23.7223	20.2838	21.1396	22.3886	18.2869	19.2146	20.3875	25.5508	12.2768	21.7164	11.3393	32.7653	25.4612	15.6415	28.109	21.1712	18.0099	17.6891	21.8499	30.2473	14.8435	17.3798	26.4321	18.7807	26.8345	15.462	24.7937	17.5082	28.1827	27.4979	18.6911	22.8938	15.9749	21.4489	27.191	26.3577	20.58	17.6441	22.3554	25.6947	26.7296	17.2216	13.1018	19.039
18	19.2058	5.61211	24.0776	15.8398	19.972	23.109	19.442	19.8259	22.1271	17.2118	18.318	19.5922	24.7992	11.1157	20.8122	9.77464	31.938	24.5321	14.9406	26.8534	20.3353	17.2671	17.2449	21.4288	29.459	13.6612	16.37	25.4294	17.1525	26.06	14.4511	24.0451	16.384	27.0972	26.4753	17.8808	21.7999	15.2963	20.1641	26.1197	25.3541	19.9089	16.5137	21.4352	25.3034	26.7455	16.3425	12.1435	18.1074
19	18.2087	5.74086	22.7317	14.3065	18.6307	22.459	18.616	18.4751	21.7474	16.0787	17.3372	18.8484	23.9425	10.0212	19.8263	8.34618	31.0247	23.5883	14.1284	25.5715	19.5148	16.4635	16.8246	20.9371	28.461	12.5004	15.192	24.5477	15.462	25.205	13.5572	23.209	15.2213	25.9217	25.4436	17.063	20.7169	14.6844	18.9164	24.9438	24.285	19.23	15.174	20.4828	24.8927	26.2881	15.525	11.1769	17.1135
20	17.1967	5.83768	21.096	12.7311	17.2046	21.8042	17.806	17.1283	21.269	14.9602	16.2216	18.1578	22.9835	8.99459	18.7767	7.06747	30.0313	22.6329	13.255	24.2699	18.6851	15.6063	16.4047	20.4026	27.2746	11.3412	13.9138	23.8356	13.6798	24.2916	12.8031	22.3284	14.1082	24.6462	24.414	16.2966	19.6662	14.1527	17.7138	23.7056	23.1782	18.5649	13.6362	19.4914	24.4864	25.5122	14.7927	10.161	16.0505
21	16.1914	5.91186	19.2938	11.1228	15.7183	21.1258	16.9922	15.7813	20.715	13.8949	14.9221	17.4875	21.9241	8.02877	17.6816	5.9271	28.9606	21.6768	12.3475	22.9607	17.8128	14.6998	15.9696	19.817	25.9296	10.1233	12.5821	23.3148	11.7803	23.3391	12.1832	21.4306	13.0964	23.257	23.3635	15.6063	18.6755	13.6891	16.552	22.4085	22.0669	17.9147	11.916	18.4497	24.0865	24.5391	14.1689	9.06052	14.9174
22	15.1612	5.9582	17.4555	9.49027	14.1218	20.3763	16.1537	14.3978	20.0967	12.8787	13.388	16.7905	20.7745	7.08815	16.5506	4.90276	27.8105	20.7265	11.4167	21.6616	16.8728	13.7516	15.5109	19.1489	24.4609	8.77967	11.2153	22.9706	9.78718	22.3607	11.672	20.5211	12.1865	21.7471	22.2241	14.98	17.7611	13.2665	15.4044	21.0382	20.9352	17.266	10.027	17.3381	23.6849	23.4505	13.6586	7.88745	13.7225
23	14.119	6.00139	15.6712	7.83856	12.3799	19.5092	15.2761	12.9138	19.4129	11.9033	11.5838	16.042	19.5446	6.13067	15.3797	3.96167	26.5788	19.7787	10.4782	20.3983	15.8453	12.776	14.9972	18.3553	22.902	7.26567	9.76767	22.7637	7.74	21.3477	11.2349	19.5877	11.337	20.1113	20.9718	14.3761	16.918	12.8434	14.2114	19.562	19.6812	16.6033	8.02033	16.137	23.2653	22.3063	13.2407	6.68167	12.4839
24	13.048	6.04239	13.9981	6.17438	10.5356	18.4853	14.3517	11.245	18.6595	10.9395	9.58342	15.2217	18.2406	5.1478	14.1695	3.05944	25.2491	18.8431	9.53279	19.1786	14.7072	11.7938	14.3875	17.4264	21.2752	5.59847	8.19671	22.6471	5.71118	20.2671	10.8314	18.6247	10.5	18.3489	19.6487	13.743	16.1309	12.3605	12.9177	17.9272	18.3054	15.9033	5.97089	14.8495	22.8081	21.152	12.8665	5.47467	11.2248
25	11.9459	6.0805	12.441	4.52012	8.63979	17.276	13.369	9.34288	17.8448	9.91445	7.45094	14.331	16.8405	4.14612	12.9321	2.1483	23.8033	17.9397	8.56467	17.9973	13.443	10.8294	13.6526	16.384	19.5945	3.86642	6.55052	22.5705	3.79845	19.0869	10.4213	17.6325	9.644	16.4453	18.2691	13.0418	15.3809	11.7571	11.4663	16.1288	16.8822	15.14	3.952	13.5029	22.3015	20.0167	12.4868	4.28027	9.96806
26	10.8155	6.11109	10.9579	2.90545	6.75802	15.8731	12.2947	7.22434	16.9833	8.80264	5.24536	13.3606	15.2925	3.13167	11.6921	1.19863	22.2357	17.0786	7.55723	16.8508	12.0487	9.90252	12.7662	15.2464	17.8712	2.17949	4.92554	22.4851	2.08627	17.7743	9.97392	16.6041	8.76336	14.3954	16.8251	12.251	14.6504	10.9903	9.81165	14.1794	15.4427	14.3064	2.037	12.141	21.7512	18.9146	12.0795	3.11258	8.72841
27	9.66338	6.12935	9.52456	1.35212	4.97733	14.2931	11.082	4.98929	16.0822	7.64791	3.04165	12.2803	13.5552	2.12686	10.4627	0.203596	20.5506	16.2532	6.49387	15.7289	10.5262	9.02124	11.7152	14.0321	16.1143	0.619111	3.41584	22.3509	0.617182	16.3244	9.46324	15.5242	7.867	12.2056	15.3183	11.3379	13.9261	10.0366	7.94264	12.1241	13.9756	13.432	0.285889	10.8115	21.1726	17.8404	11.6304	1.99915	7.50958
28	8.49868	6.1295	8.13173	-0.110182	3.36545	12.566	9.702	2.76345	15.1441	6.47773	0.971364	11.0423	11.6462	1.165	9.24136	-0.848	18.7379	15.4381	5.373	14.6186	8.89236	8.18255	10.522	12.7567	14.3275	-0.775636	2.10218	22.1358	-0.594909	14.7663	8.86191	14.3522	6.97473	9.91564	13.7526	10.276	13.1903	8.89164	5.89091	10.0224	12.4564	12.569	-1.256	9.56082	20.5805	16.7614	11.1187	0.964	6.30664
29	7.3387	6.10734	6.79519	-1.45122	1.97236	10.7104	8.15833	0.650333	14.1626	5.30561	-0.891545	9.61318	9.60502	0.272515	8.03517	-1.98051	16.7866	14.6048	4.20713	13.5218	7.189	7.37248	9.822	11.4408	12.4948	-2.00015	1.04275	21.8109	-1.54618	13.1355	8.14969	13.0391	6.10745	7.5758	12.1317	9.07977	12.4151	7.57258	3.75236	7.92509	10.8782	11.7794	-2.542	8.41931	19.9855	15.6263	10.5214	0.0150303	5.10779
30	6.17203	6.05024	5.55415	-2.6509	0.860747	8.76178	6.52233	-1.27075	13.1191	4.13576	-2.52134	8.00127	7.48547	-0.537737	6.85219	-3.18554	14.7055	13.7278	3.01424	12.4532	5.47734	6.57118	8.07667	10.1054	10.5988	-3.069	0.245788	21.357	-2.25636	11.4563	7.31973	11.5423	5.26645	5.24904	10.469	7.79163	11.563	6.12506	1.65413	5.86727	9.23249	11.0941	-3.58978	7.37876	19.3841	14.3897	9.817	-0.848	3.90862
31	5.0155	5.95923	4.47415	-3.69439	0.0135455	6.754	4.84533	-2.9703	11.9855	2.99309	-3.9207	6.24782	5.35288	-1.26297	5.69558	-4.42794	12.5165	12.7865	1.81994	11.4288	3.80876	5.73882	6.06258	8.75627	8.63179	-4.01136	-0.316394	20.7639	-2.77091	9.73394	6.38515	9.78342	4.43918	3.08255	8.79633	6.47039	10.6016	4.61394	-0.282909	3.884	7.525	10.5157	-4.41067	6.41103	18.7557	13.0216	8.98791	-1.62909	2.71412
32	3.88207	5.83373	3.61145	-4.5773	-0.600192	4.74311	3.17	-4.43982	10.7312	1.89745	-5.11296	4.41973	3.27709	-1.90865	4.56984	-5.67905	10.2534	11.7614	0.654646	10.4571	2.22287	4.81955	4.3112	7.39124	6.60736	-4.84761	-0.676182	20.0199	-3.14618	7.98839	5.3681	7.79138	3.60055	1.17749	7.16049	5.16231	9.51497	3.09813	-1.95471	2.02291	5.79464	10.0174	-5.02956	5.48876	18.0764	11.5178	8.02461	-2.32242	1.53255
33	2.7757	5.67362	3.0012	-5.31233	-0.99103	2.78811	1.54333	-5.65661	9.35104	0.859394	-6.12233	2.58664	1.35676	-2.49007	3.48878	-6.90315	7.96478	10.635	-0.463535	9.54852	0.74898	3.83021	2.49358	6.0097	4.56515	-5.59849	-0.877141	19.1044	-3.43491	6.25234	4.29117	5.67921	2.72909	-0.436667	5.61278	3.8853	8.30708	1.61926	-3.32585	0.331636	4.09088	9.55133	-5.48233	4.58205	17.3276	9.91306	6.93597	-2.91855	0.376667
34	1.70359	5.48315	2.59033	-5.91333	-1.159	0.935	0.012	-6.669	7.87133	-0.104	-7.00267	0.808	-0.373333	-3.01867	2.468	-8.05167	5.71333	9.402	-1.53267	8.717	-0.589667	2.819	0.686333	4.619	2.55933	-6.27833	-0.943667	17.999	-3.69	4.54433	3.178	3.55467	1.817	-1.776	4.19467	2.656	7.00067	0.207	-4.38833	-1.157	2.46367	9.05867	-5.80967	3.66833	16.483	8.26833	5.743	-3.418	-0.735333
35	0.671828	5.26678	2.31797	-6.39099	-1.18068	-0.780889	-1.38933	-7.5062	6.33493	-0.966848	-7.79301	-0.852091	-1.89536	-3.50833	1.51535	-9.09106	3.57011	8.05394	-2.54531	7.975	-1.77924	1.78361	-1.03925	3.22097	0.644495	-6.89682	-0.894869	16.6818	-3.967	2.88174	2.06005	1.49421	0.868545	-2.88019	2.92152	1.4942	5.6381	-1.11214	-5.16127	-2.40618	0.95496	8.47956	-6.04533	2.74516	15.5055	6.64435	4.48391	-3.83367	-1.78468
36	-0.315163	5.03239	2.11595	-6.76083	-1.12625	-2.33911	-2.63444	-8.19842	4.77777	-1.74964	-8.52143	-2.36482	-3.20233	-3.97371	0.633374	-10.0084	1.599	6.61409	-3.4963	7.31824	-2.81682	0.752273	-2.62476	1.82685	-1.13379	-7.47324	-0.750061	15.1466	-4.30227	1.28166	0.974172	-0.43404	-0.0978182	-3.80487	1.78858	0.427313	4.26004	-2.31447	-5.68597	-3.43	-0.415303	7.75444	-6.21422	1.82413	14.3515	5.0857	3.20555	-4.19036	-2.75192
37	-1.25373	4.78331	1.92355	-7.03945	-1.03682	-3.735	-3.705	-8.76682	3.23791	-2.46345	-9.21364	-3.71973	-4.31118	-4.43109	-0.177273	-10.7904	-0.158636	5.10682	-4.36709	6.73536	-3.70109	-0.243727	-4.029	0.450545	-2.74273	-8.03045	-0.530727	13.3696	-4.71109	-0.243545	-0.0443636	-2.14964	-1.06545	-4.58945	0.778818	-0.530545	2.89382	-3.38355	-6.01191	-4.23209	-1.64391	6.837	-6.345	0.913455	12.9708	3.62091	1.93718	-4.50291	-3.61691
38	-2.14248	4.52395	1.68136	-7.24338	-0.973172	-4.95756	-4.56967	-9.22822	1.76634	-3.1197	-9.89588	-4.92118	-5.24712	-4.89612	-0.915596	-11.4156	-1.68021	3.56591	-5.1298	6.21052	-4.43245	-1.21506	-5.23354	-0.896061	-4.16046	-8.57801	-0.260495	11.3491	-5.19509	-1.68158	-0.970384	-3.64781	-2.01273	-5.29004	-0.13202	-1.39106	1.55903	-4.31678	-6.19728	-4.82409	-2.75558	5.70678	-6.47622	0.0213232	11.3874	2.27077	0.699364	-4.78385	-4.36921
39	-2.96879	4.27601	1.32956	-7.39074	-1.0071	-6.02533	-5.24144	-9.58848	0.407838	-3.72612	-10.5762	-5.97673	-6.01617	-5.37521	-1.57775	-11.8715	-2.96341	2.855	-5.76051	5.72355	-5.02609	-2.18776	-6.22195	-2.20115	-5.3772	-9.10819	0.0241414	9.13421	-5.75318	-3.02574	-1.78907	-4.92793	-2.92073	-5.93081	-0.974889	-2.17605	0.271404	-5.1209	-6.31181	-5.22718	-3.77642	4.41189	-6.63356	-0.836737	9.68348	1.05217	-0.492303	-5.04703	-5.00016
40	-3.75588	4.01511	0.853848	-7.49536	-1.18606	-6.94367	-5.722	-9.87212	-0.808061	-4.27955	-11.2363	-6.88709	-6.65567	-5.86779	-2.15236	-12.16	-4.02461	0.934273	-6.22933	5.24909	-5.50794	-3.17855	-7.03245	-3.45082	-6.39536	-9.60267	0.282061	6.82009	-6.37555	-4.27024	-2.49	-6.01236	-3.77545	-6.52879	-1.78039	-2.90658	-0.953424	-5.80833	-6.41624	-5.46227	-4.72058	3.007	-6.81733	-1.65042	7.94964	-0.014303	-1.63018	-5.30045	-5.50179
41	-4.48123	3.77374	0.257939	-7.56509	-1.56017	-7.72589	-6.02022	-10.087	-1.85341	-4.79227	-11.8436	-7.64082	-7.177	-6.37475	-2.61646	-12.2862	-4.88643	-0.831333	-6.55	4.76588	-5.89734	-4.15852	-7.69643	-4.62733	-7.22829	-10.045	0.473556	4.52473	-7.04055	-5.40482	-3.06288	-6.92143	-4.55909	-7.08828	-2.56482	-3.5991	-2.10197	-6.39853	-6.55095	-5.54527	-5.59942	1.55122	-7.01733	-2.40208	6.27042	-0.903828	-2.71115	-5.54715	-5.8699
42	-5.13363	3.55871	-0.451071	-7.59392	-2.09272	-8.38422	-6.16689	-10.237	-2.70363	-5.28836	-12.3572	-8.215	-7.58502	-6.88406	-2.9453	-12.2596	-5.57028	-2.14673	-6.73754	4.25506	-6.20538	-5.0873	-8.23178	-5.70618	-7.89462	-10.4215	0.553616	2.35815	-7.72055	-6.42179	-3.49177	-7.66709	-5.25218	-7.60965	-3.33008	-4.26278	-3.16316	-6.91103	-6.74909	-5.48055	-6.41878	0.108444	-7.22011	-3.07868	4.72267	-1.5872	-3.73333	-5.78227	-6.10297
43	-5.71074	3.36539	-1.27861	-7.58876	-2.75291	-8.93067	-6.20267	-10.3227	-3.34633	-5.78745	-12.7366	-8.58864	-7.8903	-7.37627	-3.12552	-12.0911	-6.09521	-3.36573	-6.80976	3.704	-6.442	-5.93791	-8.64012	-6.65055	-8.4143	-10.7139	0.483606	0.392727	-8.38927	-7.32239	-3.75382	-8.25921	-5.84018	-8.08497	-4.0643	-4.89906	-4.12979	-7.35561	-7.02321	-5.25745	-7.17536	-1.254	-7.409	-3.67158	3.37091	-2.04103	-4.69391	-5.99345	-6.20418
44	-6.20388	3.19599	-2.16996	-7.55902	-3.50091	-9.37544	-6.16567	-10.3445	-3.77898	-6.29279	-12.9583	-8.74482	-8.10431	-7.82882	-3.15663	-11.7904	-6.48176	-4.47773	-6.77921	3.11112	-6.61572	-6.67912	-8.91024	-7.44539	-8.80602	-10.8967	0.232263	-1.32803	-9.01909	-8.10005	-3.81703	-8.72966	-6.31036	-8.51135	-4.74179	-5.50362	-4.99548	-7.7336	-7.37632	-4.86218	-7.85647	-2.48011	-7.55478	-4.16722	2.25955	-2.25387	-5.5833	-6.16406	-6.18038
45	-6.60337	3.05611	-3.03711	-7.50656	-4.28956	-9.72833	-6.09011	-10.2936	-4.02922	-6.79833	-13.0342	-8.682	-8.20822	-8.21389	-3.04589	-11.3659	-6.74578	-5.47433	-6.65844	2.48833	-6.732	-7.28833	-9.015	-8.08933	-9.08444	-10.9553	-0.205	-2.78067	-9.579	-8.74167	-3.644	-9.08711	-6.643	-8.87844	-5.33689	-6.07156	-5.74944	-8.03611	-7.79133	-4.285	-8.45344	-3.53033	-7.63789	-4.55433	1.405	-2.22544	-6.38467	-6.27533	-6.04522
46	-6.90128	2.95341	-3.86836	-7.43227	-5.07473	-10.003	-5.989	-10.1691	-4.13664	-7.28736	-12.9588	-8.39827	-8.21782	-8.505	-2.80391	-10.8266	-6.89582	-6.346	-6.46091	1.85145	-6.78855	-7.759	-8.949	-8.58464	-9.26109	-10.8905	-0.811	-3.95973	-10.0349	-9.22791	-3.19418	-9.34291	-6.83264	-9.16673	-5.838	-6.58618	-6.37455	-8.24709	-8.23336	-3.50273	-8.94327	-4.374	-7.639	-4.83427	0.796364	-1.96155	-7.07836	-6.30809	-5.81809
47	-7.09087	2.89674	-4.65963	-7.33143	-5.81823	-10.1999	-5.82711	-9.96792	-4.12026	-7.73948	-12.7381	-7.93318	-8.17037	-8.6871	-2.44533	-10.1781	-6.9283	-7.08318	-6.20037	1.22294	-6.78181	-8.09903	-8.71669	-8.93152	-9.34181	-10.7024	-1.55258	-4.8723	-10.374	-9.54181	-2.42063	-9.50558	-6.90464	-9.34926	-6.20628	-7.02689	-6.8574	-8.35142	-8.6633	-2.53564	-9.29573	-4.96967	-7.52878	-5.01684	0.401212	-1.47793	-7.64903	-6.24145	-5.51542
48	-7.16549	2.89639	-5.3687	-7.20102	-6.46428	-10.325	-5.56667	-9.69245	-3.98923	-8.1373	-12.3862	-7.316	-8.09528	-8.75891	-1.98856	-9.43225	-6.8401	-7.67912	-5.89975	0.634727	-6.71277	-8.32133	-8.32579	-9.13279	-9.32643	-10.3963	-2.37831	-5.53327	-10.5832	-9.67407	-1.27869	-9.57236	-6.84982	-9.40525	-6.35269	-7.37339	-7.1777	-8.33996	-9.04018	-1.38064	-9.49616	-5.33522	-7.32122	-5.11286	0.177576	-0.786838	-8.09045	-6.0567	-5.14648
49	-7.12056	2.96372	-5.94067	-7.05409	-7.00939	-10.3727	-5.17867	-9.35897	-3.75209	-8.45382	-11.9131	-6.57418	-8.00867	-8.72982	-1.43667	-8.599	-6.62709	-8.13627	-5.57912	0.117455	-6.58342	-8.43318	-7.78745	-9.20427	-9.21612	-9.97952	-3.2177	-5.96736	-10.6599	-9.62921	0.258	-9.54727	-6.67818	-9.31673	-6.23997	-7.61103	-7.321	-8.20906	-9.31291	0.0113636	-9.54	-5.479	-7.03233	-5.12788	0.0932727	0.116	-8.4	-5.73518	-4.71588
50	-6.95157	3.11147	-6.33955	-6.90049	-7.44188	-10.3376	-4.60311	-8.96061	-3.39854	-8.68073	-11.3542	-5.72109	-7.90176	-8.61666	-0.766152	-7.67896	-6.26715	-8.4577	-5.2493	-0.308061	-6.39907	-8.43385	-7.10437	-9.16779	-9.01121	-9.4622	-3.9967	-6.20176	-10.6089	-9.41956	2.19388	-9.44323	-6.40973	-9.08094	-5.95896	-7.73774	-7.28441	-7.94367	-9.43435	1.74491	-9.42941	-5.41878	-6.67456	-5.06083	0.139727	1.25034	-8.58209	-5.26285	-4.21399
51	-6.64537	3.3531	-6.54202	-6.74664	-7.7348	-10.222	-3.70533	-8.50038	-2.87496	-8.81406	-10.7368	-4.73382	-7.73871	-8.43665	0.127333	-6.66446	-5.70045	-8.63273	-4.90878	-0.62703	-6.16493	-8.31588	-6.25567	-9.03667	-8.70731	-8.86314	-4.63941	-6.26067	-10.4398	-9.06264	4.51123	-9.26103	-6.04918	-8.69896	-5.59813	-7.76022	-7.06395	-7.50957	-9.35512	3.924	-9.17587	-5.16767	-6.26622	-4.88156	0.338515	2.64166	-8.63303	-4.60209	-3.61452
52	-6.20442	3.70001	-6.53058	-6.5953	-7.87791	-10.0407	-2.278	-8.01618	-2.06318	-8.84727	-10.0829	-4.292	-7.46612	-8.20609	1.46927	-5.544	-4.82121	-8.66282	-4.53245	-0.826455	-5.86503	-8.06236	-5.22239	-8.81173	-8.29279	-8.20415	-5.07639	-6.16755	-10.1717	-8.58539	7.16109	-8.99309	-5.58827	-8.18745	-5.16294	-7.69545	-6.64827	-6.85133	-9.04482	6.56391	-8.80397	-4.727	-5.82867	-4.5237	0.753273	4.31127	-8.55373	-3.65909	-2.85003
53	-5.60005	4.17129	-6.29088	-6.4349	-7.88779	-9.81278	-0.0823333	-7.52749	-0.743222	-8.76476	-9.40945	-4.292	-7.05688	-7.93657	3.48288	-4.29137	-3.4312	-8.55164	-4.07249	-0.871758	-5.44775	-7.63427	-3.96547	-8.47758	-7.74876	-7.48771	-5.26976	-5.93042	-9.83027	-8.02134	10.0675	-8.62998	-5.00645	-7.57776	-4.62252	-7.56593	-6.00087	-5.90277	-8.49633	9.59918	-8.35345	-4.08711	-5.36289	-3.90897	1.51048	6.26009	-8.34691	-2.2347	-1.7844
54	-4.6279	4.81885	-5.7979	-6.23727	-7.7711	-9.55344	2.971	-7.0339	1.35148	-8.52864	-8.73518	0.727545	-6.49359	-7.6237	6.22402	-2.85004	-1.24771	-8.29006	-3.45971	-0.764	-5.403	-6.95512	-2.3413	-8.009	-7.04649	-6.67748	-5.18998	-5.52358	-9.43891	-7.38793	13.1587	-8.14829	-4.25209	-6.90058	-3.90583	-7.39468	-5.096	-4.59677	-7.69224	12.9404	-7.86668	-3.21911	-4.84489	-2.90864	2.79212	8.48443	-8.01345	-0.0759394	-0.236909
55	-3.37324	5.70968	-5.01482	-5.949	-7.52509	-9.268	6.714	-6.51927	4.33709	-8.12955	-8.07518	5.02482	-5.76	-7.25427	9.58782	-1.12636	1.88664	-7.87155	-2.56073	-0.764	-5.403	-6.651	-0.0636364	-7.36127	-6.135	-5.696	-4.82955	-4.884	-9.00927	-6.67736	16.3982	-7.52927	-3.19536	-6.15791	-3.723	-7.19736	-4.71882	-2.85673	-6.62536	16.5044	-7.37918	-2.029	-4.223	-1.29809	4.75491	10.9605	-7.53873	2.91891	1.90955
56	-1.67044	6.81047	-3.83722	-5.49344	-7.19256	-8.948	10.9058	-5.94089	8.11267	-7.535	-7.43178	9.59	-5.574	-6.79522	13.4099	1.00644	5.88778	-7.28467	-1.16711	0.561333	-0.912889	-4.03233	3.09911	-6.42367	-4.91944	-5.522	-4.19922	-4.292	-8.551	-5.84267	19.7949	-6.73533	-3.103	-5.295	-0.628778	-6.97722	-0.554778	-0.546	-5.25644	20.236	-6.88667	-0.238444	-4.223	1.17633	7.44167	13.6622	-6.862	6.63667	4.655
57	0.560829	8.08744	-1.97887	-5.054	-6.78079	-8.58822	15.3049	-5.195	12.4849	-6.68991	-6.77317	14.6926	-1.82118	-6.589	17.5419	3.6599	10.5481	-6.49536	0.967465	4.34812	3.30622	-0.148394	7.12855	-6.106	-4.12	-1.8218	-3.30872	-2.82182	-8.05936	-4.75772	23.3878	-6.302	1.15873	-4.84	2.89012	-6.71794	3.17089	2.45733	-3.35904	24.1198	-6.34787	2.34244	-3.10856	4.6013	10.7848	16.5658	-6.326	10.876	7.92353
58	3.45801	9.3467	0.893848	-3.40406	-6.27339	-8.165	19.805	-4.39636	17.2638	-5.562	-6.0063	19.955	2.62621	-3.96779	21.8723	6.88318	15.6482	-5.38409	3.9947	7.77145	7.871	4.52518	11.773	-2.27964	-2.01661	1.86236	-2.12448	0.938636	-7.49518	-4.382	27.2142	-3.21273	4.82964	-4.84	7.49779	-6.3543	7.83712	6.09797	-0.529909	28.1313	-5.693	5.74667	1.86867	8.83839	14.6579	19.6723	-4.67373	15.4462	11.61
59	7.16998	10.3681	4.69446	0.463667	-5.62704	-7.62144	24.3497	-0.0755758	22.2856	-4.32594	-5.966	25.1837	8.51091	0.161101	26.3105	10.6395	20.9947	-5.15485	7.86765	11.9451	13.1099	10.1322	16.7045	1.92276	2.36577	6.63717	-0.536374	4.91712	-6.965	-1.01377	31.2831	1.27986	9.38282	0.684394	12.8982	-5.82	13.1355	10.2048	3.43994	32.2495	-4.98229	9.81778	5.83533	13.6582	18.9185	23.0121	-0.999758	20.1987	15.5973
60	11.5775	11.0986	9.23949	5.25526	-5.279	-7.302	28.9008	4.72622	27.4291	0.272636	-4.12681	30.2757	15.0304	5.738	30.792	14.8342	26.4229	-0.285333	12.4	16.5719	18.678	16.2352	21.7243	7.25642	6.2874	12.0645	1.61834	9.743	-5.48864	2.4908	35.5621	7.21402	14.5105	4.89132	18.6797	-5.24234	18.789	14.6123	8.38742	36.4298	-0.957182	14.3317	10.6564	18.8331	23.4331	26.6141	3.07064	25.0332	19.7818
61	16.5386	11.4558	14.3311	11.192	-2.16724	-4.93067	33.4137	10.6577	32.5952	5.08718	1.58473	35.1734	21.6174	12.3091	35.2771	19.3755	31.7974	4.26127	17.3871	21.4369	24.316	22.4796	26.6972	13.2225	10.7528	17.7748	4.48048	15.0375	-1.025	6.73161	39.9757	13.9087	19.9479	9.99742	24.5745	-1.64339	24.5657	19.1962	14.0027	40.5974	3.68809	19.085	15.944	24.1679	28.0912	30.4797	8.05973	29.8794	24.0845
62	21.8826	11.3617	19.7854	17.729	2.30469	-0.867222	37.8317	17.1045	37.6896	10.9559	6.50226	39.8326	27.9408	19.1445	39.7255	24.158	37.0009	9.92491	22.6698	26.385	29.8372	28.613	31.5302	19.3887	15.5073	23.4995	8.01983	20.5137	4.20755	11.6722	44.4148	20.7144	25.5006	15.6467	30.3906	2.31668	30.2729	23.875	19.9341	44.6539	9.61261	23.9341	21.4214	29.4958	32.8061	34.5699	13.57	34.6726	28.4412
63	27.3514	10.9979	25.4338	24.4363	8.37735	4.41811	42.0788	23.627	42.6107	17.4361	12.2226	44.2014	33.8216	25.8141	44.0803	29.0692	41.9302	16.2059	28.1516	31.3088	35.1096	34.4638	36.1467	25.4632	20.3501	29.058	12.1276	25.9772	10.5845	17.0145	48.7494	27.2769	31.0452	21.4779	35.98	7.48155	35.7555	28.6012	25.94	48.5021	16.1991	28.8003	26.9017	34.6565	37.5067	38.8018	19.2762	39.3373	32.7871
64	32.7799	10.3821	31.0979	30.9871	15.2879	10.759	46.066	29.9015	47.2573	24.1215	18.1677	48.2235	39.1289	32.0821	48.2695	33.9899	46.5079	22.7213	33.7455	36.1275	40.0395	39.9288	40.4581	31.259	25.1449	34.3267	16.7151	31.2974	17.4001	22.5125	52.8513	33.4131	36.4928	27.2265	41.2278	13.3914	40.904	33.3422	31.8621	52.0563	22.9697	33.642	32.255	39.4886	42.1204	43.0535	24.9446	43.7837	37.0475
65	38.0038	9.62752	36.6089	37.1868	22.4588	17.5356	49.7051	35.7654	51.5483	30.8022	23.9262	51.8666	43.9074	37.8252	52.212	38.8105	50.6922	29.2043	39.3704	40.7656	44.5662	44.964	44.4567	36.6511	29.8041	39.2187	21.7008	36.3869	24.1741	27.962	56.623	39.0391	41.7535	32.7061	46.0564	19.6323	45.6576	38.0576	37.5719	55.2551	29.5632	38.4036	37.3649	43.9124	46.5674	47.188	30.4185	47.9274	41.1397
66	42.9096	8.81828	41.8244	42.9282	29.4894	24.2489	52.9993	41.1282	55.4388	37.3225	29.2877	55.1181	48.1856	42.9988	55.8376	43.4393	54.4644	35.4675	44.9082	45.1529	48.664	49.5615	48.1222	41.566	34.2725	43.6785	27.0029	41.1847	30.6143	33.21	60.0116	44.0688	46.7293	37.7416	50.435	25.8723	49.9954	42.6929	42.9633	58.0695	35.6989	43.0096	42.1844	47.8883	50.7721	51.0877	35.5895	51.7101	44.9938
67	47.4355	8.00192	46.642	48.1697	36.208	30.624	55.9157	45.9617	58.912	43.534	34.153	57.973	52.004	47.6123	59.107	47.7987	57.8127	41.364	50.2137	49.238	52.3367	53.725	51.4277	45.986	38.5117	47.6917	32.5093	45.654	36.571	38.1553	63.0033	48.587	51.339	42.3263	54.3667	31.8673	53.9173	47.1797	47.956	60.506	41.2693	47.3817	46.671	51.4127	54.679	54.67	40.388	55.094	48.559
68	51.537	7.2118	51.0103	52.906	42.5021	36.4893	58.4199	50.2788	61.96	49.2265	38.5233	60.3948	55.3861	51.7111	62.0097	51.8225	60.7245	46.7415	55.1619	52.9773	55.6013	57.4466	54.3471	49.8829	42.4916	51.2759	38.0705	49.76	41.9629	42.742	65.6022	52.6239	55.4962	46.4755	57.8662	37.477	57.4259	51.4444	52.5002	62.5943	46.2409	51.4617	50.8006	54.4988	58.2358	57.8841	44.7648	58.0236	51.8082
69	55.2038	6.46338	54.9146	57.1348	48.1919	41.7754	60.4993	54.1033	64.5687	54.3594	42.4397	62.4212	58.3309	55.3546	64.5418	55.4596	63.1848	51.6005	59.6615	56.3753	58.475	60.7419	56.8665	53.3298	46.1919	54.4563	43.5145	53.5179	46.8404	46.9421	67.8111	56.1845	59.208	50.215	60.9429	42.6501	60.5177	55.4318	56.5688	64.4575	50.6245	55.2094	54.5556	57.165	61.4188	60.7007	48.7457	60.5058	54.7244
70	58.4221	5.76394	58.2972	60.829	53.2802	46.487	62.16	57.3919	66.7176	58.8819	45.9329	64.0619	60.7673	58.5872	66.6865	58.6716	65.1788	55.926	63.6132	59.4266	60.9703	63.6103	58.9323	56.3313	49.5985	57.2535	48.6807	56.9121	51.2149	50.7484	69.626	59.2562	62.46	53.5504	63.6002	47.3791	63.1863	59.1062	60.1499	66.1722	54.4402	58.5857	57.92	59.4298	64.2034	63.0998	52.3495	62.5405	57.2908
71	61.1825	5.11862	61.1957	63.9771	57.7702	50.6561	63.4118	60.1979	68.3914	62.7712	49.067	65.3197	62.7266	61.4035	68.4162	61.4406	66.6986	59.7077	66.962	62.1214	63.0981	66.0455	60.5868	58.87	52.7005	59.6737	53.4373	59.9245	55.0847	54.1395	71.0389	61.8112	65.2389	56.4523	65.8357	51.6707	65.4233	62.4387	63.2142	67.7569	57.7061	61.5471	60.881	61.3163	66.5667	65.0701	55.5841	64.1285	59.489
72	63.4735	4.53659	63.6013	66.5901	61.615	54.309	64.2747	62.5129	69.5798	65.984	51.8489	66.2001	64.2101	63.8121	69.7009	63.7503	67.754	62.9366	69.7148	64.4422	64.8631	68.0452	61.8373	60.9329	55.4812	61.7041	57.734	62.5361	58.4348	57.1276	72.0428	63.7746	67.5274	58.8374	67.6329	55.5154	67.2173	65.4021	65.7787	69.18	60.4262	64.0484	63.4208	62.8485	68.4946	66.6086	58.4322	65.2797	61.3091
73	65.2857	4.0279	65.5036	68.6507	64.7285	57.448	64.777	64.3147	70.2757	68.486	54.269	66.7188	65.225	65.8066	70.5149	65.5863	68.3735	65.6009	71.8738	66.3692	66.2681	69.612	62.6959	62.524	57.9203	63.319	61.5509	64.7269	61.2461	59.723	72.6418	65.1935	69.3132	60.733	68.9719	58.8932	68.5629	67.9751	67.851	70.386	62.594	66.057	65.518	64.0518	69.9791	67.7185	60.8634	66.0114	62.7505
74	66.626	3.60813	66.9034	70.1509	67.1566	60.0038	64.9143	65.5984	70.5165	70.3767	56.3081	66.8899	65.7866	67.3731	70.8412	66.9766	68.5911	67.6882	73.4612	67.8869	67.3161	70.7526	63.1787	63.6565	59.9998	64.5197	64.8598	66.4799	63.5065	61.9284	72.8473	66.0671	70.5913	62.1331	69.8607	61.8245	69.4653	70.1408	69.4326	71.3183	64.2692	67.5228	67.115	64.9486	71.0177	68.4072	62.8539	66.3452	63.8179
75	67.5047	3.29481	67.8158	71.0915	68.8733	61.9962	64.7303	66.3795	70.3225	71.6887	57.9113	66.7277	65.9283	68.5019	70.6738	67.9357	68.4337	69.1903	74.4926	68.9912	68.0167	71.4786	63.3045	64.3575	61.7061	65.3005	67.6383	67.7827	65.2174	63.7526	72.6761	66.4015	71.36	63.0383	70.2961	64.3166	69.9397	71.8874	70.5339	71.935	65.4746	68.5192	68.2519	65.5483	71.6116	68.6839	64.4006	66.3033	64.5274
76	67.9302	3.09674	68.2302	71.4821	69.7869	63.4067	64.2353	66.6325	69.7179	72.4669	59.1339	66.2505	65.666	69.1884	70.0211	68.4828	67.917	70.0626	74.9884	69.6885	68.366	71.8006	63.0677	64.6365	63.0316	65.6608	69.8694	68.6282	66.3925	65.2094	72.1493	66.2167	71.6284	63.4566	70.2784	66.3771	70.0041	73.208	71.1655	72.217	66.2343	69.0753	68.9367	65.83	71.7677	68.5601	65.5127	65.9056	64.8971
77	67.9239	3.01895	68.2001	71.3397	69.9895	64.2347	63.4467	66.4235	68.7278	72.7178	59.9852	65.4781	65.0786	69.4355	68.9346	68.6363	67.0751	70.3433	75.0419	69.9941	68.3835	71.732	62.513	64.5467	63.978	65.6004	71.5442	69.0152	67.058	66.3123	71.2863	65.5308	71.4131	63.3744	69.8132	68.0201	69.677	74.1043	71.3445	72.161	66.5723	69.2204	69.1898	65.7898	71.4915	68.0497	66.2062	65.1688	64.9403
78	67.5091	3.05282	67.7558	70.6551	69.5563	64.5097	62.3789	65.8034	67.377	72.4967	60.4692	64.433	64.2232	69.2546	67.467	68.418	65.9449	70.0587	74.7252	69.93	68.08	71.287	61.665	64.1187	64.5512	65.1221	72.664	68.9493	67.249	67.0737	70.1077	64.3697	70.73	62.7721	68.9092	69.27	68.9748	74.5836	71.0842	71.77	66.5141	68.9827	69.0298	65.4164	70.7907	67.1716	66.4993	64.1037	64.6637
79	66.7067	3.17597	66.9095	69.504	68.5258	64.2783	61.042	64.7937	65.6858	71.8649	60.5846	63.1144	63.1371	68.666	65.6657	67.8506	64.5362	69.225	74.0533	69.5216	67.4642	70.4783	60.5359	63.3623	64.7592	64.2347	73.2432	68.4426	66.9676	67.506	68.6334	62.8221	69.561	61.709	67.5798	70.1464	67.9084	74.6521	70.3946	71.0265	66.0755	68.3833	68.47	64.6921	69.6764	65.9505	66.4091	62.7206	64.0682
80	65.5348	3.36916	65.6709	67.9288	66.9209	63.5781	59.4414	63.4182	63.6653	70.8492	60.2883	61.5613	61.8475	67.6916	63.5809	66.9519	62.8387	67.8626	72.9999	68.7969	66.5424	69.3137	59.1352	62.2814	64.6069	62.9537	73.2999	67.5116	66.28	67.6146	66.8826	60.9248	67.9601	60.2081	65.8379	70.6669	66.4802	74.3154	69.2822	69.9634	65.2579	67.4386	67.5193	63.6011	68.1567	64.4137	65.9481	61.0237	63.1597
81	64.0058	3.61402	64.046	65.9594	64.8857	62.4272	57.5754	61.6974	61.3179	69.4613	59.6088	59.7926	60.369	66.317	61.2595	65.7309	60.8607	65.9981	71.5834	67.7817	65.3185	67.7959	57.4655	60.8767	64.0948	61.3005	72.8287	66.1723	65.2112	67.3665	64.8717	58.7281	65.94	58.2881	63.6893	70.8458	64.6841	73.5803	67.7257	68.5855	64.1056	66.1537	66.1827	62.1284	66.2381	62.5798	65.1287	59.0145	61.9434
82	62.1286	3.8966	62.006	63.6201	62.4749	60.834	55.436	59.6045	58.6463	67.659	58.5343	57.8101	58.6868	64.5743	58.7429	64.1944	58.6158	63.6547	69.8381	66.4917	63.7961	65.9227	55.4997	59.1407	63.2219	59.2953	71.8846	64.4436	63.7792	66.7575	62.6127	56.3305	63.5102	55.9653	61.1341	70.6982	62.5133	72.4556	65.7524	66.8954	62.6165	64.524	64.463	60.2645	63.9264	60.4559	63.9565	56.6881	60.4196
83	59.9069	4.20811	59.5541	60.9322	59.6896	58.7544	52.9704	57.1444	55.6532	65.4715	57.0462	55.5966	56.7918	62.476	56.0652	62.3434	56.1039	60.8418	67.7815	64.939	61.9724	63.6886	53.2299	57.0649	61.9878	56.9554	70.4977	62.3361	61.9979	65.7623	60.1136	53.823	60.666	53.2158	58.1682	70.2354	59.9606	70.9482	63.3674	64.8893	60.7822	62.5019	62.3188	58.0093	61.2285	58.038	62.4343	54.0385	58.5846
84	57.3417	4.54253	56.7078	57.9103	56.5734	56.2122	50.1858	54.3467	52.3402	62.8848	55.1259	53.1355	54.6828	60.0204	53.248	60.1731	53.323	57.5296	65.4136	63.1222	59.8463	61.0912	50.6635	54.6267	60.3952	54.2891	68.6855	59.8625	59.8777	64.3536	57.3709	51.2192	57.3889	50.0308	54.7824	69.4625	57.0189	69.0601	60.5631	62.5624	58.592	60.0999	59.7719	55.3726	58.1497	55.3091	60.5473	51.0503	56.4316
85	54.4253	4.90258	53.4621	54.5571	53.158	53.189	47.0733	51.2208	48.6908	59.8712	52.7203	50.4103	52.339	57.2018	50.299	57.6755	50.2638	53.7164	62.6955	61.0425	57.4208	58.1333	47.7868	51.8114	58.4494	51.305	66.4566	57.0526	57.4275	62.5085	54.3692	48.4768	53.6592	46.4262	50.9649	68.3812	53.6833	66.7904	57.3335	59.914	56.025	57.306	56.8117	52.3646	54.6859	52.2497	58.2865	47.7062	53.9506
86	51.1482	5.29174	49.7976	50.8588	49.4463	49.6741	43.6198	47.7647	44.6673	56.3989	49.8343	47.4037	49.7375	54.0214	47.2204	54.8381	46.9152	49.4402	59.5626	58.7035	54.6946	54.8261	44.5894	48.627	56.1539	48.0071	63.8107	53.9229	54.6548	60.2099	51.0874	45.543	49.4595	42.3957	46.6933	66.9796	49.9523	64.1425	53.673	56.9384	53.0375	54.1118	53.4283	48.991	50.8254	48.8486	55.6495	43.9924	51.1276
87	47.5247	5.70728	45.6837	46.8256	45.3892	45.6824	39.8053	43.9456	40.2188	52.3899	46.4702	46.63	46.8601	50.4784	44.0125	51.6395	43.2684	44.7148	56.0158	56.0995	51.6608	51.1973	41.0696	45.0598	53.5088	44.39	60.7437	50.4505	51.5618	57.446	47.5065	42.406	44.7648	37.9212	41.9154	65.2194	45.8399	61.1268	49.5767	53.6204	49.5583	50.504	49.6122	45.2593	46.5582	45.1014	52.6255	39.8808	47.9478
88	43.4505	6.19846	41.0664	42.4156	40.9917	41.2453	35.6093	39.6997	35.3503	47.8867	42.6114	40.7809	43.6817	46.5592	40.6745	48.1061	39.3137	39.5261	52.0369	53.2166	48.3154	47.2933	37.1926	41.0791	50.5078	40.4835	57.2513	46.601	48.1485	54.2078	43.6108	39.0778	39.5203	32.9826	36.612	63.0928	41.3739	57.7621	45.0363	49.9467	45.6028	46.4627	45.35	41.1783	41.8856	41.0102	49.2141	35.3146	44.401
89	39.0018	6.73995	35.8783	37.5761	36.1911	36.3802	31.0009	35.0063	30.0519	42.8913	38.2668	36.598	40.1701	42.2383	37.204	44.267	35.0456	33.8153	47.6242	50.0437	44.6614	43.176	32.8974	36.6783	47.1513	36.2984	53.3277	42.3503	44.418	50.4951	39.39	35.5457	33.622	27.5673	30.7462	60.5738	36.5906	54.0806	40.027	45.921	41.16	41.9711	40.6177	36.7791	36.832	36.5808	45.4153	30.2187	40.4871
90	34.1674	7.31466	30.1109	32.2507	30.8298	31.088	25.9404	29.9217	24.3383	37.399	33.4132	32.3795	36.3164	37.4879	33.6137	40.1807	30.4337	27.518	42.7952	46.575	40.7121	38.9271	28.1696	31.8796	43.4493	31.822	48.9763	37.6981	40.3511	46.3197	34.8381	31.7923	26.9968	21.8039	24.3791	57.6415	31.5295	50.1277	34.5318	41.5796	36.2401	37.0089	35.3579	32.1422	31.4643	31.8225	41.2221	24.6126	36.2206
91	28.9826	7.87662	23.82	26.3972	24.7829	25.388	20.482	24.5227	18.3488	31.3274	28	27.8422	32.0733	32.2121	29.9512	35.9392	25.3831	20.7305	37.5899	42.807	36.4919	34.6324	23.0233	26.6956	39.4175	26.998	44.196	32.6501	35.972	41.6744	29.9517	27.8152	19.985	15.9435	17.736	54.2884	26.2426	45.9672	28.5384	37.0213	30.853	31.512	29.467	27.369	25.9113	26.7682	36.6159	18.7308	31.6383
92	23.5464	8.35696	17.2865	20.0884	18.1799	19.3916	14.9397	18.9682	12.3603	24.6319	22.0954	22.9535	27.3713	26.3648	26.2875	31.6602	19.8453	13.7976	32.0428	38.7398	32.0299	30.3463	17.6255	21.1561	35.1083	21.8098	39.0804	27.2081	31.2724	36.6091	24.7889	23.6508	13.0615	10.3234	11.1422	50.5169	20.8227	41.6827	22.2191	32.2646	25.0354	25.3971	22.9366	22.5921	20.3435	21.5299	31.5471	12.9408	26.8052
93	18.0494	8.67141	10.9454	13.6183	11.4745	13.4184	9.75878	13.4686	6.68028	17.6082	15.9437	17.7812	22.1931	20.0755	22.6806	27.4762	14.017	7.20161	26.144	34.4003	27.3528	26.0874	12.2977	15.4315	30.6415	16.4043	33.7394	21.4408	26.2102	31.1079	19.5335	19.3798	6.65173	5.27478	4.94209	46.3469	15.4371	37.3829	15.9014	27.2974	18.9579	18.9644	16.2006	17.9432	14.9347	16.3216	25.9627	7.58112	21.8285
94	12.7456	8.76474	5.23394	7.42836	5.39779	7.81133	5.248	8.24927	1.57024	10.7535	9.96809	12.5605	16.7363	13.7452	19.1643	23.5515	8.30261	1.295	20.032	29.8509	22.4998	21.8853	7.41879	9.83809	26.1951	11.0836	28.3381	15.5638	20.7807	25.1555	14.4738	15.1142	1.04536	1.04403	-0.555485	41.8424	10.3104	33.1936	9.96297	22.1498	13.0125	12.695	9.722	13.5151	9.84645	11.3897	19.9448	2.89473	16.8783
95	7.91035	8.63156	0.56302	1.8478	0.304697	2.88667	1.57978	3.56037	-2.77194	4.55067	4.62088	7.62464	11.4508	7.83761	15.8023	20.0953	3.115	-3.67821	14.07	25.2801	17.5659	17.8488	3.36475	4.69791	21.9716	6.17873	23.1474	9.90624	15.1904	18.9377	9.89976	11.0303	-3.58227	-2.1107	-5.12449	37.1526	5.66864	29.2378	4.71664	16.9849	7.59953	7.07011	3.87244	9.34756	5.24076	6.94341	13.826	-0.961394	12.2051
96	3.79057	8.33442	-2.97526	-2.91224	-3.63838	-1.10556	-1.16744	-0.447859	-6.21794	-0.543727	0.318	3.29509	6.69602	2.69709	12.7274	17.3362	-1.22273	-7.584	8.71217	21.1802	12.724	14.1904	0.246364	0.332212	18.1876	1.95669	18.6126	4.79473	9.84	12.9059	6.02907	7.30509	-7.14145	-4.20239	-8.64359	32.5158	1.71288	25.6171	0.383172	12.0966	3.01942	2.43511	-1.082	5.51407	1.28306	3.1404	8.12164	-3.9017	8.10048
97	0.577451	7.97399	-5.3333	-6.72945	-6.31258	-4	-2.971	-3.59909	-8.70024	-4.41718	-2.85248	-0.176182	2.69676	-1.47606	10.0972	15.4608	-4.4633	-10.3999	4.38373	18.2328	8.21109	11.1534	-1.86761	-2.95873	15.07	-1.40133	15.3062	0.473455	5.16655	7.58809	2.99585	4.09067	-9.61127	-5.27706	-11.0797	28.2657	-1.39064	22.4096	-2.90864	7.79373	-0.516242	-1.03733	-4.982	2.19488	-1.87709	0.0943333	3.39718	-5.89136	4.84815
98	-1.60929	7.66069	-6.56898	-9.53085	-7.83136	-5.71367	-3.84844	-5.76084	-10.2052	-7.08173	-4.78376	-2.62555	-0.383313	-4.60794	8.00933	14.5348	-6.38455	-12.1891	1.46617	16.8666	4.30787	8.93806	-2.99034	-4.92703	12.8366	-3.80185	13.6524	-2.91806	1.55509	3.45757	0.853121	1.49293	-11.0278	-5.41116	-12.4569	24.801	-3.5161	19.6675	-5.10428	4.314	-2.87093	-3.34178	-7.76256	-0.351576	-4.1303	-2.10987	0.205303	-6.922	2.72637
99	-2.68975	7.47104	-6.79462	-11.2805	-8.36586	-6.23544	-3.86289	-6.86483	-10.7619	-8.53882	-5.42067	-3.96209	-2.41351	-6.7324	6.46538	14.4973	-6.72831	-13.0561	0.220818	17.0566	1.30664	7.64933	-3.21322	-5.43712	11.6019	-5.25011	13.6754	-5.32461	0.998	0.875818	-0.406111	-0.457475	-11.4722	-4.64579	-12.8332	22.4442	-4.60425	17.4211	-6.21475	1.84709	-3.96102	-4.62178	-9.43744	-1.91474	-5.41561	-3.42116	-1.01015	-7.00603	1.9856
100	-2.73281	7.40241	-6.098	-11.99	-7.998	-5.592	-3.137	-6.923	-10.429	-8.841	-4.747	-4.135	-3.329	-7.942	5.435	15.243	-5.316	-13.124	0.651	18.486	-0.507	7.257	-2.665	-4.465	11.3	-5.843	15.021	-6.738	-0.654	0.009	-0.809	-1.74	-11.084	-2.947	-12.321	21.281	-4.702	15.707	-6.329	0.543	-3.778	-5.094	-10.11	-2.497	-5.723	-3.817	-0.191	-6.204	2.697
all values Left	mean	std	steps
1	-2.05572	6.84221	-1.633	-2.097	-5.054	-5.279	-8.309	-3.272	-6.396	-1.483	-7.729	1.843	-2.003	-6.589	-8.61	5.778	-3.898	4.918	2.944	2.497	15.544	13.981	16.067	-5.403	-6.651	-4.458	-8.045	-7.954	1.7	-4.292	-4.382	14.875	-7.082	8.131	-4.192	-5.659	-0.242	-6.371	-5.096	-5.966	-7.124	-9.397	-9.382	7.501	-6.309	4.584	-4.223	15.974	5.559
2	0.168728	8.14427	1.00373	0.707606	-0.819	-4.76037	-7.85377	-1.38391	-5.8144	2.58379	-7.12576	6.02938	2.18512	-5.64536	-4.49	9.11417	-2.36073	9.96376	8.27036	5.96004	19.8228	18.3446	20.6071	-5.34469	-2.46181	-2.98252	-7.39658	-7.13003	4.41699	-0.0604545	-4.34237	18.5826	-6.302	12.7707	-4.192	-4.84	3.41509	-5.82	-5.05409	-4.58002	-5.83086	-8.88118	-9.32022	10.9221	-5.693	8.46877	1.4119	20.483	8.45143
3	3.15642	9.44262	4.52288	4.43348	4.03458	-1.01756	-7.302	1.45355	-5.195	7.78361	-6.46979	11.0976	7.78645	-1.03882	-0.0139394	12.9349	-0.489556	15.5451	14.2829	10.1298	24.4188	22.8445	25.3045	0.450444	1.66209	-0.946061	-6.551	-6.15033	7.72641	4.01942	-0.396899	22.515	-5.03461	17.7445	-2.18473	-4.84	8.25673	-5.82	-0.875687	-2.70174	-4.0882	-8.419	-9.32778	14.64	-5.05336	12.8479	5.58806	25.2379	11.7698
4	6.95904	10.5524	8.8403	8.90236	10.3708	3.33388	-6.87085	5.15855	-4.05409	13.6871	-5.966	16.5934	14.0475	4.996	5.96945	17.0833	1.84761	21.4165	20.5965	14.8083	29.2447	27.3769	30.0692	4.505	7.05479	1.93224	-5.42818	-5.522	11.5549	9.159	2.73161	26.7282	-0.531303	22.8698	3.02927	-2.74655	13.8217	-2.456	2.71867	-0.170182	-1.47991	-8.419	-9.42033	18.572	-1.20791	17.5097	10.7493	30.1632	15.442
5	11.3568	11.5256	13.7751	13.9198	17.4926	8.95046	-3.14702	9.44418	0.0342424	19.9384	-5.966	22.1937	20.4221	12.4976	12.6643	21.4432	4.73687	27.3708	26.938	19.8254	34.1884	31.8699	34.821	9.62924	13.1998	5.68844	-4.12	-2.87343	15.8256	14.8828	6.64207	31.2402	4.6896	28.0266	7.16773	2.5747	19.7377	0.896	7.26723	3.12867	2.32124	-6.86627	-9.58367	22.6751	3.10882	22.2979	16.4355	35.1625	19.3788
6	16.2647	12.2006	19.1383	19.305	24.8499	15.2322	0.969343	14.0498	4.58289	26.304	-2.51752	27.7095	26.5832	20.3827	19.5349	25.9194	8.18042	33.2389	33.1172	25.0619	39.1166	36.2645	39.4807	15.3474	19.6574	10.1217	-3.36879	1.2489	20.4665	20.8283	11.1379	36.0094	11.0486	33.1374	11.9216	6.89903	25.7369	5.433	12.4674	7.10125	7.22758	-0.615515	-9.76089	26.9303	8.66318	27.1191	22.3227	40.1134	23.4904
7	21.5092	12.5858	24.7658	24.8916	32.0058	21.73	6.37794	18.8152	10.1707	32.6288	2.35091	33.0436	32.357	27.993	26.2487	30.4432	12.1234	38.8752	38.989	30.4437	43.9033	40.5024	43.9694	21.2936	26.0985	14.9624	1.50873	6.28215	25.4109	26.7552	16.0064	40.9313	17.8087	38.1345	16.9578	12.0028	31.6256	10.77	18.0446	11.5466	12.9037	4.73591	-9.90467	31.3219	14.8906	31.9264	28.1772	44.8789	27.7152
8	26.8499	12.7662	30.5248	30.516	38.7274	28.1358	12.4843	23.6455	16.2533	38.76	7.13552	38.1094	37.6582	35.0357	32.5943	34.9729	16.484	44.1527	44.4446	35.9089	48.4539	44.5302	48.2178	27.2055	32.3005	19.9777	5.45121	12.2257	30.5706	32.4915	21.0476	45.8539	24.4529	42.9415	22.0215	17.5005	37.255	16.537	23.7686	16.2836	18.9967	11.1855	-10.0254	35.8086	21.3489	36.6803	33.8424	49.3251	32.0171
9	32.1574	12.7036	36.274	36.0037	44.8958	34.293	18.8272	28.4875	22.4388	44.5443	12.5694	42.8644	42.4608	41.2842	38.443	39.4683	21.163	48.9386	49.4239	41.3728	52.7101	48.3081	52.1718	32.9001	38.1224	24.9788	10.0341	18.481	35.8256	37.9171	26.0893	50.5988	30.718	47.4793	26.9748	23.0908	42.5099	22.43	29.4473	21.1829	25.2275	17.9764	-10.1921	40.2913	27.7122	41.3176	39.2277	53.3498	36.3715
10	37.2913	12.4473	41.8735	41.2114	50.3988	40.1115	25.0767	33.2912	28.4688	49.8905	18.1677	47.2461	46.7444	46.7617	43.7297	43.872	26.0506	53.2369	53.9029	46.7122	56.6377	51.8147	55.7967	38.2511	43.494	29.8624	14.9633	24.7241	41.0316	42.9832	30.9976	55.0042	36.501	51.6883	31.7461	28.5339	47.3192	28.206	34.9238	26.1651	31.3818	24.6085	-10.531	44.6539	33.7455	45.7591	44.2673	56.8981	40.7351
11	42.143	12.0754	47.1775	46.0347	55.2833	45.5119	31.0105	37.9912	34.1684	54.7195	23.5984	51.2085	50.5749	51.5657	48.4408	48.1104	31.0279	57.0359	57.87	51.7883	60.2023	55.0385	59.0711	43.1718	48.396	34.5522	20.0046	30.741	46.0436	47.6574	35.6766	58.9589	41.7624	55.5312	36.2989	33.6738	51.6603	33.698	40.0842	31.1846	37.3167	30.8012	-11.2563	48.7801	39.2969	49.9345	48.9189	59.9491	45.0365
12	46.622	11.7117	52.0654	50.4187	59.5687	50.4387	36.4893	42.5	39.3988	58.9887	28.681	54.734	53.9913	55.779	52.5963	52.1007	35.9736	60.3202	61.316	56.4616	63.3708	57.974	61.9807	47.6177	52.8297	38.9861	25.0003	36.3886	50.7487	51.9297	40.0684	62.3911	46.5082	58.9902	40.612	38.4297	55.542	38.823	44.8621	36.2006	42.9153	36.4497	-12.4979	52.5681	44.302	53.7739	53.1231	62.4997	49.1901
13	50.6716	11.4252	56.4322	54.3464	63.2505	54.8664	41.4561	46.6665	44.1476	62.6781	33.3219	57.8161	57	59.3759	56.2246	55.7698	40.7816	63.0714	64.1914	60.6785	66.1136	60.6157	64.5183	51.5872	56.7999	43.121	29.8505	41.5419	55.0789	55.7886	44.1421	65.3402	50.767	62.0533	44.6201	42.7719	58.947	43.559	49.2327	41.1572	48.0892	41.555	-14.3397	55.927	48.7163	57.2625	56.8662	64.5559	53.1135
14	54.2677	11.2417	60.2051	57.8144	66.2469	58.7471	45.9134	50.469	48.4212	65.7737	37.5139	60.4141	59.5887	62.4674	59.3525	59.0765	45.3507	65.2703	66.5228	64.3809	68.4139	62.9531	66.68	55.0996	60.3106	46.9068	34.4931	46.1276	58.9962	59.2135	47.8828	67.8111	54.5217	64.7106	48.3244	46.7133	61.9163	47.906	53.1947	45.9726	52.7838	46.1621	-16.7514	58.8117	52.6001	60.3576	60.1555	66.1243	56.7313
15	57.3952	11.1498	63.4067	60.7687	68.5564	62.0784	49.8878	53.8798	52.239	68.2243	41.3008	62.5493	61.7404	65.0397	62.0035	62.0097	49.6037	66.9063	68.301	67.5329	70.2659	64.9715	68.4604	58.1763	63.3625	50.3267	38.8855	50.1983	62.4745	62.1364	51.2893	69.7983	57.7798	66.9478	51.6932	50.2769	64.451	51.871	56.7516	50.5522	56.9701	50.3199	-19.5331	61.2862	55.9707	63.0163	62.9731	67.2061	59.9678
16	60.049	11.1137	66.0362	63.228	70.207	64.857	53.4028	56.8584	55.6171	70.099	44.7305	64.253	63.4453	67.0385	64.2002	64.5655	53.4863	67.9441	69.521	70.1167	71.6754	66.6563	69.8545	60.8317	65.9243	53.3661	42.9948	53.7861	65.4913	64.5622	54.3629	71.2907	60.545	68.7526	54.6908	53.4666	66.5455	55.451	59.9013	54.8299	60.5862	54.0575	-22.32	63.4331	58.8445	65.2003	65.2936	67.8078	62.7596
17	62.2331	11.082	68.1034	65.1931	71.1998	67.0554	56.4641	59.3701	58.56	71.4392	47.83	65.5279	64.7054	68.4111	65.9589	66.7263	56.9539	68.4695	70.1852	72.1376	72.6547	67.9968	70.8596	63.0789	68.0131	56.0084	46.7989	56.9183	68.0275	66.4799	57.103	72.2818	62.7966	70.1203	57.2766	56.2621	68.1906	58.639	62.6371	58.762	63.6735	57.3878	-24.6342	65.3615	61.2384	66.8937	67.0706	67.9398	65.0606
18	63.9632	10.9113	69.6269	66.6618	71.4959	68.6529	59.0594	61.3775	61.0662	72.2832	50.5971	66.3832	65.5079	69.2155	67.2942	68.4641	59.977	68.5321	70.303	73.6174	73.2241	68.9912	71.4684	64.9237	69.636	58.2454	50.2834	59.6064	70.0702	67.8744	59.5097	72.78	64.5174	71.0483	59.3673	58.61	69.3765	61.435	64.9525	62.315	66.2396	60.2992	-25.062	67.1374	63.166	68.1107	68.2811	67.6142	66.848
19	65.2259	10.727	70.606	67.6481	71.1265	69.6499	61.1671	62.8931	63.1197	72.6719	53.03	66.8374	65.8754	69.4553	68.2289	69.748	62.5445	68.1642	69.8865	74.5685	73.4065	69.6445	71.6907	66.3692	70.8008	60.074	53.4346	61.8129	71.612	68.7369	61.5846	72.8034	65.7014	71.5386	60.9146	60.485	70.0947	63.845	66.8357	65.4565	68.28	62.7965	-25.062	68.74	64.6453	68.8792	68.9809	66.8468	68.1188
20	66.1531	9.46478	71.0872	68.1781	70.1879	70.0319	62.7675	63.9645	64.7031	72.6412	55.1294	66.886	65.8674	69.0855	68.7881	70.5516	64.6508	67.3977	68.952	75.012	73.2251	69.9682	71.5566	67.4199	71.5202	61.4745	56.2322	63.5211	72.6551	69.067	63.334	72.3781	66.3201	71.6031	61.9197	61.9022	70.3431	65.875	68.2793	68.1616	69.7993	64.9122	-13.9182	70.1029	65.6965	69.2271	69.1942	65.6597	68.8877
21	66.6433	8.14846	71.1387	68.267	68.724	69.8247	63.8491	64.6232	65.8093	72.2116	56.8845	66.5451	65.5284	68.1748	68.9958	70.8532	66.2985	66.2728	67.5188	75.0368	72.7024	69.9791	71.0862	68.0865	71.8062	62.4503	58.6539	64.7404	73.2123	68.8608	64.7684	71.5243	66.3802	71.2559	62.3666	62.861	70.1244	67.532	69.2853	70.4109	70.8079	66.6683	-2.06733	71.1668	66.3418	69.1786	68.9421	64.0801	69.1831
22	66.7331	6.67328	70.7938	67.906	66.7495	69.1122	64.4225	64.8997	66.4332	71.3886	58.2942	65.8639	64.9037	66.777	68.8741	70.6344	67.4985	64.8158	65.6137	74.7199	71.8627	69.6958	70.3045	68.3785	71.6738	63.0462	60.6811	65.4653	73.2994	68.1019	65.8988	70.2519	65.9465	70.5092	62.2517	63.3676	69.4455	68.838	69.8667	72.1908	71.3192	68.0865	11.9863	71.8777	66.6022	68.7406	68.2302	62.1352	69.0355
23	66.4143	5.39345	70.0796	67.1473	64.2843	67.9448	64.5197	64.813	66.6221	70.223	59.3643	64.8672	64.0343	64.907	68.4403	69.9387	68.2684	62.9879	63.256	74.0701	70.7288	69.1397	69.236	68.308	71.139	63.2794	62.3	65.695	72.9382	66.86	66.7353	68.6161	65.0586	69.3761	61.583	63.4277	68.317	69.81	70.0416	73.4946	71.3129	69.1883	25.517	72.2094	66.501	67.9574	67.0267	59.8512	68.4754
24	65.6836	4.5795	69.0182	66.0007	61.4049	66.3745	64.1819	64.3288	66.4066	68.72	60.1022	63.5781	62.9529	62.4975	67.707	68.8095	68.6272	60.8185	60.4175	73.0571	69.316	68.3315	67.9066	67.8838	70.2149	63.1722	63.507	65.4299	72.1533	65.1559	67.2875	66.6424	63.7609	67.8709	60.3102	63.044	66.7234	70.463	69.827	74.326	70.8317	69.9934	37.0181	72.157	66.0345	66.8392	65.3881	57.2484	67.5301
25	64.5547	4.36537	67.5886	64.4728	58.1305	64.4521	63.4355	63.5153	65.818	66.879	60.5105	62.0168	61.6835	59.6282	66.6858	67.2961	68.5945	58.3322	57.1247	71.6966	67.6292	67.2878	66.3375	67.1154	68.9088	62.7473	64.3062	64.6333	70.9644	63.0081	67.5637	64.352	62.0948	66.004	58.5309	62.2254	64.7072	70.811	69.2409	74.6945	69.8968	70.5197	45.861	71.6901	65.2485	65.3848	63.3133	54.3419	66.2231
26	63.0404	4.674	65.8117	62.5634	54.4591	62.2109	62.2892	62.3897	64.8751	64.6879	60.5794	60.2001	60.2332	56.2922	65.3857	65.4477	68.1892	55.529	53.3785	70.0218	65.6626	66.0182	64.5418	66.0094	67.2227	62.0141	64.7059	63.3488	69.3851	60.4369	67.5632	61.7603	60.0872	63.7833	56.2793	60.9822	62.2709	70.864	68.295	74.5981	68.5142	70.7763	51.9884	70.8386	64.154	63.5843	60.7905	51.1425	64.5771
27	61.1511	5.30792	63.7071	60.27	50.3651	59.6658	60.7414	60.9638	63.5985	62.1251	60.2932	58.1243	58.59	52.4641	63.8103	63.3156	67.4212	52.405	49.1931	68.0496	63.4041	64.5306	62.5221	64.5697	65.1524	60.9686	64.7138	61.6204	67.42	57.4761	67.2754	58.8736	57.797	61.2064	53.5924	59.3145	59.4113	70.636	66.9952	74.029	66.6911	70.762	55.6813	69.6248	62.7496	61.4211	57.8059	47.6543	62.6143
28	58.8965	6.11469	61.2839	57.5618	45.8718	56.857	58.7991	59.2438	62.0071	59.137	59.6708	55.7919	56.7564	48.1077	61.9569	60.9473	66.3239	48.9465	44.5803	65.7817	60.8361	62.8281	60.2739	62.7982	62.6916	59.6504	64.3321	59.4744	65.0807	54.1174	66.6832	55.6802	55.3635	58.2595	50.5109	57.2692	56.1209	70.134	65.3373	73.0202	64.4306	70.4627	57.376	68.0543	61.028	58.8792	54.2832	43.8714	60.3534
29	56.276	7.02296	58.5488	54.4451	40.9247	53.7943	56.4486	57.2069	60.1006	55.712	58.695	53.1833	54.7217	43.2459	59.8161	58.3846	64.902	45.1414	39.5261	63.1934	57.9363	60.9109	57.7925	60.691	59.8404	58.0627	63.5603	56.9325	62.3648	50.3433	65.7623	52.1549	52.8439	54.9252	47.0475	54.8536	52.3878	69.361	63.3137	71.5817	61.7269	69.855	57.4309	66.1283	58.9793	55.9488	50.2693	39.7736	57.8084
30	53.2851	8.00968	55.5062	50.9216	35.4455	50.487	53.6743	54.8379	57.8758	51.8467	57.3493	50.2793	52.467	37.8395	57.3691	55.6613	63.1612	40.9483	33.9752	60.2475	54.6806	58.7764	55.074	58.2496	56.5867	56.2016	62.3974	54.0064	59.268	46.129	64.4911	48.2708	50.2237	51.19	43.2323	52.0643	48.1955	68.318	60.9184	69.7181	58.5356	68.9134	56.4071	63.8403	56.5869	52.6214	45.7524	35.3234	54.9875
31	49.9111	9.08111	52.1297	46.9635	29.2837	46.9324	50.4649	52.128	55.3331	47.5293	55.6183	47.0598	49.9711	31.7362	54.5951	52.7972	61.0976	36.3726	27.8672	56.9054	51.0528	56.4209	52.1114	55.4762	52.9627	54.0558	60.8449	50.6654	55.7864	41.4475	62.8511	43.9949	47.4476	47.0366	39.0957	48.8935	43.5176	66.996	58.1439	67.4288	54.873	67.6166	54.6047	61.146	53.8196	48.8694	40.7061	30.4849	51.8869
32	46.1814	10.2319	48.4383	42.5399	22.5342	43.1091	46.8282	49.0597	52.4715	42.7618	53.4888	46.565	47.2171	24.8757	51.4715	49.7995	58.704	31.4048	21.2871	53.1307	47.0702	53.8337	48.8918	52.364	49.0182	51.6162	58.9088	46.9553	51.9169	36.3021	60.8281	39.2978	44.4734	42.4327	34.6258	45.3342	38.3148	65.376	54.9845	64.7158	50.7455	65.9486	52.2422	58.0782	50.6467	44.6565	35.0656	25.2803	48.4879
33	41.9991	11.4422	44.42	37.6131	15.4578	38.935	42.7907	45.6222	49.3142	37.5392	50.9537	39.5782	44.1945	17.5437	47.9755	46.6696	55.9713	25.942	14.5413	48.9407	42.8275	51.0049	45.3882	48.9059	44.816	48.8361	56.5937	42.8933	47.6703	30.695	58.4122	34.1935	41.2795	37.3131	29.7872	41.3781	32.537	63.438	51.4374	61.5894	46.1472	63.8891	49.4572	54.6272	47.0438	39.9923	28.6392	19.85	44.7615
34	37.5104	12.6131	40.0687	32.131	8.514	34.3817	38.3727	41.797	45.8417	31.822	47.999	35.3163	40.887	10.347	44.079	43.4083	52.8913	19.9007	8.026	44.349	38.5443	47.929	41.562	45.1043	40.438	45.7377	53.901	38.496	43.0787	24.634	55.596	28.6897	37.9017	31.6083	24.559	37.007	26.19	61.16	47.509	58.0697	41.055	61.42	46.3203	50.7753	42.992	34.84	21.5837	14.4417	40.6647
35	32.7457	13.6215	35.366	26.0213	2.30315	29.3555	33.5777	37.5022	42.0147	25.5065	44.5615	30.7193	37.2364	4.09636	39.7446	40.0138	49.4655	13.5027	2.155	39.3863	34.5739	44.5962	37.4052	40.9723	35.9815	42.3161	50.8125	33.7709	38.2035	18.2489	52.3758	22.9074	34.332	25.3741	19.0243	32.1638	19.44	58.522	43.2223	54.192	35.4467	58.4916	42.8557	46.5214	38.4619	29.1357	14.3945	9.33333	36.1385
36	27.8146	14.3624	30.2632	19.5685	-2.95055	23.7744	28.4128	32.7618	37.8092	18.8438	40.68	25.7485	33.2315	-0.949091	34.9414	36.4843	45.7124	7.26029	-2.85264	34.0911	31.3103	41.0097	33.0005	36.5381	31.5214	38.5618	47.3385	28.6702	33.1421	11.9658	48.7576	17.1447	30.5467	18.88	13.5214	26.926	12.6642	55.516	38.6095	50.0087	29.3328	55.1092	39.0552	41.9151	33.499	22.9386	7.59976	4.76077	31.1286
37	22.8442	14.7447	24.6696	13.1797	-7.09455	17.7547	22.9362	27.5305	33.2309	12.2649	36.3687	20.3926	28.8113	-4.66055	29.5956	32.8373	41.6768	1.77091	-6.856	28.4763	29.0326	37.1759	28.3775	31.8355	27.0879	34.4381	43.4902	23.0762	28.0432	6.20564	44.7559	11.7925	26.5457	12.5087	8.36345	21.3976	6.22591	52.14	33.7086	45.5931	22.8048	51.266	34.9	37.0213	28.1189	16.5761	1.61055	0.892727	25.6543
38	17.9927	14.7025	18.7532	7.28124	-10.0396	11.6786	17.3104	21.8304	28.3096	6.21533	31.614	14.8027	23.9384	-7.00564	23.7159	29.1295	37.4368	-2.55559	-9.81709	22.5933	27.8086	33.1294	23.5967	26.896	22.7067	29.899	39.2861	17.1749	23.1474	1.30115	40.3906	7.19006	22.3749	6.59653	3.78073	15.7932	0.462273	48.403	28.564	41.0436	16.239	46.9736	30.3351	31.9016	22.4124	10.5326	-3.20018	-2.17045	19.8799
39	13.4285	14.2328	12.8388	2.20848	-11.5708	6.09177	11.793	15.9247	23.1322	1.01391	26.3867	9.37454	18.7354	-8.07073	17.5523	25.4359	33.1067	-5.45673	-11.7843	16.6633	27.4995	28.9275	18.8214	21.7711	18.4768	24.8742	34.7892	11.3295	18.8412	-2.54812	35.6703	3.56172	18.1258	1.37648	-0.087	10.4174	-4.37236	44.332	23.2464	36.4979	10.0655	42.272	25.3911	26.542	16.6215	5.24696	-6.68377	-4.40575	14.0792
40	9.32131	13.3939	7.33082	-1.81727	-11.8823	1.31864	6.66976	10.3179	17.8522	-3.15736	20.7476	4.53176	13.524	-8.14645	11.51	21.8104	28.8298	-6.63276	-12.8501	11.0782	27.8402	24.7605	14.2737	16.5873	14.6138	19.5201	30.1409	5.95691	15.6162	-5.25891	30.574	1.0113	13.9401	-3.00636	-3.10382	5.568	-8.13273	40.008	17.8853	32.1148	4.62809	37.2424	20.128	20.9908	11.0845	1.00915	-8.90088	-5.83888	8.53876
41	5.83232	12.2912	2.57807	-4.63421	-11.1243	-2.49495	2.19688	5.466	12.6692	-6.17918	14.9486	0.590162	8.65839	-7.41827	5.97042	18.2865	24.7621	-5.80402	-13.1265	6.29452	28.5562	21.0682	10.174	11.5645	11.3857	14.1369	25.5452	1.39275	13.8526	-6.76333	25.0987	-0.418444	9.97268	-6.47283	-5.232	1.46815	-10.773	35.591	12.6775	28.0322	0.167596	32.0034	14.7444	15.4696	6.12173	-2.0204	-9.9403	-6.50162	3.50786
42	3.08962	11.0891	-1.1281	-6.23258	-9.55182	-5.31889	-1.42566	1.55091	7.79194	-8.01718	9.36882	-2.23768	4.39897	-6.02309	1.22861	14.9521	21.1063	-2.99228	-12.7487	2.74868	29.4634	18.3848	6.73748	6.99573	9.0221	9.08723	21.2327	-2.10576	13.6092	-7.07794	19.3963	-0.748192	6.38918	-8.99847	-6.50427	-1.74515	-12.3119	31.303	7.84609	24.3585	-3.17742	26.6933	9.53889	10.3695	1.98245	-3.88028	-9.97622	-6.44957	-0.806333
43	1.16919	9.99571	-3.5463	-6.79936	-7.543	-7.20539	-4.06755	-1.33609	3.37679	-8.771	4.43073	-3.83288	0.988182	-4.07009	-2.51609	11.9608	18.0965	1.32633	-11.8708	0.711182	30.4831	17.0235	4.20118	3.21506	7.64933	4.68848	17.4495	-4.35867	14.6216	-6.40364	13.8178	-0.0907576	3.33733	-10.6028	-6.91782	-3.93173	-12.8069	27.448	3.59864	21.1727	-5.35048	21.4395	4.80067	6.134	-1.16182	-4.81976	-9.13718	-5.76482	-4.24536
44	0.108785	9.19524	-4.72931	-6.43497	-5.48824	-8.22082	-5.66324	-3.17009	-0.417263	-8.53345	0.378	-4.13116	-1.46221	-1.49645	-5.14852	9.46467	15.9418	6.45725	-10.6106	0.301051	31.5535	16.9752	2.812	0.562091	7.27126	1.15717	14.449	-5.53184	16.4508	-4.87379	8.7833	1.43883	0.905313	-11.3426	-6.49082	-5.14315	-12.3691	24.365	0.112394	18.5236	-6.30234	16.35	0.747	2.95695	-3.19873	-5.04867	-7.4709	-4.44834	-6.71461
45	-0.0901801	8.78056	-4.68511	-5.198	-3.38	-8.36244	-6.20489	-3.974	-3.43533	-7.39333	-2.66167	-3.03889	-2.88233	1.663	-6.631	7.53089	14.7467	11.677	-9	1.37589	32.5782	18.0163	2.74167	-0.668333	7.70833	-1.30478	12.443	-5.78578	18.633	-2.61967	4.67656	3.67967	-0.832444	-11.3134	-5.268	-5.46967	-11.174	22.298	-2.47189	16.4492	-6.18656	11.5383	-2.48789	1.03722	-4.061	-4.72956	-5.05967	-2.36033	-8.166
46	0.525069	8.70956	-3.48418	-3.15582	-0.856182	-7.75173	-5.71455	-3.71955	-5.55927	-5.28991	-4.59418	-0.786455	-3.23309	4.888	-6.99045	6.14191	14.478	16.5078	-6.93091	3.63145	33.4426	19.8224	3.98718	-0.369091	8.72282	-2.72327	11.4941	-5.32836	20.8005	0.202636	1.80782	6.45291	-1.86655	-10.654	-3.28945	-4.96309	-9.36191	21.281	-4.06482	15.0127	-5.26945	7.20309	-4.848	0.476818	-3.66764	-3.965	-1.96173	0.628	-8.57182
47	1.853	8.84755	-1.29225	-0.406848	2.62088	-6.5056	-4.21826	-2.72064	-6.72569	-2.07482	-5.367	2.31282	-2.43803	7.38855	-6.27197	5.27371	15.0334	20.6571	-4.28673	6.76198	34.0533	22.0375	6.34639	1.244	10.1316	-3.20878	11.4651	-4.3703	22.7927	3.43264	0.359657	9.56451	-2.14232	-9.53257	-0.864455	-3.60585	-7.04027	21.125	-4.66078	14.3334	-3.76629	3.74136	-6.27756	1.23053	-2.18418	-2.76451	1.5687	4.41015	-7.91218
48	3.77225	9.04417	1.6201	2.98267	6.95806	-4.62296	-1.77149	-1.22345	-6.9379	2.21888	-4.96458	5.96549	-0.430152	8.61855	-4.49967	4.9573	16.3003	23.9581	-1.03336	10.4796	34.3561	24.3427	9.46412	3.72553	11.8146	-2.88722	12.1029	-3.0459	24.6161	6.92173	0.351293	12.7976	-1.60609	-8.1338	1.82455	-1.35164	-4.11718	21.578	-4.35259	14.5603	-1.82668	1.73703	-6.916	3.20403	0.305273	-1.02937	5.12857	8.6231	-6.1699
49	6.12507	9.16766	4.80794	6.77973	11.5455	-1.99958	1.46903	0.532636	-6.26373	6.96309	-3.31845	9.87176	2.60673	8.32727	-1.72827	5.329	18.1665	26.3503	2.60591	14.4552	34.3205	26.5024	12.9109	6.61033	13.6445	-1.89379	13.189	-1.42	26.2922	10.4275	1.65509	15.9356	-0.272758	-6.63073	4.72627	1.83255	-0.534636	22.459	-3.28624	15.7128	0.507848	1.59673	-6.8	6.18767	3.622	1.3663	8.25227	12.8223	-3.40558
50	8.74064	9.12496	7.85365	10.7153	15.7518	1.38867	5.22259	2.47009	-4.76354	11.5282	-0.366	13.7606	6.20312	6.75055	1.8587	6.52133	20.5058	27.8762	6.25009	18.335	33.9488	28.3691	16.2755	9.52674	15.4562	-0.379434	14.57	0.52696	27.7872	13.6866	4.01148	18.7956	1.75459	-5.13141	7.89118	5.889	3.519	23.626	-1.58252	17.5834	3.27408	3.20409	-5.91267	9.82095	7.42364	4.40782	10.7252	16.6265	0.168384
51	11.44	8.86463	10.5685	14.4687	19.0329	5.38403	9.15068	4.82436	-2.45225	15.4439	3.70818	17.3674	9.8	4.50545	5.92376	8.42958	23.1576	28.6229	9.54682	21.7648	33.2813	29.8619	19.2375	12.2202	17.0901	1.55944	16.0851	2.98581	29.025	16.4479	7.04229	21.2227	4.38399	-3.6198	11.3635	10.5846	7.66391	24.916	0.689202	19.8161	6.53576	6.06248	-4.211	13.7773	11.2822	7.84302	12.4898	19.7808	4.22773
52	14.037	8.40809	12.9889	17.7198	21.1822	9.61588	12.9225	7.843	0.547818	18.4455	8.30027	20.4709	12.9155	2.01564	10.0649	10.7382	25.89	28.7738	12.26	24.5001	32.3948	30.9459	21.6139	14.5392	18.4232	3.86045	17.5487	6.06488	29.9334	18.5427	10.3184	23.1335	7.46352	-1.92382	15.0745	15.4725	11.5125	26.148	3.43824	22.0084	10.2506	9.559	-1.68767	17.7142	14.7993	11.217	13.5942	22.1662	8.43885
53	16.3712	7.83017	15.2517	20.2198	22.3157	13.7073	16.2742	11.4289	3.9918	20.4756	12.7879	22.9682	15.2908	-0.328727	13.9308	13.0944	28.4656	28.5169	14.2756	26.4768	31.3737	31.6234	23.3616	16.4092	19.3851	6.4104	18.7936	9.51866	30.4701	19.9278	13.448	24.5276	10.705	0.201596	18.8497	20.093	14.77	27.165	6.47178	23.874	14.2379	13.186	1.60878	21.3097	17.6811	14.1522	14.1323	23.7868	12.5249
54	18.3148	7.21719	17.455	21.8102	22.5866	17.3448	19.0163	15.2549	7.603	21.6132	16.7256	24.8076	16.8221	-2.26491	17.2694	15.2018	30.6903	27.9744	15.5757	27.7083	30.2735	31.9294	24.4894	17.8136	19.9602	9.08145	19.7112	12.8209	30.6164	20.6494	16.1318	25.4279	13.7653	2.83277	22.4275	24.0843	17.2608	27.865	9.51811	25.2499	18.2466	16.5788	5.55611	24.2493	19.7721	16.4364	14.148	24.7119	16.265
55	19.7894	6.66556	19.6795	22.4253	22.1775	20.2935	21.0543	18.8439	11.1018	22.005	19.8315	26.0087	17.5488	-3.71109	19.9271	16.8402	32.4415	27.243	16.2305	28.2823	29.124	31.9198	25.0516	18.7755	20.1731	11.7722	20.2622	15.4963	30.3854	20.7977	18.1787	25.8894	16.3239	5.73727	25.5143	27.204	18.9305	28.198	12.3052	26.0791	21.9766	19.4715	9.931	26.3879	21.0526	18.0069	13.7954	25.06	19.4843
56	20.7658	6.25958	21.8798	22.266	21.3137	22.4461	22.3924	21.745	14.2588	21.908	21.9887	26.6483	17.5967	-4.703	21.8487	17.8682	33.6824	26.3937	16.369	28.3354	27.9424	31.6583	25.1353	19.3354	20.0804	14.403	20.452	17.317	29.8294	20.5607	19.5038	25.9788	18.1686	8.50833	27.898	29.3477	19.832	28.157	14.6209	26.3756	25.164	21.6867	14.409	27.7437	21.608	18.8966	13.2066	24.9701	22.0624
57	21.2496	6.02963	23.7705	21.521	20.1971	23.7889	23.1049	23.5465	16.9211	21.4808	23.2428	26.8205	17.1178	-5.32209	23.0668	18.2342	34.4385	25.4775	16.1075	28.0163	26.7315	31.2043	24.8532	19.5421	19.7608	16.8387	20.3005	18.2353	29.0295	20.0638	20.1224	25.7685	19.2046	10.7485	29.3869	30.5475	20.0546	27.773	16.3443	26.1922	27.6472	23.1316	18.6179	28.3805	21.5509	19.1869	12.5075	24.5773	23.9578
58	21.301	5.96368	25.0347	20.3864	18.9228	24.4108	23.3068	24.3826	19.0193	20.8518	23.7569	26.6301	16.2585	-5.721	23.6776	17.9794	34.7673	24.5321	15.5931	27.4598	25.4972	30.6038	24.3225	19.4481	19.3015	18.8712	19.8468	18.3707	28.0749	19.4232	20.1315	25.3311	19.463	12.1555	30.113	30.9462	19.8175	27.115	17.4459	25.6028	29.3413	23.7998	22.2693	28.4153	21.0982	18.9827	11.7857	23.9844	25.2092
59	20.9996	6.00116	25.5417	19.0248	17.5593	24.5223	23.1223	24.4125	20.556	20.1101	23.7185	26.1957	15.1465	-5.94064	23.8021	17.2002	34.7463	23.5711	14.9124	26.7746	24.2449	29.8908	23.639	19.1083	18.7901	20.4148	19.1542	17.8888	27.0533	18.7355	19.6687	24.73	19.1282	12.5493	30.172	30.7211	19.2642	26.271	17.9673	24.6997	30.2822	23.7527	25.1696	27.9928	20.3847	18.3913	11.0976	23.2572	25.9083
60	20.4314	6.08073	25.3017	17.5504	16.1365	24.2648	22.6631	23.842	21.5863	19.3095	23.2998	25.5806	13.9052	-6.00327	23.5566	16.0163	34.4541	22.5984	14.1284	26.0478	22.9856	29.0971	22.8663	18.5812	18.2884	21.4572	18.2918	16.9459	26.0385	18.065	18.878	24.0185	18.3433	11.8866	29.7095	30.0638	18.5162	25.315	18.003	23.5842	30.6222	23.0834	27.229	27.2475	19.5073	17.4894	10.4582	22.4404	26.1658
61	19.6767	6.16871	24.4976	16.0298	14.6209	23.7621	22.0231	22.8801	22.1827	18.454	22.6675	24.8335	12.6515	-5.94727	23.0449	14.5529	33.9519	21.6254	13.2869	25.3402	21.7346	28.2496	22.0471	17.9264	17.8268	22.0385	17.3109	15.7587	25.0969	17.4458	17.8871	23.2317	17.2672	10.2425	28.8971	29.1817	17.6856	24.297	17.6787	22.3515	30.507	21.8881	28.461	26.323	18.5262	16.3219	9.84215	21.5757	26.0937
62	18.8017	6.25821	23.2608	14.4737	12.9814	23.1262	21.279	21.684	22.4533	17.5224	21.9115	23.9806	11.4503	-5.83018	22.3487	12.9532	33.2878	20.6582	12.4131	24.6762	20.5158	27.3691	21.2156	17.191	17.4065	22.2264	16.2448	14.4351	24.2876	16.8613	16.798	22.4055	16.0499	7.78597	27.8783	28.1842	16.862	23.241	17.1248	21.0794	30.0876	20.2608	28.9639	25.2892	17.4735	14.9527	9.21413	20.6824	25.803
63	17.8604	6.35597	21.7056	12.8735	11.2325	22.4471	20.4921	20.3709	22.4873	16.4714	21.0906	23.0289	10.3182	-5.69018	21.5275	11.3393	32.4957	19.6933	11.5171	24.0519	19.3382	26.4641	20.3957	16.3985	17.0132	22.1064	15.122	13.0355	23.6504	16.268	15.693	21.5628	14.8138	4.77353	26.7477	27.1321	16.1	22.167	16.4546	19.8246	29.483	18.2878	28.8812	24.1883	16.365	13.4061	8.58783	19.7564	25.4019
64	16.8683	6.4635	19.9434	11.2385	9.40427	21.7617	19.7016	19.0055	22.3365	15.254	20.2516	21.973	9.25564	-5.564	20.6126	9.80227	31.5981	18.7425	10.6124	23.4587	18.1964	25.5353	19.5925	15.5545	16.6279	21.7643	13.9817	11.5965	23.1952	15.6363	14.6445	20.7106	13.6716	1.51864	25.5326	26.0565	15.4175	21.098	15.7607	18.6133	28.7692	16.0268	28.361	23.0498	15.2043	11.6805	8.01736	18.7876	24.9696
65	15.8664	6.58246	18.0901	9.57809	7.56927	21.0471	18.9233	17.6315	22.0402	13.8288	19.4414	20.8266	8.25788	-5.48055	19.6207	8.39608	30.6117	17.8283	9.702	22.8782	17.0877	24.5884	18.7845	14.6635	16.2356	21.3063	12.8589	10.0921	22.9002	14.9629	13.7085	19.8394	12.6504	-1.66787	24.2153	24.9772	14.7924	20.05	15.106	17.4452	27.9828	13.5102	27.5083	21.9098	13.9855	9.793	7.54597	17.7635	24.5407
66	14.8558	6.70705	16.2617	7.89767	5.78679	20.2503	18.1595	16.2642	21.6232	12.173	18.6881	19.5995	7.29639	-5.44727	18.57	7.13463	29.5411	16.9594	8.77545	22.2811	16.0049	23.6341	17.9395	13.7328	15.8296	20.7861	11.7525	8.43735	22.7256	14.2517	12.9144	18.9418	11.7206	-4.54948	22.7806	23.8995	14.1764	19.05	14.5235	16.3106	27.1314	10.7831	26.4559	20.7287	12.6964	7.79706	7.18584	16.6639	24.1196
67	13.8361	6.82755	14.537	6.204	4.124	19.3203	17.401	14.88	21.109	10.309	17.989	18.2983	6.328	-5.471	17.478	6.00767	28.387	16.1213	7.818	21.6453	14.935	22.677	17.033	12.776	15.398	20.2197	10.617	6.68733	22.6263	13.498	12.262	18.0197	10.8263	-6.99033	21.222	22.77	13.515	18.123	14.0183	15.1777	26.208	7.934	25.2787	19.4157	11.293	5.76567	6.94133	15.483	23.6977
68	12.8032	6.92913	12.9343	4.52012	2.67891	18.2145	16.6305	13.4131	20.5195	8.28048	17.2979	16.9024	5.33042	-5.56855	16.3507	4.99447	27.1461	15.29	6.80773	20.9598	13.8752	21.7189	16.0401	11.813	14.9112	19.5931	9.38467	4.95471	22.5536	12.6337	11.727	17.0701	9.92411	-8.9314	19.5173	21.4973	12.7667	17.27	13.5737	13.9925	25.2017	5.158	24.0309	17.9917	9.73445	3.77048	6.79742	14.2364	23.2561
69	11.7538	7.00154	11.4195	2.87727	1.46036	16.9036	15.8327	11.7749	19.8637	6.16745	16.5647	15.3655	4.31321	-5.70527	15.1833	4.06494	25.8085	14.4355	5.741	20.2222	12.8366	20.7581	14.9425	10.8669	14.3369	18.8645	8.00364	3.34937	22.463	11.6214	11.2737	16.0853	8.99511	-10.3693	17.6836	20.13	11.9144	16.478	13.1609	12.7018	24.1108	2.63439	22.7242	16.527	8.07464	1.88318	6.72514	12.9557	22.7721
70	10.6831	7.03771	9.95673	1.29818	0.483091	15.3623	14.9972	9.90355	19.1362	4.02991	15.7704	13.6364	3.281	-5.85782	13.9787	3.17767	24.3537	13.5324	4.62855	19.4406	11.8344	19.7998	13.7257	9.95639	13.6526	17.9737	6.45718	1.96521	22.3185	10.4424	10.8598	15.0429	8.042	-11.3424	15.7147	18.7047	10.92	15.731	12.7346	11.2517	22.9252	0.402818	21.3453	15.046	6.366	0.160879	6.71555	11.6791	22.2338
71	9.59354	7.03497	8.53526	-0.185758	-0.259909	13.6416	14.1193	7.803	18.332	1.95755	14.9042	11.7331	2.2547	-6.02345	12.7515	2.28713	22.7702	12.5594	3.48491	18.6357	10.879	18.8453	12.3862	9.08953	12.8409	16.9478	4.80203	0.873061	22.0905	9.07921	10.4424	13.8922	7.08899	-11.9133	13.5996	17.2112	9.77418	15.009	12.2335	9.60181	21.6332	-1.52245	19.8644	13.5288	4.66527	-1.33922	6.76814	10.4442	21.6494
72	8.49463	6.99492	7.16886	-1.54367	-0.758455	11.777	13.186	5.55473	17.4691	0.0415152	13.9623	9.69598	1.269	-6.22164	11.5249	1.3619	21.0619	11.4927	2.33145	17.8216	9.97781	17.8936	10.9272	8.26396	11.8959	15.8142	3.13824	0.100465	21.752	7.53752	9.98795	12.5936	6.16275	-12.16	11.35	15.648	8.51018	14.299	11.6024	7.74564	20.2511	-3.12427	18.2402	11.9452	3.03236	-2.60145	6.88327	9.28834	21.0371
73	7.39563	6.92189	5.88773	-2.75464	-1.05527	9.79545	12.1643	3.27536	16.5625	-1.66727	12.9284	7.57845	0.352818	-6.46536	10.3084	0.393091	19.2217	10.3094	1.19364	17.0065	9.14245	16.9505	9.35845	7.46727	10.822	14.5943	1.558	-0.430727	21.287	5.85655	9.46864	11.1124	5.26645	-12.1665	9.01373	14.0199	7.18036	13.589	10.8038	5.71727	18.8025	-4.42491	16.449	10.2987	1.51327	-3.62973	7.04645	8.23027	20.4134
74	6.30644	6.81614	4.75346	-3.79633	-1.17755	7.72484	11.0144	1.092	15.6157	-3.14358	11.762	5.44551	-0.479152	-6.75827	9.10052	-0.628	17.2349	9.01606	0.0918182	16.2033	8.38278	16.0224	7.711	6.68106	9.822	13.3029	0.116485	-0.759818	20.6867	4.11833	8.85551	9.41298	4.38573	-12.0082	6.65045	12.331	5.83882	12.858	9.81919	3.61427	17.2846	-5.46558	14.4808	8.58532	0.134091	-4.4356	7.24182	7.25861	19.7861
75	5.23469	6.68007	3.82849	-4.67191	-1.17421	5.61358	9.71469	-0.901818	14.6272	-4.39697	10.4102	3.36596	-1.22512	-7.09973	7.90839	-1.72257	15.1041	7.61743	-0.966727	15.4245	7.70267	15.095	6.03597	5.87005	9.23167	11.9552	-1.16618	-0.920343	19.9393	2.40924	8.1269	7.52063	3.49123	-11.7462	4.35855	10.5951	4.51882	12.075	8.6478	1.55832	15.6719	-6.29306	12.3959	6.81967	-1.09973	-5.04371	7.45818	6.34987	19.1437
76	4.15767	6.49968	3.13455	-5.403	-1.10791	3.53779	8.27664	-2.66973	13.5844	-5.47218	8.84018	1.43418	-1.88691	-7.47655	6.73936	-2.88836	12.8447	6.12973	-1.97582	14.6822	7.09803	14.1299	4.38509	4.98318	6.84585	10.5769	-2.296	-0.938212	19.0191	0.798455	7.27564	5.53182	2.5543	-11.4205	2.26509	8.843	3.23864	11.201	7.31118	-0.329818	13.9084	-6.95073	10.2567	5.04627	-2.19473	-5.48936	7.68582	5.48027	18.4605
77	3.10877	6.29364	2.66557	-5.99697	-1.02058	1.56027	6.75052	-4.20282	12.4634	-6.406	7.0937	-0.303586	-2.48015	-7.87164	5.59639	-4.09869	10.4983	4.58096	-2.93109	13.9814	6.55718	13.0876	2.79948	4.02496	5.27767	9.18334	-3.294	-0.831515	17.912	-0.665212	6.31628	3.53643	1.57151	-11.0611	0.450909	7.13076	2.01518	10.212	5.85942	-1.96784	11.9313	-7.47452	8.11822	3.3226	-3.16018	-5.81228	7.9077	4.62437	17.7113
78	2.08078	6.06246	2.37033	-6.46533	-0.969333	-0.278222	5.18244	-5.5	11.2298	-7.23133	5.23767	-1.834	-3.01867	-8.265	4.48467	-5.32689	8.11956	3.00833	-3.826	13.3219	6.06522	11.9413	1.31033	3.03722	3.63189	7.77389	-4.18	-0.622667	16.6099	-1.96333	5.27256	1.59967	0.555667	-10.6939	-1.07	5.51633	0.875	9.099	4.35722	-3.31533	9.73844	-7.897	6.01822	1.71189	-4.01	-6.04533	8.07822	3.76278	16.8701
79	1.09376	5.81509	2.15797	-6.82527	-1.01664	-1.94994	3.60764	-6.55218	9.86233	-7.97873	3.34982	-3.149	-3.517	-8.62627	3.418	-6.54388	5.7773	2.77497	-4.62927	12.705	5.60164	10.6715	-0.0586364	2.02718	1.95473	6.34652	-4.97073	-0.348758	15.097	-3.09582	4.16839	-0.221182	-0.475394	-10.3404	-2.29191	4.04473	-0.145091	7.874	2.85894	-4.36439	7.40603	-8.25127	3.99267	0.241364	-4.75491	-6.21279	8.15642	2.89215	15.9026
80	0.108263	5.55108	1.96597	-7.09327	-1.2183	-3.44622	2.06479	-7.42045	8.37354	-8.67194	1.49782	-4.26512	-3.99052	-8.94882	2.41109	-7.70388	3.55022	0.00244444	-5.32091	12.1265	5.14501	9.27376	-1.28973	1.01363	0.301737	4.90731	-5.68424	-0.0464949	13.3508	-4.06412	3.02909	-1.87792	-1.50002	-10.0132	-3.30609	2.73091	-1.05618	6.564	1.40229	-5.13264	5.04104	-8.55939	2.09067	-1.08534	-5.41564	-6.34268	8.09924	2.02184	14.7622
81	-0.824649	5.28408	1.73373	-7.28215	-1.59015	-4.7693	0.594455	-8.13709	6.80459	-9.33533	-0.259758	-5.20742	-4.45624	-9.23045	1.47121	-8.76161	1.509	-1.38248	-5.88218	11.5771	4.67625	7.77976	-2.37509	0.0279697	-1.27117	3.46017	-6.33242	0.235596	11.3698	-4.85952	1.88929	-3.3309	-2.49297	-9.72112	-4.16891	1.56791	-1.88118	5.216	0.0148182	-5.65903	2.74333	-8.83876	0.362444	-2.28326	-6.01645	-6.47207	7.87065	1.15981	13.3923
82	-1.71703	5.01576	1.41064	-7.41791	-2.11155	-5.91227	-0.769636	-8.72473	5.20427	-9.99427	-1.87682	-5.98718	-4.93055	-9.47318	0.600727	-9.70327	-0.301364	-2.67836	-6.304	11.0482	4.17945	6.248	-3.31518	-0.929545	-2.71745	2.01382	-6.92455	0.454182	9.20009	-5.51327	0.788545	-4.58209	-3.43091	-9.46327	-4.92382	0.534727	-2.64264	3.864	-1.27773	-5.99064	0.576909	-9.10618	-1.157	-3.37482	-6.58664	-6.62709	7.40691	0.312636	11.7881
83	-2.56642	4.75053	0.960293	-7.51627	-2.75291	-6.88338	-2.00457	-9.201	3.6111	-10.6503	-3.33073	-6.63122	-5.41945	-9.67918	-0.199758	-10.5205	-1.8567	-3.87532	-6.59	10.5268	3.64411	4.73982	-4.10773	-1.88041	-4.00544	0.585434	-7.47855	0.555495	6.93105	-6.05091	-0.236283	-5.65206	-4.29424	-9.22749	-5.60282	-0.396424	-3.35991	2.53	-2.4529	-6.18217	-1.42338	-9.37045	-2.42578	-4.3744	-7.15318	-6.80834	6.62871	-0.509626	10.0236
84	-3.36936	4.49613	0.377576	-7.57673	-3.47618	-7.70646	-3.09151	-9.57545	2.07766	-11.2853	-4.6127	-7.157	-5.92294	-9.86118	-0.929212	-11.1942	-3.15728	-4.95991	-6.75418	9.99055	3.07054	3.30903	-4.75027	-2.84853	-5.12098	-0.812343	-8.01482	0.481798	4.67427	-6.49079	-1.16087	-6.56119	-5.0618	-8.99936	-6.22636	-1.26115	-4.045	1.231	-3.49577	-6.29946	-3.24351	-9.627	-3.46156	-5.29639	-7.73573	-7.00624	5.49341	-1.29734	8.20291
85	-4.12014	4.26087	-0.319758	-7.59564	-4.23945	-8.39521	-4.01779	-9.86591	0.656121	-11.8682	-5.73209	-7.56921	-6.44036	-10.0301	-1.58382	-11.7062	-4.2223	-5.92161	-6.81182	9.41479	2.4703	2.00064	-5.27009	-3.81855	-6.06658	-2.16639	-8.54209	0.20503	2.53606	-6.84382	-1.97121	-7.323	-5.71509	-8.76785	-6.80818	-2.09355	-4.70173	-0.019	-4.40567	-6.40185	-4.88194	-9.87027	-4.26833	-6.15567	-8.34191	-7.20724	4.05573	-2.03715	6.42661
86	-4.81058	4.05189	-1.1362	-7.58294	-5.00127	-8.96298	-4.77524	-10.0855	-0.619687	-12.3613	-6.69994	-7.87823	-6.95727	-10.1967	-2.15236	-12.0545	-5.0776	-6.74818	-6.77436	8.77914	1.85755	0.848697	-5.69588	-4.75132	-6.85318	-3.4619	-9.05397	-0.278636	0.587727	-7.12136	-2.65667	-7.95182	-6.23927	-8.52952	-7.35136	-2.90576	-5.32791	-1.205	-5.18981	-6.52798	-6.34303	-10.0906	-4.859	-6.95076	-8.96736	-7.39591	2.48046	-2.71529	4.78578
87	-5.43084	3.87171	-2.02941	-7.54542	-5.72618	-9.42102	-5.3624	-10.2381	-1.72034	-12.7303	-7.50655	-8.09563	-7.45373	-10.3748	-2.61242	-12.2445	-5.74575	-7.41787	-6.65327	8.06742	1.25269	-0.124242	-6.03876	-5.62025	-7.50029	-4.67956	-9.53433	-0.947889	-1.12804	-7.34721	-3.20606	-8.46335	-6.6132	-8.28838	-7.85518	-3.69176	-5.91973	-2.315	-5.86078	-6.70731	-7.62404	-10.2747	-5.25567	-7.67407	-9.59709	-7.54405	0.901434	-3.32346	3.35739
88	-5.9707	3.72034	-2.91167	-7.48245	-6.37236	-9.77661	-5.78091	-10.3245	-2.61852	-12.9509	-8.129	-8.20721	-7.90518	-10.567	-2.93991	-12.2829	-6.24418	-7.94155	-6.46091	7.27397	0.684364	-0.907636	-6.30864	-6.39548	-8.03333	-5.78645	-9.96782	-1.76173	-2.58688	-7.54327	-3.60015	-8.86824	-6.83009	-8.05312	-8.31345	-4.43082	-6.46336	-3.339	-6.43812	-6.95915	-8.74379	-10.4093	-5.48033	-8.31839	-10.2111	-7.63142	-0.581848	-3.85303	2.19464
89	-6.42157	3.59668	-3.75556	-7.396	-6.91533	-10.0437	-6.04078	-10.345	-3.29922	-13.0347	-8.54333	-8.21933	-8.28233	-10.757	-3.12167	-12.1799	-6.59511	-8.32456	-6.211	6.40411	0.180222	-1.498	-6.514	-7.05056	-8.45911	-6.74667	-10.342	-2.65656	-3.782	-7.72733	-3.813	-9.17478	-6.90367	-7.83389	-8.719	-5.095	-6.938	-4.271	-6.94067	-7.29222	-9.698	-10.4887	-5.54867	-8.85211	-10.788	-7.63967	-1.90522	-4.29056	1.31667
90	-6.77281	3.49846	-4.56069	-7.28121	-7.35364	-10.234	-6.17008	-10.2869	-3.76491	-12.9762	-8.73124	-8.17335	-8.55833	-10.888	-3.15703	-11.9474	-6.81941	-8.56539	-5.92245	5.47854	-0.240404	-1.88867	-6.66242	-7.57229	-8.77039	-7.55014	-10.6414	-3.5307	-4.71877	-7.90715	-3.80703	-9.39307	-6.83548	-7.6329	-9.04618	-5.66512	-7.31345	-5.105	-7.37707	-7.69058	-10.4824	-10.5212	-5.46422	-9.24173	-11.2923	-7.54892	-3.01946	-4.62997	0.709091
91	-7.018	3.42724	-5.28809	-7.14155	-7.67336	-10.3454	-6.20264	-10.1555	-4.02682	-12.7795	-8.68864	-8.09882	-8.72045	-10.9829	-3.05291	-11.5955	-6.92127	-8.66273	-5.61427	4.54909	-0.566273	-2.071	-6.75527	-7.963	-8.95627	-8.19327	-10.8471	-4.29836	-5.41045	-8.08182	-3.54218	-9.523	-6.63927	-7.44936	-9.27645	-6.118	-7.57709	-5.83	-7.74818	-8.12318	-11.0913	-10.5169	-5.214	-9.47236	-11.6968	-7.353	-3.89445	-4.87464	0.331636
92	-7.15075	3.38727	-5.88144	-6.98864	-7.85827	-10.3712	-6.17052	-9.94436	-4.13673	-12.4591	-8.42276	-8.01256	-8.76664	-11.0898	-2.81955	-11.1298	-6.89465	-8.6168	-5.29682	3.66337	-0.787838	-2.03294	-6.78945	-8.23507	-9.00627	-8.67832	-10.944	-4.88354	-5.87885	-8.24788	-2.97368	-9.57127	-6.33624	-7.28317	-9.38809	-6.36294	-7.72545	-6.429	-8.04481	-8.5517	-11.5175	-10.4833	-4.76678	-9.54	-11.9731	-7.07504	-4.5328	-5.03405	0.134505
93	-7.1623	3.38483	-6.30136	-6.8313	-7.89991	-10.3066	-6.10265	-9.65818	-4.11646	-12.0323	-7.94948	-7.90661	-8.70603	-11.0818	-2.471	-10.5548	-6.73618	-8.41886	-4.971	2.83773	-0.88096	-1.75964	-6.76342	-8.39911	-8.91322	-9.00504	-10.9269	-5.22314	-6.14974	-8.39636	-2.04875	-9.54379	-5.92959	-7.1241	-9.37045	-6.29476	-7.764	-6.89	-8.25107	-8.93873	-11.7484	-10.4217	-4.12856	-9.44504	-12.0956	-6.72789	-4.93699	-5.1171	0.0848182
94	-7.04833	3.4332	-6.5347	-6.67591	-7.81955	-10.1565	-6.01155	-9.31336	-3.97594	-11.5114	-7.316	-7.74952	-8.56627	-10.9893	-2.025	-9.87894	-6.43164	-8.04448	-4.61682	2.0817	-0.779394	-1.22691	-6.67836	-8.45791	-8.67752	-9.17512	-10.7945	-5.27191	-6.24967	-8.517	-0.724152	-9.44576	-5.40373	-6.95048	-9.20873	-6.01845	-7.70909	-7.193	-8.35236	-9.23791	-11.7695	-10.3245	-3.294	-9.20476	-12.0581	-6.32812	-5.12303	-5.12788	0.181182
95	-6.80792	3.54295	-6.54492	-6.51985	-7.62818	-9.93874	-5.87888	-8.89582	-3.72391	-10.9255	-6.5517	-7.48193	-8.36624	-10.806	-1.48567	-9.11365	-5.93639	-7.50181	-4.19355	1.41829	-0.764	-0.395667	-6.53712	-8.40783	-8.30594	-9.20217	-10.5498	-4.97453	-6.20156	-8.59403	1.01767	-9.27794	-4.71052	-6.73871	-8.88655	-5.64961	-7.58418	-7.325	-8.33996	-9.40183	-11.6186	-10.1891	-2.26933	-8.83098	-11.8743	-5.89753	-5.10329	-5.06507	0.461101
96	-6.43229	3.7358	-6.32061	-6.33909	-7.3433	-9.68086	-5.67075	-8.42055	-3.3464	-10.302	-5.6703	-7.07839	-8.11991	-10.5156	-0.831909	-8.26567	-5.16273	-6.76264	-3.64136	0.886909	-0.764	0.805182	-6.34485	-8.23899	-7.8077	-9.12364	-10.199	-4.36407	-6.01581	-8.60103	3.17297	-9.03382	-3.75981	-6.46603	-8.41436	-5.20285	-7.41345	-7.284	-8.21041	-9.39095	-11.3266	-10.0243	-1.04322	-8.37055	-11.5735	-5.44053	-4.87477	-4.90725	1.02137
97	-5.86359	4.10943	-5.84048	-6.09473	-6.97255	-9.39358	-5.36182	-7.92709	-2.78106	-9.65573	-4.64545	-6.52121	-7.83255	-10.088	0.0242727	-7.33197	-3.93815	-5.73276	-2.87409	0.716	2.97103	2.47318	-6.10291	-7.93042	-7.18461	-8.95167	-9.74873	-3.46258	-5.67806	-8.51255	5.71139	-8.70548	-3.103	-6.10785	-7.83127	-4.64445	-7.21455	-7.068	-7.949	-9.17482	-10.9279	-9.84345	0.448333	-7.87103	-11.1858	-4.93624	-4.46145	-4.60467	2.04779
98	-5.13796	4.61012	-5.0687	-5.729	-6.522	-9.07512	-4.92323	-7.42945	-1.89161	-9.00282	-4.292	-5.79444	-7.49764	-9.51464	1.28	-6.3041	-1.97268	-5.289	-1.74255	0.716	5.97947	4.66112	-5.7923	-7.43306	-6.42823	-8.6776	-9.21106	-2.24135	-5.14883	-8.30676	8.56279	-8.28142	-0.417586	-5.63845	-7.17282	-3.89852	-6.992	-6.667	-7.52459	-8.73573	-10.4566	-9.66173	2.32511	-7.37062	-10.6935	-4.33795	-3.83945	-4.09277	3.77014
99	-4.05503	5.37374	-3.90334	-5.13961	-5.97621	-8.71891	-4.2729	-6.92582	-0.425444	-8.35755	-4.292	-5.574	-7.09773	-8.781	3.16836	-5.17	0.981404	-1.48804	-0.0207273	2.86099	9.70754	7.33152	-5.403	-6.6588	-5.52767	-8.27896	-8.60688	-0.582525	-4.32489	-7.97542	11.6382	-7.74771	3.57382	-5.01922	-6.45736	-3.723	-6.73036	-6.049	-6.88543	-8.05633	-9.94005	-9.50103	4.67956	-6.8647	-10.0206	-4.223	-2.92356	-3.2813	6.30517
100	-2.51899	6.42962	-2.097	-5.054	-5.279	-8.309	-3.272	-6.396	1.903	-7.729	1.843	-2.003	-6.589	-8.61	5.778	-3.898	4.918	2.944	2.497	5.593	13.981	10.388	-5.403	-6.651	-4.458	-7.724	-7.954	1.7	-4.292	-7.533	14.875	-7.082	8.131	-4.192	-5.659	-0.242	-6.371	-5.096	-5.966	-7.124	-9.397	-9.382	7.501	-6.309	-9.146	-4.223	-1.469	-2.005	9.613
[truncated: 40 more columns]

## Sheet: Rotation RAnkleFlex B3FaCoM
all values Right	mean	std	steps
1	-5.87115	10.8798	-0.948	-1.423	-3.063	-2.836	-4.039	-0.721	-4.377	-57.097	-4.905	-6.122	-5.58	-6.365	-5.853	-1.959	5.07	-8.799	-4.053	-5.456	-6.493	-5.843	-2.113	-0.437	-7.463	-8.358	-4.132	4.343	-2.515	-10.102	-5.176	-3.297	-2.197	0.228	-2.177	-4.477	-0.667	-4.59	4.344	-2.121	-3.248	-51.939	-0.272	-5.8	-4.773	-3.272	-11.148	-8.573	-1.666
2	-5.12395	6.69395	-0.851636	-1.80074	-2.46509	-2.94078	-5.057	-0.693545	-4.86457	-34.0973	-5.87724	-6.79082	-5.72964	-7.22114	-6.68228	-3.06035	4.32039	-8.51436	-4.80071	-3.293	-5.77042	-5.98964	-2.79166	-0.0210606	-7.57585	-6.69339	-3.49077	4.815	-2.48536	-9.32639	-5.50069	-3.51343	-2.67218	0.595697	-2.49359	-5.46766	1.28926	-5.33251	3.1998	-2.36909	-4.04488	-31.197	-0.251111	-7.46785	-5.45179	-3.19362	-11.4198	-7.47164	-0.426697
3	-4.36252	4.16817	-0.679091	-2.23755	-2.02883	-3.32433	-5.58233	-1.03915	-5.2721	-17.6771	-6.79102	-6.59736	-5.4863	-7.33701	-7.05405	-3.72215	3.60189	-7.47903	-5.87909	-0.990152	-4.40533	-5.2963	-3.06386	0.206182	-7.03027	-4.47976	-2.82618	5.43133	-1.787	-7.34457	-5.26003	-3.59826	-3.10273	0.660545	-2.51934	-6.60285	3.42163	-5.84899	2.29801	-2.526	-4.513	-16.0886	-0.469556	-8.57782	-5.78676	-2.94155	-10.7948	-5.79179	1.00293
4	-3.55669	3.25626	-0.396455	-2.57352	-1.81545	-3.783	-5.47	-1.86009	-5.44897	-7.32382	-7.10358	-5.60109	-4.85715	-6.60085	-6.78812	-3.6847	3.14052	-5.92173	-7.16212	1.23109	-2.66839	-4.01691	-2.86142	0.180545	-5.90676	-1.99903	-2.36642	6.24573	-0.641545	-4.75794	-4.52482	-3.43961	-3.41473	0.373848	-2.06327	-7.58739	5.49527	-5.99718	1.8973	-2.49545	-4.61173	-6.14667	-0.983333	-8.72706	-5.70518	-2.48855	-9.33164	-3.88555	2.43585
5	-2.69059	3.19118	-0.00645455	-2.60426	-2.18727	-4.06833	-4.72844	-2.86226	-5.24313	-1.91364	-6.45495	-4.05018	-3.87957	-5.17225	-5.88726	-2.95797	3.05801	-4.0537	-8.37529	3.28288	-0.824404	-2.45424	-2.18097	-0.0770909	-4.37791	0.47796	-2.31966	7.25976	0.654818	-2.04405	-3.43781	-2.94753	-3.52236	-0.133263	-1.11875	-8.05386	7.34347	-5.65789	2.02207	-2.14164	-4.31769	-0.331778	-1.64578	-7.93118	-5.20376	-1.98018	-7.35336	-1.97121	3.78977
6	-1.75479	3.28348	0.423798	-2.18011	-3.27222	-4.00722	-3.47067	-3.53595	-4.57353	0.0424242	-4.91301	-2.21236	-2.61047	-3.33954	-4.49899	-1.7703	3.36131	-2.04297	-9.13665	5.13167	0.943515	-0.830364	-1.10041	-0.494909	-2.6211	2.71712	-2.70156	8.43976	1.85864	0.492485	-2.15201	-2.0648	-3.323	-0.658061	0.194586	-7.74436	8.868	-4.82212	2.56375	-1.38327	-3.62649	2.63044	-2.14411	-6.4653	-4.33418	-1.69617	-5.21155	-0.16	5.05398
7	-0.732063	3.39176	0.738394	-1.29142	-4.49691	-3.52567	-1.872	-3.56197	-3.46991	0.320091	-2.79491	-0.307636	-1.12839	-1.37191	-2.80942	-0.388848	3.9947	-0.0263636	-9.1077	6.76009	2.53548	0.742545	0.241152	-0.919818	-0.777152	4.58652	-3.24352	9.66709	2.85409	2.70718	-0.798091	-0.830455	-2.73118	-0.97297	1.72012	-6.67	10.0411	-3.60452	3.36564	-0.253636	-2.58518	3.89533	-2.18367	-4.64106	-3.18055	-1.78852	-3.15173	1.50227	6.23418
8	0.385082	3.48237	0.838808	-0.0522828	-5.08835	-2.63478	-0.125	-2.89405	-2.03589	0.317424	-0.535838	1.50491	0.464586	0.529535	-0.997333	0.976808	4.87095	1.88391	-8.19756	8.14736	3.91168	2.2217	1.68307	-1.14358	1.05333	6.05798	-3.49664	10.7873	3.645	4.55993	0.52096	0.635242	-1.73545	-0.872121	3.3224	-5.04513	10.8866	-2.17866	4.2902	1.134	-1.30258	4.27444	-1.67767	-2.6932	-1.83721	-2.09692	-1.29333	2.99433	7.31319
9	1.56313	3.49427	0.893586	1.3747	-4.46688	-1.41189	1.60678	-1.82147	-0.402131	0.495909	1.60345	3.12709	2.01568	2.23451	0.787424	2.19333	5.89448	3.60321	-6.58487	9.26658	5.06745	3.60067	3.07125	-1.01764	2.80545	7.17418	-3.14643	11.6788	4.29591	6.061	1.73182	2.16374	-0.425273	-0.386111	4.90277	-3.13044	11.4538	-0.71804	5.25249	2.64455	0.0766869	4.25889	-0.736333	-0.766869	-0.402667	-2.29591	0.333455	4.29394	8.26572
10	2.73901	3.41413	1.08091	2.80955	-3.03736	0.032	3.211	-0.598545	1.30509	0.946818	3.49255	4.52727	3.41073	3.67927	2.42709	3.18973	6.98773	5.05409	-4.59218	10.0989	6.01373	4.87727	4.31691	-0.496727	4.448	8.00236	-2.19427	12.2868	4.87791	7.24436	2.78636	3.642	1.05127	0.395182	6.39336	-1.14636	11.7998	0.639545	6.21464	4.16364	1.39182	4.141	0.467	1.05573	1.02618	-2.14255	1.73309	5.38564	9.06973
11	3.86222	3.25974	1.51576	4.12523	-1.20931	1.59167	4.60522	0.609404	2.98184	1.63521	5.086	5.73291	4.58518	4.85138	3.85118	3.94387	8.09507	6.2323	-2.51674	10.6489	6.76992	6.04873	5.37619	0.321182	5.97166	8.60071	-0.837848	12.6239	5.43936	8.15443	3.67491	4.98732	2.542	1.37239	7.76177	0.746404	11.9755	1.81137	7.16343	5.60418	2.55557	4.10567	1.79078	2.73832	2.37458	-1.57853	2.91748	6.27261	9.71704
12	4.89649	3.05579	2.27867	5.25267	0.698778	3.17367	5.78944	1.73867	4.55344	2.46767	6.34767	6.777	5.536	5.74056	5.03533	4.47433	9.17389	7.15933	-0.543889	10.9553	7.36633	7.108	6.23722	1.338	7.37044	9.012	0.705556	12.7417	5.99	8.84211	4.40933	6.15056	3.932	2.461	9.00544	2.45289	12.0303	2.75989	8.07611	6.915	3.54211	4.23633	3.13589	4.26211	3.59567	-0.678333	3.906	6.97	10.212
13	5.81734	2.83371	3.32703	6.17648	2.47194	4.714	6.767	2.80485	5.97518	3.36736	7.27052	7.65991	6.31285	6.36161	5.9873	4.81058	10.1849	7.85882	1.2087	11.083	7.84018	8.04055	6.91988	2.47009	8.63152	9.27042	2.23758	12.7039	6.50627	9.3917	5.00936	7.11364	5.14282	3.59555	10.1157	3.93552	12.0048	3.48724	8.90839	8.08282	4.37312	4.55233	4.458	5.60873	4.67455	0.434939	4.73055	7.48609	10.5695
14	6.60859	2.6217	4.51184	6.90859	4.03493	6.15	7.545	3.82866	7.22907	4.27615	7.87707	8.39155	6.99067	6.70985	6.72556	4.97066	11.0916	8.35891	2.68987	11.1079	8.21209	8.82812	7.46071	3.64067	9.7439	9.39124	3.64737	12.5721	6.95009	9.85969	5.49015	7.89491	6.14991	4.71976	11.0669	5.19883	11.9233	4.017	9.61291	9.11355	5.09744	5.03589	5.72022	6.75019	5.61394	1.65009	5.4313	7.82324	10.8116
15	7.26059	2.44461	5.69994	7.45592	5.35024	7.42111	8.12611	4.7969	8.31289	5.13191	8.19844	8.97273	7.64338	6.79795	7.27141	4.97407	11.8563	8.69573	3.90331	11.0878	8.47821	9.45321	7.92043	4.77888	10.7055	9.36732	4.89022	12.3901	7.28745	10.2904	5.86195	8.55087	6.925	5.79236	11.8378	6.26111	11.7855	4.38452	10.1598	9.98764	5.76822	5.64033	6.87022	7.67069	6.42309	2.88177	6.03606	7.99061	10.9578
16	7.76522	2.32197	6.85548	7.81697	6.35397	8.472	8.52767	5.66348	9.21985	5.84691	8.27721	9.40873	8.30521	6.66539	7.65024	4.84961	12.4448	8.90555	4.87576	11.0513	8.62576	9.913	8.34545	5.82636	11.5222	9.16327	5.93027	12.1821	7.49545	10.7174	6.1353	9.12085	7.44318	6.78494	12.4071	7.13539	11.5726	4.62933	10.5422	10.6738	6.42858	6.313	7.838	8.36836	7.11618	4.07476	6.55364	8.01182	11.0225
17	8.12687	2.26496	7.96168	7.97711	7.06364	9.27433	8.784	6.37078	9.9578	6.36721	8.16151	9.71664	8.97721	6.37437	7.89024	4.64332	12.8407	9.03082	5.6093	11.0082	8.64949	10.2259	8.75546	6.74821	12.1982	8.77923	6.72348	11.9507	7.56255	11.1535	6.32423	9.63069	7.70227	7.66643	12.7747	7.85185	11.2628	4.79111	10.774	11.1485	7.07639	7.00611	8.553	8.85179	7.72039	5.19563	6.981	7.9257	11.0191
18	8.35675	2.27399	8.96042	7.95796	7.47664	9.83522	8.92844	6.87729	10.5308	6.68964	7.89825	9.931	9.63409	5.9753	8.01026	4.39953	13.0444	9.11039	6.13878	10.9572	8.55438	10.4098	9.14442	7.52818	12.7374	8.24824	7.24843	11.6855	7.48182	11.596	6.45405	10.0872	7.729	8.39952	12.9547	8.44639	10.8482	4.90357	10.8845	11.4136	7.68062	7.66856	8.97344	9.15588	8.2673	6.2221	7.32185	7.77133	10.9591
19	8.47339	2.33428	9.75891	7.77036	7.59964	10.184	8.986	7.18118	10.9451	6.86245	7.53991	10.0862	10.2305	5.50336	8.02409	4.15009	13.0645	9.17245	6.49373	10.8924	8.34264	10.4669	9.49245	8.18155	13.1535	7.61318	7.50009	11.3875	7.26727	12.0348	6.56009	10.4841	7.56855	8.93309	12.9739	8.96173	10.3261	4.99073	10.9097	11.4952	8.21582	8.242	9.105	9.31436	8.76418	7.13255	7.59236	7.56836	10.8575
20	8.49569	2.42445	10.2474	7.44073	7.4862	10.3399	8.967	7.32112	11.2164	6.92815	7.09383	10.2018	10.7114	5.00293	7.95321	3.91219	12.9209	9.23258	6.71278	10.8118	8.01185	10.3837	9.78064	8.72648	13.4652	6.88623	7.48964	11.0651	6.92982	12.4535	6.67193	10.8214	7.28818	9.23788	12.8708	9.43736	9.70789	5.07247	10.8834	11.4319	8.66952	8.66756	8.94333	9.34943	9.19145	7.89517	7.81448	7.30655	10.7346
21	8.44489	2.52301	10.3777	7.02501	7.22383	10.3434	8.885	7.33855	11.361	6.92912	6.55444	10.2714	11.0351	4.51545	7.81825	3.69638	12.6448	9.29973	6.82946	10.7072	7.56276	10.1448	10.0134	9.16667	13.6864	6.05885	7.24644	10.7295	6.48255	12.8436	6.80253	11.0936	6.95491	9.32301	12.665	9.89494	9.03972	5.15936	10.8297	11.2595	9.05851	8.96422	8.53778	9.28593	9.5267	8.46917	8.01282	6.9803	10.6037
22	8.33027	2.61673	10.2017	6.57621	6.83088	10.2097	8.738	7.25791	11.3875	6.90655	5.89915	10.271	11.1953	4.05058	7.62639	3.51721	12.2734	9.36327	6.86964	10.5771	7.00442	9.76491	10.2006	9.49664	13.8257	5.11527	6.81939	10.3934	5.96673	13.1963	6.95291	11.2795	6.60527	9.21545	12.3308	10.3311	8.36909	5.25415	10.7572	11.007	9.35355	9.16667	7.93633	9.14018	9.75482	8.82285	8.20527	6.62482	10.4673
23	8.15937	2.70356	9.78844	6.12522	6.33744	9.94789	8.53178	7.06589	11.3042	6.88	5.1	10.181	11.1874	3.59278	7.36678	3.38089	11.8312	9.40133	6.86956	10.421	6.34244	9.292	10.328	9.696	13.8878	4.04611	6.24133	10.0627	5.412	13.4943	7.12678	11.3506	6.247	8.94556	11.8956	10.7202	7.72178	5.35133	10.6501	10.679	9.43111	9.31311	7.22256	8.903	9.86433	8.954	8.38333	6.289	10.3206
24	7.93452	2.78588	9.21733	5.68879	5.80387	9.56456	8.27456	6.71942	11.1197	6.84224	4.19593	9.98364	11.0152	3.13457	7.02576	3.27752	11.3286	9.40033	6.85237	10.2306	5.57822	8.75882	10.3755	9.7597	13.8658	2.88761	5.52747	9.74297	4.84382	13.7116	7.32207	11.2934	5.86036	8.53659	11.4335	11.0303	7.11136	5.43367	10.4863	10.2694	9.32136	9.43033	6.49756	8.55021	9.84373	8.88648	8.51627	5.97797	10.1458
25	7.65831	2.86461	8.54776	5.29006	5.26961	9.05033	7.96233	6.18864	10.8378	6.736	3.22173	9.68764	10.6656	2.66518	6.60248	3.19273	10.7675	9.34709	6.81412	9.99291	4.70948	8.18173	10.3308	9.69409	13.7469	1.7383	4.74439	9.44509	4.29709	13.8139	7.52658	11.1007	5.43909	7.97636	10.9556	11.2417	6.54215	5.48015	10.2332	9.78191	9.13018	9.51767	5.84133	8.08109	9.68545	8.66358	8.57445	5.651	9.9247
26	7.3302	2.93591	7.80805	4.92832	4.7644	8.39567	7.56567	5.48804	10.4688	6.53418	2.20175	9.28755	10.097	2.16928	6.1076	3.1201	10.1392	9.21803	6.74624	9.69991	3.74317	7.57676	10.1625	9.49615	13.5184	0.707131	3.98381	9.17945	3.79691	13.7609	7.73247	10.7668	4.97955	7.24287	10.4319	11.3419	6.00793	5.47533	9.8621	9.222	8.86906	9.55633	5.30967	7.52248	9.39842	8.34233	8.54752	5.28142	9.64698
27	6.95014	2.99428	7.03083	4.58631	4.31381	7.60456	7.04544	4.67188	10.0319	6.26733	1.19647	8.76718	9.28732	1.65278	5.54805	3.0656	9.43346	8.9823	6.6363	9.33997	2.68761	6.95082	9.83765	9.14633	13.1765	-0.137626	3.3218	8.94394	3.32673	13.5373	7.92363	10.2831	4.477	6.31897	9.8388	11.3092	5.49495	5.407	9.35848	8.61218	8.48851	9.53611	4.92922	6.9039	9.00545	7.97527	8.43252	4.88479	9.30786
28	6.52101	3.03344	6.23918	4.28936	3.92809	6.686	6.374	3.78845	9.54036	5.94345	0.362455	8.09855	8.27227	1.13855	4.92691	3.00255	8.62982	8.62345	6.48527	8.90364	1.55655	6.30064	9.36255	8.60991	12.7202	-0.777182	2.81145	8.72355	2.87227	13.1626	8.07918	9.63455	3.94309	5.20791	9.14518	11.1327	4.98355	5.25745	8.72318	7.97409	7.94545	9.469	4.701	6.25936	8.53564	7.58791	8.22336	4.48982	8.90418
29	6.05161	3.05434	5.4338	4.0693	3.61191	5.64667	5.56411	2.90952	8.99732	5.54191	-0.208071	7.26891	7.08878	0.651697	4.25999	2.88726	7.7101	8.14215	6.30227	8.39621	0.386596	5.62755	9.052	7.88979	12.1414	-1.22974	2.47851	8.49427	2.47082	12.6614	8.17853	8.8019	3.40145	3.92464	8.32272	10.8289	4.45024	5.01135	8.01513	7.31573	7.22346	9.35122	4.61244	5.60422	8.01715	7.17502	7.91527	4.11764	8.43948
30	5.54226	3.05021	4.62637	3.935	3.37752	4.52356	4.69456	2.1176	8.40124	5.04839	-0.506414	6.30373	5.79534	0.217364	3.58041	2.72658	6.68112	7.56161	6.0967	7.83515	-0.770424	4.93833	8.18105	7.026	11.4357	-1.51918	2.29918	8.23003	2.15482	12.0502	8.20978	7.76342	2.86355	2.51753	7.35755	10.4285	3.86724	4.68881	7.32684	6.64473	6.31117	9.18656	4.62111	4.93261	7.47691	6.71544	7.4983	3.78521	7.93338
31	5.01475	3.03416	3.87291	3.88688	3.217	3.359	3.83667	1.45088	7.74009	4.52936	-0.559121	5.26009	4.46579	-0.157848	2.91888	2.57245	5.55867	6.90864	5.88815	7.23845	-1.86573	4.24427	7.14848	6.04818	10.611	-1.68185	2.20842	7.906	1.91845	11.3441	8.17397	6.47421	2.32718	1.15979	6.28064	9.96961	3.2097	4.33285	6.72694	5.97782	5.24136	8.98567	4.70333	4.24548	6.96509	6.17948	6.95991	3.505	7.41512
32	4.49024	3.01711	3.21116	3.92415	3.11226	2.20589	3.05	0.928828	6.99295	4.04176	-0.401182	4.21527	3.18301	-0.472646	2.30765	2.4528	4.37358	6.19279	5.71308	6.61739	-2.85845	3.54703	6.23807	4.98618	9.69754	-1.746	2.15301	7.50088	1.748	10.5847	8.08488	4.98419	1.78064	0.0141313	5.14484	9.47607	2.47205	3.97193	6.26947	5.34727	4.08541	8.75033	4.83956	3.55579	6.54503	5.54266	6.30761	3.29027	6.90876
33	3.98573	3.00333	2.67003	4.03146	3.05585	1.12478	2.38889	0.585545	6.16343	3.60697	-0.0623838	3.24564	2.06044	-0.729394	1.77401	2.39116	3.17728	5.41533	5.59546	5.98988	-3.71684	2.866	5.33805	3.88288	8.74589	-1.72972	2.11419	6.99458	1.632	9.82441	7.95725	3.41774	1.21445	-0.867293	4.01128	8.95979	1.66801	3.62214	5.96897	4.79582	2.93568	8.46756	5.01067	2.87249	6.21024	4.81229	5.56591	3.15521	6.44156
34	3.51906	2.99927	2.24433	4.19267	3.06433	0.173667	1.896	0.404667	5.283	3.25	0.394	2.408	1.14567	-0.944333	1.32933	2.41033	2.03167	4.58	5.536	5.373	-4.41233	2.238	4.54633	2.788	7.81433	-1.64333	2.091	6.372	1.557	9.09533	7.80667	1.90267	0.638	-1.48	2.939	8.43633	0.824	3.295	5.82333	4.363	1.87967	8.12333	5.2	2.20467	5.898	4.023	4.767	3.103	6.04267
35	3.10491	3.0081	1.92021	4.39846	3.10733	-0.599778	1.59067	0.370354	4.39609	3.00212	0.927394	1.76227	0.458475	-1.12572	0.97399	2.51799	0.995404	3.68603	5.5398	4.78194	-4.92809	1.68658	3.92825	1.74245	6.95742	-1.49251	2.08517	5.61564	1.51164	8.41921	7.65289	0.526242	0.0729091	-1.84398	1.97001	7.93439	-0.0141111	3.0028	5.80694	4.07982	0.977323	7.70811	5.39489	1.57569	5.55085	3.2086	3.95585	3.1217	5.73005
36	2.75069	3.03018	1.68016	4.63254	3.1191	-1.16622	1.47067	0.461818	3.53675	2.83503	1.50385	1.315	0.00155556	-1.27745	0.704788	2.70327	0.109495	2.746	5.60985	4.22512	-5.26411	1.2373	3.51916	0.779455	6.21847	-1.29505	2.09924	4.71621	1.48455	7.81162	7.51919	-0.64604	-0.460545	-1.99592	1.12628	7.48047	-0.796475	2.76003	5.88254	3.928	0.258556	7.20678	5.58067	1.01537	5.10882	2.38782	3.17079	3.19148	5.51148
37	2.46186	3.06426	1.50673	4.879	3.11709	-1.522	1.521	0.657455	2.73709	2.72818	2.09664	1.05373	-0.244636	-1.40218	0.514545	2.956	-0.598545	1.78182	5.749	3.70864	-5.42491	0.914	3.333	-0.0592727	5.62227	-1.07491	2.13191	3.64682	1.46491	7.27918	7.42727	-1.54545	-0.939455	-1.97055	0.417091	7.09027	-1.48845	2.58155	6.01682	3.89145	-0.266818	6.606	5.742	0.534455	4.51918	1.57427	2.43536	3.30745	5.38573
38	2.23924	3.11108	1.36638	5.12703	3.11271	-1.661	1.73033	0.926172	2.03653	2.65873	2.68519	0.952636	-0.311253	-1.49383	0.394919	3.27256	-1.11546	0.821333	5.95714	3.23861	-5.42057	0.723939	3.35709	-0.744879	5.17938	-0.845293	2.17744	2.39945	1.45145	6.82469	7.38747	-2.20326	-1.34382	-1.83756	-0.152141	6.76609	-2.06515	2.47696	6.17834	3.95	-0.628434	5.91344	5.86	0.131707	3.78458	0.793859	1.76685	3.462	5.34106
39	2.08864	3.16659	1.22932	5.36885	3.05267	-1.62211	2.04811	1.23361	1.46406	2.61603	3.26302	0.987273	-0.221939	-1.53983	0.338545	3.64639	-1.4432	0.385	6.22159	2.81406	-5.27903	0.652667	3.56719	-1.25979	4.88982	-0.610889	2.21751	1.02112	1.44927	6.45623	7.3991	-2.6366	-1.66409	-1.64083	-0.589455	6.50033	-2.50784	2.44832	6.33537	4.08118	-0.856202	5.17767	5.93156	-0.192182	2.96045	0.0839192	1.18382	3.64427	5.36571
40	1.99362	3.23971	1.08048	5.598	2.91836	-1.43267	2.43633	1.55133	1.035	2.60291	3.82403	1.13673	-0.0192121	-1.53091	0.338667	4.06706	-1.59648	-0.697909	6.53152	2.42364	-5.04112	0.682364	3.88755	-1.59609	4.74303	-0.376091	2.22864	-0.393364	1.46727	6.18706	7.45585	-2.86548	-1.89864	-1.4157	-0.911061	6.28558	-2.809	2.49406	6.47824	4.26718	-0.968273	4.45333	5.95733	-0.445727	2.11082	-0.520818	0.697909	3.85018	5.45142
41	1.9635	3.32144	0.918556	5.82175	2.71364	-1.12822	2.86122	1.87031	0.761465	2.62255	4.35675	1.37555	0.272354	-1.47332	0.393596	4.52862	-1.59303	-1.6097	6.86552	2.05518	-4.74019	0.821091	4.2588	-1.75394	4.7203	-0.148232	2.19609	-1.72506	1.51627	6.02337	7.55056	-2.91047	-2.04618	-1.18139	-1.13189	6.1199	-2.97086	2.60963	6.61837	4.49527	-0.975929	3.78711	5.94133	-0.628646	1.29785	-0.992747	0.316303	4.06867	5.59321
42	1.99914	3.40048	0.757455	6.04346	2.47379	-0.748222	3.29344	2.1886	0.648384	2.67773	4.85764	1.68245	0.633919	-1.36648	0.506697	5.02653	-1.45313	-2.15673	7.20984	1.69612	-4.39753	1.07552	4.64768	-1.73703	4.79386	0.066899	2.10946	-2.86985	1.60391	5.9627	7.67936	-2.78403	-2.10145	-0.939596	-1.26648	6.0069	-3.00842	2.79055	6.76764	4.76145	-0.896778	3.22044	5.88856	-0.736909	0.57503	-1.3096	0.0508788	4.29082	5.78434
43	2.0943	3.47353	0.615606	6.25933	2.22979	-0.325333	3.69967	2.51082	0.687515	2.77591	5.32512	2.04136	1.03612	-1.20388	0.679242	5.55788	-1.20452	-2.53336	7.56076	1.33491	-4.03818	1.43991	5.04345	-1.539	4.93285	0.261545	1.96009	-3.764	1.737	5.99215	7.84436	-2.50715	-2.06545	-0.695242	-1.32939	5.95336	-2.93973	3.03427	6.94264	5.07236	-0.751242	2.79267	5.80833	-0.770455	-0.0130909	-1.46655	-0.0846364	4.50973	6.00721
44	2.24316	3.53791	0.530232	6.46701	2.02828	0.122333	4.04256	2.84156	0.858576	2.93745	5.75361	2.42391	1.44997	-0.992162	0.904596	6.11341	-0.882616	-2.74439	7.92375	0.965667	-3.6967	1.90324	5.44168	-1.18394	5.11117	0.432455	1.75354	-4.3837	1.92282	6.09699	8.05267	-2.13374	-1.94418	-0.447242	-1.33446	5.95549	-2.78106	3.3439	7.14837	5.41964	-0.556162	2.52389	5.71511	-0.734141	-0.437727	-1.47887	-0.0820606	4.70927	6.24254
45	2.43566	3.5933	0.547667	6.66711	1.88867	0.584556	4.28744	3.18178	1.11544	3.16833	6.14344	2.796	1.87978	-0.745667	1.16567	6.67978	-0.529444	-2.79467	8.30811	0.587	-3.40511	2.44567	5.83844	-0.712	5.29944	0.572778	1.52033	-4.73733	2.155	6.26033	8.31189	-1.70167	-1.744	-0.196556	-1.28978	5.99767	-2.55633	3.72544	7.38056	5.781	-0.329111	2.41411	5.61156	-0.638333	-0.688333	-1.36911	0.0566667	4.86433	6.46767
46	2.65663	3.64127	0.651091	6.85691	1.81436	1.047	4.406	3.52145	1.39864	3.47009	6.482	3.11491	2.30973	-0.478727	1.44064	7.23073	-0.190364	-2.69327	8.72136	0.202273	-3.185	3.02936	6.22473	-0.171364	5.46155	0.667182	1.30055	-4.86436	2.41309	6.46664	8.63482	-1.24882	-1.47136	0.0553636	-1.20382	6.065	-2.30191	4.18527	7.63427	6.14555	-0.0897273	2.45	5.506	-0.497364	-0.774727	-1.15964	0.321545	4.947	6.65564
47	2.88695	3.68234	0.812364	7.02485	1.81664	1.49611	4.39411	3.83919	1.67058	3.83994	6.74283	3.34891	2.68922	-0.208909	1.70708	7.73884	0.0903737	-2.45342	9.161	-0.178273	-3.05292	3.59727	6.58153	0.396636	5.5618	0.699202	1.13067	-4.81955	2.66036	6.69246	9.04105	-0.802283	-1.16264	0.305485	-1.07159	6.15098	-2.06712	4.72231	7.89133	6.49827	0.133919	2.61467	5.411	-0.33599	-0.726606	-0.870758	0.692879	4.93127	6.77887
48	3.10397	3.71725	1.02438	7.15236	1.91298	1.92278	4.26878	4.10856	1.89272	4.2603	6.89338	3.46536	2.95768	0.0414444	1.94887	8.17252	0.265444	-2.09706	9.6066	-0.536545	-3.02499	4.07715	6.88386	0.949636	5.57204	0.65397	1.03915	-4.66385	2.86273	6.90428	9.55139	-0.392283	-0.855545	0.54201	-0.876919	6.25068	-1.89908	5.3202	8.12474	6.84764	0.316444	2.85978	5.319	-0.191657	-0.588394	-0.517333	1.13176	4.79573	6.80979
49	3.28035	3.74891	1.28555	7.212	2.09115	2.32167	3.986	4.29755	2.02621	4.70518	6.89227	3.43082	3.05803	0.248879	2.15142	8.49661	0.290394	-1.66618	10.0251	-0.857909	-3.11973	4.40445	7.08558	1.43064	5.47055	0.516121	1.04352	-4.46627	2.98745	7.06045	10.179	-0.0712727	-0.586455	0.750091	-0.635	6.35245	-1.84252	5.95897	8.30667	7.24909	0.441848	3.138	5.211	-0.107121	-0.407	-0.0942424	1.58691	4.52664	6.72179
50	3.38856	3.78416	1.57556	7.1703	2.34144	2.67989	3.52889	4.37512	2.04874	5.13615	6.72849	3.22409	2.9521	0.389939	2.31487	8.67875	0.141091	-1.21167	10.3742	-1.14294	-3.35657	4.52209	7.14941	1.78118	5.242	0.268788	1.14385	-4.29288	3.00091	7.12083	10.9226	0.112889	-0.379455	0.907	-0.417404	6.43674	-1.94692	6.61154	8.41356	7.80582	0.489879	3.39511	5.06656	-0.119152	-0.222727	0.416273	2.00127	4.11606	6.49429
51	3.4028	3.83218	1.84479	6.99382	2.63965	2.98544	2.995	4.29792	1.97272	5.51494	6.37509	2.84882	2.60486	0.434869	2.49993	8.69802	-0.165636	-0.784364	10.6163	-1.40127	-3.76343	4.37115	7.04995	1.94342	4.87623	-0.110778	1.32315	-4.20927	2.87	7.0437	11.7595	0.115232	-0.261091	0.976717	-0.303909	6.47903	-2.25939	7.26344	8.41104	8.60218	0.424899	3.58067	4.86044	-0.260859	-0.0588485	1.02473	2.31173	3.57264	6.12423
52	3.31547	3.90472	2.0387	6.64909	2.948	3.21767	2.595	4.03161	1.85997	5.79245	5.81788	2.662	2.01488	0.345848	2.87582	8.54897	-0.555455	-0.437636	10.7222	-1.65627	-4.36664	3.90418	6.77697	1.88045	4.365	-0.649242	1.54627	-4.26782	2.56673	6.79606	12.6302	-0.0975758	-0.267	0.921364	-0.350879	6.44479	-2.81139	7.91412	8.2587	9.61782	0.223212	3.65733	4.562	-0.536939	0.0882727	1.72821	2.46091	2.97255	5.64227
53	3.12526	4.00826	2.12183	6.10764	3.21322	3.34022	2.56711	3.5706	1.85825	5.91227	5.05545	2.662	1.1969	0.0825556	3.59007	8.24364	-0.861646	-0.212152	10.6757	-1.91082	-5.15835	3.10188	6.37364	1.58094	3.70721	-1.36772	1.777	-4.50206	2.06527	6.36168	13.4323	-0.553737	-0.431	0.705848	-0.596	6.29686	-3.60727	8.55767	7.92593	10.7378	-0.121172	3.59467	4.14444	-0.923424	0.271667	2.502	2.40394	2.49679	5.15342
54	2.85312	4.09475	2.0683	5.34436	3.38184	3.30378	2.99489	2.90223	2.14908	5.80342	4.06498	2.51064	0.152263	-0.404525	4.61026	7.82505	-0.853788	-0.143455	10.4759	-2.089	-5.243	1.98655	5.96878	1.02118	2.91794	-2.26552	1.98192	-4.93161	1.35209	5.72394	14.0468	-1.30246	-0.758273	0.277364	-1.03883	6.0013	-4.496	9.19861	7.40077	11.8107	-0.638283	3.37933	3.59622	-1.35647	0.591424	3.30216	2.10018	2.35636	4.81487
55	2.55253	4.19403	1.87927	4.31445	3.369	3.061	3.716	2.01091	2.74827	5.45373	2.86718	2.98882	-1.10727	-1.16173	5.74882	7.37555	-0.439909	-0.265364	10.1552	-2.089	-5.243	1.515	5.79864	0.197364	2.03791	-3.29082	2.13236	-5.54155	0.417727	4.87945	14.3793	-2.36955	-1.16809	-0.392273	-1.156	5.525	-4.62736	9.86764	6.67409	12.6842	-1.36055	3.073	2.925	-1.70464	1.11664	4.04273	1.52727	2.59964	4.71718
56	2.2195	4.42113	1.62589	3.005	3.14789	2.53589	4.46011	0.888	3.46722	4.84167	1.474	3.844	-1.419	-2.21111	6.77878	6.99056	0.231778	-0.606	9.867	-1.701	-6.52711	0.147667	6.009	-0.822	1.15633	-3.469	2.19856	-6.023	-0.754	3.83822	14.3762	-3.735	-1.203	-1.28411	-1.58711	4.82722	-5.97244	10.6741	5.77844	13.233	-2.30867	2.87944	2.925	-1.80989	1.808	4.61056	0.708333	3.076	4.83478
57	1.95422	4.66039	1.52029	1.976	2.69462	1.71989	5.005	-0.336	4.06598	3.96921	-0.0953131	4.58355	-2.74894	-2.688	7.49747	6.7217	0.909455	-1.17558	9.80372	-0.465273	-6.86893	-0.853818	6.46679	-1.141	0.683	-4.58981	2.16104	-6.3287	-2.20736	2.66178	14.0147	-4.45	-1.24791	-1.758	-1.37615	3.86913	-6.23372	11.7012	4.90945	13.3277	-3.48862	2.98011	2.79456	-1.63996	2.5337	4.91884	0.109	3.57391	5.07475
58	1.75618	4.85462	1.78748	0.936485	1.97327	0.603	5.21467	-0.590545	4.32921	2.991	-1.79361	4.88409	-2.25418	-3.61452	7.75952	6.5357	1.35585	-1.90227	10.0468	0.873364	-6.70388	-1.06036	6.85564	-2.18736	0.384333	-4.49912	2.04306	-6.73764	-3.92464	2.284	13.2916	-5.77285	-0.689182	-1.758	-0.808091	2.62942	-6.31785	12.8198	4.37342	12.9354	-4.798	3.34567	2.50733	-1.34912	3.14118	4.93394	-0.466909	3.90345	5.32315
59	1.56036	4.9728	2.33656	-0.431101	0.977677	-0.802333	4.99978	-1.44032	4.11398	2.61312	-1.881	4.58382	-1.18407	-3.53494	7.48313	6.34044	1.37725	-1.98112	10.4729	2.26876	-6.60974	-1.161	6.93829	-2.17494	0.0767374	-3.97431	1.92714	-6.45742	-5.336	0.746273	12.2155	-6.03688	0.0627273	-3.36916	-0.351889	1.299	-6.49803	13.7885	4.25381	12.0468	-5.14143	3.77256	3.19711	-1.15002	3.50433	4.65998	-1.15542	3.92582	5.46074
60	1.36198	5.024	2.94921	-0.618919	0.458	-1.579	4.31256	-0.93202	3.37569	1.68424	-2.82258	3.62818	-0.294414	-2.48941	6.64972	6.04758	0.839222	-2.51388	10.8156	3.33191	-6.83877	-1.50015	6.59964	-1.70155	0.380657	-3.50837	1.91396	-6.06321	-6.28145	-0.0261414	10.7929	-5.34479	0.670364	-3.42605	-0.321343	0.894606	-6.98914	14.4084	4.31425	10.6919	-6.5296	4.02478	4.03822	-1.22262	3.53342	4.1038	-0.913485	3.56294	5.39433
61	1.0298	4.95065	3.39179	-0.650727	-0.457394	-3.019	3.131	-0.221576	2.09979	1.74509	-4.92176	2.02173	-0.131091	-1.42697	5.28233	5.60036	-0.341061	-2.10409	10.8148	3.77991	-7.55309	-2.31973	5.80091	-1.39345	0.735303	-3.41985	2.02788	-5.89882	-8.15691	-0.426848	9.01506	-4.78491	0.893091	-3.23706	-0.886879	-1.21261	-7.94221	14.5626	4.22061	8.91682	-6.44358	3.93967	4.63067	-1.70839	3.16318	3.25621	-0.440455	2.77936	5.06391
62	0.398218	4.83588	3.47098	-0.990434	0.0685657	-3.97778	1.455	0.116556	0.284091	1.93273	-5.06038	-0.211364	-1.0117	-0.984949	3.41984	4.96198	-2.2032	-1.57239	10.2962	3.41515	-8.84437	-3.77694	4.55232	-1.63045	0.878899	-3.90241	2.15792	-6.21797	-8.50055	-0.877	6.85858	-4.92029	0.586	-3.30591	-2.12	-1.8022	-9.46273	14.2154	3.72968	6.76336	-6.12956	3.44344	4.71233	-2.71922	2.35406	2.08505	-0.123242	1.55173	4.42548
63	-0.64658	4.80101	3.05435	-2.02488	1.12381	-3.93489	-0.675889	-0.303051	-2.07759	1.79124	-5.23791	-3.03355	-3.06851	-1.4814	1.09311	4.11893	-4.72777	-1.40606	9.1298	2.12621	-10.7528	-5.96418	2.88731	-2.63255	0.632566	-5.04441	2.17169	-7.16706	-8.76709	-1.62948	4.31517	-6.05286	-0.335545	-3.92009	-4.05321	-2.14521	-11.5956	13.3927	2.73966	4.26082	-6.13096	2.50056	4.13611	-4.34826	1.08182	0.547697	-0.251424	-0.138727	3.43861
64	-2.25184	4.9967	2.01282	-3.87745	1.91073	-3.849	-3.122	-1.76355	-4.94964	1.04918	-5.96736	-6.33573	-6.32291	-3.04145	-1.69136	3.11136	-7.75591	-1.93518	7.37236	-0.112091	-13.2495	-8.83582	0.872091	-4.48355	-0.107455	-6.86373	1.987	-8.80936	-9.46964	-2.872	1.44218	-8.277	-1.92573	-5.23236	-6.65	-2.60618	-14.2439	12.1583	1.22027	1.42009	-6.81	1.075	2.844	-6.66609	-0.679818	-1.38618	-0.999455	-2.26236	2.055
65	-4.4205	5.39713	0.347	-6.57038	1.83218	-4.28778	-5.57667	-4.18831	-8.15525	-0.418485	-7.52076	-9.84982	-10.3362	-5.64599	-4.91283	2.06906	-10.9302	-3.34764	5.04412	-3.25348	-16.1847	-12.1349	-1.22048	-7.15588	-1.38739	-9.33215	1.55453	-11.1532	-10.8829	-4.71832	-1.58387	-11.5258	-4.23736	-7.31117	-9.7064	-3.45145	-17.1161	10.583	-0.815182	-1.76318	-8.41315	-0.925444	0.782889	-9.48352	-2.93188	-3.66087	-2.44909	-4.65091	0.239758
66	-7.02253	5.83842	-1.94573	-9.86514	0.492929	-5.50533	-7.68622	-7.42902	-11.3477	-2.68412	-9.89654	-13.1564	-14.5328	-9.15176	-8.42811	1.17203	-13.7801	-5.71036	2.15611	-7.1677	-19.274	-15.4282	-3.07922	-10.4801	-3.20057	-12.3038	0.820343	-14.115	-13.0898	-7.17987	-4.47787	-15.5406	-7.27191	-10.1771	-12.8213	-4.84182	-19.7914	8.72136	-3.29793	-5.28064	-11.0246	-3.47878	-1.91622	-12.4376	-5.557	-6.06937	-4.61952	-6.97588	-1.95654
67	-9.79228	6.14716	-4.698	-13.263	-2.06733	-7.60567	-9.22833	-11.1	-14.1183	-5.671	-12.9257	-15.823	-18.199	-13.257	-11.897	0.571667	-15.8987	-8.978	-1.19633	-11.573	-22.1617	-18.252	-4.45367	-14.078	-5.47167	-15.4487	-0.306	-17.449	-15.961	-10.094	-6.92967	-19.5853	-10.829	-13.4073	-15.5213	-6.81533	-21.865	6.616	-6.02933	-9.063	-14.3403	-6.44267	-5.07233	-15.0677	-8.277	-8.30033	-7.438	-8.871	-4.32433
68	-12.3927	6.24218	-7.54832	-16.2038	-5.81088	-10.5381	-10.111	-14.6052	-16.1374	-9.002	-16.1512	-17.4601	-20.742	-17.4644	-14.8619	0.355899	-17.0667	-12.9065	-4.70054	-15.9514	-24.5156	-20.225	-5.22351	-17.3234	-8.01742	-18.3226	-1.94938	-20.6982	-19.0693	-13.1144	-8.70266	-22.9594	-14.4202	-16.4515	-17.4301	-9.22214	-23.0644	4.34712	-8.6712	-12.8382	-17.8262	-9.45	-8.29833	-16.9866	-10.7168	-10.0578	-10.6507	-10.0406	-6.53626
69	-14.4781	6.16578	-10.0567	-18.2704	-10.6263	-13.9926	-10.3543	-17.3284	-17.2322	-12.0073	-18.9271	-18.0375	-21.8728	-21.172	-16.9359	0.537253	-17.2701	-16.8114	-7.89371	-19.6953	-26.0936	-21.1868	-5.39913	-19.7007	-10.5323	-20.5259	-4.19841	-23.3716	-21.7776	-15.8435	-9.69447	-25.1276	-17.4624	-18.77	-18.3576	-11.7386	-23.2926	2.08257	-10.8596	-16.078	-20.8482	-12.035	-11.0983	-17.9683	-12.5741	-11.1539	-13.7529	-10.445	-8.26898
70	-15.8004	6.02113	-11.7601	-19.22	-15.7158	-17.383	-10.043	-18.7016	-17.3995	-14.2156	-20.6275	-17.6399	-21.4585	-23.8623	-17.9381	1.05527	-16.6338	-20.0322	-10.3061	-22.3475	-26.7751	-21.141	-5.0453	-20.9449	-12.6694	-21.8117	-6.96052	-25.1301	-23.5921	-17.9665	-9.93821	-25.8353	-19.5397	-20.032	-18.3106	-13.9906	-22.6031	0.0428485	-12.3356	-18.3043	-22.8951	-13.8243	-13.0737	-17.9705	-13.6799	-11.5411	-16.2473	-10.1482	-9.31073
71	-16.2672	5.88843	-12.584	-19.0847	-20.2184	-20.0793	-9.29356	-18.7889	-16.7534	-15.3658	-21.1034	-16.4537	-19.9061	-25.1654	-17.897	1.80933	-15.347	-22.108	-11.6894	-23.6886	-26.5658	-20.2217	-4.38889	-21.0198	-14.1589	-22.1194	-9.87163	-25.8242	-24.2619	-19.268	-9.57114	-25.0963	-20.463	-20.1567	-17.4306	-15.6822	-21.1556	-1.59612	-12.9535	-19.3115	-23.7102	-14.6499	-14.0318	-17.1022	-14.011	-11.2884	-17.7943	-9.30024	-9.6054
72	-15.9135	5.76487	-12.5873	-18.111	-23.3469	-21.6616	-8.21444	-17.7992	-15.4744	-15.3956	-20.3869	-14.7119	-17.5649	-25.1095	-16.9831	2.68355	-13.6209	-22.8726	-12.122	-23.7315	-25.5732	-18.6293	-3.58618	-20.0745	-14.8702	-21.5451	-12.412	-25.4605	-23.7855	-19.7568	-8.787	-23.0796	-20.2688	-19.2257	-15.9173	-16.6364	-19.1672	-2.75744	-12.8098	-19.1803	-23.2648	-14.5432	-13.99	-15.5606	-13.6502	-10.5378	-18.2699	-8.07782	-9.21697
73	-14.8809	5.59854	-11.931	-16.5309	-24.6119	-22.003	-6.893	-16.0527	-13.7855	-14.4644	-18.6778	-12.6555	-14.7982	-23.9205	-15.4455	3.554	-11.6532	-22.4166	-11.7791	-22.6585	-23.9591	-16.5958	-2.76636	-18.3955	-14.8058	-20.2991	-14.1935	-24.1606	-22.3389	-19.5497	-7.78082	-20.3005	-19.1375	-17.6347	-14.0125	-16.815	-16.8716	-3.45491	-12.0841	-18.1608	-21.7382	-13.666	-13.107	-13.5827	-12.7307	-9.46082	-17.7609	-6.64964	-8.27982
74	-13.3822	5.34938	-10.8171	-14.6001	-24.3122	-21.1351	-5.38733	-13.8903	-11.9124	-12.9829	-16.2695	-10.5086	-11.9434	-21.8888	-13.5598	4.33646	-9.6047	-20.996	-10.8979	-20.7436	-21.9092	-14.3509	-2.02404	-16.3024	-14.0711	-18.6556	-15.0221	-22.1222	-20.1857	-18.7934	-6.71761	-17.1374	-17.3256	-15.6563	-11.9743	-16.352	-14.4844	-3.75707	-10.9561	-16.5497	-19.5252	-12.2009	-11.5736	-11.4119	-11.4153	-8.22355	-16.4818	-5.15567	-6.96806
75	-11.6282	5.00485	-9.44485	-12.5664	-22.7559	-19.4362	-3.78422	-11.6211	-10.0149	-11.2475	-13.4834	-8.45264	-9.26012	-19.3189	-11.5852	4.98788	-7.60241	-18.9181	-9.71581	-18.2884	-19.6142	-12.0817	-1.40197	-14.0774	-12.8236	-16.8268	-14.8957	-19.5839	-17.6046	-17.6536	-5.7202	-13.9403	-15.1256	-13.5254	-9.99755	-15.3974	-12.1756	-3.74871	-9.60063	-14.6083	-16.9437	-10.4178	-9.71178	-9.2621	-9.86958	-6.9636	-14.6689	-3.69142	-5.45528
76	-9.79799	4.58533	-7.99176	-10.6409	-20.2514	-17.203	-2.16667	-9.514	-8.2133	-9.51564	-10.6496	-6.61227	-6.92985	-16.4961	-9.72591	5.51006	-5.73888	-16.4601	-8.43148	-15.5741	-17.2565	-9.91927	-0.902515	-11.9321	-11.2369	-14.9756	-13.9644	-16.8074	-14.8501	-16.2799	-4.85988	-10.9935	-12.8178	-11.4175	-8.21221	-14.1282	-10.0546	-3.50903	-8.1833	-12.5306	-14.2573	-8.499	-7.74367	-7.29667	-8.23782	-5.77842	-12.5378	-2.31136	-3.88779
77	-8.02758	4.13992	-6.59458	-8.96533	-17.302	-14.7039	-0.615556	-7.70128	-6.58789	-7.99667	-7.93425	-5.04773	-4.98381	-13.6636	-8.0914	5.92931	-4.0661	-13.9061	-7.17728	-12.8268	-14.9842	-7.94394	-0.490343	-9.96958	-9.47036	-13.2095	-12.4749	-14.0336	-12.1325	-14.7826	-4.16295	-8.49707	-10.6238	-9.46074	-6.67974	-12.7203	-8.17337	-3.10909	-6.82485	-10.4455	-11.6519	-6.58856	-5.82078	-5.5944	-6.63824	-4.72228	-10.2707	-1.04667	-2.3757
78	-6.39895	3.72053	-5.31789	-7.62333	-14.2557	-12.1567	0.801111	-6.18667	-5.18456	-6.76567	-5.44944	-3.765	-3.38611	-10.9943	-6.70878	6.28156	-2.60311	-11.4447	-6.03133	-10.1993	-12.8926	-6.19567	-0.137667	-8.20567	-7.64844	-11.5952	-10.6929	-11.4393	-9.602	-13.2303	-3.62311	-6.534	-8.691	-7.72744	-5.41333	-11.3163	-6.54444	-2.60833	-5.59367	-8.428	-9.25033	-4.77856	-4.02744	-4.16144	-5.15267	-3.80978	-8.009	0.086	-0.993
79	-4.95029	3.36536	-4.18521	-6.57436	-11.3365	-9.722	2.03467	-4.92833	-4.02173	-5.78082	-3.2633	-2.75682	-2.08439	-8.5987	-5.55309	6.59473	-1.34921	-9.19364	-5.00952	-7.78109	-11.0339	-4.67918	0.178394	-6.62718	-5.86161	-10.1656	-8.85091	-9.13291	-7.363	-11.6583	-3.2123	-5.01685	-7.11782	-6.21061	-4.39212	-10.014	-5.16488	-2.05545	-4.52255	-6.52855	-7.13445	-3.123	-2.40767	-2.95909	-3.82845	-3.0273	-5.85164	1.08082	0.217515
80	-3.69152	3.09291	-3.19865	-5.75703	-8.70435	-7.51511	3.06044	-3.85844	-3.09906	-4.9687	-1.44658	-1.95082	-1.02387	-6.52347	-4.57786	6.87471	-0.292071	-7.21945	-4.10942	-5.6107	-9.42298	-3.37558	0.474687	-5.21524	-4.17579	-8.92769	-7.11266	-7.17339	-5.43209	-10.0947	-2.88822	-3.86723	-5.87618	-4.90285	-3.57634	-8.8668	-4.01878	-1.49401	-3.61338	-4.77309	-5.34455	-1.65256	-0.983	-1.93575	-2.68591	-2.35367	-3.86361	1.93188	1.23986
81	-2.61605	2.89836	-2.35206	-5.12	-6.38373	-5.616	3.88333	-2.91335	-2.40479	-4.24094	0.0162121	-1.29136	-0.154051	-4.78026	-3.74752	7.10634	0.580879	-5.55321	-3.32524	-3.69482	-8.04807	-2.26139	0.759747	-3.95148	-2.63505	-7.86677	-5.57472	-5.57548	-3.82	-8.57598	-2.60953	-2.97146	-4.90745	-3.79426	-2.92529	-7.88701	-3.07665	-0.956909	-2.8604	-3.19155	-3.83732	-0.381444	0.228778	-1.0518	-1.72476	-1.7781	-2.08858	2.6287	2.07612
82	-1.71004	2.76415	-1.64773	-4.61473	-4.388	-4.071	4.526	-2.06782	-1.92	-3.51736	1.13464	-0.735364	0.558	-3.32509	-3.04036	7.26418	1.28364	-4.19927	-2.642	-2.01891	-6.88627	-1.32282	1.02409	-2.831	-1.26709	-6.96418	-4.23509	-4.31973	-2.51891	-7.15	-2.35118	-2.15045	-4.13909	-2.87909	-2.41036	-7.05745	-2.30773	-0.462182	-2.22736	-1.80282	-2.58709	0.688	1.216	-0.280545	-0.933364	-1.30236	-0.553727	3.16582	2.73436
83	-0.961179	2.66663	-1.07995	-4.19655	-2.72264	-2.92678	5.00622	-1.31853	-1.6141	-2.76879	1.92573	-0.260636	1.15441	-2.13012	-2.45057	7.32034	1.83284	-3.15124	-2.05016	-0.559212	-5.91367	-0.552576	1.2449	-1.86027	-0.0879899	-6.21375	-3.06594	-3.37139	-1.501	-5.85313	-2.10533	-1.23191	-3.52309	-2.17561	-2.01769	-6.35028	-1.68667	-0.0221515	-1.6948	-0.615364	-1.57106	1.54678	1.94633	0.391616	-0.294091	-0.936374	0.715364	3.54552	3.22504
84	-0.36163	2.5886	-0.632747	-3.8462	-1.32758	-2.13411	5.37156	-0.678657	-1.45541	-2.02879	2.4134	0.140273	1.6659	-1.17696	-1.98213	7.25303	2.24825	-2.41518	-1.56092	0.70003	-5.10135	0.0547879	1.40276	-1.04664	0.893525	-5.61512	-2.04128	-2.67652	-0.726455	-4.71381	-1.88378	-0.24196	-3.036	-1.70659	-1.75094	-5.73032	-1.19758	0.349101	-1.25988	0.364818	-0.762758	2.22278	2.43544	0.970192	0.21403	-0.692929	1.69445	3.76379	3.5632
85	0.0879973	2.52278	-0.300091	-3.56691	-0.155242	-1.655	5.645	-0.178545	-1.43148	-1.36527	2.61742	0.462273	2.10064	-0.454333	-1.63858	7.05694	2.54685	-1.97555	-1.18652	1.77173	-4.41736	0.510182	1.46764	-0.399909	1.67358	-5.1683	-1.14885	-2.14273	-0.152636	-3.74855	-1.70912	0.635212	-2.67145	-1.47352	-1.61579	-5.15718	-0.830879	0.641606	-0.931727	1.13836	-0.133152	2.72933	2.68567	1.45464	0.606455	-0.582364	2.38955	3.81291	3.75815
86	0.384567	2.4734	-0.0863939	-3.39366	0.809	-1.42811	5.81767	0.13801	-1.54948	-0.850152	2.59962	0.692091	2.44093	0.0363939	-1.40195	6.75467	2.73282	-1.78558	-0.918879	2.66794	-3.8371	0.839758	1.42091	0.0646061	2.24772	-4.86327	-0.393323	-1.71348	0.252818	-2.9494	-1.60476	1.25809	-2.44382	-1.47942	-1.62057	-4.60496	-0.573071	0.861566	-0.721808	1.70818	0.334798	3.08822	2.72011	1.84383	0.885909	-0.615576	2.83439	3.69624	3.81017
87	0.522815	2.45091	-0.0182323	-3.36373	1.51864	-1.37533	5.84322	0.222869	-1.82282	-0.580818	2.40584	0.742	2.65114	0.290838	-1.22779	6.40222	2.80375	-1.80494	-0.743707	3.40145	-3.34035	1.08206	1.26895	0.329424	2.60767	-4.68705	0.215556	-1.42436	0.516273	-2.28455	-1.58675	1.58637	-2.37755	-1.7212	-1.80075	-4.07294	-0.394232	1.03572	-0.639646	2.08455	0.647192	3.31711	2.57567	2.14346	1.04588	-0.804778	3.08321	3.41306	3.72378
88	0.513115	2.47059	-0.138758	-3.53215	1.95342	-1.416	5.657	0.0271515	-2.2367	-0.569455	2.07664	0.772909	2.70352	0.303758	-1.06761	6.06991	2.76985	-2.01727	-0.659848	3.98627	-2.904	1.27409	1.02361	0.395091	2.74215	-4.60421	0.687576	-1.33845	0.660455	-1.70755	-1.65461	1.66782	-2.51664	-2.17379	-2.18576	-3.57606	-0.253758	1.2083	-0.688091	2.28636	0.846879	3.41933	2.29433	2.37327	1.08127	-1.16097	3.20573	2.94436	3.5117
89	0.368889	2.54479	-0.480556	-3.93744	2.046	-1.491	5.18611	-0.446333	-2.79456	-0.784	1.67544	0.621	2.59311	0.078	-0.878778	5.81389	2.65911	-2.45267	-0.652556	4.44667	-2.49856	1.447	0.668	0.304	2.63989	-4.58811	1.05733	-1.483	0.712	-1.17333	-1.79811	1.594	-2.944	-2.779	-2.79489	-3.13889	-0.115444	1.42344	-0.874667	2.351	0.974889	3.38544	1.90689	2.559	1.00467	-1.69322	3.26767	2.24367	3.188
90	0.116225	2.66316	-1.06535	-4.58815	1.64587	-1.57278	4.34344	-1.10236	-3.49098	-1.17597	1.25021	0.340273	2.34214	-0.356838	-0.620939	5.66349	2.46948	-3.16524	-0.68298	4.81848	-2.08941	1.62327	0.16702	0.130636	2.26611	-4.63178	1.38007	-1.82727	0.71	-0.643859	-2.013	1.46038	-3.71873	-3.38429	-3.56487	-2.77793	0.0291111	1.71958	-1.20881	2.33618	1.07111	3.19233	1.40267	2.72398	0.864545	-2.41421	3.30764	1.31373	2.77844
91	-0.215981	2.79237	-1.86836	-5.44818	0.635	-1.647	3.107	-1.81173	-4.22609	-1.75673	0.781364	-0.0499091	1.96391	-0.981364	-0.256273	5.62055	2.101	-4.095	-0.694636	5.14045	-1.65	1.80836	-0.505273	-0.0813636	1.55464	-4.762	1.72627	-2.31045	0.682364	-0.107636	-2.31591	1.29227	-4.59982	-3.80291	-4.32273	-2.49755	0.140636	2.12891	-1.70809	2.29818	1.12773	2.771	0.707	2.89045	0.740909	-3.32182	3.30173	0.270091	2.32582
92	-0.59233	2.89929	-2.70624	-6.38588	-0.872838	-1.66789	1.665	-2.41349	-4.81208	-2.55855	0.247081	-0.584455	1.44088	-1.78218	0.229444	5.66327	1.40026	-4.98909	-0.652273	5.42064	-1.18814	1.96633	-1.27669	-0.346364	0.45197	-5.00348	2.14037	-2.87136	0.614182	0.385091	-2.71031	1.08163	-5.23964	-3.88141	-4.8576	-2.31075	0.153131	2.67298	-2.29477	2.22018	1.08401	2.02878	-0.206667	3.0691	0.691939	-4.36019	3.13333	-0.733606	1.85415
93	-0.964631	2.95298	-3.30799	-7.12391	-2.50833	-1.55389	0.362333	-2.79584	-5.09501	-3.42942	-0.283697	-1.26591	0.744253	-2.66751	0.780273	5.74541	0.327293	-5.52688	-0.606778	5.5773	-0.774646	2.02227	-1.9771	-0.707818	-1.02659	-5.30896	2.6113	-3.43782	0.385818	0.70998	-3.1376	0.824465	-5.41018	-3.59426	-5.03139	-2.25511	0.0163434	3.33825	-2.78646	2.03364	0.899354	1.10944	-1.10911	3.23286	0.695242	-5.40546	2.58776	-1.62097	1.33425
94	-1.30172	2.92363	-3.47197	-7.41452	-3.75755	-1.276	-0.600333	-2.95261	-5.03618	-4.10773	-0.709152	-2.03045	-0.0690303	-3.41342	1.25497	5.82688	-1.00536	-5.59527	-0.655636	5.37791	-0.548818	1.89464	-2.42652	-1.19936	-2.77867	-5.56197	3.05691	-3.89664	-0.229636	0.692727	-3.48473	0.519091	-5.10164	-3.05964	-4.84309	-2.3633	-0.283697	4.07012	-3.01576	1.66227	0.590303	0.266333	-1.80233	3.26488	0.658091	-6.32879	1.46436	-2.42109	0.700333
95	-1.61147	2.81277	-3.15526	-7.20177	-4.43965	-0.941778	-1.16211	-2.972	-4.70776	-4.4277	-1.02956	-2.79082	-0.867707	-3.83791	1.49046	5.90613	-2.45894	-5.25006	-0.862283	4.53958	-0.66902	1.54682	-2.51559	-1.86079	-4.64873	-5.66563	3.3343	-4.14452	-1.39745	0.24303	-3.64858	0.14396	-4.47655	-2.46351	-4.41592	-2.60243	-0.732838	4.7801	-2.94596	1.09718	0.196879	-0.307667	-2.24856	2.95069	0.482303	-7.08216	-0.299667	-3.24488	-0.11597
96	-1.93977	2.6937	-2.56536	-6.56081	-4.54346	-0.765667	-1.366	-2.99038	-4.25501	-4.38209	-1.41226	-3.484	-1.63953	-3.91541	1.38567	5.99468	-3.96066	-4.67758	-1.30182	3.03579	-1.23685	1.00667	-2.31059	-2.758	-6.45491	-5.59051	3.38731	-4.16042	-3.117	-0.568949	-3.59488	-0.299131	-3.771	-1.97717	-3.93629	-2.88835	-1.31213	5.35372	-2.6587	0.402	-0.293828	-0.572667	-2.54133	2.07643	0.102788	-7.72692	-2.61527	-4.24836	-1.15404
97	-2.34232	2.69046	-1.92821	-5.66061	-4.176	-0.980333	-1.314	-3.109	-3.83691	-4.17555	-2.10642	-4.09164	-2.51624	-3.72952	0.937182	6.05524	-5.5	-4.10827	-2.05964	1.28909	-2.26194	0.323636	-1.912	-3.948	-7.97924	-5.36297	3.37809	-4.00355	-5.27045	-1.6507	-3.39603	-0.779212	-3.19282	-1.67842	-3.58724	-3.08397	-2.01658	5.67982	-2.28297	-0.380909	-0.961939	-0.603333	-2.86	0.577788	-0.504	-8.41718	-5.17564	-5.58755	-2.37748
98	-2.83763	2.8649	-1.45296	-4.68886	-3.62002	-1.69433	-1.12744	-3.40083	-3.57684	-4.06685	-3.25433	-4.63955	-3.64476	-3.40424	0.19604	5.97657	-7.00731	-3.74533	-3.10695	-0.0764545	-3.60754	-0.460394	-1.4317	-5.32958	-8.95035	-5.03196	3.52982	-3.77942	-7.58482	-2.93017	-3.20415	-1.25431	-2.85027	-1.61767	-3.51756	-2.94257	-2.84395	5.66537	-1.91107	-1.27191	-1.90406	-0.512667	-3.39033	-1.32537	-1.32545	-9.29886	-7.38461	-7.33109	-3.57277
99	-3.34798	3.08674	-1.27541	-3.79585	-3.11612	-2.80189	-0.906333	-3.85328	-3.53492	-4.2803	-4.72015	-5.15445	-5.00764	-3.0712	-0.798646	5.65533	-8.2189	-3.713	-4.23408	-0.705848	-4.93714	-1.30021	-0.935172	-6.61409	-9.10537	-4.62822	3.89164	-3.60176	-7.973	-4.21583	-3.16435	-1.71403	-2.73664	-1.80874	-3.81244	-2.17428	-3.73138	5.22015	-1.55812	-2.26773	-3.05751	-0.389556	-4.21589	-3.22307	-2.31052	-10.3103	-8.60403	-9.34164	-4.35975
100	-3.81255	3.30604	-1.423	-3.063	-2.836	-4.039	-0.721	-4.377	-3.701	-4.905	-6.122	-5.58	-6.365	-2.843	-1.959	5.07	-8.799	-4.053	-5.171	-0.62	-5.843	-2.113	-0.437	-7.463	-8.358	-4.132	4.343	-3.552	-10.102	-5.176	-3.297	-2.197	-2.763	-2.177	-4.477	-0.667	-4.59	4.344	-1.17	-3.248	-4.2	-0.272	-5.304	-4.809	-3.351	-11.148	-8.573	-11.269	-4.434
all values Left	mean	std	steps
1	2.15538	4.43699	12.412	1.511	1.976	0.458	0.995	2.783	1.784	1.744	2.164	2.477	-2.765	-2.688	-2.821	4.454	8.136	0.078	-2.25	9.88	7.983	2.869	0.447	-5.243	1.515	6.53	4.059	-0.873	1.914	-6.023	2.284	14.307	-3.163	-0.114	4.408	-0.905	-1.641	2.671	-4.496	8.526	7.02	-2.832	1.442	9.98	-3.575	3.208	2.925	8.159	5.343
2	1.92059	4.63725	12.6038	1.76106	-0.271515	0.305434	-0.237485	2.51645	0.663677	1.65239	0.75703	3.16994	-2.33682	-3.02155	-4.92712	5.61173	7.68598	0.845091	-1.68209	10.2648	8.3873	3.64864	0.253485	-5.25968	-0.568242	6.09322	3.29191	-1.75597	2.02525	-6.77855	2.26591	14.4456	-4.45	0.537788	4.408	-1.758	-1.31564	1.299	-4.5106	9.20512	6.13668	-4.36627	1.19211	11.1875	-4.798	3.65544	2.43549	8.29568	5.34278
3	1.74124	4.87464	13.0262	2.29767	-0.610515	-0.373515	-1.579	2.75327	-0.336	1.83536	-0.788576	4.07253	-1.30842	-3.67209	-5.17942	6.6829	7.24292	1.35219	-1.37173	10.6787	8.27817	3.83082	-0.458515	-6.89331	-1.00529	5.81884	2.40112	-2.82557	2.15396	-6.54248	0.482071	14.148	-4.99271	0.908293	5.00655	-1.758	-0.738545	1.299	-5.94672	9.9218	5.18527	-5.998	0.640556	12.2498	-5.10709	3.98483	3.14923	8.16676	5.32727
4	1.548	5.11921	13.5333	2.90873	-0.646636	0.258606	-1.84082	3.41145	-0.699636	1.90564	-1.881	4.72458	-0.389545	-2.63436	-5.06409	7.4537	6.89382	1.35261	-1.66136	10.8569	7.56167	3.28555	-1.76427	-6.85321	-1.107	5.90718	1.45755	-3.469	2.18639	-6.10527	-0.0587879	13.4055	-6.08245	0.858	6.68509	-2.36855	-0.333	-1.056	-6.22624	10.8042	4.49776	-5.998	-0.268667	13.0008	-6.52309	4.01348	4.05285	7.73627	5.19597
5	1.37302	5.30069	13.8827	3.36442	-0.972061	1.21592	-3.78862	4.21345	-1.43257	1.57897	-1.881	4.82043	-0.102455	-1.41145	-5.14718	7.76901	6.65673	0.679222	-2.75555	10.604	6.172	1.94961	-3.71103	-6.63438	-1.29813	6.3027	0.683	-4.27126	2.047	-5.89964	-0.419232	12.2286	-5.63801	0.302727	8.18845	-3.44379	-0.397727	-1.702	-6.30329	11.9148	4.26377	-7.086	-1.57911	13.3161	-6.48018	3.64937	4.67168	6.95233	4.85502
6	0.965474	5.6077	13.8401	3.47239	-2.12882	1.90577	-4.02075	4.89182	-0.951717	0.674545	-3.64645	4.21442	-0.764727	-1.03364	-5.77588	7.53895	6.47029	-0.766434	-4.74564	9.81509	4.08725	-0.181909	-6.32288	-6.6159	-1.90247	6.74861	0.576333	-4.53139	1.69214	-6.24658	-0.811	10.6267	-4.94685	-0.808384	9.67591	-3.33585	-1.09327	-2.022	-6.4493	13.0728	4.29708	-10.7448	-3.31244	13.1059	-6.173	2.85484	4.69979	5.76706	4.24705
7	0.236248	5.96073	13.2408	3.10718	-4.27109	1.91661	-3.90355	5.22509	-0.274848	-0.917818	-4.97436	2.87182	-2.50564	-1.90036	-7.11309	6.7403	6.24333	-3.02615	-7.618	8.45885	1.35452	-3.06573	-9.56109	-7.04927	-3.12997	6.98291	0.0219091	-4.00839	1.07958	-7.32827	-1.43373	8.58594	-4.67691	-2.51388	10.7472	-3.20355	-2.488	-2.343	-6.88094	14.0045	4.25506	-11.596	-5.482	12.3181	-6.10318	1.59618	3.88085	4.173	3.35355
8	-0.944305	6.39917	11.9893	2.16894	-7.38121	0.894949	-3.94318	5.07173	0.0882222	-3.27742	-5.06406	0.744061	-5.30321	-4.14164	-9.18085	5.39511	5.89748	-6.04946	-11.2021	6.54798	-1.83417	-6.59694	-13.2439	-8.08375	-5.10976	6.79236	0.30197	-3.50262	0.141939	-9.25742	-2.44667	6.07506	-5.36925	-4.85485	11.1945	-3.40345	-4.60927	-2.922	-7.75074	14.5025	3.8619	-12.5098	-8.11144	10.9324	-6.615	-0.165202	2.22547	2.2748	2.15082
9	-2.67693	7.05652	10.1787	0.581	-11.1068	-1.18195	-4.48972	4.39518	-0.198818	-6.25879	-5.25127	-2.07639	-8.97018	-7.80564	-11.8718	3.54299	5.38097	-9.55288	-15.0737	4.09624	-5.09893	-10.5604	-17.0228	-9.79239	-7.85291	6.13545	0.692879	-3.45714	-1.22316	-12.0394	-3.9564	3.0951	-7.15033	-7.80026	11.0095	-4.15864	-7.394	-3.93	-9.16682	14.4614	2.90183	-14.0235	-11.2586	9.06405	-7.91355	-2.47132	-0.210263	0.332667	0.605182
10	-4.86116	7.67764	7.86982	-1.63136	-14.6936	-4.27109	-5.74164	3.16818	-1.31727	-9.402	-5.96736	-5.47745	-13.0734	-12.4355	-14.9046	1.217	4.66173	-12.8796	-18.6222	1.116	-7.99336	-14.597	-20.4605	-12.1891	-11.1546	5.02182	0.886455	-4.10082	-3.11155	-15.4375	-6.00582	-0.228545	-9.97973	-11.1314	10.2227	-5.63545	-10.5811	-5.46	-11.1901	13.867	1.37245	-16.394	-15.017	6.76336	-10.0875	-5.277	-3.32127	-1.32982	-1.31682
11	-7.3477	8.16086	5.2306	-4.32255	-17.4164	-8.26197	-7.77551	1.38918	-3.33098	-12.2055	-7.39582	-9.19406	-16.8885	-17.3109	-17.8274	-1.57504	3.73754	-15.4567	-21.2895	-2.25732	-10.1925	-18.2659	-23.1643	-15.168	-14.5894	3.48471	0.671242	-5.52675	-5.51413	-19.0413	-8.53279	-3.5802	-13.6573	-14.4496	8.90282	-7.83952	-13.7131	-7.493	-13.7573	12.7716	-0.709727	-19.5726	-19.5598	4.06575	-13.0449	-8.32418	-6.81643	-2.46064	-3.60276
12	-9.89961	8.40643	2.60167	-7.15333	-18.9433	-12.8223	-10.5381	-0.897	-6.21844	-14.261	-9.56633	-12.764	-19.7967	-21.599	-20.1633	-4.81389	2.67789	-16.9414	-22.755	-5.63389	-11.5766	-21.168	-24.8843	-18.4399	-17.646	1.58656	-0.0743333	-7.75022	-8.222	-22.2807	-11.318	-6.47389	-17.7273	-17.3106	7.133	-10.65	-16.296	-9.838	-16.6127	11.2574	-3.27356	-23.2073	-24.878	0.983889	-16.419	-11.119	-10.0997	-2.949	-6.10944
13	-12.2241	8.36124	0.419242	-9.69436	-19.22	-17.3618	-13.7647	-3.52818	-9.63409	-15.3442	-12.3521	-15.6778	-21.4386	-24.2671	-21.5725	-8.35833	1.64773	-17.2728	-22.8825	-8.54188	-12.202	-23.0461	-25.5425	-21.5898	-19.9006	-0.51503	-1.40409	-10.7346	-10.8652	-24.6401	-14.0421	-8.56321	-21.5296	-19.3615	4.95836	-13.7424	-17.8929	-12.19	-19.3517	9.39997	-6.10585	-26.7596	-30.9547	-2.50524	-19.5992	-13.2289	-12.5409	-2.82682	-8.55458
14	-14.0657	8.11943	-0.985667	-11.5791	-18.3256	-21.1205	-16.9677	-6.07818	-13.0937	-15.4372	-15.3856	-17.4669	-21.7382	-25.2147	-21.9237	-11.864	0.846475	-16.5938	-21.9554	-10.6483	-12.2111	-23.8141	-25.2095	-24.2085	-21.105	-2.50144	-3.31006	-14.1713	-13.0522	-25.8195	-16.4046	-9.69447	-24.3129	-20.4196	2.54936	-16.6197	-18.4465	-14.239	-21.562	7.23794	-8.83701	-29.7021	-37.6933	-6.38765	-22.0332	-14.4176	-13.8609	-2.22361	-10.6204
15	-15.2435	7.86273	-1.61411	-12.5392	-16.6288	-23.5807	-19.611	-8.18691	-16.0375	-14.6336	-18.1454	-18.0227	-20.8301	-24.5355	-21.2746	-14.8619	0.411051	-15.1423	-20.2549	-11.8171	-11.7608	-23.5349	-24.0632	-25.9904	-21.2147	-4.04963	-5.70285	-17.4666	-14.4958	-25.6378	-18.1937	-9.91299	-25.6625	-20.4846	0.120455	-18.8041	-18.041	-15.759	-22.9448	4.85179	-11.0698	-31.6973	-44.8522	-10.4743	-23.3952	-14.6595	-14.03	-1.31634	-12.0698
16	-15.6833	7.77216	-1.56412	-12.654	-14.5096	-24.6257	-21.3142	-9.627	-18.0222	-13.2756	-20.1592	-17.5026	-18.9788	-22.511	-19.8032	-16.9534	0.385879	-13.1628	-18.0629	-12.103	-10.9836	-22.3732	-22.3463	-26.7788	-20.3114	-5.01058	-8.36291	-20.0863	-15.0707	-24.3157	-19.3115	-9.4127	-25.5614	-19.6832	-2.02855	-20.0064	-16.8643	-16.632	-23.3737	2.42697	-12.4447	-32.6632	-52.038	-14.3432	-23.5988	-14.0781	-13.2114	-0.281394	-12.7968
17	-15.4167	7.90099	-1.02244	-12.092	-12.2753	-24.3539	-21.9305	-10.3285	-18.8475	-11.6484	-21.1349	-16.1315	-16.5079	-19.5979	-17.7462	-17.9526	0.742424	-10.9606	-15.6285	-11.681	-9.98135	-20.5473	-20.3322	-26.5752	-18.6683	-5.36438	-10.935	-21.6738	-14.8026	-22.1222	-19.7575	-8.457	-24.1817	-18.2077	-3.63845	-20.1703	-15.1498	-16.848	-22.8749	0.223657	-12.9439	-32.7068	-58.7587	-17.3784	-22.75	-12.8712	-11.6403	0.734253	-12.8161
18	-14.5064	7.8575	-0.200556	-11.0505	-10.212	-23.0128	-21.516	-10.3004	-18.5578	-9.9873	-20.9452	-14.1841	-13.7514	-16.3378	-15.3543	-17.8899	1.39133	-8.72843	-13.1597	-10.7746	-8.83981	-18.2884	-18.2618	-25.5071	-16.552	-5.19444	-13.0378	-22.1136	-13.8396	-19.3505	-19.6065	-7.29815	-21.8279	-16.2901	-4.54264	-19.3894	-13.1453	-16.485	-21.5878	-1.54206	-12.6783	-32.0081	-60.068	-19.1227	-21.0705	-11.2457	-9.6401	1.63391	-12.2295
19	-13.1663	7.78374	0.716727	-9.72573	-8.49782	-20.9033	-20.254	-9.68345	-17.3675	-8.46991	-19.7202	-11.9399	-11.0335	-13.0716	-12.8496	-16.9425	2.21918	-6.60391	-10.8107	-9.60409	-7.63082	-15.8119	-16.3023	-23.7662	-14.2163	-4.64682	-14.3993	-21.4651	-12.3993	-16.3228	-18.9719	-6.13927	-18.8626	-14.1682	-4.78173	-17.9264	-11.0823	-15.662	-19.7159	-2.775	-11.8272	-30.7933	-60.068	-19.4065	-18.8366	-9.39273	-7.52973	2.37418	-11.1825
20	-11.6071	7.78047	1.57891	-8.29224	-7.14373	-18.3126	-18.3862	-8.65791	-15.5699	-7.18833	-17.7476	-9.66269	-8.55376	-10.0805	-10.4087	-15.3675	3.10545	-4.67459	-8.67982	-8.35053	-6.40608	-13.2943	-14.5314	-21.5711	-11.8654	-3.87709	-14.9097	-20.0405	-10.7097	-13.3305	-17.9857	-5.11354	-15.6572	-12.0503	-4.52673	-16.0719	-9.14227	-14.523	-17.4878	-3.49152	-10.5851	-29.2477	-61.069	-18.5135	-16.3257	-7.47785	-5.48159	2.95117	-9.83704
21	-9.8731	7.09885	2.30845	-6.88245	-6.10527	-15.5484	-16.1548	-7.33227	-13.4604	-6.15688	-15.3062	-7.57015	-6.40197	-7.49782	-8.16033	-13.4478	3.94689	-2.98504	-6.82091	-7.13437	-5.20676	-10.8599	-12.9671	-19.1426	-9.63941	-3.04677	-14.6088	-18.1925	-8.96927	-10.5868	-16.7713	-4.28534	-12.5799	-10.0891	-3.91982	-14.0452	-7.43227	-13.22	-15.1207	-3.77347	-9.14386	-27.4775	-53.1974	-16.8812	-13.758	-5.6212	-3.58934	3.38099	-8.34858
22	-8.14814	6.19603	2.88082	-5.58918	-5.325	-12.8367	-13.7702	-5.79173	-11.3199	-5.33373	-12.6612	-5.76585	-4.59827	-5.32527	-6.18836	-11.4574	4.67588	-1.54533	-5.25836	-6.022	-4.06594	-8.58655	-11.5842	-16.6803	-7.6223	-2.27212	-13.6372	-16.175	-7.31842	-8.24309	-15.4276	-3.66715	-9.86439	-8.38003	-3.09909	-12.0128	-5.99609	-11.883	-12.7947	-3.72042	-7.67788	-25.5517	-42.3793	-14.8324	-11.2891	-3.90518	-1.90464	3.68739	-6.84655
23	-6.53077	5.30075	3.303	-4.43667	-4.73867	-10.2957	-11.3987	-4.11	-9.35067	-4.61767	-10.0103	-4.27878	-3.11367	-3.532	-4.53267	-9.59767	5.26933	-0.362778	-3.992	-5.02622	-3.01367	-6.51433	-10.341	-14.3359	-5.85211	-1.61167	-12.1817	-14.1728	-5.83122	-6.31833	-14.0187	-3.20889	-7.61778	-6.963	-2.19	-10.0917	-4.83	-10.608	-10.632	-3.42289	-6.31567	-23.5197	-31.0604	-12.6083	-9.021	-2.36144	-0.474556	3.89656	-5.42022
24	-5.07632	4.55409	3.59908	-3.4283	-4.26391	-7.98977	-9.16103	-2.38364	-7.64532	-3.935	-7.48779	-3.09158	-1.89821	-2.13955	-3.19106	-7.96849	5.74117	0.595303	-3.03736	-4.14639	-2.07473	-4.65536	-9.19642	-12.209	-4.32831	-1.06975	-10.4342	-12.3044	-4.52175	-4.80379	-12.5828	-2.85356	-5.84355	-5.82901	-1.29636	-8.3473	-3.91736	-9.455	-8.69731	-2.96364	-5.11436	-21.4121	-20.7154	-10.3684	-7.03736	-1.00989	0.706303	4.03293	-4.12461
25	-3.80342	4.00845	3.78724	-2.55945	-3.87036	-5.95418	-7.14624	-0.724	-6.21036	-3.23827	-5.18445	-2.15724	-0.902818	-1.05736	-2.12973	-6.59403	6.12503	1.35236	-2.36355	-3.37736	-1.26791	-3.00527	-8.118	-10.3484	-3.02679	-0.624485	-8.55718	-10.6568	-3.37315	-3.66173	-11.141	-2.54842	-4.48497	-4.93018	-0.480636	-6.80155	-3.18973	-8.451	-7.00976	-2.40682	-4.08852	-19.2442	-12.073	-8.21576	-5.33064	0.143333	1.6263	4.10882	-2.98518
26	-2.71311	3.64386	3.88801	-1.82297	-3.56182	-4.19907	-5.41825	0.788909	-5.00922	-2.52258	-3.16197	-1.41542	-0.0844242	-0.271	-1.29779	-5.44609	6.45664	1.92995	-1.95582	-2.70556	-0.607606	-1.5483	-7.0897	-8.76001	-1.92414	-0.251606	-6.67142	-9.24434	-2.36232	-2.83052	-9.71651	-2.26464	-3.46631	-4.2072	0.228727	-5.45855	-2.61264	-7.592	-5.5686	-1.80895	-3.22814	-17.0332	-5.35222	-6.19865	-3.88464	1.1019	2.27603	4.12442	-2.00149
27	-1.79938	3.40274	3.90957	-1.21585	-3.38461	-2.71109	-4.01752	2.098	-3.98289	-1.83012	-1.45973	-0.809869	0.59	0.197273	-0.641485	-4.47798	6.75495	2.35363	-1.78309	-2.12087	-0.104444	-0.266212	-6.11476	-7.4234	-1.00769	0.0721313	-4.86439	-8.04602	-1.47417	-2.21197	-8.33743	-2.00033	-2.64399	-3.61847	0.818455	-4.31685	-2.16536	-6.857	-4.36344	-1.22118	-2.50938	-14.8184	-0.465111	-4.35168	-2.67627	1.87493	2.65116	4.0734	-1.15503
28	-1.05515	3.22534	3.85518	-0.739091	-3.38418	-1.43791	-2.94227	3.17482	-3.07436	-1.23255	-0.0686364	-0.296909	1.16373	0.323273	-0.117182	-3.65455	7.01282	2.64145	-1.80836	-1.63218	0.223273	0.855182	-5.20555	-6.31	-0.270455	0.373273	-3.19609	-7.03691	-0.705636	-1.73209	-7.04	-1.778	-1.80118	-3.144	1.27591	-3.35573	-1.84536	-6.222	-3.36891	-0.674909	-1.90664	-12.6645	2.83	-2.70827	-1.68518	2.47227	2.73718	3.93964	-0.424636
29	-0.481263	3.07318	3.72637	-0.381091	-3.62742	-0.354808	-2.17947	4.01327	-2.25318	-0.795212	1.01252	0.133485	1.65776	0.139364	0.305303	-2.95552	7.20657	2.79427	-2.01727	-1.24981	0.32704	1.82421	-4.36988	-5.38972	0.293616	0.661162	-1.7047	-6.20701	-0.0655556	-1.42027	-5.85313	-1.62926	-0.851909	-2.77398	1.57345	-2.57464	-1.65991	-5.656	-2.55343	-0.184061	-1.40717	-10.6451	4.738	-1.28682	-0.888273	2.91098	2.61112	3.68678	0.204818
30	-0.0773597	2.9415	3.52662	-0.137909	-4.16073	0.555788	-1.69912	4.64655	-1.51281	-0.569455	1.79773	0.475707	2.07973	-0.323545	0.633909	-2.37632	7.30762	2.80132	-2.43845	-0.964465	0.120707	2.64615	-3.6077	-4.62591	0.695838	0.934293	-0.412606	-5.55579	0.442343	-1.34755	-4.79935	-1.58112	0.10899	-2.51679	1.68391	-1.98536	-1.61536	-5.125	-1.89067	0.235768	-1.02615	-8.80724	5.70889	-0.0969394	-0.259455	3.21283	2.32383	3.263	0.745
31	0.156014	2.85218	3.26482	-0.0295455	-5.01073	1.289	-1.45158	5.12436	-0.867121	-0.578545	2.30736	0.714273	2.41436	-1.04573	0.853727	-1.92185	7.29036	2.70076	-3.12245	-0.76997	-0.507242	3.33091	-2.91418	-3.9847	0.981212	1.17485	0.667818	-5.10173	0.840091	-1.54027	-3.89309	-1.64215	0.908424	-2.39042	1.59391	-1.60564	-1.73173	-4.61	-1.36127	0.570152	-0.770576	-7.16518	6.038	0.829515	0.220182	3.38752	1.91442	2.62345	1.19909
32	0.225843	2.83725	2.96405	-0.0902727	-6.02364	1.81337	-1.37352	5.48255	-0.342545	-0.791273	2.57233	0.742343	2.62894	-1.99727	0.947152	-1.59393	7.14251	2.51594	-4.017	-0.668929	-1.6399	3.88806	-2.28415	-3.44238	1.1972	1.36397	1.5313	-4.80973	1.16623	-1.95364	-3.13077	-1.80231	1.43107	-2.42247	1.26736	-1.44485	-2.04482	-4.111	-0.954859	0.81999	-0.649949	-5.71255	5.97911	1.5203	0.563818	3.42746	1.37394	1.76171	1.55264
33	0.15654	2.90834	2.64985	-0.343606	-6.93482	2.046	-1.3947	5.73955	0.0284141	-1.16521	2.63258	0.749384	2.70303	-2.99891	0.904485	-1.36886	6.87686	2.14989	-4.90027	-0.646414	-3.22893	4.33424	-1.726	-2.97333	1.38033	1.46158	2.17348	-4.65143	1.47381	-2.51018	-2.49073	-2.052	1.64018	-2.66449	0.661273	-1.50573	-2.58955	-3.64	-0.660919	1.01132	-0.668394	-4.43306	5.72022	1.98596	0.791455	3.3243	0.59104	0.748202	1.77367
34	-0.0149885	3.02582	2.34633	-0.822	-7.43	1.95	-1.459	5.871	0.205333	-1.699	2.522	0.537667	2.634	-3.731	0.731	-1.199	6.538	1.40833	-5.504	-0.671667	-5.02033	4.694	-1.261	-2.54467	1.56	1.45	2.586	-4.59133	1.815	-3.139	-1.938	-2.41167	1.64867	-3.177	-0.224	-1.783	-3.344	-3.218	-0.457667	1.19267	-0.832	-3.307	5.38	2.24733	0.934	3.037	-0.394	-0.271667	1.826
35	-0.24224	3.11963	2.04989	-1.57055	-7.24742	1.4348	-1.53466	5.77627	0.149556	-2.44627	2.25455	0.203707	2.41594	-3.93255	0.455242	-1.03569	6.18956	0.22402	-5.63509	-0.693869	-6.61852	5.00042	-0.910606	-2.1162	1.74954	1.32875	2.74879	-4.60228	2.21746	-3.71482	-1.43515	-2.86481	1.55255	-3.92908	-1.26273	-2.26203	-4.15418	-2.862	-0.30801	1.41669	-1.15135	-2.32021	5.014	2.34292	1.033	2.48868	-1.3179	-1.13407	1.67601
36	-0.482657	3.15656	1.70277	-2.42382	-6.55348	0.426111	-1.60833	5.39318	-0.151828	-3.28348	1.89912	-0.266394	2.07785	-3.76527	0.119909	-0.835929	5.8953	-1.26158	-5.35018	-0.670909	-7.64307	5.27961	-0.678848	-1.65489	1.92589	1.11415	2.65721	-4.69589	2.66439	-4.08148	-0.949949	-3.3058	1.41068	-4.71676	-2.18345	-2.84991	-4.77527	-2.575	-0.173566	1.72894	-1.63642	-1.44088	4.62267	2.33869	1.10918	1.67666	-1.98351	-1.72588	1.29506
37	-0.711334	3.13013	1.186	-3.11873	-5.55673	-0.976273	-1.66018	4.62609	-0.668727	-3.97845	1.50755	-0.907364	1.61191	-3.39782	-0.279364	-0.558273	5.69918	-2.87682	-4.81236	-0.621364	-7.86855	5.51518	-0.602545	-1.16891	2.01573	0.806182	2.273	-4.93227	3.07782	-4.17345	-0.461182	-3.58664	1.23409	-5.26718	-2.78782	-3.42009	-5.03627	-2.362	-0.033	2.16745	-2.24436	-0.643182	4.173	2.29818	1.12036	0.771091	-2.38609	-2.01764	0.708273
38	-0.922706	3.05052	0.50604	-3.43527	-4.48906	-2.46118	-1.63987	3.41927	-1.32191	-4.36003	1.09627	-1.69106	0.987606	-3.023	-0.749848	-0.164737	5.61471	-4.54	-4.23673	-0.621222	-7.23563	5.59852	-0.698818	-0.745283	1.92757	0.374818	1.52185	-5.26517	3.3343	-4.04152	0.0241616	-3.61561	1.01198	-5.4088	-3.00336	-3.80964	-4.90864	-2.244	0.0957475	2.75737	-2.76816	0.109	3.60133	2.21016	1.01273	0.0146162	-2.67673	-2.08571	0.0391818
39	-1.13012	2.93569	-0.191091	-3.30324	-3.56094	-3.64312	-1.48469	1.91973	-1.98719	-4.41576	0.636364	-2.51688	0.231303	-2.83282	-1.22306	0.352111	5.63709	-6.21968	-3.822	-0.740182	-5.82005	5.30155	-0.959515	-0.552212	1.60742	-0.245071	0.347818	-5.55232	3.38901	-3.80585	0.454182	-3.43448	0.740242	-5.13607	-2.86936	-3.88279	-4.50382	-2.266	0.156313	3.48426	-3.01495	0.839758	2.85911	1.99081	0.782909	-0.448303	-3.12706	-2.11917	-0.564273
40	-1.35622	2.81608	-0.735485	-2.81245	-2.83982	-4.34858	-1.19891	0.489182	-2.52176	-4.25255	0.123909	-3.28233	-0.552727	-2.94736	-1.62336	0.916636	5.71642	-7.71179	-3.702	-1.0363	-3.85582	4.41655	-1.41245	-0.765939	1.07333	-1.00315	-1.22236	-5.66739	3.37773	-3.60664	0.721697	-3.21694	0.415545	-4.57639	-2.47909	-3.61745	-4.01236	-2.435	0.0897576	4.26285	-2.94212	1.55264	1.94167	1.55415	0.461091	-0.618727	-3.89548	-2.36042	-1.02376
41	-1.62563	2.75027	-1.04377	-2.16185	-2.30855	-4.5572	-0.894556	-0.561909	-2.83781	-4.06788	-0.365455	-3.95166	-1.29776	-3.47845	-1.94815	1.36135	5.80249	-8.61561	-3.93082	-1.60824	-1.665	2.98794	-2.14758	-1.48412	0.378424	-1.74357	-3.06533	-5.57202	3.49545	-3.55776	0.690182	-3.16841	0.0250101	-3.91922	-1.98355	-3.11818	-3.63027	-2.694	-0.133677	4.97731	-2.63924	2.2397	0.961	0.906475	0.0619091	-0.587879	-4.98077	-2.99431	-1.34554
42	-1.94709	2.80097	-1.12426	-1.60815	-1.9197	-4.35237	-0.761424	-1.16527	-2.95483	-4.1237	-0.74903	-4.54512	-2.06221	-4.47091	-2.26797	1.51233	5.8808	-8.65137	-4.51045	-2.51457	0.508131	1.39012	-3.237	-2.67263	-0.429323	-2.28472	-5.00109	-5.29787	3.80436	-3.69133	0.291515	-3.32472	-0.426263	-3.34187	-1.49118	-2.5427	-3.519	-2.965	-0.511263	5.49194	-2.24731	2.88082	0.0837778	0.128061	-0.437364	-0.47402	-6.29691	-4.08749	-1.58322
43	-2.30544	2.97126	-1.06815	-1.31482	-1.85236	-3.903	-0.990939	-1.37036	-2.972	-4.54418	-1.044	-5.09773	-3.02082	-5.57927	-2.69845	1.30082	5.96688	-7.84182	-5.42164	-3.6097	2.54776	0.106727	-4.56073	-4.09006	-1.30021	-2.51439	-6.81664	-4.90433	4.21724	-3.95273	-0.422303	-3.52185	-0.90497	-2.9527	-1.03945	-2.04873	-3.777	-3.116	-1.02506	5.68461	-1.86412	3.39636	-0.58	-0.761606	-1.12655	-0.351545	-7.68985	-5.57061	-1.83142
44	-2.66396	3.17522	-0.988051	-1.34494	-2.40873	-3.39232	-1.6633	-1.29673	-2.98986	-5.32073	-1.40285	-5.56066	-4.24673	-6.272	-3.34742	0.751414	6.04084	-6.37227	-6.60055	-4.64181	4.4089	-0.581242	-5.75436	-5.30902	-2.13825	-2.42316	-8.25142	-4.42098	4.66597	-4.24152	-1.3731	-3.59826	-1.3709	-2.77129	-0.616364	-1.72206	-4.41864	-2.914	-1.66304	5.44894	-1.49723	3.58485	-1.01822	-1.78082	-2.07909	-0.259293	-8.83774	-7.16818	-2.23124
45	-2.96658	3.31837	-0.905778	-1.64033	-3.53333	-2.996	-2.68478	-1.085	-3.09733	-6.286	-2.03433	-5.736	-5.591	-6.184	-4.22633	-0.0804444	6.00778	-4.51644	-7.87	-5.379	6.07256	-0.659	-6.403	-5.91678	-2.77489	-2.072	-9.00233	-3.81089	5.21733	-4.408	-2.50522	-3.45778	-1.82722	-2.74467	-0.175	-1.607	-5.392	-2.118	-2.42256	4.72933	-1.06844	3.15333	-1.27978	-2.84978	-3.205	-0.299444	-9.42533	-8.39633	-2.89756
46	-3.15519	3.38635	-0.780364	-2.07136	-4.68527	-2.85482	-3.83536	-0.854364	-3.35973	-7.03773	-3.073	-5.50782	-6.74318	-5.28245	-5.22682	-1.14373	5.752	-2.48418	-8.87418	-5.65918	7.52373	-0.249636	-6.28764	-5.71855	-3.06655	-1.60382	-8.83845	-3.09873	5.945	-4.27218	-3.70027	-3.02318	-2.31645	-2.80118	0.290545	-1.72764	-6.55255	-0.667	-3.27336	3.67327	-0.516273	1.91418	-1.437	-3.77818	-4.27164	-0.599818	-9.24845	-8.82673	-3.78673
47	-3.17215	3.44594	-0.559909	-2.49209	-5.03803	-3.04486	-4.85809	-0.699909	-3.77287	-7.07797	-4.42255	-4.89266	-7.33461	-4.10482	-6.17327	-2.29904	5.22895	-0.423475	-9.25255	-5.40513	8.73827	0.483212	-5.432	-4.80499	-2.95226	-1.1081	-7.75882	-2.47491	6.86632	-3.68133	-4.7247	-2.24149	-2.81265	-2.93482	0.622182	-2.03658	-7.56891	1.247	-4.13977	2.64957	0.0870909	0.0820909	-1.56422	-4.40852	-5.06345	-1.17153	-8.3247	-8.3589	-4.70901
48	-2.97012	3.57373	-0.218909	-2.66406	-4.34082	-3.48803	-5.51082	-0.766091	-4.26185	-6.09597	-5.7717	-3.92765	-7.09448	-3.05455	-6.83697	-3.27187	4.49466	1.54512	-8.802	-4.63809	9.69359	1.38855	-4.00876	-3.43808	-2.42048	-0.610333	-5.97536	-2.24899	7.9741	-2.52458	-5.33172	-1.14047	-3.23649	-3.25676	0.631455	-2.39376	-8.05436	3.339	-4.93752	2.00599	0.579545	-1.69697	-1.72911	-4.64779	-5.37927	-1.82426	-6.85548	-7.17591	-5.43765
49	-2.52913	3.77902	0.213939	-2.387	-2.91709	-3.93318	-5.62536	-1.27309	-4.76645	-4.37273	-6.67345	-2.66876	-6.01409	-2.39218	-6.98491	-3.74845	3.72682	3.32848	-7.59509	-3.45833	10.3781	2.35691	-2.26927	-1.87897	-1.51994	-0.144576	-3.75736	-2.56867	9.18685	-0.911182	-5.38327	0.183273	-3.49958	-3.93155	0.294727	-2.55264	-7.73655	5.384	-5.57412	1.87888	0.858909	-2.80136	-1.96033	-4.45215	-5.09964	-2.23433	-5.10433	-5.55573	-5.79688
50	-1.85209	3.99003	0.598949	-1.61615	-1.13452	-4.12103	-5.16164	-2.23555	-5.2196	-2.27455	-6.74245	-1.19405	-4.33121	-2.122	-6.50048	-3.53946	3.17656	4.86266	-5.87982	-2.01268	10.8078	3.33064	-0.456727	-0.300788	-0.356323	0.17604	-1.35621	-3.1512	10.3603	0.97603	-4.8823	1.61294	-3.49236	-5.01313	-0.238818	-2.25042	-6.629	7.22	-5.92763	2.22429	0.947323	-3.03148	-2.22456	-3.83799	-4.26055	-2.14237	-3.32548	-3.73904	-5.69613
51	-0.967935	4.1452	0.798141	-0.444485	0.713121	-3.86254	-4.17252	-3.20318	-5.46271	-0.102788	-5.88024	0.395899	-2.35209	-2.08382	-5.43721	-2.70852	3.03025	6.10743	-3.92055	-0.476869	11.0278	4.28773	1.25673	1.21285	0.944051	0.225232	0.987212	-3.48573	11.3503	2.92439	-3.9419	3.03767	-3.06666	-6.3298	-0.743091	-1.3743	-4.95882	8.748	-5.86652	2.91424	0.975414	-2.51748	-2.44622	-2.84203	-2.99782	-1.50094	-1.63594	-1.88623	-5.12645
52	0.0690742	4.2181	0.85697	0.963636	2.43264	-3.11606	-2.79564	-3.60727	-5.30761	1.93164	-4.34709	1.95194	-0.357091	-2.18127	-3.95327	-1.48764	3.31679	7.07521	-1.93427	0.990212	11.1042	5.21955	2.78018	2.63412	2.26179	0.00145455	3.07927	-3.16997	12.0701	4.75573	-2.7197	4.36397	-2.1487	-7.51012	-0.964727	-0.0427273	-2.999	9.936	-5.31867	3.78461	1.15897	-1.49255	-2.542	-1.56882	-1.482	-0.46803	-0.101879	-0.0949697	-4.15358
53	1.19083	4.20415	0.957859	2.43573	3.95376	-1.96995	-1.20309	-3.31	-4.66423	3.72058	-2.47858	3.35487	1.47794	-2.332	-2.22976	-0.122586	3.96241	7.80619	-0.0760909	2.30143	11.1077	6.11894	4.09197	3.95844	3.50269	-0.411273	4.81848	-2.1751	12.5123	6.36676	-1.36588	5.54092	-0.83804	-8.14895	-0.787273	1.53952	-0.978273	10.803	-4.32703	4.72037	1.6446	-0.154515	-2.38889	-0.163768	0.118	0.767253	1.22704	1.58302	-2.88428
54	2.33163	4.10395	1.26848	3.82515	5.24091	-0.539596	0.448192	-2.44809	-3.55709	5.22227	-0.517939	4.53836	3.06206	-2.45382	-0.432	1.19972	4.87095	8.32861	1.55973	3.40322	11.0815	6.97524	5.19345	5.18376	4.60749	-0.861636	6.19042	-0.710485	12.7175	7.71388	-0.0029798	6.54513	0.70304	-8.05559	-0.233	3.21606	0.938182	11.394	-3.02886	5.66791	2.45177	1.35494	-1.85222	1.20808	1.66464	2.08484	2.26025	3.12893	-1.43022
55	3.4346	3.92805	1.90291	5.01709	6.25836	1.05091	2.03936	-1.27364	-2.095	6.40664	1.35864	5.49736	4.36664	-2.50364	1.30127	2.364	5.93655	8.68027	2.93755	4.27091	11.0443	7.77464	6.09655	6.30691	5.54609	-1.12564	7.23845	0.933273	12.7437	8.77618	1.27773	7.38427	2.294	-7.34627	0.603273	4.87345	2.65564	11.764	-1.59482	6.60709	3.51964	2.92136	-0.894	2.42391	3.06809	3.41491	2.99191	4.52782	0.0932727
56	4.45669	3.69945	2.86178	5.99733	6.979	2.70233	3.49367	-0.016	-0.418111	7.28867	3.04067	6.28022	5.39633	-2.482	2.868	3.30922	7.07411	8.899	4.068	4.91133	11.0017	8.50267	6.82033	7.31933	6.31411	-1.03	8.023	2.54378	12.6524	9.59	2.41444	8.084	3.79133	-6.28956	1.621	6.43433	4.139	11.961	-0.181889	7.52611	4.76767	4.44933	0.429111	3.45389	4.279	4.71667	3.45878	5.76378	1.57722
57	5.36643	3.44952	4.01495	6.77703	7.41809	4.33558	4.77189	1.17191	1.33747	7.87321	4.48982	6.96233	6.15203	-2.40791	4.21236	4.02047	8.22319	9.02876	4.96082	5.34798	10.9511	9.14721	7.39436	8.2064	6.93125	-0.524848	8.5957	4.00677	12.495	10.1752	3.38091	8.68016	5.10423	-5.14394	2.74255	7.86197	5.381	12.033	1.0967	8.39707	6.12571	5.85297	1.93444	4.31769	5.27218	5.95228	3.73054	6.8209	2.94628
58	6.1507	3.20934	5.21794	7.36582	7.59045	5.86564	5.86452	2.28091	3.05997	8.189	5.73291	7.61485	6.62645	-2.27755	5.32127	4.51918	9.33712	9.11039	5.64955	5.612	10.8879	9.70064	7.85355	8.95048	7.43221	0.321182	8.99473	5.27667	12.3027	10.571	4.182	9.20448	6.17306	-4.11048	3.88827	9.15409	6.42064	12.021	2.17652	9.1747	7.52982	7.05555	3.49067	5.06633	6.07491	7.06739	3.88503	7.68448	4.16061
59	6.80554	3.00615	6.40039	7.76279	7.5363	7.22766	6.77473	3.34164	4.66965	8.27512	6.80185	8.27602	6.81561	-2.05764	6.20685	4.8332	10.3724	9.17351	6.153	5.74071	10.8099	10.1639	8.21545	9.53596	7.86047	1.37788	9.25088	6.30494	12.0884	10.8286	4.83624	9.67746	6.98056	-3.32158	5.01191	10.2953	7.28027	11.954	3.03625	9.81809	8.90774	7.99027	4.99689	5.75644	6.70136	7.99173	3.98472	8.34848	5.21695
60	7.33028	2.85517	7.53986	7.96691	7.31115	8.35815	7.50845	4.35973	6.11952	8.1823	7.70185	8.94797	6.73994	-1.73018	6.88733	4.97841	11.2894	9.23492	6.49373	5.77895	10.7095	10.5402	8.47609	9.96433	8.2553	2.55437	9.37864	7.01526	11.848	10.9968	5.3617	10.1026	7.49899	-2.83424	6.07745	11.2443	7.98427	11.837	3.68593	10.3047	10.194	8.59685	6.38522	6.43437	7.16245	8.65773	4.06936	8.81876	6.1237
61	7.72697	2.76262	8.59509	7.97564	6.96009	9.221	8.06794	5.30373	7.38267	7.94582	8.44282	9.60591	6.48118	-1.31473	7.38455	4.97058	12.0449	9.30355	6.707	5.77645	10.5855	10.8322	8.62355	10.2546	8.63561	3.76733	9.37282	7.41252	11.5756	11.1063	5.77079	10.4751	7.73015	-2.64394	7.05527	11.9923	8.57064	11.655	4.153	10.6342	11.3418	8.82382	7.635	7.09845	7.47136	9.01576	4.12333	9.12436	6.89485
62	8.00107	2.72864	9.47659	7.80091	6.51003	9.8211	8.46565	6.104	8.46102	7.61182	9.02594	10.2052	6.10136	-0.864818	7.72394	4.84581	12.6041	9.36731	6.82373	5.76719	10.4377	11.0459	8.65242	10.4219	9.00239	4.94001	9.21173	7.50964	11.2747	11.1607	6.07443	10.7959	7.70833	-2.70149	7.90255	12.5284	9.08445	11.383	4.47352	10.8238	12.3256	8.64718	8.74633	7.7159	7.64482	9.0848	4.10996	9.29659	7.55437
63	8.16136	2.74594	10.0882	7.47527	6.00421	10.1871	8.73	6.69736	9.36268	7.19585	9.45736	10.6961	5.6373	-0.427727	7.93345	4.64332	12.9524	9.40366	6.86745	5.76746	10.2595	11.1914	8.56739	10.4667	9.33908	6.00826	8.88345	7.33602	10.9534	11.1443	6.28647	11.0597	7.48828	-2.92822	8.57291	12.85	9.56391	11.011	4.68622	10.9041	13.1248	8.07112	9.70678	8.25986	7.70891	8.89333	4.03527	9.35396	8.14162
64	8.21544	2.80097	10.3677	7.05636	5.48236	10.3417	8.88964	7.07709	10.0884	6.693	9.75809	11.0259	5.13218	-0.0574545	8.02782	4.40427	13.0842	9.399	6.87036	5.80073	10.0385	11.278	8.37109	10.375	9.63127	6.92336	8.40745	6.948	10.6235	11.0455	6.43064	11.2497	7.15409	-3.23782	9.04145	12.9755	10.0265	10.537	4.829	10.9083	13.7287	7.11073	10.488	8.71836	7.68745	8.46636	3.928	9.31718	8.67691
65	8.17904	2.87884	10.3148	6.60052	4.98006	10.3328	8.96736	7.27645	10.6412	6.08839	9.966	11.1925	4.63115	0.230273	8.02091	4.15926	13.0258	9.33604	6.85591	5.87649	9.76724	11.3184	8.06118	10.1329	9.87473	7.69703	7.82573	6.38505	10.295	10.8683	6.54223	11.3415	6.78741	-3.55059	9.28609	12.94	10.4617	9.957	4.93054	10.8724	14.1426	5.79045	11.0356	9.11168	7.59336	7.85413	3.80972	9.20442	9.14024
66	8.06367	2.97103	9.95902	6.1413	4.51576	10.176	8.97848	7.34355	11.03	5.36324	10.1167	11.1911	4.15227	0.433909	7.93564	3.92504	12.8065	9.18619	6.82482	5.97234	9.43714	11.3231	7.63682	9.75653	10.0767	8.34607	7.15876	5.64174	9.97274	10.6241	6.65451	11.3191	6.40984	-3.80276	9.31418	12.7894	10.8394	9.308	5.01387	10.8151	14.3825	4.17694	11.3629	9.37377	7.42955	7.14171	3.6929	9.01591	9.50399
67	7.88098	3.07061	9.42	5.696	4.105	9.88233	8.932	7.304	11.2733	4.526	10.228	11.025	3.685	0.554	7.791	3.71133	12.465	8.92867	6.77	6.06567	9.03667	11.294	7.107	9.292	10.2377	8.88067	6.403	4.80967	9.66333	10.317	6.78467	11.1847	6.01233	-3.953	9.154	12.515	11.126	8.644	5.09567	10.7383	14.4823	2.394	11.4903	9.41333	7.156	6.42667	3.58433	8.733	9.75
68	7.63889	3.16642	8.76901	5.29006	3.77027	9.45683	8.82827	7.14736	11.3857	3.60218	10.2797	10.6825	3.21921	0.579636	7.58915	3.53196	12.0373	8.54305	6.67509	6.13676	8.56759	11.2319	6.47103	8.76961	10.3427	9.30444	5.54345	3.99716	9.37792	9.89024	6.93558	10.9339	5.57942	-3.98256	8.81909	12.0828	11.2979	7.996	5.18391	10.6252	14.4607	0.636333	11.4588	9.28273	6.71682	5.78487	3.47944	8.34297	9.86484
69	7.34544	3.24985	8.04219	4.92206	3.50233	8.88613	8.66842	6.84245	11.3759	2.62988	10.2484	10.1291	2.74482	0.543455	7.31764	3.39422	11.541	8.03393	6.53909	6.16651	8.04281	11.1379	5.73752	8.2048	10.3769	9.60553	4.5663	3.29372	9.12509	9.31915	7.11032	10.5561	5.10616	-3.88902	8.34709	11.5993	11.3466	7.379	5.27963	10.453	14.3326	-0.919909	11.3066	9.07503	6.14736	5.2693	3.38412	7.85966	9.83503
70	7.00292	3.31359	7.26906	4.57464	3.30345	8.14579	8.45897	6.35264	11.2537	1.64564	10.1177	9.32924	2.24427	0.478	6.96455	3.28982	10.9814	7.4273	6.37136	6.15155	7.47985	11.0156	4.904	7.6127	10.3308	9.74379	3.47864	2.76103	8.89897	8.60382	7.30779	10.0387	4.57967	-3.67376	7.72564	11.1069	11.2498	6.803	5.37482	10.1898	14.0894	-2.18673	11.0657	8.78545	5.489	4.90361	3.32224	7.30945	9.65321
71	6.61679	3.35203	6.47512	4.27518	3.169	7.26091	8.2061	5.68318	11.0213	0.747394	9.88239	8.32126	1.71967	0.410364	6.53218	3.20485	10.3538	6.75001	6.17936	6.09	6.89107	10.866	3.97712	7.00027	10.1806	9.74058	2.34688	2.43009	8.6842	7.74255	7.51607	9.35862	4.01337	-3.34699	6.92536	10.5741	11.0095	6.265	5.44967	9.81063	13.7127	-3.12012	10.747	8.35562	4.79409	4.69478	3.29453	6.71759	9.33214
72	6.1959	3.36442	5.66746	4.05573	3.08752	6.24543	7.90153	4.88691	10.6863	0.0503939	9.54212	7.14322	1.19479	0.344	6.03194	3.13192	9.64901	6.00556	5.97736	5.97293	6.28887	10.6832	2.96564	6.36488	9.90546	9.6006	1.2777	2.27384	8.45615	6.75427	7.72617	8.50039	3.43653	-2.93533	5.92964	9.97076	10.6535	5.756	5.48549	9.30215	13.1919	-3.71952	10.3501	7.72629	4.12045	4.61214	3.29814	6.10709	8.90012
73	5.7486	3.35487	4.84973	3.925	3.05464	5.12036	7.51564	4.00036	10.2695	-0.390091	9.08845	5.85282	0.695636	0.274636	5.47018	3.07509	8.84773	5.19364	5.79191	5.80373	5.68991	10.4699	1.87918	5.70718	9.49564	9.31918	0.355455	2.19109	8.19064	5.68627	7.92173	7.44991	2.86355	-2.47873	4.73791	9.26555	10.2182	5.259	5.468	8.66745	12.5175	-4.03018	9.873	6.90864	3.51173	4.62409	3.32264	5.486	8.39109
74	5.28455	3.32725	4.07112	3.887	3.0767	3.92131	7.01575	3.09436	9.78984	-0.57097	8.49809	4.52372	0.248636	0.218636	4.84945	3.0161	7.92598	4.32368	5.64973	5.60137	5.10762	10.2431	0.744848	5.03322	9.052	8.86189	-0.379909	2.13766	7.86411	4.61164	8.08066	6.19732	2.29239	-2.01381	3.37591	8.42488	9.73418	4.754	5.386	7.96896	11.68	-4.11906	9.31089	5.91201	2.99464	4.70774	3.35421	4.84948	7.83614
75	4.81431	3.28847	3.38033	3.93645	3.118	2.69955	6.38023	2.26791	9.2554	-0.520636	7.74103	3.2374	-0.138727	0.213364	4.18721	2.91441	6.88368	3.39995	5.56027	5.37878	4.55217	10.0044	-0.393727	4.3532	8.75741	8.19916	-0.928152	2.10232	7.45699	3.59464	8.18104	4.78131	1.70936	-1.55738	1.958	7.43524	9.21964	4.217	5.21947	7.29553	10.6664	-4.04845	8.69378	4.77439	2.58118	4.84389	3.37621	4.20023	7.27621
76	4.33611	3.22893	2.79506	4.05264	3.11845	1.52915	5.6273	1.56691	8.66745	-0.291545	6.80882	2.10267	-0.462909	0.280636	3.51536	2.76603	5.73033	2.434	5.52727	5.15039	4.03052	9.73455	-1.48973	3.67012	7.55703	7.351	-1.31245	2.08445	6.94703	2.68809	8.21033	3.30994	1.10288	-1.11294	0.659909	6.31273	8.68645	3.62	4.95685	6.71388	9.44985	-3.86582	8.04633	3.57661	2.27491	5.014	3.37352	3.54936	6.77885
77	3.87592	3.16832	2.33144	4.22358	3.11855	0.48304	4.81349	1.01127	8.01985	0.0740303	5.76082	1.17935	-0.725273	0.426636	2.86397	2.61076	4.50224	1.45018	5.55491	4.92765	3.54848	9.41206	-2.50209	2.99933	6.74012	6.36919	-1.56009	2.08906	6.32208	1.93261	8.17001	1.88992	0.490929	-0.690717	-0.400636	5.12324	8.15882	2.943	4.62699	6.26643	8.00386	-3.59809	7.37744	2.42435	2.07345	5.20176	3.33329	2.90426	6.38077
78	3.43871	3.10807	1.98567	4.43867	3.10867	-0.383444	4.00156	0.618	7.291	0.537	4.67733	0.483222	-0.944333	0.655	2.26433	2.48033	3.25711	0.479111	5.645	4.71367	3.11022	9.02133	-3.39767	2.37311	5.89711	5.28867	-1.69733	2.117	5.57367	1.34133	8.07533	0.595333	-0.102444	-0.311111	-1.188	3.93867	7.668	2.191	4.27189	5.97067	6.36756	-3.26633	6.69467	1.41789	1.969	5.39489	3.24767	2.27256	6.04111
79	3.0458	3.04827	1.7277	4.68009	3.042	-1.03188	3.24245	0.415727	6.47024	1.06536	3.64382	0.0176667	-1.12873	0.959091	1.74191	2.39748	2.06324	0.339879	5.80591	4.50842	2.71152	8.54555	-4.14918	1.81412	5.09215	4.15261	-1.746	2.16233	4.68652	0.911455	7.9417	-0.519212	-0.653152	0.0142424	-1.67327	2.82445	7.24255	1.382	3.91488	5.82485	4.65903	-2.89636	6.01467	0.594667	1.95682	5.579	3.11845	1.67339	5.69188
80	2.6822	3.02058	1.54107	4.93233	2.89982	-1.45161	2.58271	0.366545	5.57751	1.62809	2.72958	-0.236202	-1.28255	1.28945	1.30685	2.38607	0.986172	-1.20634	6.02845	4.30964	2.34163	7.97803	-4.73427	1.34649	4.39583	3.01452	-1.72158	2.20823	3.63525	0.631818	7.78592	-1.41792	-1.13446	0.289869	-1.926	1.82594	6.88727	0.545	3.57108	5.80497	3.02465	-2.50985	5.37022	-0.0344646	2.02573	5.73911	2.95117	1.13223	5.26645
81	2.38324	2.99783	1.39499	5.18382	2.69909	-1.6521	2.06279	0.448818	4.66082	2.20188	1.98564	-0.309384	-1.40848	1.61764	0.959394	2.4649	0.0712626	-1.84748	6.29818	4.12115	1.99012	7.34148	-5.14467	0.994374	3.85617	1.91539	-1.63224	2.22742	2.41239	0.501606	7.62956	-2.08272	-1.52709	0.521586	-1.99164	0.965394	6.596	-0.269	3.25088	5.87546	1.5726	-2.1257	4.80578	-0.48597	2.16427	5.85782	2.73528	0.661586	4.70021
82	2.14493	2.98853	1.25764	5.42636	2.46591	-1.64036	1.70582	0.640182	3.76582	2.76882	1.44445	-0.229818	-1.49973	1.91991	0.696182	2.62382	-0.651455	-2.32691	6.60255	3.94864	1.64491	6.67991	-5.38582	0.77	3.49936	0.898545	-1.48382	2.20173	1.06191	0.490091	7.49773	-2.54009	-1.81727	0.717	-1.91818	0.252636	6.35964	-1.015	2.96682	6.00427	0.378	-1.76736	4.363	-0.784091	2.36173	5.93018	2.43027	0.261455	3.97173
83	1.97024	2.99243	1.11093	5.658	2.22979	-1.45238	1.51558	0.909273	2.92434	3.32579	1.10667	-0.0306768	-1.54306	2.195	0.510182	2.84933	-1.16838	-2.64094	6.92673	3.79069	1.2968	6.04033	-5.46139	0.665253	3.33522	0.0150606	-1.29303	2.11698	-0.327202	0.569545	7.41288	-2.80875	-2.00626	0.902576	-1.752	-0.30697	6.17409	-1.666	2.73312	6.16157	-0.528828	-1.45385	4.07667	-0.946121	2.60964	5.95743	1.98478	-0.0709394	3.1257
84	1.86149	3.00966	0.948889	5.88542	2.03321	-1.13789	1.48286	1.21982	2.17847	3.86585	0.956273	0.257859	-1.52679	2.45655	0.393242	3.13722	-1.48304	-2.78746	7.25945	3.63611	0.940778	5.46627	-5.38061	0.660222	3.35209	-0.70698	-1.0813	1.9583	-1.64205	0.716364	7.38323	-2.90854	-2.09394	1.09665	-1.53509	-0.721485	6.04155	-2.2	2.56421	6.31699	-1.14814	-1.19097	3.92578	-0.986434	2.89818	5.94333	1.37876	-0.339455	2.23512
85	1.81903	3.03786	0.784727	6.11009	1.89545	-0.740848	1.59152	1.543	1.56345	4.37882	0.961909	0.617152	-1.46045	2.70727	0.338273	3.48373	-1.61324	-2.77121	7.59882	3.47285	0.576091	4.99318	-5.18436	0.75703	3.51958	-1.24785	-0.860636	1.73648	-2.78194	0.920364	7.4063	-2.85379	-2.07806	1.29939	-1.30118	-1.011	5.96836	-2.601	2.46858	6.45885	-1.49673	-0.984455	3.89333	-0.929667	3.21782	5.89294	0.660576	-0.545545	1.37321
86	1.8426	3.07332	0.637869	6.32733	1.81897	-0.297687	1.81858	1.86755	1.09733	4.86182	1.09285	1.01829	-1.34418	2.95082	0.338667	3.87934	-1.57788	-2.60065	7.95009	3.28637	0.205949	4.64464	-4.91724	0.964606	3.79615	-1.59861	-0.635333	1.48806	-3.68333	1.18127	7.47454	-2.66294	-1.9653	1.50687	-1.06091	-1.19855	5.95345	-2.865	2.44741	6.59632	-1.60985	-0.832333	3.958	-0.797949	3.56145	5.81472	-0.0543535	-0.686343	0.604202
87	1.93028	3.10985	0.541869	6.5363	1.81418	0.171788	2.13346	2.19136	0.793141	5.31406	1.32336	1.43194	-1.17079	3.18118	0.392848	4.31577	-1.40099	-2.28443	8.32209	3.05508	-0.160242	4.43003	-4.60039	1.28093	4.13175	-1.75929	-0.409273	1.25921	-4.32093	1.49118	7.58056	-2.36425	-1.76309	1.71147	-0.815636	-1.30048	5.98427	-2.996	2.49899	6.73928	-1.52749	-0.720545	4.09633	-0.611727	3.92309	5.72293	-0.668798	-0.759818	-0.0188283
88	2.07623	3.14218	0.538273	6.73618	1.88955	0.656212	2.5047	2.51927	0.657606	5.72964	1.62809	1.86079	-0.948727	3.37536	0.504091	4.78915	-1.11312	-1.8707	8.72136	2.76182	-0.506273	4.343	-4.25282	1.69748	4.48721	-1.7257	-0.188727	1.092	-4.69976	1.84464	7.72155	-1.9903	-1.47991	1.90936	-0.567364	-1.33373	6.04555	-3.011	2.61861	6.90445	-1.31485	-0.631273	4.29033	-0.387879	4.29764	5.62115	-1.11912	-0.767182	-0.461182
89	2.27058	3.16955	0.630889	6.92133	2.05067	1.13722	2.90478	2.856	0.683556	6.10933	1.99	2.292	-0.693	3.503	0.673667	5.29578	-0.758778	-1.41311	9.145	2.39178	-0.818778	4.36567	-3.904	2.20144	4.85	-1.5	0.0206667	1.02656	-4.85389	2.223	7.90167	-1.57367	-1.151	2.10011	-0.316	-1.31067	6.128	-2.927	2.802	7.10144	-1.00556	-0.552667	4.52667	-0.142	4.685	5.51656	-1.385	-0.714444	-0.710556
90	2.49846	3.19607	0.787818	7.07818	2.28233	1.60193	3.30904	3.20264	0.847384	6.442	2.38112	2.67478	-0.418606	3.54	0.895303	5.82988	-0.391394	-0.962616	9.57573	1.93922	-1.09726	4.475	-3.58645	2.76413	5.21647	-1.11508	0.212455	1.07585	-4.83452	2.59427	8.12967	-1.14692	-0.826434	2.2963	-0.0619091	-1.2397	6.22791	-2.759	3.04685	7.32399	-0.634636	-0.477636	4.80267	0.0934747	5.07455	5.42087	-1.47269	-0.611424	-0.779737
91	2.73951	3.22678	0.995818	7.18582	2.56245	2.04173	3.689	3.54727	1.11009	6.70464	2.76509	2.94864	-0.145091	3.48055	1.15264	6.38109	-0.0613636	-0.568364	9.98427	1.42855	-1.34982	4.64755	-3.32527	3.34191	5.58336	-0.612727	0.383364	1.22355	-4.69864	2.92936	8.413	-0.732091	-0.547182	2.50964	0.191455	-1.12309	6.33336	-2.531	3.35655	7.56964	-0.238455	-0.395818	5.126	0.289	5.44782	5.33082	-1.39709	-0.471182	-0.705818
92	2.96904	3.26701	1.25442	7.212	2.864	2.44799	4.01326	3.86764	1.40128	6.86839	3.10097	3.05616	0.102424	3.30418	1.42452	6.9319	0.181444	-0.277596	10.3317	0.884202	-1.59521	4.85748	-3.13833	3.8683	5.94737	-0.0443434	0.529273	1.43888	-4.51041	3.19052	8.76899	-0.356768	-0.340818	2.74409	0.437182	-0.942242	6.42445	-2.279	3.73705	7.82367	0.146273	-0.293848	5.48589	0.426495	5.78218	5.22712	-1.20028	-0.317566	-0.54296
93	3.16041	3.32286	1.54489	7.12182	3.13767	2.80674	4.25259	4.136	1.67979	6.91085	3.34476	2.95841	0.294182	3.02264	1.68912	7.45747	0.285343	-0.132273	10.583	0.298788	-1.84435	5.08597	-3.04076	4.27614	6.29861	0.54603	0.638424	1.68397	-4.33354	3.33264	9.2199	-0.0611212	-0.240404	2.99532	0.662818	-0.691	6.47645	-2.051	4.19455	8.06117	0.47701	-0.153485	5.85544	0.485939	6.05564	5.08989	-0.940303	-0.18396	-0.345
94	3.28325	3.39982	1.82291	6.86727	3.33073	3.10248	4.38273	4.31845	1.90403	6.79864	3.46536	2.6287	0.407455	2.60973	1.93036	7.93039	0.212182	-0.188545	10.7103	-0.339121	-2.06355	5.32827	-3.04836	4.51161	6.62239	1.10839	0.695818	1.919	-4.22739	3.28645	9.78745	0.111333	-0.293	3.25818	0.852091	-0.449455	6.45509	-1.891	4.7277	8.25533	0.685515	0.0452727	6.22433	0.437697	6.24345	4.89552	-0.690606	-0.107121	-0.156182
95	3.30888	3.50149	2.02799	6.41345	3.39561	3.29335	4.4044	4.37309	2.03268	6.50555	3.42697	2.0474	0.413576	2.06309	2.13406	8.31888	-0.038404	-0.464727	10.6966	-1.01981	-2.089	5.60409	-3.17864	4.5193	6.89563	1.56142	0.687879	2.10042	-4.24152	3.00888	10.48	0.121869	-0.549101	3.51992	0.966818	-0.310273	6.32036	-1.841	5.3202	8.38244	0.725687	0.312273	6.581	0.241808	6.31436	4.61403	-0.521343	-0.117879	0.00534343
96	3.2101	3.63573	2.12119	5.74145	3.2813	3.33643	4.32938	4.25973	2.04414	6.02194	3.2073	1.23816	0.273485	1.35182	2.29921	8.58954	-0.413818	-0.976535	10.5389	-1.71565	-2.089	5.97197	-3.45079	4.2436	7.07984	1.85062	0.600636	2.19395	-4.41432	2.49842	11.2894	-0.0586263	-0.954758	3.76618	0.962091	-0.340697	6.03664	-1.948	5.95263	8.41732	0.550162	0.630606	6.94267	-0.105495	6.22827	4.21844	-0.502677	-0.240414	0.15704
97	2.99135	3.78198	2.07655	4.82509	2.92427	3.17542	4.13221	3.95864	1.95542	5.34473	2.81145	0.202061	-0.061	0.399545	2.47709	8.71406	-0.779182	-1.67961	10.2593	-1.971	-0.995545	6.51127	-3.88709	3.64921	7.14521	1.93161	0.420818	2.17306	-4.77115	1.74036	12.1792	-0.454303	-1.203	3.98448	0.805545	-0.584	5.569	-2.254	6.59861	8.32761	0.12797	0.961273	7.38	-0.632848	5.94282	3.69506	-0.671545	-0.480212	0.396333
98	2.66198	3.96658	1.89334	3.63748	2.33691	2.75713	3.77333	3.45536	1.84001	4.47606	2.662	-1.04955	-0.641697	-0.855	2.81521	8.67766	-0.895566	-1.963	9.94864	-1.971	0.194848	7.24745	-4.50658	2.73057	7.07902	1.77553	0.130636	2.05559	-5.31696	0.72003	13.0633	-1.08832	-1.26256	4.16246	0.461909	-1.04352	4.87573	-2.788	7.24409	8.07599	-0.56298	1.25088	8.00622	-1.37485	5.42464	3.04904	-1.03536	-0.82702	0.850495
99	2.27768	4.17297	1.63946	2.17645	1.50745	2.03771	3.27956	2.73582	1.87114	3.41461	2.662	-1.419	-1.51427	-2.45173	3.47309	8.47925	-0.583121	-2.47643	9.77427	-1.66355	1.60294	8.10194	-5.243	1.52709	6.87092	1.35823	-0.292333	1.93017	-5.99625	-0.581848	13.8135	-1.98554	-0.893606	4.2937	-0.103455	-1.156	3.91555	-3.56	7.88856	7.64326	-1.54346	1.4333	8.89067	-2.35352	4.65264	2.925	-1.53256	-1.24076	1.53624
100	1.9223	4.40439	1.511	1.976	0.458	0.995	2.783	1.784	2.241	2.164	2.477	-2.765	-2.688	-2.821	4.454	8.136	0.078	-2.25	9.88	-0.442	2.869	8.932	-5.243	1.515	6.53	0.655	-0.873	1.914	-6.023	-2.201	14.307	-3.163	-0.114	4.408	-0.905	-1.641	2.671	-4.496	8.526	7.02	-2.832	1.442	9.98	-3.575	3.597	2.925	-1.953	-1.629	2.324
[truncated: 40 more columns]

## Sheet: Rotation LHipFlex B3FaCoM
all values Right	mean	std	steps
1	15.7145	6.28454	21.564	13.467	14.629	14.932	11.7	14.529	27.301	19.544	15.238	10.856	20.876	23.8	13.299	16.44	11.48	18.662	19.345	33.351	9.712	15.309	18.12	15.377	28.18	18.33	25.604	12.44	19.256	32.895	14.471	21.628	23.711	11.162	8.301	7.308	3.629	6.612	13.682	17.907	21.647	13.064	15.364	9.74	13.549	11.886	14.901	8.634	25.338
2	14.5409	6.45343	19.9223	11.5852	13.3713	14.0452	11.0008	12.8291	27.1707	16.7676	14.4432	9.97673	19.4035	22.5497	11.5336	15.7211	10.6929	17.3391	18.3734	32.7568	8.5816	14.5015	17.0537	14.4827	29.0481	16.5539	24.1983	10.3156	17.8325	33.8614	13.1772	19.744	23.4745	9.73653	6.85623	5.83562	2.16797	5.32933	12.3864	16.7888	19.8166	11.0198	14.6722	8.67954	12.2874	10.8317	13.5691	6.79103	24.6253
3	13.5466	6.6034	18.142	9.92543	12.1938	13.2826	10.5266	11.5124	27.1277	14.2534	13.6976	9.36145	18.0326	21.2375	9.91975	14.9813	9.921	16.0975	17.4822	32.0071	7.64606	13.8436	15.918	13.7118	30.0691	15.0262	22.775	8.44291	16.5963	35.0945	12.095	17.8285	23.1631	8.69901	5.68977	4.6417	1.01852	4.29411	11.1543	15.619	17.962	9.30622	14.0509	7.99972	11.1358	10.051	12.4436	5.17088	23.9891
4	12.7501	6.73769	16.304	8.52427	11.0988	12.6563	10.2597	10.5499	27.1371	12.1357	13.0299	8.97636	16.864	19.8562	8.5467	14.2502	9.21358	14.9447	16.6775	31.1679	6.93967	13.3031	14.7174	13.0831	31.177	13.9018	21.3674	6.96936	15.5654	36.4795	11.2245	16.0177	22.7218	7.91855	4.71906	3.75994	0.219303	3.47427	10.0228	14.3334	16.1969	7.89967	13.5263	7.65427	10.1167	9.53615	11.5871	3.96427	23.5538
5	12.1539	6.85885	14.508	7.38375	10.071	12.1501	10.2001	9.88311	27.1619	10.4868	12.4779	8.81855	15.9812	18.4322	7.47933	13.5299	8.63852	13.9382	15.95	30.2851	6.46064	12.8786	13.5224	12.5957	32.3145	13.2382	20.0051	5.96255	14.7937	37.909	10.5867	14.4379	22.0855	7.25147	3.86484	3.19014	-0.218162	2.83416	8.9743	12.8781	14.6124	6.72367	13.1137	7.57721	9.2557	9.17041	11.0352	3.33088	23.4062
6	11.7561	6.97028	12.8496	6.48984	9.10068	11.7273	10.374	9.42756	27.1805	9.31648	12.0748	8.92464	15.4332	17.057	6.75694	12.8529	8.27632	13.165	15.2848	29.4092	6.2661	12.604	12.4498	12.2278	33.4615	13.0282	18.7112	5.39845	14.3917	39.2821	10.2287	13.1836	21.1815	6.55169	3.1224	2.88579	-0.286859	2.34494	8.01284	11.2544	13.2442	5.67644	12.802	7.76414	8.57727	8.74904	10.8201	3.35345	23.5758
7	11.5578	7.07828	11.3912	5.84576	8.20115	11.366	10.8333	9.06133	27.1895	8.59164	11.9037	9.331	15.2416	15.8668	6.3947	12.3015	8.2133	12.6799	14.6572	28.5897	6.43448	12.5155	11.6274	11.962	34.6313	13.2249	17.5064	5.204	14.4861	40.5178	10.1922	12.3109	19.9804	5.71809	2.56709	2.76858	-0.008	1.99867	7.20803	9.54109	12.0932	4.706	12.5753	8.27861	8.10682	8.14961	10.9511	4.02645	24.0354
8	11.568	7.19141	10.1596	5.47695	7.38363	11.0851	11.628	8.71757	27.2074	8.17903	12.0451	10.051	15.4327	14.9887	6.38977	11.9793	8.5161	12.49	14.0483	27.8655	6.98855	12.6238	11.2097	11.8083	35.8488	13.7538	16.4218	5.29479	15.1525	41.5601	10.5014	11.8621	18.5382	4.8027	2.31482	2.7886	0.564747	1.81019	6.67141	7.89736	11.1788	3.85056	12.4227	9.18575	7.86664	7.34148	11.4063	5.26821	24.7154
9	11.8011	7.31583	9.08098	5.4561	6.67641	10.9478	12.7678	8.48308	27.2695	8.00673	12.5534	11.0648	15.9631	14.5032	6.72273	11.9697	9.21987	12.5865	13.4795	27.2704	7.89937	12.9118	11.2335	11.8075	37.1383	14.5477	15.4848	5.60806	16.3758	42.3814	11.1501	11.7911	16.9971	3.99746	2.47136	2.95571	1.38241	1.81074	6.5156	6.52827	10.5999	3.20522	12.3711	10.5025	7.87021	6.31722	12.1373	6.94106	25.5308
10	12.2637	7.44747	8.07845	5.85382	6.14155	11.029	14.225	8.55182	27.4148	8.08764	13.43	12.3325	16.8179	14.4342	7.35782	12.2981	10.322	12.979	13.0224	26.838	9.10555	13.3545	11.6835	12.041	38.5031	15.5678	14.7162	6.10782	18.0534	42.9859	12.1032	12.0778	15.5535	3.50827	3.10155	3.32027	2.40845	2.04627	6.81873	5.619	10.4295	2.898	12.509	12.1932	8.12136	5.10064	13.0772	8.89055	26.4121
11	12.9702	7.57883	7.15796	6.66003	5.91745	11.4091	15.9581	9.11592	27.6785	8.50721	14.6186	13.8012	17.9848	14.755	8.24898	12.9246	11.7753	13.6381	12.7403	26.5965	10.5335	13.9312	12.5068	12.5616	39.9217	16.7735	14.1769	6.776	20.0381	43.4088	13.3113	12.6956	14.4072	3.51935	4.22607	3.94037	3.61342	2.5619	7.59491	5.29518	10.7369	3.07856	12.9442	14.1791	8.61424	3.76859	14.154	10.986	27.3202
12	13.9136	7.6956	6.49711	7.84011	6.17789	12.0816	17.8588	10.2752	28.0832	9.27433	16.0277	15.416	19.4387	15.4307	9.35644	13.7741	13.4999	14.5417	12.6723	26.553	12.1187	14.6253	13.6129	13.385	41.3568	18.1104	13.9811	7.619	22.193	43.7152	14.7303	13.615	13.686	4.12444	5.82144	4.84644	4.96444	3.386	8.81456	5.605	11.5174	3.75122	13.6771	16.3643	9.336	2.46411	15.2993	13.1403	28.2531
13	15.0717	7.78604	6.21621	9.33003	6.98555	13.0263	19.851	12.0124	28.6323	10.3494	17.5503	17.1441	21.1326	16.3647	10.6596	14.7645	15.4116	15.6715	12.8303	26.689	13.8202	15.4251	14.8901	14.4925	42.7729	19.5301	14.1109	8.65309	24.419	44	16.3279	14.8046	13.4715	5.33858	7.79761	6.03085	6.42961	4.52261	10.3497	6.58327	12.706	4.884	14.6723	18.6536	10.2734	1.37858	16.4596	15.2988	29.2252
14	16.4082	7.84738	6.30782	11.0734	8.22056	14.1946	21.8779	14.2303	29.3262	11.6863	19.1257	18.9566	23.0083	17.4876	12.1514	15.8244	17.4392	17.0025	13.2021	26.9749	15.6103	16.3344	16.2412	15.8383	44.137	20.9951	14.5258	9.88339	26.6454	44.3255	18.0844	16.2173	13.7259	7.04601	10.032	7.46805	7.98553	5.95957	12.1106	8.11109	14.2239	6.39156	15.8592	20.9633	11.4142	0.700273	17.605	17.4248	30.2518
15	17.8837	7.8783	6.7449	12.9988	9.78193	15.5196	23.9101	16.7049	30.1591	13.218	20.7365	20.8406	24.9908	18.7503	13.8312	16.9008	19.5341	18.5002	13.7603	27.3742	17.469	17.3727	17.5984	17.365	45.41	22.4859	15.2425	11.2997	28.8294	44.7346	19.9831	17.772	14.4053	9.00722	12.4422	9.11532	9.62704	7.66527	14.0236	10.09	15.9971	8.16711	17.1614	23.227	12.7485	0.556889	18.7273	19.4915	31.3385
16	19.4662	7.87529	7.55542	15.04	11.5705	16.9393	25.941	19.249	31.1342	14.893	22.3836	22.7795	27.0231	20.1241	15.6961	17.9724	21.6732	20.1217	14.4841	27.8549	19.3886	18.5562	18.9481	19.0119	46.5513	24.014	16.2337	12.8788	30.9512	45.2447	22.0032	19.4102	15.4325	11.0408	14.9532	10.9187	11.3549	9.59139	16.0347	12.4238	17.9224	10.1107	18.5217	25.3949	14.267	0.994212	19.8379	21.4695	32.4789
17	21.1251	7.83777	8.75738	17.1601	13.4297	18.4152	27.964	21.7467	32.2495	16.6609	24.0693	24.7523	29.0664	21.5945	17.7346	19.0407	23.8433	21.8141	15.3846	28.4051	21.3628	19.8936	20.3038	20.7334	47.5354	25.594	17.4378	14.5985	33.0101	45.8465	24.1158	21.0968	16.7275	13.0198	17.4803	12.8099	13.1688	11.6812	18.1042	15.01	19.7887	12.1399	19.9163	27.4382	15.9566	1.97956	20.9677	23.335	33.6569
18	22.8347	7.76475	10.28	19.329	15.2828	19.9406	29.9564	24.1322	33.4973	18.4949	25.7758	26.7388	31.0931	23.1405	19.9172	20.1195	26.0347	23.5188	16.4684	29.0301	23.3677	21.3886	21.6974	22.4973	48.3513	27.2346	18.8137	16.447	35.0026	46.5119	26.2803	22.8225	18.2253	14.8859	19.9762	14.7433	15.0852	13.8779	20.2061	17.7422	21.4526	14.1828	21.3579	29.3356	17.8054	3.41904	22.153	25.07	34.8484
19	24.5713	7.6543	12.0127	21.5211	17.1178	21.524	31.88	26.3911	34.8559	20.3662	27.4607	28.7099	33.0865	24.7335	22.1935	21.2295	28.2298	25.1892	17.7415	29.7397	25.3716	23.0264	23.1667	24.2805	49.0026	28.9235	20.2985	18.4146	36.9059	47.2025	28.4578	24.5966	19.8795	16.6297	22.415	16.6795	17.1633	16.1328	22.314	20.5357	22.9291	16.195	22.861	31.0622	19.8141	5.18591	23.4179	26.6667	36.0315
20	26.3145	7.50511	13.8471	23.7033	18.9497	23.1767	33.6872	28.5395	36.2915	22.253	29.0837	30.6292	35.0185	26.3547	24.4979	22.3818	30.4025	26.7796	19.1951	30.544	27.3502	24.7647	24.7557	26.0725	49.5097	30.625	21.8182	20.4883	38.6768	47.8814	30.6188	26.4158	21.6534	18.311	24.7839	18.5881	19.4373	18.3998	24.3984	23.3365	24.3403	18.1714	24.4449	32.5838	21.9848	7.15322	24.7537	28.1116	37.1938
21	28.028	7.32899	15.7026	25.8402	20.7816	24.8931	35.3639	30.6051	37.7592	24.1274	30.6199	32.4605	36.8448	27.9762	26.7601	23.5683	32.5167	28.2513	20.8124	31.4548	29.2742	26.5419	26.5037	27.8654	49.9062	32.2979	23.3285	22.6517	40.269	48.5196	32.7351	28.2634	23.5016	19.986	27.0599	20.4492	21.8465	20.6396	26.4404	26.1101	25.8768	20.1352	26.1069	33.8769	24.2967	9.21759	26.1342	29.3943	38.327
22	29.729	7.09681	17.5476	27.8925	22.6163	26.656	36.8977	32.5972	39.2078	25.9609	32.0495	34.1765	38.5416	29.5607	28.9144	24.7627	34.5416	29.5703	22.5678	32.4812	31.1062	28.2991	28.4048	29.65	50.232	33.9044	24.8259	24.8706	41.6497	49.0908	34.7746	30.1188	25.3729	21.6982	29.1843	22.2607	24.2809	22.8185	28.4126	28.8365	27.5249	22.0953	27.8357	34.9372	26.703	11.3111	27.5245	30.5221	39.4219
23	31.3489	6.84892	19.3864	29.8193	24.4558	28.4302	38.2841	34.5013	40.5869	27.7253	33.3469	35.771	40.0873	31.0908	30.9094	25.9251	36.4473	30.7137	24.4222	33.6157	32.8198	29.9993	30.435	31.3947	50.5316	35.4203	26.3131	27.0957	42.806	49.5952	36.699	31.9569	27.222	23.4689	31.1449	24.0293	26.634	24.907	30.2837	31.504	29.0114	24.0491	29.605	35.7816	29.1423	13.4034	28.8787	31.5247	40.4799
24	32.8863	6.5841	21.236	31.5856	26.2801	30.1702	39.5302	36.287	41.8566	29.3963	34.5158	37.234	41.4611	32.5602	32.7175	27.0193	38.2102	31.6895	26.3291	34.8398	34.3957	31.6293	32.547	33.0644	50.8467	36.8364	27.7947	29.2697	43.7383	50.0389	38.4723	33.7491	29.0195	25.2883	32.9854	25.753	28.8209	26.8762	32.018	34.0869	30.4221	25.988	31.3806	36.4549	31.5547	15.4967	30.1542	32.4505	41.5069
25	34.3385	6.31188	23.1169	33.1682	28.0574	31.8407	40.6467	37.9299	42.9988	30.9504	35.5627	38.5896	42.6659	33.9707	34.3411	28.0173	39.8126	32.5342	28.2318	36.1226	35.8255	33.1929	34.6838	34.6469	51.2129	38.1582	29.2739	31.3394	44.5166	50.4409	40.0702	35.4426	30.7563	27.1481	34.7257	27.4165	30.7896	28.704	33.5857	36.5798	31.9978	27.9047	33.1297	37.02	33.8947	17.6094	31.3264	33.3532	42.5054
26	35.7086	6.04248	25.0456	34.6064	29.7534	33.4289	41.6462	39.4296	44.0094	32.3888	36.4961	39.8698	43.7188	35.3208	35.7978	28.9164	41.2557	33.2961	30.0784	37.4287	37.1075	34.6952	36.7946	36.1424	51.6588	39.3984	30.7467	33.2608	45.1976	50.8279	41.4945	37.0022	32.4297	29.0064	36.3766	29.0003	32.5225	30.3784	34.9692	38.9825	33.7269	29.7992	34.8283	37.544	36.1369	19.7534	32.392	34.2728	43.4747
27	37.0068	5.78366	27.0233	35.9358	31.3614	34.9429	42.5458	40.8173	44.8959	33.7456	37.335	41.0953	44.6128	36.6083	37.1108	29.7432	42.5528	34.0468	31.835	38.7179	38.2395	36.1409	38.8403	37.5548	52.1961	40.5584	32.2111	35.0094	45.838	51.2324	42.7665	38.4148	34.0443	30.8202	37.9574	30.4901	34.0303	31.901	36.1758	41.2938	35.5085	31.6828	36.4654	38.0835	38.2658	21.9181	33.3688	35.2222	44.4144
28	38.2483	5.54022	29.0255	37.1957	32.9105	36.401	43.375	42.1517	45.6796	35.0571	38.0986	42.2763	45.397	37.8334	38.3148	30.6096	43.7111	34.8525	33.4868	39.9391	39.2299	37.5324	40.8073	38.9036	52.8199	41.6319	33.6706	36.5842	46.4822	51.6845	43.9173	39.682	35.6056	32.5749	39.4813	31.8838	35.3396	33.2861	37.2423	43.4978	37.2938	33.564	38.045	38.6785	40.2765	24.0751	34.285	36.1931	45.3217
29	39.4365	5.3077	31.0102	38.4246	34.413	37.8196	44.1751	43.4702	46.3868	36.3542	38.8249	43.4135	46.1245	38.9909	39.4384	31.6991	44.7245	35.7148	35.0321	41.0444	40.0961	38.8672	41.856	40.2039	53.5079	42.6126	35.1369	37.9976	47.1515	52.2035	44.9812	40.8241	37.1062	34.2724	40.9562	33.2022	36.4873	34.5586	38.2259	45.5815	39.0836	35.4407	39.573	39.3412	42.1706	26.1897	35.1708	37.1664	46.1919
30	40.6028	5.09946	32.9333	39.658	35.8586	39.21	44.9596	44.7989	47.0356	37.6551	39.5354	44.5045	46.8319	40.0676	40.5031	33.0534	45.5926	36.5856	36.4812	42.0078	40.8649	40.1332	43.9578	41.4612	54.2237	43.4905	36.615	39.2673	47.8547	52.7972	45.991	41.8682	38.5262	35.9178	42.3811	34.4844	37.5056	35.7475	39.1781	47.539	40.8918	37.3009	41.0543	40.0484	43.9204	28.2311	36.0515	38.1213	47.0126
31	41.7277	4.91184	34.7575	40.9164	37.2372	40.573	45.6943	46.1509	47.6371	38.9711	40.243	45.5398	47.5413	41.0495	41.5197	34.5497	46.3146	37.4219	37.8418	42.8245	41.5586	41.2974	46.1005	42.6744	54.9193	44.2799	38.0999	40.4097	48.5936	53.4617	46.9697	42.8061	39.8433	37.5144	43.7549	35.7667	38.4154	36.8786	40.1349	49.3619	42.7087	39.116	42.487	40.7666	45.2763	30.1754	36.9419	39.0425	47.7687
32	42.7895	4.73429	36.4607	42.1975	38.5414	41.9094	46.3328	47.5137	48.1958	40.2965	40.9501	46.5083	48.2439	41.9293	42.4951	36.0829	46.9009	38.215	39.107	43.4986	42.1934	42.3083	47.6198	43.8362	55.5404	45.0139	39.5878	41.435	49.3562	54.18	47.9236	43.6687	41.0395	39.0688	45.0787	37.0659	39.2351	37.9681	41.1155	51.0318	44.5074	40.8473	43.8666	41.4601	45.8971	32.005	37.842	39.9266	48.4496
33	43.7835	4.56957	38.0253	43.4853	39.7737	43.2111	46.8411	48.8473	48.7071	41.6174	41.6415	47.3997	48.9115	42.7214	43.4291	37.6123	47.3641	38.9737	40.2735	44.0474	42.7812	43.1748	48.9484	44.9338	56.0407	45.7108	41.0751	42.3466	50.124	54.913	48.8456	44.5248	42.1022	40.5702	46.3451	38.3833	39.9869	39.0162	42.1207	52.534	46.2143	42.4557	45.1866	42.0961	45.8561	33.7168	38.7444	40.7766	49.0436
34	44.6992	4.41648	39.4737	44.7627	40.9527	44.458	47.1927	50.1213	49.161	42.914	42.2863	48.2	49.5083	43.4423	44.3043	39.14	47.714	39.686	41.332	44.49	43.327	43.923	50.0703	45.949	56.3793	46.3877	42.5377	43.147	50.88	55.6093	49.723	45.3823	43.023	42.0003	47.539	39.7013	40.692	40.01	43.1403	53.858	47.7647	43.9003	46.4377	42.6447	45.476	35.3183	39.637	41.595	49.5393
35	45.5244	4.2744	40.8184	46.0069	42.1068	45.6261	47.3648	51.3066	49.5435	44.1494	42.8473	48.878	50.0086	44.1102	45.089	40.6161	47.9522	40.3278	42.2675	44.8449	43.8301	44.5235	50.9974	46.8469	56.5252	47.0539	43.9499	43.843	51.6025	56.2238	50.5435	46.2152	43.7901	43.3564	48.6365	40.9988	41.3672	40.9345	44.1667	54.9836	49.1501	45.1416	47.6116	43.0855	44.9747	36.8201	40.4954	42.3759	49.9283
36	46.249	4.14452	42.0796	47.1913	43.2375	46.6861	47.3366	52.3761	49.8392	45.2978	43.2824	49.4167	50.3839	44.7318	45.7396	41.9552	48.07	40.8909	43.0626	45.1351	44.2842	44.9735	51.7543	47.6113	56.4641	47.7035	45.2898	44.446	52.2677	56.7279	51.2962	47.0012	44.4186	44.6374	49.6107	42.2574	42.0196	41.7759	45.1923	55.9205	50.3768	46.1513	48.6962	43.4038	44.37	38.2274	41.2996	43.101	50.206
37	46.8578	4.02922	43.272	48.2852	44.3166	47.608	47.095	53.3047	50.0375	46.3315	43.5567	49.7825	50.6001	45.3032	46.2107	43.0881	48.0549	41.3578	43.7022	45.3732	44.675	45.2731	52.3585	48.2123	56.1965	48.3144	46.5365	44.9545	52.847	57.1117	51.9684	47.7136	44.9164	45.8363	50.4332	43.4544	42.6486	42.5213	46.205	56.6531	51.4345	46.92	49.671	43.5909	43.552	39.5365	42.0358	43.7414	50.3742
38	47.3373	3.93031	44.4005	49.2562	45.3163	48.3454	46.6398	54.0711	50.1347	47.2225	43.6403	49.9352	50.628	45.8102	46.4619	43.9947	47.8981	41.7125	44.1814	45.5624	44.9819	45.4	52.8144	48.6268	55.7391	48.8514	47.6665	45.3599	53.3081	57.3771	52.5472	48.3435	45.296	46.9568	51.0741	44.5623	43.2478	43.1548	47.1829	57.1556	52.3287	47.4252	50.4898	43.6416	42.5645	40.7351	42.6913	44.2792	50.4379
39	47.678	3.84818	45.4563	50.0758	46.2161	48.8946	46.1536	54.6324	50.1275	47.9416	43.5414	49.839	50.4299	46.2312	46.4677	44.6884	47.5901	41.848	44.5003	45.7042	45.1787	45.3396	53.1008	48.8395	55.1208	49.2796	48.6606	45.657	53.6202	57.536	53.0194	48.8638	45.5698	47.9903	51.5047	45.5488	43.7993	43.6625	48.098	57.393	53.0601	47.6979	51.1333	43.5446	41.5413	41.8095	43.2471	44.7047	50.4017
40	47.8775	3.77578	46.4502	50.7082	46.9953	49.2497	45.8107	54.9757	50.0089	48.4555	43.3038	49.4708	50.0241	46.5446	46.2349	45.1786	47.1269	42.032	44.6447	45.7978	45.2383	45.1033	53.2243	48.8375	54.3832	49.5763	49.5056	45.8395	53.762	57.6039	53.3678	49.2365	45.7482	48.9221	51.7014	46.3816	44.275	44.0302	48.9158	57.3346	53.6228	47.7583	51.5877	43.3078	40.5677	42.7515	43.6764	45.0198	50.2769
41	47.932	3.71583	47.3927	51.1582	47.6166	49.417	45.5684	55.077	49.7696	48.7723	42.9797	48.8351	49.4435	46.7276	45.7907	45.4766	46.5204	42.0985	44.628	45.8419	45.135	44.7441	53.1767	48.6164	53.5782	49.7211	50.194	45.9008	53.7259	57.5988	53.573	49.4301	45.8387	49.7307	51.649	47.0346	44.6439	44.2422	49.5942	56.964	54.0131	47.6274	51.8559	42.9386	39.6803	43.5583	43.9513	45.2464	50.083
42	47.8431	3.67186	48.232	51.4185	48.0955	49.4131	45.3212	54.9211	49.4079	48.8933	42.6367	47.9696	48.7398	46.7499	45.1679	45.598	45.7977	42.0195	44.4514	45.833	44.8486	44.3212	52.9596	48.1941	52.7575	49.6941	50.7192	45.8315	53.5135	57.5327	53.6156	49.4147	45.8464	50.3826	51.3371	47.4917	44.8821	44.2777	50.0917	56.2844	54.2267	47.3269	51.957	42.4478	38.9006	44.2295	44.0533	45.4358	49.8444
43	47.6194	3.64367	48.8618	51.4898	48.4281	49.26	45.0143	54.51	48.9356	48.8287	42.3529	46.9499	47.9723	46.5955	44.4063	45.5556	44.9992	41.8568	44.1308	45.767	44.3744	43.8885	52.5828	47.601	51.9699	49.4892	51.0858	45.6233	53.1443	57.4241	53.4785	49.1733	45.779	50.8312	50.7639	47.7395	44.9698	44.1219	50.3762	55.3227	54.2569	46.8807	51.899	41.8659	38.2582	44.7636	43.9815	45.6263	49.5892
44	47.2802	3.62478	49.2821	51.3902	48.6088	48.9944	44.6223	53.8684	48.3605	48.5838	42.2956	45.8777	47.2033	46.2643	43.5433	45.3672	44.1718	41.6572	43.699	45.6422	43.7296	43.5008	52.0626	46.9184	51.2579	49.1094	51.2954	45.2751	52.6543	57.2958	53.1484	48.7503	45.6559	51.0532	49.9447	47.7679	44.8947	43.7682	50.4186	54.1411	54.0857	46.3221	51.6766	41.2384	37.7827	45.1547	43.7497	45.8157	49.3434
45	46.8557	3.60867	49.549	51.1518	48.6686	48.6711	44.1354	53.0311	47.7076	48.1977	42.5817	44.856	46.5094	45.7832	42.6097	45.0749	43.3639	41.4663	43.2061	45.4617	42.9513	43.2027	51.4326	46.2327	50.6513	48.5773	51.3537	44.7997	52.091	57.1646	52.6221	48.2016	45.504	51.017	48.9074	47.5883	44.6633	43.231	50.2072	52.827	53.7303	45.6957	51.2959	40.6096	37.4867	45.3947	43.387	45.9903	49.1191
46	46.3779	3.59457	49.644	50.8125	48.6454	48.344	43.563	52.081	47.02	47.7312	43.1557	43.9743	45.9342	45.1962	41.6215	44.7191	42.6137	41.32	42.7143	45.2295	42.082	43.0209	50.775	45.626	50.1729	47.9187	51.2651	44.2188	51.5135	57.0325	51.9194	47.5976	45.349	50.7228	47.6554	47.2292	44.3042	42.5464	49.7458	51.4831	53.225	45.056	50.765	40.0104	37.3439	45.4716	42.9313	46.1368	48.9186
47	45.8787	3.58408	49.5405	50.4119	48.5652	48.0549	42.9269	51.1062	46.3475	47.2488	43.9015	43.2579	45.4877	44.554	40.5824	44.316	41.9518	41.2539	42.2998	44.9548	41.1607	42.9521	50.1557	45.1616	49.8385	47.1656	51.0355	43.5633	50.979	56.8897	51.0903	47.0109	45.2063	50.1945	46.2136	46.7224	43.8565	41.7712	49.0597	50.1705	52.592	44.4727	50.0723	39.4683	37.2902	45.3673	42.4322	46.2374	48.7365
48	45.3861	3.57907	49.2534	49.9881	48.4585	47.8276	42.2684	50.1795	45.7284	46.8194	44.7197	42.6895	45.1673	43.9052	39.4907	43.874	41.3911	41.2994	42.0372	44.6587	40.2235	42.9579	49.6054	44.8732	49.6321	46.3477	50.6789	42.8698	50.5184	56.7187	50.1968	46.5012	45.068	49.4605	44.6586	46.1177	43.355	40.9565	48.2078	48.8958	51.8777	43.9913	49.2603	39.0144	37.2429	45.07	41.9577	46.2618	48.5626
49	44.9187	3.58379	48.8222	49.562	48.3469	47.6773	41.6427	49.3324	45.1751	46.5242	45.5167	42.2172	44.9604	43.2861	38.3478	43.4053	40.9294	41.4776	41.9376	44.3569	39.2979	42.9704	49.1624	44.7465	49.4957	45.4848	50.2225	42.1764	50.1402	56.4946	49.2819	46.0868	44.9149	48.5729	43.085	45.4742	42.8306	40.1296	47.2852	47.6442	51.1505	43.6317	48.375	38.6625	37.1275	44.5798	41.5728	46.1721	48.3804
50	44.4843	3.60234	48.2736	49.1422	48.243	47.5989	41.1171	48.5893	44.6813	46.3769	46.2161	41.7834	44.833	42.7206	37.1836	42.9357	40.564	41.7976	41.9837	44.0537	38.3771	42.9112	48.8712	44.7339	49.3532	44.6017	49.7079	41.5158	49.8321	56.1895	48.3734	45.7356	44.7232	47.6112	41.577	44.8558	42.3052	39.3062	46.3794	46.41	50.49	43.3901	47.4559	38.4081	36.8948	43.9242	41.3209	45.9293	48.1711
51	44.0845	3.63534	47.6487	48.7258	48.1639	47.5606	40.7454	47.9762	44.2413	46.3539	46.7531	41.3459	44.7302	42.2173	36.0585	42.4988	40.2904	42.2594	42.1438	43.7492	37.4329	42.7149	48.7757	44.7813	49.1428	43.7313	49.1998	40.9178	49.5626	55.7593	47.5068	45.4046	44.4668	46.6398	40.1696	44.3248	41.791	38.5077	45.5534	45.2007	49.9761	43.2434	46.5242	38.2751	36.522	43.1628	41.2132	45.4959	47.9224
52	43.723	3.67783	47.0591	48.3012	48.1147	47.5237	40.587	47.4569	43.8677	46.4134	47.0851	41.16	44.5659	41.7721	35.069	42.1214	40.1122	42.8319	42.3816	43.4427	36.4896	42.3363	48.8559	44.8407	48.8472	42.9218	48.7789	40.3902	49.286	55.1507	46.7421	45.0453	44.1248	45.6952	38.8281	43.9222	41.2847	37.777	44.8648	44.0278	49.6288	43.1523	45.5873	38.3236	36.0117	42.3395	41.2252	44.8895	47.6594
53	43.3973	3.72388	46.579	47.8406	48.0782	47.4636	40.699	46.9721	43.6222	46.5047	47.2035	41.16	44.2436	41.3721	34.3276	41.8116	40.0647	43.4551	42.6672	43.1365	35.6245	41.7525	48.9453	44.893	48.4892	42.2499	48.5132	39.9358	48.9427	54.3177	46.1555	44.6167	43.6863	44.7995	37.4805	43.6495	40.8061	37.1406	44.3682	42.9067	49.4001	43.0746	44.6573	38.5647	35.3978	41.4604	41.3168	44.2114	47.4413
54	43.1049	3.75079	46.2102	47.2959	48.0225	47.378	41.0614	46.4707	43.6143	46.5585	47.1204	40.557	43.6606	40.9955	33.9353	41.5247	40.2203	44.054	42.9836	42.893	35.534	40.9762	48.8501	44.9463	48.1086	41.7899	48.4406	39.5603	48.4655	53.2344	45.7782	44.0863	43.1468	43.9932	36.0938	43.4664	40.432	36.5668	44.1019	41.884	49.2247	42.9683	43.736	38.9449	34.7523	40.5777	41.4704	43.5925	47.3373
55	42.8889	3.72426	45.9341	46.6088	47.8785	47.274	41.522	45.9199	43.9223	46.504	46.925	40.4794	42.7369	40.627	33.9686	41.1633	40.6435	44.5332	43.3178	42.893	35.534	40.652	48.5012	45.032	47.7316	41.4933	48.5395	39.2963	47.7909	51.9555	45.542	43.4599	42.5103	43.3462	35.764	43.3118	40.4016	36.0019	43.9855	41.0216	49.068	42.802	42.822	39.2808	34.1866	39.8176	41.7155	43.1372	47.3814
56	42.6914	3.76731	45.7916	45.7941	47.592	47.1497	41.8161	45.3229	44.483	46.28	46.7023	40.791	42.492	40.287	34.4346	40.6527	41.3117	44.7897	43.6482	42.806	34.5976	39.6813	47.9724	45.201	47.3287	41.448	48.7173	39.193	46.899	50.6418	45.3336	42.7663	42.456	42.9436	34.0262	43.1358	40.1001	35.4628	43.7969	40.367	48.9259	42.5636	42.822	39.3541	33.8363	39.2973	42.104	42.8567	47.53
57	42.5234	3.74914	45.935	45.189	47.1027	46.9888	41.7677	44.772	45.0699	45.8421	46.5936	41.2872	40.5052	40.159	35.2471	39.9771	42.0791	44.7275	43.9611	42.734	34.42	38.9486	47.3908	45.263	47.082	40.6957	48.834	39.4428	45.8454	49.5232	45.0942	42.423	41.2322	42.823	33.4338	42.927	40.1117	35.0438	43.3393	39.9695	48.7777	42.3071	42.5362	39.0661	33.8117	38.9943	42.414	42.6627	47.6478
58	42.4309	3.7019	46.4513	44.6174	46.3469	46.7893	41.3563	44.692	45.4161	45.222	46.7342	41.7388	39.832	40.1976	36.224	39.167	42.7518	44.3035	44.2737	43.1528	34.5747	38.8228	46.8405	45.9348	46.4898	39.9833	48.759	40.212	44.7948	49.209	44.8442	41.7762	40.7887	42.823	33.4081	42.7248	40.0425	34.8125	42.5787	39.7837	48.585	42.1203	41.583	38.4174	34.1178	38.7729	42.8695	42.4519	47.5948
59	42.3538	3.61755	47.0889	43.8831	45.2869	46.5696	40.6848	44.4742	45.3867	44.8275	46.744	41.9715	39.7624	40.5895	37.1164	38.2837	43.2096	44.2294	44.6299	43.9018	34.6339	38.8963	46.3201	46.5308	45.2756	39.0623	48.4438	41.1886	44.101	48.365	44.6377	41.6183	40.6578	42.4737	33.5534	42.592	39.7716	34.7542	41.6168	39.7286	48.4799	42.0939	41.845	37.4675	34.617	38.5296	43.6015	42.1745	47.2967
60	42.2281	3.5827	47.5498	43.8018	44.719	46.459	39.8998	44.7901	45.0132	43.6408	47.0291	41.9202	40.0533	41.198	37.7104	37.3937	43.4345	43.0615	45.0351	44.8459	34.4817	38.948	45.7898	47.0598	44.2271	37.9937	47.945	42.1601	43.7486	47.989	44.5131	41.9907	40.8291	42.241	33.6836	42.5628	39.2754	34.7928	40.61	39.6977	47.9551	42.2361	42.2583	36.3292	35.0892	38.2605	43.8451	41.8301	46.7622
61	42.0219	3.61786	47.6919	43.7799	42.7098	46.2177	39.1207	45.1351	44.3887	43.1336	47.746	41.6242	40.393	41.6875	37.9145	36.5358	43.4637	42.708	45.3741	45.7612	34.0977	38.8306	45.2051	47.4175	43.0493	36.8618	47.4013	42.8448	43.0415	47.6555	44.4763	42.42	41.0899	41.8854	33.7302	42.391	38.5991	34.8194	39.7325	39.5885	47.5671	42.4043	42.5397	35.1359	35.3455	38.0022	43.805	41.4402	46.067
62	41.7317	3.68013	47.5332	43.6026	41.608	45.9492	38.4214	45.2976	43.6421	42.8306	47.8972	41.1895	40.6151	41.8936	37.7571	35.7257	43.3583	42.7507	45.4638	46.4828	33.5337	38.5077	44.5369	47.5705	41.833	35.7399	46.9476	43.1321	42.8206	47.191	44.4987	42.6812	41.1897	41.4307	33.6931	42.2035	37.8217	34.7335	39.0831	39.3251	47.1062	42.3912	42.5399	33.9913	35.2957	37.7804	43.4958	41.0351	45.3156
63	41.3688	3.72599	47.1499	43.1977	41.0518	45.6803	37.8417	45.229	42.8984	42.4803	47.8042	40.7331	40.6756	41.818	37.3365	34.9521	43.1866	43.03	45.1834	46.9488	32.8751	38.0244	43.7733	47.5985	40.6746	34.6827	46.5665	43.0548	42.51	46.5909	44.5255	42.7496	41.0172	40.9278	33.6185	41.8066	37.0203	34.4939	38.6648	38.8946	46.5709	42.0674	42.2368	32.9266	34.9691	37.6037	42.9878	40.644	44.5916
64	40.9529	3.74463	46.6153	42.6229	40.953	45.301	37.382	44.988	42.2339	41.9345	47.4983	40.3316	40.5846	41.531	36.7754	34.1849	43.0119	43.3276	44.6249	47.1683	32.1982	37.4523	42.9172	47.6082	39.6546	33.7265	46.1327	42.7157	42.0056	45.8733	44.4971	42.6895	40.5965	40.4418	33.5551	41.1507	36.2384	34.1195	38.4263	38.3397	45.9971	41.427	41.688	31.9267	34.4688	37.4505	42.375	40.2786	43.9335
65	40.5099	3.76421	46.0143	41.9386	41.0606	44.7974	37.0311	44.6955	41.6662	41.2601	47.0727	40.0284	40.4238	41.1421	36.1836	33.3913	42.8812	43.5054	43.9129	47.1882	31.5472	36.8637	42.0005	47.661	38.8255	32.8933	45.5347	42.2325	41.3001	45.082	44.373	42.58	40.024	40.0047	33.5137	40.2727	35.4924	33.6578	38.2852	37.7234	45.42	40.5492	40.9802	30.9605	33.9275	37.2831	41.7415	39.9296	43.3406
66	40.0657	3.8021	45.3918	41.2212	41.1562	44.2134	36.7618	44.431	41.1783	40.5956	46.6162	39.8238	40.2694	40.7613	35.635	32.5489	42.8096	43.5112	43.1728	47.0733	30.9353	36.3189	41.0564	47.7744	38.202	32.1938	44.7311	41.7138	40.4414	44.2892	44.1375	42.5071	39.4122	39.5998	33.4758	39.2449	34.7875	33.157	38.1662	37.1172	44.8567	39.5788	40.226	29.9879	33.4598	37.0682	41.1392	39.5744	42.7941
67	39.6377	3.8596	44.7687	40.5313	41.207	43.598	36.5297	44.2407	40.745	40.068	46.1603	39.668	40.1833	40.4663	35.1583	31.6487	42.7773	43.351	42.5017	46.88	30.3557	35.845	40.1283	47.933	37.7633	31.6203	43.7573	41.233	39.51	43.557	43.796	42.5163	38.853	39.18	33.4053	38.1127	34.116	32.6587	38.0147	36.585	44.3023	38.6117	39.5017	28.9857	33.133	36.7847	40.586	39.18	42.2683
68	39.2289	3.93354	44.1436	39.8957	41.2464	43.0071	36.2783	44.1213	40.3348	39.744	45.693	39.5009	40.1614	40.2846	34.7439	30.6932	42.7431	43.0848	41.9543	46.6507	29.7905	35.4282	39.2489	48.0901	37.466	31.1453	42.71	40.8175	38.5992	42.8888	43.3688	42.608	38.4082	38.7013	33.2585	36.93	33.4614	32.1843	37.788	36.1634	43.7407	37.7088	38.8321	27.9591	32.9555	36.4246	40.0787	38.715	41.7414
69	38.8271	4.02049	43.5075	39.3064	41.311	42.4688	35.9756	44.0278	39.9198	39.5512	45.1816	39.2858	40.1323	40.1974	34.3644	29.693	42.6475	42.8161	41.5275	46.3972	29.2192	35.0248	38.431	48.1959	37.2521	30.7417	41.6913	40.4425	37.7605	42.222	42.8802	42.7297	38.058	38.1351	32.9994	35.7661	32.7966	31.7435	37.4666	35.8457	43.1418	36.8893	38.2054	26.9278	32.8711	35.99	39.6014	38.1646	41.1957
70	38.4065	4.11039	42.8556	38.7249	41.4118	41.973	35.6187	43.8881	39.4803	39.3983	44.5904	39.0025	39.983	40.1599	33.999	28.6684	42.4291	42.608	41.1722	46.1143	28.6252	34.5926	37.6866	48.1231	37.0572	30.3987	40.7574	40.0638	36.9843	41.4758	42.3574	42.7918	37.74	37.4692	32.6202	34.6609	32.0989	31.345	37.074	35.6131	42.4641	36.1267	37.607	25.9075	32.8105	35.4758	39.1301	37.5378	40.614
71	37.9359	4.17942	42.191	38.0942	41.5043	41.4928	35.2112	43.6635	38.9942	39.1754	43.9058	38.637	39.6539	40.1052	33.6268	27.6519	42.0409	42.469	40.8096	45.7951	28.0068	34.1063	36.9937	47.4255	36.8169	30.1227	39.9245	39.6387	36.2203	40.5949	41.8257	42.6934	37.3753	36.7151	32.1316	33.6236	31.3645	30.9933	36.6596	35.4338	41.6721	35.3723	37.0193	24.9086	32.7136	34.8723	38.6372	36.8477	39.9789
72	37.3906	4.20917	41.5201	37.3685	41.4802	40.9917	34.7643	43.3152	38.4517	38.7677	43.1187	38.1843	39.1415	39.9663	33.2227	26.6779	41.4576	42.3507	40.3582	45.4129	27.3661	33.5696	36.3216	45.8224	36.4838	29.9356	39.1571	39.1355	35.4126	39.5832	41.3065	42.3279	36.9063	35.908	31.5384	32.6391	30.5983	30.6849	36.2464	35.264	40.755	34.5766	36.4264	23.9333	32.5338	34.1773	38.0978	36.1029	39.2834
73	36.7628	4.20273	40.8562	36.5248	41.1903	40.423	34.305	42.8125	37.8462	38.0962	42.2454	37.6497	38.4879	39.7037	32.7592	25.7814	40.6909	42.1746	39.7513	44.9357	26.7075	33.0091	35.6343	43.629	36.0381	29.8735	38.4037	38.5404	34.535	38.4828	40.8053	41.6884	36.3172	35.0931	30.8685	31.6904	29.8114	30.4101	35.8174	35.054	39.7291	33.699	35.825	22.9829	32.2446	33.3993	37.4995	35.3142	38.5276
74	36.0621	4.17102	40.2119	35.5805	40.5759	39.7569	33.845	42.165	37.1807	37.2014	41.3282	37.0435	37.7511	39.2926	32.2167	24.9743	39.7732	41.8738	38.9644	44.3454	26.0379	32.4543	34.9011	41.2628	35.4822	29.959	37.6292	37.8597	33.5944	37.3518	40.3197	40.8107	35.6245	34.2916	30.1655	30.7669	29.0257	30.1509	35.338	34.7631	38.6545	32.7198	35.2244	22.0644	31.838	32.554	36.8357	34.4954	37.7158
75	35.3048	4.12186	39.5991	34.5684	39.6124	39.0324	33.3688	41.4136	36.4604	36.1604	40.4167	36.3792	36.9905	38.7397	31.5802	24.2571	38.7351	41.4062	37.9861	43.6418	25.3712	31.9302	34.1214	38.9832	34.8352	30.1911	36.8205	37.1198	32.6296	36.2591	39.8435	39.7724	34.8664	33.5018	29.4512	29.8611	28.2696	29.8759	34.7679	34.374	37.5847	31.67	34.63	21.1981	31.3273	31.6658	36.0991	33.6605	36.8588
76	34.5096	4.06217	39.0282	33.5228	38.3226	38.2997	32.8567	40.5998	35.6994	35.0728	39.5322	35.6788	36.2618	38.0749	30.8299	23.618	37.6143	40.7548	36.8231	42.8366	24.7215	31.4417	33.321	36.9557	34.1239	30.5433	35.9804	36.3599	31.6925	35.2549	39.3618	38.6557	34.0806	32.7057	28.7242	28.9652	27.5531	29.545	34.0919	33.8845	36.5442	30.589	34.0423	20.4152	30.7358	30.763	35.2824	32.8237	35.9655
77	33.6966	4.00168	38.4882	32.4718	36.8614	37.5874	32.3047	39.7784	34.9225	34.0303	38.6733	34.9646	35.5947	37.3367	29.9607	23.049	36.458	39.9731	35.6107	41.9475	24.0886	30.9815	32.5323	35.2258	33.3766	30.9759	35.1228	35.6104	30.8235	34.3598	38.8529	37.5412	33.2926	31.8844	27.9809	28.081	26.8634	29.1269	33.3288	33.3054	35.5397	29.5194	33.4623	19.7133	30.0831	29.8675	34.3802	31.9963	35.0405
78	32.8835	3.94739	37.9689	31.4357	35.3724	36.8824	31.7174	38.9853	34.1652	33.087	37.8258	34.249	34.9941	36.5633	28.9731	22.5403	35.3318	39.118	34.5169	40.9973	23.4713	30.5367	31.7781	33.7773	32.6177	31.4557	34.2633	34.8823	30.04	33.5887	38.2983	36.4927	32.515	31.0323	27.2231	27.214	26.2058	28.6154	32.5106	32.658	34.5636	28.5011	32.8862	19.0781	29.384	28.9946	33.3993	31.185	34.0847
79	32.0811	3.90055	37.4662	30.4182	33.9691	36.1373	31.1057	38.24	33.4445	32.2354	36.964	33.5435	34.4521	35.7961	27.8743	22.0844	34.2706	38.241	33.5114	40.013	22.8765	30.0953	31.0458	32.5717	31.868	31.9623	33.4081	34.176	29.3457	32.9505	37.6853	35.5325	31.7642	30.1629	26.4643	26.3615	25.6188	28.0203	31.6672	31.9697	33.6138	27.5553	32.3107	18.5005	28.6458	28.1552	32.3652	30.396	33.1001
80	31.2979	3.86274	36.9733	29.4267	32.7419	35.3174	30.4852	37.5544	32.7616	31.4381	36.0575	32.8576	33.9559	35.0693	26.6846	21.6687	33.273	37.3745	32.5289	39.0205	22.3192	29.6481	30.3036	31.5625	31.1422	32.4755	32.5566	33.4902	28.7317	32.4401	37.0125	34.6692	31.0535	29.3002	25.7275	25.5163	25.1359	27.352	30.8186	31.2901	32.7104	26.6936	31.746	17.9443	27.8713	27.3562	31.3128	29.6435	32.1014
81	30.5433	3.83715	36.481	28.4789	31.6953	34.4272	29.873	36.9266	32.1225	30.6546	35.1175	32.2045	33.478	34.3877	25.444	21.2714	32.3659	36.5266	31.6096	38.0439	21.8144	29.1936	29.5509	30.7054	30.4494	32.9579	31.7101	32.8288	28.2108	32.0418	36.2856	33.9125	30.3894	28.4701	25.0324	24.6825	24.7683	26.62	29.9957	30.6691	31.8777	25.9242	31.2171	17.3493	27.0639	26.6066	30.2807	28.9409	31.1116
82	29.8253	3.82468	35.9748	27.5879	30.8093	33.49	29.282	36.3398	31.5317	29.859	34.1528	31.5961	32.9853	33.7524	24.2067	20.8723	31.5761	35.6878	30.8282	37.1032	21.3743	28.7371	28.8124	29.955	29.7942	33.3652	30.8678	32.1977	27.8123	31.7187	35.5145	33.2701	29.777	27.687	24.3888	23.8875	24.5115	25.8345	29.2255	30.1458	31.1479	25.252	30.738	16.6619	26.2337	25.9227	29.304	28.2956	30.1546
83	29.1516	3.82445	35.424	26.7524	30.0445	32.5353	28.7309	35.7813	30.9852	29.0382	33.1727	31.0497	32.4565	33.1767	23.0356	20.4588	30.9029	34.8465	30.2395	36.2152	21.0088	28.2836	28.1103	29.2912	29.1821	33.6591	30.035	31.6039	27.5558	31.4381	34.7142	32.7208	29.2287	26.9574	23.7965	23.1488	24.3375	25.007	28.5248	29.7466	30.5527	24.6881	30.3189	15.8519	25.3969	25.3238	28.4113	27.7135	29.2524
84	28.5275	3.83669	34.8035	25.97	29.3337	31.5962	28.2302	35.2625	30.4766	28.197	32.1921	30.5757	31.8862	32.6648	21.9872	20.0256	30.3372	34.0015	29.873	35.3925	20.7179	27.8355	27.4549	28.7195	28.6129	33.8193	29.2217	31.0796	27.4565	31.1796	33.9034	32.1891	28.7547	26.2721	23.244	22.4543	24.2051	24.1555	27.9003	29.4881	30.1126	24.2259	29.9569	14.9113	24.5742	24.8283	27.619	27.2014	28.4186
85	27.9555	3.8612	34.0941	25.2418	28.6321	30.7057	27.792	34.7965	30.0007	27.3599	31.233	30.1785	31.2892	32.2084	21.0944	19.5775	29.8635	33.1615	29.7257	34.6449	20.4945	27.392	26.8455	28.2436	28.0874	33.8463	28.4385	30.6545	27.5285	30.9358	33.1013	31.6151	28.355	25.6076	22.7139	21.8017	24.0865	23.3055	27.3603	29.3791	29.8332	23.8517	29.6423	13.8587	23.7835	24.4482	26.9271	26.7669	27.6623
86	27.435	3.89666	33.295	24.5713	27.9026	29.8814	27.4322	34.3582	29.5539	26.5549	30.3035	29.8575	30.6937	31.7978	20.3644	19.1228	29.4643	32.336	29.7687	33.9793	20.3429	26.9483	26.2768	27.8776	27.6149	33.7533	27.7019	30.337	27.7735	30.6986	32.3248	30.9878	28.0194	24.9586	22.1879	21.2047	23.9537	22.4953	26.904	29.3984	29.7051	23.549	29.3681	12.7323	23.0392	24.1807	26.3192	26.4146	26.9867
87	26.9641	3.945	32.4203	23.9578	27.1171	29.1081	27.1506	33.9139	29.1208	25.7983	29.3896	29.783	30.1249	31.4288	19.7867	18.6734	29.1294	31.5279	29.9325	33.404	20.2738	26.4953	25.7357	27.6422	27.2026	33.5697	27.0274	30.124	28.1818	30.4575	31.5893	30.308	27.724	24.3419	21.647	20.6494	23.7697	21.764	26.517	29.4922	29.7268	23.2996	29.1326	11.5666	22.3584	24.0033	25.7749	26.1376	26.3923
88	26.5246	4.00305	31.4951	23.4099	26.2805	28.343	26.929	33.4529	28.6935	25.0842	28.4771	29.3985	29.6156	31.1027	19.3486	18.2274	28.839	30.7405	30.1623	32.9221	20.2823	26.0228	25.2095	27.5441	26.8524	33.3371	26.4205	30.0015	28.7215	30.1839	30.9145	29.5744	27.4351	23.7767	21.0703	20.1141	23.5021	21.1373	26.1774	29.5918	29.8737	23.0847	28.927	10.3896	21.758	23.8781	25.2597	25.9202	25.867
89	26.1049	4.07747	30.534	22.9342	25.4037	27.5279	26.7373	32.9914	28.2617	24.3913	27.565	29.184	29.2053	30.8189	19.0367	17.7777	28.5589	29.9713	30.4023	32.533	20.3482	25.5283	24.6788	27.5693	26.5588	33.0811	25.8706	29.9407	29.338	29.833	30.3146	28.7999	27.11	23.2698	20.4377	19.588	23.111	20.6193	25.8589	29.624	30.1319	22.876	28.7296	9.23722	21.2447	23.7586	24.734	25.7267	25.3851
90	25.6781	4.17066	29.539	22.5162	24.5152	26.5948	26.5338	32.5265	27.8017	23.709	26.6352	28.9803	28.9158	30.5673	18.8295	17.3291	28.2533	29.1893	30.5885	32.2332	20.4438	25.0175	24.1198	27.6765	26.3101	32.8164	25.3498	29.9046	29.9781	29.3575	29.7918	28.0246	26.6974	22.7935	19.7397	19.0282	22.5434	20.1992	25.5379	29.5599	30.4564	22.642	28.5051	8.12881	20.8075	23.5985	24.1528	25.5019	24.9157
91	25.2087	4.28724	28.4945	22.1203	23.6411	25.468	26.275	32.0255	27.3018	23.0362	25.6227	28.7317	28.7512	30.3227	18.7004	16.8834	27.8798	28.3591	30.6631	32.0188	20.5277	24.4958	23.4987	27.7918	26.0845	32.5494	24.8108	29.8549	30.5959	28.6984	29.3317	27.2929	26.1815	22.303	18.9774	18.3666	21.7374	19.8541	25.1875	29.4265	30.7586	22.342	28.211	7.06318	20.4081	23.3477	23.4596	25.1928	24.4262
92	24.656	4.43582	27.3863	21.6971	22.7918	24.0768	25.9072	31.4686	26.7659	22.3516	24.4486	28.3974	28.6755	30.0409	18.6261	16.4347	27.3915	27.4761	30.5788	31.879	20.544	23.9631	22.7899	27.8223	25.847	32.2648	24.2133	29.7587	31.1588	27.8304	28.8903	26.6475	25.5603	21.7254	18.1545	17.5271	20.646	19.5435	24.7803	29.2031	30.9259	21.9003	27.7946	6.00735	19.9846	22.9584	22.5891	24.7542	23.8727
93	23.9828	4.62587	26.1976	21.1993	21.9764	22.4617	25.3834	30.8626	26.2088	21.6261	23.0391	27.9403	28.616	29.6745	18.5822	15.9798	26.757	26.5514	30.2591	31.8064	20.4324	23.41	21.9949	27.705	25.5579	31.9227	23.5195	29.587	31.6261	26.7291	28.4108	26.1079	24.8297	20.9582	17.2621	16.4443	19.2595	19.2194	24.2712	28.8518	30.8568	21.295	27.2463	4.91151	19.4571	22.4103	21.4813	24.144	23.2086
94	23.1612	4.86268	24.8857	20.5952	21.1711	20.6887	24.646	30.2314	25.6525	20.8414	21.3712	27.3404	28.4875	29.1885	18.5341	15.5124	25.9629	25.5924	29.6529	31.7998	20.1428	22.8205	21.1517	27.465	25.169	31.4812	22.6893	29.3134	31.9465	25.3822	27.8563	25.6583	23.9806	19.9103	16.2742	15.0828	17.611	18.8304	23.6045	28.3555	30.4524	20.542	26.5633	3.72973	18.7523	21.7083	20.0976	23.3286	22.4154
95	22.1778	5.14389	23.3865	19.8674	20.3295	18.8551	23.6251	29.5956	25.1224	19.9902	19.4853	26.5915	28.2142	28.5632	18.4398	15.0079	25.0075	24.6018	28.7772	31.8471	19.65	22.1762	20.2915	27.1694	24.6185	30.9046	21.6682	28.9144	32.0916	23.7943	27.2015	25.2704	23.0054	18.4781	15.1574	13.4383	15.7623	18.3299	22.731	27.701	29.7218	19.6867	25.7282	2.44874	17.8237	20.8643	18.4416	22.2878	21.5108
96	21.0388	5.45789	21.6786	19.0087	19.4098	17.064	22.2512	28.9818	24.6372	19.0626	17.4906	25.7005	27.7506	27.7931	18.2631	14.4348	23.9054	23.581	27.6897	31.9226	18.9599	21.4675	19.3965	26.9209	23.8526	30.1617	20.3836	28.3638	32.0894	21.9947	26.4212	24.9136	21.902	16.6799	13.8681	11.5457	13.7984	17.688	21.6208	26.8735	28.6929	18.7817	24.7282	1.1016	16.6529	19.8861	16.572	21.0266	20.5477
97	19.7751	5.78297	19.7638	18.0222	18.3637	15.4013	20.525	28.4242	24.2026	18.0737	15.5445	24.6776	27.0585	26.8837	17.9834	13.7798	22.6728	22.5278	26.4634	31.9966	18.1086	20.6975	18.4437	26.8357	22.8295	29.2364	18.7794	27.6381	32.0301	20.0484	25.4892	24.5714	20.6867	14.5983	12.3822	9.49458	11.8149	16.8892	20.2846	25.8659	27.4119	17.865	23.5813	-0.221909	15.2604	18.7759	14.5817	19.5656	19.5927
98	18.4399	6.0937	17.6963	16.931	17.2235	13.9244	18.5446	27.9468	23.8202	17.0709	13.7438	23.5259	26.139	25.8502	17.585	13.0527	21.3394	21.4502	25.1627	32.0406	17.1619	19.8765	17.4327	27.0024	21.5357	28.1416	16.8635	26.7293	32.0484	18.0616	24.3817	24.2438	19.3965	12.3872	10.7266	7.41634	9.90447	15.939	18.7766	24.6656	25.9373	16.9654	22.3216	-1.40788	13.7148	17.5427	12.5629	17.9362	18.7088
99	17.0971	6.36596	15.5639	15.7832	16.062	12.6782	16.4801	27.5681	23.4876	16.1155	12.1593	22.2481	25.0327	24.729	17.0665	12.2785	19.977	20.3776	23.8389	32.0272	16.2014	19.0164	16.394	27.4523	20.0029	26.9169	14.7108	25.661	32.056	16.1651	23.0901	23.9545	18.0972	10.2315	8.98925	5.43117	8.14865	14.8575	17.1823	23.2553	24.344	16.1257	20.9662	-2.35947	12.1303	16.2267	10.5735	16.182	17.948
100	15.8262	6.61696	13.467	14.629	14.932	11.7	14.529	27.301	23.211	15.238	10.856	20.876	23.8	23.568	16.44	11.48	18.662	19.345	22.52	31.948	15.309	18.12	15.377	28.18	18.33	25.604	12.44	24.491	32.895	14.471	21.628	23.711	16.885	8.301	7.308	3.629	6.612	13.682	15.602	21.647	22.724	15.364	19.528	-3.006	10.635	14.901	8.634	14.36	17.345
all values Left	mean	std	steps
1	42.5373	3.70143	42.379	45.914	45.189	44.719	46.855	40.629	45.786	43.92	46.799	40.423	40.539	40.159	41.773	33.941	41.725	41.145	42.723	44.135	47.982	44.311	39.462	35.534	40.652	48.94	48.672	42.637	47.926	39.193	49.209	45.632	43.041	40.63	42.057	43.04	33.809	42.729	40.432	37.169	44.025	48.205	46.035	43.642	48.767	42.15	42.822	40.897	41.604
2	42.4272	3.71217	42.5375	46.4167	43.9601	44.3841	46.65	40.5971	45.2152	43.3271	46.6199	40.5345	39.8483	40.1729	40.9003	33.9198	41.428	41.9941	42.6871	44.4552	48.1708	45.2118	39.7551	35.5218	39.1709	48.9236	48.2754	42.0018	47.4099	39.9553	49.1991	45.4112	42.423	40.7347	42.057	42.823	33.4167	42.592	40.4286	36.5612	43.9021	47.6794	46.1197	42.4742	48.585	42.0685	41.5631	40.3712	41.4909
3	42.4099	3.72124	42.8343	47.0535	43.8025	42.3584	46.459	40.8697	44.772	42.9738	46.622	40.9384	39.7373	40.4511	40.9895	34.3464	41.017	42.7414	42.9316	44.8343	48.3619	46.0094	40.0543	34.3325	38.8375	48.6511	47.8802	41.6115	46.9753	40.9767	48.221	45.1551	42.1576	41.003	42.1803	42.823	33.4287	42.592	40.0984	35.9637	43.5355	47.097	46.1819	41.4549	48.4905	42.1718	41.8221	39.7208	41.2302
4	42.4658	3.65839	42.9902	47.5275	43.7835	41.4738	46.4151	41.3311	44.6578	42.6925	46.744	41.4613	39.9984	41.1175	41.2464	35.1426	40.4404	43.233	43.2393	45.2128	48.4782	46.6117	40.2894	34.4573	38.8385	48.1668	47.4856	41.448	46.6168	42.0575	47.9699	44.8733	41.6102	41.1985	42.3835	42.6906	33.5763	42.422	40.1158	35.4058	42.834	47.097	46.1593	40.6506	47.9777	42.3567	42.2657	39.0398	40.9108
5	42.4747	3.58168	42.8242	47.6901	43.6112	41.026	46.0663	41.7344	44.4807	42.2921	46.744	41.8661	40.3348	41.6943	41.4238	36.1297	39.7057	43.4509	43.4589	45.4314	48.4713	46.9939	40.4315	34.6284	38.9313	47.5932	47.082	40.9095	46.2279	42.8293	47.6636	44.6393	41.8259	41.1715	42.3388	42.3712	33.6955	42.294	40.0678	34.9952	41.8816	46.8531	46.056	40.106	47.6115	42.4185	42.5576	38.4427	40.6413
6	42.3685	3.48638	42.3294	47.5525	43.1635	40.9529	45.8555	41.8313	44.7797	41.7237	47.2785	41.9881	40.5742	41.8894	41.4302	37.0525	38.8591	43.4462	43.5222	45.3559	48.3249	47.1731	40.4776	34.6243	38.9013	47.0279	46.8705	40.1016	45.7033	43.1408	47.2487	44.5062	42.2574	40.9003	42.3105	42.1071	33.7259	42.005	39.8262	34.7933	40.8413	46.1352	45.921	39.8222	47.1807	42.2003	42.5261	38.0009	40.4105
7	42.1233	3.39561	41.6255	47.1905	42.5162	41.0491	45.5669	41.4892	45.1108	41.0667	47.7955	41.7972	40.6664	41.7354	41.2627	37.6825	37.9632	43.3007	43.4224	44.971	48.0761	47.1888	40.4496	34.3548	38.6554	46.4996	45.5058	39.1321	44.9939	43.0305	46.7171	44.4787	42.6113	40.4407	42.2855	41.7305	33.6768	41.488	39.3593	34.7655	39.8917	46.3454	45.725	39.7325	46.6789	41.6642	42.1233	37.7212	40.0903
8	41.7592	3.32702	40.88	46.6771	41.752	41.1436	45.1749	40.8031	45.2832	40.4578	47.9048	41.3675	40.6193	41.345	40.9488	37.9159	37.0743	43.0988	43.2008	44.3604	47.7932	47.0917	40.3799	33.8395	38.2125	45.9802	44.4494	37.9617	44.1147	42.6203	46.0801	44.512	42.7491	39.8842	42.1336	41.2729	33.6011	40.746	38.7057	34.81	39.1573	46.6207	45.2988	39.7063	46.1354	40.8748	41.4709	37.5513	39.5785
9	41.2862	3.34022	40.2158	46.0845	40.9662	41.1958	44.6876	39.9729	45.248	40.0073	47.7957	40.8739	40.4791	40.8853	40.5282	37.7761	36.2255	42.9276	42.9339	43.6438	47.5357	46.9251	40.2966	33.1704	37.646	45.4172	43.2369	36.7225	43.1367	42.0708	45.3645	44.5272	42.7283	39.3199	41.7517	40.7872	33.5425	39.845	37.9412	34.7977	38.6979	46.7186	44.445	39.602	45.583	39.9422	40.6909	37.4099	38.888
10	40.7858	3.34268	39.663	45.4677	40.2334	41.2311	44.1348	39.1415	45.0521	39.7169	47.4983	40.4263	40.3158	40.5155	40.0396	37.3617	35.4238	42.8262	42.6975	42.9333	47.3247	46.7236	40.2085	32.4516	37.037	44.7765	41.9679	35.5038	42.1539	41.52	44.6239	44.4507	42.6319	38.8153	41.103	40.3346	33.5046	38.838	37.1455	34.6345	38.4395	46.5255	43.059	39.3251	45.04	38.9723	39.8896	37.2147	38.1127
11	40.2935	3.33496	39.1962	44.8499	39.5665	41.2763	43.5592	38.397	44.7785	39.5402	47.0998	40.0799	40.2042	40.2901	39.5007	36.7986	34.6505	42.7829	42.53	42.3104	47.1334	46.5005	40.0955	31.7519	36.4571	44.0433	40.7523	34.3707	41.232	41.03	43.9185	44.2418	42.5359	38.4049	40.2279	39.9278	33.4635	37.75	36.3659	34.3044	38.2905	46.0434	41.1338	38.8583	44.5082	38.0432	39.139	36.9138	37.3609
12	39.8241	3.33929	38.7628	44.2307	38.9287	41.3508	43.0071	37.786	44.5098	39.3943	46.6703	39.8467	40.1653	40.189	38.9173	36.2007	33.8704	42.7489	42.418	41.8229	46.9057	46.2543	39.916	31.096	35.9468	43.221	39.6823	33.3638	40.3951	40.603	43.2781	43.8867	42.4997	38.0782	39.212	39.54	33.378	36.638	35.62	33.8497	38.1673	45.3513	38.8816	38.2528	43.979	37.2027	38.4499	36.4886	36.715
13	39.3732	3.36641	38.3125	43.6018	38.2616	41.4487	42.5015	37.3233	44.3029	39.1816	46.2414	39.6765	40.1473	40.1465	38.28	35.6452	33.054	42.6532	42.2905	41.436	46.5861	45.9825	39.6257	30.4806	35.5014	42.3263	38.8185	32.5156	39.6346	40.1978	42.6772	43.4222	42.5515	37.7867	38.1475	39.1335	33.1916	35.559	34.9153	33.3268	38.01	44.555	36.522	37.5855	43.4275	36.433	37.8001	35.9491	36.2186
14	38.9212	3.41532	37.8071	42.959	37.4904	41.5147	42.0345	36.9677	44.1671	38.8095	45.805	39.499	40.0675	40.0525	37.5657	35.1627	32.1786	42.4169	42.0712	41.0936	46.1384	45.6722	39.1939	29.8857	35.0815	41.3857	38.1768	31.8358	38.9163	39.7597	42.0518	42.8802	42.6704	37.4652	37.1272	38.6701	32.8802	34.537	34.2457	32.793	37.7718	43.7399	34.2467	36.955	42.8205	35.6888	37.1687	35.3149	35.8714
15	38.4403	3.47765	37.2299	42.3019	36.5732	41.4491	41.5842	36.6945	44.0733	38.2	45.3366	39.2662	39.8499	39.8318	36.7579	34.7439	31.2429	41.9792	41.7101	40.728	45.5512	45.2995	38.6064	29.2873	34.6392	40.4463	37.7329	31.2853	38.2004	39.2324	41.3424	42.2974	42.7719	37.0597	36.2073	38.1248	32.4476	33.575	33.5974	32.2834	37.4322	42.9432	32.0961	36.4258	42.1193	34.9207	36.5345	34.6085	35.6439
16	37.9053	3.54805	36.5778	41.6366	35.5366	41.1682	41.1206	36.4465	43.9688	37.3749	44.8108	38.9555	39.4569	39.4215	35.8646	34.3608	30.255	41.2881	41.1835	40.2662	44.8348	44.8421	37.8794	28.664	34.1377	39.5499	37.4359	30.826	37.4614	38.5963	40.5217	41.708	42.7554	36.5496	35.4117	37.4871	31.9055	32.657	32.9455	31.8095	37.0173	42.1518	29.9503	36.016	41.3058	34.0854	35.8907	33.8541	35.4843
17	37.3036	3.62697	35.8613	40.9765	34.4213	40.6118	40.6061	36.1626	43.8086	36.4028	44.2092	38.5514	38.9022	38.8023	34.9099	33.992	29.2308	40.3872	40.5061	39.6507	44.0196	44.2891	37.0548	28.0135	33.5806	38.7127	37.2198	30.4395	36.6915	37.8597	39.5932	41.1361	42.5361	35.9412	34.7425	36.7685	31.2678	31.769	32.2629	31.3817	36.5878	41.3286	27.6159	35.7173	40.386	33.1599	35.2461	33.0731	35.3243
18	36.6601	3.64139	35.1018	40.3339	33.2694	39.7601	40.015	35.8133	43.5608	35.3728	43.5119	38.0504	38.2297	38.0361	33.9213	33.6159	28.1977	39.3227	39.7217	38.8641	43.1349	43.6418	36.1812	27.3384	32.9981	37.9411	37.0112	30.1303	35.8944	37.0548	38.587	40.5857	42.0585	35.2603	34.1967	35.9997	30.5707	30.904	31.5439	31.0062	36.1577	40.4278	27.135	35.5019	39.3873	32.1513	34.6085	32.2856	35.0872
19	35.9673	3.62579	34.3323	39.7206	32.1195	38.6505	39.357	35.4026	43.1895	34.3626	42.7226	37.4595	37.5007	37.1766	32.9349	33.2068	27.1908	38.1375	38.8807	37.8928	42.1962	42.9094	35.3003	26.6441	32.423	37.2298	36.7402	29.9307	35.0833	36.2295	37.5475	40.0525	41.3169	34.5414	33.7317	35.2185	29.8498	30.056	30.7917	30.6793	35.7047	39.4375	27.135	35.324	38.3586	31.0907	33.9788	31.5007	34.7006
20	35.1884	3.71782	33.6016	39.1448	30.9887	37.3582	38.6703	34.9415	42.6744	33.4257	41.8748	36.7889	36.7728	36.2798	31.9852	32.7363	26.2432	36.8835	38.028	36.7479	41.2087	42.1052	34.4327	25.9396	31.8815	36.5551	36.3613	29.8838	34.2712	35.4197	36.5295	39.5229	40.3597	33.8104	33.2813	34.4488	29.1171	29.217	30.0157	30.3895	35.188	38.3915	23.3057	35.1162	37.3415	30.0178	33.3575	30.7141	34.1167
21	34.4338	3.65053	32.9486	38.6023	29.8812	36.0019	37.9916	34.4555	42.0327	32.5826	41.0102	36.0585	36.084	35.4138	31.0988	32.1838	25.379	35.633	37.1891	35.5693	40.176	41.2463	33.5776	25.2412	31.3778	35.8779	35.8598	30.0114	33.4629	34.636	35.5808	38.9689	39.2783	33.0832	32.7912	33.6919	28.3693	28.386	29.2333	30.1151	34.5667	37.3358	23.9043	34.8237	36.3535	28.977	32.7397	29.9132	33.3308
22	33.6766	3.557	32.4002	38.0842	28.816	34.6878	37.3333	33.9671	41.302	31.8112	40.1595	35.3026	35.4542	34.6044	30.2944	31.5304	24.6076	34.4492	36.3673	34.5079	39.1066	40.353	32.7254	24.5612	30.9026	35.1613	35.2449	30.3055	32.6581	33.8793	34.7204	38.3595	38.164	32.3684	32.2345	32.933	27.604	27.57	28.4733	29.818	33.8338	36.3132	25.416	34.4207	35.3991	28.0059	32.1227	29.0823	32.3768
23	32.9171	3.4739	31.9792	37.5827	27.8203	33.4801	36.6691	33.469	40.528	31.0657	39.3337	34.5406	34.8857	33.85	29.5733	30.763	23.9217	33.3454	35.552	33.5291	38.0224	39.446	31.872	23.8993	30.4418	34.3949	34.542	30.727	31.8574	33.1477	33.9603	37.6786	37.0831	31.6778	31.611	32.155	26.827	26.769	27.7538	29.4502	33.0132	35.3483	27.1496	33.9034	34.469	27.1124	31.5298	28.2148	31.2988
24	32.1607	3.41696	31.7	37.0929	26.8916	32.4163	35.9559	32.93	39.7504	30.3179	38.5292	33.7843	34.3708	33.1815	28.9169	29.8754	23.3119	32.35	34.7325	32.5719	36.9618	38.5441	31.0138	23.2567	29.9821	33.5992	33.7826	31.227	31.0602	32.4485	33.3106	36.9247	36.0754	31.0222	30.9314	31.3506	26.0616	25.978	27.0658	28.9802	32.1488	34.4381	28.7129	33.2834	33.5654	26.3072	30.9882	27.3231	30.1369
25	31.4164	3.38682	31.5584	36.6052	26.0252	31.5039	35.172	32.3464	38.9987	29.554	37.7325	33.0447	33.8969	32.5948	28.2992	28.8678	22.769	31.4939	33.9105	31.6715	35.9705	37.6645	30.1485	22.6438	29.515	32.802	32.9965	31.7724	30.269	31.7895	32.7734	36.1061	35.1577	30.4069	30.2317	30.5234	25.3329	25.19	26.4015	28.4078	31.2703	33.5547	29.9267	32.5815	32.7028	25.5957	30.5065	26.4394	28.9325
26	30.6958	3.37681	31.5247	36.1091	25.2237	30.7249	34.3284	31.7229	38.2903	28.7664	36.919	32.3378	33.4362	32.0781	27.6941	27.7484	22.2839	30.7752	33.0942	30.8985	35.094	36.8211	29.2829	22.0792	29.0412	32.0335	32.2097	32.3357	29.4927	31.197	32.3388	35.2376	34.3412	29.8357	29.5408	29.6899	24.6552	24.417	25.7924	27.7452	30.4015	32.6574	30.7466	31.8425	31.9051	24.981	30.0895	25.6066	27.723
27	30.0115	3.37959	31.5772	35.5811	24.4928	30.0389	33.4466	31.0719	37.6355	27.9643	36.0654	31.6809	32.9581	31.6207	27.0856	26.5404	21.851	30.1811	32.292	30.3055	34.3763	36.0254	28.4312	21.5792	28.5674	31.2999	31.442	32.8747	28.7399	30.7078	31.9872	34.3415	33.6441	29.3184	28.8834	28.8784	24.0319	23.689	25.2786	27.0013	29.5732	31.7099	31.2197	31.1238	31.2007	24.4661	29.732	24.8665	26.5392
28	29.3726	3.39145	31.6826	34.9896	23.83	29.3942	32.5525	30.4118	37.0341	27.1749	35.1823	31.0922	32.4468	31.224	26.4846	25.2863	21.4461	29.6895	31.5064	29.9223	33.8425	35.2847	27.6068	21.1566	28.0978	30.5638	30.7065	33.3329	28.0222	30.3502	31.6951	33.443	33.0529	28.8644	28.2805	28.107	23.4552	23.012	24.8768	26.1927	28.8105	30.7059	31.443	30.4825	30.6187	24.0461	29.4277	24.2535	25.4123
29	28.7827	3.40889	31.7893	34.3094	23.247	28.7596	31.6706	29.7638	36.4707	26.421	34.2768	30.5838	31.8965	30.8823	25.9149	24.0433	21.0465	29.282	30.7405	29.7454	33.4857	34.6062	26.8204	20.8187	27.6347	29.8131	30.0095	33.6616	27.3563	30.12	31.4381	32.5667	32.5217	28.4756	27.7512	27.382	22.9081	22.37	24.5868	25.3316	28.1249	29.6678	31.4997	29.9623	30.178	23.7071	29.1684	23.7827	24.3786
30	28.2416	3.4301	31.856	33.5395	22.7492	28.1061	30.829	29.1456	35.9324	25.7078	33.356	30.1615	31.3206	30.5855	25.3996	22.8758	20.6361	28.9491	29.992	29.7464	33.2847	33.9962	26.0784	20.5594	27.1752	29.0675	29.3579	33.8334	26.7501	29.9932	31.2001	31.7331	31.9827	28.1458	27.3215	26.7016	22.3715	21.765	24.3909	24.4355	27.5326	28.6228	31.4348	29.5891	29.8855	23.4312	28.9449	23.445	23.4663
31	27.7446	3.45459	31.8218	32.6907	22.3101	27.4145	30.0464	28.5729	35.4233	25.0318	32.4329	29.8244	30.7451	30.3005	24.96	21.8391	20.2069	28.6441	29.232	29.8818	33.2116	33.4617	25.3834	20.3754	26.7111	28.3487	28.7529	33.8331	26.2028	29.9335	30.9752	30.9704	31.3962	27.86	27.0108	26.0533	21.8272	21.21	24.2503	23.5319	27.0359	27.6018	31.252	29.4019	29.7328	23.2024	28.7332	23.2066	22.6986
32	27.2827	3.48651	31.6453	31.7868	21.8618	26.6792	29.3148	28.0592	34.9667	24.3741	31.5234	29.7787	30.1933	29.96	24.6073	20.9634	19.7599	28.319	28.4272	30.0979	33.2354	33.0052	24.7226	20.2799	26.2304	27.6735	28.1937	33.7007	25.6971	29.8943	30.757	30.3037	30.758	27.593	26.8303	25.4202	21.2547	20.69	24.1303	22.6606	26.6176	26.6424	30.9544	29.3782	29.7091	22.9982	28.4925	23.003	22.1054
33	26.8321	3.52231	31.3276	30.8467	21.3469	25.8985	28.602	27.6218	34.5471	23.726	30.639	29.3298	29.6911	29.5004	24.3436	20.2524	19.303	27.9232	27.5728	30.3364	33.3265	32.6275	24.0467	20.2749	25.7251	27.0508	27.6897	33.4811	25.2026	29.8297	30.5382	29.7305	30.0611	27.3137	26.773	24.8042	20.6316	20.188	24.0077	21.869	26.2559	25.7703	30.5511	29.4605	29.8045	22.7838	28.1595	22.7532	21.7129
34	26.3821	3.57121	30.899	29.876	20.725	25.0957	27.8617	27.275	34.1317	23.087	29.776	29.1227	29.268	28.877	24.171	19.694	18.847	27.3967	26.68	30.5393	33.4597	32.325	23.282	20.3377	25.1993	26.4703	27.25	33.215	24.6823	29.701	30.3017	29.2243	29.3153	26.9863	26.789	24.222	19.943	19.7	23.8493	21.1907	25.9227	24.978	30.068	29.57	30.011	22.526	27.6897	22.381	21.5217
35	25.9059	3.63804	30.3922	28.8582	19.9397	24.2935	27.0388	27.0177	33.7021	22.4398	28.9182	28.8926	28.9638	28.0371	24.0795	19.2763	18.3961	26.6975	25.7515	30.6485	33.6148	32.0991	22.4309	20.4374	24.6603	25.9223	26.8798	32.9289	24.1036	29.4578	30.0146	28.7209	28.5439	26.5817	26.7696	23.6955	19.1811	19.196	23.6201	20.634	25.591	24.2426	29.5357	29.6201	30.3099	22.1752	27.0709	21.813	21.4968
36	25.3773	3.73157	29.8184	27.7798	19.0004	23.5051	26.072	26.8069	33.2639	21.7578	28.0595	28.5978	28.78	27.0151	24.0261	18.9838	17.9431	25.8086	24.7925	30.6186	33.7587	31.9408	21.5605	20.5272	24.1101	25.3922	26.5716	32.6385	23.434	29.0786	29.6394	28.1534	27.7835	26.0876	26.6352	23.2163	18.3565	18.623	23.2866	20.1873	25.2359	23.5371	28.9763	29.5689	30.6239	21.6802	26.2954	20.9764	21.5768
37	24.7678	3.86193	29.151	26.6283	17.9111	22.7389	24.9075	26.598	32.8283	21.0227	27.1971	28.1901	28.6913	25.8306	23.9508	18.7935	17.4892	24.7164	23.805	30.399	33.8249	31.8392	20.6593	20.5415	23.5414	24.8655	26.3124	32.337	22.6383	28.5335	29.1399	27.4792	27.0776	25.5024	26.3199	22.7607	17.4645	17.918	22.8023	19.8245	24.8238	22.8364	28.407	29.4265	30.8574	21.0266	25.3416	19.8215	21.6819
38	24.0489	4.03535	28.3737	25.3719	16.701	22.0017	23.5302	26.3399	32.3805	20.2279	26.301	27.634	28.6363	24.5289	23.769	18.6771	17.0392	23.4505	22.7872	29.9347	33.7348	31.794	19.681	20.4101	22.9376	24.3235	26.0774	31.9768	21.6682	27.791	28.4848	26.6644	26.4654	24.8223	25.7474	22.2897	16.4794	17.018	22.1098	19.498	24.3045	22.1225	27.8381	29.1803	30.9115	20.2402	24.1894	18.3503	21.7309
39	23.1996	4.25089	27.4989	23.9657	15.4326	21.2745	21.9694	25.985	31.8931	19.3697	25.3144	26.8941	28.5393	23.1869	23.3957	18.6125	16.5882	22.0441	21.7429	29.2039	33.4323	31.8034	18.6044	20.0767	22.2788	23.7278	25.8268	31.5044	20.4612	26.8365	27.6489	25.6743	25.9673	24.04	24.8521	21.7363	15.3672	15.882	21.1551	19.1464	23.6188	21.3838	27.2654	28.7868	30.7145	19.3699	22.8835	16.631	21.6551
40	22.21	4.4996	26.585	22.3681	14.1785	20.5205	20.2884	25.4624	31.3531	18.4505	24.1653	25.9889	28.3391	21.8792	22.7866	18.5731	16.1312	20.5596	20.6956	28.2378	32.9161	31.8543	17.4265	19.518	21.552	23.0477	25.5154	30.8748	18.9684	25.692	26.613	24.4756	25.5461	23.1492	23.5518	21.0084	14.0843	14.494	19.9119	18.7066	22.7129	20.5944	26.667	28.2273	30.2247	18.465	21.4652	14.7923	21.3913
41	21.0861	4.76515	25.6817	20.5493	12.9808	19.7076	18.5719	24.6951	30.771	17.4933	22.796	24.9334	27.9857	20.6557	21.9288	18.5199	15.6648	19.0954	19.6785	27.0986	32.2358	31.9249	16.1498	18.7483	20.7585	22.2777	25.0864	30.0488	17.1924	24.4225	25.3685	23.0453	25.1709	22.1473	21.8237	20.0234	12.5995	12.861	18.3943	18.1296	21.5541	19.7117	26.0259	27.4841	29.4402	17.5576	19.9485	12.983	20.8874
42	19.8515	5.02392	24.7412	18.5406	11.8627	18.802	16.9049	23.6142	30.1704	16.5595	21.195	23.7338	27.4326	19.542	20.8168	18.4058	15.1709	17.7148	18.7152	25.8564	31.4535	31.9925	14.7854	17.8201	19.9089	21.4465	24.472	29.0015	15.1927	23.1253	23.9195	21.4016	24.8213	21.0446	19.747	18.7222	10.9333	11.027	16.6515	17.3871	20.1554	18.6986	25.3309	26.5356	28.39	16.6818	18.3622	11.3338	20.1137
43	18.5425	5.25344	23.6415	16.4388	10.8265	17.8037	15.3576	22.1388	29.5683	15.6924	19.4006	22.3922	26.6428	18.4821	19.4635	18.1986	14.6152	16.4219	17.8212	24.5729	30.6139	32.0352	13.3655	16.8171	19.0164	20.5933	23.6145	27.7474	13.0673	21.8624	22.2878	19.6275	24.4841	19.8676	17.4238	17.0604	9.17036	9.082	14.7561	16.4707	18.5781	17.5325	24.5753	25.3578	27.1188	15.8784	16.7675	9.9403	19.0832
44	17.2087	5.44157	22.328	14.3392	9.84576	16.7568	13.9762	20.2732	28.9869	14.8918	17.5242	20.9398	25.6514	17.4245	17.9056	17.881	13.9774	15.2179	17.0077	23.2849	29.7609	32.0318	11.9495	15.8351	18.0832	19.7173	22.4745	26.3625	10.9542	20.6735	20.5219	17.8285	24.1638	18.6621	15.021	15.1078	7.45036	7.142	12.7972	15.3954	16.9192	16.239	23.7509	23.9502	25.6799	15.1483	15.2748	8.8661	17.8477
45	15.9082	5.58431	20.7879	12.345	8.91633	15.7089	12.7984	18.137	28.456	14.1393	15.688	19.4649	24.5153	16.366	16.1987	17.4403	13.2621	14.1504	16.272	22.0009	28.9417	31.974	10.6073	14.9588	17.1022	18.7859	21.0513	24.8957	9.02111	19.597	18.6998	16.1218	23.8914	17.4983	12.765	13.002	5.917	5.301	10.8668	14.1949	15.3067	14.8963	22.8398	22.3083	24.144	14.4809	13.9758	8.13489	16.4797
46	14.7008	5.6833	19.0659	10.5453	8.05755	14.7116	11.856	15.9559	27.9971	13.4392	13.9778	18.0875	23.2859	15.3847	14.4133	16.8807	12.4917	13.3078	15.6072	20.7067	28.1948	31.8863	9.39073	14.2278	16.0624	17.7911	19.4055	23.3879	7.42464	18.6477	16.9225	14.6162	23.6532	16.4609	10.9325	10.9095	4.68609	3.629	9.04945	12.9305	13.8475	13.6046	21.84	20.4841	22.6004	13.8893	12.9653	7.72091	15.0545
47	13.637	5.74587	17.2317	8.99776	7.28494	13.8161	11.1436	13.9821	27.6265	12.8238	12.4551	16.9091	21.989	14.5931	12.6285	16.2234	11.6913	12.7572	14.9894	19.3991	27.5519	31.8255	8.32909	13.6279	14.9616	16.7564	17.6713	21.878	6.26349	17.8135	15.2858	13.3959	23.3822	15.6249	9.55382	8.98785	3.77809	2.191	7.4161	11.687	12.6075	12.4635	20.7764	18.5773	21.142	13.3989	12.3071	7.56155	13.6464
48	12.7536	5.78338	15.3808	7.74779	6.61312	13.0598	10.6376	12.3639	27.3561	12.3397	11.1769	16.0142	20.6238	14.1045	10.9318	15.5114	10.8759	12.5126	14.3948	18.093	27.0427	31.8602	7.45967	13.1388	13.8492	15.7293	16.0335	20.4068	5.54694	17.077	13.8505	12.5053	23.0107	15.0315	8.55255	7.34894	3.19364	1.051	6.01287	10.5297	11.6081	11.5576	19.6873	16.717	19.8711	13.0173	12.0237	7.62606	12.3137
49	12.0723	5.81177	13.6353	6.76236	6.11164	12.4493	10.3186	11.1366	27.1932	12.017	10.181	15.453	19.1901	14.0183	9.41445	14.7878	10.0674	12.5652	13.8217	16.8369	26.698	32.0485	6.81045	12.7724	12.8164	14.7649	14.6724	19.0106	5.22091	16.4207	12.635	11.9575	22.4726	14.6776	7.79318	6.02355	2.88418	0.247	4.854	9.46206	10.8157	10.9205	18.579	15.0339	18.8842	12.7308	12.1799	7.95194	11.0999
50	11.6005	5.84898	12.074	6.03048	5.91291	11.9569	10.1795	10.2585	27.1294	11.9157	9.47018	15.2477	17.7394	14.3765	8.15579	14.0721	9.312	12.905	13.3078	15.7364	26.5385	32.4192	6.38048	12.5631	11.9673	13.9145	13.7035	17.7093	5.204	15.8679	11.6399	11.7515	21.6843	14.5263	7.12836	4.94924	2.76755	-0.21	3.92411	8.46597	10.1511	10.5112	17.4528	13.5764	18.2342	12.525	12.694	8.6084	10.0325
51	11.3457	5.91004	10.7271	5.57448	6.18333	11.5453	10.2343	9.68	27.1332	12.1155	9.02197	15.4128	16.4052	15.093	7.211	13.3704	8.68688	13.532	12.9151	14.9203	26.5628	32.9647	6.24052	12.5378	11.3987	13.2191	13.1636	16.5364	5.42592	15.4753	10.8763	11.8892	20.5491	14.542	6.39927	4.02839	2.79264	-0.311	3.19027	7.57854	9.50003	10.2971	16.2972	12.3466	17.9358	12.3946	13.5116	9.63773	9.14318
52	11.3144	6.00897	9.56658	5.44455	6.96027	11.2082	10.5212	9.276	27.1592	12.6644	8.81927	15.9306	15.3522	16.1106	6.61064	12.7241	8.28739	14.428	12.6983	14.4744	26.7462	33.6467	6.47418	12.6977	11.1798	12.6863	13.0391	15.5261	5.84309	15.3002	10.3807	12.3449	19.0865	14.7081	5.52682	3.22664	2.97155	-0.072	2.62003	6.90224	8.75139	10.3234	15.0643	11.3591	17.9725	12.3894	14.5832	11.0334	8.46136
53	11.5099	6.15276	8.5248	5.70376	8.14433	10.9948	11.0859	8.91473	27.1795	13.5567	8.88842	16.7734	14.6799	17.3836	6.36403	12.2175	8.20559	15.5594	12.6859	14.4235	27.0589	34.4098	7.07836	13.0235	11.3364	12.2862	13.2821	14.7026	6.426	15.3807	10.2005	13.0824	17.4571	15.0116	4.61482	2.61364	3.35845	0.456	2.19348	6.5459	7.86868	10.6537	13.6859	10.6692	18.2973	12.6017	15.8481	12.7428	8.01485
54	11.9395	6.33345	7.54175	6.39445	9.64148	10.989	11.959	8.59282	27.1891	14.7389	9.26967	17.9286	14.4352	18.8369	6.46379	11.949	8.5161	16.9006	12.8855	14.7722	27.4667	35.1949	8.01715	13.4926	11.8513	11.9958	13.8238	14.1582	7.16991	15.7369	10.3698	14.0704	15.8793	15.4153	3.84882	2.31927	4.01382	1.225	1.91211	6.60329	6.90182	11.325	12.1228	10.4071	18.8605	13.0931	17.2355	14.6879	7.82831
55	12.6063	6.53067	6.74055	7.52391	11.3515	11.2603	13.1311	8.44736	27.2062	16.1172	9.981	19.372	14.6058	20.4178	6.88618	11.991	9.25773	18.4165	13.2806	15.4991	27.9446	35.9475	9.22891	14.0866	12.6743	11.8221	14.6072	13.9929	8.09127	16.3734	10.8959	15.2703	14.5895	15.8826	3.44091	2.46464	4.96673	2.199	1.79645	7.11691	6.00227	12.3307	10.404	10.6642	19.6185	13.8727	18.6735	16.7853	7.91455
56	13.5038	6.71649	6.30778	8.98433	13.1507	11.8439	14.5683	8.692	27.2687	17.59	11.0037	21.0573	15.143	22.081	7.59267	12.3583	10.426	20.0623	13.846	16.5596	28.4864	36.627	10.6443	14.7902	13.7254	11.8061	15.599	14.182	9.20178	17.2403	11.7539	16.6378	13.756	16.4246	3.568	3.12467	6.206	3.351	1.88322	8.064	5.36633	13.6317	8.66056	11.4216	20.525	14.8992	20.1544	18.9557	8.27444
57	14.6169	6.85987	6.24875	10.7156	14.9485	12.7461	16.2146	9.58927	27.4183	19.1122	12.2957	22.9227	15.9829	23.7372	8.53752	13.0055	11.9656	21.7834	14.5755	17.8923	29.0969	37.2191	12.2052	15.5946	14.9127	12.0241	16.7616	14.694	10.4983	18.3034	12.8967	18.1194	13.4646	17.0832	4.38655	4.32288	7.72009	4.65	2.21785	9.37572	5.15254	15.1739	7.11211	12.6127	21.5568	16.1008	21.6693	21.1333	8.89755
58	15.9131	6.9435	6.52418	12.6485	16.7282	13.9292	18.0027	11.1045	27.6929	20.6677	13.8012	24.9027	17.0505	25.2981	9.68764	13.8591	13.7868	23.5188	15.4595	19.4246	29.7849	37.7305	13.8755	16.5077	16.1585	12.5616	18.046	15.5452	11.9643	19.5148	14.2747	19.6685	13.7424	17.8848	5.76645	6.03155	9.43664	6.065	2.83921	10.9638	5.45445	16.9087	5.971	14.1535	22.7003	17.4049	23.2019	23.268	9.76718
59	17.3567	6.95834	7.15332	14.7098	18.5025	15.2936	19.8694	13.1493	28.1166	22.2574	15.4638	26.9342	18.2866	26.7176	11.0267	14.841	15.7972	25.2183	16.512	21.0909	30.5609	38.18	15.6296	17.5482	17.4105	13.4215	19.4084	16.6795	13.5765	20.8348	15.8493	21.2579	14.492	18.8192	7.55955	8.15112	11.2923	7.569	3.76564	12.7464	6.2662	18.8067	5.39322	15.9652	23.9619	18.7591	24.7359	25.3172	10.8687
60	18.9125	6.90601	8.22329	16.8535	20.2767	16.7685	21.767	15.553	28.6922	23.8822	17.2442	28.9776	19.6539	27.9752	12.5506	15.8849	17.9211	26.8344	17.7415	22.8405	31.4358	38.5937	17.449	18.7298	18.6552	14.5823	20.8148	18.0551	15.317	22.2347	17.5952	22.8822	15.6226	19.8553	9.569	10.5457	13.229	9.155	4.99599	14.6593	7.49316	20.8599	5.45878	17.9393	25.3572	20.146	26.2491	27.256	12.1888
61	20.5475	6.79602	9.664	19.0551	22.0525	18.3069	23.6699	18.1226	29.4277	25.5307	19.1125	31.0053	21.1244	29.087	14.259	16.9413	20.1097	28.3267	19.1401	24.6246	32.418	38.9997	19.3268	20.0605	19.9006	15.9939	22.2465	19.5942	17.1746	23.6949	19.4939	24.5498	17.0424	20.9767	11.6185	13.1045	15.2011	10.824	6.51215	16.6543	9.03633	23.0679	6.17633	19.85	26.8943	21.5853	27.6989	29.0664	13.717
62	22.23	6.64111	11.3521	21.2861	23.8336	19.8987	25.5719	20.6994	30.3133	27.1655	21.0547	33.0002	22.6806	30.1115	16.1477	17.9926	22.3426	29.6596	20.6925	26.4166	33.5015	39.4086	21.2574	21.5426	21.1701	17.5927	23.7091	21.2036	19.1408	25.1913	21.5251	26.2571	18.6784	22.1812	13.583	15.7409	17.1691	12.576	8.27727	18.6979	10.7764	25.4264	7.49956	21.548	28.5606	23.0903	29.0636	30.7282	15.4408
[truncated: 38 more rows]
[truncated: 40 more columns]

[truncated: 37 more sheets: Rotation LKneeFlex B3FaCoM, Rotation LAnkleFlex B3FaCoM, Rotation RHipAbAd B3FaCoM, Rotation RHipRot B3FaCoM, Rotation RAnklePron B3FaCoM, Rotation LHipAbAd B3FaCoM, Rotation LHipRot B3FaCoM, Rotation LAnklePron B3FaCoM, Rotation PelvicTil B3FaCoM, Rotation PelvicObl B3FaCoM, Rotation PelvicRot B3FaCoM, LProgression B3FaCoM, RProgression B3FaCoM, Rotation TrunkTilt B3FaCoM, Rotation TrunkFlex B3FaCoM, Rotation TrunkRot B3FaCoM, Moment RHipFlex B3FaCoM, Moment RHipAbAd B3FaCoM, Moment RHipRot B3FaCoM, Moment RKneeFlex B3FaCoM …]
